# Supplementary material for: Phylogenomic Analysis of Marine Roseobacters
Source: PLoS One. 2010 Jul 15;5(7):e11604. doi: 10.1371/journal.pone.0011604 (PMC2904699; doi:10.1371/journal.pone.0011604)
Supplement: Table S1 — Gene information for phylogenetic and phylogenomic analyses (horizontal gene transfer candidates are colored green, core genes are colored blue and undefined genes are gray). (0.42 MB XLS) [file pone.0011604.s004.xls]

## Sheet: Sheet1
Table S1 Gene information for phylogenetic and phylogenomic analyses (horizontal gene transfer candidates are colored green, core genes are colored blue and undefined genes are gray)
Protein family code	Gene Name	Protein Name	Protein AC*	p-SH†	p-AU‡	PCoA vr-1‡	PCoA vr-2‡	GOG	COG catagerioes	GO Slim Func.	GO Slim Comp.	GO Slim Proc.
ort19	grxC	Glutaredoxin 3	A8LQ00	0.024	0.008	-0.148	0.12	COG0695	[V]	0009055 : electron carrier activity; 0016491 : oxidoreductase activity		0009987 : cellular process; 0065007 : biological regulation
ort33	argG	Argininosuccinate synthase ( EC=6.3.4.5)	A8LPE0	0.042	0.002	-0.022	0.294	COG0137	[E]	0000166 : nucleotide binding; 0016874 : ligase activity	0005622 : intracellular	0006082 : organic acid metabolic process; 0006519 : cellular amino acid and derivative metabolic process; 0009308 : cellular amine metabolic process
ort38	ham1	Ham1 family protein	A8LPD0	0.005	0.02	0.011	0.197	COG0127	[C]	0016787 : hydrolase activity
ort90		Major facilitator superfamily MFS_1 precursor	A8LNH6	< 0.001	2e-113	0.028	0.247	COG2270	[E]	0005215 : transporter activity	0016020 : membrane	0006810 : transport
ort103	ilvE	Branched-chain amino acid aminotransferase	A8LMV9	0.02	0.0003	-0.103	0.227	COG0115	[O]	0003824 : catalytic activity; 0016740 : transferase activity		0008152 : metabolic process; 0006082 : organic acid metabolic process; 0006519 : cellular amino acid and derivative metabolic process; 0009308 : cellular amine metabolic process
ort106	ispA	Polyprenyl synthetase	A8LMV3	0.043	8e-109	-0.133	0.135	COG0142	[K]	0016740 : transferase activity		0044255 : cellular lipid metabolic process
ort110	petB	Cytochrome b	A8LMT5	0.043	2e-45	-0.143	0.185	COG1290	[R]	0009055 : electron carrier activity; 0016491 : oxidoreductase activity	0016020 : membrane	0006810 : transport; 0006091 : generation of precursor metabolites and energy; 0045333 : cellular respiration
ort118	dapF	Diaminopimelate epimerase ( EC=5.1.1.7)	A8LMN6	0.034	0.026	-0.03	0.22	COG0253	[R]	0016853 : isomerase activity	0005622 : intracellular	0006082 : organic acid metabolic process; 0006519 : cellular amino acid and derivative metabolic process; 0009308 : cellular amine metabolic process
ort148	atoB	Acetyl-CoA acetyltransferase precursor ( EC=2.3.1.9)	A8LL50	0.006	3e-05	-0.042	0.304	COG0183	[T]	0003824 : catalytic activity; 0016740 : transferase activity		0008152 : metabolic process
ort173		PfkB domain protein	A8LKH2	0.024	0.014	-0.155	-0.01	COG0524	[K]
ort175	rpe	Ribulose-phosphate 3-epimerase ( EC=5.1.3.1)	A8LKF6	0.005	0.011	-0.176	0.086	COG0036	[O]	0003824 : catalytic activity; 0016853 : isomerase activity		0008152 : metabolic process; 0005975 : carbohydrate metabolic process
ort182		Phosphoglycerate mutase	A8LKD0	0.033	8e-06	-0.03	0.134	COG0406	[R]
ort193		Inner-membrane translocator precursor	A8LKB2	0.009	0.039	-0.138	0.107	COG4603	[NU]	0005215 : transporter activity	0016020 : membrane	0006810 : transport
ort211	atpD2	ATP synthase subunit beta 2 ( EC=3.6.3.14)	A8LJR4	0.001	0.008	-0.135	0.201	COG0055	[R]	0005215 : transporter activity; 0016787 : hydrolase activity; 0000166 : nucleotide binding	0016020 : membrane; 0005622 : intracellular; 0016469 : proton-transporting two-sector ATPase complex	0009117 : nucleotide metabolic process; 0006810 : transport; 0006119 : oxidative phosphorylation; 0006811 : ion transport; 0006818 : hydrogen transport
ort234		NnrUfamily protein	A8LJK3	0.025	0.002	-0.182	-0.16	COG1966	[M]
ort240	mutB	Methylmalonyl-CoA mutase, large subunit ( EC=5.4.99.2)	A8LJI5	0	0.001	-0.041	0.062	COG1884	[I]	0003824 : catalytic activity; 0016853 : isomerase activity; 0019842 : vitamin binding; 0043167 : ion binding		0008152 : metabolic process
ort251		Integral membrane protein MviN precursor	A8LJ72	0.035	2e-57	-0.005	0.033	COG0728	[C]
ort266		Putative uncharacterized protein	A8LJ32	0.016	6e-48	-0.093	0.188	COG4260	[L]
ort285		TrkA-C domain protein	A8LJ04	< 0.001	0.001	-0.038	0.224	COG0471	[LKJ]	0003824 : catalytic activity; 0005488 : binding; 0005215 : transporter activity	0016020 : membrane	0008152 : metabolic process; 0006811 : ion transport; 0015849 : organic acid transport
ort292	hflK	HflK protein	A8LIM8	0.023	0.026	-0.095	0.034	COG0330	[U]	0005515 : protein binding	0016020 : membrane
ort297		Signal recognition particle-docking protein FtsY	A8LIL7	0.047	0.024	-0.056	0.337	COG0697	[F]	0016787 : hydrolase activity; 0000166 : nucleotide binding; 0005515 : protein binding		0015031 : protein transport; 0051641 : cellular localization
ort304		HI0933 family protein precursor	A8LIK2	0.005	0.011	-0.054	0.04	COG2081	[P]
ort324		Export-related chaperone CsaA	A8LI43	0.035	0.011	-0.116	0.158	COG0073	[E]	0003676 : nucleic acid binding
ort347		Fumarylacetoacetate (FAA) hydrolase	A8LSS2	< 0.001	3e-88	0.005	-0.118	COG0179	[K]	0003824 : catalytic activity; 0016787 : hydrolase activity		0008152 : metabolic process
ort369		O-succinylhomoserine sulfhydrylase	A8LS51	0.001	3e-51	-0.07	0.172	COG0626	[P]	0003824 : catalytic activity; 0005496 : steroid binding; 0019842 : vitamin binding; 0048037 : cofactor binding		0006082 : organic acid metabolic process; 0006519 : cellular amino acid and derivative metabolic process; 0009308 : cellular amine metabolic process
ort376	folP	Dihydropteroate synthase ( EC=2.5.1.15)	A8LS41	0.019	6e-06	-0.029	0.141	COG0294	[Q]	0016740 : transferase activity		0044237 : cellular metabolic process; 0006082 : organic acid metabolic process; 0006725 : cellular aromatic compound metabolic process; 0046483 : heterocycle metabolic process; 0051186 : cofactor metabolic process
ort380		Transcriptional regulator, AsnC family	A8LS37	0.024	0.017	-0.036	0.287	COG1522	[R]	0003676 : nucleic acid binding; 0030528 : transcription regulator activity	0005622 : intracellular	0006350 : transcription; 0016070 : RNA metabolic process; 0065007 : biological regulation
ort395	tgt	Queuine tRNA-ribosyltransferase ( EC=2.4.2.29)	A8LRQ1	0.046	1e-62	-0.069	0.252	COG0343	[I]	0016740 : transferase activity; 0043167 : ion binding		0006396 : RNA processing; 0009116 : nucleoside metabolic process; 0043412 : biopolymer modification
ort402		Quinone oxidoreductase putative YhdH/YhfP	A8LRM4	0.048	0.037	-0.013	0.274	COG0604	[GER]	0003824 : catalytic activity; 0005488 : binding; 0016491 : oxidoreductase activity; 0043167 : ion binding		0008152 : metabolic process
ort405		Cysteine synthase ( EC=2.5.1.47)	A8LRL9	0.007	0.012	-0.016	0.285	COG0031	[R]	0003824 : catalytic activity; 0005496 : steroid binding; 0019842 : vitamin binding; 0048037 : cofactor binding; 0016740 : transferase activity; 0016829 : lyase activity		0008152 : metabolic process; 0006082 : organic acid metabolic process; 0006519 : cellular amino acid and derivative metabolic process; 0009308 : cellular amine metabolic process
ort406	putA	Delta-1-pyrroline-5-carboxylate dehydrogenase	A8LRL6	< 0.001	3e-06	-0.025	0.059	COG0506	[S]	0016491 : oxidoreductase activity		0008152 : metabolic process; 0006082 : organic acid metabolic process; 0006519 : cellular amino acid and derivative metabolic process; 0009308 : cellular amine metabolic process
ort414	ribB	3,4-dihydroxy-2-butanone 4-phosphate synthase	A8LR64	< 0.001	4e-25	-0.048	0.163	COG0108	[E]	0016829 : lyase activity; 0016787 : hydrolase activity; 0043167 : ion binding		0006766 : vitamin metabolic process
ort426		Polar amino acid ABC transporter, inner membrane subunit	A8LR37	0.04	1e-65	-0.024	0.193	COG4160	[R]	0005215 : transporter activity	0005618 : cell wall; 0030313 : cell envelope; 0016020 : membrane	0006810 : transport
ort427		Binding-protein-dependent transport systems inner membrane component	A8LR36	0.038	0.006	-0.064	0.268	COG4215	[S]	0005215 : transporter activity	0016020 : membrane	0006810 : transport
ort441	rpsR	30S ribosomal protein S18	A8LQQ6	0.034	5e-06	-0.061	0.351	COG0238	[R]	0005198 : structural molecule activity; 0003676 : nucleic acid binding	0005622 : intracellular; 0005840 : ribosome; 0030529 : ribonucleoprotein complex	0006412 : translation
ort444		3-oxoacyl-(Acyl-carrier-protein) reductase precursor	A8LQQ1	0.01	0.017	-0.042	0.278	COG1028	[P]	0003824 : catalytic activity; 0005488 : binding; 0016491 : oxidoreductase activity; 0016740 : transferase activity; 0048037 : cofactor binding		0008152 : metabolic process; 0006082 : organic acid metabolic process; 0044255 : cellular lipid metabolic process
ort446	fabF	Beta-ketoacyl synthase precursor	A8LQP9	0.032	3e-07	-0.091	0.164	COG0304	[V]	0003824 : catalytic activity; 0016740 : transferase activity		0008152 : metabolic process; 0006082 : organic acid metabolic process; 0044255 : cellular lipid metabolic process
ort477	cobQ	Cobyric acid synthase CobQ	A8LPX9	< 0.001	0.003	-0.077	0.196	COG1492	[L]	0016787 : hydrolase activity; 0003824 : catalytic activity		0006082 : organic acid metabolic process; 0006519 : cellular amino acid and derivative metabolic process; 0009308 : cellular amine metabolic process; 0006766 : vitamin metabolic process; 0046483 : heterocycle metabolic process; 0051186 : cofactor metabolic process
ort495		Binding-protein-dependent transport systems inner membrane component precursor	A8LPQ8	< 0.001	2e-19	-0.036	0.145	COG1178	[S]	0005215 : transporter activity	0016020 : membrane	0006810 : transport
ort499	ileS	Isoleucyl-tRNA synthetase	A8LNZ2	< 0.001	5e-80	-0.164	-0.143	COG0060	[O]	0003824 : catalytic activity; 0016874 : ligase activity; 0000166 : nucleotide binding; 0043167 : ion binding	0005622 : intracellular	0006082 : organic acid metabolic process; 0006412 : translation; 0006519 : cellular amino acid and derivative metabolic process; 0009308 : cellular amine metabolic process; 0016070 : RNA metabolic process
ort512	serS	Seryl-tRNA synthetase ( EC=6.1.1.11)	A8LN92	0.032	8e-06	-0.15	0.103	COG0172	[F]	0016874 : ligase activity; 0000166 : nucleotide binding	0005622 : intracellular	0006082 : organic acid metabolic process; 0006412 : translation; 0006519 : cellular amino acid and derivative metabolic process; 0009308 : cellular amine metabolic process; 0016070 : RNA metabolic process
ort518		Redoxin domain protein precursor	A8LN81	0	0.0003	-0.086	-0.083	COG0526	[E]	0016491 : oxidoreductase activity		0009987 : cellular process; 0065007 : biological regulation
ort533	trpD	Anthranilate phosphoribosyltransferase ( EC=2.4.2.18)	A8LMJ6	0	0.001	0.015	0.244	COG0547	[C]	0016740 : transferase activity		0008152 : metabolic process; 0006082 : organic acid metabolic process; 0006519 : cellular amino acid and derivative metabolic process; 0009308 : cellular amine metabolic process; 0006725 : cellular aromatic compound metabolic process; 0046483 : heterocycle metabolic process
ort538	gpt	Xanthine phosphoribosyltransferase ( EC=2.4.2.22)	A8LMJ0	0.003	3e-63	-0.064	0.317	COG0503	[S]	0016740 : transferase activity		0009116 : nucleoside metabolic process
ort545	ilvI	Acetolactate synthase, large subunit, biosynthetic type precursor	A8LMH6	0.009	0.012	-0.044	0.261	COG0028	[HC]	0003824 : catalytic activity; 0043167 : ion binding; 0000166 : nucleotide binding; 0048037 : cofactor binding; 0016740 : transferase activity; 0019842 : vitamin binding		0006082 : organic acid metabolic process; 0006519 : cellular amino acid and derivative metabolic process; 0009308 : cellular amine metabolic process
ort559	mmsA	Methylmalonate-semialdehyde dehydrogenase	A8LME4	< 0.001	2e-33	-0.006	0.231	COG1012	[J]	0016491 : oxidoreductase activity		0008152 : metabolic process; 0006082 : organic acid metabolic process; 0006519 : cellular amino acid and derivative metabolic process; 0009308 : cellular amine metabolic process
ort571		Putative deoxyguanosinetriphosphate triphosphohydrolase	A8LLU3	0.003	3e-05	0.061	0.135	COG0232	[K]	0003824 : catalytic activity; 0043167 : ion binding; 0016787 : hydrolase activity		0009117 : nucleotide metabolic process
ort580	fabH	3-oxoacyl-[acyl-carrier-protein] synthase 3 ( EC=2.3.1.180)	A8LLT4	0.042	0.001	-0.065	0.19	COG0332	[H]	0003824 : catalytic activity; 0016740 : transferase activity	0005622 : intracellular	0006629 : lipid metabolic process; 0008152 : metabolic process; 0006082 : organic acid metabolic process; 0044255 : cellular lipid metabolic process
ort594	cobB	Cobyrinic acid a,c-diamide synthase	A8LLQ7	< 0.001	5e-67	-0.094	0.103	COG1797	[O]	0016787 : hydrolase activity; 0003824 : catalytic activity		0006766 : vitamin metabolic process; 0046483 : heterocycle metabolic process; 0051186 : cofactor metabolic process; 0006082 : organic acid metabolic process; 0006519 : cellular amino acid and derivative metabolic process; 0009308 : cellular amine metabolic process
ort595	cobK	Precorrin-6x reductase ( EC=1.3.1.54)	A8LLQ4	< 0.001	4e-52	-0.016	0.035	COG2099	[G]	0016491 : oxidoreductase activity		0006766 : vitamin metabolic process; 0046483 : heterocycle metabolic process; 0051186 : cofactor metabolic process; 0008152 : metabolic process
ort601		Ferredoxin	A8LLP4	0	0.002	-0.101	-0.034	COG3894	[E]	0043167 : ion binding; 0051540 : metal cluster binding; 0009055 : electron carrier activity
ort602		Methionine synthase ( EC=2.1.1.13)	A8LLP1	0.002	0.002	-0.118	0.156	COG1410	[E]	0016740 : transferase activity		0044237 : cellular metabolic process; 0006082 : organic acid metabolic process; 0006725 : cellular aromatic compound metabolic process; 0046483 : heterocycle metabolic process; 0051186 : cofactor metabolic process
ort607		Periplasmic solute binding protein precursor	A8LLM3	< 0.001	4e-15	0.026	0.239	COG0803	[C]	0043167 : ion binding		0007155 : cell adhesion; 0006810 : transport; 0006811 : ion transport
ort608		ABC transporter related	A8LLM2	0	2e-60	-0.049	0.256	COG1121	[R]	0000166 : nucleotide binding; 0016787 : hydrolase activity
ort661	aroQ	3-dehydroquinate dehydratase (EC=4.2.1.10)	A8LKS9	0	8e-60	-0.07	0.154	COG0757	[L]	0016829 : lyase activity		0006082 : organic acid metabolic process; 0006519 : cellular amino acid and derivative metabolic process; 0009308 : cellular amine metabolic process; 0006725 : cellular aromatic compound metabolic process
ort665		Extracellular solute-binding protein family 5 precursor	A8LK88	0.034	1e-06	0.041	0.13	COG4166	[K]	0005215 : transporter activity		0006810 : transport
ort669	pstA	Phosphate ABC transporter, inner membrane subunit PstA	A8LK78	< 0.001	6e-175	-0.079	0.14	COG0581	[O]	0005215 : transporter activity	0005618 : cell wall; 0030313 : cell envelope; 0016020 : membrane	0006811 : ion transport; 0006810 : transport
ort670	pstC	Phosphate ABC transporter, inner membrane subunit PstC precursor	A8LK77	0.01	5e-05	-0.044	0.252	COG0573	[J]	0005215 : transporter activity	0016020 : membrane	0006811 : ion transport; 0006810 : transport
ort671		Phosphate ABC transporter, periplasmic phosphate-binding protein precursor	A8LK76	< 0.001	4e-41	-0.103	0.213	COG0226	[J]
ort678	yliI	Glucose sorbosone dehydrogenase precursor	A8LK66	< 0.001	0.0003	-0.027	-0.006	COG2133	[L]	0003824 : catalytic activity; 0016491 : oxidoreductase activity; 0048037 : cofactor binding		0005975 : carbohydrate metabolic process
ort697	pyrH	Uridylate kinase	A8LK36	0.026	0.029	-0.044	0.303	COG0528	[J]	0000166 : nucleotide binding; 0016740 : transferase activity	0005622 : intracellular	0009117 : nucleotide metabolic process; 0006082 : organic acid metabolic process; 0006519 : cellular amino acid and derivative metabolic process; 0009308 : cellular amine metabolic process; 0006139 : nucleobase\, nucleoside\, nucleotide and nucleic acid metabolic process; 0006725 : cellular aromatic compound metabolic process; 0046483 : heterocycle metabolic process
ort720	clpP	ATP-dependent Clp protease proteolytic subunit ( EC=3.4.21.92)	A8LJA8	0.041	1e-63	-0.092	0.29	COG0740	[C]	0008233 : peptidase activity; 0000166 : nucleotide binding; 0016787 : hydrolase activity	0005622 : intracellular	0006508 : proteolysis
ort725		ABC transporter related	A8LJ91	0.041	0.04	-0.034	0.331	COG1116	[J]	0000166 : nucleotide binding; 0016787 : hydrolase activity
ort726	dht	Dihydropyrimidinase ( EC=3.5.2.2)	A8LJ90	< 0.001	0.0001	-0.076	0.263	COG0044	[R]	0016787 : hydrolase activity
ort727	amaB	Amidase, hydantoinase/carbamoylase family ( EC=3.5.1.87)	A8LIZ5	< 0.001	1e-05	-0.087	0.229	COG0624	[E]	0016787 : hydrolase activity; 0005515 : protein binding; 0008233 : peptidase activity		0008152 : metabolic process; 0006508 : proteolysis
ort731	ndk	Nucleoside diphosphate kinase (EC=2.7.4.6)	A8LIX8	0	6e-53	-0.053	0.29	COG0105	[L]	0043167 : ion binding; 0000166 : nucleotide binding; 0016740 : transferase activity	0005622 : intracellular	0009117 : nucleotide metabolic process
ort732		ABC transporter related	A8LIX7	0.007	2e-05	-0.025	0.159	COG0488	[L]	0000166 : nucleotide binding; 0016787 : hydrolase activity
ort736	tatC	Sec-independent protein translocase, TatC subunit	A8LIX3	0	1e-56	-0.042	0.275	COG0805	[K]
ort752	nuoH	NADH-quinone oxidoreductase subunit H (EC=1.6.99.5)	A8LIU9	0	0.003	-0.087	0.213	COG1005	[S]	0048037 : cofactor binding; 0016491 : oxidoreductase activity	0016020 : membrane	0008152 : metabolic process
ort754	nuoF	NADH-quinone oxidoreductase, F subunit precursor ( EC=1.6.99.5)	A8LIU4	0.011	2e-48	-0.077	0.306	COG1894	[P]	0016491 : oxidoreductase activity; 0043167 : ion binding; 0051540 : metal cluster binding; 0000166 : nucleotide binding; 0048037 : cofactor binding		0008152 : metabolic process
ort770	pntA	NAD(P) transhydrogenase, alpha subunit	A8LIC1	0.002	5e-07	-0.063	0.144	COG3288	[R]	0016491 : oxidoreductase activity; 0003824 : catalytic activity; 0005488 : binding; 0009055 : electron carrier activity		0008152 : metabolic process; 0006811 : ion transport; 0006818 : hydrogen transport
ort772	glcB	Malate synthase G ( EC=2.3.3.9)	A8LIB5	< 0.001	2e-51	-0.084	0.152	COG2225	[H]	0003824 : catalytic activity; 0016740 : transferase activity	0005622 : intracellular	0005975 : carbohydrate metabolic process; 0006081 : cellular aldehyde metabolic process; 0006082 : organic acid metabolic process; 0045333 : cellular respiration; 0051186 : cofactor metabolic process
ort773	gatB	Aspartyl/glutamyl-tRNA(Asn/Gln) amidotransferase subunit B (EC=6.3.5.-)	A8LI95	0.045	0.001	-0.085	0.269	COG0064	[E]	0000166 : nucleotide binding; 0016874 : ligase activity		0006412 : translation
ort784		Peptidase M20	A8LI69	< 0.001	4e-14	-0.022	0.128	COG0624	[O]	0005515 : protein binding; 0008233 : peptidase activity; 0016787 : hydrolase activity		0006508 : proteolysis
ort817	topA	DNA topoisomerase ( EC=5.99.1.2)	A8LHT2	< 0.001	3e-74	-0.043	0.21	COG0550	[R]	0003676 : nucleic acid binding; 0000166 : nucleotide binding; 0016853 : isomerase activity	0005694 : chromosome	0006259 : DNA metabolic process; 0006260 : DNA replication; 0032392 : DNA geometric change
ort818		3-oxoacid CoA-transferase, A subunit ( EC=2.8.3.5)	A8LHT1	0.014	0.014	-0.062	0.325	COG1788	[H]	0016740 : transferase activity		0008152 : metabolic process
ort830	tilS	tRNA(Ile)-lysidine synthetase	A8LHQ9	0.012	1e-53	0.138	-0.437	COG0037	[R]	0000166 : nucleotide binding; 0016874 : ligase activity	0005622 : intracellular	0006396 : RNA processing; 0006412 : translation
ort840	msrA2	Peptide methionine sulfoxide reductase ( EC=1.8.4.11)	A8LHP4	< 0.001	0.0004	-0.085	0.19	COG0225	[L]	0016491 : oxidoreductase activity		0019538 : protein metabolic process; 0008152 : metabolic process
ort853	sod	Superoxide dismutase ( EC=1.15.1.1)	A8LSJ5	0.002	3e-57	-0.049	0.322	COG0605	[C]	0016491 : oxidoreductase activity; 0043167 : ion binding		0006800 : oxygen and reactive oxygen species metabolic process; 0008152 : metabolic process
ort873	ade	Adenine deaminase ( EC=3.5.4.2)	A8LSC6	< 0.001	2e-05	-0.08	0.218	COG1001	[C]	0043167 : ion binding; 0016787 : hydrolase activity; 0019239 : deaminase activity		0006139 : nucleobase\, nucleoside\, nucleotide and nucleic acid metabolic process; 0006725 : cellular aromatic compound metabolic process; 0046483 : heterocycle metabolic process
ort882	engD	GTP-binding protein YchF	A8LRZ2	0.016	0.001	-0.08	0.282	COG0012	[E]	0000166 : nucleotide binding	0005622 : intracellular
ort884	rplY	50S ribosomal protein L25 (AltName: Full=General stress protein CTC)	A8LRY8	0.045	2e-59	-0.097	0.217	COG1825	[J]	0005198 : structural molecule activity; 0003676 : nucleic acid binding	0005622 : intracellular; 0005840 : ribosome; 0030529 : ribonucleoprotein complex	0006412 : translation
ort896		5'-Nucleotidase domain protein precursor	A8LRE4	0.007	0.0004	-0.051	0.12	COG0737	[R]	0016787 : hydrolase activity; 0000166 : nucleotide binding; 0043167 : ion binding		0009117 : nucleotide metabolic process
ort904		Acyl-CoA dehydrogenase domain protein	A8LRD4	0.007	4e-05	-0.104	0.075	COG1960	[H]	0000166 : nucleotide binding; 0048037 : cofactor binding; 0016491 : oxidoreductase activity; 0009055 : electron carrier activity		0008152 : metabolic process
ort906	fadA	Acetyl-CoA acetyltransferase ( EC=2.3.1.16)	A8LRD1	0.002	0.034	0.007	0.269	COG0183	[G]	0003824 : catalytic activity; 0016740 : transferase activity		0008152 : metabolic process
ort907	fadJ	3-hydroxyacyl-CoA dehydrogenase NAD-binding	A8LRD0	0.001	0.006	-0.059	0.052	COG1024	[K]	0003824 : catalytic activity; 0005488 : binding; 0016491 : oxidoreductase activity; 0048037 : cofactor binding		0008152 : metabolic process; 0006629 : lipid metabolic process; 0006082 : organic acid metabolic process; 0044255 : cellular lipid metabolic process
ort915	argF	Ornithine carbamoyltransferase	A8LQZ8	0.001	0.001	-0.066	0.153	COG0078	[G]	0016740 : transferase activity; 0016597 : amino acid binding	0005622 : intracellular; 0043234 : protein complex	0006082 : organic acid metabolic process; 0006519 : cellular amino acid and derivative metabolic process; 0009308 : cellular amine metabolic process
ort916	hisH	Imidazole glycerol phosphate synthase, glutamine amidotransferase subunit	A8LQZ7	0.039	0.001	-0.139	0.105	COG0118	[G]	0003824 : catalytic activity; 0016740 : transferase activity	0005622 : intracellular	0006082 : organic acid metabolic process; 0006519 : cellular amino acid and derivative metabolic process; 0009308 : cellular amine metabolic process
ort937		DNA topoisomerase IV, B subunit	A8LQV1	0	4e-05	-0.073	0.177	COG0187	[D]	0003676 : nucleic acid binding; 0000166 : nucleotide binding; 0016853 : isomerase activity	0005694 : chromosome	0006259 : DNA metabolic process
ort945	bhbA	Methylmalonyl-CoA mutase, large subunit ( EC=5.4.99.2)	A8LQS8	0.005	7e-32	-0.086	0.138	COG1884	[IQR]	0003824 : catalytic activity; 0016853 : isomerase activity; 0019842 : vitamin binding; 0043167 : ion binding		0008152 : metabolic process
ort962	fixH	FixH family protein	A8LQC6	0.008	0.008	-0.063	0.189	COG5456	[F]
ort963	fixG	Cytochrome c oxidase cbb3 type accessory protein FixG	A8LQC5	0	0.015	-0.093	0.094	COG0348	[F]	0051540 : metal cluster binding; 0009055 : electron carrier activity
ort972	oppA	Extracellular solute-binding protein family 5 precursor	A8LQB5	0	1e-81	0.007	0.138	COG4166	[I]	0005215 : transporter activity		0006810 : transport
ort974	pheA2	Prephenate dehydratase ( EC=4.2.1.51)	A8LQB3	< 0.001	8e-37	-0.125	0.176	COG0077	[I]	0016829 : lyase activity		0006082 : organic acid metabolic process; 0006519 : cellular amino acid and derivative metabolic process; 0006725 : cellular aromatic compound metabolic process; 0009308 : cellular amine metabolic process
ort989	leuA	2-isopropylmalate synthase	A8LPL9	0.006	2e-75	-0.081	0.251	COG0119	[R]	0003824 : catalytic activity; 0016740 : transferase activity		0006082 : organic acid metabolic process; 0006519 : cellular amino acid and derivative metabolic process; 0009308 : cellular amine metabolic process; 0008152 : metabolic process
ort1000	livK	Putative uncharacterized protein precursor	A8LMY5	0.009	0.0004	0.017	0.229	COG0683	[R]
ort1023		SNARE associated Golgi protein	A8LMA8	0.001	0.002	0.036	0.134	COG0398	[G]
ort1031	bztC	Polar amino acid ABC transporter, inner membrane subunit	A8LM92	< 0.001	4e-40	-0.081	0.167	COG0765	[R]	0005215 : transporter activity	0005618 : cell wall; 0030313 : cell envelope; 0016020 : membrane	0006810 : transport
ort1114	cobM	Precorrin-4 C11-methyltransferase	A8LLB5	< 0.001	7e-07	-0.047	0.299	COG2875	[U]	0016740 : transferase activity		0008152 : metabolic process; 0006766 : vitamin metabolic process; 0046483 : heterocycle metabolic process; 0051186 : cofactor metabolic process
ort1115	cbiG	Precorrin-3B C17-methyltransferase	A8LLB4	< 0.001	2e-06	0.022	0.262	COG1010	[K]	0016740 : transferase activity		0008152 : metabolic process; 0006766 : vitamin metabolic process; 0046483 : heterocycle metabolic process; 0051186 : cofactor metabolic process
ort1116	cobI	Precorrin-2 C20-methyltransferase	A8LLB3	< 0.001	0.001	-0.075	0.1	COG2243	[J]	0016740 : transferase activity		0008152 : metabolic process; 0006766 : vitamin metabolic process; 0046483 : heterocycle metabolic process; 0051186 : cofactor metabolic process
ort1117	cobL	Precorrin-6y C5,15-methyltransferase (Decarboxylating), CbiE subunit ( EC=2.1.1.132)	A8LLB2	< 0.001	3e-07	0.013	0.257	COG2241	[J]	0016740 : transferase activity		0008152 : metabolic process; 0006766 : vitamin metabolic process; 0046483 : heterocycle metabolic process; 0051186 : cofactor metabolic process
ort1118	cobH	Precorrin-8X methylmutase ( EC=5.4.1.2)	A8LKS8	< 0.001	7e-47	-0.121	0.178	COG2082	[F]	0016853 : isomerase activity		0006766 : vitamin metabolic process; 0046483 : heterocycle metabolic process; 0051186 : cofactor metabolic process
ort1123	cobW	Cobalamin biosynthesis protein CobW	A8LKR6	< 0.001	1e-05	-0.077	0.272	COG0523	[J]			0006766 : vitamin metabolic process; 0046483 : heterocycle metabolic process; 0051186 : cofactor metabolic process
ort1124	cobN	Cobaltochelatase, CobN subunit ( EC=6.6.1.2)	A8LKR4	< 0.001	3e-95	-0.018	0.238	COG1429	[J]	0016874 : ligase activity		0008152 : metabolic process
ort1125	cobA2	Cob(I)alamin adenosyltransferase ( EC=2.5.1.17)	A8LKR3	0	7e-103	-0.034	0.309	COG2109	[J]	0000166 : nucleotide binding; 0016740 : transferase activity		0006766 : vitamin metabolic process; 0046483 : heterocycle metabolic process; 0051186 : cofactor metabolic process
ort1133	amtB	Ammonium transporter precursor	A8LKQ0	0	3e-61	-0.027	0.27	COG0004	[J]	0005215 : transporter activity	0016020 : membrane	0006810 : transport
ort1172	leuS	Leucyl-tRNA synthetase (EC=6.1.1.4)	A8LJY0	0.002	5e-107	-0.08	0.113	COG0495	[J]	0016874 : ligase activity; 0000166 : nucleotide binding	0005622 : intracellular	0006082 : organic acid metabolic process; 0006412 : translation; 0006519 : cellular amino acid and derivative metabolic process; 0009308 : cellular amine metabolic process; 0016070 : RNA metabolic process
ort1190		GTP-binding protein TypA	A8LJU2	0.029	0.0003	-0.107	0.131	COG1217	[E]	0016787 : hydrolase activity; 0000166 : nucleotide binding	0005622 : intracellular
ort3		3'-5' exonuclease	A8LQ82	0.759	0.386	-0.044	0.068	COG0349	[L]	0016787 : hydrolase activity; 0003676 : nucleic acid binding	0005622 : intracellular	0006139 : nucleobase\, nucleoside\, nucleotide and nucleic acid metabolic process
ort4		Sigma 54 modulation protein/ribosomal protein S30EA	A8LQ76	0.933	0.145	0.01	0.218	COG1544	[HE]	0005488 : binding	0005840 : ribosome	0044238 : primary metabolic process
ort5	ptsN	Putative PTS IIA-like nitrogen-regulatory protein PtsN	A8LQ75	0.999	0.826	-0.244	-0.327	COG1762	[D]	0005215 : transporter activity		0006810 : transport; 0007154 : cell communication; 0008643 : carbohydrate transport; 0065007 : biological regulation
ort6	cysQ	3'(2'),5'-bisphosphate nucleotidase	A8LQ67	0.896	0.183	-0.003	0.227	COG1218	[M]	0043167 : ion binding; 0016787 : hydrolase activity	0016020 : membrane	0005975 : carbohydrate metabolic process
ort7	dnaK	Chaperone protein DnaK ( EC=1.3.1.74)	A8LQ64	0.676	0.108	-0.084	0.239	COG0443	[M]	0000166 : nucleotide binding; 0016491 : oxidoreductase activity; 0005515 : protein binding		0006457 : protein folding; 0008152 : metabolic process
ort8	dnaJ	Chaperone protein dnaJ	A8LQ63	0.996	0.584	-0.056	0.14	COG0484	[M]	0000166 : nucleotide binding; 0005515 : protein binding; 0043167 : ion binding	0005622 : intracellular	0050896 : response to stimulus; 0006260 : DNA replication; 0006457 : protein folding
ort9	secA	Protein translocase subunit secA	A8LQ60	0.82	0.072	-0.047	0.133	COG0653	[D]	0000166 : nucleotide binding; 0005515 : protein binding; 0043167 : ion binding	0005622 : intracellular; 0016020 : membrane	0015031 : protein transport; 0006810 : transport; 0051641 : cellular localization
ort10	ppiC	PpiC-type peptidyl-prolyl cis-trans isomerase precursor	A8LQ59	0.312	0.153	0.18	-0.251	COG0760	[E]	0016853 : isomerase activity; 0005515 : protein binding		0006457 : protein folding
ort11	argJ	Arginine biosynthesis bifunctional protein ArgJ ( EC=2.3.1.1)	A8LQ58	0.847	0.432	0.002	0.201	COG1364	[R]	0016740 : transferase activity		0006082 : organic acid metabolic process; 0006519 : cellular amino acid and derivative metabolic process; 0009308 : cellular amine metabolic process
ort13	infB	Translation initiation factor IF-2	A8LQ56	0.743	0.129	-0.135	0.13	COG0532	[R]	0016787 : hydrolase activity; 0003676 : nucleic acid binding; 0045182 : translation regulator activity; 0000166 : nucleotide binding	0005622 : intracellular	0006412 : translation
ort15	nusA	NusA antitermination factor	A8LQ54	0.917	0.063	-0.118	0.227	COG0195	[O]	0003676 : nucleic acid binding; 0030528 : transcription regulator activity; 0000166 : nucleotide binding; 0005515 : protein binding		0006350 : transcription; 0016070 : RNA metabolic process; 0019538 : protein metabolic process; 0022411 : cellular component disassembly; 0065007 : biological regulation
ort16	rimP	UPF0090 protein Dshi_3560	A8LQ53	0.927	0.137	-0.103	0.237	COG0779	[R]
ort17	pip	Proline iminopeptidase ( EC=3.4.11.5)	A8LQ44	0.936	0.24	-0.007	0.037	COG0596	[S]	0008233 : peptidase activity; 0016787 : hydrolase activity	0005622 : intracellular	0006508 : proteolysis
ort18	ubiG	3-demethylubiquinone-9 3-methyltransferase (EC=2.1.1.64)	A8LQ43	0.548	0.187	-0.101	0.27	COG2227	[V]	0016740 : transferase activity		0008152 : metabolic process; 0051186 : cofactor metabolic process
ort20		Transcriptional regulator, MarR family	A8LPZ8	0.72	0.112	-0.03	0.133	COG1846	[OU]	0003676 : nucleic acid binding; 0030528 : transcription regulator activity	0005622 : intracellular	0006350 : transcription; 0016070 : RNA metabolic process; 0065007 : biological regulation
ort22		Putative uncharacterized protein	A8LPZ2	0.999	0.824	-0.027	0.077	COG0500	[K]
ort23	hemH	Ferrochelatase (EC=4.99.1.1)	A8LPZ1	0.299	0.127	0.04	0.156	COG0276	[L]	0043167 : ion binding; 0016829 : lyase activity		0046483 : heterocycle metabolic process; 0051186 : cofactor metabolic process; 0042440 : pigment metabolic process
ort24		SCP-like extracellular precursor	A8LPG3	0.83	0.315	-0.002	0.186	COG2340	[S]
ort25		ErfK/YbiS/YcfS/YnhG family protein precursor	A8LPG2	0.113	0.178	0.013	0.203	COG3034	[L]
ort28	hslO	Hsp33 protein	A8LPF5	0.988	0.355	-0.105	0.062	COG1281	[C]	0005515 : protein binding; 0043167 : ion binding	0005622 : intracellular	0006457 : protein folding
ort29		NUDIX hydrolase	A8LPF4	0.859	0.279	-0.314	-0.167	COG0494	[E]	0016787 : hydrolase activity
ort30	modC	Molybdate ABC transporter, ATPase subunit	A8LPF1	0.213	0.065	0.148	-0.068	COG4148	[R]	0005215 : transporter activity; 0000166 : nucleotide binding; 0016787 : hydrolase activity; 0043167 : ion binding	0005618 : cell wall; 0030313 : cell envelope; 0043190 : ATP-binding cassette (ABC) transporter complex; 0016020 : membrane	0006810 : transport; 0006811 : ion transport
ort32	modA	Molybdenum ABC transporter, periplasmic molybdate-binding protein precursor	A8LPE9	0.49	0.174	-0.137	-0.387	COG0725	[R]	0005215 : transporter activity; 0016787 : hydrolase activity	0030313 : cell envelope; 0042597 : periplasmic space	0006810 : transport; 0006811 : ion transport
ort35	grpE	Protein grpE	A8LPD3	0.879	0.188	-0.145	0.138	COG0576	[O]	0000166 : nucleotide binding; 0030234 : enzyme regulator activity; 0005515 : protein binding		0050896 : response to stimulus; 0006457 : protein folding
ort37	rph	Ribonuclease PH ( Short=RNase PH EC=2.7.7.56 AltName: Full=tRNA nucleotidyltransferase)	A8LPD1	0.918	0.101	-0.077	0.22	COG0689	[O]	0016787 : hydrolase activity; 0003676 : nucleic acid binding; 0016740 : transferase activity		0006396 : RNA processing
ort40	parB	ParB-like partition protein	A8LPC6	0.873	0.385	-0.156	0.084	COG1475	[P]	0003676 : nucleic acid binding
ort41	parA1	Cobyrinic acid ac-diamide synthase	A8LPC5	0.993	0.781	-0.17	0.015	COG1192	[M]	0016787 : hydrolase activity		0006766 : vitamin metabolic process; 0046483 : heterocycle metabolic process; 0051186 : cofactor metabolic process
ort42	rsmG	Ribosomal RNA small subunit methyltransferase G ( EC=2.1.1.-)	A8LPC4	0.961	0.451	-0.11	-0.547	COG0357	[J]	0016740 : transferase activity	0005622 : intracellular	0006396 : RNA processing; 0042254 : ribosome biogenesis; 0007049 : cell cycle
ort43	mnmG	tRNA uridine 5-carboxymethylaminomethyl modification enzyme mnmG	A8LPC3	0.936	0.386	-0.052	-0.247	COG0445	[IQR]	0000166 : nucleotide binding; 0048037 : cofactor binding; 0009055 : electron carrier activity; 0016491 : oxidoreductase activity	0005622 : intracellular	0006396 : RNA processing; 0043412 : biopolymer modification
ort44	mnmE	tRNA modification GTPase mnmE ( EC=3.6.-.-)	A8LPC2	0.987	0.363	0.001	-0.021	COG0486	[HE]	0016787 : hydrolase activity; 0043167 : ion binding; 0000166 : nucleotide binding	0005622 : intracellular	0006396 : RNA processing; 0043412 : biopolymer modification
ort45	rho	Transcription termination factor Rho	A8LPC1	0.314	0.129	-0.067	0.235	COG1158	[H]	0000166 : nucleotide binding; 0016787 : hydrolase activity; 0003676 : nucleic acid binding; 0030528 : transcription regulator activity; 0005215 : transporter activity	0016469 : proton-transporting two-sector ATPase complex	0006119 : oxidative phosphorylation; 0006811 : ion transport; 0006818 : hydrogen transport; 0009117 : nucleotide metabolic process; 0006350 : transcription; 0016070 : RNA metabolic process; 0022411 : cellular component disassembly
ort46	maf	Maf protein	A8LPB9	0.999	0.851	-0.048	0.027	COG0424	[FGR]		0005622 : intracellular
ort47	aroE	Shikimate dehydrogenase ( EC=1.1.1.25)	A8LPB8	0.973	0.259	-0.009	0.164	COG0169	[F]	0003824 : catalytic activity; 0005488 : binding; 0048037 : cofactor binding; 0016491 : oxidoreductase activity	0005622 : intracellular	0008152 : metabolic process; 0006082 : organic acid metabolic process; 0006519 : cellular amino acid and derivative metabolic process; 0009308 : cellular amine metabolic process; 0006725 : cellular aromatic compound metabolic process
ort48	coaE	Dephospho-CoA kinase ( EC=2.7.1.24)	A8LPB7	0.776	0.406	0.093	-0.272	COG0237	[F]	0000166 : nucleotide binding; 0016740 : transferase activity
ort49	dnaQ1	DNA polymerase III, epsilon subunit ( EC=2.7.7.7)	A8LPB6	0.935	0.183	-0.093	0.16	COG0847	[O]	0003676 : nucleic acid binding; 0016740 : transferase activity; 0016787 : hydrolase activity	0005622 : intracellular	0006260 : DNA replication
ort50	secB	Protein-export protein secB	A8LPB5	0.915	0.474	-0.115	-0.006	COG1952	[O]	0005515 : protein binding	0005622 : intracellular	0015031 : protein transport; 0006810 : transport; 0006457 : protein folding; 0065003 : macromolecular complex assembly; 0051641 : cellular localization
ort52		Import inner membrane translocase subunit Tim44 precursor	A8LPB3	0.954	0.344	-0.116	-0.034	COG0195	[K]	0005215 : transporter activity; 0005515 : protein binding	0005744 : mitochondrial inner membrane presequence translocase complex	0015031 : protein transport; 0051641 : cellular localization
ort53		Smr protein/MutS2	A8LPB1	0.936	0.328	-0.114	0.201	COG2840	[GEPR]
ort56	trxA1	Thioredoxin	A8LPA7	0.623	0.096	-0.074	0.305	COG0526	[I]	0009055 : electron carrier activity; 0016491 : oxidoreductase activity		0009987 : cellular process; 0065007 : biological regulation; 0006662 : glycerol ether metabolic process
ort57	addA	Double-strand break repair helicase AddA	A8LPA6	0.96	0.432	-0.134	-0.264	COG1074	[I]	0004386 : helicase activity; 0003676 : nucleic acid binding; 0000166 : nucleotide binding; 0016787 : hydrolase activity		0006281 : DNA repair
ort58	addB	Double-strand break repair protein AddB	A8LPA5	0.929	0.154	-0.095	-0.117	COG3893
ort59		Nucleotidyl transferase	A8LPA4	0.974	0.34	0.208	-0.283	COG1208	[I]	0016740 : transferase activity		0008152 : metabolic process
ort61		PAS domain containing protein precursor	A8LPA1	0.973	0.428	-0.17	-0.235	COG2202	[FP]
ort62	senC	Electron transport protein SCO1/SenC precursor	A8LP99	0.151	0.159	-0.113	0.136	COG1999	[L]
ort63	regA	Two component transcriptional regulator, Fis family	A8LP98	0.584	0.073	-0.08	0.233	COG4567	[R]	0004871 : signal transducer activity; 0030528 : transcription regulator activity		0007154 : cell communication; 0065007 : biological regulation; 0006350 : transcription; 0016070 : RNA metabolic process
ort64		Metal dependent phosphohydrolase	A8LP97	0.977	0.446	0.047	0.031	COG1896	[J]	0016787 : hydrolase activity
ort66		HemY domain protein precursor	A8LP86	0.998	0.691	-0.03	-0.056	COG3071	[K]	0005488 : binding
ort67		Putative uncharacterized protein	A8LP85	0.904	0.241	-0.085	-0.12	COG0840	[V]
ort68	hemD	Uroporphyrinogen III synthase HEM4	A8LP84	0.909	0.168	-0.068	-0.481	COG1587	[L]	0016829 : lyase activity		0046483 : heterocycle metabolic process
ort69	gcp	Probable O-sialoglycoprotein endopeptidase ( Short=Glycoprotease EC=3.4.24.57)	A8LP83	0.822	0.157	-0.057	-0.12	COG0533	[V]	0008233 : peptidase activity; 0016787 : hydrolase activity; 0043167 : ion binding		0006508 : proteolysis
ort70	gpsA	Glycerol-3-phosphate dehydrogenase ( EC=1.1.1.94)	A8LP82	0.849	0.253	-0.057	-0.134	COG0240	[E]	0003824 : catalytic activity; 0005488 : binding; 0016491 : oxidoreductase activity; 0048037 : cofactor binding	0005622 : intracellular; 0043234 : protein complex	0008152 : metabolic process; 0006066 : cellular alcohol metabolic process; 0005975 : carbohydrate metabolic process; 0044255 : cellular lipid metabolic process
ort71		YCII-related	A8LP81	0.654	0.083	-0.087	0.266	COG2350	[K]
ort72		Putative uncharacterized protein	A8LP80	0.953	0.565	-0.035	0.2	COG2947	[S]
ort73	cycL	Cytochrome C biogenesis protein precursor	A8LP77	0.725	0.119	-0.124	0.096	COG3088	[K]
ort74		Surface antigen (D15) precursor	A8LNM0	0.769	0.141	0.04	-0.116	COG0729	[E]		0016020 : membrane
ort75	recF	SMC domain protein	A8LNL4	0.754	0.091	0.033	0.094	COG1195	[P]	0000166 : nucleotide binding; 0003676 : nucleic acid binding	0005694 : chromosome	0006281 : DNA repair
ort76	dnaN	DNA polymerase III, beta subunit ( EC=2.7.7.7)	A8LNL3	0.989	0.57	-0.049	0.298	COG0592	[J]	0003676 : nucleic acid binding; 0016740 : transferase activity; 0016787 : hydrolase activity	0005622 : intracellular	0006260 : DNA replication
ort77	dnaA	Chromosomal replication initiator protein dnaA	A8LNL2	0.994	0.765	-0.183	0.036	COG0593	[S]	0003676 : nucleic acid binding; 0000166 : nucleotide binding; 0016787 : hydrolase activity	0005622 : intracellular	0006260 : DNA replication; 0065007 : biological regulation
ort80	mutM	Formamidopyrimidine-DNA glycosylase (EC=3.2.2.23)	A8LNK8	0.98	0.51	-0.091	0.049	COG0266	[R]	0003824 : catalytic activity; 0016787 : hydrolase activity; 0016829 : lyase activity; 0003676 : nucleic acid binding		0006281 : DNA repair; 0008152 : metabolic process; 0050896 : response to stimulus
ort81	ubiE	Ubiquinone/menaquinone biosynthesis methyltransferase ubiE ( EC=2.1.1.-)	A8LNK7	0.998	0.802	-0.117	0.218	COG2226	[LKJ]	0016740 : transferase activity		0006766 : vitamin metabolic process; 0051186 : cofactor metabolic process
ort82	ubiB	2-polyprenylphenol 6-hydroxylase	A8LNK6	0.984	0.474	-0.146	-0.144	COG0661	[J]		0016020 : membrane	0051186 : cofactor metabolic process
ort83	flgD	Flagellar hook capping protein	A8LNK4	0.629	0.284	0.015	0.091	COG1843	[C]		0019861 : flagellum
ort85		Rhodanese domain protein	A8LNI7	0.996	0.631	-0.049	0.171	COG1054	[H]
ort86	pncA	Nicotinamidase ( EC=3.5.1.19)	A8LNI6	0.631	0.176	0.135	0.058	COG1335	[H]	0003824 : catalytic activity; 0016787 : hydrolase activity		0008152 : metabolic process
ort89	mepA	Peptidase U6 penicillin-insensitive murein endopeptidase precursor	A8LNH7	0.942	0.106	-0.105	0.149	COG3770	[E]	0008233 : peptidase activity	0030313 : cell envelope; 0042597 : periplasmic space	0006508 : proteolysis
ort92	recQ	ATP-dependent DNA helicase RecQ	A8LNH3	0.891	0.132	-0.078	0.138	COG0514	[E]	0003824 : catalytic activity; 0004386 : helicase activity; 0000166 : nucleotide binding; 0003676 : nucleic acid binding; 0016787 : hydrolase activity	0005622 : intracellular	0044237 : cellular metabolic process; 0006260 : DNA replication; 0006259 : DNA metabolic process; 0006281 : DNA repair; 0007154 : cell communication; 0050896 : response to stimulus
ort93		UPF0246 protein Dshi_3333	A8LNH2	0.937	0.278	0.978	-0.27	COG3022	[E]
ort94		Transcriptional regulator, LacI family ( EC=5.1.1.1)	A8LNG1	0.947	0.204	-0.069	0.254	COG1609	[M]	0003676 : nucleic acid binding; 0016853 : isomerase activity; 0030528 : transcription regulator activity	0005622 : intracellular	0006350 : transcription; 0016070 : RNA metabolic process; 0065007 : biological regulation
ort96	serC	Phosphoserine aminotransferase ( EC=2.6.1.52)	A8LNF6	0.068	0.386	0.028	0.182	COG1932	[G]	0016740 : transferase activity; 0003824 : catalytic activity; 0005496 : steroid binding; 0019842 : vitamin binding; 0048037 : cofactor binding		0008152 : metabolic process
ort97	serB	Phosphoserine phosphatase SerB ( EC=3.1.3.3)	A8LNF5	0.651	0.27	-0.047	0.019	COG0560	[I]	0003824 : catalytic activity; 0016787 : hydrolase activity		0008152 : metabolic process; 0006082 : organic acid metabolic process; 0006519 : cellular amino acid and derivative metabolic process; 0009308 : cellular amine metabolic process
ort98		Putative uncharacterized protein precursor	A8LNF3	0.996	0.877	-0.048	0.095	COG5665	[F]
ort99	rlmN	Ribosomal RNA large subunit methyltransferase N ( EC=2.1.1.- )	A8LNF0	0.977	0.712	-0.097	0.197	COG0820	[S]	0003824 : catalytic activity; 0043167 : ion binding; 0016740 : transferase activity; 0051540 : metal cluster binding	0005622 : intracellular	0006396 : RNA processing; 0042254 : ribosome biogenesis
ort100	mtgA	Monofunctional biosynthetic peptidoglycan transglycosylase	A8LMW7	0.684	0.383	0.069	0.179	COG0744	[E]	0003824 : catalytic activity; 0016740 : transferase activity	0016020 : membrane; 0005618 : cell wall	0032989 : cellular component morphogenesis; 0065007 : biological regulation; 0005975 : carbohydrate metabolic process; 0043170 : macromolecule metabolic process; 0007047 : cell wall organization
ort101	gst1	Glutathione S-transferase domain	A8LMW6	0.923	0.653	-0.119	0.176	COG0625	[I]	0016740 : transferase activity
ort102		Putative uncharacterized protein	A8LMW5	0.827	0.388	0.012	0.154	COG1600	[I]	0005488 : binding; 0051540 : metal cluster binding; 0009055 : electron carrier activity; 0016491 : oxidoreductase activity
ort104		Transcriptional regulator, MarR family	A8LMV8	0.981	0.475	0.024	-0.036	COG1846	[I]	0003676 : nucleic acid binding; 0030528 : transcription regulator activity	0005622 : intracellular	0006350 : transcription; 0016070 : RNA metabolic process; 0065007 : biological regulation
ort105	xseB	Exodeoxyribonuclease VII, small subunit	A8LMV4	0.957	0.253	-0.032	0.301	COG1722	[K]	0016787 : hydrolase activity	0005622 : intracellular; 0043234 : protein complex	0006259 : DNA metabolic process; 0043285 : biopolymer catabolic process
ort107	amn	AMP nucleosidase ( EC=3.2.2.4)	A8LMU7	0.986	0.648	-0.062	0.204	COG0775	[Q]	0003824 : catalytic activity; 0016787 : hydrolase activity		0009116 : nucleoside metabolic process; 0008152 : metabolic process
ort108	hup	Histone family protein DNA-binding protein	A8LMU6	0.871	0.157	-0.054	0.337	COG0776	[Q]	0003676 : nucleic acid binding
ort113	asd	Aspartate-semialdehyde dehydrogenase	A8LMP8	0.957	0.466	-0.023	0.166	COG0136	[S]	0003824 : catalytic activity; 0005488 : binding; 0005515 : protein binding; 0016491 : oxidoreductase activity; 0048037 : cofactor binding	0005622 : intracellular	0008152 : metabolic process; 0006082 : organic acid metabolic process; 0006519 : cellular amino acid and derivative metabolic process; 0009308 : cellular amine metabolic process
ort114	cynT	Carbonic anhydrase ( EC=4.2.1.1)	A8LMP4	0.867	0.184	-0.056	0.146	COG0288	[F]	0016829 : lyase activity; 0043167 : ion binding		0015976 : carbon utilization
ort115	pepA2	Leucyl aminopeptidase ( EC=3.4.11.1)	A8LMP2	0.736	0.205	0.109	-0.101	COG0260	[V]	0008233 : peptidase activity; 0016787 : hydrolase activity	0005622 : intracellular	0006508 : proteolysis
ort119	dat	Aminotransferase class IV	A8LLX4	0.492	0.083	-0.103	0.239	COG0115	[L]	0003824 : catalytic activity; 0016740 : transferase activity		0008152 : metabolic process
ort121	rluA	Pseudouridine synthase ( EC=5.4.99.-)	A8LL90	0.974	0.602	-0.111	0.097	COG0564	[F]	0003676 : nucleic acid binding; 0016853 : isomerase activity		0016070 : RNA metabolic process; 0043412 : biopolymer modification
ort122	pgsA	CDP-diacylglycerol--glycerol-3-phosphate 3-phosphatidyltransferase precursor	A8LL89	0.806	0.155	-0.036	0.204	COG0558	[M]	0016740 : transferase activity	0016020 : membrane	0044255 : cellular lipid metabolic process
ort124		OmpA/MotB domain protein precursor	A8LL85	0.979	0.601	0.046	-0.044	COG2885	[D]		0016020 : membrane; 0030313 : cell envelope
ort125	ubiA	4-hydroxybenzoate polyprenyl transferase	A8LL84	0.943	0.556	-0.069	0.232	COG0382	[J]	0016740 : transferase activity; 0043167 : ion binding	0016020 : membrane	0051186 : cofactor metabolic process; 0008152 : metabolic process
ort126		Putative uncharacterized protein precursor	A8LL82	0.712	0.251	0.011	-0.016	COG3393	[C]
ort127	gsh	Glutamate--cysteine ligase ( EC=6.3.2.2)	A8LL81	0.862	0.132	-0.066	-0.042	COG3572	[J]	0016874 : ligase activity		0051186 : cofactor metabolic process
ort129	pyrC1	Dihydroorotase, multifunctional complex type precursor ( EC=3.5.2.3)	A8LL78	0.722	0.079	-0.092	0.17	COG0044	[J]	0016787 : hydrolase activity
ort132	udgA	Phage SPO1 DNA polymerase-related protein	A8LL74	0.757	0.061	-0.132	-0.048	COG1573	[E]
ort133	moaB	Molybdenum cofactor biosynthesis protein B	A8LL73	0.801	0.234	-0.065	0.25	COG0521	[J]			0006725 : cellular aromatic compound metabolic process; 0051186 : cofactor metabolic process
ort134		Beta-lactamase domain protein	A8LL70	0.929	0.369	-0.048	0.14	COG0491	[E]	0016787 : hydrolase activity
ort135		Acyl-CoA dehydrogenase domain protein	A8LL69	0.809	0.147	-0.042	0.149	COG1960	[T]	0000166 : nucleotide binding; 0048037 : cofactor binding; 0016491 : oxidoreductase activity; 0009055 : electron carrier activity		0008152 : metabolic process
ort136		Sua5/YciO/YrdC/YwlC family protein	A8LL68	0.975	0.201	-0.084	-0.186	COG0009	[J]
ort137		Putative uncharacterized protein	A8LL67	0.959	0.677	0.039	0.137	COG1678	[D]
ort138		Putative uncharacterized protein precursor	A8LL66	0.876	0.146	0.115	0.056	COG4233	[J]
ort139		AzlC family protein	A8LL62	0.985	0.527	-0.123	-0.038	COG1296	[F]
ort140		Putative uncharacterized protein	A8LL61	0.944	0.332	0.009	0.193	COG0782	[R]
ort141	greA1	Transcription elongation factor	A8LL60	0.931	0.088	-0.03	0.212	COG0782	[IQ]	0030528 : transcription regulator activity; 0003676 : nucleic acid binding; 0045182 : translation regulator activity		0006350 : transcription; 0016070 : RNA metabolic process; 0065007 : biological regulation
ort143		Tetratricopeptide TPR_2 repeat protein precursor	A8LL58	0.914	0.364	-0.169	-0.046	COG0457	[P]	0005488 : binding
ort144	ispE	4-diphosphocytidyl-2-C-methyl-D-erythritol kinase (EC=2.7.1.148)	A8LL57	0.866	0.07	0.141	-0.004	COG1947	[H]	0000166 : nucleotide binding; 0016740 : transferase activity		0006793 : phosphorus metabolic process; 0019748 : secondary metabolic process; 0044255 : cellular lipid metabolic process
ort146		Putative uncharacterized protein	A8LL53	0.511	0.053	-0.101	-0.044	COG2841	[M]
ort150	tlpA	Redoxin domain protein precursor	A8LL47	0.817	0.344	-0.011	0.041	COG0526	[R]	0016491 : oxidoreductase activity		0009987 : cellular process; 0065007 : biological regulation
ort152	lysA	Diaminopimelate decarboxylase (EC=4.1.1.20)	A8LL43	0.974	0.658	-0.151	0.059	COG0019	[F]	0003824 : catalytic activity; 0016829 : lyase activity		0006082 : organic acid metabolic process; 0006519 : cellular amino acid and derivative metabolic process; 0009308 : cellular amine metabolic process
ort153		Putative uncharacterized protein	A8LL42	0.925	0.256	0.034	-0.054	COG5665	[J]
ort154		MJ0042 family finger-like protein	A8LL41	0.893	0.164	0.187	0.046	COG2884	[L]
ort155	ftsE	ABC transporter related	A8LL40	0.961	0.261	-0.054	0.302	COG2884	[Q]	0000166 : nucleotide binding; 0016787 : hydrolase activity
ort156		Putative uncharacterized protein precursor	A8LL39	0.984	0.66	0.003	0.238	COG2177	[L]		0016020 : membrane
ort158	citE2	Citrate (Pro-3S)-lyase ( EC=4.1.3.6)	A8LL34	0.767	0.192	-0.048	0.335	COG2301	[E]	0003824 : catalytic activity; 0043167 : ion binding; 0016829 : lyase activity	0005622 : intracellular; 0043234 : protein complex	0006725 : cellular aromatic compound metabolic process
ort162	dapB	Dihydrodipicolinate reductase (EC=1.3.1.26)	A8LL24	0.592	0.14	-0.093	0.119	COG0289	[R]	0003824 : catalytic activity; 0005488 : binding; 0016491 : oxidoreductase activity	0005622 : intracellular	0006082 : organic acid metabolic process; 0006519 : cellular amino acid and derivative metabolic process; 0009308 : cellular amine metabolic process; 0008152 : metabolic process
ort163	rsmB1	Fmu (Sun) domain protein	A8LKI3	0.928	0.303	0.032	0.143	COG0144	[H]	0016740 : transferase activity; 0003676 : nucleic acid binding		0006350 : transcription; 0016070 : RNA metabolic process; 0065007 : biological regulation
ort164		Heparinase II/III family protein	A8LKI2	0.998	0.563	-0.013	0.028	COG5336	[R]
ort165	atpI	ATP synthase F0, subunit I	A8LKI1	0.999	0.846	0.046	0.296	COG5336	[E]
ort170		OmpA/MotB domain protein precursor	A8LKH5	0.765	0.087	0.001	0.155	COG2885	[T]		0016020 : membrane; 0030313 : cell envelope
ort174		Putative uncharacterized protein	A8LKG8	0.954	0.267	-0.156	-0.252	COG0036	[GEPR]
ort177	rpsO	30S ribosomal protein S15	A8LKE4	0.557	0.456	-0.043	0.328	COG0184	[L]	0005198 : structural molecule activity; 0003676 : nucleic acid binding	0005622 : intracellular; 0005840 : ribosome; 0030529 : ribonucleoprotein complex	0006412 : translation
ort178		Putative uncharacterized protein	A8LKE1	0.556	0.094	0.005	0.252	COG4333	[L]
ort179		Putative uncharacterized protein	A8LKD7	0.969	0.062	-0.046	0.258	COG1451	[L]
ort181		Transcriptional regulator, GntR family	A8LKD5	0.79	0.099	-0.072	0.261	COG1802	[R]	0003676 : nucleic acid binding; 0030528 : transcription regulator activity	0005622 : intracellular	0006350 : transcription; 0016070 : RNA metabolic process; 0065007 : biological regulation
ort184	coaBC	Phosphopantothenoylcysteine decarboxylase/phosphopantothenate--cysteine ligase	A8LKC6	0.998	0.811	-0.063	0.164	COG0452	[M]	0003824 : catalytic activity; 0000166 : nucleotide binding; 0048037 : cofactor binding; 0016829 : lyase activity; 0016874 : ligase activity		0051186 : cofactor metabolic process
ort186	moeB	UBA/THIF-type NAD/FAD binding protein	A8LKC4	0.968	0.239	-0.002	0.107	COG0476	[D]	0003824 : catalytic activity; 0005488 : binding		0008152 : metabolic process
ort189	gyaR	D-isomer specific 2-hydroxyacid dehydrogenase NAD-binding	A8LKC0	0.562	0.177	-0.057	0.25	COG1052	[O]	0003824 : catalytic activity; 0005488 : binding; 0016491 : oxidoreductase activity; 0048037 : cofactor binding		0008152 : metabolic process
ort192		Inner-membrane translocator precursor	A8LKB3	0.809	0.237	-0.048	0.197	COG1079	[NU]	0005215 : transporter activity	0016020 : membrane	0006810 : transport
ort194		ABC transporter related	A8LKB1	0.827	0.239	-0.084	0.054	COG3845	[U]	0000166 : nucleotide binding; 0016787 : hydrolase activity
ort195	dnaE2	DNA polymerase III, alpha subunit ( EC=2.7.7.7)	A8LKA7	0.887	0.219	-0.04	0.171	COG0587	[U]	0003824 : catalytic activity; 0003676 : nucleic acid binding; 0016740 : transferase activity; 0016787 : hydrolase activity	0005622 : intracellular	0006260 : DNA replication
ort196		SlyX family protein	A8LKA6	0.718	0.169	0.082	0.01	COG2900	[U]
ort198		tRNA synthetase class II (G H P and S)	A8LKA4	0.991	0.724	-0.073	0.052	COG3705	[M]	0016874 : ligase activity; 0000166 : nucleotide binding	0005622 : intracellular	0006082 : organic acid metabolic process; 0006412 : translation; 0006519 : cellular amino acid and derivative metabolic process; 0009308 : cellular amine metabolic process; 0016070 : RNA metabolic process
ort200		Putative uncharacterized protein	A8LKA0	0.979	0.263	0.143	0.124	COG5458	[I]
ort201		Ribonucleoside-diphosphate reductase ( EC=1.17.4.1)	A8LK99	0.975	0.491	89.803	-43.517	COG0209	[L]	0019842 : vitamin binding; 0000166 : nucleotide binding; 0016491 : oxidoreductase activity	0005622 : intracellular; 0043234 : protein complex	0008152 : metabolic process; 0006260 : DNA replication
ort203	hisC	Histidinol-phosphate aminotransferase (EC=2.6.1.9 )	A8LK96	0.241	0.165	0.028	0.043	COG0079	[R]	0003824 : catalytic activity; 0016740 : transferase activity; 0005496 : steroid binding; 0019842 : vitamin binding; 0048037 : cofactor binding		0006082 : organic acid metabolic process; 0006519 : cellular amino acid and derivative metabolic process; 0009308 : cellular amine metabolic process; 0008152 : metabolic process
ort206		Putative uncharacterized protein	A8LJS1	0.995	0.682	-0.055	0.188	COG0840	[O]
ort207	clpA	ATP-dependent Clp protease, ATP-binding subunit clpA	A8LJR9	0.999	0.767	-0.038	0.228	COG0542	[C]	0008233 : peptidase activity; 0000166 : nucleotide binding; 0016787 : hydrolase activity; 0005515 : protein binding		0019538 : protein metabolic process
ort208		Putative uncharacterized protein	A8LJR8	0.953	0.337	-0.051	-0.011	COG0500	[S]
ort210	atpG	ATP synthase gamma chain	A8LJR5	0.992	0.708	-0.036	0.22	COG0224	[H]	0005215 : transporter activity; 0000166 : nucleotide binding; 0016787 : hydrolase activity	0005622 : intracellular; 0016469 : proton-transporting two-sector ATPase complex	0009117 : nucleotide metabolic process; 0006810 : transport; 0006119 : oxidative phosphorylation; 0006811 : ion transport; 0006818 : hydrogen transport
ort213	prs	Ribose-phosphate pyrophosphokinase (EC=2.7.6.1)	A8LJR1	0.989	0.353	-0.037	0.3	COG0462	[J]	0043167 : ion binding; 0016740 : transferase activity		0009116 : nucleoside metabolic process; 0009117 : nucleotide metabolic process
ort215	polA	DNA polymerase I (EC=2.7.7.7)	A8LJN9	0.491	0.091	-0.001	0.042	COG0258	[S]	0003824 : catalytic activity; 0003676 : nucleic acid binding; 0016787 : hydrolase activity; 0016740 : transferase activity	0005622 : intracellular	0006260 : DNA replication; 0006139 : nucleobase\, nucleoside\, nucleotide and nucleic acid metabolic process
ort218		Putative uncharacterized protein precursor	A8LJN5	0.998	0.593	-0.044	0.024	COG1721	[M]
ort219		Conserved hypothetical membrane protein precursor	A8LJN4	0.984	0.412	0.094	-0.003	COG5665	[H]
ort220		Putative uncharacterized protein precursor	A8LJN3	0.91	0.206	0.044	-0.018	COG0277	[K]
ort221		FAD linked oxidase domain protein	A8LJM6	0.954	0.329	-0.1	0.139	COG0277	[L]	0003824 : catalytic activity; 0000166 : nucleotide binding; 0048037 : cofactor binding; 0016491 : oxidoreductase activity
ort223		Putative uncharacterized protein	A8LJM4	0.976	0.555	-0.036	0.273	COG0247	[S]	0051540 : metal cluster binding; 0009055 : electron carrier activity; 0016491 : oxidoreductase activity
ort224		Peptidase S1 and S6 chymotrypsin/Hap precursor	A8LJM3	0.939	0.446	-0.098	0.044	COG3591	[F]	0003824 : catalytic activity; 0008233 : peptidase activity		0006508 : proteolysis
ort228	lpd	Dihydrolipoamide dehydrogenase	A8LJL6	0.625	0.182	-0.11	0.171	COG1249	[R]	0016491 : oxidoreductase activity; 0003824 : catalytic activity; 0005488 : binding; 0000166 : nucleotide binding; 0048037 : cofactor binding; 0009055 : electron carrier activity	0005622 : intracellular	0008152 : metabolic process; 0009987 : cellular process; 0065007 : biological regulation
ort229	sucB	2-oxoglutarate dehydrogenase, E2 subunit, dihydrolipoamide succinyltransferase ( EC=2.3.1.61)	A8LJL4	0.562	0.103	-0.044	0.33	COG0508	[E]	0016740 : transferase activity; 0031406 : carboxylic acid binding; 0048037 : cofactor binding; 0005515 : protein binding	0045252 : oxoglutarate dehydrogenase complex	0008152 : metabolic process; 0045333 : cellular respiration; 0051186 : cofactor metabolic process
ort231	sucD1	Succinyl-CoA ligase [ADP-forming] subunit alpha ( EC=6.2.1.5)	A8LJL2	0.914	0.089	-0.043	0.343	COG0074	[M]	0003824 : catalytic activity; 0005488 : binding; 0000166 : nucleotide binding; 0016740 : transferase activity; 0016874 : ligase activity		0008152 : metabolic process; 0045333 : cellular respiration; 0051186 : cofactor metabolic process
ort232	mdh	Malate dehydrogenase ( EC=1.1.1.37)	A8LJK6	0.96	0.226	0.076	0.144	COG0039	[J]	0003824 : catalytic activity; 0005488 : binding; 0016491 : oxidoreductase activity		0005975 : carbohydrate metabolic process; 0006066 : cellular alcohol metabolic process; 0006091 : generation of precursor metabolites and energy; 0043170 : macromolecule metabolic process; 0008152 : metabolic process; 0045333 : cellular respiration; 0051186 : cofactor metabolic process; 0006082 : organic acid metabolic process
ort236		Succinate dehydrogenase cytochrome b556 subunit	A8LJJ7	0.866	0.122	-0.074	0.066	COG2009	[U]	0009055 : electron carrier activity; 0016491 : oxidoreductase activity	0016020 : membrane	0045333 : cellular respiration; 0051186 : cofactor metabolic process
ort238	sdhA	Succinate dehydrogenase, flavoprotein subunit ( EC=1.3.5.1)	A8LJJ5	0.527	0.061	-0.087	0.24	COG1053	[E]	0000166 : nucleotide binding; 0048037 : cofactor binding; 0009055 : electron carrier activity; 0016491 : oxidoreductase activity		0006091 : generation of precursor metabolites and energy; 0045333 : cellular respiration; 0051186 : cofactor metabolic process; 0008152 : metabolic process
ort239	sdhB	Succinate dehydrogenase and fumarate reductase iron-sulfur protein ( EC=1.3.5.1)	A8LJJ1	0.482	0.202	-0.084	0.251	COG0479	[H]	0051540 : metal cluster binding; 0009055 : electron carrier activity; 0016491 : oxidoreductase activity		0045333 : cellular respiration; 0051186 : cofactor metabolic process; 0008152 : metabolic process
ort241		Crotonyl-CoA reductase	A8LJI3	0.973	0.528	-0.127	0.087	COG0604	[J]	0003824 : catalytic activity; 0005488 : binding; 0016491 : oxidoreductase activity; 0043167 : ion binding		0008152 : metabolic process
ort242		AAA ATPase precursor	A8LJ88	0.968	0.381	-0.114	0.135	COG0507	[H]	0000166 : nucleotide binding; 0016787 : hydrolase activity
ort243		Putative uncharacterized protein precursor	A8LJ86	0.994	0.515	-0.018	0.013	COG5665	[O]
ort244		Putative uncharacterized protein precursor	A8LJ85	0.622	0.186	0.029	0.277	COG0730	[J]		0016020 : membrane
ort245		Ribosomal-protein-alanine acetyltransferase	A8LJ79	0.983	0.569	-0.675	-1.788	COG0456	[E]	0016740 : transferase activity		0008152 : metabolic process; 0006464 : protein modification process
ort246		Peptidase M22 glycoprotease	A8LJ78	0.861	0.452	-0.075	-0.014	COG1214	[G]	0008233 : peptidase activity		0006508 : proteolysis
ort248		UspA domain protein	A8LJ76	0.904	0.148	-0.027	0.063	COG0589	[O]			0050896 : response to stimulus
ort250		Rhomboid family protein	A8LJ73	0.423	0.225	-0.153	-0.425	COG0705	[J]		0016020 : membrane
ort252	glnD	UTP-GlnB uridylyltransferase, GlnD ( EC=2.7.7.59)	A8LJ71	0.999	0.656	-0.041	0.02	COG2844	[R]	0016740 : transferase activity; 0003824 : catalytic activity; 0016597 : amino acid binding		0008152 : metabolic process; 0006807 : nitrogen compound metabolic process
ort253		Extracellular ligand-binding receptor precursor	A8LJ70	0.917	0.195	-0.136	-0.13	COG0683	[C]	0004871 : signal transducer activity
ort254		Uroporphyrin-III C/tetrapyrrole (Corrin/Porphyrin) methyltransferase	A8LJ69	0.957	0.619	-0.096	-0.005	COG0313	[C]	0016740 : transferase activity		0008152 : metabolic process
ort255		UPF0102 protein Dshi_2830	A8LJ68	0.566	0.271	0.097	0.046	COG0792	[L]	0003676 : nucleic acid binding
ort256	gshB	Glutathione synthetase ( EC=6.3.2.3)	A8LJ67	0.945	0.241	-0.018	0.191	COG0189	[R]	0016874 : ligase activity; 0003824 : catalytic activity; 0000166 : nucleotide binding		0051186 : cofactor metabolic process
ort257		Mg chelatase, subunit ChlI	A8LJ66	0.99	0.634	0.06	0.152	COG0606	[M]	0003676 : nucleic acid binding; 0000166 : nucleotide binding; 0016787 : hydrolase activity; 0016874 : ligase activity		0006260 : DNA replication; 0015979 : photosynthesis; 0042440 : pigment metabolic process; 0046483 : heterocycle metabolic process; 0051186 : cofactor metabolic process
ort258		Aldo/keto reductase	A8LJ61	0.888	0.072	0.032	-0.042	COG0667	[M]	0016491 : oxidoreductase activity		0008152 : metabolic process
ort259		NUDIX hydrolase	A8LJ60	0.757	0.06	0.141	0.012	COG0494	[R]	0016787 : hydrolase activity
ort260		Putative uncharacterized protein	A8LJ59	0.728	0.228	-0.01	-0.151	COG1405	[M]
ort261		Response regulator receiver modulated diguanylate cyclase	A8LJ58	0.924	0.178	0.028	-0.255	COG3706	[I]	0004871 : signal transducer activity; 0030528 : transcription regulator activity		0007154 : cell communication; 0065007 : biological regulation; 0006350 : transcription; 0016070 : RNA metabolic process
ort265		Putative uncharacterized protein	A8LJ33	0.916	0.341	0.026	-0.007	COG1198	[I]	0016787 : hydrolase activity
ort267		Lipoprotein, putative precursor	A8LJ31	0.933	0.395	0.151	0.022	COG5665	[C]
ort268		Toxic anion resistance family protein precursor	A8LJ30	0.98	0.145	-0.027	0.073	COG3853	[C]
ort269		Putative uncharacterized protein	A8LJ29	0.528	0.141	-0.075	0.044	COG1187	[C]
ort270		Pseudouridine synthase ( EC=5.4.99.-)	A8LJ28	0.999	0.873	-0.07	0.169	COG1187	[C]	0003676 : nucleic acid binding; 0016853 : isomerase activity		0016070 : RNA metabolic process; 0043412 : biopolymer modification
ort271		CMP/dCMP deaminase zinc-binding	A8LJ27	0.965	0.33	-0.069	0.278	COG0590	[C]	0003824 : catalytic activity; 0016787 : hydrolase activity; 0043167 : ion binding
ort274		Putative uncharacterized protein precursor	A8LJ22	0.998	0.832	-0.037	0.28	COG3023	[C]
ort275		N-acetylmuramyl-L-alanine amidase, negative regulator of AmpC, AmpD	A8LJ21	0.655	0.274	-0.022	0.024	COG3023	[C]	0016787 : hydrolase activity		0005975 : carbohydrate metabolic process
ort277		Putative uncharacterized protein	A8LJ17	0.803	0.262	-0.09	0.224	COG0670	[L]		0016020 : membrane
ort278		Alcohol dehydrogenase zinc-binding domain protein	A8LJ14	0.594	0.146	0.007	0.124	COG0604	[C]	0003824 : catalytic activity; 0005488 : binding; 0016491 : oxidoreductase activity; 0043167 : ion binding		0008152 : metabolic process
ort281	guaD	Guanine deaminase	A8LJ09	0.302	0.085	0.038	0.055	COG0402	[C]	0016787 : hydrolase activity; 0019239 : deaminase activity; 0043167 : ion binding
ort284		Putative uncharacterized protein precursor	A8LJ06	0.664	0.051	-0.02	0.183	COG1692	[R]	0003824 : catalytic activity		0008152 : metabolic process
ort287	pyrG	CTP synthase ( EC=6.3.4.2)	A8LIN6	0.75	0.103	-0.154	0.142	COG0504	[IQR]	0003824 : catalytic activity; 0000166 : nucleotide binding; 0016874 : ligase activity		0006082 : organic acid metabolic process; 0006519 : cellular amino acid and derivative metabolic process; 0009308 : cellular amine metabolic process; 0009117 : nucleotide metabolic process
ort289		Putative uncharacterized protein precursor	A8LIN3	0.59	0.068	-0.092	0.187	COG0601	[E]
ort290	rpiA	Ribose-5-phosphate isomerase A ( EC=5.3.1.6)	A8LIN0	0.414	0.111	-0.044	0.288	COG0120	[U]	0016853 : isomerase activity		0005975 : carbohydrate metabolic process; 0006066 : cellular alcohol metabolic process; 0006766 : vitamin metabolic process; 0009117 : nucleotide metabolic process; 0043170 : macromolecule metabolic process; 0051186 : cofactor metabolic process
ort294		Ferredoxin precursor	A8LIM3	0.821	0.217	0.03	0.257	COG0633	[R]	0051540 : metal cluster binding; 0043167 : ion binding; 0009055 : electron carrier activity
ort295	purD	Phosphoribosylamine--glycine ligase (EC=6.3.4.13)	A8LIM0	0.914	0.198	-0.123	0.051	COG0151	[U]	0003824 : catalytic activity; 0000166 : nucleotide binding; 0016874 : ligase activity		0006139 : nucleobase\, nucleoside\, nucleotide and nucleic acid metabolic process; 0006725 : cellular aromatic compound metabolic process; 0042440 : pigment metabolic process; 0046483 : heterocycle metabolic process
ort296	xseA	Exodeoxyribonuclease 7 large subunit (EC=3.1.11.6)	A8LIL9	0.995	0.545	-0.065	-0.091	COG1570	[R]	0016787 : hydrolase activity; 0003676 : nucleic acid binding	0005622 : intracellular; 0043234 : protein complex	0006259 : DNA metabolic process; 0043285 : biopolymer catabolic process
ort298		Putative uncharacterized protein	A8LIL6	0.998	0.628	-0.129	0.038	COG0697	[ER]		0016020 : membrane
ort299		Intracellular septation protein A	A8LIL5	0.921	0.351	0.039	0.177	COG2917	[O]		0016020 : membrane
ort300		Putative uncharacterized protein	A8LIL4	0.921	0.203	-0.081	0.018	COG2343	[F]
ort302	cobT1	Cobaltochelatase (EC=6.6.1.2)	A8LIL1	0.935	0.252	-0.067	0.254	COG4547	[E]	0016874 : ligase activity
ort306	hemE	Uroporphyrinogen decarboxylase (EC=4.1.1.37)	A8LIJ7	0.731	0.147	-0.084	0.209	COG0407	[P]	0016829 : lyase activity	0005622 : intracellular	0046483 : heterocycle metabolic process; 0051186 : cofactor metabolic process
ort309		Alpha/beta hydrolase fold	A8LIJ3	0.105	0.111	-0.013	0.031	COG0596	[OU]	0016787 : hydrolase activity
ort312		ABC transporter related	A8LIH0	0.259	0.169	-0.021	0.13	COG4181	[S]	0000166 : nucleotide binding; 0016787 : hydrolase activity
ort313		Lipolytic protein G-D-S-L family precursor	A8LIG9	0.976	0.607	0.153	0.09	COG2755	[O]	0016787 : hydrolase activity		0006629 : lipid metabolic process
ort316		Aerobic-type carbon monoxide dehydrogenase, middle subunit CoxM/CutM homologs	A8LI57	0.278	0.06	-0.052	0.265	COG1319	[K]	0003824 : catalytic activity; 0000166 : nucleotide binding; 0048037 : cofactor binding; 0009055 : electron carrier activity; 0016491 : oxidoreductase activity
ort317	trxB	Thioredoxin reductase ( EC=1.8.1.9)	A8LI53	0.876	0.114	-0.074	0.259	COG0492	[TK]	0000166 : nucleotide binding; 0048037 : cofactor binding; 0016209 : antioxidant activity; 0016491 : oxidoreductase activity; 0009055 : electron carrier activity	0005622 : intracellular	0006800 : oxygen and reactive oxygen species metabolic process; 0008152 : metabolic process
ort319		Putative uncharacterized protein	A8LI50	0.828	0.267	0.01	0.157	COG1496	[J]
ort325	carB	Carbamoyl-phosphate synthase, large subunit	A8LI38	0.399	0.201	-0.086	0.051	COG0458	[E]	0003824 : catalytic activity; 0016874 : ligase activity; 0043167 : ion binding; 0000166 : nucleotide binding		0008152 : metabolic process; 0009117 : nucleotide metabolic process; 0006807 : nitrogen compound metabolic process
ort327		Response regulator receiver protein	A8LI30	0.647	0.097	-0.019	-0.059	COG0745	[I]	0004871 : signal transducer activity; 0030528 : transcription regulator activity		0007154 : cell communication; 0065007 : biological regulation; 0006350 : transcription; 0016070 : RNA metabolic process
ort329		Putative uncharacterized protein	A8LI28	0.989	0.372	-0.212	0.047	COG0201	[J]
ort330		Putative uncharacterized protein	A8LI27	0.955	0.104	-0.042	0.016	COG0778	[L]		0005618 : cell wall; 0030313 : cell envelope; 0016020 : membrane	0006082 : organic acid metabolic process; 0006519 : cellular amino acid and derivative metabolic process; 0009308 : cellular amine metabolic process
ort332		Putative uncharacterized protein	A8LI24	0.789	0.125	-0.041	0.166	COG0621	[C]
ort334		GcrA cell cycle regulator	A8LI15	0.835	0.078	-0.063	0.347	COG0564	[K]
ort335	rluD	Pseudouridine synthase ( EC=5.4.99.-)	A8LI09	0.906	0.462	-0.025	0.072	COG0564	[J]	0003676 : nucleic acid binding; 0016787 : hydrolase activity; 0016853 : isomerase activity		0016070 : RNA metabolic process; 0043412 : biopolymer modification; 0008152 : metabolic process
ort336	rpoH2	RNA polymerase sigma factor	A8LI08	0.941	0.101	-0.056	0.354	COG0568	[F]	0003676 : nucleic acid binding; 0030528 : transcription regulator activity; 0043167 : ion binding		0050896 : response to stimulus; 0006350 : transcription; 0016070 : RNA metabolic process; 0065003 : macromolecular complex assembly; 0065007 : biological regulation
ort337		Oligoendopeptidase, pepF/M3 family	A8LI02	0.841	0.138	-0.041	0.155	COG1164	[J]	0008233 : peptidase activity; 0043167 : ion binding		0006508 : proteolysis
ort338	rpmB	50S ribosomal protein L28	A8LHY2	0.29	0.116	-0.124	0.224	COG0227	[I]	0005198 : structural molecule activity	0005622 : intracellular; 0005840 : ribosome; 0030529 : ribonucleoprotein complex	0006412 : translation
ort340	hrpB	ATP-dependent helicase HrpB	A8LHX9	0.88	0.263	-0.019	0.019	COG1643	[I]	0000166 : nucleotide binding; 0004386 : helicase activity; 0003676 : nucleic acid binding
ort341		Putative uncharacterized protein precursor	A8LHX8	0.577	0.242	0.077	0.27	COG4731	[M]
ort343	hisF	Imidazole glycerol phosphate synthase subunit hisF (EC=4.1.3.- )	A8LHX5	0.835	0.175	-0.081	0.135	COG0107	[M]	0003824 : catalytic activity; 0016829 : lyase activity; 0016740 : transferase activity	0005622 : intracellular	0008152 : metabolic process; 0006082 : organic acid metabolic process; 0006519 : cellular amino acid and derivative metabolic process; 0009308 : cellular amine metabolic process
ort345		CoA-binding domain protein	A8LSV8	0.923	0.388	-0.12	0.199	COG1832	[I]	0003824 : catalytic activity; 0005488 : binding		0008152 : metabolic process
ort346		RNA methyltransferase, TrmH family, group 3	A8LSV5	0.997	0.429	-0.041	0.146	COG0566	[J]	0016740 : transferase activity; 0003676 : nucleic acid binding		0006396 : RNA processing
ort348		Peroxiredoxin (EC=1.11.1.15)	A8LSQ6	0.766	0.073	-0.064	0.35	COG0450	[TK]	0016209 : antioxidant activity; 0016491 : oxidoreductase activity		0009987 : cellular process; 0065007 : biological regulation; 0008152 : metabolic process
ort349	dusA	TIM-barrel protein, yjbN family	A8LSP6	0.986	0.447	-0.029	0.046	COG0042	[L]	0003824 : catalytic activity; 0016491 : oxidoreductase activity; 0000166 : nucleotide binding; 0048037 : cofactor binding		0008152 : metabolic process; 0006396 : RNA processing
ort350		Pyruvate carboxylase	A8LSM0	0.726	0.243	-0.072	0.22	COG1038	[LK]	0003824 : catalytic activity; 0000166 : nucleotide binding; 0016874 : ligase activity; 0019842 : vitamin binding	0005622 : intracellular	0008152 : metabolic process; 0005975 : carbohydrate metabolic process; 0006066 : cellular alcohol metabolic process; 0006082 : organic acid metabolic process
ort351	uvrD	UvrD/REP helicase	A8LSL8	0.363	0.163	-0.057	0.082	COG0210	[E]	0004386 : helicase activity; 0003676 : nucleic acid binding; 0000166 : nucleotide binding; 0016787 : hydrolase activity		0006281 : DNA repair
ort352		Putative uncharacterized protein	A8LSB6	0.618	0.061	-0.364	-0.296	COG2001	[O]
ort353	mraW	S-adenosyl-methyltransferase MraW precursor	A8LSB5	0.995	0.681	-0.006	0.046	COG0275	[J]	0016740 : transferase activity	0005622 : intracellular
ort355	murE	UDP-N-acetylmuramyl-tripeptide synthetase	A8LSB2	1	0.796	0.026	0.138	COG0769	[H]	0000166 : nucleotide binding; 0016874 : ligase activity	0005622 : intracellular	0032989 : cellular component morphogenesis; 0065007 : biological regulation; 0051301 : cell division; 0005975 : carbohydrate metabolic process; 0043170 : macromolecule metabolic process; 0009987 : cellular process; 0008152 : metabolic process; 0007047 : cell wall organization; 0007049 : cell cycle
ort356	mraY	Phospho-N-acetylmuramoyl-pentapeptide-transferase (EC=2.7.8.13)	A8LSB0	0.86	0.36	-0.068	0.198	COG0472	[C]	0016740 : transferase activity	0016020 : membrane	0032989 : cellular component morphogenesis; 0065007 : biological regulation; 0051301 : cell division; 0005975 : carbohydrate metabolic process; 0043170 : macromolecule metabolic process; 0007047 : cell wall organization; 0007049 : cell cycle
ort357	murD	UDP-N-acetylmuramoylalanine--D-glutamate ligase (EC=6.3.2.9)	A8LS92	0.746	0.171	-0.019	0.03	COG0771	[G]	0003824 : catalytic activity; 0005488 : binding; 0000166 : nucleotide binding; 0016874 : ligase activity	0005622 : intracellular	0008152 : metabolic process; 0032989 : cellular component morphogenesis; 0065007 : biological regulation; 0051301 : cell division; 0005975 : carbohydrate metabolic process; 0043170 : macromolecule metabolic process; 0009987 : cellular process; 0007047 : cell wall organization; 0007049 : cell cycle
ort358		Cell division protein FtsW	A8LS65	0.997	0.485	-0.016	0.093	COG0772	[K]		0016020 : membrane	0051301 : cell division; 0005975 : carbohydrate metabolic process; 0043170 : macromolecule metabolic process; 0007049 : cell cycle
ort359	murG	Undecaprenyldiphospho-muramoylpentapeptide beta-N-acetylglucosaminyltransferase precursor (EC=2.4.1.227)	A8LS64	0.929	0.225	-0.057	-0.024	COG0707	[E]	0016740 : transferase activity; 0030246 : carbohydrate binding		0005975 : carbohydrate metabolic process; 0044255 : cellular lipid metabolic process
ort360	murC	UDP-N-acetylmuramate--L-alanine ligase (EC=6.3.2.8)	A8LS63	0.953	0.568	-0.125	0.101	COG0773	[S]	0003824 : catalytic activity; 0005488 : binding; 0016874 : ligase activity; 0000166 : nucleotide binding	0005622 : intracellular	0008152 : metabolic process; 0032989 : cellular component morphogenesis; 0065007 : biological regulation; 0051301 : cell division; 0005975 : carbohydrate metabolic process; 0043170 : macromolecule metabolic process; 0009987 : cellular process; 0007047 : cell wall organization; 0007049 : cell cycle
ort362	ddl	D-alanine--D-alanine ligase ( EC=6.3.2.4)	A8LS60	0.791	0.096	-0.035	0.117	COG1181	[R]	0003824 : catalytic activity; 0043167 : ion binding; 0000166 : nucleotide binding; 0016874 : ligase activity	0005622 : intracellular; 0005618 : cell wall	0032989 : cellular component morphogenesis; 0065007 : biological regulation; 0005975 : carbohydrate metabolic process; 0043170 : macromolecule metabolic process; 0007047 : cell wall organization
ort363		Cell division protein FtsQ	A8LS59	0.464	0.074	-0.09	-0.205	COG1589	[T]			0051301 : cell division
ort364	ftsA	Cell division protein FtsA	A8LS58	0.934	0.064	-0.097	0.178	COG0849	[P]			0051301 : cell division; 0007049 : cell cycle
ort365	ftsZ	Cell division protein ftsZ	A8LS57	0.99	0.531	-0.049	0.31	COG0206	[P]	0016787 : hydrolase activity; 0000166 : nucleotide binding	0005622 : intracellular; 0043234 : protein complex	0051301 : cell division; 0051258 : protein polymerization; 0022607 : cellular component assembly; 0007049 : cell cycle
ort367	recN	DNA repair protein RecN	A8LS54	0.967	0.407	-0.057	0.051	COG0497	[P]	0000166 : nucleotide binding	0005694 : chromosome	0006259 : DNA metabolic process; 0006281 : DNA repair
ort368		Chloride channel core	A8LS53	0.629	0.143	-0.029	-0.012	COG0038	[P]	0005215 : transporter activity	0016020 : membrane	0006810 : transport; 0006811 : ion transport
ort370	trkG	Cation transporter precursor	A8LS49	0.869	0.194	-0.025	0.193	COG0168	[TK]	0005215 : transporter activity		0006811 : ion transport
ort372	glyS	Glycyl-tRNA synthetase beta subunit ( EC=6.1.1.14)	A8LS45	0.829	0.108	-0.075	0.159	COG0751	[S]	0016874 : ligase activity; 0000166 : nucleotide binding	0005622 : intracellular	0006082 : organic acid metabolic process; 0006412 : translation; 0006519 : cellular amino acid and derivative metabolic process; 0009308 : cellular amine metabolic process; 0016070 : RNA metabolic process
ort373		PEP-utilizing protein	A8LS44	0.999	0.606	-0.123	-0.015	COG0574	[J]	0003824 : catalytic activity; 0000166 : nucleotide binding; 0016740 : transferase activity		0006793 : phosphorus metabolic process
ort375		Dihydroneopterin aldolase	A8LS42	0.793	0.143	-0.028	0.186	COG1539	[E]	0016829 : lyase activity		0006082 : organic acid metabolic process; 0006725 : cellular aromatic compound metabolic process; 0046483 : heterocycle metabolic process; 0051186 : cofactor metabolic process
ort379		Transcriptional regulator, AsnC family	A8LS38	0.958	0.621	-0.057	0.131	COG1522	[LK]	0003676 : nucleic acid binding; 0030528 : transcription regulator activity	0005622 : intracellular	0006350 : transcription; 0016070 : RNA metabolic process; 0065007 : biological regulation
ort381		Ubiquinone biosynthesis hydroxylase, UbiH/UbiF/VisC/COQ6 family precursor	A8LS35	0.288	0.099	0.156	0.035	COG0654	[H]	0004497 : monooxygenase activity; 0000166 : nucleotide binding; 0048037 : cofactor binding; 0016491 : oxidoreductase activity		0008152 : metabolic process; 0051186 : cofactor metabolic process
ort384	carA	Carbamoyl-phosphate synthase, small subunit	A8LS30	0.947	0.573	-0.02	0.202	COG0505	[R]	0003824 : catalytic activity; 0016874 : ligase activity		0006082 : organic acid metabolic process; 0006519 : cellular amino acid and derivative metabolic process; 0009308 : cellular amine metabolic process; 0008152 : metabolic process; 0006807 : nitrogen compound metabolic process
ort385		GatB/YqeY	A8LS29	0.944	0.381	-0.007	0.277	COG1610	[R]	0016874 : ligase activity		0006412 : translation
ort386	ctaD	Cytochrome c oxidase subunit I type (EC=1.9.3.1)	A8LRT8	0.959	0.334	-0.079	0.274	COG0843	[P]	0005215 : transporter activity; 0016491 : oxidoreductase activity; 0043167 : ion binding; 0009055 : electron carrier activity; 0046906 : tetrapyrrole binding	0016020 : membrane	0006810 : transport; 0006091 : generation of precursor metabolites and energy; 0008152 : metabolic process; 0045333 : cellular respiration
ort388	alr	Alanine racemase (EC=5.1.1.1)	A8LRT3	0.968	0.328	-0.014	0.102	COG0787	[H]	0003824 : catalytic activity; 0005496 : steroid binding; 0019842 : vitamin binding; 0048037 : cofactor binding; 0016853 : isomerase activity		0032989 : cellular component morphogenesis; 0065007 : biological regulation; 0005975 : carbohydrate metabolic process; 0043170 : macromolecule metabolic process; 0006082 : organic acid metabolic process; 0006519 : cellular amino acid and derivative metabolic process; 0009308 : cellular amine metabolic process; 0007047 : cell wall organization
ort390	pyrE	Orotate phosphoribosyltransferase (EC=2.4.2.10)	A8LRS7	0.991	0.21	-0.073	0.277	COG0461	[T]	0043167 : ion binding; 0016740 : transferase activity		0009116 : nucleoside metabolic process; 0009117 : nucleotide metabolic process
ort391	pyrC2	Dihydroorotase (EC=3.5.2.3)	A8LRS6	0.993	0.545	-0.13	0.171	COG0418	[J]	0016787 : hydrolase activity; 0043167 : ion binding		0009117 : nucleotide metabolic process; 0006139 : nucleobase\, nucleoside\, nucleotide and nucleic acid metabolic process; 0006725 : cellular aromatic compound metabolic process; 0046483 : heterocycle metabolic process
ort392		Putative uncharacterized protein	A8LRQ6	0.71	0.211	0.092	0.019	COG1975	[I]
ort393		Iron-sulfur cluster assembly accessory protein	A8LRQ4	0.61	0.315	-0.023	0.348	COG0316	[I]	0051540 : metal cluster binding; 0005198 : structural molecule activity		0051186 : cofactor metabolic process
ort394		FeS assembly SUF system protein	A8LRQ3	0.974	0.163	-0.045	0.313	COG2151	[R]
ort396		Ribonuclease, Rne/Rng family	A8LRP5	0.99	0.549	-0.069	0.283	COG1530	[F]	0016787 : hydrolase activity; 0003676 : nucleic acid binding	0005622 : intracellular	0006396 : RNA processing
ort397		SirA family protein	A8LRP4	0.577	0.207	-0.098	-0.023	COG0425	[H]	0005515 : protein binding; 0016740 : transferase activity	0005622 : intracellular	0006396 : RNA processing
ort400		Putative uncharacterized protein	A8LRN8	0.741	0.086	-0.103	0.267	COG3814	[H]
ort401		Chromate transporter, chromate ion transporter (CHR) family	A8LRN7	0.98	0.283	0.097	-0.131	COG2059	[F]	0005215 : transporter activity		0006811 : ion transport
ort407	recJ	Single-stranded-DNA-specific exonuclease RecJ	A8LR88	0.572	0.178	-0.022	0.168	COG0608	[K]	0043167 : ion binding; 0016787 : hydrolase activity; 0003676 : nucleic acid binding		0006259 : DNA metabolic process; 0006281 : DNA repair
ort408		Homoserine dehydrogenase (EC=1.1.1.3)	A8LR86	0.859	0.057	-0.004	0.074	COG0460	[J]	0003824 : catalytic activity; 0005488 : binding; 0016491 : oxidoreductase activity; 0048037 : cofactor binding; 0016597 : amino acid binding		0008152 : metabolic process; 0006082 : organic acid metabolic process; 0006519 : cellular amino acid and derivative metabolic process; 0009308 : cellular amine metabolic process
ort409	dnaG	DNA primase	A8LR75	0.952	0.342	-0.025	0.071	COG0358	[J]	0016740 : transferase activity; 0003676 : nucleic acid binding; 0043167 : ion binding	0005634 : nucleus; 0030894 : replisome; 0043234 : protein complex	0006260 : DNA replication; 0016070 : RNA metabolic process; 0006259 : DNA metabolic process; 0006350 : transcription
ort410	rpoD	RNA polymerase sigma factor	A8LR74	0.998	0.794	-0.14	0.164	COG0568	[TK]	0003676 : nucleic acid binding; 0030528 : transcription regulator activity		0006350 : transcription; 0065007 : biological regulation; 0016070 : RNA metabolic process; 0065003 : macromolecular complex assembly
ort412	ribD	Riboflavin biosynthesis protein RibD	A8LR69	0.997	0.516	-0.105	0.039	COG0117	[I]	0003824 : catalytic activity; 0048037 : cofactor binding; 0016491 : oxidoreductase activity; 0016787 : hydrolase activity; 0019239 : deaminase activity; 0043167 : ion binding		0006766 : vitamin metabolic process; 0008152 : metabolic process
ort415	ribH	6,7-dimethyl-8-ribityllumazine synthase ( EC=2.5.1.9)	A8LR63	0.995	0.18	-0.104	0.176	COG0054	[L]	0016740 : transferase activity	0043234 : protein complex; 0044464 : cell part	0006766 : vitamin metabolic process
ort417		Putative uncharacterized protein	A8LR57	0.876	0.114	-0.003	0.338	COG0596	[R]
ort420	phbC	Poly(R)-hydroxyalkanoic acid synthase, class I	A8LR46	0.655	0.058	-0.029	0.027	COG3243	[S]	0016740 : transferase activity	0005622 : intracellular	0006082 : organic acid metabolic process; 0044255 : cellular lipid metabolic process
ort423		FAD dependent oxidoreductase	A8LR40	0.947	0.355	-0.12	-0.019	COG0665	[O]	0016491 : oxidoreductase activity
ort424		Glutamate--putrescine ligase ( EC=6.3.1.11)	A8LR39	0.862	0.298	-0.076	0.177	COG0174	[O]	0003824 : catalytic activity; 0016874 : ligase activity		0006082 : organic acid metabolic process; 0006519 : cellular amino acid and derivative metabolic process; 0009308 : cellular amine metabolic process; 0006807 : nitrogen compound metabolic process
ort429		ABC transporter related	A8LR34	0.661	0.06	-0.05	0.187	COG4598	[L]	0000166 : nucleotide binding; 0016787 : hydrolase activity
ort430		Putative uncharacterized protein	A8LR33	0.954	0.406	0.273	0.048	COG4103	[T]
ort431		D-alanyl-D-alanine carboxypeptidase/D-alanyl-D-alanine-endopeptidase precursor	A8LR21	0.976	0.343	-0.103	-0.291	COG2027	[J]	0008233 : peptidase activity		0006508 : proteolysis
ort433	lysS	Lysyl-tRNA synthetase ( EC=6.1.1.6)	A8LR19	0.069	0.085	-0.113	0.186	COG1384	[F]	0016874 : ligase activity; 0000166 : nucleotide binding	0005622 : intracellular	0006082 : organic acid metabolic process; 0006412 : translation; 0006519 : cellular amino acid and derivative metabolic process; 0009308 : cellular amine metabolic process; 0016070 : RNA metabolic process
ort434		Putative uncharacterized protein	A8LR18	0.98	0.385	-0.049	0.239	COG5665	[P]
ort435	nadD	Probable nicotinate-nucleotide adenylyltransferase (EC=2.7.7.18)	A8LR16	0.973	0.537	0.056	-0.077	COG1057	[P]	0003824 : catalytic activity; 0000166 : nucleotide binding; 0016740 : transferase activity		0006766 : vitamin metabolic process; 0009117 : nucleotide metabolic process; 0051186 : cofactor metabolic process; 0008152 : metabolic process
ort437	uvrB	UvrABC system protein B	A8LQR1	0.19	0.053	0.018	0.118	COG0556	[FP]	0003676 : nucleic acid binding; 0000166 : nucleotide binding; 0004386 : helicase activity; 0016787 : hydrolase activity	0005622 : intracellular; 0043234 : protein complex	0006281 : DNA repair; 0050896 : response to stimulus; 0007154 : cell communication
ort439	tig	Trigger factor	A8LQQ9	0.719	0.085	-0.034	-0.017	COG0544	[E]	0016853 : isomerase activity		0015031 : protein transport; 0051301 : cell division; 0006457 : protein folding; 0007049 : cell cycle
ort443	fabD	Malonyl CoA-acyl carrier protein transacylase precursor	A8LQQ2	0.416	0.234	-0.039	0.261	COG0331	[R]	0003824 : catalytic activity; 0005488 : binding; 0016740 : transferase activity		0008152 : metabolic process; 0006082 : organic acid metabolic process; 0044255 : cellular lipid metabolic process
ort447		Putative uncharacterized protein	A8LQP7	0.946	0.556	-0.039	-0.065	COG5323	[R]
ort448		Phage portal protein, HK97 family	A8LQP6	0.999	0.903	0.171	0.05	COG4695	[L]
ort449		Phage major capsid protein, HK97 family	A8LQP3	0.964	0.35	-0.037	0.191	COG4653	[H]
ort450		Putative uncharacterized protein	A8LQP2	0.969	0.548	-0.036	0.224	COG5614	[H]
ort451		Phage head-tail adaptor, putative	A8LQP1	0.926	0.263	-0.189	0.093	COG5614	[GEPR]
ort452		Putative uncharacterized protein	A8LQP0	0.874	0.577	0.074	0.069	COG1053	[I]
ort453		Phage major tail protein, TP901-1 family	A8LQN9	0.867	0.051	-0.044	0.254	COG5437	[E]
ort455		Putative uncharacterized protein	A8LQN4	0.965	0.476	-0.017	-0.006	COG5449	[MJ]
ort457		Putative uncharacterized protein precursor	A8LQN2	1	0.993	0.034	-0.036	COG1045	[O]
ort458	cysE	Serine O-acetyltransferase (EC=2.3.1.30)	A8LQN0	0.995	0.818	-0.062	0.079	COG1045	[T]	0016740 : transferase activity	0005622 : intracellular	0006082 : organic acid metabolic process; 0006519 : cellular amino acid and derivative metabolic process; 0009308 : cellular amine metabolic process
ort459	pdhC1	Pyruvate dehydrogenase complex dihydrolipoamide acetyltransferase	A8LQM9	0.393	0.173	-0.124	0.193	COG0508	[F]	0016740 : transferase activity; 0031406 : carboxylic acid binding; 0048037 : cofactor binding; 0005515 : protein binding	0045254 : pyruvate dehydrogenase complex	0008152 : metabolic process; 0006082 : organic acid metabolic process
ort461	pdhA1	Pyruvate dehydrogenase (Acetyl-transferring) (EC=1.2.4.1)	A8LQM7	0.724	0.132	-0.102	0.181	COG1071	[J]	0016491 : oxidoreductase activity	0043231 : intracellular membrane-bounded organelle	0005975 : carbohydrate metabolic process; 0006066 : cellular alcohol metabolic process; 0006091 : generation of precursor metabolites and energy; 0043170 : macromolecule metabolic process; 0008152 : metabolic process
ort462		Septum formation initiator	A8LQM6	0.969	0.337	0.063	0.229	COG2919	[R]		0016020 : membrane	0051301 : cell division; 0007049 : cell cycle
ort463	pgk	Phosphoglycerate kinase ( EC=2.7.2.3)	A8LQM4	0.731	0.61	0.007	-0.044	COG0126	[J]	0000166 : nucleotide binding; 0016740 : transferase activity	0005622 : intracellular	0005975 : carbohydrate metabolic process; 0006066 : cellular alcohol metabolic process; 0006091 : generation of precursor metabolites and energy; 0043170 : macromolecule metabolic process
ort467	anmK	Putative uncharacterized protein	A8LQL9	0.981	0.273	-0.066	-0.112	COG2377	[L]	0000166 : nucleotide binding; 0016740 : transferase activity		0005975 : carbohydrate metabolic process
ort469		Peptidase M23B	A8LQK7	0.992	0.651	-0.162	-0.024	COG0739	[F]	0008233 : peptidase activity		0043170 : macromolecule metabolic process; 0006508 : proteolysis
ort470	pcm	Protein-L-isoaspartate O-methyltransferase (EC=2.1.1.77)	A8LQK6	0.949	0.365	-0.013	0.126	COG2518	[K]	0016740 : transferase activity	0005622 : intracellular	0006464 : protein modification process; 0019538 : protein metabolic process
ort472		Short-chain dehydrogenase/reductase SDR	A8LQK4	0.999	0.795	-0.081	0.099	COG1028	[G]	0003824 : catalytic activity; 0005488 : binding; 0016491 : oxidoreductase activity		0008152 : metabolic process
ort474		Colicin V production protein	A8LQJ9	0.91	0.475	0.085	0.103	COG1286	[J]		0016020 : membrane	0009404 : toxin metabolic process
ort475		DNA repair protein radA	A8LQJ8	1	0.895	-0.064	0.2	COG1066	[F]	0003676 : nucleic acid binding; 0000166 : nucleotide binding; 0016787 : hydrolase activity; 0016740 : transferase activity; 0043167 : ion binding		0050896 : response to stimulus; 0006281 : DNA repair
ort476		Protein-L-isoaspartate(D-aspartate) O-methyltransferase	A8LPY2	0.863	0.165	0.084	0.094	COG2518	[S]	0016740 : transferase activity		0006464 : protein modification process
ort478		Putative uncharacterized protein	A8LPX8	0.835	0.288	-0.055	0.363	COG0231	[J]
ort481		Serine--glyoxylate transaminase (EC=2.6.1.45)	A8LPX3	0.996	0.674	-0.095	0.032	COG0075	[E]	0003824 : catalytic activity; 0016740 : transferase activity; 0005496 : steroid binding; 0019842 : vitamin binding; 0048037 : cofactor binding		0008152 : metabolic process
ort482		Aminotransferase class I and II	A8LPX1	0.984	0.388	-0.029	0.051	COG0079	[G]	0003824 : catalytic activity; 0016740 : transferase activity; 0005496 : steroid binding; 0019842 : vitamin binding; 0048037 : cofactor binding		0008152 : metabolic process
ort487		FAD linked oxidase domain protein	A8LPV9	0.933	0.327	-0.083	-0.05	COG0277	[K]	0003824 : catalytic activity; 0000166 : nucleotide binding; 0048037 : cofactor binding; 0016491 : oxidoreductase activity
ort488		Methylthioadenosine phosphorylase	A8LPV1	0.857	0.149	-0.093	0.061	COG0005	[OC]	0003824 : catalytic activity; 0016740 : transferase activity		0009116 : nucleoside metabolic process
ort491		GCN5-related N-acetyltransferase	A8LPU7	0.903	0.271	-0.051	0.137	COG3153	[O]	0016740 : transferase activity		0008152 : metabolic process
ort492	ptsI	PTSINtr with GAF domain, PtsP	A8LPU5	1	0.886	-0.089	0.148	COG3605	[E]	0003824 : catalytic activity; 0016740 : transferase activity; 0005215 : transporter activity	0005622 : intracellular	0006793 : phosphorus metabolic process; 0007154 : cell communication; 0008643 : carbohydrate transport; 0065007 : biological regulation
ort494		Putative uncharacterized protein	A8LPU0	0.052	0.088	-0.167	-0.006	COG5319	[O]
ort496	truA	tRNA pseudouridine synthase A (EC=5.4.99.12)	A8LNZ7	0.979	0.623	-0.023	0.097	COG0101	[R]	0003676 : nucleic acid binding; 0016853 : isomerase activity		0016070 : RNA metabolic process; 0043412 : biopolymer modification; 0006396 : RNA processing
ort497		Putative uncharacterized protein	A8LNZ6	0.995	0.694	0.08	-0.037	COG3106	[R]
ort498		Putative uncharacterized protein	A8LNZ5	0.844	0.219	0.196	-0.06	COG3768	[R]		0016020 : membrane
ort500		Putative uncharacterized protein	A8LNY8	0.997	0.626	0.133	0.12	COG3159	[O]
ort503		Beta-lactamase domain protein	A8LNY0	0.936	0.238	0.008	-0.119	COG0491	[O]	0016787 : hydrolase activity
ort504	purM	Phosphoribosylformylglycinamidine cyclo-ligase ( EC=6.3.3.1)	A8LNB8	0.662	0.184	-0.031	0.165	COG0150	[EH]	0016874 : ligase activity; 0003824 : catalytic activity; 0000166 : nucleotide binding	0005622 : intracellular	0009117 : nucleotide metabolic process
ort505	purN	Phosphoribosylglycinamide formyltransferase	A8LNB7	1	0.848	0.059	-0.119	COG0299	[E]	0016740 : transferase activity		0009117 : nucleotide metabolic process; 0008152 : metabolic process
ort506		Ribonuclease D	A8LNB6	0.984	0.216	-0.041	0.19	COG0349	[F]	0016787 : hydrolase activity; 0003676 : nucleic acid binding	0005622 : intracellular	0006396 : RNA processing; 0006139 : nucleobase\, nucleoside\, nucleotide and nucleic acid metabolic process
ort510		AAA ATPase central domain protein	A8LNB2	0.949	0.332	0.036	0.193	COG0714	[O]	0000166 : nucleotide binding; 0016787 : hydrolase activity
ort511		Putative uncharacterized protein	A8LNA8	0.392	0.218	-0.067	0.227	COG3825	[I]
ort516	ccmB	Heme exporter protein CcmB	A8LN83	0.938	0.175	-0.092	0.215	COG2386	[EH]	0005215 : transporter activity	0016020 : membrane	0009987 : cellular process; 0065003 : macromolecular complex assembly; 0051181 : cofactor transport
ort517	ccmC	Heme exporter protein CcmC	A8LN82	0.894	0.259	0.001	0.172	COG0755	[E]	0005215 : transporter activity	0016020 : membrane	0009987 : cellular process; 0065003 : macromolecular complex assembly; 0051181 : cofactor transport
ort519	acnA	Aconitate hydratase 1	A8LN80	0.554	0.126	0.02	0.189	COG1048	[H]	0051540 : metal cluster binding		0008152 : metabolic process
ort520		Putative uncharacterized protein precursor	A8LN79	0.998	0.72	0.131	-0.075	COG5429	[R]
ort521	purB	Adenylosuccinate lyase	A8LN71	0.684	0.15	-0.058	0.247	COG0015	[S]	0003824 : catalytic activity; 0016829 : lyase activity		0009117 : nucleotide metabolic process
ort523		Nitrogen regulatory protein P-II	A8LN67	0.991	0.907	-0.067	0.339	COG0347	[C]	0030234 : enzyme regulator activity		0006807 : nitrogen compound metabolic process; 0065007 : biological regulation; 0006350 : transcription; 0016070 : RNA metabolic process
ort525		Putative uncharacterized protein	A8LMK9	0.867	0.248	-0.166	-0.065	COG3803	[C]
ort526	lpdV	Dihydrolipoyl dehydrogenase ( EC=1.8.1.4)	A8LMK8	0.988	0.649	-0.012	0.173	COG1249	[S]	0016491 : oxidoreductase activity; 0000166 : nucleotide binding; 0048037 : cofactor binding; 0009055 : electron carrier activity	0005622 : intracellular	0009987 : cellular process; 0065007 : biological regulation; 0008152 : metabolic process
ort527	uvrA	Excinuclease ABC, A subunit	A8LMK6	0.673	0.114	-0.08	0.059	COG0178	[GEPR]	0003676 : nucleic acid binding; 0000166 : nucleotide binding; 0016787 : hydrolase activity; 0043167 : ion binding	0005622 : intracellular; 0043234 : protein complex	0006281 : DNA repair; 0050896 : response to stimulus; 0007154 : cell communication
ort529	gltX1	Glutamyl-tRNA synthetase 1 (EC=6.1.1.17)	A8LMK2	0.796	0.122	-0.041	0.197	COG0008	[E]	0016874 : ligase activity; 0000166 : nucleotide binding	0005622 : intracellular	0006082 : organic acid metabolic process; 0006412 : translation; 0006519 : cellular amino acid and derivative metabolic process; 0009308 : cellular amine metabolic process; 0016070 : RNA metabolic process
ort530		ComEC/Rec2-related protein	A8LMK1	0.997	0.582	0.254	-0.114	COG0658	[F]
ort531	moeA1	Molybdenum cofactor synthesis domain	A8LMJ9	0.989	0.667	-0.276	-0.525	COG0303	[S]			0006725 : cellular aromatic compound metabolic process; 0051186 : cofactor metabolic process
ort532	trpC	Indole-3-glycerol-phosphate synthase (EC=4.1.1.48)	A8LMJ7	0.459	0.26	-0.118	0.182	COG0134	[K]	0003824 : catalytic activity; 0016829 : lyase activity		0008152 : metabolic process; 0006082 : organic acid metabolic process; 0006519 : cellular amino acid and derivative metabolic process; 0009308 : cellular amine metabolic process; 0006725 : cellular aromatic compound metabolic process; 0046483 : heterocycle metabolic process
ort534		Putative uncharacterized protein precursor	A8LMJ4	0.628	0.103	-0.016	-0.099	COG0147	[OC]
ort535	trpE	Anthranilate synthase component I (EC=4.1.3.27)	A8LMJ3	0.9	0.36	-0.095	0.278	COG0147	[O]	0016829 : lyase activity		0006082 : organic acid metabolic process; 0006519 : cellular amino acid and derivative metabolic process; 0006725 : cellular aromatic compound metabolic process; 0009308 : cellular amine metabolic process; 0046483 : heterocycle metabolic process; 0008152 : metabolic process
ort536		Putative peptidyl-prolyl cis-trans isomerse D precursor	A8LMJ2	0.997	0.744	-0.129	-0.308	COG0760	[O]
ort537		Aminotransferase class I and II precursor	A8LMJ1	0.556	0.11	0.1	0.13	COG0436	[O]	0016829 : lyase activity; 0003824 : catalytic activity; 0016740 : transferase activity; 0005496 : steroid binding; 0019842 : vitamin binding; 0048037 : cofactor binding		0008152 : metabolic process
ort541		Cold-shock DNA-binding domain protein precursor	A8LMI5	0.971	0.491	-0.13	-0.325	COG1278	[S]	0003676 : nucleic acid binding	0005622 : intracellular	0006350 : transcription; 0016070 : RNA metabolic process; 0065007 : biological regulation
ort543	nrdJ	Ribonucleoside-diphosphate reductase, adenosylcobalamin-dependent (EC=1.17.4.1)	A8LMI2	0.911	0.058	-0.06	0.249	COG0209	[R]	0016491 : oxidoreductase activity; 0019842 : vitamin binding; 0043167 : ion binding; 0000166 : nucleotide binding	0005622 : intracellular; 0043234 : protein complex	0006260 : DNA replication; 0008152 : metabolic process
ort547		(Glutamate--ammonia-ligase) adenylyltransferase (EC=2.7.7.42)	A8LMH2	0.94	0.46	0.132	-0.027	COG1391	[J]	0016740 : transferase activity; 0016874 : ligase activity
ort551		Putative uncharacterized protein	A8LMG8	0.764	0.069	-0.115	-0.06	COG1092	[L]
ort553		Peptidoglycan-binding LysM	A8LMG3	0.977	0.524	0.09	-0.418	COG1652	[S]			0043170 : macromolecule metabolic process
ort554		ABC transporter related	A8LMG2	0.744	0.221	0.129	0.133	COG5265	[U]	0000166 : nucleotide binding; 0016787 : hydrolase activity; 0005215 : transporter activity	0016020 : membrane	0006810 : transport
ort555	murI	Glutamate racemase (EC=5.1.1.3)	A8LMF7	0.335	0.163	-0.013	0.244	COG0796	[GT]	0016853 : isomerase activity		0008152 : metabolic process; 0032989 : cellular component morphogenesis; 0065007 : biological regulation; 0005975 : carbohydrate metabolic process; 0043170 : macromolecule metabolic process; 0007047 : cell wall organization
ort556	argC	N-acetyl-gamma-glutamyl-phosphate reductase (EC=1.2.1.38)	A8LMF6	1	0.868	-0.004	0.253	COG0002	[J]	0003824 : catalytic activity; 0005488 : binding; 0016491 : oxidoreductase activity; 0005515 : protein binding; 0048037 : cofactor binding	0005622 : intracellular	0008152 : metabolic process; 0006082 : organic acid metabolic process; 0006519 : cellular amino acid and derivative metabolic process; 0009308 : cellular amine metabolic process
ort557	ccmE	Cytochrome c-type biogenesis protein ccmE	A8LMF5	0.763	0.131	-0.443	-0.511	COG2332	[S]	0043167 : ion binding	0016020 : membrane	0009987 : cellular process; 0065003 : macromolecular complex assembly; 0006464 : protein modification process
ort560		Transcriptional regulator, LysR family	A8LME3	0.997	0.718	0.025	0.227	COG0583	[P]	0003676 : nucleic acid binding; 0030528 : transcription regulator activity		0006350 : transcription; 0016070 : RNA metabolic process; 0065007 : biological regulation
ort564	gap2	Glyceraldehyde-3-phosphate dehydrogenase, type I ( EC=1.2.1.12)	A8LMD7	0.871	0.084	-0.005	0.136	COG0057	[R]	0003824 : catalytic activity; 0005488 : binding; 0016491 : oxidoreductase activity; 0048037 : cofactor binding		0005975 : carbohydrate metabolic process; 0006066 : cellular alcohol metabolic process; 0008152 : metabolic process
ort565	tktA	Transketolase	A8LMD5	0.932	0.184	-0.047	0.117	COG0021	[R]	0003824 : catalytic activity; 0016740 : transferase activity		0008152 : metabolic process
ort567	prfA	Peptide chain release factor 1	A8LLU7	0.888	0.06	-0.004	-0.054	COG0216	[P]	0003676 : nucleic acid binding; 0045182 : translation regulator activity	0005622 : intracellular	0006412 : translation; 0022411 : cellular component disassembly
ort569		Putative uncharacterized protein	A8LLU5	0.853	0.327	-0.176	0.119	COG0532	[C]
ort573		Sporulation domain protein	A8LLU1	0.997	0.782	0.03	0.151	COG0542	[J]
ort574	nagZ	Beta-N-acetylhexosaminidase (EC=3.2.1.52)	A8LLU0	0.765	0.089	-0.007	-0.089	COG1472	[E]	0016787 : hydrolase activity		0008152 : metabolic process; 0005975 : carbohydrate metabolic process
ort575		Chromosome segregation and condensation protein ScpA	A8LLT9	0.999	0.889	-0.006	0.238	COG1354	[E]		0005622 : intracellular	0007059 : chromosome segregation; 0051301 : cell division; 0007049 : cell cycle
ort578		Transcriptional regulator, MerR family	A8LLT6	0.998	0.566	0.006	0.236	COG0789	[J]	0003676 : nucleic acid binding; 0000166 : nucleotide binding; 0030528 : transcription regulator activity		0006350 : transcription; 0016070 : RNA metabolic process; 0065007 : biological regulation
ort581	plsX	Fatty acid/phospholipid synthesis protein plsX	A8LLT3	0.988	0.328	-0.083	0.173	COG0416	[O]	0003824 : catalytic activity		0006629 : lipid metabolic process; 0044255 : cellular lipid metabolic process; 0006082 : organic acid metabolic process
ort582	rpmF	50S ribosomal protein L32	A8LLT2	0.992	0.537	-0.071	0.331	COG0333	[O]	0005198 : structural molecule activity	0005840 : ribosome; 0030529 : ribonucleoprotein complex	0006412 : translation
ort583		Putative uncharacterized protein	A8LLT1	0.391	0.058	0.005	-0.146	COG1399	[R]
ort584		Putative uncharacterized protein precursor	A8LLT0	1	0.867	0.259	-0.026	COG2913	[F]
ort585		ABC transporter related	A8LLS8	0.989	0.607	-0.06	0.164	COG0488	[IQR]	0000166 : nucleotide binding; 0016787 : hydrolase activity
ort587		BolA family protein precursor	A8LLS6	0.558	0.099	-0.051	0.277	COG0271	[O]
ort591		2-isopropylmalate synthase/homocitrate synthase family protein	A8LLR0	0.897	0.189	-0.062	0.126	COG0119	[O]	0003824 : catalytic activity; 0016740 : transferase activity		0008152 : metabolic process; 0006082 : organic acid metabolic process; 0006519 : cellular amino acid and derivative metabolic process; 0009308 : cellular amine metabolic process
ort597		Phospholipase/Carboxylesterase	A8LLQ2	0.964	0.372	-0.101	0.216	COG0400	[C]	0016787 : hydrolase activity
ort598		HNH endonuclease	A8LLQ1	0.854	0.317	-0.064	0.27	COG1403	[C]	0003676 : nucleic acid binding; 0016787 : hydrolase activity
ort599		6-phosphogluconolactonase ( EC=3.1.1.31)	A8LLP7	0.978	0.385	0.049	-0.006	COG0363	[D]	0016787 : hydrolase activity		0005975 : carbohydrate metabolic process; 0006066 : cellular alcohol metabolic process; 0006766 : vitamin metabolic process; 0009117 : nucleotide metabolic process; 0043170 : macromolecule metabolic process; 0051186 : cofactor metabolic process
ort600	pgi	Glucose-6-phosphate isomerase (EC=5.3.1.9)	A8LLP6	0.688	0.086	0.088	0.159	COG0166	[C]	0016853 : isomerase activity	0005622 : intracellular	0005975 : carbohydrate metabolic process; 0006066 : cellular alcohol metabolic process; 0006091 : generation of precursor metabolites and energy; 0043170 : macromolecule metabolic process; 0006082 : organic acid metabolic process
ort604		Putative uncharacterized protein	A8LLN8	0.569	0.176	-0.087	0.195	COG0248	[S]
ort605		Ppx/GppA phosphatase precursor	A8LLN7	0.811	0.079	-0.127	0.108	COG0248	[S]
ort611		Sensor protein (EC=2.7.13.3)	A8LLK8	0.887	0.327	-0.043	0.048	COG0642	[R]	0000166 : nucleotide binding; 0016740 : transferase activity; 0004871 : signal transducer activity; 0030528 : transcription regulator activity	0016020 : membrane	0006793 : phosphorus metabolic process; 0007154 : cell communication; 0065007 : biological regulation; 0006464 : protein modification process; 0006350 : transcription; 0016070 : RNA metabolic process
ort612	recA	Protein recA	A8LLK7	0.542	0.177	-0.084	0.238	COG0468	[S]	0016787 : hydrolase activity; 0003676 : nucleic acid binding; 0000166 : nucleotide binding		0006259 : DNA metabolic process; 0050896 : response to stimulus; 0006281 : DNA repair; 0007154 : cell communication
ort616	iscR	Transcriptional regulator, BadM/Rrf2 family	A8LL11	0.836	0.255	-0.104	0.119	COG1959	[IQR]	0003676 : nucleic acid binding
ort618	sufD	SufBD protein	A8LL04	0.72	0.238	-0.116	0.07	COG0719	[J]	0005515 : protein binding		0051186 : cofactor metabolic process
ort619	sufS	Cysteine desulfurase (EC=2.8.1.7)	A8LL01	0.351	0.224	-0.065	0.164	COG0520	[J]	0003824 : catalytic activity; 0005496 : steroid binding; 0019842 : vitamin binding; 0048037 : cofactor binding; 0016740 : transferase activity		0008152 : metabolic process; 0006082 : organic acid metabolic process; 0006519 : cellular amino acid and derivative metabolic process; 0009308 : cellular amine metabolic process
ort624		Putative uncharacterized protein precursor	A8LKZ1	0.99	0.314	-0.05	0.08	COG4536	[L]		0016020 : membrane
ort626	aroK	Shikimate kinase (EC=2.7.1.71)	A8LKY7	0.489	0.17	-0.019	0.134	COG0703	[H]	0000166 : nucleotide binding; 0016740 : transferase activity
ort627	aroB	3-dehydroquinate synthase ( EC=4.2.3.4)	A8LKY6	0.987	0.791	-0.09	0.201	COG0337	[K]	0016829 : lyase activity	0005622 : intracellular	0006082 : organic acid metabolic process; 0006519 : cellular amino acid and derivative metabolic process; 0009308 : cellular amine metabolic process; 0008152 : metabolic process; 0006725 : cellular aromatic compound metabolic process
ort628		Enoyl-CoA hydratase/isomerase	A8LKY2	0.783	0.088	0.069	0.005	COG1024	[J]	0003824 : catalytic activity; 0016853 : isomerase activity		0008152 : metabolic process
ort631	rpsI	30S ribosomal protein S9	A8LKX9	0.908	0.155	-0.108	0.097	COG0103	[S]	0005198 : structural molecule activity	0005622 : intracellular; 0005840 : ribosome; 0030529 : ribonucleoprotein complex	0006412 : translation
ort632		Transcriptional regulator, TetR family	A8LKX4	0.962	0.117	-0.015	0.25	COG1309	[D]	0003676 : nucleic acid binding; 0030528 : transcription regulator activity		0006350 : transcription; 0065007 : biological regulation; 0016070 : RNA metabolic process
ort633		Putative uncharacterized protein	A8LKX3	0.935	0.197	0.023	0.059	COG2326	[E]
ort635	metA	Homoserine O-succinyltransferase (EC=2.3.1.46 )	A8LKX1	0.319	0.175	-0.127	0.056	COG1897	[E]	0016740 : transferase activity	0005622 : intracellular	0006082 : organic acid metabolic process; 0006519 : cellular amino acid and derivative metabolic process; 0009308 : cellular amine metabolic process
ort637		Putative uncharacterized protein precursor	A8LKW7	0.924	0.122	0.09	-0.083	COG0697	[F]		0016020 : membrane
ort638	guaA	GMP synthase [glutamine-hydrolyzing] ( EC=6.3.5.2 )	A8LKW5	0.999	0.756	-0.071	0.266	COG0518	[E]	0003824 : catalytic activity; 0000166 : nucleotide binding; 0016874 : ligase activity		0009117 : nucleotide metabolic process; 0006082 : organic acid metabolic process; 0006519 : cellular amino acid and derivative metabolic process; 0009308 : cellular amine metabolic process; 0008152 : metabolic process
ort639	mttb	Trimethylamine methyltransferase	A8LKW4	0.804	0.072	-0.037	0.211	COG5598	[E]	0016740 : transferase activity		0015948 : methanogenesis
ort640		Putative uncharacterized protein	A8LKW2	0.966	0.485	0.093	-0.403	COG5665	[S]
ort642	hpt	Hypoxanthine phosphoribosyltransferase (EC=2.4.2.8)	A8LKV9	0.98	0.359	-0.078	0.257	COG0634	[I]	0016740 : transferase activity	0005622 : intracellular	0009116 : nucleoside metabolic process; 0043101 : purine salvage
ort644		CinA domain protein	A8LKV7	0.115	0.172	-0.07	0.061	COG1546	[I]
ort645		Phosphatidylglycerophosphatase A	A8LKV6	0.732	0.124	-0.071	-0.243	COG1267	[R]	0016787 : hydrolase activity		0006629 : lipid metabolic process
ort647	dus	Putative TIM-barrel protein, nifR3 family	A8LKV4	0.987	0.546	-0.064	0.076	COG0042	[K]	0003824 : catalytic activity; 0016491 : oxidoreductase activity; 0000166 : nucleotide binding; 0048037 : cofactor binding		0008152 : metabolic process; 0006396 : RNA processing
ort649	ntrY	Sensor protein ( EC=2.7.13.3)	A8LKV1	0.974	0.411	-0.02	-0.064	COG5000	[H]	0000166 : nucleotide binding; 0016740 : transferase activity; 0004871 : signal transducer activity	0016020 : membrane	0006793 : phosphorus metabolic process; 0007154 : cell communication; 0065007 : biological regulation; 0006464 : protein modification process; 0006350 : transcription; 0016070 : RNA metabolic process
ort651	trkH	Cation transporter precursor	A8LKU6	0.974	0.153	0.058	0.13	COG0168	[H]	0005215 : transporter activity		0006811 : ion transport
ort652	hfq	RNA chaperone Hfq	A8LKU5	0.628	0.057	-0.055	0.363	COG1923	[K]	0003676 : nucleic acid binding		0050896 : response to stimulus; 0006350 : transcription; 0016070 : RNA metabolic process; 0065007 : biological regulation
ort653	hflX	GTP-binding protein HSR1-related	A8LKU4	0.991	0.607	-0.253	-0.302	COG2262	[K]	0000166 : nucleotide binding	0005622 : intracellular
ort654		Peptidase S45 penicillin amidase precursor	A8LKU3	0.898	0.147	-0.022	-0.003	COG2366	[D]	0016787 : hydrolase activity		0017144 : drug metabolic process
ort655		Twin-arginine translocation pathway signal precursor	A8LKU2	0.938	0.053	0.008	0.131	COG2930	[L]
ort656	hemB1	Delta-aminolevulinic acid dehydratase ( EC=4.2.1.24)	A8LKU1	0.741	0.141	-0.043	0.144	COG0113	[E]	0003824 : catalytic activity; 0016829 : lyase activity; 0043167 : ion binding		0008152 : metabolic process; 0046483 : heterocycle metabolic process; 0051186 : cofactor metabolic process
ort657		Putative uncharacterized protein	A8LKU0	0.921	0.116	0.229	0.04	COG1079	[L]
ort658	mfd	Transcription-repair coupling factor	A8LKT9	0.978	0.124	-0.051	0.211	COG1197	[E]	0000166 : nucleotide binding; 0004386 : helicase activity; 0003676 : nucleic acid binding; 0016787 : hydrolase activity; 0030528 : transcription regulator activity		0006350 : transcription; 0016070 : RNA metabolic process; 0065007 : biological regulation; 0006281 : DNA repair
ort659		Drug resistance transporter, Bcr/CflA subfamily precursor	A8LKT7	0.96	0.291	0.015	0.046	COG0477	[E]	0005215 : transporter activity	0016020 : membrane	0006810 : transport
ort660		DSBA oxidoreductase	A8LKT5	0.999	0.159	0.018	0.199	COG2761	[C]	0016491 : oxidoreductase activity	0030313 : cell envelope; 0042597 : periplasmic space
ort663	rpsB	30S ribosomal protein S2	A8LK91	0.993	0.516	-0.128	0.215	COG0052	[P]	0005198 : structural molecule activity	0005622 : intracellular; 0005840 : ribosome; 0030529 : ribonucleoprotein complex; 0015935 : small ribosomal subunit	0006412 : translation
ort666	phoB	Two component transcriptional regulator, winged helix family	A8LK81	0.999	0.826	-0.14	0.147	COG0745	[J]	0003676 : nucleic acid binding; 0004871 : signal transducer activity; 0030528 : transcription regulator activity		0006811 : ion transport; 0006350 : transcription; 0007154 : cell communication; 0065007 : biological regulation; 0016070 : RNA metabolic process
ort667	phoU	Phosphate uptake regulator, PhoU	A8LK80	0.999	0.555	-0.032	0.144	COG0704	[C]
ort672	phoR	Sensor protein (EC=2.7.13.3)	A8LK75	0.98	0.485	-0.102	0.008	COG0642	[R]	0000166 : nucleotide binding; 0016740 : transferase activity; 0004871 : signal transducer activity	0016020 : membrane	0006793 : phosphorus metabolic process; 0007154 : cell communication; 0065007 : biological regulation; 0006464 : protein modification process; 0006350 : transcription; 0016070 : RNA metabolic process
ort673		Transferase hexapeptide repeat containing protein	A8LK73	0.992	0.665	-0.164	0.086	COG0663	[S]	0016740 : transferase activity
ort674	gmk	Guanylate kinase precursor ( EC=2.7.4.8)	A8LK72	0.969	0.394	-0.185	-0.178	COG0194	[O]	0000166 : nucleotide binding; 0016740 : transferase activity	0005622 : intracellular	0009117 : nucleotide metabolic process
ort675		Putative uncharacterized protein	A8LK70	0.794	0.166	-0.12	-0.148	COG5388	[F]
ort676	aroH	Phospho-2-dehydro-3-deoxyheptonate aldolase ( EC=2.5.1.54)	A8LK69	0.824	0.178	-0.088	0.225	COG3200	[F]	0016740 : transferase activity		0006082 : organic acid metabolic process; 0006519 : cellular amino acid and derivative metabolic process; 0006725 : cellular aromatic compound metabolic process; 0009308 : cellular amine metabolic process
ort679		Nitrogen-fixing NifU domain protein	A8LK59	0.953	0.141	-0.073	0.188	COG0822	[M]	0043167 : ion binding; 0051540 : metal cluster binding		0051186 : cofactor metabolic process
ort681		tRNA/rRNA methyltransferase (SpoU)	A8LK56	0.431	0.208	0.019	-0.004	COG0565	[C]	0016740 : transferase activity; 0003676 : nucleic acid binding		0006396 : RNA processing
ort682	ctaA	Heme A synthase ( EC=1.3.-.- )	A8LK55	0.674	0.072	-0.113	-0.061	COG1612	[S]	0016491 : oxidoreductase activity	0016020 : membrane	0065003 : macromolecular complex assembly; 0042440 : pigment metabolic process; 0046483 : heterocycle metabolic process; 0051186 : cofactor metabolic process; 0008152 : metabolic process
ort683		Carboxypeptidase Taq ( EC=3.4.17.19)	A8LK54	0.774	0.235	0.07	0.129	COG2317	[EF]	0008233 : peptidase activity; 0016787 : hydrolase activity		0006508 : proteolysis
ort684	recG	DEAD/DEAH box helicase domain protein	A8LK53	0.992	0.626	0.007	0.122	COG1200	[K]	0000166 : nucleotide binding; 0004386 : helicase activity; 0003676 : nucleic acid binding; 0016787 : hydrolase activity
ort686	ctrA	Two component transcriptional regulator, winged helix family	A8LK51	0.98	0.135	-0.111	0.252	COG0745	[HC]	0003676 : nucleic acid binding; 0004871 : signal transducer activity; 0030528 : transcription regulator activity		0006350 : transcription; 0007154 : cell communication; 0065007 : biological regulation; 0016070 : RNA metabolic process
ort690		Outer membrane chaperone Skp (OmpH) precursor	A8LK43	1	0.702	-0.07	-0.123	COG2825	[EH]	0005515 : protein binding
ort691	yaeT	Surface antigen (D15)	A8LK42	0.973	0.316	0.077	0.083	COG4775	[G]		0016020 : membrane
ort692	ecfE	Putative membrane-associated zinc metalloprotease	A8LK41	0.892	0.287	-0.031	-0.257	COG0750	[H]	0008233 : peptidase activity; 0016787 : hydrolase activity; 0005515 : protein binding; 0043167 : ion binding	0016020 : membrane	0006508 : proteolysis
ort695	uppS	Undecaprenyl diphosphate synthase ( EC=2.5.1.31)	A8LK38	0.807	0.153	0.004	0.129	COG0020	[G]	0016740 : transferase activity
ort696	frr	Ribosome-recycling factor ( Short=RRF AltName: Full=Ribosome-releasing factor)	A8LK37	0.746	0.091	-0.101	0.272	COG0233	[J]		0005622 : intracellular	0006412 : translation; 0022411 : cellular component disassembly
ort698	miaA	tRNA Delta(2)-isopentenylpyrophosphate transferase (EC=2.5.1.8 )	A8LK35	0.778	0.275	-0.161	-0.117	COG0324	[P]	0043167 : ion binding; 0000166 : nucleotide binding; 0016740 : transferase activity		0006396 : RNA processing
ort699		Transcriptional regulator, AraC family	A8LK34	0.905	0.207	0.041	0.085	COG2207	[J]	0003676 : nucleic acid binding; 0030528 : transcription regulator activity	0005622 : intracellular	0006350 : transcription; 0065007 : biological regulation; 0016070 : RNA metabolic process
ort703		Glutamyl-tRNA synthetase class Ic	A8LK17	0.795	0.169	-0.056	0.139	COG0008	[R]	0016874 : ligase activity; 0000166 : nucleotide binding	0005622 : intracellular	0006082 : organic acid metabolic process; 0006412 : translation; 0006519 : cellular amino acid and derivative metabolic process; 0009308 : cellular amine metabolic process; 0016070 : RNA metabolic process
ort705		Phospholipid/glycerol acyltransferase	A8LK15	0.984	0.379	-0.163	0.025	COG3176	[D]	0016740 : transferase activity
ort706	proA	Gamma-glutamyl phosphate reductase ( Short=GPR EC=1.2.1.41 AltName: Full=Glutamate-5-semialdehyde dehydrogenase AltName: Full=Glutamyl-gamma-semialdehyde dehydrogenase Short=GSA dehydrogenase)	A8LK12	0.605	0.304	-0.034	0.109	COG0014	[M]	0016491 : oxidoreductase activity; 0048037 : cofactor binding	0005622 : intracellular	0008152 : metabolic process; 0006082 : organic acid metabolic process; 0006519 : cellular amino acid and derivative metabolic process; 0009308 : cellular amine metabolic process
ort707	proB	Glutamate 5-kinase ( EC=2.7.2.11 AltName: Full=Gamma-glutamyl kinase Short=GK)	A8LK10	0.999	0.704	-0.134	-0.036	COG0263	[M]	0000166 : nucleotide binding; 0016740 : transferase activity; 0003676 : nucleic acid binding	0005622 : intracellular	0006082 : organic acid metabolic process; 0006519 : cellular amino acid and derivative metabolic process; 0009308 : cellular amine metabolic process
ort708	obg	GTP-binding protein Obg/CgtA	A8LK09	0.767	0.095	-0.141	0.127	COG0536	[M]	0000166 : nucleotide binding	0005622 : intracellular
ort710	rpmA	50S ribosomal protein L27	A8LK04	0.198	0.191	-0.148	0.175	COG0211	[K]	0005198 : structural molecule activity	0005622 : intracellular; 0005840 : ribosome; 0030529 : ribonucleoprotein complex	0006412 : translation
ort713		Response regulator receiver protein	A8LJC6	0.999	0.071	-0.111	-0.027	COG0745	[M]	0004871 : signal transducer activity; 0030528 : transcription regulator activity		0007154 : cell communication; 0065007 : biological regulation; 0006350 : transcription; 0016070 : RNA metabolic process
ort714		Transcriptional regulator, XRE family	A8LJC5	0.999	0.777	-0.052	-0.095	COG1396	[M]	0003676 : nucleic acid binding
ort715	accB	Acetyl-CoA carboxylase, biotin carboxyl carrier protein	A8LJB6	0.991	0.622	-0.014	0.172	COG0511	[M]	0016874 : ligase activity; 0019842 : vitamin binding	0009317 : acetyl-CoA carboxylase complex	0006082 : organic acid metabolic process; 0044255 : cellular lipid metabolic process
ort717	aat	Leucyl/phenylalanyl-tRNA--protein transferase ( EC=2.3.2.6)	A8LJB4	0.334	0.084	-0.071	-0.211	COG2360	[M]	0016740 : transferase activity	0005622 : intracellular	0019538 : protein metabolic process; 0043285 : biopolymer catabolic process
ort718		Putative uncharacterized protein precursor	A8LJB2	0.523	0.064	-0.085	0.146	COG4765	[S]
ort719		NADH:ubiquinone oxidoreductase 17.2 kD subunit	A8LJB0	0.999	0.818	-0.105	0.208	COG3761	[L]	0016491 : oxidoreductase activity; 0009055 : electron carrier activity	0016020 : membrane
ort721	clpX	ATP-dependent Clp protease ATP-binding subunit clpX	A8LJA7	0.844	0.432	-0.07	0.282	COG1219	[O]	0000166 : nucleotide binding; 0016787 : hydrolase activity; 0005515 : protein binding; 0043167 : ion binding		0015031 : protein transport; 0019538 : protein metabolic process; 0006457 : protein folding
ort729	pyrD1	Dihydroorotate dehydrogenase family protein ( EC=1.3.1.2)	A8LIZ1	0.854	0.37	-0.015	0.264	COG0167	[E]	0003824 : catalytic activity; 0043167 : ion binding; 0051540 : metal cluster binding; 0009055 : electron carrier activity; 0016491 : oxidoreductase activity	0005622 : intracellular	0008152 : metabolic process; 0009117 : nucleotide metabolic process; 0006139 : nucleobase\, nucleoside\, nucleotide and nucleic acid metabolic process; 0006725 : cellular aromatic compound metabolic process; 0046483 : heterocycle metabolic process
ort730		FAD-dependent pyridine nucleotide-disulphide oxidoreductase	A8LIZ0	0.497	0.228	-0.001	0.179	COG0493	[S]	0000166 : nucleotide binding; 0048037 : cofactor binding; 0051540 : metal cluster binding; 0009055 : electron carrier activity; 0016491 : oxidoreductase activity
ort733		Multiple antibiotic resistance (MarC)-related protein	A8LIX6	0.986	0.599	0.054	0.106	COG2095	[E]
ort734		Putative uncharacterized protein precursor	A8LIX5	0.963	0.225	-0.336	-0.553	COG3577	[J]	0008233 : peptidase activity		0006508 : proteolysis
ort737	tatB	Twin-arginine translocation protein, TatB subunit	A8LIX2	0.582	0.081	-0.089	0.193	COG1826	[J]	0005215 : transporter activity; 0005515 : protein binding	0016020 : membrane	0015031 : protein transport; 0046903 : secretion; 0051641 : cellular localization; 0006810 : transport
ort741	prfC	Peptide chain release factor 3	A8LIW4	0.697	0.246	-0.109	0.202	COG4108	[C]	0016787 : hydrolase activity; 0003676 : nucleic acid binding; 0045182 : translation regulator activity; 0000166 : nucleotide binding	0005622 : intracellular	0006412 : translation; 0022411 : cellular component disassembly
ort742	rhlE	DEAD/DEAH box helicase domain protein	A8LIW1	0.882	0.073	-0.068	0.228	COG0513	[C]	0000166 : nucleotide binding; 0004386 : helicase activity; 0003676 : nucleic acid binding; 0016787 : hydrolase activity
ort743		Beta-lactamase domain protein	A8LIW0	0.997	0.603	-0.045	0.081	COG0595	[E]	0016787 : hydrolase activity
ort746	nuoM	Proton-translocating NADH-quinone oxidoreductase, chain M precursor ( EC=1.6.99.5)	A8LIV6	0.981	0.079	0.045	0.225	COG1008	[TK]	0016491 : oxidoreductase activity	0016020 : membrane	0008152 : metabolic process; 0006119 : oxidative phosphorylation; 0045333 : cellular respiration
ort747	nuoL	Proton-translocating NADH-quinone oxidoreductase, chain L precursor ( EC=1.6.99.5)	A8LIV5	0.843	0.061	-0.055	0.101	COG1009	[J]	0016491 : oxidoreductase activity	0016020 : membrane	0008152 : metabolic process; 0006119 : oxidative phosphorylation; 0045333 : cellular respiration
ort748	nuoK	NADH-ubiquinone oxidoreductase chain 4L	A8LIV4	0.941	0.089	-0.055	0.363	COG0713	[EF]	0048037 : cofactor binding; 0016491 : oxidoreductase activity		0008152 : metabolic process; 0006119 : oxidative phosphorylation; 0045333 : cellular respiration
ort751	nuoI	NADH-quinone oxidoreductase subunit I (EC=1.6.99.5)	A8LIV0	0.249	0.067	-0.071	0.332	COG1143	[S]	0043167 : ion binding; 0048037 : cofactor binding; 0051540 : metal cluster binding; 0016491 : oxidoreductase activity; 0009055 : electron carrier activity	0016020 : membrane	0006091 : generation of precursor metabolites and energy; 0015979 : photosynthesis; 0008152 : metabolic process
ort753	nuoG	NADH-quinone oxidoreductase ( EC=1.6.99.5)	A8LIU8	0.942	0.353	-0.084	0.166	COG1034	[S]	0043167 : ion binding; 0051540 : metal cluster binding; 0016491 : oxidoreductase activity; 0009055 : electron carrier activity	0016020 : membrane	0008152 : metabolic process; 0006119 : oxidative phosphorylation; 0045333 : cellular respiration
ort756	nuoD	NADH-quinone oxidoreductase subunit D (EC=1.6.99.5)	A8LIT9	0.543	0.056	-0.085	0.253	COG0649	[K]	0048037 : cofactor binding; 0016491 : oxidoreductase activity; 0009055 : electron carrier activity	0016020 : membrane	0006091 : generation of precursor metabolites and energy; 0015979 : photosynthesis; 0006810 : transport; 0008152 : metabolic process
ort759	nuoA	NADH-quinone oxidoreductase subunit (EC=1.6.99.5)	A8LIT5	0.925	0.36	-0.06	0.333	COG0838	[C]	0048037 : cofactor binding; 0016491 : oxidoreductase activity	0016020 : membrane	0008152 : metabolic process
ort760	mvaA	Enoyl-CoA hydratase/isomerase	A8LIT2	0.992	0.518	-0.206	-0.069	COG1024	[C]	0003824 : catalytic activity; 0016853 : isomerase activity		0008152 : metabolic process
ort762	mccA	Carbamoyl-phosphate synthase L chain ATP-binding	A8LIS9	0.995	0.738	-0.156	-0.281	COG4770	[Q]	0003824 : catalytic activity; 0000166 : nucleotide binding; 0016874 : ligase activity; 0019842 : vitamin binding		0008152 : metabolic process
ort763	mccB	Propionyl-CoA carboxylase ( EC=6.4.1.3)	A8LIS8	0.843	0.163	-0.22	-0.061	COG4799	[R]	0016874 : ligase activity
ort765		HAD-superfamily hydrolase, subfamily IA, variant 3 ( EC=3.1.3.18)	A8LIS3	0.855	0.143	-0.037	0.166	COG0546	[R]	0003824 : catalytic activity; 0016787 : hydrolase activity		0008152 : metabolic process
ort766	glmU	Bifunctional protein glmU (EC=2.7.7.23)	A8LIS2	0.745	0.23	-0.156	0.029	COG1207	[E]	0003824 : catalytic activity; 0043167 : ion binding; 0016740 : transferase activity	0005622 : intracellular	0032989 : cellular component morphogenesis; 0065007 : biological regulation; 0005975 : carbohydrate metabolic process; 0043170 : macromolecule metabolic process; 0044255 : cellular lipid metabolic process; 0007047 : cell wall organization; 0005976 : polysaccharide metabolic process; 0043284 : biopolymer biosynthetic process
ort767	glmS	Glucosamine--fructose-6-phosphate aminotransferase, isomerizing	A8LIS1	0.948	0.289	-0.027	0.224	COG0449	[H]	0016740 : transferase activity; 0030246 : carbohydrate binding	0005622 : intracellular	0008152 : metabolic process; 0005975 : carbohydrate metabolic process
ort771		Peptidase C26	A8LIB7	0.659	0.234	0	-0.127	COG2071	[R]	0016787 : hydrolase activity		0006082 : organic acid metabolic process; 0006519 : cellular amino acid and derivative metabolic process; 0009308 : cellular amine metabolic process
ort775		Heat shock protein DnaJ domain protein	A8LI90	0.889	0.225	-0.098	0.124	COG2214	[P]	0005515 : protein binding		0050896 : response to stimulus
ort776		Rhomboid family protein	A8LI88	1	0.917	0.003	-0.046	COG0705	[J]		0016020 : membrane
ort779		SurA domain precursor	A8LI75	0.881	0.224	0.248	-0.094	COG0760	[GER]	0016853 : isomerase activity		0006457 : protein folding
ort780	pdxA1	4-hydroxythreonine-4-phosphate dehydrogenase (EC=1.1.1.262)	A8LI74	0.998	0.665	0.099	0.083	COG1995	[GER]	0016491 : oxidoreductase activity; 0048037 : cofactor binding; 0043167 : ion binding	0005622 : intracellular	0008152 : metabolic process; 0006766 : vitamin metabolic process
ort781	rsmA	Dimethyladenosine transferase ( EC=2.1.1.-)	A8LI73	0.843	0.398	-0.095	0.117	COG0030	[L]	0016740 : transferase activity; 0003676 : nucleic acid binding		0006396 : RNA processing; 0042254 : ribosome biogenesis; 0043412 : biopolymer modification; 0050896 : response to stimulus
ort783	hemA2	5-aminolevulinic acid synthase (EC=2.3.1.37)	A8LI70	0.81	0.427	-0.032	0.233	COG0156	[C]	0003824 : catalytic activity; 0016740 : transferase activity; 0005496 : steroid binding; 0019842 : vitamin binding; 0048037 : cofactor binding		0008152 : metabolic process; 0046483 : heterocycle metabolic process
ort785	queA	S-adenosylmethionine:tRNA ribosyltransferase-isomerase ( EC=5.-.-.- )	A8LI68	0.997	0.782	-0.025	0.191	COG0809	[O]	0016740 : transferase activity; 0016853 : isomerase activity	0005622 : intracellular	0006396 : RNA processing; 0009116 : nucleoside metabolic process; 0043412 : biopolymer modification
ort786		Putative uncharacterized protein	A8LHX4	0.964	0.404	0.105	-0.311	COG3210	[C]
ort787		Peptidase M23B	A8LHX1	0.974	0.235	0.043	0.151	COG0739	[G]	0008233 : peptidase activity		0006508 : proteolysis
ort788		Putative uncharacterized protein	A8LHX0	0.984	0.652	-0.069	0.315	COG1664	[LR]
ort789	prfB	Peptide chain release factor 2	A8LHW7	0.424	0.118	-0.066	0.234	COG1186	[EP]	0003676 : nucleic acid binding; 0045182 : translation regulator activity	0005622 : intracellular	0006412 : translation; 0022411 : cellular component disassembly
ort790		Penicillin-binding protein, 1A family precursor (EC=2.4.1.129)	A8LHW6	0.663	0.296	-0.126	-0.095	COG5009	[F]	0008233 : peptidase activity; 0003824 : catalytic activity; 0016740 : transferase activity; 0008144 : drug binding	0005618 : cell wall	0032989 : cellular component morphogenesis; 0065007 : biological regulation; 0005975 : carbohydrate metabolic process; 0043170 : macromolecule metabolic process; 0009987 : cellular process; 0050896 : response to stimulus; 0007047 : cell wall organization
ort791	amiC	N-acetylmuramoyl-L-alanine amidase precursor ( EC=3.5.1.28)	A8LHW4	0.906	0.243	-0.058	-0.226	COG0860	[F]	0016787 : hydrolase activity		0005975 : carbohydrate metabolic process
ort792		Aminotransferase class I and II	A8LHW3	0.878	0.124	-0.093	0.081	COG0436	[S]	0016829 : lyase activity; 0003824 : catalytic activity; 0016740 : transferase activity; 0005496 : steroid binding; 0019842 : vitamin binding; 0048037 : cofactor binding		0008152 : metabolic process
ort793	engA	GTP-binding protein engA	A8LHW1	0.916	0.335	-0.06	0.223	COG1160	[P]	0000166 : nucleotide binding	0005622 : intracellular
ort794		Pyrrolo-quinoline quinone	A8LHW0	0.959	0.132	0.011	-0.029	COG1520	[S]
ort795		Putative uncharacterized protein	A8LHV9	0.997	0.674	0.269	-0.329	COG1520	[H]
ort796		MazG family protein	A8LHV5	0.099	0.091	-0.049	0.076	COG1694	[P]
ort798		UPF0061 protein Dshi_1157	A8LHV2	0.986	0.705	-0.204	-0.291	COG0397	[G]
ort799		Transcriptional regulator, AsnC family	A8LHV1	0.944	0.291	0.052	0.26	COG1522	[O]	0003676 : nucleic acid binding; 0030528 : transcription regulator activity	0005622 : intracellular	0006350 : transcription; 0016070 : RNA metabolic process; 0065007 : biological regulation
ort801		Putative uncharacterized protein	A8LHU9	0.966	0.596	-0.042	0.194	COG0481	[CR]
ort804		Putative uncharacterized protein	A8LHU6	0.953	0.213	-0.051	0.302	COG3749	[V]
ort807		GCN5-related N-acetyltransferase	A8LHU3	0.853	0.341	-0.017	0.221	COG1670	[J]	0016740 : transferase activity		0008152 : metabolic process
ort808		Processing peptidase ( EC=3.4.24.64)	A8LHU2	0.866	0.431	0.05	0.146	COG0612	[FJ]	0003824 : catalytic activity; 0008233 : peptidase activity; 0016787 : hydrolase activity; 0043167 : ion binding		0006508 : proteolysis
ort810		Putative uncharacterized protein precursor	A8LHU0	0.822	0.077	-0.16	-0.355	COG3346	[LR]
ort811	ctaE	Cytochrome c oxidase subunit III	A8LHT9	0.854	0.313	0.03	0.187	COG1845	[J]	0005215 : transporter activity; 0016491 : oxidoreductase activity	0016020 : membrane	0006119 : oxidative phosphorylation; 0045333 : cellular respiration; 0008152 : metabolic process
ort812	ctaG	Cytochrome c oxidase assembly protein CtaG/Cox11	A8LHT8	0.543	0.131	-0.013	0.178	COG3175	[P]	0043167 : ion binding
ort813	ctaB	Protoheme IX farnesyltransferase( EC=2.5.1.-)	A8LHT6	0.835	0.117	-0.011	0.256	COG0109	[K]	0016740 : transferase activity	0016020 : membrane	0042440 : pigment metabolic process; 0046483 : heterocycle metabolic process; 0051186 : cofactor metabolic process
ort814	ctaC	Cytochrome c oxidase subunit 2 ( EC=1.9.3.1)	A8LHT5	0.921	0.365	-0.041	0.115	COG1622	[S]	0005215 : transporter activity; 0016491 : oxidoreductase activity; 0043167 : ion binding; 0009055 : electron carrier activity; 0046906 : tetrapyrrole binding	0016020 : membrane	0006810 : transport; 0006091 : generation of precursor metabolites and energy; 0008152 : metabolic process; 0045333 : cellular respiration
ort816		DNA protecting protein DprA	A8LHT3	0.77	0.245	0.149	-0.033	COG0758	[J]			0009292 : genetic transfer
ort819		Lytic transglycosylase catalytic precursor	A8LHS8	0.891	0.306	0.166	-0.1	COG0741	[T]
ort820		SAF domain protein precursor	A8LHS5	0.85	0.117	-0.032	0.051	COG3745	[K]
ort821		Type II and III secretion system protein precursor	A8LHS4	0.911	0.113	-0.033	0.248	COG4964	[J]		0016020 : membrane	0015031 : protein transport; 0046903 : secretion; 0051641 : cellular localization
ort822		Response regulator receiver protein	A8LHS2	0.88	0.128	-0.034	0.145	COG4963	[LR]	0004871 : signal transducer activity; 0030528 : transcription regulator activity		0006350 : transcription; 0016070 : RNA metabolic process; 0065007 : biological regulation; 0007154 : cell communication
ort823		Type II secretion system protein E	A8LHS1	0.994	0.766	-0.028	0.312	COG4962	[C]	0000166 : nucleotide binding	0005622 : intracellular	0006810 : transport
ort825		Type II secretion system protein precursor	A8LHR9	0.981	0.165	-0.046	0.175	COG2064	[HJ]
ort826		Tetratricopeptide TPR_2 repeat protein	A8LHR8	0.816	0.198	-0.064	0.257	COG0457	[L]	0005488 : binding
ort827		Tetratricopeptide region precursor	A8LHR7	0.974	0.281	-0.012	0.216	COG0457	[R]	0005488 : binding
ort828		Putative uncharacterized protein	A8LHR5	0.981	0.281	-0.112	0.189	COG0606	[E]
ort829	ftsH	ATP-dependent metalloprotease FtsH precursor ( EC=3.6.4.3)	A8LHR0	0.716	0.193	-0.072	0.254	COG0465	[O]	0008233 : peptidase activity; 0000166 : nucleotide binding; 0016787 : hydrolase activity; 0043167 : ion binding	0016020 : membrane	0019538 : protein metabolic process; 0043285 : biopolymer catabolic process; 0006508 : proteolysis
ort831		Tol-Pal system YbgF precursor	A8LHQ8	0.89	0.361	0	0.035	COG1729	[R]	0005488 : binding
ort832	pal	Peptidoglycan-associated lipoprotein precursor	A8LHQ7	0.865	0.275	0.022	0.175	COG2885	[S]		0016020 : membrane; 0030313 : cell envelope
ort833	tolB	Protein tolB precursor	A8LHQ6	0.975	0.268	-0.021	0.176	COG0823	[J]		0042597 : periplasmic space	0015031 : protein transport; 0006810 : transport
ort836		Putative uncharacterized protein	A8LHQ1	0.719	0.349	-0.103	0.052	COG2255	[O]
ort837	rufB	Holliday junction DNA helicase RuvB	A8LHQ0	0.976	0.397	-0.091	0.283	COG2255	[R]	0003676 : nucleic acid binding; 0000166 : nucleotide binding; 0016787 : hydrolase activity; 0004386 : helicase activity		0006259 : DNA metabolic process; 0006281 : DNA repair
ort838	ruvA	Holliday junction ATP-dependent DNA helicase ruvA ( EC=3.6.1.-)	A8LHP9	0.99	0.34	-0.016	0.263	COG0632	[R]	0003676 : nucleic acid binding; 0000166 : nucleotide binding; 0004386 : helicase activity; 0016787 : hydrolase activity	0033202 : DNA helicase complex; 0048476 : Holliday junction resolvase complex	0050896 : response to stimulus; 0006259 : DNA metabolic process; 0006281 : DNA repair; 0007154 : cell communication
ort839	ruvC	Crossover junction endodeoxyribonuclease ruvC ( EC=3.1.22.4)	A8LHP8	0.221	0.256	-0.086	0.207	COG0817	[K]	0043167 : ion binding; 0016787 : hydrolase activity; 0003676 : nucleic acid binding		0050896 : response to stimulus; 0006259 : DNA metabolic process; 0006281 : DNA repair
ort841		Major facilitator superfamily MFS_1 precursor	A8LHP3	0.58	0.068	0.01	0.085	COG0477	[CR]
ort842		Putative uncharacterized protein	A8LSL2	0.709	0.321	-0.071	0.202	COG5665	[I]
ort843	ate	Putative arginyl-tRNA--protein transferase (EC=2.3.2.8)	A8LSL0	0.627	0.215	-0.048	0.056	COG2935	[S]	0016740 : transferase activity	0005622 : intracellular	0006464 : protein modification process; 0006508 : proteolysis; 0019538 : protein metabolic process; 0043285 : biopolymer catabolic process; 0006412 : translation
ort844		Two component, sigma54 specific, transcriptional regulator, Fis family	A8LSK9	0.944	0.226	-0.088	0.278	COG2204	[C]	0000166 : nucleotide binding; 0016787 : hydrolase activity; 0004871 : signal transducer activity; 0030528 : transcription regulator activity; 0005515 : protein binding; 0003676 : nucleic acid binding	0005622 : intracellular	0006350 : transcription; 0007154 : cell communication; 0065007 : biological regulation; 0016070 : RNA metabolic process
ort846	purQ	Phosphoribosylformylglycinamidine synthase I (EC=6.3.5.3)	A8LSK7	0.992	0.576	-0.107	0.186	COG0047	[C]	0003824 : catalytic activity; 0016874 : ligase activity	0005622 : intracellular	0006766 : vitamin metabolic process; 0046483 : heterocycle metabolic process; 0051186 : cofactor metabolic process; 0009117 : nucleotide metabolic process; 0006082 : organic acid metabolic process; 0006519 : cellular amino acid and derivative metabolic process; 0009308 : cellular amine metabolic process
ort849		Homocysteine S-methyltransferase	A8LSK2	0.914	0.058	-0.062	0.264	COG0646	[T]	0016740 : transferase activity
ort850		Methionine synthase ( EC=2.1.1.13)	A8LSK1	0.922	0.224	-0.053	0.35	COG5012	[G]	0016740 : transferase activity; 0019842 : vitamin binding; 0043167 : ion binding		0006082 : organic acid metabolic process; 0006519 : cellular amino acid and derivative metabolic process; 0009308 : cellular amine metabolic process
ort851		Putative uncharacterized protein	A8LSJ8	0.663	0.265	0.023	0.146	COG0684	[C]
ort852		Fe-S metabolism associated SufE	A8LSJ7	0.991	0.491	-0.052	0.241	COG2166	[C]
ort855		Putative uncharacterized protein	A8LSJ1	0.326	0.052	0.053	0.089	COG3313	[C]
ort856	trpB	Tryptophan synthase beta chain ( EC=4.2.1.20)	A8LSF9	0.183	0.138	-0.052	0.334	COG0133	[C]	0003824 : catalytic activity; 0005496 : steroid binding; 0019842 : vitamin binding; 0048037 : cofactor binding; 0016829 : lyase activity		0008152 : metabolic process; 0006082 : organic acid metabolic process; 0006519 : cellular amino acid and derivative metabolic process; 0009308 : cellular amine metabolic process; 0006725 : cellular aromatic compound metabolic process; 0046483 : heterocycle metabolic process
ort862	aroA	3-phosphoshikimate 1-carboxyvinyltransferase (EC=2.5.1.19)	A8LSF0	0.975	0.481	0.005	0.202	COG0128	[C]	0003824 : catalytic activity; 0016740 : transferase activity	0005622 : intracellular	0006082 : organic acid metabolic process; 0006519 : cellular amino acid and derivative metabolic process; 0009308 : cellular amine metabolic process; 0006725 : cellular aromatic compound metabolic process
ort865		PhoH family protein	A8LSE4	0.906	0.457	0.045	0.206	COG1702	[QR]	0000166 : nucleotide binding
ort866		CBS domain containing protein	A8LSE2	1	0.819	-0.015	0.189	COG1253	[K]
ort868	metK	S-adenosylmethionine synthetase ( EC=2.5.1.6)	A8LSE0	0.732	0.203	-0.006	0.228	COG0192	[S]	0043167 : ion binding; 0000166 : nucleotide binding; 0016740 : transferase activity	0005622 : intracellular	0006730 : one-carbon compound metabolic process
ort869		Ferric uptake regulator, Fur family	A8LSD9	0.726	0.118	0.012	0.27	COG0735	[J]	0003676 : nucleic acid binding; 0030528 : transcription regulator activity		0006350 : transcription; 0016070 : RNA metabolic process; 0065007 : biological regulation
ort871	fabB	Beta-ketoacyl synthase	A8LSD7	0.997	0.605	-0.074	0.279	COG0304	[C]	0003824 : catalytic activity; 0016740 : transferase activity		0008152 : metabolic process
ort874		Ribonuclease	A8LS19	0.968	0.513	0.007	0.153	COG1530	[C]
ort877		Protein tyrosine phosphatase	A8LS16	0.905	0.444	-0.185	0.046	COG0394	[C]	0016787 : hydrolase activity		0006464 : protein modification process; 0006793 : phosphorus metabolic process
ort878		UPF0262 protein Dshi_0980	A8LS15	0.999	0.912	-0.077	0.276	COG0141	[QR]
ort879	hisD1	Histidinol dehydrogenase (EC=1.1.1.23)	A8LS14	0.884	0.096	0.005	0.23	COG0141	[O]	0016491 : oxidoreductase activity; 0043167 : ion binding; 0048037 : cofactor binding		0008152 : metabolic process; 0006082 : organic acid metabolic process; 0006519 : cellular amino acid and derivative metabolic process; 0009308 : cellular amine metabolic process
ort880		Putative uncharacterized protein	A8LS13	0.633	0.081	-0.008	-0.006	COG5665	[NT]
ort881	murA	UDP-N-acetylglucosamine 1-carboxyvinyltransferase ( EC=2.5.1.7)	A8LS12	0.079	0.106	-0.088	0.12	COG0766	[P]	0016740 : transferase activity; 0003824 : catalytic activity	0005622 : intracellular	0032989 : cellular component morphogenesis; 0065007 : biological regulation; 0051301 : cell division; 0005975 : carbohydrate metabolic process; 0043170 : macromolecule metabolic process; 0009225 : nucleotide-sugar metabolic process; 0007047 : cell wall organization; 0007049 : cell cycle
ort887		Sporulation domain protein	A8LRW2	0.688	0.149	-0.038	0.222	COG3087	[K]
ort888	dacC1	Serine-type D-Ala-D-Ala carboxypeptidase precursor (EC=3.4.16.4)	A8LRW1	0.915	0.218	-0.042	-0.022	COG1686	[E]	0008233 : peptidase activity; 0016787 : hydrolase activity		0006508 : proteolysis
ort890		DNA-directed DNA polymerase (EC=2.7.7.7)	A8LRV9	0.99	0.395	-0.068	-0.005	COG0470	[J]	0016740 : transferase activity
ort891		Hydrolase, TatD family	A8LRV8	0.962	0.234	-0.022	0.118	COG0084	[S]	0016787 : hydrolase activity
ort892		Beta-lactamase domain protein precursor	A8LRV7	0.341	0.105	0.145	0.132	COG1235	[L]	0016787 : hydrolase activity
ort893		Auxin Efflux Carrier precursor	A8LRV6	0.977	0.109	0.044	0.059	COG0679	[R]		0016020 : membrane
ort895	msbA	Lipid A ABC exporter family, fused ATPase and inner membrane subunits	A8LRE7	1	0.865	0.021	0.118	COG1132	[R]	0000166 : nucleotide binding; 0016787 : hydrolase activity; 0005215 : transporter activity	0016020 : membrane	0006810 : transport
ort897		Putative uncharacterized protein	A8LRE3	0.892	0.329	-0.259	-0.442	COG3502	[E]
ort901		Thioesterase superfamily protein	A8LRD8	0.971	0.458	-0.056	0.299	COG2050	[E]
ort902		Transcriptional regulator, MerR family	A8LRD7	0.956	0.652	-0.049	-0.122	COG0789	[H]	0003676 : nucleic acid binding; 0000166 : nucleotide binding; 0030528 : transcription regulator activity		0006350 : transcription; 0016070 : RNA metabolic process; 0065007 : biological regulation
ort903		Transcriptional regulator, MerR family	A8LRD5	0.737	0.131	-0.075	0.278	COG0789	[F]	0003676 : nucleic acid binding; 0000166 : nucleotide binding; 0030528 : transcription regulator activity		0006350 : transcription; 0016070 : RNA metabolic process; 0065007 : biological regulation
ort905		Glutathione S-transferase domain	A8LRD2	0.9	0.349	-0.13	0.114	COG0625	[H]	0016740 : transferase activity
ort908		Putative uncharacterized protein	A8LRC7	0.933	0.423	-0.039	-0.085	COG0136	[R]
ort911	ppnK	NAD(+) kinase (EC=2.7.1.23)	A8LRB7	0.994	0.577	0.057	0.061	COG0061	[S]	0016740 : transferase activity	0005622 : intracellular	0008152 : metabolic process
ort912		Alpha/beta hydrolase fold	A8LRB5	0.923	0.281	-0.008	-0.01	COG0596	[J]	0016787 : hydrolase activity
ort913	lepA	GTP-binding protein lepA	A8LR11	0.645	0.158	-0.059	0.188	COG0481	[J]	0016787 : hydrolase activity; 0000166 : nucleotide binding
ort919		Putative uncharacterized protein	A8LQZ2	0.996	0.741	0.101	-0.126	COG2038	[M]
ort920	cobT2	Nicotinate-nucleotide--dimethylbenzimidazole phosphoribosyltransferase ( EC=2.4.2.21)	A8LQZ0	0.792	0.171	0.034	0.163	COG2038	[R]	0016740 : transferase activity		0009116 : nucleoside metabolic process; 0006766 : vitamin metabolic process; 0046483 : heterocycle metabolic process; 0051186 : cofactor metabolic process
ort922		Transcriptional regulator, CarD family	A8LQY8	0.654	0.077	-0.142	0.188	COG1329	[C]	0003676 : nucleic acid binding; 0030528 : transcription regulator activity		0006350 : transcription; 0016070 : RNA metabolic process; 0065007 : biological regulation
ort924		RNA-binding S4	A8LQY6	0.259	0.051	0.177	-0.466	COG1188	[C]
ort925		Helicase domain protein	A8LQY5	0.99	0.52	0	0.104	COG0513	[S]	0000166 : nucleotide binding; 0004386 : helicase activity; 0003676 : nucleic acid binding
ort926		Tetratricopeptide TPR_2 repeat protein precursor	A8LQY4	0.545	0.124	0.024	0.116	COG0457	[S]	0005488 : binding
ort927		Sterol-binding domain protein	A8LQY3	0.836	0.287	0.008	0.25	COG3255	[J]	0005496 : steroid binding
ort928		Alpha/beta hydrolase fold	A8LQY2	0.844	0.154	0.177	-0.117	COG2267	[E]	0016787 : hydrolase activity
ort929	thrS	Threonyl-tRNA synthetase (EC=6.1.1.3 )	A8LQX9	0.993	0.551	-0.104	0.182	COG0441	[J]	0016874 : ligase activity; 0000166 : nucleotide binding; 0043167 : ion binding	0005622 : intracellular	0006082 : organic acid metabolic process; 0006412 : translation; 0006519 : cellular amino acid and derivative metabolic process; 0009308 : cellular amine metabolic process; 0016070 : RNA metabolic process
ort930		Arsenate reductase and related	A8LQX2	0.996	0.711	0.061	-0.162	COG1393	[J]
ort932		Transcriptional regulator, MarR family	A8LQW7	0.927	0.575	-0.133	0.168	COG1846	[I]	0003676 : nucleic acid binding; 0030528 : transcription regulator activity	0005622 : intracellular	0006350 : transcription; 0016070 : RNA metabolic process; 0065007 : biological regulation
ort933		Putative uncharacterized protein	A8LQW6	0.99	0.743	-0.161	0.065	COG2938	[G]
ort935	aspC	Aminotransferase class I and II	A8LQW4	0.973	0.242	0.005	0.247	COG0436	[D]	0003824 : catalytic activity; 0016740 : transferase activity; 0005496 : steroid binding; 0019842 : vitamin binding; 0048037 : cofactor binding		0008152 : metabolic process
ort938	lolD	ABC transporter related	A8LQV0	0.553	0.159	0.093	-0.029	COG1136	[K]	0000166 : nucleotide binding; 0016787 : hydrolase activity; 0005215 : transporter activity	0016020 : membrane	0006810 : transport; 0015031 : protein transport
ort939	lolC	Lipoprotein releasing system, transmembrane protein, LolC/E family	A8LQU9	0.332	0.078	-0.133	-0.004	COG4591	[E]		0005618 : cell wall; 0030313 : cell envelope; 0016020 : membrane	0006810 : transport
ort940	proS	Prolyl-tRNA synthetase (EC=6.1.1.15)	A8LQU6	0.551	0.291	-0.047	0.214	COG0442	[E]	0016874 : ligase activity; 0000166 : nucleotide binding	0005622 : intracellular	0006082 : organic acid metabolic process; 0006412 : translation; 0006519 : cellular amino acid and derivative metabolic process; 0009308 : cellular amine metabolic process; 0016070 : RNA metabolic process
ort941		Putative uncharacterized protein	A8LQU4	0.995	0.637	-0.067	-0.041	COG0628	[OC]
ort942		Chromosomal replication initiator, DnaA	A8LQU3	0.995	0.543	-0.198	-0.223	COG0593	[K]
ort943	ppx	Ppx/GppA phosphatase	A8LQU1	0.958	0.209	0.179	0.006	COG0248	[T]
ort946		Putative uncharacterized protein precursor	A8LQS6	0.575	0.211	0.072	0.175		[S]
ort947	pccA	Carbamoyl-phosphate synthase L chain ATP-binding	A8LQS5	0.727	0.268	0.006	0.171	COG4770	[H]	0003824 : catalytic activity; 0000166 : nucleotide binding; 0016874 : ligase activity; 0019842 : vitamin binding		0008152 : metabolic process
ort948		Putative uncharacterized protein	A8LQS4	0.995	0.679	-0.154	0.073	COG4799	[I]
ort949	pccB	Carboxyl transferase	A8LQS0	0.334	0.06	-0.107	0.071	COG4799	[R]	0016740 : transferase activity; 0016874 : ligase activity
ort950		Drug resistance transporter, Bcr/CflA subfamily precursor	A8LQH6	0.888	0.07	0.076	-0.207	COG0477	[C]	0005215 : transporter activity	0016020 : membrane	0015893 : drug transport; 0006810 : transport; 0050896 : response to stimulus
ort951		Transcriptional regulator, XRE family	A8LQH5	0.965	0.12	-0.102	0.079	COG1396	[K]	0003676 : nucleic acid binding
ort954	ibpAB	Heat shock protein Hsp20	A8LQE3	0.975	0.496	-0.075	0.288	COG0071	[E]			0050896 : response to stimulus
ort957		Histidine triad (HIT) protein	A8LQD9	0.345	0.077	-0.087	0.301	COG0537	[J]	0003824 : catalytic activity
ort958	hemF	Coproporphyrinogen oxidase ( EC=1.3.3.3)	A8LQD4	0.913	0.328	-0.064	0.129	COG0408	[I]	0016491 : oxidoreductase activity		0046483 : heterocycle metabolic process; 0051186 : cofactor metabolic process; 0008152 : metabolic process
ort959		Short-chain dehydrogenase/reductase SDR	A8LQD2	0.982	0.451	-0.039	0.182	COG1028	[R]	0003824 : catalytic activity; 0005488 : binding; 0016491 : oxidoreductase activity		0008152 : metabolic process
ort960	rsmC	Methyltransferase small	A8LQD1	0.997	0.764	-0.21	-0.37	COG2813	[H]	0016740 : transferase activity; 0003676 : nucleic acid binding		0006730 : one-carbon compound metabolic process
ort961	dacC2	Serine-type D-Ala-D-Ala carboxypetidase precursor (EC=3.4.16.4)	A8LQC9	0.81	0.337	-0.006	0.205	COG1686	[L]	0008233 : peptidase activity; 0016787 : hydrolase activity		0006508 : proteolysis
ort964	fixP	Cytochrome c oxidase, cbb3-type, subunit III	A8LQC4	0.993	0.434	-0.18	-0.141	COG2010	[J]	0043167 : ion binding; 0009055 : electron carrier activity; 0046906 : tetrapyrrole binding
ort968	fixK	Transcriptional regulator, Crp/Fnr family	A8LQC0	0.617	0.147	-0.12	0.177	COG0664	[R]	0003676 : nucleic acid binding; 0030528 : transcription regulator activity	0005622 : intracellular	0006350 : transcription; 0065007 : biological regulation; 0016070 : RNA metabolic process
ort970	oppBC2	Binding-protein-dependent transport systems inner membrane component	A8LQB7	0.992	0.452	0.003	0.242	COG4239	[M]	0005215 : transporter activity	0016020 : membrane	0006810 : transport
ort975		NUDIX hydrolase	A8LQB1	0.973	0.669	0.186	0.018	COG2816	[LR]	0016787 : hydrolase activity; 0043167 : ion binding
ort976	dnaX	DNA polymerase III, subunits gamma and tau ( EC=2.7.7.7)	A8LQB0	0.994	0.507	-0.106	0.182	COG2812	[ER]	0003676 : nucleic acid binding; 0000166 : nucleotide binding; 0016787 : hydrolase activity; 0016740 : transferase activity	0042575 : DNA polymerase complex	0006260 : DNA replication
ort978	recR	Recombination protein recR	A8LQA8	0.387	0.205	-0.075	0.262	COG0353	[R]	0003676 : nucleic acid binding; 0043167 : ion binding		0006259 : DNA metabolic process; 0050896 : response to stimulus; 0006281 : DNA repair
ort979		Short-chain dehydrogenase/reductase SDR precursor	A8LQA3	0.799	0.203	0.097	0.117	COG1028	[E]	0003824 : catalytic activity; 0005488 : binding; 0016491 : oxidoreductase activity		0008152 : metabolic process
ort980		Peptidase S49	A8LQA0	0.988	0.468	-0.071	0.032	COG0616	[P]	0008233 : peptidase activity		0006508 : proteolysis
ort981		ABC-2 type transporter	A8LQ99	0.593	0.085	-0.101	0.234	COG0842	[E]	0000166 : nucleotide binding; 0005215 : transporter activity; 0016787 : hydrolase activity	0016020 : membrane	0006810 : transport
ort982		ABC transporter related	A8LQ98	0.838	0.555	-0.093	0.04	COG1131	[K]	0000166 : nucleotide binding; 0016787 : hydrolase activity
ort983	yedZ	Ferric reductase domain protein transmembrane component domain	A8LPP7	0.987	0.448	0.021	-0.137	COG2717	[T]	0043167 : ion binding; 0000166 : nucleotide binding; 0048037 : cofactor binding; 0009055 : electron carrier activity; 0016491 : oxidoreductase activity	0016020 : membrane
ort984	yedY	Oxidoreductase molybdopterin binding precursor	A8LPP6	0.191	0.123	-0.114	-0.036	COG2041	[TK]	0009055 : electron carrier activity
ort987	nadE	NAD+ synthetase ( EC=6.3.5.1)	A8LPM4	0.823	0.342	-0.09	0.165	COG0388	[L]	0000166 : nucleotide binding; 0016787 : hydrolase activity; 0016874 : ligase activity		0006766 : vitamin metabolic process; 0009117 : nucleotide metabolic process; 0051186 : cofactor metabolic process; 0006807 : nitrogen compound metabolic process
ort988		MORN repeat-containing protein precursor	A8LPM3	0.982	0.407	-0.015	-0.024	COG4642	[L]
ort990	mreB	Cell shape determining protein, MreB/Mrl family	A8LPL8	0.998	0.763	-0.046	0.352	COG1077	[O]			0032989 : cellular component morphogenesis
ort992	mreD2	Putative rod shape-determining protein MreD precursor	A8LPL6	0.961	0.637	-0.077	-0.307	COG0768	[S]
ort993	ftsI1	Peptidoglycan glycosyltransferase ( EC=2.4.1.129)	A8LPL5	0.993	0.326	-0.087	0.02	COG0768	[R]	0016740 : transferase activity; 0008144 : drug binding		0009987 : cellular process
ort994	mreD1	Rod shape-determining protein RodA	A8LPL4	0.998	0.684	-0.085	0.114	COG0772	[O]		0005618 : cell wall; 0030313 : cell envelope; 0016020 : membrane	0032989 : cellular component morphogenesis; 0065007 : biological regulation; 0007049 : cell cycle
ort995		D-isomer specific 2-hydroxyacid dehydrogenase NAD-binding	A8LPL3	0.756	0.147	0.001	0.027	COG0111	[L]	0003824 : catalytic activity; 0005488 : binding; 0016491 : oxidoreductase activity; 0048037 : cofactor binding		0008152 : metabolic process
ort998	paaK	Phenylacetate-CoA ligase, putative	A8LMY7	0.842	0.508	-0.012	0.236	COG1541	[H]	0016874 : ligase activity
ort1003	livG	ABC transporter related	A8LMY0	0.947	0.28	-0.08	0.284	COG0411	[J]	0000166 : nucleotide binding; 0016787 : hydrolase activity
ort1004	fadD3	Long-chain-fatty-acid--CoA ligase ( EC=6.2.1.3)	A8LMX8	0.971	0.439	-0.066	0.023	COG1022	[D]	0003824 : catalytic activity; 0016874 : ligase activity		0008152 : metabolic process
ort1005		Short-chain dehydrogenase/reductase SDR	A8LMX6	0.879	0.094	0.136	-0.048	COG1028	[E]	0003824 : catalytic activity; 0005488 : binding; 0016491 : oxidoreductase activity		0008152 : metabolic process
ort1006		Putative uncharacterized protein	A8LMX3	0.457	0.257	-0.061	0.017	COG3496	[J]
ort1009	pqqL1	Peptidase M16 domain protein precursor	A8LMD4	0.96	0.394	0.06	-0.077	COG0612	[G]	0003824 : catalytic activity; 0008233 : peptidase activity; 0043167 : ion binding		0006508 : proteolysis
ort1010	pqqL2	Peptidase M16 domain protein precursor	A8LMD3	0.998	0.781	0.011	0.162	COG0612	[R]	0003824 : catalytic activity; 0008233 : peptidase activity; 0043167 : ion binding		0006508 : proteolysis
ort1011	lspA	Lipoprotein signal peptidase ( EC=3.4.23.36)	A8LMD1	0.964	0.331	0.112	0.115	COG0597	[IQR]	0008233 : peptidase activity; 0016787 : hydrolase activity	0016020 : membrane	0006508 : proteolysis
ort1014	lysR	Transcriptional regulator, LysR family	A8LMC7	0.846	0.191	-0.054	0.017	COG0583	[S]	0003676 : nucleic acid binding; 0030528 : transcription regulator activity		0006350 : transcription; 0016070 : RNA metabolic process; 0065007 : biological regulation
ort1017	rpsP	30S ribosomal protein S16	A8LMC0	0.92	0.604	-0.052	0.294	COG0228	[CE]	0005198 : structural molecule activity	0005622 : intracellular; 0005840 : ribosome; 0030529 : ribonucleoprotein complex	0006412 : translation
ort1018	rimM	Ribosome maturation factor rimM	A8LMB6	0.846	0.157	-0.202	-0.105	COG0806	[M]	0043021 : ribonucleoprotein binding	0005622 : intracellular; 0005840 : ribosome	0006396 : RNA processing; 0042254 : ribosome biogenesis
ort1019	trmD	tRNA (guanine-N(1)-)-methyltransferase (EC=2.1.1.31)	A8LMB4	0.954	0.645	-0.176	-0.074	COG0336	[E]	0016740 : transferase activity; 0003676 : nucleic acid binding	0005622 : intracellular	0006396 : RNA processing
ort1022	parA2	ATPase MipZ	A8LMA9	0.997	0.565	-0.078	0.215	COG1192	[S]
ort1024	merA	Pyridine nucleotide-disulphide oxidoreductase dimerisation region precursor	A8LMA7	0.763	0.153	0.043	0.165	COG1249	[D]	0000166 : nucleotide binding; 0048037 : cofactor binding; 0009055 : electron carrier activity; 0016491 : oxidoreductase activity	0005622 : intracellular	0009987 : cellular process; 0065007 : biological regulation; 0008152 : metabolic process
ort1025		Sensor protein ( EC=2.7.13.3)	A8LMA6	0.937	0.158	-0.044	0.113	COG0642	[M]	0000166 : nucleotide binding; 0016740 : transferase activity; 0004871 : signal transducer activity	0016020 : membrane	0006793 : phosphorus metabolic process; 0007154 : cell communication; 0065007 : biological regulation; 0006464 : protein modification process
ort1028	oxaA	Inner membrane protein oxaA	A8LMA0	0.276	0.062	-0.005	0.025	COG0706	[R]		0016020 : membrane	0016044 : membrane organization; 0051641 : cellular localization
ort1030		Putative phosphohistidine phosphatase, SixA	A8LM94	0.879	0.074	-0.084	-0.287	COG2062	[O]
ort1032	bztA	Cationic amino acid ABC transporter, periplasmic binding protein precursor	A8LM90	0.795	0.156	0.001	0.293	COG0834	[L]	0005215 : transporter activity	0030313 : cell envelope; 0042597 : periplasmic space	0006810 : transport
ort1033		ATP12 ATPase	A8LM89	0.278	0.186	0.089	-0.122	COG5387	[J]	0005515 : protein binding		0009987 : cellular process; 0065003 : macromolecular complex assembly
ort1035		AAA ATPase central domain protein	A8LM85	0.728	0.202	-0.029	0.24	COG2256	[KR]	0000166 : nucleotide binding; 0016787 : hydrolase activity
ort1037	rpoA	DNA-directed RNA polymerase, alpha subunit	A8LM81	0.941	0.12	-0.055	0.298	COG0202	[K]	0016740 : transferase activity; 0003676 : nucleic acid binding; 0005515 : protein binding		0006350 : transcription; 0016070 : RNA metabolic process
ort1039	rpsM	30S ribosomal protein	A8LM79	0.473	0.11	-0.142	0.185	COG0099	[H]	0005198 : structural molecule activity; 0003676 : nucleic acid binding	0005622 : intracellular; 0005840 : ribosome; 0030529 : ribonucleoprotein complex	0006412 : translation
ort1040	adk2	Adenylate kinase ( EC=2.7.4.3)	A8LM78	0.161	0.077	0.069	-0.002	COG0563	[P]	0000166 : nucleotide binding; 0016740 : transferase activity	0005622 : intracellular	0006139 : nucleobase\, nucleoside\, nucleotide and nucleic acid metabolic process
ort1042	rplO	50S ribosomal protein L15	A8LM76	0.929	0.348	-0.167	0.11	COG0200	[S]	0005198 : structural molecule activity; 0003676 : nucleic acid binding	0005622 : intracellular; 0005840 : ribosome; 0030529 : ribonucleoprotein complex	0006412 : translation
ort1045	rplR	50S ribosomal protein L18	A8LM73	0.983	0.426	-0.057	0.363	COG0256	[M]	0005198 : structural molecule activity; 0003676 : nucleic acid binding	0005622 : intracellular; 0005840 : ribosome; 0030529 : ribonucleoprotein complex	0006412 : translation
ort1046	rplF	50S ribosomal protein L6	A8LM72	0.968	0.657	-0.038	0.013	COG0097	[P]	0005198 : structural molecule activity; 0003676 : nucleic acid binding	0005622 : intracellular; 0005840 : ribosome; 0030529 : ribonucleoprotein complex	0006412 : translation
ort1048	rpsN	30S ribosomal protein S14	A8LM70	0.653	0.128	-0.081	0.31	COG0199	[P]	0005198 : structural molecule activity; 0003676 : nucleic acid binding	0005622 : intracellular; 0005840 : ribosome; 0030529 : ribonucleoprotein complex	0006412 : translation
ort1049	rplE	50S ribosomal protein L5	A8LM69	0.336	0.385	-0.187	0.056	COG0094	[O]	0005198 : structural molecule activity; 0003676 : nucleic acid binding	0005622 : intracellular; 0005840 : ribosome; 0030529 : ribonucleoprotein complex	0006412 : translation
ort1050	rplX	50S ribosomal protein L24	A8LM68	0.943	0.326	-0.03	0.314	COG0198	[EM]	0005198 : structural molecule activity; 0003676 : nucleic acid binding	0005622 : intracellular; 0005840 : ribosome; 0030529 : ribonucleoprotein complex	0006412 : translation
ort1051	rplN	50S ribosomal protein L14	A8LM67	0.988	0.84	-0.078	0.317	COG0093	[E]	0005198 : structural molecule activity; 0003676 : nucleic acid binding	0005622 : intracellular; 0005840 : ribosome; 0030529 : ribonucleoprotein complex	0006412 : translation
ort1052	rpsQ	30S ribosomal protein S17	A8LM66	0.624	0.202	-0.079	0.314	COG0186	[M]	0005198 : structural molecule activity; 0003676 : nucleic acid binding	0005622 : intracellular; 0005840 : ribosome; 0030529 : ribonucleoprotein complex	0006412 : translation
ort1055	rplP	50S ribosomal protein L16	A8LM61	0.876	0.516	-0.05	0.322	COG0197	[H]	0005198 : structural molecule activity; 0003676 : nucleic acid binding	0005622 : intracellular; 0005840 : ribosome; 0030529 : ribonucleoprotein complex	0006412 : translation
ort1059	rplB	50S ribosomal protein L2	A8LM57	0.183	0.131	-0.151	0.17	COG0090	[H]	0005198 : structural molecule activity; 0016740 : transferase activity; 0003676 : nucleic acid binding	0005622 : intracellular; 0005840 : ribosome; 0030529 : ribonucleoprotein complex	0006412 : translation
ort1060	rplC	50S ribosomal protein L3	A8LM48	0.883	0.222	-0.083	0.257	COG0087	[E]	0005198 : structural molecule activity; 0003676 : nucleic acid binding	0005622 : intracellular; 0005840 : ribosome; 0030529 : ribonucleoprotein complex	0006412 : translation
ort1063	rpsG	30S ribosomal protein S7	A8LM44	0.748	0.307	-0.151	0.168	COG0049	[H]	0005198 : structural molecule activity; 0003676 : nucleic acid binding	0005622 : intracellular; 0005840 : ribosome; 0030529 : ribonucleoprotein complex; 0015935 : small ribosomal subunit	0006412 : translation
ort1066	rpoB	DNA-directed RNA polymerase subunit beta ( EC=2.7.7.6 )	A8LM40	0.997	0.38	-0.046	0.266	COG0085	[H]	0016740 : transferase activity; 0003676 : nucleic acid binding; 0001882 : nucleoside binding		0006350 : transcription; 0016070 : RNA metabolic process
ort1067	rplL	Ribosomal protein L7/L12	A8LLK5	0.989	0.698	-0.068	0.338	COG0222	[H]	0005198 : structural molecule activity	0005622 : intracellular; 0005840 : ribosome	0006412 : translation
ort1068	rplJ	50S ribosomal protein L10	A8LLK4	0.789	0.137	-0.084	0.245	COG0244	[E]	0005198 : structural molecule activity	0005622 : intracellular; 0005840 : ribosome; 0030529 : ribonucleoprotein complex	0042254 : ribosome biogenesis; 0006412 : translation
ort1071	nusG	Transcription antitermination protein nusG	A8LLJ8	0.967	0.155	-0.078	0.3	COG0250	[J]	0030528 : transcription regulator activity		0006354 : RNA elongation; 0065007 : biological regulation; 0006350 : transcription; 0016070 : RNA metabolic process; 0022411 : cellular component disassembly; 0019538 : protein metabolic process
ort1072	secE	Preprotein translocase, SecE subunit	A8LLJ7	0.833	0.139	-0.179	0.112	COG0690	[L]	0005215 : transporter activity; 0005515 : protein binding	0016020 : membrane	0015031 : protein transport; 0046903 : secretion; 0051641 : cellular localization
ort1073		Putative uncharacterized protein	A8LLJ4	0.666	0.107	-0.057	0.235	COG3820	[C]
ort1074		Quinone oxidoreductase putative PIG3	A8LLI7	0.961	0.562	0.055	0.054	COG0604	[IM]	0003824 : catalytic activity; 0005488 : binding; 0016491 : oxidoreductase activity; 0043167 : ion binding		0008152 : metabolic process
ort1076	asnC	Transcriptional regulator, AsnC family	A8LLI4	0.679	0.09	-0.018	0.247	COG1522	[H]	0003676 : nucleic acid binding; 0030528 : transcription regulator activity	0005622 : intracellular	0006350 : transcription; 0016070 : RNA metabolic process; 0065007 : biological regulation
ort1080	pheS	Phenylalanyl-tRNA synthetase alpha chain ( EC=6.1.1.20)	A8LLH4	0.463	0.058	-0.033	0.171	COG0016	[H]	0016874 : ligase activity; 0043167 : ion binding; 0000166 : nucleotide binding	0005622 : intracellular	0006082 : organic acid metabolic process; 0006412 : translation; 0006519 : cellular amino acid and derivative metabolic process; 0009308 : cellular amine metabolic process; 0016070 : RNA metabolic process
ort1081	rplT	50S ribosomal protein L20	A8LLH0	0.843	0.127	-0.056	0.364	COG0292	[I]	0005198 : structural molecule activity; 0003676 : nucleic acid binding	0005622 : intracellular; 0005840 : ribosome; 0030529 : ribonucleoprotein complex	0042254 : ribosome biogenesis; 0065003 : macromolecular complex assembly; 0006412 : translation
ort1082	pykA	Pyruvate kinase (EC=2.7.1.40)	A8LLG7	0.969	0.221	-0.11	0.131	COG0469	[U]	0003824 : catalytic activity; 0043167 : ion binding; 0016740 : transferase activity		0005975 : carbohydrate metabolic process; 0006066 : cellular alcohol metabolic process; 0006091 : generation of precursor metabolites and energy; 0043170 : macromolecule metabolic process
ort1084	parC	DNA topoisomerase IV, A subunit (EC=5.99.1.3)	A8LLG0	0.952	0.269	-0.054	0.165	COG0188	[C]	0003676 : nucleic acid binding; 0000166 : nucleotide binding; 0016853 : isomerase activity	0005694 : chromosome	0006259 : DNA metabolic process
ort1085		Short-chain dehydrogenase/reductase SDR	A8LLF9	0.969	0.267	0.004	0.167	COG1028	[E]	0003824 : catalytic activity; 0005488 : binding; 0016491 : oxidoreductase activity		0008152 : metabolic process
ort1087		Putative uncharacterized protein	A8LLF4	0.857	0.089	-0.227	-0.265	COG1250	[S]
ort1090		Sensor protein (EC=2.7.13.3)	A8LLF0	0.97	0.392	-0.079	0.075	COG0642	[R]	0000166 : nucleotide binding; 0016740 : transferase activity; 0004871 : signal transducer activity	0016020 : membrane	0006793 : phosphorus metabolic process; 0007154 : cell communication; 0065007 : biological regulation; 0006464 : protein modification process
ort1091	hprK	HPr kinase	A8LLE9	0.902	0.268	-0.085	-0.417	COG1493	[G]	0016740 : transferase activity; 0000166 : nucleotide binding; 0004871 : signal transducer activity		0007154 : cell communication; 0065007 : biological regulation; 0005975 : carbohydrate metabolic process
ort1093	ptsL	PTS system fructose subfamily IIA component	A8LLE7	0.768	0.186	-0.089	0.297	COG2893	[T]		0016020 : membrane	0007154 : cell communication; 0008643 : carbohydrate transport; 0065007 : biological regulation
ort1094		Putative uncharacterized protein precursor	A8LLE4	0.865	0.057	-0.013	0.034	COG0730	[T]		0016020 : membrane
ort1095	mmgC	Acyl-CoA dehydrogenase domain protein	A8LLE3	0.556	0.186	-0.082	0.13	COG1960	[TK]	0000166 : nucleotide binding; 0048037 : cofactor binding; 0016491 : oxidoreductase activity; 0009055 : electron carrier activity		0008152 : metabolic process
ort1097		Putative uncharacterized protein	A8LLE1	0.845	0.294	-0.122	0.079	COG5447	[I]
ort1098	era	GTP-binding protein era homolog	A8LLE0	0.996	0.827	-0.043	0.116	COG1159	[I]	0003676 : nucleic acid binding; 0000166 : nucleotide binding	0005622 : intracellular
ort1099	rnc	Ribonuclease 3 (EC=3.1.26.3 )	A8LLD9	0.349	0.079	-0.028	0.203	COG0571	[S]	0003676 : nucleic acid binding; 0016787 : hydrolase activity	0005622 : intracellular	0016070 : RNA metabolic process; 0043285 : biopolymer catabolic process; 0006396 : RNA processing; 0042254 : ribosome biogenesis
ort1101	acpS	Holo-[acyl-carrier-protein] synthase (EC=2.7.8.7 )	A8LLD7	0.917	0.331	0.021	0.295	COG0736	[L]	0016740 : transferase activity; 0043167 : ion binding	0005622 : intracellular	0006629 : lipid metabolic process; 0006082 : organic acid metabolic process; 0044255 : cellular lipid metabolic process; 0043170 : macromolecule metabolic process
ort1103		Putative uncharacterized protein	A8LLD4	0.986	0.549	0.002	0.069	COG3216	[G]
ort1104	relA	(P)ppGpp synthetase I, SpoT/RelA ( EC=2.7.6.5)	A8LLD3	0.999	0.398	-0.051	0.25	COG0317	[J]	0003824 : catalytic activity; 0016740 : transferase activity		0009116 : nucleoside metabolic process
ort1105	rpoZ	DNA-directed RNA polymerase subunit omega ( EC=2.7.7.6 )	A8LLD2	0.586	0.067	-0.05	0.33	COG1758	[J]	0016740 : transferase activity; 0003676 : nucleic acid binding		0006350 : transcription; 0016070 : RNA metabolic process
ort1106	hppk	2-amino-4-hydroxy-6-hydroxymethyldihydropteridine pyrophosphokinase	A8LLD1	0.582	0.383	0.189	-0.077	COG0801	[R]	0016740 : transferase activity		0006082 : organic acid metabolic process; 0006725 : cellular aromatic compound metabolic process; 0046483 : heterocycle metabolic process; 0051186 : cofactor metabolic process
ort1107		Putative uncharacterized protein	A8LLD0	0.957	0.425	-0.056	0.306	COG1432	[L]
ort1108	ispH	4-hydroxy-3-methylbut-2-enyl diphosphate reductase ( EC=1.17.1.2)	A8LLC7	0.155	0.112	-0.065	0.263	COG0761	[R]	0043167 : ion binding; 0051540 : metal cluster binding; 0016491 : oxidoreductase activity		0019748 : secondary metabolic process; 0044255 : cellular lipid metabolic process; 0006081 : cellular aldehyde metabolic process; 0006082 : organic acid metabolic process; 0046490 : isopentenyl diphosphate metabolic process; 0008152 : metabolic process
ort1110	fmt	Methionyl-tRNA formyltransferase (EC=2.1.2.9)	A8LLC0	0.858	0.088	-0.29	-0.48	COG0223	[K]	0003824 : catalytic activity; 0016740 : transferase activity		0008152 : metabolic process; 0006412 : translation
ort1112	def1	Peptide deformylase	A8LLB8	0.171	0.098	-0.17	0.066	COG0242	[CR]	0043167 : ion binding; 0016787 : hydrolase activity		0006412 : translation
ort1119		Putative glutathione S-transferase	A8LKS5	0.997	0.313	-0.013	0.231	COG0435	[J]	0016740 : transferase activity
ort1120	cobC	Aminotransferase class I and II precursor	A8LKS2	0.434	0.149	-0.002	0.041	COG0079	[J]	0003824 : catalytic activity; 0016740 : transferase activity; 0005496 : steroid binding; 0019842 : vitamin binding; 0048037 : cofactor binding		0008152 : metabolic process; 0006766 : vitamin metabolic process; 0046483 : heterocycle metabolic process; 0051186 : cofactor metabolic process
ort1121	cobD	Cobalamin biosynthesis protein CobD precursor	A8LKS1	0.693	0.708	0.014	0.066	COG1270	[K]		0016020 : membrane	0006766 : vitamin metabolic process; 0046483 : heterocycle metabolic process; 0051186 : cofactor metabolic process
ort1122	smc	Chromosome segregation protein SMC	A8LKR9	0.937	0.195	-0.045	-0.005	COG1196	[K]	0000166 : nucleotide binding; 0005515 : protein binding	0005694 : chromosome	0051276 : chromosome organization
ort1127		Putative uncharacterized protein	A8LKQ8	0.808	0.449	0	0.253	COG4121	[J]
ort1128		Lytic transglycosylase catalytic precursor	A8LKQ6	0.968	0.434	-0.037	-0.176	COG0741	[J]	0016787 : hydrolase activity	0042597 : periplasmic space
ort1130	smpB	SsrA-binding protein	A8LKQ3	0.521	0.073	-0.148	0.146	COG0691	[J]	0003676 : nucleic acid binding	0005622 : intracellular	0006412 : translation
ort1131	sseA	Rhodanese domain protein	A8LKQ2	0.997	0.573	-0.037	0.174	COG2897	[J]	0016740 : transferase activity		0006811 : ion transport
ort1134	mrcB	Penicillin-binding protein, 1A family (EC=2.4.1.129)	A8LKP8	0.999	0.588	-0.038	0.066	COG0744	[J]	0008233 : peptidase activity; 0003824 : catalytic activity; 0016740 : transferase activity; 0008144 : drug binding	0005618 : cell wall	0032989 : cellular component morphogenesis; 0065007 : biological regulation; 0005975 : carbohydrate metabolic process; 0043170 : macromolecule metabolic process; 0009987 : cellular process; 0050896 : response to stimulus; 0007047 : cell wall organization
ort1135		Endoribonuclease L-PSP	A8LKP3	0.999	0.388	0.007	0.262	COG0251	[J]
ort1138		Putative pterin-4-alpha-carbinolamine dehydratase (EC=4.2.1.96 )	A8LKP0	0.973	0.122	0.06	0.049	COG2154	[J]	0016829 : lyase activity		0006725 : cellular aromatic compound metabolic process
ort1139	folC	FolC bifunctional protein	A8LKN8	0.767	0.188	-0.044	0.116	COG0285	[J]	0000166 : nucleotide binding; 0016874 : ligase activity		0006082 : organic acid metabolic process; 0006725 : cellular aromatic compound metabolic process; 0046483 : heterocycle metabolic process; 0051186 : cofactor metabolic process; 0008152 : metabolic process
ort1141		Transcriptional regulator, LysR family	A8LKM9	0.932	0.354	-0.067	0.313	COG0583	[J]	0003676 : nucleic acid binding; 0030528 : transcription regulator activity		0006350 : transcription; 0016070 : RNA metabolic process; 0065007 : biological regulation
ort1142		OmpA/MotB domain protein precursor	A8LKM8	0.978	0.503	0.119	-0.081	COG2885	[J]		0016020 : membrane; 0030313 : cell envelope
ort1144	mogA	Molybdopterin binding domain	A8LKM5	0.438	0.115	0.015	0.223	COG1058	[J]			0006725 : cellular aromatic compound metabolic process; 0051186 : cofactor metabolic process
ort1145	map	Methionine aminopeptidase (EC=3.4.11.18)	A8LKM3	0.587	0.073	-0.044	0.263	COG0024	[J]	0008233 : peptidase activity; 0043167 : ion binding; 0016787 : hydrolase activity		0006508 : proteolysis; 0009987 : cellular process
ort1146		Putative methyltransferase	A8LKM1	0.658	0.143	-0.02	-0.048	COG0742	[J]	0016740 : transferase activity; 0003676 : nucleic acid binding		0006730 : one-carbon compound metabolic process
ort1148	ahpC	Redoxin domain protein	A8LKL9	0.317	0.062	-0.094	0.164	COG0678	[U]	0016491 : oxidoreductase activity		0009987 : cellular process; 0065007 : biological regulation
ort1150		Putative uncharacterized protein	A8LKL6	0.796	0.476	-0.033	0.33	COG1671	[J]
ort1152	prc	Carboxyl-terminal protease precursor (EC=3.4.21.102)	A8LKJ7	0.773	0.412	-0.074	0.236	COG0793	[J]	0008233 : peptidase activity; 0016787 : hydrolase activity; 0005515 : protein binding		0006508 : proteolysis
ort1153		Peptidase M23B precursor	A8LKJ6	0.96	0.553	-0.028	0.07	COG4942	[K]
ort1155	rlmH	Ribosomal RNA large subunit methyltransferase H ( EC=2.1.1.-)	A8LKJ4	0.991	0.884	-0.064	0.192	COG1576	[L]	0016740 : transferase activity	0005622 : intracellular	0006396 : RNA processing; 0042254 : ribosome biogenesis; 0006730 : one-carbon compound metabolic process; 0043412 : biopolymer modification
ort1160	imdh	3-isopropylmalate dehydrogenase ( EC=1.1.1.85)	A8LKI7	0.696	0.105	-0.056	0.215	COG0473	[T]	0043167 : ion binding; 0016491 : oxidoreductase activity; 0048037 : cofactor binding	0005622 : intracellular	0006082 : organic acid metabolic process; 0006519 : cellular amino acid and derivative metabolic process; 0009308 : cellular amine metabolic process; 0008152 : metabolic process
ort1161	thlA	Acetyl-CoA acetyltransferase (EC=2.3.1.9)	A8LJZ7	0.408	0.224	-0.189	-0.044	COG0183	[E]	0003824 : catalytic activity; 0016740 : transferase activity		0008152 : metabolic process
ort1162	yccV	Hemimethylated DNA binding protein	A8LJZ3	0.798	0.065	0.025	0.268	COG3785	[EH]
ort1165		Short-chain dehydrogenase/reductase SDR precursor	A8LJY9	1	0.8	0.04	0.097	COG1028	[J]	0003824 : catalytic activity; 0005488 : binding; 0016491 : oxidoreductase activity		0008152 : metabolic process
ort1166	pmbA	Peptidase U62 modulator of DNA gyrase	A8LJY7	0.994	0.725	-0.089	-0.057	COG0312	[T]
ort1168	ubiH	Ubiquinone biosynthesis hydroxylase, UbiH/UbiF/VisC/COQ6 family	A8LJY5	0.947	0.302	0.126	0.139	COG0654	[S]	0004497 : monooxygenase activity; 0000166 : nucleotide binding; 0048037 : cofactor binding; 0016491 : oxidoreductase activity		0008152 : metabolic process; 0051186 : cofactor metabolic process
ort1169		Amidase precursor	A8LJY4	0.937	0.084	-0.132	0.031	COG0154	[D]	0016874 : ligase activity
ort1171	ftsK	Cell divisionFtsK/SpoIIIE	A8LJY2	0.999	0.84	0.056	0.007	COG1674	[J]	0003676 : nucleic acid binding; 0000166 : nucleotide binding; 0016787 : hydrolase activity	0016020 : membrane	0007059 : chromosome segregation; 0051301 : cell division; 0007049 : cell cycle
ort1173	holA	DNA polymerase III, delta	A8LJX8	0.868	0.119	-0.069	0.212	COG1466	[C]	0003676 : nucleic acid binding		0006260 : DNA replication
ort1174		HI0933 family protein	A8LJX6	0.961	0.296	0.015	-0.015	COG2081	[J]	0009055 : electron carrier activity; 0016491 : oxidoreductase activity
ort1175		Alanine racemase domain protein	A8LJW5	0.981	0.111	0.021	0.071	COG0325	[J]
ort1177	ribA	GTP cyclohydrolase-2 ( EC=3.5.4.25)	A8LJW2	0.621	0.063	-0.09	-0.065	COG0807	[E]	0000166 : nucleotide binding; 0016787 : hydrolase activity		0006766 : vitamin metabolic process
ort1178		Two component transcriptional regulator, winged helix family	A8LJW1	0.991	0.516	-0.057	0.333	COG0745	[K]	0003676 : nucleic acid binding; 0004871 : signal transducer activity; 0030528 : transcription regulator activity		0006350 : transcription; 0007154 : cell communication; 0065007 : biological regulation; 0016070 : RNA metabolic process
ort1179	xthA	Exodeoxyribonuclease III Xth	A8LJV9	0.847	0.223	-0.003	0.068	COG0708	[K]	0003676 : nucleic acid binding; 0016787 : hydrolase activity	0005622 : intracellular	0006281 : DNA repair
ort1180	trxA2	Thioredoxin domain	A8LJV8	0.994	0.552	-0.081	0.218	COG3118	[F]			0009987 : cellular process; 0065007 : biological regulation
ort1182		Putative uncharacterized protein	A8LJV6	0.966	0.21	-0.197	0.075	COG2835	[R]
ort1183	lpxK	Tetraacyldisaccharide 4'-kinase (EC=2.7.1.130 )	A8LJV4	0.959	0.456	-0.019	0.191	COG1663	[R]	0000166 : nucleotide binding; 0016740 : transferase activity		0006629 : lipid metabolic process; 0005976 : polysaccharide metabolic process; 0043284 : biopolymer biosynthetic process; 0044255 : cellular lipid metabolic process
ort1185		Putative uncharacterized protein	A8LJV2	0.134	0.201	0.009	0.173	COG5512	[L]
ort1186	mutY	A/G-specific adenine glycosylase	A8LJV1	0.714	0.241	-0.045	-0.008	COG1194	[R]	0003824 : catalytic activity; 0003676 : nucleic acid binding; 0016787 : hydrolase activity; 0051540 : metal cluster binding	0005622 : intracellular	0006281 : DNA repair
ort1187	dam	DNA methylase N-4/N-6 domain protein	A8LJU7	0.994	0.496	-0.072	0.277	COG0863	[S]	0003676 : nucleic acid binding; 0016740 : transferase activity		0006304 : DNA modification; 0006730 : one-carbon compound metabolic process; 0065007 : biological regulation
ort1189		Putative transcriptional regulator, CadC precursor	A8LJU3	0.989	0.503	-0.059	0.302	COG0745	[I]	0003676 : nucleic acid binding; 0004871 : signal transducer activity; 0030528 : transcription regulator activity	0005622 : intracellular	0007154 : cell communication; 0065007 : biological regulation; 0006350 : transcription; 0016070 : RNA metabolic process
ort1191	rnr	Ribonuclease R (EC=3.1.13.1)	A8LJT8	0.912	0.247	-0.087	0.109	COG0557	[E]	0016787 : hydrolase activity; 0003676 : nucleic acid binding		0016070 : RNA metabolic process
ort1192	dapE	Succinyl-diaminopimelate desuccinylase (EC=3.5.1.18 )	A8LJT5	0.852	0.228	-0.027	-0.025	COG0624	[E]	0005515 : protein binding; 0016787 : hydrolase activity; 0043167 : ion binding; 0008233 : peptidase activity		0006082 : organic acid metabolic process; 0006519 : cellular amino acid and derivative metabolic process; 0009308 : cellular amine metabolic process; 0006508 : proteolysis
ort1193		Putative uncharacterized protein	A8LJT4	0.654	0.227	0.039	0.318	COG2217	[E]
ort1194	dapD	2,3,4,5-tetrahydropyridine-2,6-dicarboxylate N-succinyltransferase (EC=2.3.1.117 )	A8LJS9	0.952	0.366	-0.077	0.287	COG2171	[E]	0016740 : transferase activity	0005622 : intracellular	0006082 : organic acid metabolic process; 0006519 : cellular amino acid and derivative metabolic process; 0009308 : cellular amine metabolic process
ort1195		Putative uncharacterized protein	A8LJS7	0.869	0.253	0.046	-0.002	COG1611	[M]	0005515 : protein binding		0007154 : cell communication; 0065007 : biological regulation
ort1197	gltD	Glutamate synthase, small subunit	A8LJS4	0.985	0.317	-0.068	0.21	COG0493	[V]	0000166 : nucleotide binding; 0048037 : cofactor binding; 0016491 : oxidoreductase activity; 0051540 : metal cluster binding; 0009055 : electron carrier activity		0006082 : organic acid metabolic process; 0006519 : cellular amino acid and derivative metabolic process; 0009308 : cellular amine metabolic process
ort1	uppP	Undecaprenyl-diphosphatase (EC=3.6.1.27 )	A8LQR9	0.617	0	-0.009	0.236	COG1968	[H]	0016787 : hydrolase activity	0016020 : membrane	0032989 : cellular component morphogenesis; 0065007 : biological regulation; 0005975 : carbohydrate metabolic process; 0043170 : macromolecule metabolic process; 0050896 : response to stimulus; 0007047 : cell wall organization; 0006793 : phosphorus metabolic process
ort2		NADH dehydrogenase (Ubiquinone) (EC=1.6.5.3)	A8LQ83	0.147	0.035	0.076	0.135	COG0840	[L]	0003824 : catalytic activity; 0005488 : binding; 0016491 : oxidoreductase activity; 0048037 : cofactor binding		0044237 : cellular metabolic process; 0008152 : metabolic process
ort12	mutT	Mutator MutT protein	A8LQ57	0.276	0.003	-0.054	0.347	COG0494	[S]	0016787 : hydrolase activity		0006281 : DNA repair
ort14		Putative uncharacterized protein	A8LQ55	0.568	0.001	-0.042	0.115	COG2740	[F]
ort21	comF	Competence protein F, putative	A8LPZ3	0.497	0.022	0.217	-0.207	COG1040	[IQR]	0016740 : transferase activity		0009116 : nucleoside metabolic process
ort26	cca	Polynucleotide adenylyltransferase region	A8LPF7	0.641	0.002	0.075	-0.426	COG0617	[L]	0000166 : nucleotide binding; 0016740 : transferase activity; 0003676 : nucleic acid binding		0006396 : RNA processing
ort27		NUDIX hydrolase	A8LPF6	0.126	0.044	-0.165	-0.053	COG0494	[E]	0016787 : hydrolase activity
ort31	modB	Molybdate ABC transporter, inner membrane subunit	A8LPF0	0.158	0	0.091	0.122	COG4149	[R]	0005215 : transporter activity	0016020 : membrane	0006810 : transport; 0006811 : ion transport
ort34	mutS	DNA mismatch repair protein mutS	A8LPD4	0.783	0.05	-0.097	0.051	COG0249	[T]	0003676 : nucleic acid binding; 0000166 : nucleotide binding		0050896 : response to stimulus; 0006281 : DNA repair
ort36	hrcA	Heat-inducible transcription repressor HrcA	A8LPD2	0.47	0.02	0.003	0.22	COG1420	[C]			0006350 : transcription; 0050896 : response to stimulus; 0016070 : RNA metabolic process; 0065007 : biological regulation
ort39	hemN3	Putative oxygen-independent coproporphyrinogen III oxidase (EC=1.3.99.22)	A8LPC8	0.866	0.031	-0.123	-0.256	COG0635	[C]	0003824 : catalytic activity; 0051540 : metal cluster binding; 0016491 : oxidoreductase activity	0005622 : intracellular	0008152 : metabolic process; 0046483 : heterocycle metabolic process; 0051186 : cofactor metabolic process
ort51	fxsA	FxsA cytoplasmic membrane protein	A8LPB4	0.325	0	-0.002	0.099	COG3030	[GER]		0016020 : membrane
ort54	hslU	ATP-dependent hsl protease ATP-binding subunit hslU	A8LPA9	0.206	0.002	-0.04	0.233	COG1220	[I]	0008233 : peptidase activity; 0000166 : nucleotide binding; 0016787 : hydrolase activity; 0005515 : protein binding	0005622 : intracellular; 0043234 : protein complex	0050896 : response to stimulus
ort55	hslV	ATP-dependent protease hslV (EC=3.4.25.-)	A8LPA8	0.236	0.012	-0.104	0.235	COG5405	[HE]	0008233 : peptidase activity; 0016787 : hydrolase activity	0005622 : intracellular; 0000502 : proteasome complex	0006508 : proteolysis
ort60		Aminoglycoside phosphotransferase	A8LPA3	0.311	0.003	-0.05	-0.655	COG3178	[O]	0016740 : transferase activity
ort65	ahcY	Adenosylhomocysteinase ( EC=3.3.1.1)	A8LP94	0.1	0.004	-0.022	0.137	COG0499	[M]	0003824 : catalytic activity; 0005488 : binding; 0016787 : hydrolase activity		0008152 : metabolic process; 0006730 : one-carbon compound metabolic process
ort78	rpsT	30S ribosomal protein S20	A8LNL0	0.565	0	-0.063	0.311	COG0268	[I]	0005198 : structural molecule activity; 0003676 : nucleic acid binding	0005622 : intracellular; 0005840 : ribosome; 0030529 : ribonucleoprotein complex	0006412 : translation
ort79		Enoyl-CoA hydratase/isomerase	A8LNK9	0.295	0.011	-0.038	0.176	COG1024	[I]	0003824 : catalytic activity; 0016853 : isomerase activity		0008152 : metabolic process
ort84	gyrB	DNA gyrase subunit B ( EC=5.99.1.3)	A8LNJ4	0.521	0.035	-0.05	0.267	COG0187	[K]	0003676 : nucleic acid binding; 0000166 : nucleotide binding; 0016853 : isomerase activity	0005694 : chromosome	0006259 : DNA metabolic process
ort87	pncB	Nicotinate phosphoribosyltransferase ( EC=2.4.2.11)	A8LNI4	0.435	0.015	-0.09	0.112	COG1488	[H]	0016740 : transferase activity	0005622 : intracellular	0006766 : vitamin metabolic process; 0009117 : nucleotide metabolic process; 0051186 : cofactor metabolic process
ort88		Class I peptide chain release factor	A8LNI1	0.055	0	-0.043	0.134	COG1186	[L]	0003676 : nucleic acid binding; 0045182 : translation regulator activity		0006412 : translation; 0022411 : cellular component disassembly
ort91		Putative uncharacterized protein	A8LNH4	0.104	0.015	0.549	-0.028	COG0762	[E]		0016020 : membrane
ort95	serA1	D-3-phosphoglycerate dehydrogenase	A8LNF7	0.705	0.029	-0.054	0.194	COG0111	[R]	0003824 : catalytic activity; 0005488 : binding; 0016491 : oxidoreductase activity; 0016597 : amino acid binding; 0048037 : cofactor binding		0008152 : metabolic process; 0006082 : organic acid metabolic process; 0006519 : cellular amino acid and derivative metabolic process; 0009308 : cellular amine metabolic process
ort109		Putative uncharacterized protein precursor	A8LMU5	0.82	0.002	-0.11	-0.032	COG0697	[V]		0016020 : membrane
ort111	petC	Cytochrome c1 precursor	A8LMT4	0.272	0	-0.059	0.267	COG2857	[U]	0043167 : ion binding; 0009055 : electron carrier activity; 0046906 : tetrapyrrole binding
ort112	aroC	Chorismate synthase ( EC=4.2.3.5)	A8LMT3	0.738	0.003	-0.064	0.345	COG0082	[F]	0016829 : lyase activity		0006082 : organic acid metabolic process; 0006519 : cellular amino acid and derivative metabolic process; 0009308 : cellular amine metabolic process; 0006725 : cellular aromatic compound metabolic process
ort116		NLP/P60 protein	A8LMP1	0.099	0.029	0.112	0.15	COG0791	[IQ]
ort117		Putative uncharacterized protein	A8LMP0	0.722	0.047	-0.123	0.224	COG0253	[R]
ort120	accA	Acetyl-CoA carboxylase, carboxyl transferase, alpha subunit ( EC=6.4.1.2)	A8LLX0	0.416	0.049	0	0.157	COG0825	[L]	0016740 : transferase activity; 0016874 : ligase activity	0009317 : acetyl-CoA carboxylase complex	0006629 : lipid metabolic process; 0006082 : organic acid metabolic process; 0044255 : cellular lipid metabolic process
ort123	moaD	Molybdopterin converting factor, subunit 1	A8LL88	0.371	0	-0.096	0.159	COG1977	[M]			0006725 : cellular aromatic compound metabolic process; 0051186 : cofactor metabolic process; 0044237 : cellular metabolic process
ort128		Putative uncharacterized protein precursor	A8LL79	0.413	0	-0.182	-0.138	COG0344	[E]		0016020 : membrane
ort130		Putative uncharacterized protein	A8LL77	0.859	0.043	-0.8	-1.408	COG0540	[M]
ort131	pyrB	Aspartate carbamoyltransferase ( EC=2.1.3.2 )	A8LL75	0.882	0.031	-0.042	0.283	COG0540	[K]	0016740 : transferase activity; 0016597 : amino acid binding		0009117 : nucleotide metabolic process; 0006082 : organic acid metabolic process; 0006519 : cellular amino acid and derivative metabolic process; 0009308 : cellular amine metabolic process; 0006139 : nucleobase\, nucleoside\, nucleotide and nucleic acid metabolic process; 0006725 : cellular aromatic compound metabolic process; 0046483 : heterocycle metabolic process
ort142	ydiS	Electron-transferring-flavoprotein dehydrogenase (EC=1.5.5.1)	A8LL59	0.173	0.001	-0.091	0.231	COG0644	[I]	0016491 : oxidoreductase activity		0008152 : metabolic process
ort145	ispB	Polyprenyl synthetase	A8LL56	0.343	0	0.014	0.251	COG0142	[H]	0016740 : transferase activity		0044255 : cellular lipid metabolic process
ort147	fabG1	Acetoacetyl-CoA reductase	A8LL51	0.22	0	-0.04	0.295	COG1028	[R]	0003824 : catalytic activity; 0005488 : binding; 0016491 : oxidoreductase activity	0005622 : intracellular	0008152 : metabolic process; 0006082 : organic acid metabolic process; 0044255 : cellular lipid metabolic process
ort149		Diguanylate phosphodiesterase	A8LL49	0.79	0.03	0	0.072	COG2200	[J]
ort151	argH	Argininosuccinate lyase ( EC=4.3.2.1 )	A8LL46	0.858	0	-0.093	0.223	COG0165	[E]	0003824 : catalytic activity; 0016829 : lyase activity	0005622 : intracellular	0006082 : organic acid metabolic process; 0006519 : cellular amino acid and derivative metabolic process; 0009308 : cellular amine metabolic process
ort157		Phospholipid/glycerol acyltransferase precursor	A8LL38	0.255	0	-0.105	0.058	COG0204	[E]	0016740 : transferase activity		0008152 : metabolic process
ort159	glxR	6-phosphogluconate dehydrogenase NAD-binding	A8LL31	0.493	0.002	-0.039	0.257	COG2084	[R]	0003824 : catalytic activity; 0005488 : binding; 0016491 : oxidoreductase activity; 0048037 : cofactor binding		0008152 : metabolic process; 0005975 : carbohydrate metabolic process; 0006066 : cellular alcohol metabolic process; 0006766 : vitamin metabolic process; 0009117 : nucleotide metabolic process; 0043170 : macromolecule metabolic process; 0051186 : cofactor metabolic process; 0006082 : organic acid metabolic process; 0006519 : cellular amino acid and derivative metabolic process; 0009308 : cellular…
ort160	truB	tRNA pseudouridine synthase B (EC=5.4.99.- )	A8LL26	0.51	0	-0.072	0.167	COG0130	[L]	0003676 : nucleic acid binding; 0016853 : isomerase activity		0016070 : RNA metabolic process; 0043412 : biopolymer modification; 0006396 : RNA processing
ort161	rbfA	Ribosome-binding factor A	A8LL25	0.891	0.045	-0.133	0.085	COG0858	[P]		0005622 : intracellular	0006396 : RNA processing; 0042254 : ribosome biogenesis
ort166	atpB	ATP synthase subunit a	A8LKI0	0.87	0.03	-0.11	0.231	COG0356	[R]	0005215 : transporter activity	0016020 : membrane; 0005622 : intracellular; 0016469 : proton-transporting two-sector ATPase complex	0009117 : nucleotide metabolic process; 0006810 : transport; 0006119 : oxidative phosphorylation; 0006811 : ion transport; 0006818 : hydrogen transport
ort167	atpE2	H+transporting two-sector ATPase C subunit	A8LKH9	0.219	0	-0.055	0.363	COG0636	[F]	0005215 : transporter activity	0016469 : proton-transporting two-sector ATPase complex; 0005622 : intracellular	0006119 : oxidative phosphorylation; 0006811 : ion transport; 0006818 : hydrogen transport; 0009117 : nucleotide metabolic process
ort168	atpG	ATP synthase subunit b'	A8LKH8	0.539	0.014	0.02	0.172	COG0711	[F]	0005215 : transporter activity	0016020 : membrane; 0005622 : intracellular; 0016469 : proton-transporting two-sector ATPase complex	0009117 : nucleotide metabolic process; 0006810 : transport; 0006119 : oxidative phosphorylation; 0006811 : ion transport; 0006818 : hydrogen transport
ort169	atpF2	ATP synthase subunit b 2	A8LKH7	0.147	0	-0.057	0.051	COG0711	[F]	0005215 : transporter activity	0016020 : membrane; 0005622 : intracellular; 0016469 : proton-transporting two-sector ATPase complex	0009117 : nucleotide metabolic process; 0006810 : transport; 0006119 : oxidative phosphorylation; 0006811 : ion transport; 0006818 : hydrogen transport
ort171	ada	Transcriptional regulator, AraC family	A8LKH4	0.953	0.025	0.035	0.113	COG2207	[T]	0003824 : catalytic activity; 0003676 : nucleic acid binding; 0030528 : transcription regulator activity	0005622 : intracellular	0006350 : transcription; 0065007 : biological regulation; 0016070 : RNA metabolic process; 0006281 : DNA repair
ort172	nth	Endonuclease III (EC=4.2.99.18)	A8LKH3	0.259	0	-0.085	0.272	COG0177	[O]	0003824 : catalytic activity; 0003676 : nucleic acid binding; 0016829 : lyase activity; 0051540 : metal cluster binding; 0016787 : hydrolase activity	0005622 : intracellular	0006281 : DNA repair
ort176	pnp	Polyribonucleotide nucleotidyltransferase (EC=2.7.7.8 )	A8LKE7	0.07	0.005	-0.052	0.271	COG1185	[L]	0016787 : hydrolase activity; 0016740 : transferase activity; 0003676 : nucleic acid binding	0005622 : intracellular	0006396 : RNA processing; 0016070 : RNA metabolic process; 0043285 : biopolymer catabolic process
ort180		Putative uncharacterized protein	A8LKD6	0.687	0.003	0.02	-0.022	COG1451	[L]
ort183		Adenosylcobinamide-phosphate guanylyltransferase precursor ( EC=2.7.7.62)	A8LKC9	0.523	0.027	0.187	0.021	COG2087	[U]	0016740 : transferase activity; 0000166 : nucleotide binding		0051186 : cofactor metabolic process
ort185	dut	Deoxyuridine 5'-triphosphate nucleotidohydrolase (EC=3.6.1.23)	A8LKC5	0.783	0.034	2.278	-0.873	COG0756	[S]	0043167 : ion binding; 0016787 : hydrolase activity		0009116 : nucleoside metabolic process; 0009117 : nucleotide metabolic process
ort187	dcp	Peptidyl-dipeptidase Dcp ( EC=3.4.15.5)	A8LKC3	0.591	0	-0.066	0.131	COG0339	[O]	0008233 : peptidase activity; 0016787 : hydrolase activity; 0043167 : ion binding		0006508 : proteolysis
ort188		Putative uncharacterized protein precursor	A8LKC1	0.761	0	0.044	0.075	COG3807	[N]
ort190		FAD dependent oxidoreductase	A8LKB7	0.626	0.014	-0.081	0.292	COG0665	[R]	0016740 : transferase activity; 0016491 : oxidoreductase activity	0005622 : intracellular	0006082 : organic acid metabolic process; 0006519 : cellular amino acid and derivative metabolic process; 0009308 : cellular amine metabolic process
ort191		Basic membrane lipoprotein precursor	A8LKB4	0.651	0.001	-0.087	0.219	COG1744	[R]	0008289 : lipid binding
ort197	hisS	Histidyl-tRNA synthetase (EC=6.1.1.21)	A8LKA5	0.082	0	-0.074	0.169	COG0124	[U]	0016874 : ligase activity; 0000166 : nucleotide binding	0005622 : intracellular	0006082 : organic acid metabolic process; 0006412 : translation; 0006519 : cellular amino acid and derivative metabolic process; 0009308 : cellular amine metabolic process; 0016070 : RNA metabolic process
ort199		ATP phosphoribosyltransferase ( EC=2.4.2.17)	A8LKA3	0.782	0.048	-0.073	0.152	COG0040	[R]	0016740 : transferase activity	0005622 : intracellular	0006082 : organic acid metabolic process; 0006519 : cellular amino acid and derivative metabolic process; 0009308 : cellular amine metabolic process
ort202	rpsD	30S ribosomal protein S4	A8LK98	0.184	0	-0.109	0.213	COG0522	[LU]	0005198 : structural molecule activity; 0003676 : nucleic acid binding	0005622 : intracellular; 0005840 : ribosome; 0030529 : ribonucleoprotein complex; 0015935 : small ribosomal subunit	0006412 : translation
ort204	tyrC	Prephenate dehydrogenase precursor ( EC=1.3.1.12)	A8LK95	0.215	0.011	-0.113	0.094	COG0287	[C]	0003824 : catalytic activity; 0005488 : binding; 0016491 : oxidoreductase activity		0008152 : metabolic process; 0006082 : organic acid metabolic process; 0006519 : cellular amino acid and derivative metabolic process; 0006725 : cellular aromatic compound metabolic process; 0009308 : cellular amine metabolic process
ort205		ChaC family protein	A8LJS2	0.701	0.04	0.044	-0.057	COG3703	[O]
ort209	atpA2	ATP synthase subunit alpha 2 ( EC=3.6.3.14)	A8LJR6	0.174	0	-0.014	0.035	COG0056	[E]	0005215 : transporter activity; 0000166 : nucleotide binding; 0016787 : hydrolase activity	0016020 : membrane; 0016469 : proton-transporting two-sector ATPase complex; 0005622 : intracellular	0009117 : nucleotide metabolic process; 0006810 : transport; 0006119 : oxidative phosphorylation; 0006811 : ion transport; 0006818 : hydrogen transport
ort212	atpC1	ATP synthase F1, epsilon subunit	A8LJR3	0.971	0.05	-0.217	-0.212	COG0355	[J]	0005215 : transporter activity; 0016787 : hydrolase activity	0005622 : intracellular; 0016469 : proton-transporting two-sector ATPase complex	0009117 : nucleotide metabolic process; 0006810 : transport; 0006119 : oxidative phosphorylation; 0006811 : ion transport; 0006818 : hydrogen transport
ort214	ppaC	Inorganic diphosphatase ( EC=3.6.1.1)	A8LJQ4	0.371	0	-0.09	0.216	COG1227	[C]	0016787 : hydrolase activity	0005622 : intracellular
ort216	rluE	Pseudouridine synthase ( EC=5.4.99.-)	A8LJN8	0.909	0.003	0.087	0.14	COG1187	[EH]	0003676 : nucleic acid binding; 0016853 : isomerase activity		0016070 : RNA metabolic process; 0043412 : biopolymer modification
ort217		Putative uncharacterized protein	A8LJN7	0.808	0.048	0.103	0.192	COG3816	[P]
ort222		FAD linked oxidase domain protein	A8LJM5	0.472	0	-0.081	-0.014	COG0277	[O]	0003824 : catalytic activity; 0000166 : nucleotide binding; 0048037 : cofactor binding; 0016491 : oxidoreductase activity
ort225		Heat shock protein Hsp20	A8LJM2	0.685	0.004	-0.094	0.217	COG0071	[R]			0050896 : response to stimulus
ort226		Peptidase S58 DmpA	A8LJL9	0.053	0.001	-0.056	0.166	COG3191	[S]
ort227		Putative esterase/lipase/thioesterase	A8LJL8	0.596	0	-0.205	-0.124	COG0657	[S]
ort230	sucA	2-oxoglutarate dehydrogenase, E1 subunit (EC=1.2.4.2)	A8LJL3	0.174	0.002	-0.051	0.177	COG0567	[M]	0016491 : oxidoreductase activity; 0019842 : vitamin binding; 0048037 : cofactor binding		0005975 : carbohydrate metabolic process; 0006066 : cellular alcohol metabolic process; 0006091 : generation of precursor metabolites and energy; 0043170 : macromolecule metabolic process; 0008152 : metabolic process
ort233		Citrate (Pro-3S)-lyase ( EC=4.1.3.6)	A8LJK4	0.144	0.016	-0.055	0.19	COG2301	[I]	0003824 : catalytic activity; 0043167 : ion binding; 0016829 : lyase activity	0005622 : intracellular; 0043234 : protein complex	0006725 : cellular aromatic compound metabolic process
ort235		MaoC domain protein dehydratase	A8LJK1	0.494	0.036	-0.069	0.246	COG2030	[M]
ort237		Succinate dehydrogenase hydrophobic membrane anchor	A8LJJ6	0.607	0.04	-0.054	0.14	COG2142	[J]
ort247		Scaffold protein Nfu/NifU	A8LJ77	0.204	0	-43.842	-89.541	COG0694	[R]	0043167 : ion binding; 0051540 : metal cluster binding		0051186 : cofactor metabolic process
ort249	trpS	Tryptophanyl-tRNA synthetase (EC=6.1.1.2)	A8LJ74	0.055	0	-0.097	0.249	COG0180	[O]	0016874 : ligase activity; 0000166 : nucleotide binding	0005622 : intracellular	0006082 : organic acid metabolic process; 0006412 : translation; 0006519 : cellular amino acid and derivative metabolic process; 0009308 : cellular amine metabolic process; 0016070 : RNA metabolic process
ort262		Putative uncharacterized protein	A8LJ57	0.54	0.048	0.079	0.26	COG0611	[I]
ort263		HAD-superfamily hydrolase, subfamily IA, variant 3	A8LJ56	0.186	0.001	0.139	-0.07	COG0546	[I]	0003824 : catalytic activity; 0016787 : hydrolase activity		0008152 : metabolic process
ort264	dtd	D-tyrosyl-tRNA(Tyr) deacylase ( EC=3.1.-.-)	A8LJ36	0.715	0.015	0.173	-0.157	COG1490	[E]	0016787 : hydrolase activity	0005622 : intracellular	0006082 : organic acid metabolic process; 0006519 : cellular amino acid and derivative metabolic process; 0009308 : cellular amine metabolic process
ort272	gatC	Aspartyl/glutamyl-tRNA(Asn/Gln) amidotransferase subunit C (EC=6.3.5.-)	A8LJ24	0.803	0.039	-0.15	0.17	COG0721	[C]	0000166 : nucleotide binding; 0016874 : ligase activity		0006412 : translation; 0065007 : biological regulation
ort273	gatA	Glutamyl-tRNA(Gln) amidotransferase subunit A ( EC=6.3.5.-)	A8LJ23	0.753	0.011	-0.088	0.142	COG0154	[C]	0000166 : nucleotide binding; 0016874 : ligase activity		0006412 : translation
ort276	rpmG	50S ribosomal protein L33	A8LJ19	0.178	0	-0.055	0.363	COG0267	[S]	0005198 : structural molecule activity	0005622 : intracellular; 0005840 : ribosome; 0030529 : ribonucleoprotein complex	0006412 : translation
ort279		Transcriptional regulator, XRE family	A8LJ13	0.73	0.043	-0.073	0.266	COG1396	[C]	0003676 : nucleic acid binding
ort280		Histidinol-phosphate phosphatase, putative	A8LJ12	0.674	0.016	0.038	0.118	COG0483	[CP]	0016787 : hydrolase activity		0005975 : carbohydrate metabolic process
ort282		Magnesium transporter	A8LJ08	0.071	0.015	-0.082	0.167	COG2239	[H]	0005215 : transporter activity		0006811 : ion transport
ort283		5-formyltetrahydrofolate cyclo-ligase	A8LJ07	0.327	0.014	-0.112	0.183	COG0212	[K]	0000166 : nucleotide binding; 0016874 : ligase activity		0006082 : organic acid metabolic process; 0006725 : cellular aromatic compound metabolic process; 0046483 : heterocycle metabolic process; 0051186 : cofactor metabolic process
ort286		UPF0082 protein Dshi_2762	A8LJ00	0.479	0.002	-0.133	0.203	COG0217	[J]
ort288	purA	Adenylosuccinate synthetase ( EC=6.3.4.4)	A8LIN4	0.292	0	-0.039	0.31	COG0104	[M]	0043167 : ion binding; 0016874 : ligase activity; 0000166 : nucleotide binding	0005622 : intracellular	0009117 : nucleotide metabolic process
ort291	gor	Pyridine nucleotide-disulphide oxidoreductase dimerisation region	A8LIM9	0.302	0.013	-0.098	0.201	COG1249	[U]	0000166 : nucleotide binding; 0048037 : cofactor binding; 0009055 : electron carrier activity; 0016491 : oxidoreductase activity	0005622 : intracellular	0009987 : cellular process; 0065007 : biological regulation; 0008152 : metabolic process
ort293	degP	Protease Do precursor ( EC=1.3.1.74)	A8LIM5	0.883	0.047	-0.016	0.176	COG0265	[R]	0008233 : peptidase activity; 0003824 : catalytic activity; 0016491 : oxidoreductase activity; 0005515 : protein binding		0008152 : metabolic process; 0006508 : proteolysis
ort301		Peptidase M24	A8LIL3	0.529	0.029	-0.023	-0.022	COG0006	[K]	0016787 : hydrolase activity		0009987 : cellular process
ort303	cobS2	Cobalt chelatase, pCobS small subunit (EC=6.6.1.2)	A8LIK3	0.058	0	-0.075	0.314	COG0714	[F]	0000166 : nucleotide binding; 0016874 : ligase activity; 0016787 : hydrolase activity
ort305	metG	Methionyl-tRNA synthetase ( EC=6.1.1.10)	A8LIJ9	0.416	0.019	-0.066	0.188	COG0143	[P]	0016874 : ligase activity; 0000166 : nucleotide binding; 0043167 : ion binding	0005622 : intracellular	0006082 : organic acid metabolic process; 0006412 : translation; 0006519 : cellular amino acid and derivative metabolic process; 0009308 : cellular amine metabolic process; 0016070 : RNA metabolic process
ort307	hemC	Porphobilinogen deaminase (EC=2.5.1.61)	A8LIJ6	0.485	0.035	-0.051	0.091	COG0181	[P]	0016740 : transferase activity		0046483 : heterocycle metabolic process; 0051186 : cofactor metabolic process
ort308		Pyridoxal-5'-phosphate-dependent protein beta subunit	A8LIJ4	0.212	0	-0.072	0.141	COG1171	[O]	0003824 : catalytic activity; 0005496 : steroid binding; 0019842 : vitamin binding; 0048037 : cofactor binding		0008152 : metabolic process; 0006082 : organic acid metabolic process; 0006519 : cellular amino acid and derivative metabolic process; 0009308 : cellular amine metabolic process
ort310	dhlB	Haloacid dehalogenase, type II	A8LIJ2	0.884	0.03	-0.019	-0.017	COG1011	[S]	0003824 : catalytic activity; 0016787 : hydrolase activity		0008152 : metabolic process
ort311		Hydroxyacylglutathione hydrolase ( EC=3.1.2.6)	A8LII3	0.747	0.043	0.077	0.021	COG0491	[C]	0016787 : hydrolase activity; 0043167 : ion binding
ort314		Aerobic-type carbon monoxide dehydrogenase, small subunit CoxS/CutS homologs	A8LI59	0.681	0	-0.06	0.245	COG2080	[I]	0043167 : ion binding; 0051540 : metal cluster binding; 0009055 : electron carrier activity; 0016491 : oxidoreductase activity
ort315	coxL1	Aerobic-type carbon monoxide dehydrogenase, large subunit CoxL/CutL homologs	A8LI58	0.123	0	-0.053	0.276	COG1529	[I]	0009055 : electron carrier activity; 0016491 : oxidoreductase activity
ort318		Transcriptional regulator, AsnC family	A8LI52	0.293	0.003	-0.072	0.278	COG1522	[ER]	0003676 : nucleic acid binding; 0030528 : transcription regulator activity	0005622 : intracellular	0006350 : transcription; 0016070 : RNA metabolic process; 0065007 : biological regulation
ort320		Putative uncharacterized protein	A8LI49	0.323	0.011	0.071	0.138	COG1565	[J]
ort321		Putative uncharacterized protein	A8LI47	0.242	0.03	-0.081	0.31	COG2960	[S]
ort322		Putative uncharacterized protein	A8LI45	0.894	0.012	0.003	0.242	COG5465	[J]
ort323	proC	Pyrroline-5-carboxylate reductase ( EC=1.5.1.2)	A8LI44	0.062	0	0.055	0.105	COG0345	[R]	0003824 : catalytic activity; 0005488 : binding; 0016491 : oxidoreductase activity		0008152 : metabolic process; 0006082 : organic acid metabolic process; 0006519 : cellular amino acid and derivative metabolic process; 0009308 : cellular amine metabolic process
ort326	aspS	Aspartyl-tRNA synthetase (EC=6.1.1.12)	A8LI32	0.059	0	-0.084	0.281	COG0173	[R]	0016874 : ligase activity; 0000166 : nucleotide binding; 0003676 : nucleic acid binding	0005622 : intracellular	0006082 : organic acid metabolic process; 0006412 : translation; 0006519 : cellular amino acid and derivative metabolic process; 0009308 : cellular amine metabolic process; 0016070 : RNA metabolic process
ort328		Methylmalonyl-CoA epimerase ( EC=5.1.99.1)	A8LI29	0.2	0.001	-0.058	0.237	COG0346	[J]	0016853 : isomerase activity
ort331		Nitroreductase	A8LI26	0.587	0	-0.08	0.181	COG0778	[R]	0016491 : oxidoreductase activity
ort333	rimO	Ribosomal protein S12 methylthiotransferase rimO	A8LI17	0.209	0.008	-0.06	0.3	COG0621	[O]	0003824 : catalytic activity; 0043167 : ion binding; 0016740 : transferase activity; 0051540 : metal cluster binding	0005622 : intracellular	0006464 : protein modification process
ort339		LAO/AO transport system ATPase	A8LHY1	0.735	0.016	-0.031	-0.1	COG1703	[I]
ort342	hisA	1-(5-phosphoribosyl)-5-[(5-phosphoribosylamino)methylideneamino] imidazole-4-carboxamide isomerase ( EC=5.3.1.16)	A8LHX7	0.106	0	-0.098	0.236	COG0106	[M]	0003824 : catalytic activity; 0016853 : isomerase activity	0005622 : intracellular	0008152 : metabolic process; 0006082 : organic acid metabolic process; 0006519 : cellular amino acid and derivative metabolic process; 0009308 : cellular amine metabolic process
ort344	hisE	Phosphoribosyl-ATP pyrophosphatase ( EC=3.6.1.31)	A8LSV9	0.594	0.013	-0.084	0.156	COG0140	[O]	0000166 : nucleotide binding; 0016787 : hydrolase activity	0005622 : intracellular	0006082 : organic acid metabolic process; 0006519 : cellular amino acid and derivative metabolic process; 0009308 : cellular amine metabolic process
ort354	ftsI2	Peptidoglycan glycosyltransferase ( EC=2.4.1.129)	A8LSB3	0.247	0.001	0.001	0.093	COG0768	[E]	0016740 : transferase activity; 0008144 : drug binding		0009987 : cellular process
ort361	murB	UDP-N-acetylenolpyruvoylglucosamine reductase ( EC=1.1.1.158)	A8LS61	0.528	0	0.029	0.024	COG0812	[F]	0016491 : oxidoreductase activity; 0003824 : catalytic activity; 0000166 : nucleotide binding; 0048037 : cofactor binding	0005622 : intracellular	0032989 : cellular component morphogenesis; 0065007 : biological regulation; 0051301 : cell division; 0005975 : carbohydrate metabolic process; 0043170 : macromolecule metabolic process; 0008152 : metabolic process; 0007047 : cell wall organization; 0007049 : cell cycle
ort366		Competence lipoprotein ComL, putative precursor	A8LS55	0.945	0.009	0.014	0.247	COG4105	[NT]	0005488 : binding
ort371	glyQ	Glycyl-tRNA synthetase, alpha subunit ( EC=6.1.1.14)	A8LS47	0.344	0	-0.096	0.222	COG0752	[E]	0016874 : ligase activity; 0000166 : nucleotide binding	0005622 : intracellular	0006082 : organic acid metabolic process; 0006412 : translation; 0006519 : cellular amino acid and derivative metabolic process; 0009308 : cellular amine metabolic process; 0016070 : RNA metabolic process
ort374		Cell wall hydrolase SleB precursor	A8LS43	0.802	0.041	0.005	0.276	COG3773	[J]	0016787 : hydrolase activity	0005618 : cell wall	0032502 : developmental process
ort377	glmM	Phosphoglucosamine mutase ( EC=5.4.2.10)	A8LS40	0.237	0.006	-0.063	0.223	COG1109	[H]	0016853 : isomerase activity; 0043167 : ion binding		0005975 : carbohydrate metabolic process
ort378	ilvC	Ketol-acid reductoisomerase (EC=1.1.1.86)	A8LS39	0.155	0.014	-0.062	0.311	COG0059	[GEPR]	0003824 : catalytic activity; 0005488 : binding; 0016491 : oxidoreductase activity		0006082 : organic acid metabolic process; 0006519 : cellular amino acid and derivative metabolic process; 0009308 : cellular amine metabolic process; 0008152 : metabolic process
ort382		Pyrimidine 5'-nucleotidase	A8LS33	0.521	0	-0.037	0.126	COG1011	[S]	0003824 : catalytic activity		0008152 : metabolic process
ort383		Transcriptional regulator, GntR family	A8LS32	0.318	0.033	0.001	0.198	COG1802	[R]	0003676 : nucleic acid binding; 0030528 : transcription regulator activity	0005622 : intracellular	0006350 : transcription; 0016070 : RNA metabolic process; 0065007 : biological regulation
ort387	lipB	Octanoyltransferase ( EC=2.3.1.181)	A8LRT6	0.295	0.001	0.056	0.2	COG0321	[T]	0016740 : transferase activity; 0003824 : catalytic activity	0005622 : intracellular	0006464 : protein modification process; 0006082 : organic acid metabolic process; 0046483 : heterocycle metabolic process; 0051186 : cofactor metabolic process
ort389	dnaB	Replicative DNA helicase	A8LRS8	0.503	0	-0.087	0.215	COG0305	[T]	0003676 : nucleic acid binding; 0000166 : nucleotide binding; 0004386 : helicase activity		0006260 : DNA replication
ort398		Arylsulfate sulfotransferase-like protein	A8LRP0	0.349	0.044	-0.027	0.305	COG4321	[K]	0016740 : transferase activity
ort399	fumC	Fumarate hydratase, class II	A8LRN9	0.052	0.007	-0.099	0.246	COG0114	[R]	0003824 : catalytic activity; 0016829 : lyase activity	0005622 : intracellular; 0045239 : tricarboxylic acid cycle enzyme complex	0045333 : cellular respiration; 0051186 : cofactor metabolic process; 0006082 : organic acid metabolic process
ort403	phrB	Deoxyribodipyrimidine photo-lyase (EC=4.1.99.3)	A8LRM3	0.056	0	0.028	-0.118	COG0415	[R]	0016829 : lyase activity		0006464 : protein modification process; 0006281 : DNA repair
ort404		Putative uncharacterized protein precursor	A8LRM1	0.807	0	-0.211	0.059	COG0843	[E]
ort411	nrdR	Transcriptional repressor nrdR	A8LR70	0.496	0.001	-0.082	0.311	COG1327	[Q]	0003676 : nucleic acid binding; 0000166 : nucleotide binding; 0030528 : transcription regulator activity; 0043167 : ion binding		0006350 : transcription; 0016070 : RNA metabolic process; 0065007 : biological regulation
ort413	ribC	Riboflavin synthase, alpha subunit	A8LR65	0.816	0.013	-0.137	0.056	COG0307	[E]
ort416	nusB	NusB antitermination factor	A8LR62	0.153	0.016	-0.062	0.122	COG0781	[P]	0003676 : nucleic acid binding; 0030528 : transcription regulator activity		0006350 : transcription; 0016070 : RNA metabolic process; 0022411 : cellular component disassembly; 0065007 : biological regulation
ort418		Alpha/beta hydrolase fold	A8LR56	0.448	0.007	-0.112	-0.017	COG0596	[IQ]	0016787 : hydrolase activity
ort419		Polyhydroxyalkanoate depolymerase, intracellular	A8LR47	0.262	0.003	-0.02	0.06	COG4553	[IQ]
ort421		Phasin, PhaP	A8LR45	0.623	0	-0.1	0.208	COG5394	[R]
ort422		Polyhydroxyalkonate synthesis repressor, PhaR	A8LR43	0.683	0.014	-0.088	0.212	COG5394	[E]
ort425		Glutamine amidotransferase class-I	A8LR38	0.481	0	0.097	0.108	COG0518	[K]	0003824 : catalytic activity; 0016740 : transferase activity		0006082 : organic acid metabolic process; 0006519 : cellular amino acid and derivative metabolic process; 0009308 : cellular amine metabolic process
ort428		Extracellular solute-binding protein family 3 precursor	A8LR35	0.838	0.014	-0.08	0.17	COG0834	[J]	0005215 : transporter activity	0030313 : cell envelope; 0042597 : periplasmic space	0006810 : transport
ort432		Putative uncharacterized protein precursor	A8LR20	0.706	0.001	-0.141	-0.142	COG0834	[T]
ort436		ABC transporter related	A8LQR6	0.851	0.027	-0.094	0.264	COG0488	[J]	0000166 : nucleotide binding; 0016787 : hydrolase activity
ort438		ETC complex I subunit conserved region	A8LQR0	0.07	0.001	-0.133	0.013	COG0544	[FP]	0016491 : oxidoreductase activity	0005739 : mitochondrion; 0016020 : membrane	0006091 : generation of precursor metabolites and energy
ort440	rplI	50S ribosomal protein L9	A8LQQ7	0.356	0.002	-0.086	0.202	COG0359	[E]	0005198 : structural molecule activity; 0003676 : nucleic acid binding	0005622 : intracellular; 0005840 : ribosome; 0030529 : ribonucleoprotein complex	0006412 : translation
ort442	rpsF	30S ribosomal protein S6	A8LQQ5	0.379	0.037	-0.053	0.285	COG0360	[G]	0005198 : structural molecule activity; 0003676 : nucleic acid binding	0005622 : intracellular; 0005840 : ribosome; 0030529 : ribonucleoprotein complex	0006412 : translation
ort445	acpP	Acyl carrier protein ( Short=ACP)	A8LQQ0	0.255	0.006	-0.061	0.351	COG0236	[G]	0005215 : transporter activity; 0019842 : vitamin binding; 0048037 : cofactor binding	0005622 : intracellular	0006629 : lipid metabolic process; 0006082 : organic acid metabolic process; 0044255 : cellular lipid metabolic process
ort454		Putative uncharacterized protein	A8LQN5	0.271	0	-0.02	0.008	COG5448	[J]
ort456		Putative phage cell wall peptidase, NlpC/P60 family	A8LQN3	0.313	0	-0.059	0.061	COG0791	[P]
ort460	pdhB2	Transketolase central region	A8LQM8	0.209	0	-0.028	0.239	COG0508	[R]	0003824 : catalytic activity; 0031406 : carboxylic acid binding; 0048037 : cofactor binding		0008152 : metabolic process
ort464		Peptidyl-prolyl cis-trans isomerase precursor ( EC=5.2.1.8)	A8LQM3	0.073	0.002	-0.099	0.12	COG0652	[I]	0016853 : isomerase activity		0006457 : protein folding
ort465		Peptidyl-prolyl cis-trans isomerase precursor ( EC=5.2.1.8)	A8LQM2	0.429	0	-0.058	0.148	COG0652	[I]	0016853 : isomerase activity		0006457 : protein folding
ort466	tyrS	Tyrosyl-tRNA synthetase (EC=6.1.1.1)	A8LQM0	0.39	0.004	-0.111	0.251	COG0162	[L]	0016874 : ligase activity; 0000166 : nucleotide binding; 0003676 : nucleic acid binding	0005622 : intracellular	0006082 : organic acid metabolic process; 0006412 : translation; 0006519 : cellular amino acid and derivative metabolic process; 0009308 : cellular amine metabolic process; 0016070 : RNA metabolic process
ort468	eno	Enolase ( EC=4.2.1.11)	A8LQL4	0.919	0.038	-0.049	0.257	COG0148	[K]	0043167 : ion binding; 0016829 : lyase activity	0005622 : intracellular; 0005576 : extracellular region; 0043234 : protein complex; 0009986 : cell surface	0005975 : carbohydrate metabolic process; 0006066 : cellular alcohol metabolic process; 0006091 : generation of precursor metabolites and energy; 0043170 : macromolecule metabolic process
ort471	surE	5'-nucleotidase surE ( EC=3.1.3.5)	A8LQK5	0.501	0	0.01	0.074	COG0496	[S]	0000166 : nucleotide binding; 0016787 : hydrolase activity; 0043167 : ion binding	0005622 : intracellular
ort473	purF	Amidophosphoribosyltransferase	A8LQK1	0.132	0.003	5.366	-2.346	COG0034	[O]	0016740 : transferase activity		0009116 : nucleoside metabolic process; 0008152 : metabolic process; 0006139 : nucleobase\, nucleoside\, nucleotide and nucleic acid metabolic process; 0006725 : cellular aromatic compound metabolic process; 0042440 : pigment metabolic process; 0046483 : heterocycle metabolic process
ort479	efp	Elongation factor P	A8LPX7	0.019	0.058	-0.045	0.34	COG0231	[J]	0003676 : nucleic acid binding; 0045182 : translation regulator activity	0005622 : intracellular	0006412 : translation
ort480		Glycine cleavage T protein (Aminomethyl transferase)	A8LPX5	0.245	0	0.049	0.074	COG0354	[J]	0016740 : transferase activity	0005622 : intracellular	0006082 : organic acid metabolic process; 0006519 : cellular amino acid and derivative metabolic process; 0009308 : cellular amine metabolic process
ort483	valS	Valyl-tRNA synthetase	A8LPX0	0.207	0	-0.162	-0.026	COG0525	[G]	0016874 : ligase activity; 0000166 : nucleotide binding	0005622 : intracellular	0006082 : organic acid metabolic process; 0006412 : translation; 0006519 : cellular amino acid and derivative metabolic process; 0009308 : cellular amine metabolic process; 0016070 : RNA metabolic process
ort484	metF	Methylenetetrahydrofolate reductase ( EC=1.5.1.20)	A8LPW3	0.816	0.04	-0.053	-0.168	COG0685	[G]	0016491 : oxidoreductase activity		0006082 : organic acid metabolic process; 0006519 : cellular amino acid and derivative metabolic process; 0009308 : cellular amine metabolic process; 0008152 : metabolic process
ort485		Transcriptional regulator, LysR family	A8LPW2	0.341	0	-0.006	0.169	COG0583	[H]	0003676 : nucleic acid binding; 0030528 : transcription regulator activity		0006350 : transcription; 0016070 : RNA metabolic process; 0065007 : biological regulation
ort486	tpiA	Triosephosphate isomerase (EC=5.3.1.1)	A8LPW1	0.299	0.001	-0.076	-0.049	COG0149	[R]	0003824 : catalytic activity; 0016853 : isomerase activity	0005622 : intracellular	0005975 : carbohydrate metabolic process; 0006066 : cellular alcohol metabolic process; 0006091 : generation of precursor metabolites and energy; 0043170 : macromolecule metabolic process; 0008152 : metabolic process; 0006082 : organic acid metabolic process; 0006766 : vitamin metabolic process; 0009117 : nucleotide metabolic process; 0051186 : cofactor metabolic process
ort489		Sulphate transporter precursor	A8LPV0	0.476	0.023	-0.072	0.235	COG0659	[C]	0005215 : transporter activity	0016020 : membrane	0006810 : transport
ort490		Flavin reductase-like, FMN-binding	A8LPU8	0.161	0.042	0.062	0.103	COG1853	[I]	0000166 : nucleotide binding; 0048037 : cofactor binding
ort493	lysC	Aspartokinase (EC=2.7.2.4)	A8LPU4	0.093	0.033	-0.069	0.262	COG0527	[M]	0016740 : transferase activity; 0016597 : amino acid binding		0008152 : metabolic process; 0006082 : organic acid metabolic process; 0006519 : cellular amino acid and derivative metabolic process; 0009308 : cellular amine metabolic process
ort501	tal	Probable transaldolase ( EC=2.2.1.2)	A8LNY7	0.163	0.002	-0.053	0.32	COG0176	[O]	0003824 : catalytic activity; 0016740 : transferase activity	0005622 : intracellular	0008152 : metabolic process; 0005975 : carbohydrate metabolic process; 0006066 : cellular alcohol metabolic process; 0006766 : vitamin metabolic process; 0009117 : nucleotide metabolic process; 0043170 : macromolecule metabolic process; 0051186 : cofactor metabolic process
ort502	priA	Primosomal protein N'	A8LNY6	0.94	0.02	-0.016	0.137	COG1198	[OT]	0003676 : nucleic acid binding; 0000166 : nucleotide binding; 0004386 : helicase activity		0006260 : DNA replication
ort507		Exodeoxyribonuclease III Xth	A8LNB5	0.388	0.002	-0.099	0.096	COG0708	[S]	0003676 : nucleic acid binding; 0016787 : hydrolase activity	0005622 : intracellular	0006281 : DNA repair
ort508		Monooxygenase FAD-binding precursor	A8LNB4	0.575	0.004	-0.015	-0.103	COG0654	[K]	0004497 : monooxygenase activity; 0016491 : oxidoreductase activity		0008152 : metabolic process
ort509		Transcriptional regulator, TraR/DksA family	A8LNB3	0.991	0	-0.124	0.206	COG1734	[H]	0043167 : ion binding
ort513	yajC	Preprotein translocase, YajC subunit	A8LN89	0.78	0	-0.019	0.264	COG1862	[E]
ort514		Putative uncharacterized protein	A8LN85	0.661	0.021	-0.06	0.246	COG3737	[O]
ort515	ccmA	Heme exporter protein CcmA	A8LN84	0.861	0.049	0.084	0.047	COG4133	[EH]	0000166 : nucleotide binding; 0016787 : hydrolase activity; 0005215 : transporter activity	0030313 : cell envelope; 0042597 : periplasmic space; 0016020 : membrane	0006810 : transport; 0009987 : cellular process; 0065003 : macromolecular complex assembly
ort522	glnA	Glutamine synthetase (EC=6.3.1.2)	A8LN68	0.811	0.032	-0.071	0.286	COG0174	[J]	0003824 : catalytic activity; 0016874 : ligase activity	0005622 : intracellular	0006807 : nitrogen compound metabolic process; 0006082 : organic acid metabolic process; 0006519 : cellular amino acid and derivative metabolic process; 0009308 : cellular amine metabolic process
ort524		Major facilitator superfamily MFS_1 precursor	A8LML0	0.711	0	0.064	0.063	COG0477	[L]		0016020 : membrane	0015031 : protein transport; 0046903 : secretion; 0051641 : cellular localization
ort528	gltA2	Citrate synthase (EC=2.3.3.1)	A8LMK3	0.303	0.041	-0.083	0.257	COG0372	[E]	0016740 : transferase activity	0005622 : intracellular	0005975 : carbohydrate metabolic process; 0045333 : cellular respiration; 0051186 : cofactor metabolic process
ort539	fabI2	Short-chain dehydrogenase/reductase SDR	A8LMI7	0.159	0	-0.072	0.264	COG0623	[U]	0003824 : catalytic activity; 0005488 : binding; 0016491 : oxidoreductase activity; 0016740 : transferase activity		0008152 : metabolic process; 0006082 : organic acid metabolic process; 0044255 : cellular lipid metabolic process
ort540	pdxH	Pyridoxal 5'-phosphate synthase ( EC=1.4.3.5)	A8LMI6	0.348	0	0.016	0.005	COG0259	[J]	0016491 : oxidoreductase activity; 0000166 : nucleotide binding; 0048037 : cofactor binding		0008152 : metabolic process; 0006766 : vitamin metabolic process
ort542		Putative uncharacterized protein precursor	A8LMI4	0.15	0.038	0.153	-0.086	COG1430	[R]
ort544	ilvH	Acetolactate synthase, small subunit	A8LMH8	0.452	0.009	-0.047	0.263	COG0440	[T]	0016740 : transferase activity; 0016597 : amino acid binding		0006082 : organic acid metabolic process; 0006519 : cellular amino acid and derivative metabolic process; 0009308 : cellular amine metabolic process; 0008152 : metabolic process
ort546	lon	ATP-dependent protease La	A8LMH4	0.254	0.01	-0.095	0.127	COG0466	[L]	0008233 : peptidase activity; 0000166 : nucleotide binding; 0016787 : hydrolase activity		0006508 : proteolysis
ort548		Putative uncharacterized protein	A8LMH1	0.334	0.002	0.049	0.202	COG0501	[F]
ort549		Peptidase M48 Ste24p	A8LMH0	0.334	0.049	-0.073	0.182	COG0501	[F]	0008233 : peptidase activity; 0016787 : hydrolase activity; 0043167 : ion binding	0016020 : membrane	0006508 : proteolysis
ort550		Putative uncharacterized protein	A8LMG9	0.879	0.027	-0.053	0.231	COG1092	[R]
ort552		Putative uncharacterized protein	A8LMG4	0.66	0.015	-0.032	0.236	COG1611	[G]
ort558		Enoyl-CoA hydratase/isomerase	A8LMF0	0.44	0	-0.018	0.017	COG1024	[R]	0003824 : catalytic activity; 0016853 : isomerase activity		0008152 : metabolic process
ort561		Putative signal-transduction protein with CBS domains	A8LME2	0.13	0.002	0.167	0.02	COG0517	[S]
ort562	coaD	Phosphopantetheine adenylyltransferase (EC=2.7.7.3)	A8LME1	0.903	0.021	-0.071	0.307	COG0669	[E]	0003824 : catalytic activity; 0016740 : transferase activity; 0000166 : nucleotide binding	0005622 : intracellular	0008152 : metabolic process; 0051186 : cofactor metabolic process
ort563	gap1	Glyceraldehyde-3-phosphate dehydrogenase, type I ( EC=1.2.1.12)	A8LMD9	0.13	0.006	-0.053	0.233	COG0057	[T]	0003824 : catalytic activity; 0005488 : binding; 0016491 : oxidoreductase activity; 0048037 : cofactor binding		0005975 : carbohydrate metabolic process; 0006066 : cellular alcohol metabolic process; 0008152 : metabolic process
ort566	speB	Putative agmatinase	A8LLU9	0.341	0.002	-0.157	0.158	COG0010	[L]	0043167 : ion binding; 0016787 : hydrolase activity		0006519 : cellular amino acid and derivative metabolic process; 0009308 : cellular amine metabolic process
ort568	hemK	Modification methylase, HemK family	A8LLU6	0.266	0.019	-0.121	-0.033	COG2890	[F]	0003676 : nucleic acid binding; 0016740 : transferase activity		0006730 : one-carbon compound metabolic process; 0006464 : protein modification process
ort570		Iron-sulfur cluster assembly accessory protein	A8LLU4	0.459	0.019	-0.223	0.02	COG0316	[G]	0051540 : metal cluster binding; 0005198 : structural molecule activity		0051186 : cofactor metabolic process
ort572	argS	Arginyl-tRNA synthetase	A8LLU2	0.835	0.02	-0.047	0.205	COG0018	[E]	0016874 : ligase activity; 0000166 : nucleotide binding	0005622 : intracellular	0006082 : organic acid metabolic process; 0006412 : translation; 0006519 : cellular amino acid and derivative metabolic process; 0009308 : cellular amine metabolic process; 0016070 : RNA metabolic process
ort576		Segregation and condensation protein B	A8LLT8	0.499	0.044	-0.08	0.287	COG1386	[R]		0005622 : intracellular	0007059 : chromosome segregation; 0051301 : cell division; 0007049 : cell cycle
ort577		2-deoxycytidine 5-triphosphate deaminase	A8LLT7	0.821	0.023	-0.062	0.111	COG0717	[H]
ort579	ihfA	Integration host factor subunit alpha ( Short=IHF-alpha)	A8LLT5	0.558	0	-0.105	0.263	COG0776	[J]	0003676 : nucleic acid binding	0005694 : chromosome	0006350 : transcription; 0006259 : DNA metabolic process; 0016070 : RNA metabolic process; 0065007 : biological regulation; 0006412 : translation
ort586	purL	Phosphoribosylformylglycinamidine synthase II ( EC=6.3.5.3)	A8LLS7	0.095	0.001	-0.052	0.097	COG0046	[R]	0003824 : catalytic activity; 0000166 : nucleotide binding; 0016874 : ligase activity	0005622 : intracellular	0009117 : nucleotide metabolic process
ort588		Glutaredoxin-like protein	A8LLS4	0.475	0	-0.057	0.36	COG0278	[E]	0009055 : electron carrier activity; 0016491 : oxidoreductase activity		0009987 : cellular process; 0065007 : biological regulation
ort589		Putative ferric uptake regulator, Fur family	A8LLR7	0.583	0.049	-0.008	0.284	COG0735	[M]
ort590	cysS	Cysteinyl-tRNA synthetase (EC=6.1.1.16 )	A8LLR2	0.114	0.005	-0.011	0.116	COG0215	[G]	0016874 : ligase activity; 0000166 : nucleotide binding; 0043167 : ion binding	0005622 : intracellular	0006082 : organic acid metabolic process; 0006412 : translation; 0006519 : cellular amino acid and derivative metabolic process; 0009308 : cellular amine metabolic process; 0016070 : RNA metabolic process
ort592		Putative uncharacterized protein	A8LLQ9	0.706	0	0.018	-0.005	COG1562	[J]
ort593		Major facilitator superfamily MFS_1	A8LLQ8	0.088	0.028	-0.046	0.049	COG0477	[O]
ort596		HhH-GPD family protein	A8LLQ3	0.086	0.005	-0.119	0.158	COG0122	[D]	0003824 : catalytic activity		0006281 : DNA repair
ort603		MetF protein-like protein	A8LLN9	0.118	0	-0.033	0.196	COG0685	[M]
ort606		Ribosomal RNA methyltransferase RrmJ/FtsJ	A8LLN6	0.156	0.047	-0.155	0.033	COG0293	[S]	0016740 : transferase activity; 0003676 : nucleic acid binding		0006396 : RNA processing; 0042254 : ribosome biogenesis; 0006730 : one-carbon compound metabolic process; 0043412 : biopolymer modification
ort609	guaB	Inosine-5'-monophosphate dehydrogenase (EC=1.1.1.205)	A8LLL0	0.054	0	-0.109	0.22	COG0516	[R]	0003824 : catalytic activity; 0016491 : oxidoreductase activity		0008152 : metabolic process
ort610	rsmB2	Fmu (Sun) domain protein	A8LLK9	0.324	0.003	-0.116	-0.54	COG0144	[K]
ort613	alaS	Alanyl-tRNA synthetase (EC=6.1.1.7)	A8LL20	0.394	0.024	0.035	-0.129	COG0013	[S]	0016874 : ligase activity; 0000166 : nucleotide binding; 0003676 : nucleic acid binding; 0043167 : ion binding	0005622 : intracellular	0006412 : translation; 0006082 : organic acid metabolic process; 0006519 : cellular amino acid and derivative metabolic process; 0009308 : cellular amine metabolic process; 0016070 : RNA metabolic process
ort614		Putative uncharacterized protein	A8LL19	0.151	0	-0.804	-1.172	COG5470	[IQ]
ort615		Putative uncharacterized protein	A8LL12	0.879	0.019	-0.065	0.343	COG2945	[IQ]
ort617	sufB	FeS assembly protein SufB	A8LL09	0.421	0.041	-0.083	0.291	COG0719	[I]	0005515 : protein binding		0051186 : cofactor metabolic process
ort620		Putative uncharacterized protein precursor	A8LKZ8	0.713	0.002	-0.103	0.2	COG3108	[J]
ort621		Phosphopantetheine-binding	A8LKZ5	0.666	0	-0.132	0.208	COG0236	[R]	0005215 : transporter activity; 0019842 : vitamin binding; 0048037 : cofactor binding
ort622		Beta-ketoacyl synthase	A8LKZ4	0.888	0	-0.064	0.248	COG0304	[O]	0003824 : catalytic activity; 0016740 : transferase activity		0008152 : metabolic process
ort623		Invasion associated locus B family protein precursor	A8LKZ3	0.848	0.028	-0.006	-0.021	COG0535	[O]
ort625	xerD	Integrase family protein	A8LKY9	0.988	0	0.007	0.053	COG4974	[R]	0003676 : nucleic acid binding		0032196 : transposition; 0015074 : DNA integration; 0006259 : DNA metabolic process
ort629		Thioesterase superfamily protein	A8LKY1	0.484	0.039	-0.046	-0.024	COG2050	[ET]
ort630	rplM	50S ribosomal protein L13	A8LKY0	0.124	0.006	-0.076	0.322	COG0102	[M]	0005198 : structural molecule activity	0005622 : intracellular; 0005840 : ribosome; 0030529 : ribonucleoprotein complex	0006412 : translation
ort634		Alpha/beta hydrolase fold precursor	A8LKX2	0.101	0	0.144	-0.178	COG0596	[ET]	0016787 : hydrolase activity
ort636		Putative uncharacterized protein	A8LKX0	0.328	0.026	0.059	0.048	COG1223	[E]
ort641	lipA	Lipoic acid synthetase	A8LKW1	0.238	0.033	-0.037	0.325	COG0320	[S]	0003824 : catalytic activity; 0043167 : ion binding; 0016740 : transferase activity; 0016874 : ligase activity; 0051540 : metal cluster binding	0005622 : intracellular	0008152 : metabolic process; 0006082 : organic acid metabolic process; 0046483 : heterocycle metabolic process; 0051186 : cofactor metabolic process
ort643		Cyclase/dehydrase	A8LKV8	0.052	0.064	-0.144	0.154	COG2867	[M]
ort646	ispDF	Bifunctional enzyme ispD/ispF (EC=2.7.7.60)	A8LKV5	0.652	0.029	-0.095	0.117	COG1211	[R]	0003824 : catalytic activity; 0016829 : lyase activity; 0016740 : transferase activity; 0043167 : ion binding		0019748 : secondary metabolic process; 0044255 : cellular lipid metabolic process
ort648	ntrC	Two component, sigma54 specific, transcriptional regulator, Fis family	A8LKV2	0.84	0.005	-0.047	0.119	COG2204	[H]	0000166 : nucleotide binding; 0016787 : hydrolase activity; 0004871 : signal transducer activity; 0030528 : transcription regulator activity; 0005515 : protein binding; 0003676 : nucleic acid binding	0005622 : intracellular	0006350 : transcription; 0007154 : cell communication; 0065007 : biological regulation; 0016070 : RNA metabolic process
ort650	ntrX	Two component, sigma54 specific, transcriptional regulator, Fis family	A8LKV0	0.319	0.005	-0.03	0.131	COG2204	[H]	0000166 : nucleotide binding; 0016787 : hydrolase activity; 0004871 : signal transducer activity; 0030528 : transcription regulator activity; 0005515 : protein binding; 0003676 : nucleic acid binding	0005622 : intracellular	0006350 : transcription; 0007154 : cell communication; 0065007 : biological regulation; 0016070 : RNA metabolic process
ort662	tsf	Elongation factor Ts	A8LK92	0.246	0.022	-0.01	0.252	COG0264	[CR]	0003676 : nucleic acid binding; 0045182 : translation regulator activity	0005622 : intracellular	0006412 : translation
ort664		Putative uncharacterized protein precursor	A8LK89	0.781	0.023	-0.086	0.189	COG2928	[S]
ort668	pstB	Phosphate ABC transporter, ATPase subunit	A8LK79	0.074	0	-0.062	0.339	COG1117	[R]	0005215 : transporter activity; 0016787 : hydrolase activity; 0000166 : nucleotide binding	0016020 : membrane	0006811 : ion transport; 0006810 : transport
ort677		Transcriptional regulator, AraC family	A8LK68	0.9	0.015	-0.086	0.241	COG4977	[H]	0003676 : nucleic acid binding; 0030528 : transcription regulator activity	0005622 : intracellular	0006350 : transcription; 0065007 : biological regulation; 0016070 : RNA metabolic process
ort680	hisI	Phosphoribosyl-AMP cyclohydrolase (Short=PRA-CH EC=3.5.4.19)	A8LK58	0.064	0.02	-0.055	0.259	COG0139	[H]	0016787 : hydrolase activity	0005622 : intracellular	0006082 : organic acid metabolic process; 0006519 : cellular amino acid and derivative metabolic process; 0009308 : cellular amine metabolic process
ort685	ligA	DNA ligase (EC=6.5.1.2 )	A8LK52	0.615	0.012	-0.004	0.097	COG0272	[R]	0043167 : ion binding; 0016874 : ligase activity	0005622 : intracellular	0006260 : DNA replication; 0006259 : DNA metabolic process; 0050896 : response to stimulus; 0006281 : DNA repair
ort687		Putative uncharacterized protein	A8LK50	0.752	0.033	-0.089	0.065	COG5665	[K]
ort688	mnmA	tRNA-specific 2-thiouridylase mnmA ( EC=2.8.1.-)	A8LK49	0.122	0	-0.049	0.284	COG0482	[F]	0000166 : nucleotide binding; 0003676 : nucleic acid binding; 0016740 : transferase activity	0005622 : intracellular	0006396 : RNA processing; 0043412 : biopolymer modification
ort689	fabZ	(3R)-hydroxymyristoyl-[acyl-carrier-protein] dehydratase (EC=4.2.1.-)	A8LK44	0.1	0.004	-0.085	0.232	COG0764	[K]	0016829 : lyase activity	0005622 : intracellular	0006629 : lipid metabolic process; 0006082 : organic acid metabolic process; 0044255 : cellular lipid metabolic process; 0005976 : polysaccharide metabolic process; 0043284 : biopolymer biosynthetic process
ort693	dxr	1-deoxy-D-xylulose 5-phosphate reductoisomerase ( EC=1.1.1.267)	A8LK40	0.363	0	-0.005	-0.021	COG0743	[H]	0003824 : catalytic activity; 0005488 : binding; 0016491 : oxidoreductase activity; 0016853 : isomerase activity; 0043167 : ion binding		0044255 : cellular lipid metabolic process; 0008152 : metabolic process
ort694	cdsA1	Phosphatidate cytidylyltransferase (EC=2.7.7.41)	A8LK39	0.397	0	0.253	0.009	COG0575	[M]	0016740 : transferase activity	0016020 : membrane
ort700		Putative uncharacterized protein	A8LK27	0.281	0	0.142	-0.175	COG2068	[E]
ort701	gyrA	DNA gyrase, A subunit ( EC=5.99.1.3)	A8LK19	0.247	0.002	-0.042	0.252	COG0188	[P]	0003676 : nucleic acid binding; 0000166 : nucleotide binding; 0016853 : isomerase activity	0005694 : chromosome	0006259 : DNA metabolic process
ort702	trmFO	Methylenetetrahydrofolate--tRNA-(uracil-5-)-methyltransferase trmFO ( EC=2.1.1.74)	A8LK18	0.056	0.004	-0.035	0.189	COG1206	[L]	0003824 : catalytic activity; 0005488 : binding; 0016740 : transferase activity; 0000166 : nucleotide binding; 0048037 : cofactor binding	0005622 : intracellular	0008152 : metabolic process; 0006396 : RNA processing
ort704		Phospholipid/glycerol acyltransferase	A8LK16	0.637	0.002	0.076	0.165	COG0204	[D]	0016740 : transferase activity		0008152 : metabolic process
ort709		GCN5-related N-acetyltransferase	A8LK06	0.73	0.014	-0.254	-0.403	COG1670	[M]	0016740 : transferase activity		0008152 : metabolic process
ort711	rplU	50S ribosomal protein L21	A8LJI0	0.211	0.049	-0.051	0.209	COG0261	[M]	0005198 : structural molecule activity; 0003676 : nucleic acid binding; 0000166 : nucleotide binding; 0005515 : protein binding	0005622 : intracellular; 0005840 : ribosome; 0030529 : ribonucleoprotein complex	0006412 : translation
ort712		Sensor protein precursor ( EC=2.7.13.3)	A8LJC8	0.779	0.005	-0.044	-0.129	COG0591	[D]	0000166 : nucleotide binding; 0016740 : transferase activity; 0005215 : transporter activity; 0004871 : signal transducer activity	0016020 : membrane	0006810 : transport; 0006793 : phosphorus metabolic process; 0007154 : cell communication; 0065007 : biological regulation; 0006464 : protein modification process
ort716	accC	Acetyl-CoA carboxylase, biotin carboxylase	A8LJB5	0.142	0.006	-0.04	0.13	COG0439	[M]	0003824 : catalytic activity; 0000166 : nucleotide binding; 0016874 : ligase activity; 0019842 : vitamin binding		0008152 : metabolic process
ort722		NMT1/THI5 like domain protein precursor	A8LJ94	0.179	0.004	-0.011	0.276	COG0715	[J]
ort723		Binding-protein-dependent transport systems inner membrane component	A8LJ93	0.563	0.017	-0.029	0.299	COG0600	[O]	0005215 : transporter activity	0016020 : membrane	0006810 : transport
ort724		Binding-protein-dependent transport systems inner membrane component precursor	A8LJ92	0.158	0.009	-0.043	0.261	COG0600	[Q]	0005215 : transporter activity	0016020 : membrane	0006810 : transport
ort728		Transcriptional regulator, TetR family	A8LIZ3	0.717	0.002	0.172	0.054	COG1309	[E]	0003676 : nucleic acid binding; 0030528 : transcription regulator activity		0006350 : transcription; 0065007 : biological regulation; 0016070 : RNA metabolic process
ort735		Putative uncharacterized protein	A8LIX4	0.328	0.001	-0.045	0.117	COG2607	[E]
ort738		Sec-independent translocation protein mttA/Hcf106	A8LIX1	0.858	0.007	-0.055	0.363	COG1826	[J]	0005215 : transporter activity		0015031 : protein transport
ort739		ABC transporter related	A8LIW9	0.643	0.025	-0.12	-0.058	COG3842	[J]	0000166 : nucleotide binding; 0016787 : hydrolase activity; 0005215 : transporter activity	0043190 : ATP-binding cassette (ABC) transporter complex	0006810 : transport
ort740		Short-chain dehydrogenase/reductase SDR	A8LIW7	0.507	0.028	0.029	0.227	COG1028	[J]	0003824 : catalytic activity; 0005488 : binding; 0016491 : oxidoreductase activity		0008152 : metabolic process
ort744	coaX	Type III pantothenate kinase ( EC=2.7.1.33)	A8LIV9	0.297	0.024	-0.212	-0.324	COG1521	[U]	0030528 : transcription regulator activity; 0000166 : nucleotide binding; 0016740 : transferase activity; 0043167 : ion binding	0005622 : intracellular	0006350 : transcription; 0065007 : biological regulation; 0051186 : cofactor metabolic process
ort745		Biotin--acetyl-CoA-carboxylase ligase ( EC=6.3.4.15)	A8LIV8	0.729	0	-0.133	0.207	COG0340	[E]	0016874 : ligase activity; 0003824 : catalytic activity		0006464 : protein modification process
ort749	nuoJ	NADH-ubiquinone/plastoquinone oxidoreductase chain 6	A8LIV2	0.357	0.003	-0.082	0.235	COG0839	[R]	0016491 : oxidoreductase activity
ort750		Carboxymuconolactone decarboxylase	A8LIV1	0.817	0.032	-0.151	0.047	COG0599	[E]
ort755	nuoE	NADH-quinone oxidoreductase, E subunit ( EC=1.6.99.5)	A8LIU1	0.564	0	-0.028	0.27	COG1905	[S]	0016491 : oxidoreductase activity; 0009055 : electron carrier activity; 0048037 : cofactor binding		0008152 : metabolic process
ort757	nuoC	NADH-quinone oxidoreductase subunit C (EC=1.6.99.5)	A8LIT7	0.941	0.046	-0.019	0.24	COG0852	[O]	0048037 : cofactor binding; 0016491 : oxidoreductase activity	0016020 : membrane	0006091 : generation of precursor metabolites and energy; 0015979 : photosynthesis; 0006810 : transport; 0008152 : metabolic process
ort758	nuoB	NADH-quinone oxidoreductase subunit B (EC=1.6.99.5)	A8LIT6	0.095	0.013	-0.125	0.223	COG0377	[C]	0043167 : ion binding; 0048037 : cofactor binding; 0051540 : metal cluster binding; 0016491 : oxidoreductase activity	0016020 : membrane	0006091 : generation of precursor metabolites and energy; 0015979 : photosynthesis; 0006810 : transport; 0008152 : metabolic process
ort761	mvaB	Hydroxymethylglutaryl-CoA lyase ( EC=4.1.3.4)	A8LIT1	0.788	0.044	-0.21	-0.166	COG0119	[E]	0003824 : catalytic activity; 0016829 : lyase activity		0008152 : metabolic process
ort764	ivd	Acyl-CoA dehydrogenase domain protein	A8LIS5	0.455	0.021	-0.087	0.274	COG1960	[R]	0000166 : nucleotide binding; 0048037 : cofactor binding; 0016491 : oxidoreductase activity; 0009055 : electron carrier activity		0008152 : metabolic process
ort768		Amidohydrolase (EC=3.5.1.32)	A8LIR6	0.213	0	-0.057	0.195	COG1473	[H]	0016787 : hydrolase activity; 0005515 : protein binding; 0008233 : peptidase activity		0006508 : proteolysis
ort769	pntB	NAD(P)(+) transhydrogenase (AB-specific) precursor (EC=1.6.1.2)	A8LIC2	0.193	0.01	-0.043	0.277	COG1282	[J]	0016491 : oxidoreductase activity; 0048037 : cofactor binding	0016020 : membrane	0008152 : metabolic process
ort774		Putative uncharacterized protein	A8LI92	0.646	0.015	-0.075	0.134	COG2214	[S]
ort777	suhB1	Inositol-phosphate phosphatase ( EC=3.1.3.25)	A8LI87	0.323	0.001	-0.03	0.182	COG0483	[NT]	0016787 : hydrolase activity		0005975 : carbohydrate metabolic process
ort778	pepA	Probable cytosol aminopeptidase ( EC=3.4.11.1)	A8LI79	0.479	0	-0.104	0.069	COG0260	[D]	0008233 : peptidase activity; 0043167 : ion binding; 0016787 : hydrolase activity	0005622 : intracellular	0019538 : protein metabolic process; 0006508 : proteolysis
ort782	ispG	4-hydroxy-3-methylbut-2-en-1-yl diphosphate synthase ( EC=1.17.7.1)	A8LI72	0.272	0.011	-0.079	0.29	COG0821	[F]	0043167 : ion binding; 0051540 : metal cluster binding; 0016491 : oxidoreductase activity		0044237 : cellular metabolic process; 0019748 : secondary metabolic process; 0044255 : cellular lipid metabolic process; 0008152 : metabolic process
ort797	rih	Inosine/uridine-preferring nucleoside hydrolase	A8LHV3	0.519	0.036	-0.091	0.064	COG1957	[FR]	0016787 : hydrolase activity
ort800		Uroporphyrin-III C-methyltransferase	A8LHV0	0.567	0.047	0.077	0.26	COG1648	[K]	0003824 : catalytic activity; 0005488 : binding; 0016740 : transferase activity		0008152 : metabolic process; 0046483 : heterocycle metabolic process; 0051186 : cofactor metabolic process
ort802	cysI	Nitrite/sulfite reductase hemoprotein beta-component ferrodoxin domain protein	A8LHU8	0.058	0.036	-0.05	0.222	COG0155	[R]	0043167 : ion binding; 0051540 : metal cluster binding; 0009055 : electron carrier activity; 0016491 : oxidoreductase activity; 0046906 : tetrapyrrole binding		0008152 : metabolic process
ort803	cysH	Phosphoadenosine phosphosulfate reductase	A8LHU7	0.156	0	-0.131	0.11	COG0175	[J]	0016740 : transferase activity; 0016491 : oxidoreductase activity		0008152 : metabolic process; 0044237 : cellular metabolic process
ort805		Ferredoxin--NADP(+) reductase ( EC=1.18.1.2)	A8LHU5	0.051	0	-0.093	0.266	COG1018	[V]	0009055 : electron carrier activity; 0016491 : oxidoreductase activity		0008152 : metabolic process
ort806		Translation initiation factor IF-3	A8LHU4	0.08	0	-0.069	0.315	COG0290	[J]	0003676 : nucleic acid binding; 0045182 : translation regulator activity	0005622 : intracellular	0006412 : translation
ort809	thrC	Threonine synthase ( EC=4.2.3.1)	A8LHU1	0.229	0.017	-0.064	0.202	COG0498	[J]	0003824 : catalytic activity; 0016829 : lyase activity; 0005496 : steroid binding; 0019842 : vitamin binding; 0048037 : cofactor binding		0008152 : metabolic process; 0006082 : organic acid metabolic process; 0006519 : cellular amino acid and derivative metabolic process; 0009308 : cellular amine metabolic process
ort815	tldD	Peptidase U62 modulator of DNA gyrase	A8LHT4	0.911	0.025	-0.057	0.253	COG0312	[L]
ort824		Type II secretion system protein	A8LHS0	0.965	0.003	-0.046	0.161	COG2064	[O]	0030234 : enzyme regulator activity
ort834	tolA	Putative uncharacterized protein precursor	A8LHQ5	0.288	0.012	-0.232	-0.375	COG0824	[T]
ort835		Pol-Pal system-associated acyl-CoA thioesterase	A8LHQ2	0.095	0	0.006	0.074	COG0824	[O]	0016787 : hydrolase activity; 0005515 : protein binding
ort845		Sensor protein ( EC=2.7.13.3)	A8LSK8	0.747	0.004	-0.12	-0.013	COG4191	[C]	0000166 : nucleotide binding; 0016740 : transferase activity; 0004871 : signal transducer activity	0016020 : membrane	0006793 : phosphorus metabolic process; 0007154 : cell communication; 0065007 : biological regulation; 0006464 : protein modification process
ort847	purS	Phosphoribosylformylglycinamidine synthase, purS	A8LSK5	0.675	0.015	-0.018	0.345	COG1828	[C]	0016874 : ligase activity
ort848	purC	Phosphoribosylaminoimidazole-succinocarboxamide synthase ( EC=6.3.2.6)	A8LSK4	0.467	0.014	-0.095	0.282	COG0152	[I]	0003824 : catalytic activity; 0000166 : nucleotide binding; 0016874 : ligase activity		0009117 : nucleotide metabolic process
ort854	rufX	Holliday junction resolvase YqgF	A8LSJ2	0.122	0.002	-0.035	0.288	COG0816	[H]	0003676 : nucleic acid binding; 0016787 : hydrolase activity; 0003824 : catalytic activity	0005622 : intracellular	0006139 : nucleobase\, nucleoside\, nucleotide and nucleic acid metabolic process; 0050896 : response to stimulus; 0006259 : DNA metabolic process; 0006281 : DNA repair
ort857	trpF	N-(5'-phosphoribosyl)anthranilate isomerase (EC=5.3.1.24)	A8LSF7	0.455	0.043	0.078	0.184	COG0135	[I]	0003824 : catalytic activity; 0016853 : isomerase activity		0006082 : organic acid metabolic process; 0006519 : cellular amino acid and derivative metabolic process; 0006725 : cellular aromatic compound metabolic process; 0009308 : cellular amine metabolic process; 0046483 : heterocycle metabolic process; 0008152 : metabolic process
ort858		Putative uncharacterized protein precursor	A8LSF6	0.236	0.015	0.082	0.122	COG0776	[EQ]
ort859	ihfB	Integration host factor subunit beta	A8LSF5	0.849	0.004	-0.11	0.251	COG0776	[O]	0003676 : nucleic acid binding	0005694 : chromosome	0006350 : transcription; 0006259 : DNA metabolic process; 0016070 : RNA metabolic process; 0065007 : biological regulation; 0006412 : translation
ort860	rpsA	Ribosomal protein S1	A8LSF3	0.158	0.033	-0.084	0.271	COG0539	[E]	0005198 : structural molecule activity; 0003676 : nucleic acid binding	0005840 : ribosome	0006412 : translation
ort861	cmk	Cytidylate kinase (EC=2.7.4.14)	A8LSF1	0.076	0.003	-0.094	-0.079	COG0283	[C]	0000166 : nucleotide binding; 0016740 : transferase activity	0005622 : intracellular	0006139 : nucleobase\, nucleoside\, nucleotide and nucleic acid metabolic process; 0009117 : nucleotide metabolic process
ort863	trmB	tRNA (Guanine-N(7)-)-methyltransferase (EC=2.1.1.33)	A8LSE9	0.453	0.001	-0.084	-0.017	COG0220	[C]	0016740 : transferase activity		0006396 : RNA processing; 0043412 : biopolymer modification
ort864	miaB	(Dimethylallyl)adenosine tRNA methylthiotransferase miaB ( EC=2.-.-.- )	A8LSE7	0.084	0.006	-0.199	-0.014	COG0621	[C]	0003824 : catalytic activity; 0043167 : ion binding; 0016740 : transferase activity; 0051540 : metal cluster binding	0005622 : intracellular	0006396 : RNA processing; 0043412 : biopolymer modification
ort867		Apolipoprotein N-acyltransferase	A8LSE1	0.863	0.015	0.207	-0.204	COG0815	[R]	0016787 : hydrolase activity; 0016740 : transferase activity	0016020 : membrane	0043170 : macromolecule metabolic process; 0006807 : nitrogen compound metabolic process
ort870	fabA	Beta-hydroxyacyl-(Acyl-carrier-protein) dehydratase FabA (EC=4.2.1.60)	A8LSD8	0.468	0.029	-0.032	0.34	COG0764	[L]	0016829 : lyase activity	0005622 : intracellular	0006629 : lipid metabolic process; 0006082 : organic acid metabolic process; 0044255 : cellular lipid metabolic process
ort872	catD	3-oxoadipate enol-lactonase	A8LSD5	0.083	0.003	-0.017	-0.528	COG0596	[FE]	0016787 : hydrolase activity		0006066 : cellular alcohol metabolic process; 0006725 : cellular aromatic compound metabolic process
ort875		Maf protein	A8LS18	0.474	0	-0.089	-0.047	COG0424	[C]		0005622 : intracellular
ort876	infA	Translation initiation factor IF-1	A8LS17	0.637	0.046	-0.062	0.349	COG0361	[R]	0003676 : nucleic acid binding; 0045182 : translation regulator activity	0005622 : intracellular	0006412 : translation
ort883	trpA	Tryptophan synthase alpha chain (EC=4.2.1.20)	A8LRZ0	0.22	0.001	-0.041	0.247	COG0159	[E]	0003824 : catalytic activity; 0016829 : lyase activity		0008152 : metabolic process; 0006082 : organic acid metabolic process; 0006519 : cellular amino acid and derivative metabolic process; 0009308 : cellular amine metabolic process; 0006725 : cellular aromatic compound metabolic process; 0046483 : heterocycle metabolic process
ort885	lldD2	L-lactate dehydrogenase (Cytochrome) (EC=1.1.2.3)	A8LRY6	0.202	0	-0.09	0.254	COG1304	[F]	0003824 : catalytic activity; 0016491 : oxidoreductase activity; 0000166 : nucleotide binding; 0048037 : cofactor binding; 0009055 : electron carrier activity		0008152 : metabolic process
ort886	pth	Peptidyl-tRNA hydrolase (EC=3.1.1.29)	A8LRY5	0.238	0	0.011	0.274	COG0193	[S]	0016787 : hydrolase activity	0005622 : intracellular	0006412 : translation
ort889	tmk	Thymidylate kinase ( EC=2.7.4.9)	A8LRW0	0.443	0.023	-0.048	0.285	COG0125	[E]	0000166 : nucleotide binding; 0016740 : transferase activity		0009117 : nucleotide metabolic process
ort894	fadD2	AMP-dependent synthetase and ligase	A8LRE8	0.791	0.04	-0.097	-0.019	COG0318	[R]	0003824 : catalytic activity; 0016874 : ligase activity		0008152 : metabolic process
ort898	pyrD2	Dihydroorotate oxidase ( EC=1.3.3.1)	A8LRE2	0.065	0.002	0.019	0.09	COG0167	[O]	0003824 : catalytic activity; 0016491 : oxidoreductase activity	0016020 : membrane	0008152 : metabolic process; 0009117 : nucleotide metabolic process; 0006139 : nucleobase\, nucleoside\, nucleotide and nucleic acid metabolic process; 0006725 : cellular aromatic compound metabolic process; 0046483 : heterocycle metabolic process
ort899		MATE efflux family protein	A8LRE0	0.427	0.034	-0.116	-0.177	COG0534	[CHR]	0005215 : transporter activity	0016020 : membrane	0009987 : cellular process; 0015893 : drug transport
ort900		Thioesterase superfamily protein	A8LRD9	0.619	0.031	0.034	0.134	COG2050	[S]
ort909	upp	Uracil phosphoribosyltransferase ( EC=2.4.2.9)	A8LRC6	0.146	0	-0.041	0.03	COG0035	[H]	0016740 : transferase activity; 0043167 : ion binding		0009116 : nucleoside metabolic process; 0008655 : pyrimidine salvage
ort910		AMP-dependent synthetase and ligase	A8LRC0	0.264	0.019	-0.092	0.201	COG0365	[R]	0003824 : catalytic activity; 0016874 : ligase activity		0008152 : metabolic process
ort914	argD	Acetylornithine and succinylornithine aminotransferase (EC=2.6.1.11)	A8LR00	0.5	0.002	-0.099	0.176	COG4992	[G]	0003824 : catalytic activity; 0016740 : transferase activity; 0005496 : steroid binding; 0019842 : vitamin binding; 0048037 : cofactor binding		0006082 : organic acid metabolic process; 0006519 : cellular amino acid and derivative metabolic process; 0009308 : cellular amine metabolic process
ort917	hisB	Imidazoleglycerol-phosphate dehydratase (EC=4.2.1.19)	A8LQZ6	0.545	0.02	-0.042	0.295	COG0131	[L]	0016829 : lyase activity	0005622 : intracellular	0006082 : organic acid metabolic process; 0006519 : cellular amino acid and derivative metabolic process; 0009308 : cellular amine metabolic process
ort918	metB2	O-acetylhomoserine/O-acetylserine sulfhydrylase (EC=2.5.1.49)	A8LQZ5	0.243	0.011	-0.024	0.224	COG2873	[K]	0003824 : catalytic activity; 0005496 : steroid binding; 0019842 : vitamin binding; 0048037 : cofactor binding; 0016740 : transferase activity		0006082 : organic acid metabolic process; 0006519 : cellular amino acid and derivative metabolic process; 0009308 : cellular amine metabolic process
ort921	cobS1	Cobalamin-5-phosphate synthase CobS	A8LQY9	0.852	0	-0.049	0.238	COG0368	[C]	0016740 : transferase activity	0016020 : membrane	0006766 : vitamin metabolic process; 0046483 : heterocycle metabolic process; 0051186 : cofactor metabolic process
ort923	fdxA	4Fe-4S ferredoxin iron-sulfur binding domain protein	A8LQY7	0.197	0	-0.023	0.347	COG1146	[C]	0043167 : ion binding; 0051540 : metal cluster binding; 0009055 : electron carrier activity
ort931		Glyoxalase/bleomycin resistance protein/dioxygenase	A8LQW9	0.134	0.024	-0.06	0.267	COG0346	[S]	0016829 : lyase activity; 0051213 : dioxygenase activity; 0043167 : ion binding
ort934		Transcriptional regulator, XRE family	A8LQW5	0.793	0	0.047	0.134	COG1396	[I]	0003676 : nucleic acid binding
ort936		MATE efflux family protein	A8LQV7	0.287	0.002	-0.018	-0.41	COG0534	[D]	0005215 : transporter activity	0016020 : membrane	0009987 : cellular process; 0015893 : drug transport
ort944		Heat shock protein DnaJ domain protein	A8LQT9	0.329	0	0.015	0.096	COG1076	[I]	0005515 : protein binding		0050896 : response to stimulus
ort952		Putative uncharacterized protein	A8LQH3	0.73	0.046	0.099	0.217	COG0697	[K]		0016020 : membrane
ort953		Putative uncharacterized protein	A8LQE4	0.293	0	-0.073	0.244	COG0071	[K]
ort955	purE	Phosphoribosylaminoimidazole carboxylase, catalytic subunit (EC=4.1.1.21)	A8LQE1	0.186	0.001	-0.064	0.303	COG0041	[OC]	0016829 : lyase activity		0009117 : nucleotide metabolic process
ort956	purK	Phosphoribosylaminoimidazole carboxylase, ATPase subunit ( EC=4.1.1.21)	A8LQE0	0.488	0.009	0.085	-0.041	COG0026	[K]	0003824 : catalytic activity; 0000166 : nucleotide binding; 0016829 : lyase activity		0009117 : nucleotide metabolic process
ort965	fixQ	Cbb3-type cytochrome oxidase component	A8LQC3	0.077	0	-0.076	0.231	COG4736	[F]
ort966	fixO	Cytochrome c oxidase, cbb3-type, subunit II	A8LQC2	0.259	0.001	-0.079	0.25	COG2993	[S]	0043167 : ion binding; 0009055 : electron carrier activity; 0046906 : tetrapyrrole binding
ort967	fixN	Cytochrome c oxidase, cbb3-type, subunit I precursor ( EC=1.9.3.1)	A8LQC1	0.136	0.007	-0.029	0.294	COG3278	[H]	0005215 : transporter activity; 0016491 : oxidoreductase activity; 0043167 : ion binding; 0009055 : electron carrier activity; 0046906 : tetrapyrrole binding	0016020 : membrane; 0045277 : respiratory chain complex IV	0006810 : transport; 0006091 : generation of precursor metabolites and energy; 0008152 : metabolic process; 0045333 : cellular respiration
ort969	oppDF	ABC transporter related	A8LQB8	0.68	0.019	0.03	0.185	COG4172	[H]	0000166 : nucleotide binding; 0016787 : hydrolase activity		0006810 : transport; 0015833 : peptide transport
ort971	oppBC1	Binding-protein-dependent transport systems inner membrane component	A8LQB6	0.786	0.022	-0.108	0.145	COG4174	[H]	0005215 : transporter activity	0016020 : membrane	0006810 : transport
ort973	cycM	Cytochrome c class I precursor	A8LQB4	0.886	0.049	-0.062	0.155	COG3474	[J]	0043167 : ion binding; 0009055 : electron carrier activity; 0046906 : tetrapyrrole binding
ort977		Putative uncharacterized protein	A8LQA9	0.93	0.001	-0.082	0.247	COG0718	[E]
ort985	clpB	ATPase AAA-2 domain protein	A8LPP0	0.722	0.001	-0.053	0.136	COG0542	[EH]	0000166 : nucleotide binding; 0016787 : hydrolase activity; 0005515 : protein binding	0005622 : intracellular	0019538 : protein metabolic process; 0050896 : response to stimulus
ort986	pyrF	Orotidine 5'-phosphate decarboxylase ( EC=4.1.1.23)	A8LPN8	0.787	0.005	0.063	0.037	COG0284	[L]	0003824 : catalytic activity; 0016829 : lyase activity		0008152 : metabolic process; 0009117 : nucleotide metabolic process; 0006139 : nucleobase\, nucleoside\, nucleotide and nucleic acid metabolic process; 0006725 : cellular aromatic compound metabolic process; 0046483 : heterocycle metabolic process
ort991	mreC	Rod shape-determining protein MreC precursor	A8LPL7	0.48	0.05	-0.114	0.101	COG1792	[M]			0032989 : cellular component morphogenesis; 0065007 : biological regulation
ort996		Putative uncharacterized protein	A8LPL2	0.773	0	-0.13	-0.142	COG0389	[E]
ort997	dinB	DNA-directed DNA polymerase ( EC=2.7.7.7)	A8LMZ0	0.416	0	-0.024	0.148	COG0389	[TK]	0016740 : transferase activity; 0003676 : nucleic acid binding		0006281 : DNA repair
ort999	livF1	ABC transporter related	A8LMY6	0.07	0	-0.107	0.121	COG0410	[S]	0000166 : nucleotide binding; 0016787 : hydrolase activity
ort1001	livM	Inner-membrane translocator	A8LMY4	0.587	0.022	-0.054	0.328	COG4177	[R]	0005215 : transporter activity	0016020 : membrane	0006810 : transport
ort1002	livH	Inner-membrane translocator	A8LMY1	0.278	0	-0.087	0.275	COG0559	[L]	0005215 : transporter activity	0016020 : membrane	0006810 : transport
ort1007		Amine oxidase	A8LMX2	0.06	0	0.007	0.037	COG2907	[E]	0016491 : oxidoreductase activity
ort1008	mutL	DNA mismatch repair protein MutL	A8LMW8	0.733	0.045	-0.085	0.153	COG0323	[HC]	0000166 : nucleotide binding; 0003676 : nucleic acid binding		0050896 : response to stimulus; 0006281 : DNA repair
ort1012	purH	Bifunctional purine biosynthesis protein purH	A8LMD0	0.067	0	-0.071	0.184	COG0138	[I]	0003824 : catalytic activity; 0016740 : transferase activity; 0016787 : hydrolase activity		0009117 : nucleotide metabolic process
ort1013	arsR	Transcriptional regulator, ArsR family	A8LMC9	0.142	0	-0.073	0.298	COG0640	[S]	0003676 : nucleic acid binding; 0030528 : transcription regulator activity	0005622 : intracellular	0006350 : transcription; 0016070 : RNA metabolic process; 0065007 : biological regulation
ort1015	ffh	Signal recognition particle protein	A8LMC5	0.172	0	-0.089	0.281	COG1605	[I]	0016787 : hydrolase activity; 0003676 : nucleic acid binding; 0000166 : nucleotide binding; 0005515 : protein binding	0048500 : signal recognition particle	0015031 : protein transport; 0051641 : cellular localization
ort1016	pheA1	Chorismate mutase	A8LMC1	0.927	0.027	-0.067	0.343	COG1605	[CE]	0016853 : isomerase activity		0006082 : organic acid metabolic process; 0006519 : cellular amino acid and derivative metabolic process; 0006725 : cellular aromatic compound metabolic process; 0009308 : cellular amine metabolic process
ort1020	rplS	50S ribosomal protein L19	A8LMB3	0.256	0	-0.087	0.297	COG0335	[E]	0005198 : structural molecule activity	0005622 : intracellular; 0005840 : ribosome; 0030529 : ribonucleoprotein complex	0006412 : translation
ort1021	rpmE	50S ribosomal protein L31	A8LMB2	0.192	0.023	-0.043	0.244	COG0254	[S]	0005198 : structural molecule activity; 0003676 : nucleic acid binding	0005622 : intracellular; 0005840 : ribosome; 0030529 : ribonucleoprotein complex	0006412 : translation
ort1026	rnpA	Ribonuclease P protein component	A8LMA4	0.168	0.008	-0.181	-0.222	COG0594	[LR]	0016787 : hydrolase activity; 0003676 : nucleic acid binding		0006396 : RNA processing
ort1027		UPF0161 protein Dshi_0331	A8LMA3	0.055	0	0.101	0.202	COG0759	[S]
ort1029	argB	Acetylglutamate kinase ( EC=2.7.2.8)	A8LM96	0.67	0.039	-0.073	0.065	COG0548	[E]	0000166 : nucleotide binding; 0016740 : transferase activity	0005622 : intracellular	0006082 : organic acid metabolic process; 0006519 : cellular amino acid and derivative metabolic process; 0009308 : cellular amine metabolic process
ort1034	rluC	Pseudouridine synthase ( EC=5.4.99.-)	A8LM87	0.132	0.004	-0.099	0.091	COG0564	[R]	0003676 : nucleic acid binding; 0016853 : isomerase activity		0016070 : RNA metabolic process; 0043412 : biopolymer modification
ort1036	rplQ	50S ribosomal protein L17	A8LM82	0.397	0	-0.072	0.332	COG0203	[M]	0005198 : structural molecule activity	0005622 : intracellular; 0005840 : ribosome; 0030529 : ribonucleoprotein complex	0006412 : translation
ort1038	rpsK	30S ribosomal protein S11	A8LM80	0.289	0.021	-0.084	0.304	COG0100	[I]	0005198 : structural molecule activity; 0003676 : nucleic acid binding	0005622 : intracellular; 0005840 : ribosome; 0030529 : ribonucleoprotein complex	0006412 : translation
ort1041		Preprotein translocase secY subunit	A8LM77	0.403	0.026	-0.012	0.154	COG0201	[H]	0005215 : transporter activity; 0005515 : protein binding	0016020 : membrane	0015031 : protein transport; 0006810 : transport; 0051641 : cellular localization
ort1043	rpmD	50S ribosomal protein L30	A8LM75	0.058	0.001	-0.072	0.329	COG1841	[C]	0005198 : structural molecule activity	0005622 : intracellular; 0005840 : ribosome; 0030529 : ribonucleoprotein complex	0006412 : translation
ort1044	rpsE	30S ribosomal protein S5	A8LM74	0.355	0	-0.067	0.339	COG0098	[J]	0005198 : structural molecule activity; 0003676 : nucleic acid binding	0005622 : intracellular; 0005840 : ribosome; 0030529 : ribonucleoprotein complex; 0015935 : small ribosomal subunit	0006412 : translation
ort1047	rpsH	Ribosomal protein S8	A8LM71	0.566	0	-0.057	0.304	COG0096	[E]	0005198 : structural molecule activity	0005622 : intracellular; 0005840 : ribosome; 0030529 : ribonucleoprotein complex	0006412 : translation
ort1053	rpmC	50S ribosomal protein L29	A8LM65	0.581	0.036	-0.086	0.262	COG0255	[S]	0005198 : structural molecule activity	0005622 : intracellular; 0005840 : ribosome; 0030529 : ribonucleoprotein complex	0006412 : translation
ort1054		Putative uncharacterized protein	A8LM64	0.398	0.012	-0.102	0.27	COG0197	[E]
ort1056	rpsC	30S ribosomal protein S3	A8LM60	0.247	0.002	-0.073	0.31	COG0092	[H]	0005198 : structural molecule activity; 0003676 : nucleic acid binding	0005622 : intracellular; 0005840 : ribosome; 0030529 : ribonucleoprotein complex; 0015935 : small ribosomal subunit	0006412 : translation
ort1057	rplV	50S ribosomal protein L22	A8LM59	0.214	0	-0.081	0.31	COG0091	[R]	0005198 : structural molecule activity; 0003676 : nucleic acid binding	0005622 : intracellular; 0005840 : ribosome; 0030529 : ribonucleoprotein complex	0006412 : translation
ort1058	rpsS	30S ribosomal protein S19	A8LM58	0.654	0.028	-0.055	0.335	COG0185	[D]	0005198 : structural molecule activity; 0003676 : nucleic acid binding	0005622 : intracellular; 0005840 : ribosome; 0030529 : ribonucleoprotein complex; 0015935 : small ribosomal subunit	0006412 : translation
ort1061	rpsJ	Ribosomal protein S10	A8LM47	0.215	0.026	-0.055	0.363	COG0051	[O]	0005198 : structural molecule activity	0005622 : intracellular; 0005840 : ribosome; 0015935 : small ribosomal subunit	0006412 : translation
ort1062	fusA	Elongation factor G	A8LM45	0.19	0	-0.096	0.194	COG0480	[E]	0016787 : hydrolase activity; 0000166 : nucleotide binding; 0003676 : nucleic acid binding; 0045182 : translation regulator activity	0005622 : intracellular	0006412 : translation
ort1064	rpsL	30S ribosomal protein S12	A8LM43	0.085	0.031	-0.055	0.363	COG0048	[H]	0005198 : structural molecule activity; 0003676 : nucleic acid binding	0005622 : intracellular; 0005840 : ribosome; 0030529 : ribonucleoprotein complex; 0015935 : small ribosomal subunit	0006412 : translation
ort1065	rpoC	DNA-directed RNA polymerase subunit beta' (EC=2.7.7.6)	A8LM41	0.331	0.002	-0.023	0.213	COG0086	[H]	0016740 : transferase activity; 0003676 : nucleic acid binding		0006350 : transcription; 0016070 : RNA metabolic process
ort1069	rplA	50S ribosomal protein L1	A8LLK0	0.433	0.02	-0.149	0.088	COG0081	[J]	0005198 : structural molecule activity; 0003676 : nucleic acid binding	0005622 : intracellular; 0005840 : ribosome; 0030529 : ribonucleoprotein complex	0006396 : RNA processing; 0006412 : translation; 0065007 : biological regulation
ort1070	rplK	50S ribosomal protein L11	A8LLJ9	0.082	0	-0.095	0.284	COG0080	[J]	0005198 : structural molecule activity; 0003676 : nucleic acid binding	0005622 : intracellular; 0005840 : ribosome; 0030529 : ribonucleoprotein complex	0006412 : translation
ort1075		RpsU-divergently transcribed protein	A8LLI6	0.595	0.017	-0.044	0.004	COG5590	[S]			0051186 : cofactor metabolic process
ort1077	adh	Alanine dehydrogenase	A8LLI3	0.281	0.003	-0.075	0.227	COG0686	[K]	0003824 : catalytic activity; 0005488 : binding; 0016491 : oxidoreductase activity; 0000166 : nucleotide binding; 0048037 : cofactor binding; 0009055 : electron carrier activity		0008152 : metabolic process
ort1078		Putative uncharacterized protein	A8LLH7	0.095	0	-0.03	0.212	COG0073	[TK]
ort1079	pheT	Phenylalanyl-tRNA synthetase, beta subunit ( EC=6.1.1.20)	A8LLH6	0.18	0.001	-0.04	0.062	COG0073	[S]	0016874 : ligase activity; 0043167 : ion binding; 0000166 : nucleotide binding; 0003676 : nucleic acid binding	0005622 : intracellular	0006396 : RNA processing; 0006082 : organic acid metabolic process; 0006412 : translation; 0006519 : cellular amino acid and derivative metabolic process; 0009308 : cellular amine metabolic process; 0016070 : RNA metabolic process
ort1083		Putative uncharacterized protein	A8LLG5	0.419	0	-0.075	0.257	COG3492	[K]
ort1086		ATP--cobalamin adenosyltransferase	A8LLF7	0.143	0.003	0.088	0.166	COG2096	[R]	0000166 : nucleotide binding; 0016740 : transferase activity		0006766 : vitamin metabolic process; 0046483 : heterocycle metabolic process; 0051186 : cofactor metabolic process
ort1088	hbdA	3-hydroxybutyryl-CoA dehydrogenase (EC=1.1.1.157)	A8LLF3	0.175	0	-0.055	0.218	COG1250	[L]	0003824 : catalytic activity; 0005488 : binding; 0016491 : oxidoreductase activity; 0048037 : cofactor binding		0008152 : metabolic process; 0006629 : lipid metabolic process; 0006082 : organic acid metabolic process; 0044255 : cellular lipid metabolic process
ort1089		Two component transcriptional regulator, winged helix family	A8LLF1	0.928	0	-0.055	0.257	COG0745	[I]	0003676 : nucleic acid binding; 0004871 : signal transducer activity; 0030528 : transcription regulator activity		0006350 : transcription; 0007154 : cell communication; 0065007 : biological regulation; 0016070 : RNA metabolic process
ort1092		Putative uncharacterized protein	A8LLE8	0.726	0.002	-0.112	-0.298	COG1660	[R]	0000166 : nucleotide binding
ort1096	recO	DNA repair protein recO	A8LLE2	0.208	0.045	0.03	0.094	COG1381	[GER]			0050896 : response to stimulus; 0006259 : DNA metabolic process; 0006281 : DNA repair
ort1100	lepB	Signal peptidase I ( EC=3.4.21.89)	A8LLD8	0.795	0.03	-0.021	0.131	COG0681	[IQR]	0008233 : peptidase activity; 0016787 : hydrolase activity	0016020 : membrane	0006508 : proteolysis
ort1102	pdxJ	Pyridoxal phosphate biosynthetic protein PdxJ precursor	A8LLD5	0.184	0.028	-0.055	0.259	COG0854	[S]	0003824 : catalytic activity; 0016740 : transferase activity	0005622 : intracellular	0008152 : metabolic process; 0006766 : vitamin metabolic process
ort1109	rnhA	Ribonuclease H (EC=3.1.26.4)	A8LLC1	0.404	0.042	-0.198	0.072	COG0328	[E]	0043167 : ion binding; 0016787 : hydrolase activity; 0003676 : nucleic acid binding	0005622 : intracellular	0016070 : RNA metabolic process; 0043285 : biopolymer catabolic process
ort1111	def2	Peptide deformylase	A8LLB9	0.444	0.021	-0.112	0.208	COG0242	[S]	0043167 : ion binding; 0016787 : hydrolase activity		0006412 : translation
ort1113		Aminotransferase class I and II	A8LLB7	0.061	0.041	-0.185	-0.353	COG1168	[S]	0003824 : catalytic activity; 0016740 : transferase activity; 0005496 : steroid binding; 0019842 : vitamin binding; 0048037 : cofactor binding		0008152 : metabolic process
ort1126	dao	FAD dependent oxidoreductase precursor	A8LKQ9	0.943	0.015	0.009	0.117	COG0665	[J]	0016491 : oxidoreductase activity
ort1129	dapA	Dihydrodipicolinate synthase (EC=4.2.1.52)	A8LKQ5	0.884	0.038	-0.075	0.165	COG0329	[H]	0003824 : catalytic activity; 0016829 : lyase activity	0005622 : intracellular	0006082 : organic acid metabolic process; 0006519 : cellular amino acid and derivative metabolic process; 0009308 : cellular amine metabolic process; 0008152 : metabolic process
ort1132		Aspartate transaminase ( EC=2.6.1.1)	A8LKQ1	0.069	0.014	-0.053	0.21	COG1448	[J]	0003824 : catalytic activity; 0016740 : transferase activity; 0005496 : steroid binding; 0019842 : vitamin binding; 0048037 : cofactor binding		0008152 : metabolic process; 0006082 : organic acid metabolic process; 0006519 : cellular amino acid and derivative metabolic process; 0009308 : cellular amine metabolic process
ort1136	ugpQ	Glycerophosphoryl diester phosphodiesterase	A8LKP2	0.535	0.032	0.33	-0.115	COG0584	[J]	0016787 : hydrolase activity		0006629 : lipid metabolic process; 0006066 : cellular alcohol metabolic process
ort1137		Putative uncharacterized protein	A8LKP1	0.027	0.074	-0.046	0.109	COG3146	[J]
ort1140	accD	Acetyl-CoA carboxylase, carboxyl transferase, beta subunit	A8LKN7	0.599	0.025	-0.032	0.306	COG0777	[L]	0016740 : transferase activity; 0016874 : ligase activity	0009317 : acetyl-CoA carboxylase complex	0006082 : organic acid metabolic process; 0044255 : cellular lipid metabolic process
ort1143		GCN5-related N-acetyltransferase	A8LKM6	0.81	0	0.03	-0.048	COG0454	[J]	0016740 : transferase activity		0008152 : metabolic process
ort1147		FAD-dependent pyridine nucleotide-disulphide oxidoreductase	A8LKM0	0.894	0.05	-0.141	0.023	COG0446	[J]	0000166 : nucleotide binding; 0048037 : cofactor binding; 0009055 : electron carrier activity; 0016491 : oxidoreductase activity	0005622 : intracellular	0009987 : cellular process; 0065007 : biological regulation
ort1149		AFG1-family ATPase	A8LKL8	0.094	0	-0.077	0.142	COG1485	[F]	0000166 : nucleotide binding
ort1151	rppH	RNA pyrophosphohydrolase ( EC=3.6.1.-)	A8LKJ8	0.566	0.006	-0.061	0.15	COG0494	[K]	0016787 : hydrolase activity
ort1154	gpmI	2,3-bisphosphoglycerate-independent phosphoglycerate mutase (EC=5.4.2.1)	A8LKJ5	0.945	0.006	-0.151	0.09	COG0696	[J]	0003824 : catalytic activity; 0043167 : ion binding; 0016853 : isomerase activity	0005622 : intracellular	0005975 : carbohydrate metabolic process; 0006066 : cellular alcohol metabolic process; 0006091 : generation of precursor metabolites and energy; 0043170 : macromolecule metabolic process; 0008152 : metabolic process
ort1156		Iojap-like protein	A8LKJ3	0.303	0.002	-0.022	0.079	COG0799	[J]
ort1157	leuC	3-isopropylmalate dehydratase large subunit (EC=4.2.1.33)	A8LKJ1	0.361	0.02	-0.057	0.275	COG0065	[O]	0043167 : ion binding; 0016829 : lyase activity; 0051540 : metal cluster binding		0006082 : organic acid metabolic process; 0006519 : cellular amino acid and derivative metabolic process; 0009308 : cellular amine metabolic process; 0008152 : metabolic process
ort1158	leuD	3-isopropylmalate dehydratase small subunit (EC=4.2.1.33)	A8LKI9	0.36	0.033	-0.028	0.174	COG0066	[ET]	0016829 : lyase activity	0005622 : intracellular; 0043234 : protein complex	0006082 : organic acid metabolic process; 0006519 : cellular amino acid and derivative metabolic process; 0009308 : cellular amine metabolic process; 0008152 : metabolic process
ort1159		Putative uncharacterized protein precursor	A8LKI8	0.499	0.028	0.055	-0.175	COG0473	[E]
ort1163		Lipoprotein, putative precursor	A8LJZ1	0.433	0.033	-0.108	-0.047	COG4764	[U]
ort1164	caiD	Enoyl-CoA hydratase/isomerase	A8LJZ0	0.146	0.002	-0.035	-0.16	COG1024	[S]	0003824 : catalytic activity; 0016853 : isomerase activity		0008152 : metabolic process
ort1167	suhB2	Inositol-phosphate phosphatase (EC=3.1.3.25)	A8LJY6	0.767	0.029	0.087	-0.101	COG0483	[C]	0016787 : hydrolase activity		0005975 : carbohydrate metabolic process
ort1170		Aminotransferase class I and II	A8LJY3	0.828	0.005	-0.021	0.053	COG0436	[J]	0003824 : catalytic activity; 0016740 : transferase activity; 0005496 : steroid binding; 0019842 : vitamin binding; 0048037 : cofactor binding		0008152 : metabolic process
ort1176		Putative uncharacterized protein	A8LJW4	0.328	0.007	0.072	0.004	COG3786	[E]
ort1181		Peptidase S16 lon domain protein	A8LJV7	0.733	0	-0.029	-0.005	COG2802	[MU]	0008233 : peptidase activity		0006508 : proteolysis
ort1184	dsbA1	Thiol-disulfide oxidoreductase D, putative precursor	A8LJV3	0.528	0.021	-0.122	-0.037	COG1651	[O]
ort1188	rnhB	Ribonuclease HII ( Short=RNase HII EC=3.1.26.4)	A8LJU6	0.143	0.003	0.06	0.199	COG0164	[IQR]	0043167 : ion binding; 0003676 : nucleic acid binding; 0016787 : hydrolase activity	0005622 : intracellular	0016070 : RNA metabolic process; 0043285 : biopolymer catabolic process
ort1196	gltB	Glutamate synthase (Ferredoxin) ( EC=1.4.7.1)	A8LJS5	0.201	0.045	-0.027	0.284	COG0067	[O]	0003824 : catalytic activity; 0016491 : oxidoreductase activity		0008152 : metabolic process; 0006082 : organic acid metabolic process; 0006519 : cellular amino acid and derivative metabolic process; 0009308 : cellular amine metabolic process; 0006807 : nitrogen compound metabolic process
*Protein id from iProclass at Protein infomation resource (PIR) using well-investigated Dinoroseobacter shibae DFL12 genome as a reference. The manually curated annotations are accesible from PIR website(http://pir.georgetown.edu).
†The p-values for genes SH or AU tests against T1 topology in Figure 1.
‡The position of gene in PCoA analysis (in Figure 2).
