# Supplementary material for: Phylogenomic Analysis of Marine Roseobacters
Source: PLoS One. 2010 Jul 15;5(7):e11604. doi: 10.1371/journal.pone.0011604 (PMC2904699; doi:10.1371/journal.pone.0011604)
Supplement: File S1 — Protein sequence alignment of 109 HGT genes. Alignment was filtered by Gblocks to obtain reliable alignment regions for NJ or ML phylogenetic analyses. (0.20 MB ZIP) [file pone.0011604.s007.zip]

Archive with 110 entries (109 files):
- 109HGTALIGN/
- 109HGTALIGN/ort1000.txt
- 109HGTALIGN/ort1023.txt
- 109HGTALIGN/ort103.txt
- 109HGTALIGN/ort1031.txt
- 109HGTALIGN/ort106.txt
- 109HGTALIGN/ort110.txt
- 109HGTALIGN/ort1114.txt
- 109HGTALIGN/ort1115.txt
- 109HGTALIGN/ort1116.txt
- 109HGTALIGN/ort1117.txt
- 109HGTALIGN/ort1118.txt
- 109HGTALIGN/ort1123.txt
- 109HGTALIGN/ort1124.txt
- 109HGTALIGN/ort1125.txt
- 109HGTALIGN/ort1133.txt
- 109HGTALIGN/ort1172.txt
- 109HGTALIGN/ort118.txt
- 109HGTALIGN/ort1190.txt
- 109HGTALIGN/ort148.txt
- 109HGTALIGN/ort173.txt
- 109HGTALIGN/ort175.txt
- 109HGTALIGN/ort182.txt
- 109HGTALIGN/ort19.txt
- 109HGTALIGN/ort193.txt
- 109HGTALIGN/ort211.txt
- 109HGTALIGN/ort234.txt
- 109HGTALIGN/ort240.txt
- 109HGTALIGN/ort251.txt
- 109HGTALIGN/ort266.txt
- 109HGTALIGN/ort285.txt
- 109HGTALIGN/ort292.txt
- 109HGTALIGN/ort297.txt
- 109HGTALIGN/ort304.txt
- 109HGTALIGN/ort324.txt
- 109HGTALIGN/ort33.txt
- 109HGTALIGN/ort347.txt
- 109HGTALIGN/ort369.txt
- 109HGTALIGN/ort376.txt
- 109HGTALIGN/ort38.txt
- 109HGTALIGN/ort380.txt
- 109HGTALIGN/ort395.txt
- 109HGTALIGN/ort402.txt
- 109HGTALIGN/ort405.txt
- 109HGTALIGN/ort406.txt
- 109HGTALIGN/ort414.txt
- 109HGTALIGN/ort426.txt
- 109HGTALIGN/ort427.txt
- 109HGTALIGN/ort441.txt
- 109HGTALIGN/ort444.txt
- 109HGTALIGN/ort446.txt
- 109HGTALIGN/ort477.txt
- 109HGTALIGN/ort495.txt
- 109HGTALIGN/ort499.txt
- 109HGTALIGN/ort512.txt
- 109HGTALIGN/ort518.txt
- 109HGTALIGN/ort533.txt
- 109HGTALIGN/ort538.txt
- 109HGTALIGN/ort545.txt
- 109HGTALIGN/ort559.txt
- 109HGTALIGN/ort571.txt
- 109HGTALIGN/ort580.txt
- 109HGTALIGN/ort594.txt
- 109HGTALIGN/ort595.txt
- 109HGTALIGN/ort601.txt
- 109HGTALIGN/ort602.txt
- 109HGTALIGN/ort607.txt
- 109HGTALIGN/ort608.txt
- 109HGTALIGN/ort661.txt
- 109HGTALIGN/ort665.txt
- 109HGTALIGN/ort669.txt
- 109HGTALIGN/ort670.txt
- 109HGTALIGN/ort671.txt
- 109HGTALIGN/ort678.txt
- 109HGTALIGN/ort697.txt
- 109HGTALIGN/ort720.txt
- 109HGTALIGN/ort725.txt
- 109HGTALIGN/ort726.txt
- 109HGTALIGN/ort727.txt
- 109HGTALIGN/ort731.txt
- 109HGTALIGN/ort732.txt
- 109HGTALIGN/ort736.txt
- 109HGTALIGN/ort752.txt
- 109HGTALIGN/ort754.txt
- 109HGTALIGN/ort770.txt
- 109HGTALIGN/ort772.txt
- 109HGTALIGN/ort773.txt
- 109HGTALIGN/ort784.txt
- 109HGTALIGN/ort817.txt
- 109HGTALIGN/ort818.txt
- 109HGTALIGN/ort830.txt
- 109HGTALIGN/ort840.txt
- 109HGTALIGN/ort853.txt
- 109HGTALIGN/ort873.txt
- 109HGTALIGN/ort882.txt
- 109HGTALIGN/ort884.txt
- 109HGTALIGN/ort896.txt
- 109HGTALIGN/ort90.txt
- 109HGTALIGN/ort904.txt
- 109HGTALIGN/ort906.txt
- 109HGTALIGN/ort907.txt
- 109HGTALIGN/ort915.txt
- 109HGTALIGN/ort916.txt
- 109HGTALIGN/ort937.txt
- 109HGTALIGN/ort945.txt
- 109HGTALIGN/ort962.txt
- 109HGTALIGN/ort963.txt
- 109HGTALIGN/ort972.txt
- 109HGTALIGN/ort974.txt
- 109HGTALIGN/ort989.txt
