# Supplementary material for: Phylogenomic Analysis of Marine Roseobacters
Source: PLoS One. 2010 Jul 15;5(7):e11604. doi: 10.1371/journal.pone.0011604 (PMC2904699; doi:10.1371/journal.pone.0011604)
Supplement: File S1 — Protein sequence alignment of 109 HGT genes. Alignment was filtered by Gblocks to obtain reliable alignment regions for NJ or ML phylogenetic analyses. (0.20 MB ZIP) [file pone.0011604.s007.zip › 109HGTALIGN/ort1000.txt]

    17    407
RCC        LAAMALAGTI AAPAMAELVI PDLSYRTGPY AAGGTPFSDG YQDYFNLLNA 
LVE        LAVMALAGSM TATAMADLVI PDLSYRTGPY AAGGVPFSDG YQDYFALLNA 
OAN        LGALALTATI GAAAMADLVI PDLSYRSGAY AAGGTPFSDG YQDYFNLLNA 
JAN        VTLIAVAAAV AAPAAADLVF PSLSYRTGPY AAGGIPFADG YADYMTLLNE 
DSH        LTSMAVAATM VAPVMADLVY PSLSYRTGPY AAGGIPFADG YADYFTLLNE 
PGA        LTTLALGAVM AAPAMADLVF PSLSYRTGPY AAGGIPFADG YADYFTLVNE 
RGR        LTTLALGAAM AAPAMADLVF PSLSYRTGPY AAGGIPFADG YADYFTLVNE 
SIL        LTSVALSALI AAPAMADLVF PDLSYRTGPY AAGGIPFSDG YNDYFTLVNE 
SPO        LATVALGALM AAPALADLTF PSLSYRTGPY AAGGIPFADG YADYFTLLNE 
RDE        IGTWAVAAVM AAPVMADLVF PSLSYRTGPY AANGIPFADG YADYFTLLNE 
RLO        IGTWAVAALM AAPVMADLVF PSLSYRTGPY AANGIPFADG YADYFTLLNE 
OIN        LGTLAVAGLM AAPVMADLVF PSLSYRTGPY AAGGIPFADG YADYFTLLNE 
SUL        MTTLALGAAL AAPAMAELVF PSLSYRTGPY AANGIPFADG YADYFTLLNE 
RHB        LATVALGAAV AAPALADLTF TALSYRTGPY AANGIPFADG YADYFTLLNE 
ROS        LLTALTAAML VAPALAELTV VDTSYRTGPY GANGIPFSDG YQDYFTLLNE 
OBA        LMAALAATVM GVPALADLTI PALNYRTGPY APSGIPYADG FSDYMTMLNE 
SSE        LAVAAVVAGV TAAMAQELYT PNLSYRTGPF AATGIPLMNG QADYMTMLNE 

           RDGGIGGEPI RIVECETGYN TEKGVECYES TKEGALIYQP LSTGITYQII 
           RDGGIGGEPV RVIECETAYN TERGVECYEA TKEGALIYQP LSTGITYQLI 
           RDGGIGGEAI RIVECETGYN TEVGVECYES TKEGALVYQP LSTGITYQLI 
           RDGGIGGVMT RVPECETAYN TERGVECYES TREGALVYQP LSTGITYQLI 
           RDGGIGGVMT RVLECETGYN TQKGVECYES TKEGSLVYQP LSTGITYQLI 
           RDGGINGVKA KVIECETGYN TEKGVECYES TKEGALVYQP LSTGITYQLI 
           RDGGIGGVKA RVIECETGYN TEKGVECYES TKEGALIYQP LSTGITYQLI 
           RDGGIGGVKA RVIECETGYN TEKGVECYES TKEGALVYQP LSTGITYQLI 
           RDGGIGGVKA NVLECETGYN TEKGVECYES TKQGALVYQP LSTGITYQLI 
           RDGGIGGVMT RVPECETGYN TEKGVECYES TKEGALVYQP LSTGITYQLI 
           RDGGIGGVMT RVPECETGYN TEKGVECYES TKEGALVYQP LSTGITYQLI 
           RDGGIGGETI RVPECETAYN TEKGVECYES TKEGALVYQP LSTGITYQLI 
           RDGGIGGEPI RMIECETGYN TEKGVECYES TKEGALVYQP LSTGITYQLI 
           RDGGIGGEMI ELIECETGYN TEKGVECYES TKSGALVYQP LSTGITYQLI 
           RDGGIGGEKI NLVECETGYN TEKGVECYEA TKNGALIYQP LSTGITYQLI 
           RDGGIGGEQI NVLECETGYN TEKGVECYEQ TKQGALVYIP QSTGITYQLI 
           RDGGIGGAKI NFEECETGYS TEKGVECYEK TKGQAIVTQP WSTGITLQVL 

           PKATVDEIPI HTMGYGRTSA ANGEVFNWVF NYPANYWDAA SVMVNYLLLS 
           PRTTADNIPL HTMGYGRTSA ANGEVFNWVF NYPANYWDAA SVAVNYLLLD 
           PRATADGIPI HTMGYGRTSA ADGETFNWVF NYPANYWDAA SVMVNYLLLE 
           PRTTVDGIPL HTMGYGRTSA ANGDVFSHTF NYPANYWDAA SVIVNQLLLE 
           PKATADGIPL HTMGYGRTSA ANGTVFSHVF NYPANYWDAA SVAVNHLLLE 
           PKVTADGIPL HTMGYGRTSA ANGEVFSNVF NYPANYWDGA SGIINYLLLN 
           PKVTADGIPL HTMGYGRTSA ANGKVFSNVF NYPANYWDGA SGVINYLLLN 
           PKVTADGIPL HTMGYGRTSA ANGKVFSNVF NYPANYWDGA SGVINYLLLN 
           PKATADGIAI HSMGYGRTSA KNGNVFSHVF NYPANYWDGA SGAVNYLLIK 
           PKATADGIPV HSMGYGRTSA KDGTVFRNIF NYPANYWDGA SFAIKHLLLE 
           PKATADGIPV HSMGYGRTSA KDGTVFRNIF NYPANYWDGA SFAIKHLLLD 
           PKVTADDIPM LTSGLGRTSA KDGNTFSHVF NFPANYWDGA SVAVKHIMLS 
           PKATADGIPV HSMGYGRTSA KDGSVFKNIF NYPTNYWDGA SVAIKHLLLE 
           PKATADEIPV HSMGYGRTSA KNGEVFNYIF NYPANYWDGA SVAIKYLLLE 
           PKVSSDGIPM HTMGYGRTSA KNGEVFKWVF NYPANYWDGA SHAITHILIK 
           PKATADEIPI WSVAYGRTSA VNGKVFEWIF NLPGTYWDAA SIMTKYAMLD 
           PKTNVDEIPI LASGYGFSPM MDGETFQWAF NTPAGYWDGA DMIIQYLELE 

           GKKIALVYHN SAYGKEPIRT LEELSAMHGF ELSQLAVDHP GQEQKSQWLQ 
           GKTIALVYHN SAYGKEPIRT LEDLSALHGF TLTQLAVDHP GQEQKSQWLQ 
           GKDITLLFHN SAYGKEPIAT LNALAELHGF NFSELAVDHP GQEQTAQWLQ 
           GQTIALLYHN SAYGREPIRT LETLSEQHGF ELSQLAVDHP GQEQGNQWLQ 
           GKTIALLYHN SAYGKEPIRT LEELSAKHGF ELTTIAVDHP GQEQKSQWLQ 
           GKKISLLFHN SAYGKEPIRT LEELSKKHGF TLSTLPVDHP GQEQKSQWLQ 
           GKKISLLFHN SAYGKEPIRT LEELSKKHGF TLSTLPVDHP GQEQKSQWLQ 
           GKKIALVYHN SAYGKEPIRT LEELSKKHGF ELSLLPVDHP GQEQKSQWLQ 
           GKKIALVYHN SAYGKEPIRT LEELSKKHGF DLSTLPVDHP GQEQKSQWLQ 
           GKKIALVYHN SAYGKEPIRT LEELSEKHGF ELMLLAVDHP GQEQKSQWLQ 
           GKKIALVYHN SAYGKEPIRT LEELSEKHGF ELLLLAVDHP GQEQKSQWLQ 
           GKKIALVYHN SAYGKEPIRT LQELSKKHGF ELKEVPVDHP GQEQKSQWLQ 
           GKKIALVYHN SAYGKEPIRT LEELGKKHGF ELSLLPVDHP GQEQKSQWLQ 
           GKKIALVYHN SAYGKEPIRT LEELSAKHGY ELITLPVDHP GQEQKSQWLQ 
           GRKIALVYHN SAYGKEPIRT LEELAKKHGF ELTLLPVEHP GQEQKSQWLQ 
           GKKIALVYHN SAYGKEPIRT LEKLSEKHGF ELVLLAVDHP GQEQKSQWLQ 
           GKKIVHLHLD HPFGKEPLPV LEKLAEEKGF ELVPIPVGLK EMQQSAQWLQ 

           IRRERPDYVL MWGWGVMNQV AVQEAANIGF PMENFIGNWW AGAEHDVTPA 
           IRRERPDYVL MWGWGVMNQV AVQEAANIGF PMENFIGNWW AGAEHDVTPA 
           IRRERPDYVL MWGWGVMNQV AIQEAANISY PMDQFIGNWW AGAEHDVTPA 
           IRRERPDYVV MWGWGVMNQV AIQEAINVRY PMENFIGNWW AGADHDVESA 
           IRRERPDYVV MWGWGVMNQV AVQEAANIRF PMENFIGNWW AGSENDVIPA 
           IRRDRPDFVI MWGWGVMNQV AIQEAANTRY PMENFIGVWW SGAEHDVMAA 
           IRRDRPDFVI MWGWGVMNQV AIQEAANIRY PMENFIGVWW SGAEHDVMPA 
           IRRDRPDNVV MWGWGVMNQV AIQEASNIRF PMENFIGVWW SGAEHDVMAA 
           IRRDKPDYVL MWGWGVMNQV AVQEAANIRF PMENFIGIWW SGSENDVLPA 
           IRRERPDNVI MYGWGVMNQV AIQEAANIRF PMENFIGIWW SGSENDVRPA 
           IRRERPDNVI MYGWGVMNQV AIQEAANIRF PMENFIGIWW SGSENDVRPA 
           IRRDKPDYVI MYGWGVMNQV AVQEAANIRF PMDKFIGIWW SGSENDVLSA 
           IRREKPDNVI MYGWGVMNQV AVQEAANIRY PMDQFIGIWW SGSENDVRPA 
           IRRDKPDYTL MWGWGVMNQV AIQEAVNIRY PMENFIGIWW SGSENDVLPA 
           IRREKPDNVL MWGWGVMNQV AVQEAVNIRY PMDQFIGIWW SGSENDVKAA 
           IRRERPDYVF MWGWGVMNQV AIQEASNIRF PMDKFIGVWW SGSEADVVPV 
           IRRERPDYVI MWGWGAMNAG AITEAVKTKF PMENFIGVWW AGHDADLKIV 

           GAGADGYKSL NMNRIDPVFA EIQSLVHEAG NAAGDGSNVG SVLYTRGMYA 
           GMAANGYKSL NMNPITPVLS EIQSLVHEAG NAAGDGSNLG SVLYVRGMYA 
           GAAANGYLSL NMNRIGPVLA EMQSMVVDAG NGAGDGSNVG SVLYVRGMYA 
           GADAAGYRSL NMNRLGPVFA EIQEHVIDAG LNAGDGTNLG NVLYTRGMYA 
           GMAADGYKSL AMHSVGPIYE DLKTHVFDKG LAAGAGDQHG TVLYNRGLYA 
           GDKANGYKAV TFHGVGPVFA DIQTHVVDKG LAAGAGDQIG NVLYNRGMYA 
           GEKADGYKAV TFHGVGPVFD DIQTHVVDKG LAAGAGDQIG NVLYNRGMYA 
           GDKADGYKAV TFHNVGPIFE DIQTHVVDKG LAAGAGDQIG NVLYNRGMYA 
           GDAANGYKAL TFHNVGPLFD DLQKYVIDAG KAAGAGDQVG TVLYNRGLYA 
           GAAADGYKAL AFHNVGPVFD DIQKYVVDAG KAAGAGDQIG TVLYNRGLYA 
           GGAADGYKAL AFHNVGPVFE DIQKYVVDAG KAAGAGDQIG TVLYNRGLYA 
           GAAADGYKAL TFHNVGPLYD DLKKHVVDAG KAAGAGDQVG TVLYNRGVYA 
           GDKANGYKAL TFHNVGPVFD DIQKYVVDTG KAAGAGDQIG TALYNRGLYA 
           GEGANGYKAL TFHNVGPVFD DIQQYVVDAG KAAGAGDQIG TALYNRGLYA 
           GEGANGYKAL TFHNLGPVYD DLRKFVVDGG KAAGAGDQVG SVLYNRGMYA 
           GEGADGYKSV TWHGAGPAMQ EIKSTVIDAG LAAGDGTKFG EVGYNRGVYT 
           GEDGKGYKSI SWSFPNPVIA DIKKYVVDAG LTKSNPEEME GVFYNRGIII 

           AMLAAEAIAK AQEIHGVSDV TAAMVRDGMA ALEITEARMA ELGMSQIGPE 
           AMLAAEAIAN AQDIHGVADV TPAMVRDGME ALEITNARMT ELGMEGIGPE 
           AMLAAEAIAK AQEIHGVADI TPAMMRDGME ALEITNARME ELGMPLVGPE 
           AMLAAEAAAT AQEIHGVAEI DASMMRDGME ALEITNARME ELGMPGIGPE 
           AMLAAEATRK AQEIHGVADI TPAMMRDGME ALEITEARMA ELGMPDFGPA 
           AMLAVEAAKT AQEIHGTNDI TPAMMRDGME ALEMPEARMS ALGMPYFGPS 
           AMLAVEAAKT AQEIHGTADI TPAMMRDGME ALEMPEARMS ALGMPLFGPA 
           AMLAVEAAKT AQEIHGTAEI DASMMRDGME ALSITAEKMN ALGMPNFGPS 
           AMLAAEAAKK AQEISGKADI TAADMRDGME ALEMTEAKMA ELGLPNFGPT 
           AMLAAEAART AQEIHGVAEI TAPMMRDGME ALKITEEKMA ALGLPGFGPA 
           AMLAAEAAKT AQEIHGVAEI TAPMMRDGME ALKITEEKMA ALGLPNFGPA 
           AMLVSEAART AQEIHGVSNI TGGQMRDGME QLEITEEKMA ALGLPDFGPE 
           AMLAAEAAKT AQGIHDTKAL TPAQMRDGME ALEITEAKMA DLGLPNFGPE 
           AMLAAEAAKT AQEMHGTSTL TPQQMRDGME NLEITEAKMT DLGLPGFGPE 
           AMLAAEAIKT AQEMHGVSAI NAAQMRDGME NLEMTEAKMA ALGLPNFGPE 
           AAVLAEAIRQ AQEASGTSDI DATQLRDAME TLEISDARFE ELGLPGFTGG 
           SAILAEGIRK AQEEYGTAEI DASQLRWGLE NIDMTEARID ELGLTGMVPP 

           FSVSCENHGG SGLGIVQQWN AADWVALTDY IAPDDSVIDP LIAADSAAFA 
           FAVTCQNHGG TGQGLVQQWN ASAWEPLTGF ISPDASVIAP LIAEDSAAFA 
           FSVSCQDHGG SGMGIVQQWD AAAFVALTDY IAPDDSVTGP LITADAAAFA 
           FAVTCEDHGG TGMAIMQQWD GEAWVTLTDF IAPDDSVTQP LVLEDSAQYA 
           FSVSCEDHGG SGAAKIQQWD ADTWTVISDW IAPDAEVINA LVTADSEAFA 
           FNVSCENHGG PGLVGMTQWD ASAWNLISDF APSDRDVIQP LIEEDSMAYA 
           FNVSCENHGG PGLVGMTQWD ASAWTLISDF AQSDRDVIQP LIDEDSAAYA 
           FDVSCENHGG PGLVGVTQWD AETWSLVSGF NPTDQEVIDA LVAEDSASYA 
           FSVSCGNHGG DALVGVTQWD ATSWSLISDF KPTDGDVIGA LIEEDSSAYA 
           FEVSCENHGG GGFVAMAQWS GTNWTLISDY EQSDQDVIGP LIAEDAAAFA 
           FDVSCENHGG GGFVAMAQWS GTNWTLISDY EQSDQDVIGP LIAEDAAAFA 
           FSVSCDNHGG EGFVAVTQWD AEAWNLVSDF MQSDQDVIQP LIDEDSKAYA 
           FTVSCENHGG NGYGAVAQWD AAAWSLITDY IQSDQDVLAP LVTEDAQAFA 
           FSVSCQNHGG DGYAAVAQWD AAAWSLITDY MQADLDVLSP LIEEDSAAFA 
           FKVSCQNHGG NGFGAVSQWD AAAFKLITDY FQSDQEIISA LVAEDSAAFA 
           FQLSCAQHSA PRTAFIQQWN AADWTPVSDF MEPDLEVIDP LIMEDSMAYA 
           FKTSCSDHTG KSGGWMLEWD GEKFVKASDH LVPNTEGYAD LIASSAAEYA 

           AENNIEP
           AESGITP
           AENNITP
           EENGIES
           AENNIET
           KENNIEA
           AENNIEQ
           AENNIEE
           SENNISP
           AENNITP
           AENNITP
           TENAIEG
           AESGIEP
           AEAGIEP
           AESGITP
           EENGITP
           EANQPWP
