# Supplementary material for: Phylogenomic Analysis of Marine Roseobacters
Source: PLoS One. 2010 Jul 15;5(7):e11604. doi: 10.1371/journal.pone.0011604 (PMC2904699; doi:10.1371/journal.pone.0011604)
Supplement: File S1 — Protein sequence alignment of 109 HGT genes. Alignment was filtered by Gblocks to obtain reliable alignment regions for NJ or ML phylogenetic analyses. (0.20 MB ZIP) [file pone.0011604.s007.zip › 109HGTALIGN/ort1023.txt]

    17    216
PGA        RFLPLALVLV VAGAMTLGDY LTFETLRDNR VALMAFRDDN YLGLVGLFVL 
RGR        RFLPLAAVLV VAGAMTLGDY LTFETLRDNR EALMAFRDNN YAGLVGLFML 
SIL        RHLPLALVAV GAGAVTLGDV LSFETLRDNR EALLAFRDQN YLGLVLVFLV 
SPO        RHLPLIVIVL IAGAITLRDY LSFDTLAANR QALLAYREAH YAALAAIFVA 
SSE        RHLPLILIAS VAGVFTLRDT LSFETLADNR EALIALRNDH FVLIAAAFVL 
ROS        RHVPLAIILI MAGFVTLRDY LTFDTLRDNR EALIAYRDAN IALMALAFIA 
DSH        RWVPIAGIAA IAGAFTLRDT LSFEALAENR EALIAFRDAN FGLTIGVYLA 
RDE        RRLPLILILA VAGAFTLKDY LSFEALRDNR EALIAVRDSH FAITVLGFVL 
RLO        RRLPLLLILL VAGAFTLKDY LSFEALRDNR EALIAVRDSN FAVTVLGFLL 
SUL        RYLPFVVILA VAGYFALRDY LTFETLRDNR EALIAFRDQH YALTILVFLG 
OIN        RYLPLAVILV VAGAFTLRDY LSFDALRENR EALIAFRDNN YLLTALAFVA 
OAN        KRLPIIVIGV VAGAYFLRDY LTFDGLAENR ESLIAFRDAN YLLTVLVFIA 
RCC        KKLPLIIIGI VAGAFFLRDY LTFEALAENR EALLGFRDAN YLLTVFVFIA 
JAN        RYLPLLAVLI GAGWFLFRDY LSFQALADNR EALLAFRDAN YLLTVGLFIG 
RHB        RLIPITIIAI VAGFVLFRDR LTYDALAENR ADLIAFRDDN YLLAVLVFIA 
OBA        RLWPIGLLIV LAAYWLFGDR LTLSSLREGQ DRLIAFRNEN YLLSALVFVG 
LVE        RFAPVAAILA ALYAAGLQDI FNLDWLAAQR DTLRALIADH YALSLISFAL 

           AYVVIVVFSL PGAAVASVTG GFLFGLVAGT VFNVLAATVG AVGIFLAARW 
           TYVVIVVFSL PGAAVASVTG GFLFGLALGT TFNVLAATTG AMGIFLAARW 
           AYVAIVAFSL PGAAVASVTG GFLFGLVAGT GLNVLAATIG AMAIFLAARW 
           TYVLIVAFSL PGAAVASMTG GFLFGLAVGT VLNVVAATIG AVAIFLAARA 
           IYVAIVAFSL PGAAVASITG GFLFGLLGGT ILNVAAATTG ACLIFLAARA 
           IYFVIVAFSL PGAAVASVTG GFLFGLVLGT GFNVIAASLG ACAIFLAARA 
           VYIAVVAFSL PGATITTLTG GFLFGLGTGT LLTVFAATIG ATIIFLAARW 
           TYVVIVAFSL PGALIATLTG GFLFGTFGGS ALSVTAATLG ATVIFLAARN 
           TYVVIVAFSL PGALIATLTG GFLFGTFGGS ALSVTAATLG ATVIFLAARN 
           IYVMIVGFSL PGASVATITG GFLFGTVFGV LANVTGATLG AVVIFLAARM 
           AYVVIVAFSL PGATVATLTG GFLFGLFPGV LYNVGGATLG AIVIFLAAQW 
           IYTVVVAFSL PGATIMTLAG GFLFATFPGF LFNVIAATMG ATGIFMAARW 
           AYVVIVAFSL PGATIATLTG GFLFATFPGA LFNITAATIG ATAIFLAARW 
           AYALIVAFSL PGATIATLTG GFLFATFPGA FFNVFGATLG ATAIFLAAQT 
           AYTAIVGFSL PGATIATLTG GFLFGLFPGV FYNVAAASMG ALIIFSAAKL 
           VYGVIVALSL PGATVATLTG GFLFAVWPGT LLNVVGATLG AVVIFLAVRF 
           IYVLAVATAF PAASMLTISG GFLFGWLVGG SVVVISATCG ASLLFLAART 

           GLGAMLTHRL EGRVRILKQA LRENEIEVLL LLRLVPAVPF FVANLLPALV 
           GLGAMLTQRL EGRVKMLKQA LRENEIEVLL LLRLVPAVPF FVANLLPALV 
           GLGAALSAKI EGRIRRLKSA LHDTEIEVLL LLRLVPVVPF FVANLLPALV 
           GLGAMLTARL EGTVKRLKEG LRRNEIEVLF LLRLVPAVPF FAANLIPALV 
           GLGEMLSAKM DGRLAKLRDG LRENEISVLF LLRLVPAVPF FVANLLPALV 
           GLGKTLAAKI EGTLKRLKEG LHNNEISVLF LMRLVPAVPF FVANLLPALV 
           GLGERLAAKM DGRVKQLKAG LAENEISVLF LMRLVPAIPF FVANLLPALV 
           GLGEKLKARM DGTVGKISKG LDENQWSMLF FMRLVPVVPF FVANLVPAFL 
           GLGEKLKARM DGTVGKIAKG LDENQWSMLF FMRLVPVVPF FVANLVPAFL 
           GLGEILKARM DGLVRKVKAG IDENQWSMLF FIRLVPVVPF FVANLIPAFL 
           GLGDRLKERM DGVVRKIKAG IDDNQWSMLF FIRLVPVVPF FVANLVPAFL 
           GFGKQLGAKL EGIVKKIKDG IDENQWSMLF LIRLVPAVPF FLANLIPAFL 
           GFGESLGKKL EGSVKKIKDG INQNQWSMLF LIRLVPAVPF FLANLIPSFL 
           SFGARFGATL EGVTKKFKDA IDENQWSALF LLRLVPAVPF FVANLLPAFF 
           GLGERLAARM EGRIARLKAA IDKSQWSVLF LMRLIPVVPF FVANVLPALV 
           GLGRSLARRL DGRIGRVKQG LDRNQWPMLF FIRLVPIIPF FAANLLPALL 
           SFGAGLRAIA GPRVNRLAEA FENNAFSTLI VLRLAPVFPF FAMNIAPALF 

           GVKLVHFLWT TAVGIIPGAI VFTWIGVGLG AVFRGGTPDL SILWEPFVIG 
           GVKLVNFLWT TAVGIIPGAI VFTWIGVGLG SVFRGETPDL SLLWEPHVIG 
           GVRVWNFFWT TALGIIPGAI VFTWIGVGLG EVFRGESPNL SLLWEPHIIG 
           GVKLRNYVLT TALGIVPGAI VFTWIGVGLG GVFRGESPDL SLFREPFVIG 
           GVRFRNYLIT TALGIVPGAI VFTWIGVGVG EVFRGETPDL SLLWEPHVIG 
           GVKFVNFAFT TVLGIIPGAI VFTWIGVGLG EVFRGGTPDL SLLWEPQIIG 
           GVKLRNFVFT TFFGIIPGTA VYTWVGAGLG EVFRGETPNL GIIFEPHILG 
           AVPLHRYVIS TFLGIIPGSL VYSSVGAGLG EVFRGETPNF GIIFEPHILL 
           AVPLHRYVIS TFLGIIPGSL VYSSVGAGLG EVFRGETPNL GIIFEPHILL 
           GVPLYRFVIS TFLGIIPGSL VFTSIGAGLG SVFRGETPDF GIIFEPHILL 
           GVPLFRFAIS TFFGIMPGAL VFTSVGAGLG AVFRGETPDL GIIFEPHILL 
           EVPLRRFVIS TFFGIIPGAV VYTSVGAGLG EVFNGETPNL GVIFEPHILL 
           SVPLHRFVIS TFLGIIPGTV VYTSVGAGLG EVFRGETPNL GIIFEPQIIF 
           EVPLRRYVIS TFLGILPGAI VYTSVGAGLG EVFRGETPNL GIIFEPQILL 
           NVRTWVFAVT TVVGIIPGAL IYTSVGSGLG EVFAGGTPDL GIIFKPYILG 
           NVPLRRFAVS TFLGIAPGAL VYTAVGSGLG RVLAGGQPDL GLIFEPHILL 
           RVPLSTYVPA TLIGIAPGTF AFAYLGSGID SVLAGQSVQI GDLVTPELTI 

           PILGLCVLAA LPILLK
           PIIGLCVLAA LPILLK
           PILGLCALAA LPILIK
           PILGLCLLAA LPIAIK
           PILALCALAA LPMIIK
           PILGLCALAA LPMIIK
           PILGLSALAL LPILLK
           PILGLSALSV LPVLIK
           PILGLSALSV LPVLIK
           PILGLCALSV LPVVLK
           PILGLCVLSL LPVAIK
           PILGLSVLAV LPIIIK
           PIIGLCVLAA LPIAIN
           PILGLCALAT LPIILK
           PIIGLCALAL LPLILR
           PLLGLAALSL LPVLFR
           AFGALALVAA IPPVIR
