# Supplementary material for: Phylogenomic Analysis of Marine Roseobacters
Source: PLoS One. 2010 Jul 15;5(7):e11604. doi: 10.1371/journal.pone.0011604 (PMC2904699; doi:10.1371/journal.pone.0011604)
Supplement: File S1 — Protein sequence alignment of 109 HGT genes. Alignment was filtered by Gblocks to obtain reliable alignment regions for NJ or ML phylogenetic analyses. (0.20 MB ZIP) [file pone.0011604.s007.zip › 109HGTALIGN/ort103.txt]

    17    284
RHB        YDDRDGKIWV DGTLVDWRDA NVHILTHALH YASSVFEGER AYDGKIFLTD 
ROS        YDDRDGKIWM DGKLVEWRDA NVHILTHALH YASSVFEGER CYDGKVFKSR 
SUL        YDDRDGKIWL DGKMVDWRDA NVHILTHAMH YASSVFEGER CYNGKIFKGR 
OBA        YDDRDGKIWM DGKLVEWREA NVHLLTHGLH YASSVFEGER CYNGRIFKGE 
DSH        YDDRDGTIWM DGKLVDWRAA NVHILTHAMH YASSVFEGER AYNGKIFESR 
JAN        YDDRDGMIWM DGKLVDWRAA NVHLLSHAMH YASSVFEGER AYNGKIFESR 
SSE        YDDRDGKIWL DGKLVDWRSA QVHVLTHGLH YASSVFEGER AYGGKIFLSR 
PGA        YDDRDGLIWM DGEMVNWRDA KVHILSHAMH YASSVFEGER AYNGKIFKSR 
RGR        YEDRDGLIWM DGEMVEWRDA KVHILTHAMH YASSVFEGER AYNGKIFKSR 
SIL        YDDRDGLIWM DGELVNWRDA KVHILTHAMH YASSVFEGER AYNGKIFKSR 
SPO        YDDRDGVIWM DGELVDWRDA KVHILTHAMH YASSVFEGER AYNGKIFKSR 
RDE        YNDRDGHIWM DGQMVDWRDA NVHILTHAMH YASSVFEGER AYNGKIFKSR 
RLO        YNDRDGHIWM DGQMVDWRDA NVHILTHAMH YASSVFEGER AYNGKIFKSR 
OIN        YDNRDGHIWM DGKMVDWREA NVHILTHAMH YASSVFEGER AYNGKIFKSR 
RCC        YDDRDGKIWM DGQLVDWRDA NVHILTHAMH YASSVFEGER CYSGKIFKSR 
LVE        YDDRDGKIWL DGKLVEWRDA NVHILTHAMH YASSVFEGER CYNGKIFKSR 
OAN        YDDRDGKIWM DGTLVDWRAA KVHILSHALH YASSVFEGER CYNGKIFKSR 

           EHSKRLLRSG ELLDMPIPWT AEQITAAKDE VLKANGFSNA YVRAVAFRGA 
           AHSERLLKSG ELMDMAIPYS VDEIEAAKRA VLDANGLTNA YVRVVAFRGA 
           EHSERLRKSA QYLDFEIPYS VDEIEAAKYE MLKANGWTDA YVRAVAWRGA 
           EHSARLRKSA EYLDFEIPWT VEEIEKAKYD MLAANGWTDA YVRAVAWRGA 
           RHSERLHFSA GELDIEIPFT VDEIEAAKYE VMKVNGLSDA YVRAVAWRGA 
           KHSERLHYSA SCIDFEIPFT VDEIEAAKYE VMKANGLTDA YIRAVAWRGA 
           KHSERLHFSA SCLDFEIPFS VDEIEAAKTE VLKANGFTDA YVRAVAWRGA 
           EHSERLIASA EALDMPMPYT VDQIEAAKEE TLKASGLQDA YVRAVVWRGS 
           EHSERLIASA EALDMPMPYT VDQIEAAKEE TLKASGLQDA YVRAIVWRGS 
           AHSERLIASA EALDMPMPYS VDDIERAKEE TLKASGLQDA YVRAVVWRGS 
           EHSERLVASA QALDMPMPYT VDQIEAAKEE TLKASGLTDA YVRALVWRGS 
           EHSERLKRSA QMIDFEIPYT VDEIEAAKVE VLEKSGLQDA YVRAIAWRGA 
           EHSERLKRSA QMIDFEIPFT IDEIEAAKVE VLEKSGLQDA YVRAIAWRGA 
           EHSERLKRSA EMIDFEIPYT IDEIEAAKAE VLAASGLQDA YVRAVAWRGV 
           EHSERLIKSG QLIDFEIPYT VDEIEAAKQA ALDANGLTDA YVRPVAWRGS 
           AHSERLIKSG QLIDFQIPFS VDEIETAKQA ALDANGLKDA YVRPIAWRGS 
           QHSERMLRSG KFIDFDIPYT IDEIEAAKQA ALDANGLKDA YVRAVAWRGA 

           GEDMGVSSSR NPVRLFIAAW EWGSYYGDAK MKGAKLDISK WKRPSPETIP 
           GPDMGVAAAR NPIRMAVTAW EWGNYYGDAK MKGAKLDIAK WKRPSPETIP 
           GPDMGVSAAR NPVRLAIAGW EWGNYYGDAK MKGAKLDISK WKRPSPETIP 
           GKDMGVSARR NPVRLAIAGW EWGNYYGDAK FKGAKLDIAK WKRPSPETIP 
           GPDMGVASAR NPVHLAIACW EWGSYYGDAK TRGAKLDIAK WKRPSPETIP 
           GEDMGVSSAR NPVRLAVAAW EWGSYYGDAK MKGAKLDISK WKRPSPETIP 
           GPDMGVSSAR NPVRLAIAAW GWGNYYGDAK MKGAKLDISK WKRPSPETIP 
           GEDMGVASAK NPVRMAIAVW GWGAYYGDAK MQGAKLDIAE WKRPSPETIP 
           GEDMGVASAK NPVRMAIAVW GWGAYYGDAK MKGAKLDIAE WKRPSPETIP 
           GEDMGVASAK NPVRMAVAVW GWGAYYGDAK MQGAKLDIAE FKRPSPETIP 
           GEDMGVASAR NPVRMAIAVW PWGAYYGDAK MQGAKLDIAE WKRPSPETIP 
           GEDMGVASAR NPVRLAIAAW EWGAYYGDAK MKGAKLDISK WKRPSPETIP 
           GEDMGVASAR NPVRLAIAAW EWGAYYGDAK MKGAKLDISK WKRPSPETIP 
           GEDMGVASAR NPVRLAIAAW EWGAYYGDAK MKGAKLDISK WKRPSPETIP 
           GEDMGVAAAK NPVHLAVAVW EWGNYYGDAK MKGAKLDIAK WKRPSPETAP 
           GEDMGVAAAR NPVHLAVAVW EWGNYYGDAK TRGAKLDIAK WKRPSPETAP 
           GEDMGVASSR NPVHMAVAVW EWGNYYGDAK TKGAKLDIAK WKRPSPECAP 

           TAAKAAGLYM ICTMSKHAAE AKGCSDALFY DYRGYVAEAT GANVFFVKDG 
           VAAKAAGLYM ICTMSKHAAE AKGCSDAMFL DYRGYVAEAT GANIFFVKDG 
           VHAKAAGLYM ICTTSKHAAE AKGCSDALFM DYRGYVAEAT GANIFFVKDG 
           VHAKAAGLYM ICTMSKHEAE TKGCSDALFM DYRGYVAEAT GANIFFVKDG 
           VHAKAAGLYM ICTTSKHAAE AKGCSDALFM DYRGYVAEAT GANIFFVKDG 
           VHAKAAGLYM ICTTSKHAAE AKGCSDALFM DYRNYVAEAT GANIFFVKDG 
           VHAKAAGLYM ICTTSKHAAE AKGCSDALFM DYRGYVAEAT GANIFFVKDG 
           VHAKAAGLYM ICTISKHKAE AKGCSDALFM DYRGYVAEAT GANIFFVKDG 
           VHAKAAGLYM ICTISKHKAE AKGCSDALFM DYRGYVAEAT GANIFFVKDG 
           VHAKAAGLYM ICTISKHKAE AKGCSDALFM DYRGYVAEAT GANIFFVKDG 
           VHAKAAGLYM ICTISKHKAE AKGCSDALFM DWRGYVAEAT GANVFFVKDG 
           SHAKAAGLYM ICTMSKHAAE AKGCSDAMMF DYRGYVAEAT GANVFFVKDG 
           SHAKAAGLYM ICTMSKHAAE AKGCSDAMMF DYRGYVAEAT GANIFFVKDG 
           SHAKAAGLYM ICTMSKHAAE AKGCSDAMMY DYRGYVAEAT GANIFFVKDG 
           SQAKAAGLYM IATMSKHAAE AKGCSDAMMF DYRGYVAEAT GANIFFVKDG 
           SQAKAAGLYM IATMSKHAAE AKGCSDAMMF DYRGYVAEAT GANLFFVKDG 
           SQAKAAGLYM IATMSKHAAE AKGCSDAMMY DYRGYIAEAT GANIFFVKNG 

           EVHTPLPDAI LNGLTRQTVI KMLEERGVKV HERHIMPEEM EGFEQCWLTG 
           EVHTPLPDAI LNGLTRQTVI GMLKDRQIKV HERHIMPEEL EGFEQCWLTG 
           EVHTPLADCF LNGLTRQTVI GMLKEKGLTV HERHIMPEEL EGFEQCWLTG 
           EVHTPDPDCF LNGITRRTVI DMLKDRQIKV HERHIMPEEL ESFEQCWLTG 
           EVHTPDPDCF LNGITRQTVI GMLRDKQVKV HERHIMPEEL EGFEQCWLTG 
           EVHTPTPDCF LNGITRQTVV GMLKDKQIKV HERHIMPEEL ESFEQCWLTG 
           EVHTPKPDCF LNGLTRQTVI GMLEEKQIKV HERHIMPEEM EGFEQCWLTG 
           EVHTPKPDCF LNGITRQTVI GMLKDRGITV HERHIMPEEL DGFEQCWLTG 
           EVHTPKPDCF LNGITRQTVI GMLKDRGITV HERHIMPEEL DGFEQCWLTG 
           EVHTPKPDCF LNGITRQTVI QMLKDKGITV HERHIMPEEM DGFEQCWLTG 
           EVHTPLADCF LNGITRQTVI GMLKDKGITV HERRIKPEEM EGFEQCWLTG 
           EVHTPDPDCF LNGITRQTVI GMLREKQIKV HERHIMPEEL EGFEQCWLTG 
           EVHTPDPDCF LNGITRQTVI GMLKDRQVKV HERHIMPEEL EGFEQCWLTG 
           EVHTPTPDCF LNGITRQTVI GMLKDKGITV HERHIMPEEL EGFEQCWLTG 
           EIHTPNADAF LNGITRQTVI GMLKDKGLTV HERVIMPEEL EGFEQCWLTG 
           EVHTPAADAF LNGITRQTVI GMLRDKGITV HERVIMPDEL EGFQQCWLTG 
           EVHTPTPDAF LNGITRQTVI GMLRDKGITV IERHIMPEEL DGFEQCWLTG 

           SAAEVTPVGQ IGDYTFEVGA LTREIAEAYE RHVR
           SAAEVTPVGQ IGAYTFDVGA MTQEVSQAYE ALVR
           TAAEVTPVGQ IGDYTFEVGA LTREISEDYE KLVR
           TAAEVTPVGQ IGDYNFEVGA LAKDMVEGYE KLVR
           TAAEVTPVGQ IGTYNFEVGA LTRDIAESYE QLVR
           TAAEVTPVGH IGDYNFEVGA LTRDIAESYE ALVR
           TAAEVTPVGQ IGDYSFEVGA MTQEISQDYE KLVR
           TAAEVTPVGQ IGPHSFEVGE LTQDIAKAYE ELVR
           TAAEVTPVGE IGPHRFEVGE LTQEIAKAYE ELVR
           TAAEVTPVGE IGPYKFEVGQ LTREIAEEYE ALVR
           TAAEVTPVGQ IGPYTFEVGQ MTRDIAAEYE ALVR
           TAAEVTPVGQ IGDYNFEVGN LTRDIAQSYE TLVR
           TAAEVTPVGK IGDYNFEVGS LTRDIAQGYE TLVR
           TAAEVTPVGQ IGDWKFEVGA LTREIATDYE KLVR
           TAAEVTPVGQ IGDYNFEVGA ITREIAEDYE KLVR
           TAAEVTPVGQ IGDYNFEVGA LTRDIAADYE KLVR
           TAAEVTPVGQ IGEKKFEVGK LVTDLAADYE KLVR
