# Supplementary material for: Phylogenomic Analysis of Marine Roseobacters
Source: PLoS One. 2010 Jul 15;5(7):e11604. doi: 10.1371/journal.pone.0011604 (PMC2904699; doi:10.1371/journal.pone.0011604)
Supplement: File S1 — Protein sequence alignment of 109 HGT genes. Alignment was filtered by Gblocks to obtain reliable alignment regions for NJ or ML phylogenetic analyses. (0.20 MB ZIP) [file pone.0011604.s007.zip › 109HGTALIGN/ort1031.txt]

    17    368
JAN        VRTEMLPEQT PPVAVAGPVK WVRENLFSSN ALMTLVSIYV VYVVLAGILP 
OAN        VRDKMIDEQA PPIAETGVIK WVRENLFSGN ILLTVLSLFV VYLALSLVLP 
LVE        VRTDMLPEQA PPPGVAGPVK WLRENLFSGN SLMTILAIYV VWSVLSGTLP 
SPO        VRTEMLPERE PPASTVGALG WARANLFSNN SVLTLASLYA VFAILAAVLP 
SIL        VRTEMLPPKE PPASEVGVLG WMRANLFSNN SVLTLVSLYF VIQILIGLIT 
RHB        VRTDMLPERD PPASEVGVIG WLRMNLFSGN SILTVIALAF IYLVLAAIIP 
RCC        VRTEPLPELP PPPGETGMVK WMQQNLFSSS SILTLVSLYV IYLLVAFVAP 
ROS        VRTHMLPEAP PPTAQTGAVK WLRENLFSSN ALLTLVSAYV VFQIVISTAP 
SUL        VRDTMLPQHA PPPTAQGPVK WVRESLFSSY TILTLAALYV IYLILSGFLP 
RDE        VRTETIPERA PPVTASGPVK WVRENLFATN SVLTIIALYF IYLLLAGSLP 
RLO        VRTETIPERA PPLAASGPVK WMRENLFATN SVLTIVAAYF IYLILAGTLP 
PGA        VRETQIPPAP PPGRETGVYK WIRENLFSSN SILTLAALAL IYALLSSTLP 
RGR        VRETEIPPAP PPGRETGVYK WMRENLFSSN SILTIVALAL IYSLLSGTLP 
OIN        VRESSLPPSA PPDKVGGPLK WVKDNLFPTN ALLTVVALYF LYLLLSGSLP 
OBA        VQRSQIPPSP PPATEAGAVR WVRENLFSSN AIMTLLGLLA IYHLAVWALP 
DSH        VRTEEIPPSP PPVSEVGIVN WLRSNLFYSS SILTLLTAAF IYWLSSILMP 
SSE        VRTHEAPRLP APPTEVGLRG WLWRNIFASG KAVGSILMIL ITVFAAYSLV 

           WMINGIWDAD SLSECRACWA VLVDRWDQLM FGYWRAILAF ALFLGAIAPV 
           WAFGGVWNAG SLTECRACWA VIEDRWLQIM FGYWRPVLAF ALFFVALAPV 
           WVFNGIWDAG SLNECRACWA VINERWLQML FGYWRPLAAL GLLVVAVAPV 
           WIFSPTWNGT SLSNCRACWG VIRERWIQLL FGYWRPILAF ILLGVALAPV 
           WAWVPTWSAG SLPECRACWG VIAERWPQLL FGRWRPVLAF LLLFVALAPV 
           WLWSPTWGAG SLSACRACYG VITERWQQLL FGRWRPILTF IGLFVALAPV 
           WMANGIWNTD SLAECRACFS VISERWNQLL FGYWRPGLAF ILLFVAAAPV 
           WFINGVWESP SLTACRGCFA VLTERWNQLL FGYWRPGLAF VLLFIAAAPV 
           WLLGGVWTTS NIRECRGCFS VLTERWNQLL FGYWRPTLAF VLLFVAVSPV 
           WLLNGVWTTS SLSECRACFS VLTERLNQLL FGYWRPALAL VLLFVAGAPV 
           WLLNGVWSTD SLSECRACFS VLTERWNQLL FGYWRPGLAL ILLFIAGAPV 
           WLLNGVWTTN SLAECRACFS VLTERWNQLL YGYWRPNLAL VLLLVALAPV 
           WLLNGVWNTS SLQECRACFS VLTERWNQLL YGYWRPNLAL LLLLIALAPV 
           WLLNGVWSAS SLSECRACFS VISERWHQLL FGYWRPTLAL VLLFIAIAPV 
           WILNGVWNAD SLSECRACFA VIAERWNQLL FGYWRPTLAF VLLLVSASPV 
           WMFNGVWDAN SIRDCRGCFA VIAERWPQLI FGYWRAVLAF VGLFVALAPV 
           WMIWTLLDFA VFNATFACWP FIQAKWYQFM FGVWRVKLSM LILAVGIAWL 

           LYMPFLCAWL LWGGSIWTPL LVAAGFGLGY AVIKFGSVAL STILAIVVPL 
           LFYPFIATWL IWGGSFWAPF LAAMGFIVGV LAHKALGKIT ANLGAVVAAL 
           LYYPFIAFFL LWGGSVWLPV LVALGLLATV MAGRYASAFV GLIVSLVVFA 
           LFYPFIFPWL LWGGTIWGPI AALLGFVLGW VIYSAVSKTM GILLGAAAAL 
           LFYPFLMPWL LWGGTVWTPV MIAAGFVVGY FVYKAVSQAT GLISGVVGAV 
           LFFLFLAPWL MWGGPIWTPL LVAAGPALGF VAYRYLVSVI SVIVAVLIPV 
           MFYPFIAFWL IWGGTIYTPL FALAGVVVGY LVYSRYVKDS GFFGGVIAAF 
           LFYPFIAYWL IWGGSVLVPV FALLGVLVGA FTYSRVVTIS AVIAAFVAAL 
           LFYPFIAFWL IWGGSLLVPL SALLAVVVGY VVYSRIVKTS GLFAGLIAGI 
           LFYPFIAYYL IWGGALGVPV LALVGCVAGY LVYSRFVAGS GFFGGIAAAL 
           LFYPFIAYYL IWGGALGVPV LALVGCVAGY LVYRRFVTGN GFFGGIVAAV 
           LFYPFLAFWL IWGGSILVPI VALLGFVAAG FVFQKFGKGS GFFGAIVAAV 
           LFYPFIAFWL IWGGSILVPI VALLGFVAAG VVFQKYGKGS GFFGGILAAI 
           LFYPFLAFWL IWGGPIWGPI FALLGVIAGY VAYSRLVHKS ALAGGIVAAV 
           LFYPFVGFWL IWGGSIWVPV FALLGIVAGY YAFKQLERQS GLIGAVVAAA 
           LFFPFIAYWL IWGGSAWVSV MALVGVVVGY VAFKALEERS AIVAALFATL 
           IFFPVIAYVL LNGGHIFAGA WFPLVLAAVF FAAWWLSDAG GDVGSAFAPA 

           LYWVQSREFG GFLLAFVIGA SGIILSMPLG VMLALGRQSD LFIINKFSVI 
           LWWVDSRQIG GFMLALIIGI AGIVLSLPLG ILLALGRQSN LFIVKKICVT 
           IIFTASENFG GFMLAIIIGT SGIVLSLPLG IALALGRQSS MPLIKWVCVS 
           VWWVESRKFG GFMLSITIGV VAIACSLPLG IVLALGRQSD LLIVKYICVG 
           VWWVESRQFG GFMLSILIGV VAIGLSLPIG IVLALGRQSD LLIVKTLCVG 
           LFWVESRLFG GFMLSVWIGV VAIAISLVLG VILALGRQSD LLIVKYLSVG 
           ITWVASRNMG GFMLNMILGV VCVSLSLPLG IVLALGRQSD MPIIKWICVV 
           IFWVASRDMG GFMINLMLGV VCVSLSLPLG ILLALGRQSS MPIIKWICVV 
           VTWVASRNMG GFMLNMILGV ICVSLSLPMG ILLALGRQSS LPIIKLICVV 
           IVWVPSRDLG GFMLNMMLGV TCVSLSVPLG IVLALGRQSS MPLIKWICVI 
           FVWVPSRDLG GFMLNMMLGV TCVSLSVPLG IVLALGRQSS MPLIKWICVI 
           VVWVPSRDLG GFMLNMMLGV TCVSLSVPLG IALALGRQSN MPLIKWICVV 
           VVWVPSRDLG GFMLNMMLGV TCVSLSVPLG IALALGRQST MPLIKWICVV 
           IVWIPSRDLG GFMLNMMLGI TCVSLSLPIG VALALGRQSH LPIVKGICVV 
           LFWVPSRDMG GFMLNLILGT VCISLSLPIG IVLALGRRSQ MPLIKWICVI 
           LFWVESRFIG GFMINFILGT SGIALSLPLG IALALGRQSN LPIIKGVCVV 
           LLIVETNKWG GLTITLVVAI FGIVISLPVG MLLALGRRSN APIIKYSSVI 

           FIEVIRGVPL IVWLFTAQLL LGYFLPPGTN FDLMVRVIIM VTLFSAAYIA 
           FIEVIRGVPL IVWLFTGSLL LNYFLPPGTN FDLLLRVIIM VTLFAAAYIA 
           FIEVIRGVPL IVWLFTASTL LNYFLPPGTT FDLLLRVIIM VTLFASAYLA 
           FIEFIRGVPL ITLLFVASTL LNIFMPPGTN FDIILRVLIM VTLFAAAYMA 
           FIEFIRGVPL ITLLFVASTL LNIFMPPGTN FDIIMRVFIM VTLFASAYMA 
           FIEFIRGVPL ITLLFVASTL LNIFMPPGTN FDIILRVMIM ATLFASAYIA 
           FIEFIRGVPL ITLLFVANVV LAFFLPPGTT FDLILRVIIM ITMFSAAYIA 
           FIEFIRGVPL ITLLFVANVV LAYFLPPGTN FDLILRVIIM ITMFSSAYIA 
           FIEFIRGVPL ITLLFVANVV LAYFLPPGTN FDLILRVIIM ITMFASAYIA 
           FIEFIRGVPL ITLLFVASVM LAYFFPPEST VDLFLRVVIM ITMFSSAYIA 
           FIEFIRGVPL ITLLFVASVM LAYFFPPEST VDLFLRVVIM ITMFSSAYIA 
           FIEFVRGVPL ITLLFVASVM LSYFFPPDAT VDLFLRVVIM ITLFSAAYIA 
           FIEFVRGVPL ITLLFVASVM LSYFFPPDAT VDLFLRVVIM ITLFSSAYIA 
           FIEFVRGVPL ITLLFVANVM LAYFFPPGSG VDLFIRVVIM ITMFSSAYIA 
           FIEFIRGVPL ITLLFVANVV LAYFLPPGSN FDLILRVIIM ITMFASAYIA 
           FIEFIRGVPL ITLLFVASVM LAYFLPPGTS FDLVLRVIIM ITLFASAYIA 
           FIEVVRGIPL ISVLFFASAM LPYFLEPGVD FNKLLRAMIG VVLFASAYMA 

           EVIRGGLAAL PRGQYEGADS LGLNYWQSMQ LIVLPQALKI SIPGIVSSFI 
           EVIRGGLAAL ATGQYEGADS LGLSYWQSMQ LIVLPQAMKI SIPGIVNTFI 
           EVVRGGLAAL PKGQYEAADS LGLDYWKSMR LIILPQALKI SIPGIVNTFI 
           EVIRGGLAAL PKGQYEGADS LGLNYWQAQR LIIMPQALKI SIPGIVSTFI 
           EVIRGGLAAL PKGQYEGADS LGLNYWQAQR LIIMPQALKI SIPGIVSTFI 
           EVIRGGLAAL PRGQYEAADA LGLDYWKAQR LIILPQALKI SIPGIVSTFI 
           EVIRGGLAAL PKGQYEAADS LGLDYAQAMR LIILPQALKI SIPGIVNVAV 
           EVIRGGLAAL PRGQYEAGDS LGLDYAQSMQ LIILPQALKI SIPGIVNVAV 
           EVIRGGLAAL PRGQYEAADS LGLDYAQAMR LIILPQALKI SIPGIVNVAV 
           EVIRGGLAAL PKGQYEGADS LGLDYAQATR LIILPQALKI SIPGIVNVAV 
           EVIRGGLAAL PKGQYEGADS LGLDYTQATR LIILPQALKI SIPGIVNVAV 
           EVIRGGLAAL PKGQYEAADS LGLDYPQAMR LIILPQALKI SIPGIVNVAV 
           EVIRGGLAAL PKGQYEAADS LGLDYPQAMR LIILPQALKI SIPGIVNVAV 
           EVIRGGLAAL PKGQYEAADS LGLDYAQAMR LIILPQAMKI SIPGIVNIAV 
           EVIRGGLAAL PKGQYEAADS LGLDYPQAMR LIILPQALKI SIPGIVNVAV 
           EAIRGGLAAL PRGQYEAGDS LGLDYWQSMR LIILPQALKI SIPSIVNIAI 
           EVIRGGLQAI PKGQYEGGMS LGLSFWQQMR LIIMPQALTT VIPGIVNTFI 

           GLFKDTTLVV FIGLFDPIGF SNAIRADTDW NGIYWELFIF IGLCFFICCF 
           GLFKDTVLVV FIGLSDPIGF SNLIRADTDW NGIYWELFVF IGALFFLFCF 
           GLFKDTTLVV FIGLRDPLGL TNAIRATSEW NGIYWELYIF VGGLFFMFCF 
           GVFKDTVLVS IIGLLDPLGL SNAIRADANW NGIVWEIYGF IALIFFVFCF 
           GVFKDTTLVS VIGLFDPLNL TNAIRADANW NGLVWELYGF IALLFFVFCF 
           GLFKDTTLVS IIGLLDPIGL TGSIRADANW NGIVWELYGF IALLFFISCF 
           GLFKDTVLVS VISMFDLLGM IRPILSSTEW NGVYWELFMA ASVLFFVVCY 
           GLFKDTTLVS VISMFDIVGM IRPILASSEW NGVYWELFGF ACVLFFITCY 
           GLFKDTTLVS IISMFDLVGM IRPILASTDW NGVYWELWGF AALLFFVVCY 
           GLFKDTTLVS VISMFDLVGM IRPILASTDW AGVYWELYGF AALLFFVVCY 
           GLFKDTTLVS VISMFDLVGM IRPILASTDW GGVYWELYGF AALLFFVVCY 
           GLFKDTTLVS VISMFDLVGM IRPILASTEW NGVYWELLGF AAFLFFIVCY 
           GLFKDTTLVS VISMFDLVGM IRPILASTEW NGVYWELLGF AAFLFFVVCY 
           GLFKDTTLVS VISLFDIIGM IRPILASTDW NGVYWELFMF ASLLFFIVCY 
           GLFKDTTLVS VISMFDMVGM IRPILASTDW NGVYWELFIF AALLFFIVCY 
           GLFKDTTLVS IISMFDMLGM IQPILSSTEW FGVYWELLGF AGVLFFVFCY 
           GLFKDTTLVL IISIFDLLGI LNNTLKDPEW STTAYTGYLT IALIYWIFCF 

           GMSRYSQWLE RKLATDHR
           SMGRYSLYLE KKLQREHR
           FMSRYSMYLE RRLRTDHR
           GMSRYSMYLE RKLHTGHR
           GMSRYSMYLE RKLQTGHR
           SMSRYSMWLE KKLRTDHR
           GISQYSQWLE RRLATDHR
           GISQYSQWLE RQLRTDHR
           GISQYSQWLE RQLQTDHH
           GISQYSQWLE RRLATDHR
           GISQYSQWLE RRLATDHR
           GISQYSQWLE RRLATDHH
           GISQYSQWLE RRLATDHR
           GISQYSQWLE RRLATDHR
           NISQYSQWLE RQLDTGHK
           GISQYSQWLE RQLATEHR
           GMSRYSVHME RKLDRSHR
