# Supplementary material for: Phylogenomic Analysis of Marine Roseobacters
Source: PLoS One. 2010 Jul 15;5(7):e11604. doi: 10.1371/journal.pone.0011604 (PMC2904699; doi:10.1371/journal.pone.0011604)
Supplement: File S1 — Protein sequence alignment of 109 HGT genes. Alignment was filtered by Gblocks to obtain reliable alignment regions for NJ or ML phylogenetic analyses. (0.20 MB ZIP) [file pone.0011604.s007.zip › 109HGTALIGN/ort106.txt]

    17    240
DSH        MAYATRGGKR LRGVLVLETA WLHGVAPERA VYAAAAIECL HAYSLVHDDL 
JAN        MRYATGGGKR LRGFLALESA ALFDVPPGQA LYAAGAVECL HAYSLVHDDL 
PGA        MRYAVTGGKM LRGFLVLESA RLHGVAEAAA LEAALAIECI HAYSLVHDDL 
RGR        MRYAITGGKM LRGFLVLESA RLHGVDDDAA LEAALAIECI HAYSLVHDDL 
SIL        MDYALRGGKM LRGFLVLESA RLHDVPETAA IEAALAIECI HAYSLVHDDL 
SPO        MAWTTEGGKR LRGFLVLESA RLHDVDEARA IWPATAIEAL HAYSLVHDDL 
RDE        MAHATSGGKR LRGFLVLETA RLHDIAAGEA IWSATAIEAL HAYSLVHDDL 
RLO        MAHATSGGKR LRGFLVLETA RLHDIAAGEA IWSATAIEAL HAYSLVHDDL 
ROS        MRYATQGGKR IRGFLLMESA RLHAVPETSA LWPATAIEAL HAYSLVHDDL 
OBA        MRHATSGGKR LRAFLVCEGA ALHGVAPGPA LDAAAAIEAM HAYSLVHDDL 
RCC        MLYAASGGKA LRAFLALETA RMLGINPVAA AGAAAAIECI HAYSLVHDDL 
LVE        MIYAARGGKA LRAFLAIETA RLHGVPPQVA AHAAAAIECI HAYSLIHDDL 
OAN        MMYAVRGGKA LRGFLVLEGA RLHGVEERIA APIAGAIEAM HAYSLIHDDL 
SSE        MRYAVEGGKA LRAFMVIEGA RLFDIDRQHA APAAGAIEAL HAYSLVHDDL 
SUL        MRYAVTGGKG LRAFLVIESA RLHGVMDAQA APAAGAIEAL HAYSLVHDDM 
OIN        MRYACTGGKG LRGFLVIESA RLHGIAPGMA APAAGAIEAL HAYSLVHDDL 
RHB        MAYAVEGGKG LRGFLVIEGA SLFDVSPDRS SYAAAAIEAV HASSLVHDDL 

           PAMDDDDLRR GQPTVHVKWD EASAILVGDA LQTLAFEALV RSLAQASGAA 
           PCMDDDDLRR GQPTVHKKWD DATAVLVGDA LQTFAFELLT ASLAKASGAQ 
           PCMDDDDLRR GQPTVHRKWD EAMAVLAGDS LQTFAFELLI RGLAQASGKD 
           PCMDDDDLRR GQPTVHKKWD EAMAVLAGDS LQTFAFELLI RGLAQSSGKD 
           PAMDDDDLRR GQPTLHRKWD EATAVLAGDS LQTLAFELLI RTLAQAAGKD 
           PCMDDDDLRR GRPTAHVKWD EGTAVLAGDA LHSLAFELLA LTLAQAAGAR 
           PCMDNDDMRR GQPTVHKKWD DATAVLAGDA LQTLAFELLA LSLARASGAQ 
           PCMDDDDMRR GQPTVHKKWD DATAVLAGDA LQTLAFELLA LSLARASGAQ 
           PAMDNDDLRR GQPTVHVKWD EATAILVGDA LQSLAFELLT LTLARAAGGQ 
           PAMDDDDLRR GQPTVHVKWN EATAILVGDA LQSLAFDLLT AGMARAAGGM 
           PCMDDDDLRR GQPTVHQKWD QATAVLAGDG LQALAFELLL MSLSNAAGVR 
           PCMDDDDLRR GQPTVHKRWD EATAVLAGDA LQALAFELLT LSLAQAAGVR 
           PCMDDDDVRR GKPTVHRKWD AATAVLTGDA LQALAFELLA HMLAIDAGER 
           PCMDDDDMRR GKPTVHRKWD ETTAVLAGDA LQALAFQLLV AGLATAAGLR 
           PCMDDDALRR GQPTVHVKWD EATAVLAGDA LQTLAFELLV TGLARAAGVR 
           PCMDDDDLRR GQPTVHRKWD EATAVLAGDA LQTLTFELLM TSLAGAAGVG 
           PCMDDDDLRR GRPTVHVKWD EATGVLVGVA LQFLAFELLA RTLGHGAGGF 

           GMVLGQALDI AAETAAAPLS LDEITRLQAG KTGALIRWSA EAGALLARAD 
           GMVLGQAQDI AAETAGRALT LQEITGLQAN KTGRLIEWPA HAGAVLGGAD 
           GMVSGQMLDI AAETATRPLD LEQITHLQNR KTGCLISWSA TAGAVMAGAD 
           GMVSGQMLDI AAETATTPLD LDQITRLQNR KTGCLISWSA TAGAVMAGAD 
           GMVSGQMMDI AAETAETPLT LDEITTLQAR KTGCLIEWSA CAGARLAGAD 
           GMVLGQALDI AAETAPKPLT LDQITRLQAG KTGALIEWAA AAGAVLAGAD 
           GMVLGQALDI AAETARAPLS LDEITRLQQG KTGALIGWSA QAGARLAQAD 
           GMVLGQALDI AAETAHTPLS LDEITRLQQG KTGALIGWSA QAGARLAQAD 
           GMVLGQALDI AAETATTPLS LDEITTLQAG KTGALILWSA TAGARMAMAD 
           GMVHGQALDI AAETAPEPLS LPQITELQAR KTGALIEWSA QAGPIMADAD 
           GMVGGQAADI AAETAAVPLD LEQIMDLQAS KTGALISWSA LVGPRMAETE 
           GMVGGQAADI AAETADVPLT LDQIIALQAG KTGALMSWAA LVGPRMALAD 
           GMVGGQAADI AAETADAPLT LREIESLQAK KTGALIEWAC AAGPRIAGAD 
           GMVGGQARDI AAESAQTPLT LEEITALQAG KTGALISWSC GAGAVMAGQS 
           GMVGGQAMDI AAETARQPLT LDQITTLQAG KTGALIEWAA TAGPVMAGDD 
           GMVGGQALDI AAETAPAPLS LAEITALQAG KTGALIEWSA MAGPRMAGAD 
           GMVMGQSLDL AAEVAPNPLT LDEIIALQAG KTGALFEWSA FAGAILGEAD 

           PAPLRRYAEA IGLAFQIADD ILDVTGDAEK AGKRLQKDAE AGKATFVSLL 
           PAPLQRYARA IGLAFQIADD ILDVEGDAAK AGKALRKDAD AGKATFVSLL 
           EAPLRRYADA LGLAFQIADD ILDVEGDAAK VGKAVRKDAD AGKATFVSLL 
           EAPLRRYADA LGLAFQIADD ILDVEGDAAK VGKAVRKDAD AGKATFVSLL 
           PAPLRHYAQA LGLAFQIADD ILDVEGDAAT VGKAVRKDAD AGKATFVSHL 
           PDPLRQYARA LGLAFQIADD ILDVEGDAEK AGKRLQKDAG AGKATFVSLL 
           TAALKRYAQA LGLAFQIADD ILDVTGDSAQ VGKAVGKDAS AGKATFVSLL 
           TAALKRYAQA LGLAFQIADD ILDVTGDSAQ VGKAVGKDAS AGKATFVSLL 
           SAPLSTYARA LGLAFQIQDD VIDVTGDAAA AGKAVGKDAA AGKATFVSLL 
           PGPMGAYARA LGLAFQIADD ILDVEGDEAE TGKRLRKDTA AGKATFVSLM 
           REPLSIYGAN LGLAFQIADD VLDATGDAAT VGKAVGKDAA AGKATFVSLM 
           QAALRLYGDC LGLAFQIADD VLDVTGDAAL VGKALGKDAA AGKATFVSLL 
           EMPMRHYGQA LGRAFQIADD ILDVTGDANT VGKAVCKDDA AGKATFVSLL 
           TGPLRRYGDC LGLAFQIWDD VLDVEGDAAT VGKAVGKDAD RGKATFVSLL 
           AAALRSYARN LGLAFQIADD ILDVEGDAAT VGKAVGKDAD AGKATFVSLL 
           ATALGQYAKH LGLAFQIADD ILDVEGDAET VGKAVGKDDA AGKATFVSLL 
           REPLRQYGAA LGQAFQIADD ILDIEGDAET VGKAVQKDKD AGKATFVSLL 

           GLEAARARAA ALVAEAEAAL QPYGAEAETL CELARFVIAR 
           GMEAAKARSA ALVADATAAL APYGDKAQTL RDLAQYIVTR 
           GLDAAKKRAK TLMEQACDAL TPYGDAAETL KDTARFVISR 
           GLDAAKDRAR TLMEQACDAL SPYGSAAETL KEAARFVISR 
           GLEGAKHRAR ELADLACAAL APYGAAGDTL KDAARFVISR 
           GLDAAKARAR DLVDQGCAAL DGYGERAGTL KEAARFVIAR 
           GLDAARARAM SLIDEACDSL ATYGAKADTL RETARFVVRR 
           GLDAARTRAM SLIDEACDSL ATYGARADTL KDTARFVVRR 
           GLEGARTRAT SLVDEACDAL SCYGARAGAL RDLARFVISR 
           GLDGAKAEAG RLVETACEAL SVYGERADGL REAARFVISR 
           GLDGAKSRAG ALVEEACDAL SPYGDDADTL KEAAQFVIAR 
           GLDGAKRRAV DLVTQACDAL SDYGDDAETL KDAARFVTAR 
           GLDGAKRRAV ELVDEACDAL DVYKEAADTL KAAARFVVNR 
           GMEGAKARAQ ELVHEACTSL DLYGDAADAL RDAARFVISR 
           GLDPARARAR DLVDAACDAL SPYGSDAETL RDAARFVISR 
           GLDGAKTRAA ELVDMACDAL SDYGQEAQSL RAAAAFVIAR 
           GMDGARKRAH MLVDNACDVL APFGQKADNL REAARFAISR 
