# Supplementary material for: Phylogenomic Analysis of Marine Roseobacters
Source: PLoS One. 2010 Jul 15;5(7):e11604. doi: 10.1371/journal.pone.0011604 (PMC2904699; doi:10.1371/journal.pone.0011604)
Supplement: File S1 — Protein sequence alignment of 109 HGT genes. Alignment was filtered by Gblocks to obtain reliable alignment regions for NJ or ML phylogenetic analyses. (0.20 MB ZIP) [file pone.0011604.s007.zip › 109HGTALIGN/ort110.txt]

    17    118
LVE        VQIVQFLSFG IIDAKFFGVL AMFGAIAVMA LAPWLDTSSV RSGRYRPMFK 
OAN        VIFAEWISFG IIDAKFFGVM AMFGAIIVMA LVPWLDTSSA RSGRYRPMFK 
RHB        MQLVSWVTGG IIDAKFFGVL AMFGAIFVMA LAPWLDTSSV RSGKYRPAFK 
SUL        VQIASFVTGG IIDAKFFGVL AMFGAIAVMA LVPWLDTSSV RSGRYRPMFK 
OIN        VQIASFVTGG IIDAKFFGVL AMFGAIAVMA LVPWLDTSSV RSGRYRPMFK 
PGA        VQIASFVTGG IVDAKFFGVL AMFGAIAVMA LAPWLDTSRV RSGRFRPQFK 
RGR        VQIASFVTGG IIDAKFFGVL AMFGAIAVMA LAPWLDTSRV RSGRYRPQFK 
SIL        VQIASFVTGG IIDAKFFGVL AMFGAIAVMA LAPWLDTSRV RSGKYRPQFK 
SPO        VQIASFVTGG IIDAKFFGVL AMFGAILAMA LAPWLDTSSV RSGKYRPMFK 
SSE        VQIASFLTGG IIDAKFFGVL AMFGAILAMA LAPWLDTSSV RSGKYRPMFK 
OBA        VMFSSWITGG IIDAKFFGVL AMFGAIAVMA LTPWLDTSSV RSGRFRPMFK 
ROS        VMFANWITGG IVDAKFFGVL AMFGAIAVMA LAPWLDTSSV RSGRYRPMFK 
RCC        VIAVDWITFG IVDAKFFGVV AMFGAIVVMA LAPWLDTSSV RSGRYRPMFK 
JAN        VIAADFLTGG IVDAKFFGVI AMFGAIVVMA LAPWLDTSSV RSGRYRPMFK 
RDE        VQLVSFLTGG IVDAKFFGVL AMFGAIVVMA LAPWLDTSSV RSARYRPMLK 
RLO        VQLASFITGG IVDAKFFGVL AMFGAIVVMA LAPWLDTSSV RSARYRPMLK 
DSH        VMFASWITGG IIDAAFFGVL AMFGAIAVMA LAPWLDTSSV RSGRYRPMFK 

           WWFWLLVVDF FVLMWVGARP AESPYDMISL VASTYWFAYF LVILPLLGVI 
           WWFGLLVVDF IVLMWAGAMP AAEPYSTISL IAATYWFAYF LVILPLLGVI 
           WWFRLLVIDF IVLMWVGARD TNFPHDWISL IGATYWFAYF LVILPLLGVF 
           WWFALLVIDF FALMWLGAMP AEEPYASFSL IASAYWFAYF LVILPLLGVI 
           WWFALLVIDF FALMWLGAMP AEEPYASFSL IASAYWFAYF LVILPLLGVI 
           WWFLLLVIDF FALMWLGAMP AEEPYASISL VASAYWFGYF LVILPLLGVI 
           WWFLLLVIDF FALMWLGAMP AEEPYASFSL IASAYWFAYF LVILPLLGVI 
           WWFLLLVIDF FALMWLGAMP AEEPYATFSL IASAYWFAYF LVILPLLGVI 
           WWFYLLIIDF FALMWLGAMP AEEPYASFSL IASAYWFGYF FVILPILGVI 
           WWFWLLVIDF MALMWLGAMP AEEPYASFSL IASAYWFAYF LVILPLLGVI 
           WWFYLLIIDF IVLMWCGAMP AEPPYSTISL IGATYWFAYF LVILPILGVI 
           WWFWLLVIDF VVLMWVGAMP AEPPYSTISL IASAYWFAYF LVILPLLGVI 
           WWFWVFVVNF ILLMWVGARP AEGIYPYIAL IGSTYWFAYF LVILPLLGVI 
           WWFWVFVVNF IVLTWVGARP AEGPYPYISL IGAAYWFAYF LVILPLLGVI 
           WWFWVFVVNF FVLMWVGAMP AEGIYPVIAL IGSAYWFAYF LIILPLLGVI 
           WWFWVFVVNF FVLMWVGAMP AEGIYPVIAL IGSAYWFAYF LIILPLLGVI 
           WWFWLFIVNF VVLTWVGAMP AEGIYPIIAL IGSAYWFAYF LVILPLLGVI 

           EKPLTPPATI EDDYNAHY
           EKPMAPPATI EDDFNAHY
           EKPETPPATI EEDFKKHY
           EKPAPQPETI EADFDAHY
           EKPLAQPETI EADFDAHY
           EKPLAIPETI EADFDAHY
           EKPIATPETI EADFDAHY
           EKPEPIPATI EDDFNAHY
           EKPLPQPATI EEDFNAHY
           EKPLPRPTTI EEDFDAHY
           EKPLPQPKTI EEDFEAHY
           EKPEAQPATI EEDFDAHY
           EKPNTPPSTI EEDFNAHY
           EKPLPQPDTI EEDFNNHV
           EKPLARPETI EADVAAQK
           EKPLARPETI EADVAAQK
           EKPTAPPATI EDDFKAHY
