# Supplementary material for: Phylogenomic Analysis of Marine Roseobacters
Source: PLoS One. 2010 Jul 15;5(7):e11604. doi: 10.1371/journal.pone.0011604 (PMC2904699; doi:10.1371/journal.pone.0011604)
Supplement: File S1 — Protein sequence alignment of 109 HGT genes. Alignment was filtered by Gblocks to obtain reliable alignment regions for NJ or ML phylogenetic analyses. (0.20 MB ZIP) [file pone.0011604.s007.zip › 109HGTALIGN/ort1114.txt]

    17    245
OAN        MTVYFIGAGP GDPELLTLKA ARLISECPVC LYAGSLVPEA VVANAPKDAI 
LVE        MTVYFIGAGP GDPELLTLKA ARVIGECPVC LYAGSLVPEA VVACAPADAL 
RCC        MTVYFIGAGP GDPELLTLKA ARMIGACPVC LYAGSLVPAE VVACAPKGAL 
OBA        MTVYFIGAGP GDPELLTLKA QRVIGQCPVC LYAGSLVPAE VVACAPEGAR 
DSH        MTVYFIGAGP GDPELLTLKA QRVIGACPVC LYAGSLVPAE VVAGAPAGAR 
ROS        MTVYFIGAGP GDPELLTKKA ERIIGQCPVC LYAGSLVPAE VVAGAPEGAL 
RHB        MTVYFIGAGP GDPELLTLKA QRIIGECPVC LYAGSLVPPE VVACAPEGAR 
SUL        MTVHFIGAGP GAPDLLTLRG RDLIAACPVC LYAGSLVPSE LLSYCPADAK 
SIL        MTVHFIGAGP GAADLITLRG RDLIAACPVC LYAGSLVPEA LLSHCPEGAK 
OIN        MTVHFIGAGP GAADLITLRG RDLIAACPVC LYAGSLVPEA LLSHCPEGAR 
RDE        MTVHFIGAGP GAADLLTLRG RDLIAACPVC LYAGSLVPEA VLEHCQPGTR 
RLO        MTVHFIGAGP GAADLLTLRG RDLIAACPVC LYAGSLVPEA VLDHCPPGTR 
JAN        MTVHFIGAGP GAPDLLTLRG RDLIAACPVC LYAGSLVPEA ILDHCPEGAQ 
PGA        MTVHFIGAGP GAADLLTLRG RDILAACPVC LYAGSLVPEE ILSHCPKDAK 
RGR        MTVHFIGAGP GAADLLTLRG RDIIASCPVC LYAGSLVPEE ILSHCPADAK 
SPO        MTVHFIGAGP GAADLLTLRG RDIIASCPVC LYAGSLVPEE ILSHCPEGAK 
SSE        MTVHFIGAGP GAPDLLTLRG RDLIASCPVC LYAGSLVPEA ILGHCPKGAR 

           VIDTAPMHLD ETHAEIVNAH AKGQDVARVH SGDPSLYGAI AEQIRRLKAD 
           VLDTAPMTLD DTHAVILQAH AKGQDVARVH SGDPSLYGAI AEQIRRLKAD 
           VMDTAPMTLD DTHGEILKAH AKGQDVARVH SGDPSLYGAI AEQIRRLKAD 
           VLDTAPMTLD ETHAEIVTAH EQGEDVARVH SGDPSLYGAI AEQIRRLRAD 
           VLDTAPMTLD DTHAEIVAAH GRGQDVARVH SGDPSLYGAI AEQIRRLRAD 
           VMDTAPMTLE DTHAVILESH TKGLDVARVH SGDPSLYGAI AEQIRKLRAD 
           VMDTAPMTLD QTHAEILAAH QRGEDVARVH SGDPSLYGAV AEQVRRLQAD 
           IVNTASLSLD EIMAEIKTAD DAGQDVARLH SGDLSVWSAM GEQLRRLREL 
           IINTAPLSLD EIMAEIASAH AQGHDIARLH SGDLSVWSAM GEQLRRLRDL 
           IVNTARLSLD DIMEEIAAAD AAGHDVARLH SGDLSVWSAM GEQLRRLREM 
           IINTAPMDLD AIIAEIADAH AAGQDVARLH SGDLSLWSAM GEQLRRLKAL 
           IINTAPLDLD AIIAEIADAH AAGQDVARLH SGDLSLWSAM GEQLRRLKAL 
           VINTAPMALD DIIGSIAVAH DAGKDVARLH SGDLSVWSAM GEQIRRLDAL 
           VVNTAAMDLD AIVGEIKAAH AAGQDVARLH SGDLSVWSAM GEQLRRLKAE 
           IVNTAAMDLD AIVAEIKTAH EAGQDVARLH SGDLSVWSAM GEQLRRLKAE 
           IVNTAPMDLD QIMAEIEAAH EAGQDVARLH SGDLSVWSAM GEQIRRLKQM 
           IVNTAPMDLD RIMAEIATAH AEGHDIARLH SGDLSVWSAM GEQLRRLREM 

           GIDYKIIPGV PAYTAAAAAL GQELTVPEVA QSIVLTRMSM KSTGMPAGET 
           GIDYQIIPGV PAYAAAAAAL GTELTVPEVA QSIILTRMSM KSTGMPAGET 
           GIDYQIIPGV PAYAAAAAAL GTELTVPEVA QSIILTRMSM KSTGMPEGET 
           GIGYEIIPGV PAYAAAAAAL GQELTVPEIA QSIVLTRVSM KSTSMPEGET 
           GIPYEIIPGV PAYAAAAAAL GQELTIPEVA QSIILTRVSM KSTSMPEHET 
           GIEYQIIPGV PAYAAAAAAL GQELTVPEIA QSIVLTRVSM KSTSMPEGET 
           GIDYQIVPGV PAYAAAAAAL GQELTIPEIA QSIVLTRVSM QSTAMPEGET 
           DIEYDITPGV PAFAAAAAAL GNELTLPGVA QSLVLTRTSG RASAMPEGET 
           DIPYDITPGV PAFAAGAAAL GTELTLPGVA QSLVLTRTSG RASAMPEGET 
           GIAYDVTPGV PSFAAAAAEL GAELTLPGVA QSVILTRTSG RATAMPEGET 
           EIPFSVTPGV PSFAAAAASL GQELTLPGQS QSLVLTRTQG RASSMPERET 
           DIPFSVTPGV PSFAAAAASL GQELTLPGLS QSLVLTRTQG RASSMPERET 
           GIPYTVTPGV PSFAAAAASL GQELTLPGVG QSLVLTRTPG RASSMPEGES 
           GIPVSVTPGV PSFAAAAAAL GTELTLPGLG QSVVLTRTPG RASSMPAGES 
           GIPVSVTPGV PSFAAAAAAL GTELTLPGLG QSVVLTRTPG RASSMPEGES 
           GIPVSVTPGV PSFAAAAAAL GTELTLPGLG QSVVLTRTPG RASSMPEGES 
           GIPYTVTPGV PSFAAAAAAL GTELTLPGLA QSVVLTRTPG RASSMPEGET 

           LDNFGRTGTT LAIHLGIRAL REIERQLIPH YGADCPVAVI YRVGWPDEQI 
           LENFARSGAT LAIHLGIRAL REIERQLVPF YGADCPVAVI YRVGWPDQLI 
           LENFARTGAT LAIHLGIRAL REIERQLAPH YGADCPVAVI YRVGWPDQMI 
           LANFARTGAT LAIHLGVRHL REIERQLSPH YGSDCPVVVA YRVGWPDQMF 
           LENFARTRAT LAIHLGVRNL REIERVLTPH YGAGCPVVVA YRVGWPDQMF 
           LENFARTGAT LAIHLGIRNL REIHRILAPY YGDECPVVVA YRVGWPDQMF 
           LENFARTGAT LAIHLGVRNM REIERVLTPH YGADCPVVVA YRVGWPDEIL 
           LENFAATGAT LAIHLSVHVL DDVVARLTPH YGEDCPVAIV WRASWPDQRV 
           LENFAATGAT LAIHLSVHVL DDVVARLTPA YGADCPVAIV WRASWPDQKI 
           LANFARTGAT LAIHLSVHVL DKVVEDLTPH YGTDCPVAVV WRASWPDQRI 
           LANFGATGAT LALHLSIGNL AKVVEELTPH YGAECPVAVV FRASWPDERV 
           LANFGATGAT LALHLSIGNL AKVVEDLTPH YGAACPVAVV FRASWPDERV 
           LENFGKTGAT LALHLSIGNL SQVVADLVPH YGAACPVAVI YRASWPDEKI 
           LENFARTGTT LAIHLSIGNL DHVVESLTPH YGADCPVAVV YRASWPDQQI 
           LENFARTGAT LAIHLSIGNL DHVVESLTPH YGADCPVAVV YRASWPDQQI 
           LENFARTGAT LAIHLSIGNL DKVIADLVPH YGADCPVAVV YRASWPDERI 
           LTNFARTGAT LAIHLSIQNL DTVTADLIPA YGADCPVAVV FRASWPDQRI 

           IRGTLSDIRA KVRITRTALI LLGPALNGFP DSALYDAAKP HVLRP
           LRGTLSDIHA QVRITRTALI LVGPALHGFP DSALYDAAKP HVLRP
           IRGTLMDVRE KVRITRTALI LVGPALHGFP DSALYDAAKP HVLRP
           IRGTLADIHA KVRITRTALI LVGPVLRDFR DSALYDRDIP HVLRP
           LRGTLADIHA KVRITRTALI LVGPALTDFK DSALYDPEMP HVLRP
           IKGTLKDIHG KVRITRTALI LVGKVLADFK DSALYDPGMP HVLRP
           IRGTLSDIRL KVRITRTALI LVGPALRDFK DSALYDPTRP HVLRP
           VRATLGSVID ATDRGRTALI LVGRALEEFR ESCLYAGDYD RRFRP
           VKATLGTVIE ATDRGRTSLI LVGRALEDFA ESCLYGAEYD RRYRP
           VKATLSTLRT EVGMARTALI LVGHALEDFS ESRLYAADYD RRFRP
           LRATLATVQA QLDISRTALI LVGPAIEDFA ESRLYAADYD RRYRP
           LRATLATVQA QLDISRTALI LVGPAIEDFA ESRLYAADYD RRYRP
           VRARLGTLEE AMDIARTALI LVGPAISDFT ESRLYAADYD RRYRP
           IRATLDTLKA SLDISRTALV LVGPVLEGFD ESCLYSTEYD RRYRP
           HRATLETLKD TLDISRTALI LVGPVLEGFD ESCLYSTDYD RRYRP
           IRATLETLKD ALDISRTALI LVGPVLEGFD ESCLYSREYD RRYRP
           IRGTLADIAS RMDITRTALI LAGPALEGFD DSCLYAVDYD RRYRP
