# Supplementary material for: Phylogenomic Analysis of Marine Roseobacters
Source: PLoS One. 2010 Jul 15;5(7):e11604. doi: 10.1371/journal.pone.0011604 (PMC2904699; doi:10.1371/journal.pone.0011604)
Supplement: File S1 — Protein sequence alignment of 109 HGT genes. Alignment was filtered by Gblocks to obtain reliable alignment regions for NJ or ML phylogenetic analyses. (0.20 MB ZIP) [file pone.0011604.s007.zip › 109HGTALIGN/ort1115.txt]

    17    229
RCC        GRLSVVGIGP GQAAWRTPEV SRLVSEAEEL VGYGLYIDLL GPLAGKARSD 
LVE        GRLSVVGIGP GQAAWRTPEV SRLVAEAEEL VGYGLYIDLL GPLAGKQRSD 
OAN        GRLSVVGIGP GQAAWRTPEV SRLIADAEEL VGYGLYIDLL GPLVGKIRSD 
ROS        GRLSVLGIGP GQASWRTPEV SRLVAEADEL VGYGLYIDLL GPLAGKARSD 
RHB        GHLSIIGIGP GQATWRTPEA SRLIQEAEEL VGYGLYIDLL GPLAGKMRSD 
DSH        GRVSVVGIGP GQSAWRTPEA SRLVAEAEEL VGYGLYIDLL GPLAGKARAD 
OBA        GRLAIVGIGP GQSAWRTPEV SRLISEADEL VGYGLYIDLL GPLAGKPRAD 
SPO        GWLRIVGLGP GSEALVTPEV TAVLEEATDV VGYIPYVARV AERPGLTLHA 
SSE        GWVKIVGLGP GADSLVTLEA QAVLAEATDV VGYIPYVARV ADRPGLTKHA 
RDE        GWVIIAGLGP GRESFVMPEV TEAIAQATDI VGYIPYVRRI APRAGLTLHE 
RLO        GWVIIAGLGP GRESCITPEV TEAIAQATDI VGYIPYVRRI APRAGLTLHE 
JAN        GWVVIAGLGP GAEAMITPEV TAAIAEATDI VGYIPYVRRI APRDGLTLHE 
PGA        GWVVIAGLGP GNEALVTQEV RDVIDEATDI VGYIPYVKRI APREGLTLHA 
RGR        GWVVIAGLGP GNEALVTQEV RDAIADATDI VGYIPYVKRI APRDGLTLHA 
SIL        GWVVIAGLGP GAESMVIPEV QDVLAEATDV VGYIPYVKRI PPRAGLTLHA 
SUL        GWVRVVGLGP GDEALVTPEV RATVDAATDI VGYIPYVRRI ASRDGLTLHE 
OIN        GTLYIAGLGP GDDALVTPEV TEALAQATDV IGYIPYVARV APREGLTLHP 

           FPLGGEEERC RYALEQAGQG KNVALVCSGD AGIYAMAALV FELLDRGPAR 
           FPLGGEEDRC RYALEQAGLG KNVALVCSGD AGIYAMGALV FELLDRSAAR 
           FPLGGEEARC RYALEQAGLG KNVALVCSGD AGIYAMGALV FELLDRASAR 
           FPLGGEEARC RYALEQAGQG KSVALICSGD AGIYAMGALV FELLDRGPAR 
           FPLGGEEDRC RYALEQAGKG KNVALICSGD AGIYAMGALV FELLDRAPAR 
           FPLGGEEDRC RYALERAGEG RNVALVCSGD AGIYAMGALV FELLDRGPAR 
           FPLGGEEDRC RHALERAGEG RSVALVCSGD AGIYAMGALV FELLDRGDAR 
           SDNRVEIDRS RHALELAADG HRVVVVSSGD PGVFAMASAV FEAVEAGPWR 
           SDNRVEIARS QHALSMAAEG KRVAVVSSGD PGVFAMASAV FEALEAGPWK 
           SDNRVELDRA RHALQMAADG RRVVVVSSGD PGVFAMASAV FEALEAGDWR 
           SDNRVELDRA RHALQMAADG RRVVVVSSGD PGVFAMASAV FEALEAGDWR 
           SDNRVELDRA VHALQMAAEG HRVVVVSSGD PGVFAMASAV FEAAETGPWR 
           TDNRVEVDRA THALEMAAEG KRVVVVSSGD PGVFAMASAV FEALENNAWL 
           TDNRVEVDRA THALEMAAEG KRVVVVSSGD PGVFAMASAV FEALENNAWL 
           SDNRVEVDRA TQALEMAAAG QRVVVVSSGD PGVFAMASAV FEALEEGAWL 
           SDNRVELDRA AHALEMAAAG RRVVVVSSGD PGVFAMASAL FEALEKGPWL 
           TDNRVELDRA THALQLAQAG ARVVVVSSGD PGVFAMASAV FEAVERDPFE 

           RVEVVCSPGV SALQGAAARA GAPLGHDFCA ISLSDLLTPR EDIVQRLKAA 
           RVEVVCSPGV SALQGAAARA GAPLGHDFCA ISLSDLLTPR GDIIKRLQAA 
           RAEIICSPGV SALQGAAARA GAPLGHDFCT ISLSDLLTPR ADIIRRLNAA 
           RVEVICSPGV SALQAAAARA GAPLGHDFCT ISLSDLLTPR EDIIRRLNSA 
           RVEVMSTPGV SALQAAAARA GAPLGHDFCA ISLSDLLTPR DDIVKRLHAA 
           RVEVICAPGV SALQAAAARA GAPLGHDFCA ISLSDLLTPR ADILRRLRAA 
           RAEVVCSPGV SALQGAAARA GAPLGHDFCA ISLSDLLTPR ADILRRIEAA 
           DLDIQVLPGI TAMLAAAARA GAPLGHDFCC INLSDNLKPW PLIERRLRLA 
           DLHIEVIPGI TASLAAAARA GAPLGHDFCT INLSDNLKPW SLIEKRLRLA 
           ALDVRVLPGI TAMLAASAAA GAPLGHDFCA INLSDNLKPW DLIEKRLRLA 
           ALDVRVLPGI TAMLAASAAA GAPLGHDFCA INLSDNLKPW DLIEKRLRLA 
           TLDIRVLPGI TAMLAAAAAA GAPLGHDFCT INLSDNLKPW ALIDSRLRLA 
           DLEIKVLPGI TAMLAAAAAI GAPLGHDFAA INLSDNLKPW SLIEKRLQLV 
           NLDIKVLPGI TAMLAAAAAI GAPLGHDFAA INLSDNLKPW SLIEKRLQLV 
           NLEIRVLPGI TAMLAAAAAI GAPLGHDFAA INLSDNLKPW ELIERRLQLV 
           AIDIRVLPGI TAMLAAAARL GAPLGHDFCA INLSDNLKPW SLIEKRLRLA 
           SVDIRVLPGI TAMLAAAARL GAPLGHDFCA INLSDNLKPW TMVEHRLRMA 

           AEGDFVIAFY NPVSMRRRTL LAEAREILLQ HRPPDTPVML ASSLGRPEEH 
           AIGDFVIAFY NPVSLRRRTL LAEARDILLR HRPAETPVML ASSLGRPEEH 
           AQGDFVIAFY NPVSKTRRTL LAEARDILLQ HRPADTPVML ASNLGRPTEL 
           AEGDFVIAFY NPVSKTRRTL LAEARDILLK HRPADTPVLL ASSLGRPEES 
           AEGDFVIAFY NPVSRRRRTL LAEARDILLG HRPEDTPVLL ASSLGRPEEN 
           AEGDFVIAFY NPVSKTRRTL LAEAREILLA HRPADTPVLL ASSLGRPEEE 
           ATGDFVVAFY NPVSRTRRVL LAEARDILLR SRSPDTPVML ATNLGRPEEH 
           AQADFAMAFY NPRSKSRPEG FEKTLQILRE ECEPERLILF ARAVSRPDEA 
           VEADFAMAFY NPRSKSRPEG FARVLDLLRE TCEPDRLMIF ARAVSAPDET 
           VEADFAMGFY NPRSKARPTG FARVLDVLRE GCAPERLLIF ARAVSTAEQQ 
           VEADFAMGFY NPRSKARPDG FARVLDVLRE GCAPERLLIF ARAVSTPEQK 
           AEADFAMAFY NPRSKSRPDG FVKTLATLRE CCEPGRVMIF ARAVSRPDQS 
           GEAGLAMAFY NPRSKSRPHQ FARALEILRE ACGAETLITF ARDVTKPGQE 
           GEAGLAMAFY NPRSKSRPHQ FARALDILRE ACGADTLITF ARDVTKPGQE 
           GEAGLAMAFY NPRSKSRPHQ FERALEVLRA ACGDDTLISF ARDVTKPGQE 
           GEAGFAMAFY NPRSASRPHQ FATALDILRE ACGPETLISF ARNVSHPDET 
           ARADFAMAFY NPRSKSRPHQ FAEALEILRA ECGPDRLITF ARAVTTPEEA 

           VRYRRLDELE VDEVDMLTVV LIGSSHSRL
           IRYRRLDQLD VDEVDMLTVV LVGSSHSRL
           VRFRRLDELE VDEVDMLTVV LIGSSNSRL
           LRYRRLADLQ VDEVDMLTVV LVGSSNSRL
           IRYRRLADLD VDDVDMLTVV LVGSSNSKL
           IRYRRLDGLE VDEVDMLTVV LVGSSNSKL
           LRYRRLADLD VNEVDMLTVV LVGSSNSRL
           LRIAQLAEAT PEMADMQTVV LVGSSRTRV
           LSVVPLSDAT PEMADMRTMV IVGSSLTRR
           IRVVRLADAT PEMADMRTVV LVGSSRTRL
           IDVVRLAEAT PEMADMRTVV LVGSSQTRL
           LRVTTLADAT PEMADMQTMV IVGSSLTRV
           LLTVPLKDAT PEMADMRTVV IVGNRDTRR
           LLTVPLNDAT PEMADMRTVV IVGNRDTRR
           ILTVPLRDAR PEMADMRTVV IVGNRDTRR
           LRTVTLAEAT PEMADMRTVV IVGNADTRR
           FNTVTLGEAT PEMADMRTVV IVGNSATRR
