# Supplementary material for: Phylogenomic Analysis of Marine Roseobacters
Source: PLoS One. 2010 Jul 15;5(7):e11604. doi: 10.1371/journal.pone.0011604 (PMC2904699; doi:10.1371/journal.pone.0011604)
Supplement: File S1 — Protein sequence alignment of 109 HGT genes. Alignment was filtered by Gblocks to obtain reliable alignment regions for NJ or ML phylogenetic analyses. (0.20 MB ZIP) [file pone.0011604.s007.zip › 109HGTALIGN/ort1116.txt]

    17    182
RDE        GLGPGDPELM SVKSDRLVRQ TRNIAYFRKK GRSGRARTIV DGMLRDDVVL 
RLO        GLGPGDRELM SVKSDRLVRE TRNIAYFRKK GRAGRARTIV DGMLRDDVVP 
JAN        GLGPGDPDLM SVRADRLLRG SKHIAFFRKL GRKGRARTCV EGLLRDDAVE 
PGA        GLGPGDPDLM SVRSHRMISG ARHIAYFRKA GRKGQARAIV EGMLADGVTE 
RGR        GLGPGDPDLM SVRSHRMISG ARHIAYFRKA GRKGQARAIV EGMLAEGVTE 
SIL        GLGPGDPELM SVKSWRALQG ATHVAYFRKA GRAGQARAIV EGLLPAGVTE 
SUL        GLGPGDPELM SVKAHRLLTG AQHVAFFRKP GRRGQARTIV DGIIAETAVE 
OIN        GLGPGDPELM SVKSDRAIRG ARHLAYFRKK GRAGQARRIV EGMLRDDVVE 
SPO        GLGPGDPDLM SVKADRLLRG ARHVAYFRKP GRSGQARKIV NGMLSEGAVE 
SSE        GLGPGAADLM TVRADRLIAN ARHVAYFRKA GRTGHALTIA APLLAKDAIH 
DSH        GLGPGDPELL TLKADRLIRG ARVVAYPALV AGDSLARGIA AAAIPEDARE 
RHB        GLGPGDPDLM TLKAARAIGA ADVVAYPALP DTDSFARSIA ADLIRPDAHE 
RCC        GLGPGAPDLM TLRAARLIKG AAVVAYPTLA GADSFARSIA ADLIAPGVRE 
LVE        GLGPGAPDLI TLRAARLIEG AAVVAYPTLA GAASFARAIA ADLIAPDARE 
ROS        GLGPGDPELM TLRAHRLISG AQVVAYPTLA GGESFARAIA AGAIAPGARE 
OAN        GVGPGAPDLM TLRAARLIEG AGVIAYPTLA GAASFARSIA ADLIPAGARE 
OBA        GLGPGDPDLL TLRAARLIGG ARVIAYPALA GGDSFARSIV AELIPDGCRE 

           FAMEYPVTTE EDVVVLCEGD PFFYGSFMHV YTRLKDSLPI EVVPAITGMS 
           FAMEYPVTTE EDVVVLCEGD PFFYGSFMHV YTRLKDSLPI EVIPAITGMS 
           FAMEYPVTTE EDVVVLCEGD PFFYGSFMHL YTRLKATCDV RVVPAITGMS 
           HAMEYPVTTE EDVVVLCEGD PFLYGSYMHL YTRLQGRAAQ EIIPGITGMS 
           HAMEYPVTTE EDVVVLCEGD PFLYGSYMHL YTRLQGRAEQ EIIPGITGMS 
           YPMEYPVTTE QTVVVLCEGD PFLYGSFMHL HTRLEGRAEV EIIPGITGMS 
           HAMEYPVTTE EDVIVLCEGD PFFYGSFMHL HSRLQGRAEV EIVPGITGMS 
           YAMEYPVTTE HEVVVLCEGD PFFYGSFMHL HTRLQGRAEV EVLPAIPGMV 
           FPMEYPVTTE EDVVVLCEGD PFFYGSFMHL YTRLRDLVPV EVIPAITGMS 
           FPMEYPVTTE EDVVVLCEGD PFFYGSFMHL YERLKDTVRV EVVPAVTGMS 
           IRIEVPMTPA EDVVCLCEGD PFFYGSFMYL HARLADRFAV EVVPGVTSMT 
           IVIEVPMTKS RNVAVLCEGD PFFYGSFMYL HARLAARFPV EVIPGITSVS 
           IVMDVPMSVE QNVVCLCEGD PFFYGSFMYL FARLSETYQT EVVPGVTSVT 
           IVMDVPMSVE QDVVCLCEGD PFFYGSFMYL FARLSGRYRV EIVPGVTSIT 
           IVMDVPMSVE QDVVCLCEGD PFFYGSFMYL FARLSARYEV EVVPGVTSIA 
           IIMDVPMTLD DDVVCLCEGD PFFYGSFMYL HARLNTQFTV KVVPGVTSVT 
           IVMDVPMTVE ADVICLCEGD PFFYGSFMYL HARLADRFTV EVVPGVTSLS 

           AAWTASGAPI TWGDDILSTV MGTLDEETLT KAMTEADALV VMKIGRNLPK 
           AAWTASGAPI TWGDDILSTV MGTLDEETLT NAMTQADALV VMKIGRNLPK 
           AAWTASGAPI TWGDDILSTV MGTLDEATLT DAMGRADALV VMKIGRNLPK 
           GCWTASGQPI TWGDDVLTVA MATLSEDELA KRAAQTDALV VMKIGRNLPK 
           GCWTASGQPI TWGDDVLTVA MATLSEDELA KRAAETDALV VMKIGRNLPK 
           GCWTATGQPI TWGDDVLTVA MATLSEDELT QRIRQTDALV VMKIGRNLPK 
           GCWTATGHPI TWGDDVLTVL MATLDEEELA TRAANTDALV VMKIGRNLDK 
           GCWNALDTPF TWGDDVMTVL MGTLPEAELT EHMKRADALV VMKTGRNLPT 
           GAWTATGTPI TWGDDVLTVL PGTLPEDVLA ARMAETDALV VMKLGRNLDK 
           AAWTASGAPI TWGDDVLTVL MGTLPSETLI QRMTDADAIV VMKIGRNIGK 
           ACAARAARPL VARNEMLTVI PGPLPEAALA EALRAADTAV IMKVGRHLAK 
           AGAARAAAPL TARNEVLTVL PGPLDSDTLA ARISDADSIV IMKVGRHLAR 
           ACAAAACMPL AARNERLTVL PGPLPEDELR ARIEGAESVV IMKVGRHLAK 
           ACAARAGRPL VARNERLTVL PGPLPEEELR ARIDGAESVV IMKVGRHLTK 
           ACAARAGRPL VARNERLTVL PGPLPEAELR ARIEGAESVA IMKVGRHLAK 
           ACAAEAGRPL VARNERLTIL PGPMDEAALR ERIAGAEAVA IMKVGRHLPK 
           ACAARAGLPL VARNQQLTVL PGPLPAADLR DRIGRAEAFA IMKVGRHLGK 

           VRRALAAAGK AERAILVKYA SMEGQEICPL AE
           VRRALAAAGK AERAILVKYA SMEGQEICPL AE
           VRRALTASGK ADRAVLVEYA SMEAQTVRAL SE
           LRRALERAGR AEDAWLVERG TMPGQTVQKL SE
           LRRALERAGR ADDAWLVERG TMPGQTVQKL SE
           LRRALEAAGR LQDAWLVERG TMPAQTVQKL TD
           LKRALTKAGR LQDAWLVEKG TMAGQTVQKL TE
           VRRALAAAGK LDDAWLVERG TMPDQRVAKL AD
           VVRALKTAGL FERAWIVEYA QMANQQVSRL SE
           IRHALREAGK YDRAWLVEYA AQEGQTVQRL AE
           IRRVLEAEGL AAQAVYLERA TLPAERALPL AE
           IRDVLDAQGL SDRAVYIERA TLSAERILPL AQ
           IRGVIDALGL TADAMYVARA TLAEEVVLPL AD
           IRTVIADLGL TDMAVYVERA TLPDEVVLPL AD
           IRAVIDDLGL TAQAVYVERA SLPEEVVCSL AQ
           LRAVIEDLGL TDHATYIERA TLPEQVVTPL RG
           IRAVLAEVGL LERAVYIARV GLPDEHVCAL AD
