# Supplementary material for: Phylogenomic Analysis of Marine Roseobacters
Source: PLoS One. 2010 Jul 15;5(7):e11604. doi: 10.1371/journal.pone.0011604 (PMC2904699; doi:10.1371/journal.pone.0011604)
Supplement: File S1 — Protein sequence alignment of 109 HGT genes. Alignment was filtered by Gblocks to obtain reliable alignment regions for NJ or ML phylogenetic analyses. (0.20 MB ZIP) [file pone.0011604.s007.zip › 109HGTALIGN/ort1117.txt]

    17    296
RCC        ISTIEDLRGK RVVILATGDP LWFSVGARIG RAIDPSEIIY HPQLSAFQLA 
LVE        ISTIRGLQGR RVVVLATGDP LWFSVGARIG RAIDPAQIVY HPQLSAFQLA 
OAN        IETLQTLKGK RAVVLVTGDP LWFSVGARIG RAIPANELVY HPQLSAFQLA 
DSH        IDTLTGLAGR RVVVLATGDP LWFSVGARIG RAIPPGEITY HPQLSAFQLA 
ROS        TDLLAGLRGR RVVVLATGDP LWFSVGARIG RSLPPSEIVY HPQLSAFQLA 
OBA        IDTLRGLRGR RVVVLATGDP LWFSVGARIG RSIPPDQIVY HPQLSAFQLA 
RHB        IEQLQSYKGK RVVVLATGDP LWFSVGARIG RSIPADEITF HPQLSAFQLA 
PGA        IEPVLAARGR RVAVLASGDP FWHGAGGSLM RDLEAGEWVS HPAPSCFALA 
RGR        IEPVLAARGR RVVVLASGDP FWHGAGGSLA RHLEDGEWLS HPVPSTFALA 
SIL        TAPVLAARGR PTVVLASGDP FWHGAGGSLL RDLERSEWVS HPAPSCFALA 
OIN        VEPVLAERGK RVAMLVSGDP FWFGAGGSIV GALDPSEWRS LPAPSTFSLV 
SUL        VAPVLEHRGR AVVVLASGDP FWHGVGGSLA QVLDASEWRC FPAPSCMTLA 
RDE        IGLLASLRGQ NVVVLASGDP FWFGAGSVIA REFEAGEWRC LPAPSTFSRA 
RLO        IGLLASLRGQ QVVVLASGDP FWFGAGSVIA REFEAGEWRC LPAPSTFARA 
SPO        LEILSGLRGR HVAVLASGDP FWFGAGSVIA RHFDAGEWRA LPGVSTFSLA 
SSE        VIKLMALEGR RVVALASGDP FWFGAGSVLA DRLPQGAWRA IPGVSVFSLA 
JAN        IDVLRGHGGR PVAVLVSGDP FWYGAGRAMS KAFGRDAWRA IPVPSVFSLV 

           AARMGWSLPD VETLTVHGRP VEQMIAFIQP DAQLLVLTTG AETPAQIAAF 
           AARMGWSLPD VETLTVHGRP VEQMIAFIQP DARLLILTTG AETPAQIAAF 
           AARMGWSLAD VETLTVHGRP VEQMIAFIQP DQRLIVLTTG ADTPTQIAKF 
           AARMGWSLAD VETLTVHGRP VEQMIAFIQP DQRLLILTTG AETPAQIAQF 
           AARMGWSMAD LETLTVHGRP VEQMIAFIQP DARLLILTTG AETPAHIARF 
           SARMGWSMAD LETLTVHGRP VEQMIAFIQP DARLLILTTG GDTPGRIARF 
           SARMGWSMAD LETLTVHGRP VEQMIAFIQP DARLLILTTG AETPGQIARF 
           ANLLGWKLEE VLCLGLHAAP YARLLPLLGR GVRVICTLRD GAAPAELAAW 
           ANHLAWKLEE VLCLGLHAAP YARLRALLGN GTRVICTMRD GDAPAELAAW 
           ANALGWKLED TLCLGLHAAP FARLRPLLEA GQRVLCTLRD GAAAAELAAY 
           TNALGWRLEE VTCHGLHAAP LAQLRGALRP KGRMICLLRD GDAPAALAQF 
           AARLGWRLEE VTTLGLHAAP FEVLLPHLAA GARLICTLRD GAAPATLAGY 
           ASHMGWAIDQ TICLGLHAAP LTRLRPYLAP HLQLVVFLRD GDAVHALAQY 
           ASHMGWAIDQ TICLGLHAAP LTRLRPFLAP HLQLVVLLRD GDAVHALTQY 
           AARLGWPLEK TLTLGLHAAP LTRLRPYLAS GLRALILLRD GAAVSELSRY 
           ASRLGWRLEG TICLGLHAAP LTRLALHLAP GRRLIVTLRD GAAVGDLAEY 
           SSRMGWPIED TLCIGLHARP FEQLRAKLAP GRRIIATLRD GPAVSGVAHF 

           LTARGFGKSK MTVLAAMGGK DELPRVPGLA DDLFQSDGTM TKQEVRAATV 
           LAARGFGQSR MTVLAAMGGK DELPRVPGLA DELFQSDGTM TKQEIRAVTL 
           LTERGFGNSK MTVLAAMGGA NELPRVPGLA DSLFVSDGTM TKQEVRAATL 
           LTERGFGQSR MTVLAAMGGG DELPRVPGLA DDLFTHDGTM TKREVRAVTL 
           LTERGFGQSR LTVLANMGGA DEMPRVPGLA DDLFQHDGTM TKREVRAATL 
           LTERGFGRST MTVLANMGGE AELPRVPGLA DDLFQSDGTM TKREVRAVTL 
           LTERGFGRSP MTVFANMGGE NELPRVPGLA DELFQHDGTM TKREVRALTV 
           LVANGQPDAR LHVMERLGGP KELPQVSGLT DDLFASDGQI TKRPIRALTL 
           LTAEGFGAST LTVMECLGGP RQLPQASGLA DDLFASDGQI TKRPIRALTL 
           LCEIGFGASS LTALERLGGP HALPQASGLE DTLFASDGQI TKRPVRALTL 
           LCEQGAGAAQ MHVAERLGGP DALPRTPGLP NDCFASDGQI TKAPVRALTL 
           LTAQGFGASR LTVMEALGGP REISHAPGRP EALFAHDSQI TKSPMRALTL 
           LQGEGFGESE LTVMEALGGP REMPVAAGLP DAFFDTDGVM TKRPVRAVTL 
           LQGEGFGESE LTVMEALGGP RELPVAAGLP DAIFETDGVM TKRPVRAVTL 
           LDQTGFAATR LHVMEALGGP REIPKASGRP DAIFETDGQI TKRPVRALTL 
           LRAADFGATV MHVMEALGGP RELPLATGRP DTTFDNDGQI TKRPVRALTL 
           LRDTGFGGST LTVCEAVGGP REIPLASGRP DALFQTDGVM TKRPVRALTL 

           AKLMPMRGAL LWDIGCGCGS VAIEWMRAAR RAVGIEPRAD RRAMAAANAL 
           AKLMPMRGAL LWDIGCGCGS VAIEWMRAAR RAIGIEPRAD RRAFAAANAL 
           AKLMPMRGAL LWDIGTGSGS VAIEWMRAAR RAIGIEPRAD RRAMAAQNAL 
           AKLMPMRGAL LWDVGTGCGS VAVEWMRGAR RAIGIEPRAD RRAMAAANAL 
           AKLMPMRGAL LWDIGTGCGS VAVEWMRGAR RAIGIEPRAD RRAMAAANAL 
           AKLMPMRGAL LWDIGTGCGS VAVEWMRAAR RAVGIEPRAD RRAMAAENAL 
           AKLMPMRGAL LWDIGTGCGS VAVEWMRAAR RAIGIEPRAD RRALAAANAL 
           SALAPRAGEL LWDIGGGSGS VSVEWCLAAR QAITFEPRES RLENICANAA 
           SALAPRAGEL LWDIGGGSGS VSVEWCLAAR RAITFEPRES RLENIRANAA 
           SALAPRRGAH LWDIGGGSGS VSVEWCLAAQ TATTFEARAD RLENIRRNRR 
           SALAPRPGDL LWDIGAGSGS VSVEFCLAGG HSIAFEQHAA RVENITRNIA 
           AALAPRAGEL LWDVGGGSGS VSVEWCLAAP QSIAIEPRES RCDNITENAR 
           SSLAPKPGEL LWDIGGGSGS IGIEWLLAHQ RAISVEPRAD RVGLIEHNAA 
           SSLAPKPGEL LWDIGGGSGS VGIEWLLAHR RAISVEPRAD RVGLIEHNAA 
           SALAPQRGEH LWDIGGGTGS IGIEWLMSDS RATTVEPRAD RAARIRANAD 
           SALAPRPGEH LWDIGGGSGS IGIEWLMCDP RATAVEADPA RAARIRSNAA 
           SALAPRAGEH LWDIGGGSGS IAVEWALADR TATVVETRAD RVALIRANVE 

           ALGKLVIIEG SVPDALDGLD APDAIFIGGG LSRETFDAWA ALRPLGRLVA 
           ALGKLELIDG MVPQALHGLD APDAIFIGGG LSRETFNAWA ALRPLGRLVA 
           ALGKLELIDG TVPYALDGLD APDAVFIGGG LSRETFDAYA ALRPLGRLVA 
           ALGKLQVIEG TAPGAFAGLE APDAIFLGGG LSAEVFDAWA ALRPLGRLVA 
           ALGRLELIEG RVPEALQGLD APDAVFIGGG LSEAVFDAWA ALRPLGRLVC 
           ALGGLQLIEG EAPAALAGLD RPDAVFIGGG LSEAAFATWD RLKPLGRLVA 
           ALGQLRIVDG TVPEALDGLE APDAVFIGGG LSEETYATWS ALKPLGRLVA 
           AFGRMRAVAG KAPDVLQDHP LPDCVFIGGG GSQALLDHWE ILPEGTRLVA 
           AFGRMQAVLG KAPDVLQGQP LPDCVFIGGG GSQALLDHWD ILPAGTRLVA 
           DFGRLTPVEG RAPDVLKNQP LPDCVFIGGG GSEALLNYWQ ILPQGTRLVA 
           DFGRMQVTHG RAPEVWAGHP LPDVVFVGGG GNAALYDALP ALPAGTRLVA 
           RFGRMRCVQG TAPDALADLP LPAAVFLGGG ASEDVLQAWD RITPGTRLVA 
           ALGRLRVVHG EAPDVLTGLP SPDAVFIGGG LSAEMMDAEG LLPVGTRVVA 
           ALGRLRVVHG EAPDVLTGLP SPDAVFIGGG LSAEMMDAEG LLPAGTRIVA 
           ALGHLRVVEG SAPEVLGSLA RPDAVFIGGG LSTALLEWFA ELPAGTRLVA 
           ALGRLQVVEG RAPDALDGLP APDAVFVGGG LSQALLDRLD TLAPGARLVT 
           SFGQVTVLEG MAPGAMADAP PANAVFIGGG LSPEMLQFVT ALPKGTRVVA 

           NAVTLESEAA LIDLHKTHGG NLVKLSVHRA EPVGGWRPLM PVTQWS
           NAVTLESEAE LIALHKTHGG DLVKLSVHRA EPVGGWRPLM PVTQWS
           NAVTLESEAE LIALHRDHGG DLVKIQTHRA EPVGGWRPSM PVTQWS
           NAVTIESEQV LVALHKTHGG ELSKLSVQRA DAVGGWRPFM PVTQWS
           NAVTLESEAV LVALYKRHGG DLVKLQVNRA EPVGGWRPLM PVTQWS
           NAVTIESEQV MLALQARHGG ELAKLQVARA EAVGGWRPAM PVTQWS
           NAVTLESQAV LTELYHAHGG ELVQLSVSRA DTLGGWRPFR PVVQWS
           NGVTLETETL LMQAHAARGG HLLKAEIAEA GPLGDWRRAR PVIQWS
           NGVTLETETL LMQAHAARGG HLLKAEIAEA GPLGDWRRAR PVIQWS
           NGVTLETETL LMQAHARLGG HLLKVEIAEA GPLGGWERAR PVIQWS
           NGVTLETEAL LAQLHAAHGG SLFRIELAQA APLGGWQPLR PVVQWS
           NAVALETQAL LIRWHGMHGG QLLRIDLAQA APLGGWHPSR PQLQWS
           NAVTLEAERL LAETHARKGG ELLRIDVSTA QPLGAWKPSY PLVQWS
           NAVTLEAERL LAETHAIKGG ELLRIDVSTA QPLGAWKPSY PLVQWS
           NAVTLESEAL LALWQADKGG ELLRIELAQS APLGGWKSAY PVVQWS
           NAVTLESEAL LARAHAERGG SLLRIELSDA VPLGGWKSGY PIVQWS
           NAVTLEAEAH LAQAQGSFGG DLMRIEIAHA QPLGGWTSAY PVVQWS
