# Supplementary material for: Phylogenomic Analysis of Marine Roseobacters
Source: PLoS One. 2010 Jul 15;5(7):e11604. doi: 10.1371/journal.pone.0011604 (PMC2904699; doi:10.1371/journal.pone.0011604)
Supplement: File S1 — Protein sequence alignment of 109 HGT genes. Alignment was filtered by Gblocks to obtain reliable alignment regions for NJ or ML phylogenetic analyses. (0.20 MB ZIP) [file pone.0011604.s007.zip › 109HGTALIGN/ort1118.txt]

    17    200
RDE        YEKDGAAIYL ESFATIRAEA ALDRFAPDEE QVVVRMIHAA GLVGLEAHVK 
RLO        YEKDGAAIYL ESFATIRAEA ALERFAPDEE QVVVRMIHAA GLVGLEEHVK 
JAN        YEKNGAAIYD ESFATIRAEA NLARFSAEDE QVVVRMIHAA GLVGLEDVVK 
SPO        YETDGAAIYK QSFATIRAEA DLARFDADEE QVAVRMIHAA GMVGLEEFVH 
SSE        YETDGAAIYR QSFATIRAEA DLAAFAPDEE QIAVRMIHAA GMVGLERHIR 
PGA        YETNGAAIYA ESFATIRREA DLARFTKDEE VVVVRMIHAA GMVGLEEHVR 
RGR        YETNGAAIYA ESFATIRREA DLARFNKDEE SVVVRMIHAA GMVGLEEHVR 
SIL        YETDGAKIYA ESFATIRAEA NLARFTKDEE VVAVRMIHAA GMVGLEEHVR 
SUL        YETNGAAIYL ESFATIRAEA DLARFTPDEE RVAVRMIHAA GLVGLEKHVQ 
OIN        YITDGAEIYR QSFATIRAEA ALARFTLEEE IVAVRMIHAA GMVGLEEHIR 
DSH        YERDPKAIYA QSFKTVRAEA RLDRFPRGLD QVAVRLIHAC GMVDVADRLA 
OBA        YERDPAEIYA QSFATVRREA RLDRFPPGLQ SVAIRLIHAC GMVEVADRLA 
RHB        YERDPAAIYR QSFATVEKEA RLDRFDPGMA QLATRIIHAC GMVEVADRLA 
ROS        YEKNPSAIYE MSFATVRRKA RLDRFGAGME SLAIRLIHAC GMVEVADRLA 
OAN        YETNPSAIYA ASFATVAAEA RLDRFAPALH PLITRLIHSC GMVEIADRLA 
RCC        YQTDPSAIYA QSFATVRAEA RLERFAPAMQ PMITRLIHAC GMVEIADRLA 
LVE        YETDPKAIYT QSFATVRAEA RLDRFAADLH PLMTRLIHAC GMVEIVDRLA 

           VAPGMVAAAR DALKQGAPIF CDAYMVSEGV TRKRLPADND VICTLRDSRV 
           VAPGMVAAAR DALMRGAPIF CDAYMVSEGV TRKRLPADND VICTLRDARV 
           IAPGMVQAAR TALDNGAPVF CDAYMVSEGV TRKRLPAEND VICTLRDARV 
           FSPGFVTAAR DALEAGAPIL CDARMVSEGV TRFRLPADNT VICTLHDERV 
           FSPGFAPAAR TALENGAPIL CDARMVSEGI TRKRLPADNA IVCTLQDPGV 
           FSDGMAETAR AALAKGAPIL CDAYMVSEGI TRPRLPADNE VICTLRDPKV 
           FSEGMAETAR AALANGAPIL CDAYMVSEGI TRPRLPADNE VICTLRDPKV 
           FSEGMAKTAR AALADGAPIL CDAYMVSEGI TRPRLPADNE VICTLRDPKV 
           FSENMAQIAR AALADGAPIL CDAHMVSEGI TRTRLPADNQ IICTLRDPKV 
           FSEGMAVAAR AALEDGAPIL CDAYMVSEGI TRKRLPRENE VICTLRDPSV 
           FSDGAFEAGR AALEAGAPVL CDCEMVGAGI IRRYLPAGNE VIVTLNRAEV 
           SSSGAWEAGR AALLAGRPVL CDCEMVAAGV IRRNLPAGNE VTVTLNAPEV 
           YSESAFSAGQ AALAAGAPVL CDCEMVGAGI IRRYLPAGNE VIVTLNDPTV 
           FSSGAYAAGH AALQAGAPVF CDCEMVGAGI IRRYLPCQND VIVTLNDPRV 
           FSADVAFAGH HAMQSGAPIL CDCEMVGAGI IRRYLPAHNQ VIVTLNDPRT 
           FSEDAASAGH NALQAGAPVL CDCEMVGAGI IRRYLPAKNE VIVTLNDPTV 
           YSEQVVVAGQ QALRAGAPVL CDCEMVGAGI IRRYLPAGND VIVTLNDPAV 

           PDMAAQLGTT RSAAALELWR DRLEGAVVAI GNAPTALFHL LEMLDPACPR 
           PDMAARLGTT RSAAALELWR DRLEGAVVAI GNAPTALFHL LEMLDPDCPR 
           PAMAADLATT RSAAALELWR DRLDGALVAI GNAPTALFHL LEMLDPNCPR 
           RPLAAEMGNT RSAAALELWR PHLAGAVVAI GNAPTALFHL LNMLDPDCPR 
           PALAASMSNT RSAAALELWR PHLGGALVAI GNAPTALFHL LNMLDPDCPR 
           PEMAKEMSNT RSAAALELWR PKLEGAVVAI GNAPTALFHL LNMLDPACPR 
           PEMAKEMSNT RSAAALELWR PKLEGSVVAI GNAPTALFHL LNMLDPSCPR 
           PEMAREMGNT RSAAALELWR PKLDGAVVAI GNAPTALFHL LNMLDPACPR 
           PELAQQMGNT RSAAALELWR PHLAGALVAI GNAPTALFHL LNMLDPDCPR 
           PDLAAKMSNT RSAAALELWR PHLQGAVVAI GNAPTALFHL LNMLDPDCPR 
           PARAQAIGNT RSAAAVELWE PLLGGAVVAI GNAPTALFHL LELIDAGAPK 
           PDLARRIGNT RSAAAVELWL PHLEGAVVAI GNAPTALFHL LELLDRGAPK 
           PDLAREIGNT RSAAAVELWA DKLEGAVVAI GNAPTALFHL LELLDQGAPK 
           PGIAAGIGNT RSAAAVELWA ERLEGAVVAI GNAPTALFHL LELLDEGAPR 
           PDHAAKIENT RSAAAVEFWE PHIAGAIVAI GNAPTALFHL LELIDQGFPK 
           PARATDIGNT RSAAAVELWE NHIEGAIVAI GNAPTALFHL LELLDAGWPK 
           PALAAKIGNT RSAAAVELWQ DRIAGAVVAI GNAPTALFHL LELLDAGWPK 

           PAAIIGCPVG FVGARESKDA LWAANPVPSL IVEGRLGGSA ITVAAINAIA 
           PAAIIGCPVG FVGARESKDA LWAANPVPSI IVEGRLGGSA ITVAAINAIA 
           PAAIIGCPVG FVGARESKDA LSAAAPVPSL IVEGRLGGSA ITVAAINAIA 
           PAAIIGCPVG FVGAVESKDA LWEAQPVPCC IVKGRLGGSA ITVAAINAIA 
           PAAIVGCPVG FVGAVESKDA LWADQPVPCC IVEGRLGGSA ITVAAVNAIA 
           PAAIIGCPVG FVGAMESKDA LMEDLPVPSM IVKGRLGGSA ITVAAVNALA 
           PAAIIGCPVG FVGAMESKDA LMEDLPVPSM IVKGRLGGSA ITVAAVNALA 
           PAAIIGCPVG FVGARESKDA LMEDLPVPSM IVEGRLGGSA ITVAAVNALA 
           PAAIIGCPVG FVGAAESKEA LMQDLPVPSM IVQGRLGGSA ITVAAVNALA 
           PAAIIGCPVG FIGAAESKEA LMQDLPVPSM IVQGRLGGSA ITVAAVNALA 
           PALILGFPVG FVGAAESKAE LAANPRCDFV ALRGRRGGSA MASAAVNALA 
           PAMILGFPVG FVGAAESKAE LASDPRCEFL ALRGRRGGSA MASAAVNALA 
           PAVILGFPVG FVGAAESKAE LANNPRCDFV ALRGRRGGSA IASAAVNALA 
           PALILGFPVG FVGAAESKAE LADNPRCEFV ALRGRRGGSA MASAAVNALA 
           PAVILGFPVG FVGAAESKAE LAANPRIDFV ALRGRKGGSA MASAAVNALA 
           PAVILGFPVG FVGAAESKAE LAARPRCDFV ALRGRRGGSA MASAAVNALA 
           PAVILGFPVG FVGAAESKAE LARDPRCDYI ALRGRRGGSA MASAAVNALA 
