# Supplementary material for: Phylogenomic Analysis of Marine Roseobacters
Source: PLoS One. 2010 Jul 15;5(7):e11604. doi: 10.1371/journal.pone.0011604 (PMC2904699; doi:10.1371/journal.pone.0011604)
Supplement: File S1 — Protein sequence alignment of 109 HGT genes. Alignment was filtered by Gblocks to obtain reliable alignment regions for NJ or ML phylogenetic analyses. (0.20 MB ZIP) [file pone.0011604.s007.zip › 109HGTALIGN/ort1123.txt]

    17    315
OBA        KIPATVVTGF LGAGKTTLIR HMLQNANGKR IALIINEFGD LGVDGDILRG 
RHB        KIPATVVTGF LGAGKTTLIR NMLQNANGKR IALIINEFGD LGVDGDILKG 
DSH        KIPATVVTGF LGAGKTTLIR HMLANANGKR IALIINEFGD LGVDGDILKG 
ROS        KIPATVVTGF LGAGKTTLIR HMLENAGGKR IALIINEFGD LGVDGDILKG 
RCC        KIPATVVTGF LGAGKTTLIR HMLQNAQGKK IALIINEFGD LGVDGDILKG 
LVE        KIPATIVTGF LGSGKTTLIR HMLQNANGKR IALIINEFGD LGVDGDILKG 
OAN        KIPATVVTGF LGAGKTTLIR HMLENANGKR IALIINEFGD LGVDGDILKG 
SPO        KLPVTVITGF LGAGKTTLIR HLMQNPQGKR LAVVVNEFGD VGVDGEILKS 
SSE        KLPVTVITGF LGSGKTTLVR HLMQNPGGRR LAVVVNEFGD VGVDGDILKS 
RDE        KLPVTVITGF LGSGKTTLIS HLIQNPGGKR LAVVVNEFGD VGVDGEILKS 
RLO        KLPVTVITGF LGSGKTTLIS HLIQNPGGKR LAVVVNEFGD VGVDGEILKG 
JAN        KLPVTVVTGF LGSGKTTLIS HLMQNPGGKR LAVIVNEFGD VGVDGEILKG 
OIN        KIPVTVITGF LGSGKTTLIR HLMTNAGGRR LAVLVNEFGT VGVDGDILKS 
SUL        KIPVTVITGF LGAGKTTFIR HLMENAGSKR LAVLVNEFGT AGVDGDILKS 
PGA        KIPVTVITGF LGAGKTTLIR HLMQNPQGKR LAVVVNEFGT AGVDGEILKS 
RGR        KIPVTVITGF LGAGKTTLIR HLMQNPQGKR LAVVVNEFGT AGVDGEILKS 
SIL        KIPVTVITGF LGAGKTTLIR HLMQNPQGKR LAVVVNEFGT AGVDGDILKS 

           CGDEACREED IMELSNGCIC CTVAEDFIPT LEKLLDREER PDHIVIETSG 
           CGDETCTEDD VMELSNGCIC CTVAEDFVPT LEKLLDRETP PDHIVIETSG 
           CGDETCSEDD IMELSNGCIC CTVADDFIPT MEKLLARETP PDHIVIETSG 
           CGIETCSEED VMELSNGCIC CTVAEDFIPT LQKLLDRERA PDHIVIETSG 
           CGDEVCTEDD IVELSNGCIC CTVADDFIPT MEALLARDVK PDHIVIETSG 
           CGEEVCSKDD IVELSNGCIC CTVADDFIPT MEALLARNPA PDHIVIETSG 
           CGIETCSEDD VVELSNGCIC CTVADEFIPT MEMLLGRDNP PDHIVIETSG 
           CAIPECPAEN IMELANGCIC CTVADDFIPT IEALMALEPR PDHILIETSG 
           CAIPDCPAEN IMELANGCIC CTVADDFIPT IEALMALDPR PDHILIETSG 
           CAIPDCPAEN IMELANGCIC CTVADDFIPT IEALMALEPR PEHIVIETSG 
           CAIPDCPAEN IMELANGCIC CTVADDFIPT IEALMALEPR PEHIVIETSG 
           CAIPDCPAEN IMELANGCIC CTVADDFIPT IEALMALNPR PEHILIETSG 
           CAIEDCPAEN IVELANGCIC CTVADDFIPT IEALMALPTR PDHILIETSG 
           CAIDNCPAEN IVELANGCIC CTVADDFIPT IEALMALPET PDHILIETSG 
           CADENCPAEN IMELANGCIC CTVADDFIPT IEQLMNLPEK PDHIVIETSG 
           CADENCPAEN IMELANGCIC CTVADDFIPT IEQLMDLPEK PDHIVIETSG 
           CADDNCPAEN IMELANGCIC CTVADDFIPT IESLMALPEP PEHIVIETSG 

           LALPQPLVRA FNWPAISTRV TVDGVVTVVD GPAHHAGTFA HDVAAVDAQR 
           LALPQPLVRA FQWPEISTRV TVDGVVTVVD GKAVSEGVFA ANLEAVEAQR 
           LALPQPLVRA FNWPGISTKV TVDGVVTVVD GKAVTEGRFA HSVAAVDAQR 
           LALPQPLVRA FNWPEISTRV TVDGVVTVVD GKAVTEGRFA HDVAAVDAQR 
           LALPQPLVRA FNWPGISTKV TVDGVVTVVD GRAVHDGQFA HNVAAVDAQR 
           LALPQPLVRA FNWPGISTRV TVDGVVTVVD GRAVQDGQFA HNIAAVDAQR 
           LALPQPLVRA FNWPGISTRV TVDGVITVVD GKAVSDGQFA HNVAAVDAQR 
           LALPKPLLKA FDWPDIRSKI TVDGVIALAD AEAVAAGRFA PNVAAVDAQR 
           LALPKPLLKA FDWPDIRSKI TVDGVIALAD AEAVAAGRFA PDVARVDAQR 
           LALPKPLLKA FDWPDIRSKI TVDGVIALAD AEAVAAGRFA SNVAAVDAQR 
           LALPKPLLKA FDWPDIRSKI TVDGVIALAD AEAVAAGRFA SNVAAVDAQR 
           LALPKPLLKA FDWPDIRSKI TVDGVIALAD AEAVAAGRFA PDVAKVDAQR 
           LALPKPLLKA FDWPAIRSKI TVDGVIALAD AEAVAAGTFA ADVAAVDAQR 
           LALPKPLLKA FDWPAIRSRI TVDGVITLAD AEAVVSGQFA PDLEAVAAQR 
           LALPKPLLKA FDWPAIRSRI TVDGVVALAD AEAVAKGQFA TDLEAVQAQR 
           LALPKPLLKA FDWPAIRSRI TVDGVVALAD AEAVARGQFA TDLDAVQAQR 
           LALPKPLLKA FDWPAIRSRI TVDGVIALAD AEAVAKGQFA PDLDAVQAQR 

           ALDENLDHET PLSELFEDQL ACADMIVVNK SDLMDSTALT STTQTLTQAT 
           RADENLDHET PLSELFEDQI ACADMIVVNK IDLLGEDEAT ALTGKLSGEA 
           KLDENLDHET PLSELFEDQV ACADMLVVNK TDLLTPAEAE ALTERLKSEA 
           KLDENLDHET PLSELFEDQM ACADMIVINK SDLLTEDERA ALTARLRADS 
           AQDENLDHET PLSELFEDQV ACADMIVVNK TDLLAASEAE ELTGKLKSDS 
           AADDNLDHET PLSELFEDQI ACADMIVVNK TDLLTAEEAD SLAAQLRTDS 
           KQDENLNHET PLSELFEDQI ACADMIVVNK ADLLATGEAD HLRAVLKSEA 
           LADDSIDHET PLSEVFEDQI SCADIILLTK PDLAGPEGVA RAREVIAAEA 
           LADDSIDHET PLSEVFEDQI SCADIILLTK PDLAGPEGVA KAKAIIAAEA 
           LADDSLDHDT PLSEVFEDQI SCADIILLTK PDLAGAEGVA KAKEEIAARS 
           LADESLDHDT PLSEVFEDQI SCADIILLTK PDLAGAEGVA KAKEEIAARS 
           LADDSIDHET PLSEVFEDQI SCADIILLTK PDLAGPDGVA KAKEIIAAEA 
           LADDSLDHET PLSEVFEDQI SCADIILMSK ADLAGPEGLA KARKVIEAES 
           DADDSLDHET PLSEVFEDQI ACADIVLLSK ADLAGPEGVE AARKVIEAHA 
           EADEGIDHET PLSELFKDQI SCADIILLSK ADLAGEEGLD KARTMIEAEA 
           EADEGIDHET PLSELFKDQI SCADIILLSK ADLAGEDGLD KARAVIEAEA 
           EADESLDHET PLSEVFEDQI ACADIVLLSK ADLAGEAGVD KARAIIESEA 

           RPGVRVVQAA MGALPTEVLL GLETAAEADM EAREHGHDEF ESFVVTRGEV 
           RKGVQVVKTS MGLLPIEVLL GQGAAAETSM EGRDHGHDEF ESFVVERGEI 
           RGGVQVVRAT HGALPVDVLL GQGIGAEHDL EARDHDHDAF TSFVVTLPEI 
           REGVQVVTAT MGALPVEVLL GQGIGAEADM EARDHGHDAF ESFVVTRPEI 
           RDGVQVIKAS MGALPVDVLL GQGIGAEADL AAREHGHDEF ESFIVSRGEI 
           RDGVQVVKTS MGALPVDVLL GQGIGAEGDL ESRDHGHDEF ESFIVTRDEV 
           RKGVQVVTAT MGALPVEILL GQGVGAEGDL DARAHGHDEF ESFVVELGEI 
           PRPLPVVEVA EGAVDVRVIL GLGAAAEDDM DARDHEHDDF ESIVVELPEQ 
           PRPLPVVEVA EGVVDPRVIL GLEAAAEDDM DARDHEHDDF ESVVVELPEQ 
           PRPVPVIEVA EGLIDPRVIL GLEAAAEDDM DARDHEHDDF ESIVVEIPEV 
           PRPIPVIEVA EGLIDPRVIL GLEAAAEDDM DARDHEHDDF ESIVVEIPEV 
           PRPLPIVEVA EGAVDPRVIL GLEAAAEDDM DARDHEHDDF ESIVVDIPDV 
           PREIPILEMT EGVIDPKVVL GLNAAAEDDL AARDHEHDDF ETVVIPMPEV 
           PRKLPIIPMT EGVIDPRVVL GLEAAAEDDI DARDHEHDDF ESVVIDMGEV 
           PRKLPILSMS EGVIDPRVIL GLEAAAEDDL DARDHSHDDF DTIVVEMGEV 
           PRKLPILSMS EGVIDPRVIL GLEAAAEDDL DARDHSHDDF DTIVVDLGEV 
           PRKLPILPMT EGVIDPRVIL GLEAAAEDDL DARDHEHDDF ESIVVEMGEV 

           ADPKAFAEQV ADTIRAHGIL RLKGFAAVTG KPMRLTLQAV GPRIDTYYDQ 
           ADPKAFAEQV ADVIRQNGIL RLKGFAAVQG KPMRLTLQAV GPRVDTYFDQ 
           TEPDAFAAHV ARVIADHDIL RLKGFAAVAG KPMRLTLQAV GPRIETYFDR 
           SDPASFAKVI TEVIRTHDIL RLKGFAAVEG KPMRLTIQAV GPRVDSYFDQ 
           ADAAAFVEQV ADVIRAHNIL RLKGFVAIAG KPMRLTLQAV GPRVDTYFDQ 
           SDAAAFAAQV SAVIKSNNIL RLKGFVAVTG KPMRMTLQAV GPRVDTYFDQ 
           EDAIAFAERV ADVIRAHDIL RLKGFAAISG KPMRLTLQAV GPRVDTYFDR 
           SDPAELVARI ERLANELNIL RVKGYAAVAG KPMRLLVQAV GARVRHQYDR 
           DSPAQLVAAI ERLAKEQNIL RVKGYAAVKG KPMRLLVQAV GARVRHQYDR 
           SDPAELVARI EVLAKEQNIL RVKGYACVKG KPMRLLVQAV GARVRHQFDR 
           SDPAELVARI EVLAKEQNIL RVKGYASVVG KPMRLLVQAV GARVRHQFDR 
           TDPLDLVARI EELANAQNIL RVKGYANVAG KPMRLLVQAV GARVRHQYDQ 
           SDVEALVAAI ERLAREQNIL RVKGYVAVEG RPMRLLVQAV GARVRQQFDR 
           ADVATLEAAV LRLAREQKIL RVKGYIAVQD KPMRLLVQAV GERVRSQFDR 
           SDPQLLQDAI VKLARERNIL RVKGYVAVEG KPMRMLVQAV GERLRAQYDQ 
           SDPQALQDAI VKLARERNIL RVKGYVAVEG KPMRMLVQAV GERLRAQYDQ 
           SDPEDLQKRI IEMARSRNIL RVKGYVAVEG KPMRMLVQAV GERLRAQYDQ 

           PFGRETRLVV IGQTG
           PFGRATRLVV IGQTG
           PLGRETRLVV IGQAG
           PFGRQTRLVV IGQAG
           PFGRETRLVV IGETG
           PFGRQTRLVV IGEAG
           PFGRMTRLVV IGQAG
           PWQRRSRMVV IAEHH
           PWKRVSRVVV IAEHD
           PWARRGRLVV IAEHD
           PWARRGRLVV IAEHD
           PWGRQGRLVV IAEHD
           PWGRAGHLVV IAEHD
           PWGRRSQLVV IAEHD
           PWGRKTVLVV IAEHD
           PWGRRTQLVV IAEHD
           PWGRKTQLVV IAEHD
