# Supplementary material for: Phylogenomic Analysis of Marine Roseobacters
Source: PLoS One. 2010 Jul 15;5(7):e11604. doi: 10.1371/journal.pone.0011604 (PMC2904699; doi:10.1371/journal.pone.0011604)
Supplement: File S1 — Protein sequence alignment of 109 HGT genes. Alignment was filtered by Gblocks to obtain reliable alignment regions for NJ or ML phylogenetic analyses. (0.20 MB ZIP) [file pone.0011604.s007.zip › 109HGTALIGN/ort1124.txt]

    17    965
PGA        MHVVFRESHG LTPQDLGQTP ADLVVLSFSD SDLGAPSLRL ANLVALKHPL 
RGR        MHVVFRESHG LTPQDLGQTP ADLVVLSFSD SDLGAPSLRL ANLVALKHPL 
SIL        MHVVFRESHG LTPYDVGQTP GDLVVLSFSD SDLGAPSTRL ANLVALKHPL 
SUL        MHVVFRESHG LLPQDLGQTP ADLVVLSFSD SDLGAPSLRL ANLVALKHPL 
OIN        MHVVFRESHG LTPYDPGQTP ADLVVLSFSD SDLGAPSLRL CNLVALRHPA 
RDE        MHVVFRESHG LTPTDLGQTP ADLVVLSLSD SDLGAPGLRL ANIAALKHPL 
RLO        MHVVFRESHG LTPTDLGQTP ADLVVLSLSD SDLGAPGLRL ANITALKHPL 
JAN        MHVVFRESHG LTPTDLAQTP ADLVVLSLSD SDLGAPSLRL ANIAALKHPL 
SPO        MHVVFRESHG LTPTDLGQSP ADLVVLSFSD SDLGAPTLRL ANLTALKHPL 
SSE        MHVIFRESHG LTPQDLGQSP ADLVVLSFSD SDLGAPTLRL ANLAALRHPL 
RCC        MHLLAATPGA IEPVDLGQTP ADVVIISAAD TELAAPTLRL ANMMHLTHPM 
LVE        MHLLAATPGA IEPVDLGQTP ANVVIISAAD TELAAPTLRL ANMLHLAHPM 
OAN        MHLLAATPGA IEPVDLGQTP ADIVVISAAD TELAAPTLRL ASMMHLIHPM 
RHB        MHLLAATPGQ IDAVDLGQTP ADVVFISAAD TELAAPSLRL ANLTHLNHPM 
ROS        MHLLAATPGV IEPVDLGQTP ADLIFISAAD TELAAPSLRL ANLSHLQHPM 
DSH        MHLLAATPGS IEPVDLGQTP ADLVVISAAD TELAGPRMRL ANMMHLRHPM 
OBA        MHLLAATPGR IEAVDLAQTP AEIVVISAAD TELAAPSLRL ANLSNLQHPM 

           SVDVYAEQTL EGAKGVLVRL IGGESYWSYG LATLQDMARR KGIALAILPA 
           SVDVYAEQTL EGAKGILVRL IGGESYWSYG LATLQDMARR KGLALAVLPA 
           SVDVYAEQTL EGAKGVLVRL IGGESYWSYG LATLQDLARR KGIALAVLPA 
           SVDTYAEQTL AGAKAVLVRL IGGESYWPYG LATLQDMARK QQIALAVLPA 
           SVDNYIEQTL TGAKGILIRL IGGENYWPYG IMQVQDFARR NDIALAVLPA 
           SVDTYVEQTL CGAKGILIRL IGGVPYWPYG LQQIEALARA KGIALAVLPA 
           SVDTYVEQTL CSAKGILIRL IGGVPYWPYG LQQIEALARA KGIALAVLPA 
           SVDTYIEQTL SAAKGILIRL IGGVPYWPYG LQQIETLCRA KGIALAVLPA 
           SVDTYVDNTL SGAKGILIRL IGGVPYWAYG LQQVLALAQQ KGLALAVLPA 
           SVDTYVEQTL EGAKGILIRL IGGVPYWSYG LQQVLSLAQQ KGIALAVLPA 
           SVDLHLDDCA TKSRLVIARI LGGAGYWKYG LTQYAAHLRD AGIPFAALPG 
           SVDLHLDDCA TKSRLVIARI LGGAGYWKYG LTQYAARLHD AGVPVAFLPG 
           SVDLHLDTCA TKSRLVIVRC LGGVGYWKYG VEQYAARLRA AGVPLALLPG 
           SVDLHIDTCA KQSRLVIARV LGGTGYWRYG AEQYAAHMAE AGVPLALLPG 
           SVDLHLDHCA SKSRLVIARV LGGVGYWKYG TEQYAARLHE AGVPLALFPG 
           SVDLHIDDCA SKARLVVARV LGGMGYWRYG AEQYATRVAA AGGHVVLLPG 
           SVDLHLDDTA TKSKLVVARI LGGAAYWAYG LEQYAARLAE AGVPFAALPG 

           DGREDPRLDE LSTLPVSTLR RLQHLCDSGG AVAAQAALAQ LSLAAGLYAP 
           DGREDPRLDE LSTLPVSTLR RLQALCDAGG AVAAQAALAQ LSLAAGLYAP 
           DGQEDPRLDE LSTLPISTLR RLQALCDAGG AVAAQAALAQ LALASGLYAP 
           DGQPDPRLDA LSTLPHSTLR RLQHLCDTGG AVAAQAALAQ LSLAAGLYAP 
           DGREDPGLDA HSTLPVSTLR RLAHLCDAGG PVAAQAALAQ MALAAGFYAP 
           DGRMDARLDA VSTLPVSTLR QLQKLCDTGG VVAWQAALAQ MALASGLYAP 
           DGRTDTRLDA VSTLPVSTLR QLQKLCDTGG VVAWQAALAQ MALASGLYAP 
           DGREDTRLDD ISTLPVSTLR RLQHLCDAGG EVAAQAALAQ MALASGLYAP 
           DGREDTRLDA YSTLPVSTLR RLQHLCDTGG EVAAQAALAQ MALATGLYAP 
           DGREDTRLDE MSTLPVSTLR RLAHLCDAGG TVAAQAALAQ LALAAGLYAP 
           DDKPDPELRA LSTVNSEDYD TLWSYLVEGG PENSTNLLAY AKAMLDGGDR 
           DDKPDPELRG LSTVSGTDYD ALWSYLVEGG PQNNINALAY AKAMLDGSDK 
           DDKLDEELRA LSTVADADYN ALWSYLVEGG PENSTNFLAF AKAMLDGGDA 
           DDKPDAELAA LSTVSDEDYA ALWAYLVEGG PQNATNFLAY ARAMLDGGEK 
           DDKPDAELRG LSTVPDADYD ALWAYLVEGG PENASNFLRY AGALLDATDT 
           DDKPDPELRA LSTLRGAEYD ALWSYLVEGG PENAVHFLAY ARHLLDPAQA 
           DDRPDADLRR LSTVPEEDYT ALWQALVEGG PDNARTFLAH ARAMLEGADR 

           VTGLKSVPQY GCYDPDRGPL ILVSFYRSYL TAADTAPVDA LIAELRGRGY 
           VIGTKSMPQH GWYDPEKGPL LLVSFYRSYL TSADTAPIDA LIGELRQRGY 
           VIGQKTVPDF GYYDPDDGPL VLVTFYRSYL TSADTAPIDE ILRGLRARGY 
           AKGAKTVPEA GFYRPHTGPR AIVTFYRSYL TAADTDPVDA LIAALDARGF 
           VMGTKTVPDC GYYDPDQGDT VAVTFYRSYL LAADTAPVDA LIRALRAAGL 
           VRGAKTLPLV GGWTPEHGPL VLVVFYRSFL VAADLAPIEQ VFAALRAKGF 
           VRGAKTLPSV GGWTPEHDPL VLVVFYRSFL VAADLAPIEQ VFAALRAKGF 
           VKGAKGLPMI GGWTPEDGPL ILVTFYRSYL VSADLAPIRA LFTALRAKGF 
           VIGSKILPEC GFWCPERGPR ILVTFYRAYL TSADTASVAA LIRAFRARGF 
           VRGAKGLPPL SCWTPEHGTP LALVFYRSYL VSADLAPIRA LYEEFAARGF 
           PSAPAPLLRA GVYWPGAGPI VPIIFYRALV QGGGLNPINR LTRSLSRAGL 
           PSAAAPLLRA GIYWPGAGPI VPIIFYRALV QGGGLNPINR LTRSLSRAGL 
           PESARPLLKA GVYWPGAGPV VPIIFYRALV QGAGLNPINR LVKSLLRVGM 
           PAPASPLLRA GVYWPGAGPV VPLIFYRALV QGAGLNPINR MVKALLRQGL 
           PAAASPLLRA GVYWPGAGPV VPVIFYRALV QGAGLHPINR LVKSLLRAGL 
           PPAASPLLRA GVYWPGAGPV VPLIFYRALV QGAGLHPINR MVKALRARGL 
           PAPARPLLKA GLYWPGASPT VPIVFYRALL QAGDLGPINR LTKTLLRAGL 

           AAYGVFAASL KAADWLRSAL PDLAPAAIIN ATAFSPVFQV ALSTARRKDW 
           AAYGVFAASL KAADWLRSTL PEIAPAAIIN ATAFSPVFQV ALSTARRKDW 
           AAFGAFAPSL KAVQWLRAEL SQRAPVAIIN ATAFSPVFQV ALSTARRKDW 
           DAVGLFAPSL KTAPWIAQQI ARLDPAVIVN ATAFSPVVQV ALSTARRRDW 
           NAIGLFVPSL KARAFLGDAL AAMNPVSIIN ATAFSPVFQV ALSTARRRDW 
           ALMGLFAPSL KAAEWLTRQV AHLSPVAIVN ATSFSPVFQM ALATSRQAAW 
           AVMGLFAPSL KAAEWLTRQV AHLSPAAIVN ATSFSPVFQM ALATSRQAAW 
           SVMGLFAPSL KAAEWTVRQV THLSPVVIVN ATSFSPVFQV ALATSGEEAW 
           QAMGMFAPSL KAADWIAGQM PGLAPAAIVN ATSFSPVFQV ALATSRRKAW 
           AVTAFFVPSL KAAGWLRRQI AALAPAAIVN ATAFSPVFQC VLSTSDRKAW 
           NPLPIFVASL KSTATLHQIF TDAPPDVILN CTAFAPIFQV ILSGASEATW 
           NPLPIFVASL KSTATLDHIF TVTPPDVILN CTAFAPIFQV ILSGASEASW 
           NPLPVFVASL KSQATLEHLF TDAPPAVILN CTSFAPVFQV VLAGSSEDAW 
           NPLPIFVASL KSTATLEHLF SEASPSVILN ATSFAPVFQV VLSASSEEAW 
           NPLPVFVASL KSVATLEHLF GVAPPSVILN CTAFAPVFQV VLAGSSEETW 
           NPLPVFVASL KSAATLEHLF EAAPPDVILN CTSFAPVFQV VLAGSSLEAW 
           NPLPVYVASL KSAATLDHLF AETTPELILN LTSFAPVFQV VLSATSEEVW 

           VEADRGLSPA DLAMHVVLPE VDGRIFAGLV SFKAPGKKDP DLQYSRFAHR 
           AEADRGLSPA DLAMHVVLPE VDGRIFAGLV SFKAPGKKDP DLQYSRFGHR 
           DLADRGLSPA DLAMHVVLPE VDGRLFAGVV SFKAPTKRDP DLQYSRFTHR 
           AGSERGLSPT DLAMHVVLPE VDGRLFGGVV SFKQPGKRDE ALQYSRFAHR 
           DESERGLSPA DLAMHVVLPE VDGRIFTGVV SFKSPEKRDP DLQYSRFAHR 
           AEAERGLSPA DLAMHVVLPE VDGRLFAGVA SFKEPQKRDA DLQYSRFVHR 
           AEAERGLSPA DLAMHVVLPE VDGRLFAGVA SFKEPQKRDA DLQYSRFVHR 
           VEAERGLSPA DLAMHVVLPE VDGRIFAGVA SFKEPDARDP DLQFARYAHK 
           AEAERGLSPA DLAMHVVLPE VDGRIDAGLI SFKEPGKRDP ALEYSRFAHR 
           AEADRGVSPA DLAMHVVLPE VDGTILGEPV SFKETGDRDS DLQFARAVHA 
           AEGLHGLTAR DIAMNVALPE VDGRVLSRAV SFKGEAFFDD ATECPIATYQ 
           AEGLHGLTAR DIAMNVALPE VDGRILSRAI SFKGEAFFDD ATQCPIATYQ 
           SEGLAGLSAR DIAMNVALPE VDGRVLSRAI SFKGEAYFDT ATECPIATYR 
           AEGLNGLSAR DIAMNVALPE VDGRVLTRAI SFKGEAYYDD ATQCAIATYR 
           AKGLTGLSGR DIAMNVALPE VDGRILSRAI SFKGEAFFDA ATECPIATYR 
           EGGTAGLSAR DIAMNVALPE VDGRVLTRAV SFKGEAFFDD ATECAIATYQ 
           SETLTGLSAR DIAMNVALPE VDGRILSRAV AFKGESFYDE ATQCPIAGWQ 

           ADMDRVKAAV DRIEGWLRLA QLPNHDKRLA LVLSTYPGRD HNLAHAVGLD 
           ADAGRISAAI DRVEGWLRLA RLRNSDKRLA LVLSTYPGRD HNLAHAVGLD 
           ADPERISAAL DRIEAHLRLA RQTRAETRLA LVLSTYPGRD YNLAHAVGLD 
           ADANRVDFIA DRVQRLHQLR VQDNAAKSVG VVLSTYPGKD WNMAHALGLD 
           AEDARIAAVV ERVLGWQRLA QTSAEARKLA LVLSTYPGRD DQLAHAVGLD 
           PHAERITAIA DRVAAWVHLA SRPASERRIA LVMSTYPGRE WNLAHAVGMD 
           PHAERIMAIA DRVAAWVHLA SKPASERRIA LVMSTYPGRE WNLAHAVGMD 
           AQPDRITHLV DRIASWHALA TKPKTDRATA LVLSTYPGRS WNAAHAVGLD 
           PEPDRIEAVV NRVSGWLRLA AKPVAERVLA LVLSTYPGKD WQMAHAVGLD 
           AHDEGIAALA DRVEARLSLA RRAPGDRRPA LILSTYPGKD WNIGHAVGLD 
           ARGDRIDFVT QLTKNWAILR RTPAETKKTA LILANYPNKD GRLANGVGLD 
           ARGDRVDFVT QLTANWARMR HTPAKAKKVA LILANYPNKD GRLANGVGLD 
           AVGDRVTFVA DLAAKWAKLR GVPEADKKVA LVLANYPNKD GRLANGVGLD 
           AQGDRIDFVA RLAANWATLR ATPAPERRVA LVLANYPNKD GRLANGVGLD 
           AVGDRVDFVA QLAAKWAKLR QTPAPTRRVA LVLANYPNKD GRLANGVGLD 
           AQGDRIGFVA DLAANWARLR RTPPGERRTA LILANYPNKD GRLANGVGLD 
           TRGDRIDFVT QLARRWTTLR RTPPPDRRAA IILANYPNKD GRLANGVGLD 

           ALASCDEILR ELWDQDYPLQ DYRTALATLP QDLQDTLAAA WGQPEEDGKA 
           ALASCDVILQ ELADQGYPLA TYKSALAALP QDLQATLSEA WGTPEEDGNA 
           ALASTSEILS ALARDGYPLS DYIAALHKLP EALRDDLKAA WGAPEQDGKA 
           ALASLREMTA QLAAQGYPLA EYEVALAKLP QALREDLTEG WGAPQDDGKL 
           ALASVEDMLM RLAGEGYPLA DYRAALASLP QALRDDLSNA WGQAEDDGNA 
           ALGSACAILE DLAGAGYDAR DYQALLANLP QSLRDDLTAA WGDPPEHGNV 
           ALGSASAILE DLAGAGYDAR DYQALLANLP QSLRDDLTIA WDDPPEGGNV 
           AIASANAILR DLSDAGHPFE TYKAALATLP QTLQDALHVA WGSCEEDGKT 
           ALASAEAILC DLQDEGYPIT EYRKALASIS PQLHQDLQSA WGDPESDGKA 
           ALASARSILD DLRDAGHPLR AYEAALANLP QSLQDDLHAA WGEPDTDGRA 
           TPAATVHVLN LLKSNGHPLD LYMQYFDALP WDIKDQITTS WGTPNQDGNA 
           TPAATIHTLN LLTQAGYPLE TYRQHFDALP WDIKEQITTR WGAAEDDGNA 
           TPAATVHVLG LLAAQGYPLA VYKQHFDMLP YTVRQQITDR WGAPENDGKA 
           TPAATVHALN LLASAGYSMA DYQIAYGQLP WEVRQRIEER WGRPEADGNV 
           TPAATVHALR LMAEAGYPLD IYLEHFNALP WDLREAMTAR WGAPEDDGNV 
           TPEATARMLQ LLRDAGYPLD TYRAHYAALP LALRSQIEDR WGAPEDDGNV 
           TPAATIHALS LLASQGYPLA TYLQHFNALP WEVKQQITDR WGRPEDDGNV 

           LIALQPERGE VKTRVDDYHD LDRTPRHAYV AFYMWLRDAL VHIGAHGTLE 
           LVALQPERGE VKTRVDDYHD LDRTPRHAYV AFYLWLQDAL VHIGAHGTLE 
           LIALQPERGD VQARDDDYHD LERTPRHGYV AFYLWLRDAL VHVGAHGTLE 
           LVALQPERGA LAERDDDYHD LSRTPRPGYV AFYLWLQDAM VHVGAHGTLE 
           LVALQPERGD LTDREDSYHD LARTPRHSYV AFYLWLRHAL VHIGAHGTLE 
           WIALQPERGT PQKRDEEYHD LSRVPRHEYV AFYLWLRDAI VHIGAHGTLE 
           WIALQPERGT PQKRDQEYHD LSRVPRHEYV AFYLWLRDAI VHIGAHGTLE 
           LVALQPERGT PALRDAEYHD LARVPRHGYV AFYLWMQDVL IHIGAHGTLE 
           LVALQPERGT PEARDDDYHD LSRTPRHGYV AFYLWLRDAL IHIGAHGTLE 
           TVALQPERGR PETRDDDYHD LSRTPCHGYV AFYLWLQDAL IHIGAHGTLE 
           VVGLQPARGY NIDPTDTYHS PDLVPPHNYL AFYFWLRDAI VHMGKHGNLE 
           VVGLQPARGY NIDPTDTYHS PDLVPPHNYL AFYFWLRDAI VHMGKHGNLE 
           VVALQPARGY NIDPTDTYHS PDLVPPHNYL AFYFWLRDAI VHMGKHGNLE 
           VVGLQPARGY NIDPTDTYHS PDLVPPHGYL AFYIWLRNAI VHMGKHGNLE 
           VVGLQPARGY NIDPTETYHS PDLVPPHNYL AFYIWLRQAI VHMGKHGNLE 
           VVGIQPARGY NIDPTETYHA PDLVPPHNYL AFYIWLRHAL VHMGKHGNLE 
           MIGVQPARGY NIDPQETYHA PDLPPPHNYL AFYIWLRHAI VHMGKHGNLE 

           WLPGKSVALS AACWPEVLTG PLPVAYPFIV NDPGEAAQAK RRIGAVTLGH 
           WLPGKAVALS EQCWPEVLTG PLPVAYPFIV NDPGEAAQAK RRIGAITLGH 
           WLPGKAVALS GACWPEVLAG DLPVIYPFIV NDPGEAAQAK RRIGALTLGH 
           WLPGKSVALS DACWPEALIG PMPVIYPFIV NDPGEAAQAK RRIGAVTVGH 
           WLPGKAVALS DDCWPEALTG DLPVIYPFIV NDPGEAAQAK RRIGAVTLGH 
           WLPGKAVALS DQCWPDALSG ATPVIYPFIV NDPGEAAQAK RRIGAVTLGH 
           WLPGKSVALS NACWPDALTG ATPVIYPFIV NDPGEAAQAK RRIGAVTLGH 
           WLPGKSVALS RTCWPDALTG ALPVIYPFIV NDPGEAAQAK RRIGAVTLGH 
           WLPGKAVALS GQCWPEVLIG DLPVIYPFIV NDPGEAAQAK RRIGAVTLGH 
           WLPGKSVALS AACWPKALTG TLPVIYPFIV NDPGEAAQAK RRLGALTLGH 
           WLPGKAVALS ETCWPEAVFG PTPHIYPFIV NDPGEGTQAK RRTSAVIIDH 
           WLPGKAVALS ETCWPEAVFG PTPHIYPFIV NDPGEGTQAK RRACAVIIDH 
           WLPGKATALS ETCWPEVVLG TTPHIYPFIV NDPGEGTQAK RRAAAVIIDH 
           WLPGKALALS DTCLPEAVLG PMPHIYPFIV NDPGEGTQAK RRTQAVIIDH 
           WLPGKALALS AECWPEAVLG PMPHVYPFIV NDPGEGTQAK RRAQAVIIDH 
           WLPGKSVALS ETCFPEAVFG PLPHVYPFIV NDPGEGTQAK RRAQAVIIDH 
           WLPGKAIALS ETCLPEAVFG PMPHIYPFIV NDPGEGTQAK RRAQAVIIDH 

           LPPPLAQTNL PDGMARLESL LDEYSTADGL DPARRDRLID SIRTEAQGTG 
           LPPPLAQTNL PEGMTRLESL LDEYSTADGL DPARRDRLID DIRAEAQGTG 
           MPPPLAETTL PAGMGRLESL LDEYSTADGL DPARRDRLIA DIRAEAQGTG 
           MPPPLVTSKL PDAFGRLERL LDEYSTADGL DPARRDRLIA DIRAEAQGRG 
           LPPPLKDSET PEGLLRLERL LDEYSTADGL DPARRDRLVD TIRAEAQAAG 
           IPPPLRPTAT PLRLVRLEAL LDEFSNADGL DPRRRDLLQQ NIRDEAQALG 
           IPPPLRPTAT PLRLVRLEAL LDEFSNADGL DPRRRDLLQE NIRDEAQALG 
           IPPPMKASKT PTRLVRLEAL LDEFSNADGL DPKRRDRLQD DIRAEAQALG 
           IPPALRVSGT PDRMVQLEAL LDEFSNADGL DPKRRDRLQG DIRAEAQALG 
           TPPPLRESGT PDRLARLEAL LDEFSNADGL DPRRRDRLQA DIRDEAQALG 
           LTPPLTRAES YGPLRDLEAL VDEYYEAAGV DPRRIDHLRK EILSLSDVTG 
           LTPPLTRAES YGPMRDLEAL VDEYYEAAGV DPRRVTHLRR EILSLSEATG 
           LTPPLTRAES YGPLRDLEAL VDEYYEAAGV DPRRIDLLRR EILSLSEVTG 
           LTPPLTRAET YGPLKDLEAL VDEYYEAAGV DPRRIDHLRR EILTLTAATG 
           LTPPLTRAET YGPLRDLEAL VDEYYEAAGV DPRRIAHLRR EILTLSSATG 
           LTPPLTRAET YGPLRDLEGL VDEYYEAAGV DPRRIAELRR EILSLTSVTG 
           LTPPLTRAES YGPLRDLEAL VDEYYEAAGV DPRRIDHLRR EILSLTSATG 

           VEADLGLAEA ITRIDAFVCD IKESQYGEGL HIFGERTGLI AALSGHMVPP 
           VEADLGLAEA ITRIDAFVCD IKESQYGEGL HIFGERAGLI AALNGQMVSP 
           VEEDLGIAEA ITRIDRFVCD IKESQYGEGL HVFGEMQGLL RALRGKLVAP 
           VEQDLGLAEA LTRIDRFVCD IKETQYGDGL HVFGEIDGLI AALSARFVPP 
           VEDDLGLAEA LTRIDAFVCD IKESQYGDGL HIFGEWDGLL TALAGRRVTA 
           VEHELGLAEA ITRIDRFVCD IKDSQFGDGL HIWGESAALL AALDGKRIAG 
           VEHELGLAEA ITRIDRFVCD IKDSQFGDGL HIWGESAALL AALDGKRIAG 
           VEGDLGLAEA ITRIDRFVCD VKDSQFGDGL HVWGERESLL AALDGRRIAA 
           LEDDLGLAEA ITRIDRFVCD VKESQYGDGL HVYGEARALL DALAGKRIAA 
           VEDDLGLAEA ITRIDRFVCD VKESQFGEGL HVWGERRAIP AALDGRRIAP 
           LAKDAGFDGD LGKLDAYLCE LKEAQIRDGL HIFGEGSALL TALAGKFVPP 
           LSRDVGFNTD LGKLDSYLCE LKEAQIRDGL HIFGEGTALL TALAGHFVAP 
           LGQDAGFDGD LAKLDAYLCE LKEAQIRDGL HVFGEGAGLL SALAGHFIAP 
           LDADVGMDTD LAKLDAYLCE LKEAQIRDGL HVFGEGTGLL TALAGRFVAP 
           LDKDVGMAGD LARLDAYLCE LKEAQIRDGL HVFGEGAGLL RALEGRAIAP 
           LDKDAGFDND LAKLDAYLCE LKEAQIRGGL HIFGEGAGLL TALDGQFVAP 
           IDLDVGFETD LQKLDAWLCD LKEAQIRDGL HIFGEGSGLL TALAGHFIAP 

           GPSGSPYRGR TDVIPTGRNL FTTDPRAVPS RAAQAQGVKL AEELLRRHLQ 
           GPSGSPFRGR ADVMPTGRNL FTTDPRAVPS RAAHTQGVKL AEELLRRHLQ 
           GPSGSPYRGR SDVMPTGRNL FTTDPRAVPS RAAQAQGVKL AEELLRRHLQ 
           GPSGSPYRGR SDVRPTGRNL FTTDPRAVPS RAAYTQGVKL AEELLRKHLQ 
           GPSGSPYRGR SDVLPTGRNL YAVDPRGVPS RAAHAQGVKL AEELLRRHLQ 
           GPSGSPYRGR LDVLPTGRNL YTIDQRSVPT RAAYEQGCRL ADEFVRRHLQ 
           GPSGSPYRGR LDVLPTGRNL YTIDQRSVPT RAAYEQGRRL ADEFVRRHLQ 
           GPSGSPYRGR ADVLPTGRNL YTTDPRSVPT RAAYAQGEAL AEELMRRHLQ 
           GPSGSPYRGR SDVLPTGRNL YTTDPRSVPT RAAYAQGVKL AEELVRRHLQ 
           GPSGSPYRGR RDVLPTGRNL FTTDPRSVPT RAAYAQGVKL AEELVRRHLQ 
           GPSGAPTRGR MDVLPTGRNF YSVDSRAVPT PTAWALGWKS ANLLIEKHLQ 
           GPSGAPTRGR LDVLPTGRNF FSVDSRAVPT PTAWALGWKS ANLLIEKHLQ 
           APSGAPTRGR LDVLPTGGNF YSVDARAVPT PTAWKLGWKS ANLLIEKHLQ 
           KPSGAPTRGR LDTLPTGGNF FSVDSRAVPT PTAWALGWKS ASLLIDKYLQ 
           GPSGAPTRGR LDTLPTGRNF YSVDSRAVPT PTAWALGWKS ANLLIEKHLQ 
           APSGAPTRGR LDVLPTGRNF YSVDSRAIPT PTAWKLGWKS ANLLIERHLQ 
           APSGAPTRGR LDTLPTGRNF FSVDSRAVPT PTAWKLGWKS ANLLIERHLQ 

           DHGDWPKGLV IDLWGSATMR TAGEEFAMAL HLAGLAPKWD EGSERVSGFE 
           DHGDWPKGLV IDLWGSATMR TAGEEFAMAL HLAGLAPKWD ENSERVSGFE 
           DHGDWPSGLV VDLWGSATMR TAGEEFAMAL HLAGLAPKWD EGSERVSGFE 
           DHGDWPKGLV MDMWGSATIR TAGEEFAMAL HLAGLSPRWD DGSDRVSGFD 
           DNGDWPRGLV IDLWGSATMR TAGEEVAMAM HLAGLAPKWD DGSERVSGFE 
           DEGDWPRSLI VDLWGSATMR TAGEEFAMAL WLLGVRPVWD DGSERVSGIE 
           DEGDWPRSLI VDLWGSATMR TAGEEFAMAL CLLGARPVWD EGSERVSGIE 
           DEGDWPKGLI VDLWGSATMR TAGEEFAMAL SLLGVRPIWD AGSERVSGIE 
           EEGDYPKGLI VDLWGSATMR TAGEEFAMAL HLLGVKPVWD QGSERVSGIE 
           DEGDWPRGLI VDLWGSATMR TAGEEFAMAL HLLGVKPVWD KGSERVSGIE 
           DHGDWPRSML VTAWGTANMR TGGDDIAQAL ALMGVKPKWD SANRRVTGFD 
           DHGDWPRSML ITAWGTANMR TGGDDIAQAL ALMGVKPTWD SANRRVTGFD 
           DHGDWPRAML ITAWGTANMR TGGDDIAQAM ALMGVKPKWD AANRRVTGFE 
           THGDWPRTIL VTAWGTANMR TGGDDIAQAL ALMGVKPKWD AANRRVTGFE 
           THGDWPRALL ITAWGTANMR TGGDDIAQAL ALMGVKPKWD AANRRVTGFE 
           DQGDWPRTLL LTAWGTANMR TGGDDIAQCL ALMGVKPRWD AANRRVTGFE 
           DHGDYPRSLL VTAWGTANMR TGGDDIAQAL ALMGVRPQWD AANRRVTGFE 

           VLPLSMLNRP RIDVTLRVSG LFRDVFPGLA QMFEAAAGAL AAREESQTDN 
           VLPLSMLNRP RIDVTLRVSG LFRDVFPGLA QMFEAAAAAL AAREESTGDN 
           IIPLALLGRP RIDVTLRVSG LFRDVFPGLA QMFEAAAAAL GAREEDPGDN 
           ILPLALLNRP RIDVTLRVSG LFRDMFPGLA QLFETAIAKL AERPETAADN 
           VIPLTLLDRP RIDVTLRISG LFRDVFPGLG QIFEAGSAAL AEREEAPDMN 
           VLPITELDRP RVDVTLRVSG LFRDVFPTLT ALFSQAVRAL AARDEAPDWN 
           VLPITELDRP RVDVTLRVSG LFRDVFPTLT ALFSQAVRAL AARDEAPDWN 
           VLPIAELDRP RIDVTLRVSG LFRDVFPTLS ALFNQAIRAL AARDEAPDWN 
           VLPITDLDRP RLDVTLRVSG LFRDVFPTLS ALFGQAVRAL SARDEAPDWN 
           VLPIAELDRP RIDVTLRVSG LFRDVFPSLS ALFSQAVRAL AQRDEAPDWN 
           VLPQSVLGRP RVDVTLRISG FFRDAFPQLI ALVDSAARAV QALNEPADLN 
           VLPQTVLGRP RVDVTLRISG FFRDAFPQLI ALVDSAARAV QALDEPADLN 
           VLPEGVLGRP RVDVTLRISG FFRDAFPQLI ALFDSAAKAV QALDESADQN 
           IIPSTALGRP RVDVTLRVSG FFRDAFPSLI ALVDSAARAV QNLDEPDADN 
           ILPEGVLGRP RVDVTLRISG FFRDAFPQLI ALFDSAARAV QGLDEAEDSN 
           VLPLSVLGRP RVDVTLRVSG FFRDAFPQQI ALVDSAARAV MALDEPEADN 
           IIPETALGRP RVDVTLRISG FFRDAFPQLI ALFDSAARAV QQLDEPEEIN 

           PYLTPRVFGP KPGQYGLSMN PHLDDYTDAA RAAAGEAWLN ASSHAIDAAR 
           PYLTPRVFGP KPGQYGLSMN PHLDEYSDEA RRAAGEAWIN ASSHAIDAAR 
           PYLTPRVFGP KPGLYGLGMT QHLDDYSDEA RAAAGEAWLA ASSHSIDAAR 
           PYLTPRVFGP RPGSYGLGIG TAMDDYSDEA RTAAGEAWLA ASSYAIDAAR 
           PYLTPRVFGP KPGLYGVNME AALQDYSDAG RAAAGEAWLS GSEWAINADR 
           PYATTRVFGP APGSFGVAVG AHIGDYSEAA KLAAGEAWLA ASSWALDGDA 
           PYATTRVFGP APGSFGVAMG AHIGDYSEAA KLAAGEAWLA TSSWALDGDA 
           PYVTSRVFGP APGSFGVGIA PQIGDYSEAA RAAAGAAWLA ASSYALDGDA 
           PYAAARVYGP APGSYGLGMG HLPETYTDEA RQQAGEAWLA ASSFALEGDA 
           PFGLARVYGP APGSFGLNMG DTLDDYSDAG RRAAGEAWLA ASAFALDGDA 
           PAAQTRVFGS KPGAYGAGLQ ALIDERIWAD KSDFAEAYLE WGSYAYGKDR 
           PAAATRVFGS KPGAYGAGLQ ALIDERIWSD KSDFAAAYIA WGSYAYGAAE 
           PAATARVYGS KPGAYGAGLQ AMIDEKLWGN RDDLADAYLE WGGYAYAADR 
           PAAQSRVYGS KPGAYGAGLQ AMIDEKLWER KSDLADAYLD WGGYAYGADR 
           PAAGPRIYGS KPGAYGAGLQ AMIDERLWAN KADLAEAYLT WGSYAYGVDR 
           PAATARVYGS KPGAYGAGLQ AMIDERLWAD KADLAEAYIG WSSYAYGADR 
           PAAAHRIYGS KPGAYGAGLQ AMIDERLWSG TADLAEAYLT WGAYAYGADR 

           DALEARLQTT DSFVHLQDLP ETDLLVASDY AAHEAGFAAA MARIGYHMDA 
           DALEARLQGA DSFVHLQDLP ETDLLVASDY AAHEAGFAAA MARLGYHMDA 
           DALEKRLRNA DSFVHLQDLA ETDVLVASDY AAHEAGFAAA MKRLGYHMDA 
           DALETQLTRA DSFVHLQDLP ETDLLMAEDY AAHEAGFAAA MQRLGYHLDA 
           AALEAQLHRA DGFAHVQDLA ESDILLASDY ASHEGGFAAA MAHLGYHLDH 
           AGIKARVSEA TAFLHFQDLP ETDVLLAEDY ATHEAGFAAA KSVTGYHMDA 
           AGIKARVSKA TAFLHFQDLP ETDVLLAEDY ATHEAGFAAA KSVTGYHMDA 
           EGLRRRVAQA DAFVHLQDLP ETDVLLAEDY ATHEAGFLAA QSLTGYHLDV 
           EGIRARVANA DGFVHLQDLA ETDLLLAADY ATHEAGFAAA KRVTGYHLDN 
           RGIAARVAAA DSFVHLHDLP ETDLLLAMDF VGHEGGFAAA QQVTGWHLDN 
           KAFEERLTQA EAVVQNQDNR EHDILDSDDY YQFEGGAAAA ISTLQYHNDH 
           AAFKQRLSQV EAIVQNQDNR EHDILDSDDY YQFEGGAAAA VSTLQYHNDH 
           IGFEARLGQV DAIVQNQDNR EHDVLDSDDY YQFEGGAAAA VASLQYHNDH 
           EGLEQRLSQT EAIVQNQDNR EHDLLDSDDY YQFEGGAAAA VSTLQFHNDH 
           VRFETRLRQT EAIVQNQDNR EHDLLDSDDY YQFEGGAAAA VSTLQYHNDH 
           DGFTARLSQA DAIVQNQDNR EHDLLDSDDY YQFEGGAAAA IATLQYHNDH 
           AGLEQRLSQA EAVVQNQDNR EHDLLDSDDY YQFEGGASAA IQHLQYHNDH 

           TRPDKPQARS LGEEIARVTR ARAANPDWAT SMMNHGFRGA AEIAATLDHM 
           TRPDRPQARS LGEEIARVTR ARAANPDWAT SMMNHGFRGA AEIAATLDHM 
           TRMDRPQARS LQEEIARVTR ARAADPHWAT SMMNHGFRGA AEIAATLDHM 
           TRPDQPRART LTEELARVVR ARAANPDWAT GMMAHGFRGA AEIAATLDHL 
           TRAGSPRARS MPEEIARVVR ARAANPGWAS GMMRHGFRGA AEVAATLDNL 
           TDFENPRTRT LTEEIARVVH ARATQPEWIA GMQRHGFRGA AEIATTLENM 
           TDFENPRTRT LTEEIARVVH ARATQPDWIA GMQRHGFRGA AEIATTLENM 
           TNPAKPRARA LTEEIARVVL ARAANPDWIT GMRRHGFRGA AEIAATLENM 
           TNPDTPRART LPEEIARVVR ARAAHPGWIA GMMRHGFRGA AEIAATLDHM 
           TDPARPRARS LPEEIARIVR ARAANPAWIR GMRPHGFRGA AEIAATLDHM 
           SRPERPVIRT LDDEIGRVVR SRVVNPKWID GVKRHGYKGA FEIAATVDYL 
           SRPERPVIRT LDDEIGRVVR SRVVNPKWID GVKRHGYKGA FEIAATVDYL 
           SRPERPVIRT LEDEIGRVVR SRVVNPKWIA GVKRHGYKGA FEMAATVDYL 
           SRPERPVIRT LDEEIGRVVR SRVVNPKWID GVKRHGYKGA FEIAATVDYL 
           SRPERPLIRT LEDEIGRVVR SRVVNPKWIA GVKRHGYKGA FEIAATVDYL 
           SRPERPVIRT LDEEIGRVVR SRVVNPKWIA GVKRHGYKGA FEIAATVDYM 
           SRPERPVIRT LDEEISRVLR SRVVNPKWIE GVKRHGYKGA FEMAATVDYL 

           AAFAHLAQVV QPHLFDLYFE ATLGREDLVE FMSRENPDAL QAMRDRFRAL 
           AAFAHLAQVV QPHLFDLYFE ATLGRDDLVE FMERENPEAL AAMRDRFRAL 
           AAFAHLAQVV PAHLFDLYFE ATLGREDLVA FLERENPAAL QAMWDRFRAL 
           AAFAHLAGVV PDHLFDAMFD ATLGRDDLVD FMQDANPQAL AALRARFDAL 
           AAFAHLTREV PAHLFDLYFD ATLGRDDLVA FMEAENPAAL QAMRDRFAAL 
           AAFAQLADVV PGHLFDLYFD ATLGDADVTS FLADANPAAL AAMRDRFAAL 
           AAFAQLADVV PGHLFDLYFD ATLGDADVTA FLADANPAAL AAMRDRFAAL 
           AAFAQLAPVV PSHLFDAYFE ATLGQVDVTA FLSDANPHAL AAMRDRFAQL 
           ASFAHLADSV APHLFDLYHD ATLGDAKVAA FLQEANPQAY QAMLDRFRAL 
           AAFAHLARAV PDHLFDLYHE ATLGDPETDT FLREANPRAH AAMQARFAEL 
           FAFAATTGAV RNHHFDLVEE AFIKDDATRD FIADANAPAL KEIAQRLQEA 
           FAFAATTGAV RNHHFDLVEA AFLADDATRD FIADANAPAL REIAQRLQEA 
           FAFAATTGAV RNHHFDLVEE AYLADDDTRE FIAEHNAPAL REMAQRLQEA 
           FAFAATTGAV KSHHFDLVHS AFLEDEDTRA FIERHNAPAL AEIAQRLSEA 
           FAFAATTGAV RGHHFDLVEA AFLEDDDTRA FIANHNPSAL RELAERLAEA 
           FAFAATTGAV KSHHFDLVHA AMLEDDDTRE FIAEANPAAL REIAERLSEA 
           FAFAATTGAV KPHHFDLVEE AFLADEETRA FIADHNPAAL REMAERLQEA 

           FDAGLWSTRR NSIKA
           FEAGLWSTRR NSIMA
           RDAGLWVTRR NFILA
           HRAGLWTSRR NSVLA
           RDAGLWVTRR NSISA
           HAAGLWKSRR NSILA
           HAAGLWKSRR NSILA
           HAVGLWQSRR NSILA
           YEAGLWQTRR NSIRA
           HRAGLWSSRR NSILA
           IDRNLWQPKS NSARA
           IDRNLWQPAS NSARA
           MDRGLWVPKS NSARA
           MERGLWTPRS NSARA
           IDRGLWMPRS NSARA
           IDRGLWQPRS NSAKA
           IDRGLWTPRS NSARA
