# Supplementary material for: Phylogenomic Analysis of Marine Roseobacters
Source: PLoS One. 2010 Jul 15;5(7):e11604. doi: 10.1371/journal.pone.0011604 (PMC2904699; doi:10.1371/journal.pone.0011604)
Supplement: File S1 — Protein sequence alignment of 109 HGT genes. Alignment was filtered by Gblocks to obtain reliable alignment regions for NJ or ML phylogenetic analyses. (0.20 MB ZIP) [file pone.0011604.s007.zip › 109HGTALIGN/ort1125.txt]

    17    188
RDE        RHNAKMRKIK AARDKMMEQK TEQKGLIMVH TGKGKGKSSS GFGMIMRCIS 
RLO        RHNAKMRKIK AARDKMMEQK TEQKGLIMVH TGKGKGKSSS GFGMIMRCIS 
JAN        RHTEKMRKIK AARDKMMETK TEEKGLIMVH TGPGKGKSSS GFGMVMRSIQ 
SSE        RHTEKMKKIK AARDRMMATK TEEKGLIIVH TGTGKGKSSS GFGMIMRCIA 
PGA        RHAAKMAKKK AARDRMMQNK DGEKGLIIVH TGPGKGKSSS GFGMIMRCIA 
RGR        RHAAKMAKKK AARDRMMQNK DGEKGLIIVH TGPGKGKSSS GFGMIMRCIA 
SIL        RHASKMAKKK AARDRMMKTK DGEKGLIIVH TGPGKGKSSS GFGMIMRCIA 
OBA        RHARKMAKKK AARDKIMATK TDEKGLVIVH TGKGKGKSSA AFGMIFRCIA 
ROS        RHAMKMAKKK AARDKIMATK TDEKGLIIVH TGKGKGKSSA AFGMIFRCIA 
RCC        RHAMKMAKKK AARDKIMATK TDKKGLVIVH TGKGKGKSSA AFGMIFRCIA 
LVE        RHAMKMAKKK AARDKIMATK TDQKGLIIVH TGKGKGKSSA AFGMIFRCIA 
OAN        RHAMKMAKKK VARDKIMATK TDKKGLVIVH TGKGKGKSSA AFGMIFRHIA 
DSH        RHNAKMAKKK AARDKIMATK TDEKGLIIVH TGKGKGKSSA AFGMIFRCIA 
RHB        RHAQKMAKKK AARDKIMATK TEEKGLVIVH TGKGKGKSSS AFGMIFRAIA 
SUL        RHAEKMAKVQ TARAKMMAEK TVTKGLIIVH TGPGKGKSSS AFGMIMRCIG 
OIN        DHKEKMQQRQ AERAKVAELQ DPEKGLVLVH TGPGKGKSSS AFGVVVRALG 
SPO        DHKEKMKAVQ AERKKVSEAV DPGRGLVLIN TGKGKGKSSA AFGVVIRALG 

           HKIPCAVVQF IKGNWDTGEK SFLADECRFF VSGEGFTWET QDRARDIAAA 
           HKIPCAVVQF IKGNWDTGEK SFLADECRFF VSGEGFTWET QDRARDIAAA 
           HGMGCAVVQF IKGNWATGEK SFLADECRFF VSGEGFTWET QDKERDIAAA 
           HGMPCAVVQF IKGAWPTGEG TFLAAECRFF VSGEGFTWET QDRERDIAAA 
           HNMPSAVVQF IKGAWQTGER TLISDLCQFY AMGEGFTWET QDKARDIAAA 
           HGMPSAVVQF IKGAWQTGER TLISDLCQFY AMGEGFTWET QDKARDIAAA 
           HGMPSAVVQF IKGAWQTGER TLISDLCQFY AMGEGFTWET QDKARDIAAA 
           HDMPCAVVQF IKGGMSTGER DLITDICAFH TMGEGFTWET QDRTRDTEMA 
           HGMPCAVVQF IKGGMSTGER DLISDACAFH TMGEGFTWET QDRTRDTEMA 
           HDMQCAVVQF IKGGMSTGER DLISDTCAFH TMGEGFTWET QDKSRDTEMA 
           HNMKCAVVQF IKGGMSTGER DLISDTCAFH TMGEGFTWET QDKSRDTEMA 
           HGMPCAVVQF IKGGMSTGER DLIADECAFH TMGEGFTWET QDKTRDTEMA 
           HGMPCAVVQF IKGGMSTGER DLISDKCAFH TMGEGFTWET QDKDRDIEMA 
           HGMPCAVVQF IKGGMGTGER DLISDLCQFH TMGEGFTWET QDKSRDIEMA 
           HGFPCALVQF IKGARVSADR QLLSDICQVY VMGEGFTWDT QDRERDIAAA 
           WKQRVGVVQF IKGKWKTGER LFFLDEVTWH TMGEGFTWDT QDRNRDIAAA 
           WGQKVAVVQF IKGKWKTGER RFFHNLVTWH TMGEGFTWDT QDRDRDIAAA 

           ENGWRIAKEQ ILDPDIQFVL LDEINIALRY DYLNIDEVVE FLKPHMTHVC 
           ENGWRIAKEQ ILDPDIQFVL LDEINIALRY DYLNIDEVVD FLKPHMTHVC 
           QNGWTIAQEQ ILDPEIDFVL LDEINIALRY DYLDIDEVVD FLKPRMTHVC 
           QNGWEIAKTQ ILDPEVQFVL LDEINIALRY DYLDIDDVVG FLKPPMTHVC 
           QKGWEKAKEM IRDERNTMVL LDEINIALRY DYIDIADVVE FLKPPMTHVV 
           QKGWEKAKEM IRDERNTMVL LDEINIALRY DYIDIADVVD FLKPPMTHVV 
           RAGWEKAKEM ILDEKNTMVL LDEINIALRY EYLDLEEVLE FLKPAMTHVV 
           QAAWEKAKDL IRDPANRMVL LDEINIALRY DYLDIAEVTG FLKPEMTHVV 
           QAAWAKAKEL IRDETNKMVL LDEINIALRY DYLDINEVVQ FLKPHMTHVV 
           QAAWAKAKEL ILDEANHMVL LDEINIAIRY DYVSAAEVVA FLKPEMTHVV 
           QAAWAQAKEL IVDDTNSMVL LDEINIAIRY DYVAIADVVA FLKPPMTHVV 
           MAAWEKAKEL IRDPKNSMVL LDEINIAIRY DYVPIADVVA FLKPEMTHVV 
           QAAWEKAKEL IRDPANKMVL LDEINIALRY DYLNLEDVLT FLKPEMTHVV 
           QAAWEKSKEL IRDPNIRMVL LDEINIALRY DYIDIFEVVE FLKPEMTHVI 
           GRAWEKAKEL IRDPNNRMVL LDELNIALRY GYIDVQDVVD FLKPHMTHVV 
           EAAFGKAREM MASGEYDLVV MDEINIAIRY EYLKIEDVIA GLRDKRTAVV 
           TAAFGKAREL MESGDYDLVV LDEINIALRY EYLSVDTVLD GLRSDRTSVF 

           LTGRNAKPEL IEAADLVTEM TLVKHPFKGV VAQKGIEF
           LTGRNAKPEL IEAADLVTEM TLVKHPFKGV VAQKGIEF
           LTGRNAKPEL IEAADLVTEM TLIKHPFRGV KAQKGVEF
           LTGRNAKPEL IEAADLITDM TLVKHPFRGV KAQKGVEF
           LTGRNAKEEL IEIADLVTEM GQIKHPFRGI KAQKGVEF
           LTGRNAKEEL IEIADLVTEM GQIKHPFRGI KAQKGVEF
           LTGRNAKEEL IEIADLVTEM TQVKHPFRGI KAQKGVEF
           LTGRNAKDEL IEIADLVTEM ELVKHPFRGI KAQVGVEF
           LTGRNAKDEL IEIADLVTEM ELIKHPFRGI KAQIGVEF
           LTGRNAHEDL IELADLVTEM ELVKHPFRGI KAQIGVEF
           LTGRNAHEDL IELADLVTEM ELVKHPFRGI KAQIGVEF
           LTGRNAHVDL IEIADLVTEM ELVKHPFRGI KAQIGVEF
           LTGRNAKEPL IEAADLVTEM ELVKHPFRGI KAQIGVEY
           LTGRNAKDEL IELADLATEM ELVKHPFRGV KAQAGIEY
           ITGRNAPDAL IEIADLVTEM KEIKHPFRGI AAQAGVEF
           LTGRDARPEL CDYADLVTEM SEVKHPFKGI KAQRGVDY
           LTGRDAPQAL RDYADLVTEM TVEKHPFEGI KAQRGVDF
