# Supplementary material for: Phylogenomic Analysis of Marine Roseobacters
Source: PLoS One. 2010 Jul 15;5(7):e11604. doi: 10.1371/journal.pone.0011604 (PMC2904699; doi:10.1371/journal.pone.0011604)
Supplement: File S1 — Protein sequence alignment of 109 HGT genes. Alignment was filtered by Gblocks to obtain reliable alignment regions for NJ or ML phylogenetic analyses. (0.20 MB ZIP) [file pone.0011604.s007.zip › 109HGTALIGN/ort1133.txt]

    17    367
OBA        AAALIALPSL GFAQIMTTLL FCMAGFLVFF MAAGFAMLEG GLVRSKNVTM 
ROS        AATLIALPQM GLAQIMTTLL FCMAGFLVFF MAAGFAMLEG GLVRSKNVTM 
RLO        AAALIALPSL AVAQIMTTLL FCMAGFLVFF MAAGFAMLEG GLVRSKNVTM 
DSH        AAAAIVLPSL GLAQIMTTLL FCMAGFLVFF MACGFAMLEG GLVRSKNVTM 
LVE        GAGLALLPVI GFAQLMTTLL FLVGGFLVFW MAAGFTMLEA GLVRSKNVTT 
RDE        AAALIALPSL AFAQIMNSLL FLVGGFLVFF MAAGFAMLEG GLVRSKNAST 
SUL        AAAATLLPSL GFAQIFNTIL FLIGGFLVFW MAAGFAMLEA GLVRSKNVTT 
OIN        AAAVSALPGL ALAQIFNTLL FLIGGFLVFW MAAGFAMLEA GLVRSKNVTT 
RCC        TAALITIPSV SMAQIYTTLL FLIGGFLVFW MAAGFAMLEA GLVRSKNVTT 
JAN        AAATIALPTV AAAQILTTLL FLVGGFLVFW MAAGFAMLEA GLVRSKNVAM 
SIL        ATALATLPGL AFAQIFTTLL FLIGGFLVFW MAAGFAMLEA GLVRSKNVTM 
SPO        AAAVIALPTL GLAQIFTTFM FLVSGFLVMW MAAGFTMLEA GLVRQKNVTM 
SSE        AAALVALPTL GFAQIFTTFM FLVTGFLVMW MGAGFSMLEA GLVRQKNVTM 
OAN        AAALIALPTL GLAQIFTSFM FLVCGFLVFW MAAGFTMLEA GLVRQKNVAM 
RHB        VAAATLLPMV AFGQIFNSLL FLIGGFLVMW MAAGFSMLEA GLVRSKNVTM 
PGA        AVATLALPGL ALAQILNSLL FLVGGFLVFW MAAGFAMLEA GLVRSKNVTM 
RGR        AISALAAPGV ALAQILNSLL FLIGGFLVFW MAAGFAMLEA GLVRSKNVTM 

           QMTKNIALYS VAAIMYWFIG FNLMYPSDFF FQLVFVAATA SIVSGALAER 
           QMTKNIVLYS FATIMYWLVG FNLMYPSDFF FQLVFVAATA SIVSGALAER 
           QMTKNIALYS IAAIMYWMVG FNTMYPSDFF FQLVFVAATA SIVSGALAER 
           QMTKNIALYS IAAVMYWLIG FNLMYPSDFF FQLVFVAATA SIVSGALAER 
           QLTKNIALFS IAGIMYWLVG FNLMYPSDFF FQLMFVAATA SIVSGALAER 
           QMTKNVALFS IAAIMYWLVG YNLMYPSDYI FQLMFCAATA SIVSGALAER 
           QLTKNIALFA LAAILYWLVG YNIMYPSDFF FQLMFCATTA SIVSGTLAER 
           QLTKNMGLFA IAAVMYWLVG YNIMYPSDFF FQLMFCATTA SIVSGALAER 
           QLTKNIALYS LSAIMYWLVG FNLMYPSDFF FQLMFCATTA SIVSGTLAER 
           QLTKNIALFS IAAIMYWLVG FGIMYPSDFF FQLMFCATTA SIVSGTLAER 
           QLTKNVALFS IAAIMYWLVG FNLMYPSDFF FQLMFCATTA SIVSGTLAER 
           QLTKNIALFS LAALMYYLIG YNLMYPSDFY FQLMFCATTA SIVSGTLAER 
           QLMKNIALFS IAAIMYYLIG YNLMYPSDFF FQLMFCATTA SIVSGTLAER 
           QLTKNMGLFS LAAIAYYIVG YNLMYPSDFF FQLMFCAATA SIVSGAVAER 
           QLTKNIALFS LAAIMYYLIG YNLMYPSDFF FQLMFCATTA SIVSGTLAER 
           QLTKNVALFS LAAIFYYLIG YNLMYPSDFF FQLMFCATTA SIVSGTMAER 
           QLTKNVALFS LAAIFYYLIG YNLMYPSDFF FQLMFCATTA SIVSGTLAER 

           IKLWPFLVFV VLLTGVMYPI SGSWQWGGGW LSEMGFSDFA GSTVVHSVGG 
           IKLWPFLAFV IVLTGFMYPI SGSWQWGGGW LSEAGFSDFA GSTIVHSVGG 
           IKLWPFLAFV VVLTGFMYPI SGSWQWGGGW LSEMGFSDFA GSTVVHSVGG 
           IKLWPFLAFV VVLTGIMYPI SGSWQWGGGW LSEMGFSDFA GSTVVHSVGG 
           IKLWPFLAFV VVLTGFMYPI SGSWQWGGGW LSELGFSDFA GSTIVHSVGG 
           IKLWPFLIFS AILTGLIYPL TASWTWGGGW LMDTPFNDFA GSTIVHACGA 
           IKLWPFLIFT IVLTGFIYPI EASWQWGAGW LSDAGFSDFA GSTLVHAAGG 
           IKLWPFLIFV VVLTGFIYPM EASWQWGGGF LSAMGFSDFA GSTLVHAAGG 
           IKLWPFLIFV VILTGLIYPI GASWQWGGGW LSEMGFYDFA GSTVVHAAGG 
           IKLWPFLIFV VVLTGFIYPI EASWQWGGGW LSEAGFSDFA GSTLVHAAGG 
           IKLWPFLIFV AILTGVIYPI EASWVWGEGF LDGLGFSDFA GSTLVHAAGG 
           IKLWPFLVFV LVLTGLIYPI QASWKWGGGF LDAAGFLDFA GSTVVHSVGG 
           IKLWPFLIFT VVLTGFIYPI QASWKWGGGF LAQTDFLDFA GSTVVHSVGG 
           IKLWPFLIFT AILTGFIYPI QASWKWGGGF LDQYGFLDFA GSTVVHSVGG 
           IKLWPFLIFT IILTGFIYPI QASWKWGGGF LDQFGFLDFA GSTVVHSVGG 
           VKLWPFLAFV IVLTAVIYPL QASWKWGGGF LDEMGFLDFA GSTVVHSVGG 
           IKLWPFLIFT IVLTAVIYPL QASWKWGGGF LDEMGFLDFA GSTVVHSVGG 

           WAALAGAIVL GPRLGKYDGK VTPMPGSNLA LATLGTFILW LGWFGFNGGS 
           WAALAGAIIL GPRLGKYDGK VTPMPGSNLA LATLGTFILW LGWFGFNGGS 
           WAALAGAIVL GPRLGKYDGR VNPMPGSNLA LATLGTFILW LGWFGFNGGS 
           WAALAGAIIL GPRLGKYDGR VNPMPGSNLA LATLGTFILW LGWFGFNGGS 
           WAALAGAIVL GPRLGKYDGR VNPMPGSNLA LATLGTFILW MGWFGFNGGS 
           AAALAGAIVL GPRIGKYDGR VVPMPGSNLP MATLGMFILW LGWFGFNGGS 
           FAALAGALVL GPRIGKYDGR VIPMQGSNLP LATLGTFILW LGWFGFNGGS 
           FAALAGAIVL GPRLGKYDGR VVPMPGSNLA LATLGTFILW MGWFGFNGAS 
           FAALAGAIVL GARIGKYDGK VIPMPGSNLA LATLGTFILW LGWFGFNGGS 
           FAALAGAIVL GPRLGKYDGR VNPMPGSNLA LATLGTFILW LGWFGFNGGS 
           FAALAGALIL GPRIGKYDGR TIPMPGSNLA LATLGTFILW LGWFGFNGGS 
           WAALAGALIL GPRLGKYDGR VIPFMGSNLP LATLGTFILW LGWFGFNGGS 
           WAALTGALIL GPRIGKYDGR TVPMPGSNLT LATLGTFILW LGWFGFNGGS 
           WAALAGALIL GPRLGKYDGR VVPFMGSNLP LATLGTFILW LGWFGFNGGS 
           WAALAGALIL GPRLGKYDGK VTAFPGSNLT LATLGTFILW LGWFGFNGGS 
           WAALTGALIL GPRLGKYAGK TIPMPGSNLA LATLGTFILW LGWFGFNGGS 
           WAALTGALIL GPRLGKYGDK TIPMPGSNLA LATLGTFILW LGWFGFNGGS 

           QLAMGTVGDV SDVSRIFANT NMAAAAGAVT ALILTQVMYS KPDLTMVLNG 
           QLAMGTVGDV SDVSRIFANT NMAAAAGSIA ALIMTQVLYK KPDLTMVLNG 
           QLAMGTVGDV SDVSRIFANT NMAAAAGAVT ALVMTQLLYK KPDLTMVLNG 
           QLAMGTVGDV SDVSRIFANT NMAAAAGALT ALILTQVLYK KPDLTMVLNG 
           QLAAGTVGDI TDVGRIFANT NMAASAGAVA ALFLTQILYK KIDLTMVLNG 
           QLAMGSVGDI ADVSRIFANT NMAAAAGAVA ALILTQVLYK KVDLTMVLNG 
           QLAMGSMIDA DAVAQIFANT NMAAAAGAIA ALVLTQMLYK KPDLTMVLNG 
           QLAMGTIEDV DAVAQIFANT NMAAAAGAVA ALILTQVLYK KVDLTMVLNG 
           QLAAGTVGDI TDVGRIFANT NMAAAAGAVA ALIMTNVMYK KPDLTMVLNG 
           QLAMGTIGDV ADVSRIFANT NMAAASGAVA ALILTQVMYG KVDLTMVLNG 
           QLAMGTVGDV TDVSRIFANT NMAAAAGAVT ALILTQLLFK KPDLTMILNG 
           QLYMDTAGNV ADISRIFANT NTAAAGGAVA ALLLTQLLYK KVDLTMVLNG 
           QLYMDTAGNV ADISRIFANT NTAAAGGAIA ALILTQILYK KPDLTMVLNG 
           QLYMDTAGNI ADISRIFANT NMAAACGAMA AMILTQLLYK KVDLTMVLNG 
           QLAMGTVGDV ADVSRIFSNT NTAAAGGAIA ALILTQIVYK KVDLTMVLNG 
           QLAMGTVGDV ADVSRIFANT NAAAAGGAVA ALLLTQLLFK KPDLTMVLNG 
           QLAMGSVGDV ADVSRIFANT NAAAAGGAVA ALLLTQLLFK KPDLTMVLNG 

           ALAGLVSITA EPLAPSLFGA LWIGAIGGVI VVLTVPMLDK LKIDDVVGAI 
           ALAGLVSITA EPLAPSLFGA LWIGAVGGVI VVLAVPMLDK FKIDDVVGAI 
           ALAGLVSITA EPLAPTLFGA LWIGAVGGII VVLAVPMLDK FKIDDVVGAI 
           ALAGLVSITA SPLDPTLFGA LWIGAVGGVI VVFTVPLLDK FKIDDVVGAI 
           ALAGLVAITA EPLYPSLFGA LWIGAVGGAI VVFAVPLLDK LKIDDVVGAI 
           ALAGLVSITA EPLAPSLGLA LLIGAVGGVI VVFAVPMLDK FKIDDVVGAI 
           ALAGLVSITA GPLDPTLFGA LWIGAVGGAI VVFAVPFLDK LKIDDVVGAI 
           ALAGLVSITA GPLDPTLFGA LWIGAVGGVI VVLTVPMLDK FKIDDVVGAI 
           ALAGLVSITA SPLEPTLFGA LWIGAVGGII VVFAVPFFDK LKIDDVVGAI 
           ALAGLVSITA EPLAPSLFGA LLTGAVGGLI VVFTVPLLDK LKIDDVVGAI 
           ALAGLVSITA GPLDPTLFGA LLIGAVGGVI VVFTVPMLDK MKIDDVVGAI 
           ALAGLVSITA EPLTPGLGSA TLIGAVGGVI VVFAVPFLDR LKIDDVVGAI 
           ALAGLVSITA EPLTPGLGMA TIIGMIGGVL CVLAVPVLDK LKIDDVVGAI 
           ALAGLVSITA EPLTPSIGMA GIIGAIGGVI VVFGVPFLDK LKIDDVVGAI 
           ALAGLVSITA EPLTPSLGAA TIIGAIGGVI VVFTVPLLDK LKIDDVVGAI 
           ALAGLVSITA EPLTPTLGMA TLIGAAGGVI VVFVVPMLDK MKIDDVVGAI 
           ALAGLVSITA EPLTPSLGMS TLIGAVGGVI VVFVVPMLDK MKIDDVVGAI 

           PVHLFAGIWG TIAVQITGII AYGVFTFIAS FVVWFILKMV MGIRVSEEDE 
           PVHLFCGIWG TIAVQLLGIF AYGAFTFVIS FVVWLIIKGT MGLRVDEETE 
           PVHLFAGIWG TIAVQLTGIV AYGVFTFVGS LVVWFILKAV IGIRVSEEDE 
           PVHLFAGIWG TIAVQLVGIA AYGVFTFGVG LIVWYLLKLT MGIRVSEEDE 
           PVHLFAGIWG TIAVQLTGIA AYGVFTFFVS LIVWYIFKMT IGIRVSQEAE 
           PVHGFAGIWG TIAVQLLGII AIIGATFVLS LIVWFILKAT MGIRVSEEDE 
           PVHLIAGFWG TLVVQIIGFA SIGAFVFIVS LIVWMILKAT TGIRVSEEAE 
           PVHLIAGFWG TLVVQITGFA AVGIFVFVVS LVVWMIIKAV SGIRVSEEAE 
           SVHLVAGFWG TIVVQFIGFI AIGGFTFVVS LVAWTILKGV VGIRVSEQSE 
           PVHLFAGVWG TLAVQILGIA AIGIFVFVTS LVVWFILKAT VGIRVGEEEE 
           PVHLLAGLWG TFAVQIVGFA TIGIFTFVVS GVVWMILKAT MGIRVSEEDE 
           PVHLMAGVWG TLAVQLYAIV VVGLFTFVVS GAVWFILKMV MGIRVSEEEE 
           PVHLVCGIWG TIAVQLYSIL VVGIFVVVTS GVVWFILKMV MGIRVGEEEE 
           PVHLFAGIWG TLAVQIISIV IVGVFVFVVS SIVWLILKAT MGIRVSEEEE 
           PVHLFAGIWG TIAVQIISII IVGIFAFVVS AIIWFILKAI MGLRVSEEDE 
           PVHLVAGIWG TIAVQLTGIV VIALFVVISS AVVWLILRAV TGIRVGEEDE 
           PVHLVAGIWG TLAVQLTGIV VVALFVVIAS AVVWLILRAV TGIRVDEEDE 

           IAGLDMAELG MEAYPEF
           INGLDMAEMG MEAYPEF
           INGLDVSELG MEAYPEF
           INGLDTSELG MEAYPDF
           ITGLDLSELG MEAYPEF
           ITGLDTTELG MEAYPDF
           IAGLDVSELG MEAYPEF
           ITGLDMSELG MEAYPEF
           IDGLDVSELG MEAYPEF
           INGLDVAELG MEAYPEF
           INGLDMAELG MEAYPEF
           INGLDMAELG MEAYPEF
           IMGLDMAELG MEAYPEF
           MLGLDMAELG MEAYPEF
           MMGLDKAELG MEAYPEF
           VNGLDMSELG MEAYPEF
           INGLDMAELG MEAYPEF
