# Supplementary material for: Phylogenomic Analysis of Marine Roseobacters
Source: PLoS One. 2010 Jul 15;5(7):e11604. doi: 10.1371/journal.pone.0011604 (PMC2904699; doi:10.1371/journal.pone.0011604)
Supplement: File S1 — Protein sequence alignment of 109 HGT genes. Alignment was filtered by Gblocks to obtain reliable alignment regions for NJ or ML phylogenetic analyses. (0.20 MB ZIP) [file pone.0011604.s007.zip › 109HGTALIGN/ort1172.txt]

    17    716
JAN        MSRYDPSMIE PKWQKAWAEA GTFTASMEGN KPKYYVLEMF PYPSGRIHIG 
OAN        MAPYTPSEIE AKWQAAWDKA ETFKATRSDD KPKYYVLEMF PYPSGRIHIG 
RDE        MTRYTPAEIE ARWQKAWREN EVFKAIRSAD KPKYYVLEMF PYPSGRIHMG 
RLO        MTRYTPAEIE ARWQKAWTEN EVFKAVRSAD KPKYYVLEMF PYPSGRIHMG 
SUL        MPSYSPAEIE ARWQAAWEKN DVFHAVRNAD KPKYYVLEMF PYPSGRIHMG 
OIN        MPRYTPAEIE ARWQQAWEKD GVFQAVRNAD KPKYYVLEMF PYPSGRIHMG 
RCC        MTTYSPAEIE AKWQDAWADA QTFKAERSAD KPKYYVLEMF PYPSGRIHMG 
LVE        MTPYSPAAIE PKWQDIWAKG QIFTANRSAD KPKYYVLEMF PYPSGRIHIG 
ROS        MSRYSASDVE AKWQSAWDAA EVFRARRDET RPKYYVLEMF PYPSGRIHMG 
OBA        MSRYSAAEIE PKWQQAWDEA GVFRAERMPG KPKYYVLEMF PYPSGRIHIG 
PGA        MPRYVAPEIE ARWQDAWEKA GIFKAKRSAD KPKYYVLEMF PYPSGKLHMG 
SIL        MSRYEASDIE ARWQKAWEEA AIFQAKEDHS KPKYYVLEMF PYPSGKLHMG 
RGR        MPRYVAPEIE ARWQDAWEKA GIFQANRTDD KPKYYVLEMF PYPSGRIHMG 
SPO        MSRYSATEIE AKWQEAWDKA GIFRAARTAD KPKYYVLEMF PYPSGRIHIG 
SSE        MSRYDPASIE PKWQKAWEEA LTFRATREGD KPKYYVLEMF PYPSGRIHIG 
DSH        PARFDPAQIE PKWRAAWDLA GTFTATPDPA KQKYYVLEMF PYPSGRIHMG 
RHB        MSRYDASTIE PKWQAAWDEA GTFAATRDPA KPKFYVLEMF PYPSGRIHIG 

           HVRNYTMGDV IARHKKAMGH NVLHPMGFDA FGLAAENAAM DRGIHPKDWT 
           HVRNYTMGDV IARYKLATGH NVLHPMGFDA FGMPAENAAM QTGIHPKDYT 
           HVRNYTMGDV IARYKLATGH NVLHPMGWDA FGMPAENAAM AIGGHPKDWT 
           HVRNYTMGDV IARYKLATGH NVLHPMGWDA FGMPAENAAM AIGGHPKDWT 
           HVRNYTMGDV IARYKIATGH NVLHPMGWDA FGMPAENAAM AIGGHPKDWT 
           HVRNYTMGDV IARYKIATGH NVLHPMGWDA FGMPAENAAM AIGGHPADWT 
           HVRNYTMGDV IARYKLATGH NILHPMGWDA FGMPAENAAM ASGGHPKDWT 
           HVRNYTMGDV IARYKLATGH NVLHPMGWDA FGMPAENAAM ASGGHPKDWT 
           HVRNYTMGDV VARYKIATGH NVLHPMGWDA FGMPAENAAM ASGGHPKDWT 
           HVRNYTMGDV VARYKRATGH NVLHPMGFDA FGMPAENAAM ANGGHPRDWT 
           HVRNYTMGDV IARYKLSTGH SVLHPMGFDA FGMPAENAAM ASGGHPKDWT 
           HVRNYTMGDV IARYKLSTGH NVLHPMGFDA FGMPAENAAM ASGGHPKDWT 
           HVRNYTMGDV VARYKLSTGH NVLHPMGWDA FGMPAENAAM ASGGHPKDWT 
           HVRNYTMGDV IARYKLSNGF NVLHPMGFDA FGMPAENAAM ASGGHPKDWT 
           HVRNYTMGDV IARYKKQNGF NVLHPMGFDA FGMPAENAAM ASGGHPKDWT 
           HVRNYTMGDV IARYKASCGF SVLHPMGWDA FGMPAENAAM ATGGHPKDWT 
           HVRNYTMGDV VARYKKSSGF SVLHPMGWDA FGMPAENAAM ATGGHPKDWT 

           YKNMDDMRDQ MRPLGFSIDW SRDLATCDPD YYGQQQALFI DMMEAGLIDR 
           YQNIDDMVAQ MKPLGLGIDW SRMFATCDPE YYGQQQSLFI DMLDAGMIDR 
           YGNIKDMRDQ MKPLGLSIDW SREFATCDPE YYGQQQALFL DFLEAGLVYR 
           YGNIKDMRDQ MKPLGLSIDW SREFATCDPE YYGQQQSLFL DFLNAGLVYR 
           YGNIADMRDQ MKPLGLSIDW SREFATCDPE YYGQQQALFL DFLSEGLVYR 
           YANIAEMKKQ MKPLGLSIDW SREIATCHPG YYGQQQALFL DFLEKGLVYR 
           YSNIADMKAQ MKPLGLSIDW SREFATCDPK YYGQQQALFI DFLSKGLIYR 
           YQNIADMRAQ MKPLGLSIDW TREFATCDPE YYGQQQALFI DFLSKGLIYR 
           YSNIADMRAQ MKPLGLSIDW SREFATCDPE YYGQQQALFL DFLEHGLVYR 
           YSNIDTMVGQ MKPLGFSLDW TRMFATCDPE YYGQQQALFL DFLEKGLVYR 
           YANIGTMVEQ MKPLGLSLDW SRMFATCDES YYGQQQALFL DFLEKGLVYR 
           YSNIDTMVEQ MKPLGLSLDW SRMFATCDPE YYGQQQALFL DFLEKGLVYR 
           YKNIADMRGQ MKPLGLSIDW SREFATCDPE YYGQQQALFL DFLEKGLVYR 
           YKNIETMVAQ MKPLGFGLDW SRMFATCDPE YYGQQQALFL DFLEKGLVYR 
           YGNIDTMVGQ MKPLGFGLDW SRMFATCDPE YYGQQQALFI DMLSEGLVYR 
           YANIAEMRAQ MKPLGLSIDW SREFATCDEA YYGQQQSMFL DFLEKGLVYR 
           YNNIAEMKSQ MKPMGWSLDW TREFATCDPE YYGQQQALFI DFLEKDLVYR 

           KNAVVNWDPV DMTVLANEQV EDGKGWRSGA EVERKELTQW FFKISDYSDE 
           KNATVNWDPV DMTVLANEQV IDGKGWRSGA EVERKDLTQW FFKISDYADE 
           KNAIVNWDPV DMTVLANEQV EQGRGWRSGA LVERRELTQW FFKISDHSEE 
           KNAIVNWDPV DMTVLANEQV EQGRGWRSGA LVERRELTQW FFKISDHSEE 
           KNAIVNWDPV DMTVLANEQV EAGRGWRSGA LVERRELTQW FFKISDHSEE 
           KNAVVNWDPV DMTVLANEQV ENGCGWRSGA PVERRELTQW FFKISDHSEE 
           KKAVVNWDPV DMTVLANEQV IDGKGWRSGA EVERRELVQW FFKISDYSEE 
           KKAVVNWDPV DMTVLANEQV IDGKGWRSGA DVERRELVQW FFKISDYSEE 
           KNAVVNWDPV DMTVLANEQV IDGKGWRSGA EVERRELTQW FFRISDFAED 
           KNAVVNWDPV DMTVLANEQV EDGRGWRSGA LVERRELTQW FFKISDMSEE 
           KNAVVNWDPV DMTVLANEQV EGGRGWRSGA LVERRELTQW FFKISDYSDE 
           KNAVVNWDPV DMTVLANEQV ENGRGWRSGA LVERRELTQW FFKISDYSDE 
           KNAVVNWDPV DMTVLANEQV ENGRGWRSGA LVERRELTQW FFKISDYSEE 
           KNAVVNWDPV DMTVLANEQV EDGRGWRSGA LVERRELTQW FFKISDMSGE 
           KNAVVNWDPV DMTVLANEQV IDGKGWRSGA EVERRELTQW FFKISDMAGE 
           KNAVVNWDPV DMTVLANEQV IDGKGWRSGA EVERRELTQW FFKISDFADD 
           KNAVVNWDPV DMTVLANEQV IDGKGWRSGA EVERRELTQW FFKISDFSEE 

           LLEALDGLDD WPAKVKLMQA NWIGKSRGLQ FAFGLVEPVD VYTTRPDTLL 
           LLGALDGLDN WPAKVKLMQA NWIGKSRGLQ FAFSLVENIE VYTTRPDTLM 
           LLSALDTLEN WPAKVRLMQE NWIGKSRGLQ FAFSTIDGIE VYTTRPDTLL 
           LLSALDTLEN WPAKVRLMQE NWIGKSRGLQ FAFSTIDGIE VYTTRPDTLL 
           LLDALDTLDN WPAKVKLMQA NWIGKSRGLQ FAFSTIDAIE VYTTRPDTLL 
           LLSALDSLDN WPAKVKLMQA NWIGKSRGLQ FAFSTIEAIE VYTTRPDTLL 
           LLSAIDGLDN WPAKVKLMQA NWIGKSRGLQ FAFQRTNGIE VYTTRPDTLL 
           LLAALDGLDN WPAKVKLMQA NWIGKSRGLQ FAFDRTDGIE VYTTRPDTLL 
           LLEALDRLDN WPAKVRLMQE NWIGKSRGLQ FAFGLIDGVE VYTTRPDTLM 
           LLDALDTLDD WPAKVKTMQA NWIGKSRGLQ FSFGLTDTVE VYTTRPDTLM 
           LLTALDTLEN WPAKVRLMQE NWIGKSRGLQ FSFVRTDGIE VYTTRPDTLN 
           LLEALDGLEN WPAKVRLMQE NWIGKSRGLQ FSFERTDGIE VYTTRPDTLM 
           LLDALDSLEN WPAKVRLMQE NWIGKSRGLQ FSFERTDGIE VYTTRPDTLM 
           LLDALDTLDD WPAKVKLMQA NWIGKSRGLQ FSWALTEPLD VYTTRPDTLM 
           LLDAIDGLDD WPAKVKLMQA NWIGRSRGLQ FAWSLTEPID VYTTRPDTLL 
           LLSALDGLEN WPEKVRLMQA NWIGKSRGLE FAFARTDGIP VYTTRPDTLM 
           LLEAIDTLKD WPEKVRLMQA NWIGKSQGLR FAFERTDGIE VYTTRPDTLM 

           GASFVGISPD HAIAKQLESE SEDIAAFCAE CRKGGTTAAE VETAEKLGFD 
           GASFVGISPD HPLAKEMEQD NARLAAFNAE CRKGGTTAEA LEKAEKMGFD 
           GASFVGISPD HPLAKLLERD NDNVAAFCAE CRKGGTTEEA IETAEKLGFD 
           GASFVGISPD HPLAKLLERD NDDVAAFCTE CRKGGTTEEA IETAEKLGFD 
           GASFVGISPD HPLAKLLEKD SPEIAAFCAE CRKGGTTEEA IETAEKLGMD 
           GASFVGISPD HPLAKTLERD DEAVAAFCAE CRKGGTTEEA IETAEKLGYD 
           GASFVGISPD HPLAKKLEAK DDTVAAFCAE CRKGGTTAEA IEKADKLGHD 
           GASFVGISPD HPLAKELEAR DASVAAFCAE CRKGGTTAEA IEKAEKLGLD 
           GASFVGISPD HPLAKTLERE RADVAAFCAD ARKGGTTAEA IEKAEKLGFD 
           GASFVGISPD HPLARELERH DPRVAEFCKQ ARQGGTTEEA IEKAEKLGYD 
           GASFVGISPD HPIAKALEAE SAEVAAFVAE CRKGGTTEEA IETAEKLGYD 
           GASFVGISPD HPIAKKLEAE SQEVADFVAE CRKGGTTEEA IETAEKLGYD 
           GASFVGISPD HPIAKALEAE SDEVAAFVAE CRKGGTTEEA IETAEKLGYD 
           GASFLGISPD HPLTKALEAE NPDLAAKVAE MRKGGTTEEA IEKAEKLGAD 
           GASFLGLSPD HPLTKALEKD NPDLAQAVAA MRRGGTTEEA LEKAEKLGFD 
           GASFVGISPG HPIAKALAAQ RPEVADFLAE VARGGTTEAA LETAPKLGFD 
           GASFVGISPD HPLAKELEAA DPKVAEFCAT ARKGGTTAEA IETAEKLGYD 

           TGLKVRHPFD TAAQLPVYIA NFILMDYGTG AIFGCPAHDE RDLDFARKYD 
           TGLRVRHPFD TSWELPVYVA NFIMMDYGTG AIFGCPAHDQ RDFDFAKKYG 
           TGLRVRHPFD TAAELPVYIA NFILMDYGTG AIFGCPAHDQ RDFEFATKYD 
           TGLRVRHPFD TAVELPVYIA NFILMDYGTG AIFGCPAHDQ RDFEFATKYD 
           TGLRVRHPFD TAWELPIYIA NFILMDYGTG AIFGCPAHDA RDFEFATKYG 
           TGIRVRHPFD TAHELPVYIA NFILMDYGTG AIFGCPGHDQ RDFDFATKYE 
           TGLTVKHPLK GQPDLPVYIT NFILMDYGTG AIFGCPAHDQ RDLDFARKYD 
           TGLTVKHPMA GQPDLPVYIA NFILMDYGTG AIFGCPAHDQ RDFDFATKYG 
           TGLRVRHPFD TACELPVYIA NFILMDYGTG AIFGCPGHDQ RDHEFARKYD 
           TGLTVRHPFD TAWELPVFIA NFILMDYGTG AIFGCPGHDE RDHEFARKYG 
           TGIRVKHPLN PDWELPVWIA NFILMDYGTG AIFACPAHDQ RDYEFATKYD 
           TGLRVKHPLD PNWELPVWIA NFILMDYGTG AIFACPAHDQ RDFEFATKYN 
           TGIKVKHPLD PNWELPVWIA NFILMDYGTG AIFACPAHDQ RDFEFATKYD 
           TGLRVRHPLN PDWELPVWVA NFILMDYGTG AIFACPAHDQ RDLDFCRKYD 
           TGLKVKHPLD PSWEVPVWIA NFILMDYGTG AIFGSPAHDQ RDLDFCRKYG 
           TGITVRHPLD PNWELPVWIA NFILMDYGTG AIFACPAHDQ RDLDFCRKYD 
           TGLRVKHPLD PNWELPVWIA NFILMDYGTG AIFACPAHDQ RDLDFCRKYD 

           LPVVSTYAYV PPKPDPVRYI RGFAGEEIQS GNDAIDAAVT FCEAEGVGQG 
           LPIIPTFAFV PTKTDMVHWT APFAWDPTTN GADAINKAID FCEANGVGMG 
           LPIISTFAFV PAKTEKVFYN RGFAGAEFQT GLEAIDAAID FCESNGIGQG 
           LPIISTFAFV PAKTEKVFYN RGFAGEEFQT GLEAINAAID FCESNGIGQG 
           LPITSTFPFV PAKSEKVYYN GGFAGEKWQT GEEAIIAAID ACEAQGVGQG 
           LPIISTFAYV PQKSEKVFYN RGFAGDQWQT GEEAVDAAIA FCEENGIGQG 
           LPVISTYAYV PPKSEKVIYI RGFAGETEQT GDEGIATAIA FCEANGIGNG 
           LPIIATFAYV PPKTEKVFYT KGFAGDAWQT GEQAVDAAIA YCESNGIGGG 
           LPILDTFPYV PLKSERVRYT RLVAGEEIQS GEAGVNAAIE FCETNGVGQG 
           LPIIDTFPFV PPKTEKVRFT RLVAGEKIQT GNEAIDATID FCEANGVGQG 
           LPIIPVFAYV PTKAEKVRYI RGFAGDDDQT GEDAVNAAVD KAEAEGWGEG 
           LPIIPVLAYV PTKAEKVRYV RGFAGDELQT GEEGVNTAVD KAEAEGWGQG 
           LPIIPVFAYV PTKAEKVRYV KGFSGNGEQT GEEAVNAAVD KAEADGWGEG 
           LPVIDTFAFV PLKTEKVKWI DHFAGLDVAT GQEAIDTTID WMEAKGLGTG 
           LPVIDTFAFI PPKTEKVKWI DHFAGLDVAT GQEAVDTTID WMEAKGMGQG 
           LPVIDTFAFV PPKTEPVRWV EHFAGLDIAT GQEAIEATID FAEAAGWGRG 
           LPVIDTFAFV PPKSDKVKWV DHFAGLDEAT GEEAIAATID YAEKQGWGKG 

           VTKFRLRDWG LSRQRYWGCP IPVVHCDACG VVPEKKENLP IELPYDVTFD 
           VTKFRLRDWG LSRQRYWGAP IPVVHCDACG VVPEKKENLP IELPYDVTFD 
           VTKYRLRDWG LSRQRYWGCP IPVVHCDDCG VVPEKKENLP IELPYDVSFD 
           VTKYRLRDWG LSRQRYWGCP IPVVHCDDCG VVPEKKENLP IELPYDVSFD 
           VTKYRLRDWG LSRQRYWGCP IPVVHCDTCG VVPEKKENLP IELPYDVSFD 
           VTKFRLRDWG LSRQRYWGCP IPVVHCDDCG VVPEKKENLP IELPYDVTFD 
           VTKFRLRDWG LSRQRYWGCP IPVVHCDDCG VVPEKKENLP VELPYDVSFD 
           VTKFRLRDWG LSRQRYWGCP IPIVHCDTCG AVPEKKENLP IELPYDVTFD 
           VTKFRLRDWG LSRQRYWGCP IPVVHCDTCG VVPERKENLP IRLPDDVTFD 
           VTKFRLRDWG LSRQRYWGCP IPVVHCDDCG VVPEKKENLP IRLPYDIDFS 
           VTKFRLRDWG LSRQRYWGCP IPVVHCPDCG VVPEKKENLP IALPYDIDFS 
           VTKFRLRDWG LSRQRYWGCP IPVVHCPDCG VVPEKKENLP IALPYDIDFS 
           VTKFRLRDWG LSRQRYWGCP IPVVHCDSCG VVPEKKENLP VRLPDDVSFD 
           VTKFRLRDWG LSRQRYWGCP IPVVHCDACG VVPEKKENLP IRLPDDVTFD 
           VEKFRLRDWG LSRQRYWGCP IPVVHCDDCG VVPEKKENLP VRLPDDVTFD 
           VEQFRLRDWG LSRQRYWGCP IPVVHCDKCG VVPERKENLP IALPYDIDFS 
           HTQYRLRDWG LSRQRYWGCP IPVVHCGDCG VVPEKKENLP IELPYDVSFD 

           VPGNPLDRHP TWRNTPCPSC GAPALRETDT MDTFVDSSWY FARFTAPHAD 
           IPGNPLDRHP TWRNTPCPSC GKPALRETDT MDTFVDSSWY FARFTAPHAL 
           TPGNPLNRHP TWRDTPCPAC GKPAQRETDT MDTFVDSSWY FARFTAPRAE 
           TPGNPLNRHP TWRDTPCPAC GKPAQRETDT MDTFVDSSWY FARFTAPRAE 
           TPGNPLDRHP TWRDCACPSC GAPAKRETDT MDTFVDSSWY FARFTAPRAD 
           TPGNPLDRHP TWRNCACPAC GKDALRETDT MDTFVDSSWY YARFTAPRAD 
           TPGNPLDRHP TWRDCACPSC GKPAQRETDT MDTFVDSSWY FARFTSPDAD 
           VPGNPLDRHP TWRDCACPAC GAPALRETDT MDTFVDSSWY FARFTAPHAP 
           APGNPLDRHP TWRDCTCPRC AAPARRETDT MDTFVDSSWY YARFTAPHAA 
           IPGNPLDRHP TWRDTPCPSC GKPAKRETDT MDTFVDSSWY FARFTAPRAE 
           VPGNPLDRHP SWRNCACPAC GKPAQRETDT MDTFVDSSWY FARFTAPDAD 
           VPGNPLDRHP SWRNCACPNC GKPAQRETDT MDTFVDSSWY FARFTAPRAE 
           KPGNPLDRHP TWRDCDCPTC GKPAKRETDT MDTFVDSSWY FARFTAPDAD 
           VPGNPLDRHP TWRDCACPSC GKPARRETDT MDTFVDSSWY FARFTAPRAE 
           VPGNPLDRHP TWRDCACPTC GKPAKRETDT MDTFVDSSWY FARFTAPHAE 
           IPGNPLDRHP SWRDCACPAC GAPARRETDT MDTFVDSSWY FARFTAPRAE 
           VPGNPLDRHP TWRDCACPSC GKPAKRETDT MDTFVDSSWY FARFTAPRAT 

           TPTSKAEVEY WMNVDQYIGG IEHAILHLLY SRFFARAMHI TGHLPRKAIE 
           TPTQAEDAAY WMNVDQYIGG IEHAILHLLY SRFFSRAMHK TGHLPASAIE 
           TPTVMEDAQY WMNVDQYIGG IEHAILHLLY SRFFARAMQM TGHLPQSAIE 
           TPTVMEDAQY WMNVDQYIGG IEHAILHLLY SRFFARAMQI TGHLPQSAIE 
           TPTNMADAEY WMNVDQYIGG IEHAILHLLY SRFFARAMQI TGHLPEKAIE 
           TPTDLEDAAY WMNVDQYIGG IEHAILHLLY ARFFARAMQI TGHLPEGAAE 
           TPTNLEDASY WMNVDQYIGG IEHAILHLLY SRFFARAMQM TGHLPQGTEE 
           TPTNMDDAAY WMNVDQYIGG IEHAILHLLY SRFFARAMQI TGHLPDTAIE 
           TPTDMAEAEY WMNVDQYIGG IEHAILHLLY SRFFARAMQV CGHLPQKAIE 
           TPTVMEDAEY WMNVDQYIGG IEHAILHLLY SRFFARAMHI CGHLPEASKE 
           TPTRMEDAEY WMNVDQYIGG VEHAILHLLY SRFFARAMQI CGHLPEKAIE 
           TPTDLDAANY WMNVDQYIGG IEHAILHLLY SRFFARAMQI CGHLPESAKE 
           TPTRMEDAEY WMNVDQYIGG IEHAILHLLY SRFFARAMQI CGHLPEKAKE 
           TPTDMAEAEY WMNVDQYIGG IEHAILHLLY SRFFARAMHI CGHLPEKSKE 
           TPTDLEDAAY WMNVDQYIGG IEHAILHLLY SRFFARAMIR TGHLPEKSAE 
           TPTDPAEVGY WMNVDQYIGG VEHAILHLLY SRFFARAMHL CGHLPESARE 
           TPTVAEDADY WMNVDQYIGG IEHAILHLLY SRFFARAMHI CGHLPEKSKE 

           PFDALFTQGM VTHAIYKTGT AVEIIPSAKM SKSKNNVVDP IEIIKQYGAD 
           PFDALFTQGM VTHAIFKTGT QVDIIPSAKM SKSKNNVVDP VAIIDKYGAD 
           PFDALFTQGM VTHEIYQTGT EVEIIPSAKM SKSKKNVVDP LGIIASYGAD 
           PFDALFTQGM VTHEIYQTGT EVEIIPSAKM SKSKKNVVDP LGIIASYGAD 
           PFNALFTQGM VTHEIYQTGT EVEIIPSAKM SKSKKNVVDP LGIIANYGAD 
           PFDALFTQGM VTHEIYQTGS EVEIIPSAKM SKSKKNVVDP LHIISNYGAD 
           PFNALFTQGM VTHEIYQTGT EVQIVPSAKM SKSKKNVVDP DDILAKYGAD 
           PFNALFTQGM VTHEIYLTGT VVEVIPSAKM SKSKKNVVDP DDILAQYGAD 
           PFDALFTQGM VTHEVYYTER KVDVIPSVKM SKSKKNVVDP STIIAQYGAD 
           PFDALFTQGM VTHAIYQTGT EVEIIPSAKM SKSKNNVVDP VQIIADYGAD 
           PFDALFTQGM VTHAIYATGA EVEVIPSAKM SKSKNNVVDP LHIISSYGAD 
           PFDALFTQGM VTHAIYENGE RIKVIPSAKM SKSKNNVVDP LAIISTYGAD 
           PFNALFTQGM VTHAIYENGE AIKVIPSAKM SKSKNNVVDP LQIISSYGAD 
           PFNALFTQGM VTHAIYKTGT EVEIIPSAKM SKSKNNVVDP VAIIDRFGAD 
           PFNALFTQGM VTHAIYQTGT QVEVIPSAKM SKSKNNVVDP MNIIATYGAD 
           PFDALFTQGM VTHAIYKTGA PVDIVPSAKM SKSKNNVVDP LAIIDAYGAD 
           PFNALFTQGM VTHAIYQTGE AVEVIPSAKM SKSKKNVVDP LEIIAQYGAD 

           TARWFVLSDS PPERDVEWTA SGAEAAYKHL GRVWALCDRI DTALLREMHK 
           TARWFVLSDS PPERDVEWTA SGAEATFKHL SRVHRIACEI DEAILRDMHK 
           TARWFVLSDS PPERDVEWTA SGAEAAFKHL TRVWTLSERI DEDLLRAMHV 
           TARWFVLSDS PPERDVEWTA SGAEAAFKHL TRVWTLSERI DEDLLRAMHV 
           TARWFVLSDS PPERDVEWTA SGAEAAYKHL NRVWNISSRI DDDLLRAMHK 
           TARWFVLSDS PPERDVEWTA SGAEASYKHL SRVWNICDRV DDELLRAMHK 
           TARWFVLSDS PPERDVEWTA SGAEATFKHL NRVHRVATDI DEDLLRAMHK 
           TARWFVLSDS PPERDVEWTA SGADATYKHL ARVYRIASEI DDDLLRAMHR 
           TARWFVLSDS PPERDVEWTA SGAEAAHRHL SRVWRIAAEI DDTLLREMHK 
           TARWFVLSDS PPERDVEWTA AGAEAAAKHL GRVYRLASDL DEHLMREMHK 
           TARWFVLSDS PPERDVEWTA SGAEAAYKHL NRVWNLCDRI DEDLLREMHK 
           TARWFVLSDS PPERDVEWTA SGAEAAYKHL NRVWNLCDRI DEELLREMHK 
           TARWFVLSDS PPERDVEWTA AGAEAAHKHL NRVWNLCDKI DDELLREMHK 
           TARWFVLSDS PPERDVEWTD AGAEAAHKHL NRVWNLCDRI DDDLLREMHK 
           TARWFVLSDS PPERDVEWTA AGAEAASKHL ARVFRIASEI DAALLKETHK 
           TARWFVMSDS PPERDVEWTA SGAEAAFKHL GRVWRLAEDL ARALARASAR 
           TARWFVMSDS PPERDVEWTA SGAEGASKHL ARVYRIAAEI DEDLLREMHK 

           TIRDVTNGVD SFGFNAAIAK LYAFTNTLQK SKASHKAQRE AVMTLAQLMA 
           AIFEVTQGVE SFGFNASIAK LYGFTNAIAK SKAGGDAKRT AMKTLCTIDV 
           CIHDVTMGIE SFGFNAAIAK LYAFTAKLQK SKAGYGAQRT AIMTLAQLMS 
           CIHDVTMGVE SFGFNAAIAK LYAFTAKLQK SKAGYAAQRT AIMTLAQLMS 
           TIHDVTMGVE SFGFNAAIAK LYAFTATLQK SKAGKAAQRE AIMTLAQLMA 
           TIHDVTMGIE SFGFNAAIAK LYAFTATLQK SKAGYAAQRE AIMTLAQLMS 
           AIHDVTMGVE TFGFNAAIAK LYAFTNVLAK SKAGGSAKRQ AAKVLAQLMS 
           CIHDVTMGLE TFGFNAAIAK LYAFTNTLGK STAAAATKRQ AALVLAQLMS 
           CIDEVTKGID SFGFNAAIAR LYAFTNTLAK SQAGQGAKTT AARALAQLMS 
           TVHDVTLGID SFGFNAAIAK LYGFTNTIAK SRAGSVARRM AIKTLAQLMS 
           AIRDVTLSIE TFGFNAAIAK LYSFTNTLAK SKAGTAAQKQ AIMTLAQLMS 
           AIRDVTLGVE SFGFNAAIAK LYGFTNTLSK SKASAAVQKQ AIKTLAQLMS 
           AIRDVTLSIE TFGFNAAIAK LYGFTNTLAK SKAGTAAQKQ AIMTLAQLMS 
           CIRDVTNGIE SFGFNASIAK LYAFTNTLAK SKAGAAAQKQ AIMTLAQLMS 
           AIHDVTMGVE SFGFNAAIAK LYAFTNTLSK SRAGTETKRF AARTLAQLMS 
           AIAEVTAGIE GFAFNKSVAK LYEFTNTIQK SKAPRAEKRA ALKTMAQLMS 
           TIKAVTDGIE GFAFNTSIAK LYGFTNTLSK SKAGAETKKT AMRVMAQLMA 

           PMTPHLGDGL IADAPW
           SDDTTLGRGH LGDVGW
           PMTPHLGDGL VTTAPW
           PMTPHLGTGL VTTAPW
           PMTPHLGDGL ITTSTW
           PMTPHLGEGL ITKAPW
           PMTPHLGEGL IANAPW
           PMTPHLGEGL IATAPW
           PMTPHLGEGL VTTAPW
           PMTPHLGEGL ISQAPW
           PMTPHLGEGL CATAPW
           PMTPHLGEGL IANAAW
           PMTPHLGAGL CATASW
           PMTPHLGEGL IAAAPW
           PMTPHLGEGL IAVAAW
           PMTPHLGIGL VAEAPW
           PMTPHLGEGL VAEAEW
