# Supplementary material for: Phylogenomic Analysis of Marine Roseobacters
Source: PLoS One. 2010 Jul 15;5(7):e11604. doi: 10.1371/journal.pone.0011604 (PMC2904699; doi:10.1371/journal.pone.0011604)
Supplement: File S1 — Protein sequence alignment of 109 HGT genes. Alignment was filtered by Gblocks to obtain reliable alignment regions for NJ or ML phylogenetic analyses. (0.20 MB ZIP) [file pone.0011604.s007.zip › 109HGTALIGN/ort118.txt]

    17    146
RDE        MGAPQLDWTE VPLAREMDTL ELPIEGTPTA TGMGNPHCTF FVDDVMQTDV 
RLO        MGAPQLDWAE VPLAREMDTL ELPMKGAPTA TGMGNPHCTF FVDDAMQIDV 
SUL        MGHPQLEWDE IPLARQMDTL ELPIDGAPTA TGMGNPHCTF FVDDVDAIDL 
OIN        MGHPQLKWDE VPLAREMDTL HLPIEGDPVA AGMGNPHCTF FVKDVEAVDL 
OAN        MGLPQLTWQE IPLARDVDLD ALPINGAPMA TGMGNPHCTF FVEDAEAIDL 
JAN        MGEPVMGWRD IPLKGACDTL NLPIDGTPVA TGMGNPHCTF FVEDADAIDL 
RCC        MGQPQLDWQH VPLAHAMDTL ELPIKGAPTA TGMGNPHCTF FVYDAEAIDL 
LVE        MGQPQLDWHE IPLAEQIDTL QLPIDGSPTA TGMGNPHCTF FVDDAEAVDL 
PGA        MGEPQLDWQD IPLAEDVDTL ELPIEGAPTA TGMGNPHCTF FVDNAEVIPL 
RGR        MGQPQLDWQD IPLAEDVDTL ELPIEGTPTA TGMGNPHCTF FVENAEVIPL 
SIL        MGAPQLSWDE IPLAEELETL ELPIEGAPSA TGMGNPHCTF FVEDAEVIPL 
SPO        MGAPQLLWHE IPLAEEMDTL ELPIEGGPTA TGMGNPHCTF FVADAEAIPL 
DSH        MGQPQTLWSE VPLAEAMDTL ELPIEGTPTA TGMGNPHCTF FVADAEAIPL 
ROS        MGQPQLDWAE IPLAEAMDTL ELPIEGGPVA TGMGNPHCTF FVADAEAVPL 
SSE        MGPPVLDWQN IPLASEVDTL HLPIDGDPVA TSMGNPHCTF FVADAEAVDL 
OBA        MGPPVLDWAQ VPLAREVDLL HLPIAGDPCG VGMGNPHAVF FVEDIDAVDV 
RHB        MGHPQTMWDE IPLSKPMDTA HLPLDCDPMA VGMGNPHAVF FVDDVGAVDV 

           AKLGAELEHH ELFPQRTNVQ FASITGPDTI RMRVWERGVG MTLASGSSSC 
           AKLGAEFEHH ELFPQRTNVQ FASITGPDQI RMRVWERGVG ITLASGSSSC 
           AGFGPGIEHH ALYPERTNVQ IAQIIGPDHI RMRVWERGVG ITLASGSSSC 
           SDIGPRAEHD PLFPERTNVQ VAQIVGPNHI RMRVWERGVG VTLASGSSSC 
           AAMGALIEHH PIYPQRTNVQ FAHLVGPDHL RMRVWERGVG VTLASGSSSC 
           ETLGAKYERH PLFPQRTNVQ FAHVVGPDHL RMRVWERGVG VTLASGSSSC 
           ATKGAELEHH PLYPERTNVQ FASLIGPNHL RMRVWERGVG ITLASGSSSC 
           AMRGALIEHH PLFPQRTNVQ FASLIGPDHL RMRVWERGVG VTLASGSSSC 
           AEFGARYEHH PLYPERTNVQ VAHVVAPDHL RMRVWERGVG ITLASGSSSC 
           AEFGARYEHH PLYPERTNVQ VAHVVGPDHL RMRVWERGVG ITLASGSSSC 
           AEFGPRYEHH PLYPERTNVQ IAHVVGPNHL RMRVWERGVG ITLASGSSSC 
           AEFGARYEHH PLYPQRTNLQ VAQITGPDRI RMRVWERGVG ITLASGSSSC 
           DTFGPRYEHH PLYPQRTNVQ VAQIVGPDHI RMRVWERGVG VTLASGSSSC 
           AQFGPRYEHH PLYPERTNVQ VATVIGPDHI RMRVWERGVG VTLASGSSSC 
           TDFGPRIEHH PLYPQRTNVQ VATLIGPDHL RMRVWERGAG LTLASGSSSC 
           AARGAEVEHD PLYPEATNVE FVQVRSHDEV RMRVWERGTG ITLACGSGAC 
           EARGRAVEFD PLFPQRTNVE FAEVRSRDEI RMRVWERGTG ITLACGSGAC 

           AVAVAAARRG LTGRKVQVDL DGGRLEIDWR EDGVWMTGPT QHVFSG
           AVAVAAARRG LTGRKVQIDL DGGRLEIDWR DDGVWMTGPT QHVFSG
           ATAVAAARRG LTGRAVRIDL DGGTLHIDWR EDGVWMTGPS AHVFSG
           ATAVAAARRG LTGRAVRIDL DGGTLHIDWR DDGVWMTGPT MHVFSG
           ATAVAAHRKG LTGRSVRIDL DGGTIHIDWR DDGVWMTGPT AHVFSG
           AVAVSAARRG LTGRKVRLTL DGGEISVDWR SDGVWMTGPT AHVFSG
           ATAVAAARRG LTDRDVTIDL DGGTLQISWR DDGVWMTGPT AHVFDG
           ATAVAAARRG LTGRKVTITL DGGDLAIDWR DDGIWMTGAT AYVFDG
           ATAVAAARRG LTSRKVQIDL DGGTLWIDWR KDGVWMTGPT MHVADG
           ATAVAAVRRG LTGHKVRIDL DGGTLWVDWR DDGVWMTGPT MHVADG
           ATAVAAARKG LTGRKVQIDL DGGTLWIDWR DDGVWMTGPT MHVANG
           ATAVAAARRG LTGRKVQIDL DGGTIWIDWR EDGVWMTGPT MHVFSA
           ATGVAAARRG LTGRKTRIDL DGGTLWIDWR EDGVWMTGPN MTVFEG
           ATAVAAARRG LTGRRVRIDL DGGTIHVDWR EDGVWMTGET AHVASG
           ATAVAAARRG LTGRAVHIDL DGGTLHVDWR EDGVWMTGPT SHVFTG
           AVAVAAHRRG LTGRHVRIEV DGGWLELDWR DDGVWMTGPV ARVFEG
           ATAVAAAERG LTERKVRMEV DGGWLTLDWR DDGVWMTGPT AHVFDA
