# Supplementary material for: Phylogenomic Analysis of Marine Roseobacters
Source: PLoS One. 2010 Jul 15;5(7):e11604. doi: 10.1371/journal.pone.0011604 (PMC2904699; doi:10.1371/journal.pone.0011604)
Supplement: File S1 — Protein sequence alignment of 109 HGT genes. Alignment was filtered by Gblocks to obtain reliable alignment regions for NJ or ML phylogenetic analyses. (0.20 MB ZIP) [file pone.0011604.s007.zip › 109HGTALIGN/ort1190.txt]

    17    600
JAN        MDLRNIAIIA HVDHGKTTLV DELLKQSGAF RENQAVAERA MDSNDLERER 
SSE        MQLRNVAIIA HVDHGKTTLV DELLKQSGAF RANQAVAERA MDSNDLERER 
OBA        MDLRNIAIIA HVDHGKTTLV DELLKQSGVF RENQAVAERA MDSNDLERER 
RHB        MEIRNIAIIA HVDHGKTTLV DELLKQSGAF RENQATSERM MDSNDLERER 
ROS        MDLRNIAIIA HVDHGKTTLV DELLKQSGSF RANQSVDERA MDSNDLERER 
DSH        MDLRNIAIIA HVDHGKTTLV DELLKQSGTY RDNQATTERA MDSNDLERER 
PGA        MDLRNIAIIA HVDHGKTTLV DELLKQSGAF RENQAVAERA MDSNDLERER 
RGR        MDLRNIAIIA HVDHGKTTLV DELLKQSGAF RENQAVAERA MDSNDLERER 
SIL        MDLRNIAIIA HVDHGKTTLV DELLKQSGAF RENQAVAERA MDSNDLERER 
SPO        MDLRNIAIIA HVDHGKTTLV DELLKQSGAF RENQAVAERA MDSNDLERER 
RDE        MDLRNIAIIA HVDHGKTTLV DELLKQSGTY RENQATTERA MDSNDLERER 
RLO        MDLRNIAIIA HVDHGKTTLV DELLKQSGTY RENQATTERA MDSNDLERER 
SUL        MDMRNIAIIA HVDHGKTTLV DELLKQSGTY RENQATTERA MDSNDLERER 
OIN        MDLRNIAIIA HVDHGKTTLV DELLKQSGTY RENQATTERA MDSNDLERER 
OAN        MDMRNIAIIA HVDHGKTTLV DELLKQSGTY RDNQATTERA MDSNDLERER 
RCC        MDIRNIAIIA HVDHGKTTLV DELLKQSGVF RDNEAVSERA MDSNDIERER 
LVE        MDIRNIAIIA HVDHGKTTLV DELLKQSGVY RENEATTERA MDSNDIERER 

           GITIFAKPTS LEWKGTRINI VDTPGHADFG GEVERILSMV DGVVLLVDAA 
           GITILAKATS VEWKGTRINI VDTPGHADFG AEVERILSMV DGVVLLVDAA 
           GITILAKATS VEWKGTRINI VDTPGHADFG GEVERILSMV DGVVLLVDAA 
           GITILAKATS VEWKGTRINI VDTPGHADFG GEVERILSMV DGVVLLVDAA 
           GITIFAKPTS VLYKKTRINI VDTPGHADFG GEVERILSMV DGVVLLVDAA 
           GITILAKATS VEWKGTRINI VDTPGHADFG GEVERILSMV DGVVLLVDAA 
           GITILAKATS VEWNGTRINI VDTPGHADFG GEVERILSMV DGVVLLVDAA 
           GITILAKATS VEWNGTRINI VDTPGHADFG GEVERILSMV DGVVLLVDAA 
           GITILAKATS VEWNGTRINI VDTPGHADFG GEVERILSMV DGVVLLVDAA 
           GITILAKATS VEWRGTRVNI VDTPGHADFG GEVERILSMV DGVVLLVDAA 
           GITILAKATS VEWKGTRINI VDTPGHADFG GEVERILSMV DGVVLLVDAA 
           GITILAKATS VEWKGTRVNI VDTPGHADFG GEVERILSMV DGVVLLVDAA 
           GITIFAKPTS VVWNNTRINI VDTPGHADFG GEVERILSMV DGVVLLVDAA 
           GITIFAKPTS VVWNNTRINI VDTPGHADFG GEVERILSMV DGVVLLVDAA 
           GITILAKATS VEWRGLRINI VDTPGHADFG GEVERILSMV DGVVLLVDAA 
           GITILAKCTS VEWKGTRINI VDTPGHADFG GEVERILSMV DGVVLLVDAA 
           GITILAKCTS VEWKGTRINI VDTPGHADFG GEVERILSMV DGVVLLVDAA 

           EGPMPQTKFV LSKALALGLR PIVVLNKVDK QDAEPDRALD EVFDLFSSLD 
           EGPMPQTKFV TSKALALGLR PIVVLNKVDK PDAEPDRALD EVFDLFSALD 
           EGPMPQTKFV TSKALALGLR PIVVLNKVDK PDAEPDRALD ECFDLFASLD 
           EGPMPQTKFV TSKALALGLR PIVVLNKVDK PDAEPDRALD EVFDLFANLG 
           EGPMPQTKFV TAKALRLGLR PIVVLNKVDK PDAEPDRALN ECFDLFASLD 
           EGPMPQTKFV TSKALALGLR PIVVLNKVDK PDAEPDRALD ECFDLFANLD 
           EGPMPQTKFV TSKALALGLR PIVVVNKVDK PDGEPDRALD QCFDLFANLG 
           EGPMPQTKFV TSKALALGLR PIVVVNKVDK PDGEPDRALD QCFDLFANLG 
           EGPMPQTKFV TSKALALGLR PIVVLNKVDK PDAEPDRALD ECFDLFANLG 
           EGPMPQTKFV TSKALALGLR PIVVLNKVDK PDAEPDRALD ECFDLFANLG 
           EGPMPQTKFV TSKALALGLR PIVVLNKVDK PDAEPDRALD ECFDLFANLG 
           EGPMPQTKFV TSKALALGLR PIVVLNKVDK PDAEPDRALD ECFDLFANLG 
           EGPMPQTKFV TSKALKLGLR PIVVLNKVDK ADAEPDRALD ECFDLFASLD 
           EGPMPQTKFV TSKALKLGLR PIVVLNKVDK TDAEPDRALD ECFDLFASLD 
           EGPMPQTKFV TSKALALGLR PIVVLNKVDK PDAEPDRALD ECFDLFANLD 
           EGPMPQTKFV TSKALALGLR PIVVVNKVDK PDGEPDRAVD DVFDLFAALE 
           EGPMPQTKFV TSKALALGLR PIVVVNKVDK ADGEPDQAVD DVFDLFAALE 

           ANEDQLDFPH MYASGRSGWA DHELDGPRKH LDALFNLIVR HVPTPTQISR 
           ADEDQLDFPH LYASGRSGWC DTELDGPRKN LDALFRLIVD HVPAPKQVKL 
           ADEDQLDFPH LYASGRSGWA DAELDGPRKN LDALFNLVVN HVPAPRQIKR 
           ADDDQLDFPH MYASGRSGWA DADLDGPRKD LSALFALIVN HVPKPRQLAH 
           ANDDQLDFPH MYASGRSGWA DHELDGPRKD LTALFDLILN HVPAPRQIAH 
           ADDDQLDFPH LYASGRSGWA DAELDGPRKD LAALFDLIVH HVPKPRQIAH 
           ADDDQLDFPT MYASGRSGWA DMELDGPRKD LSAMFQLIVD HVPAPKQIEH 
           ADDEQLDFPS MYASGRAGWA DMELDGPRKD LSALFNLIVE HVPAPKQLER 
           ADDDQLDFPS MYASGRSGWA DMELDGPRKD LSALFDLIVK HVPAPKQIAQ 
           ANDEQLDFPH LYASGRSGWA DTDLDGPRKD LTALFELVVR HVPAPAQIAR 
           ADDDQLDFPA MYASGRSGWA DVELDGPRKD LSALFDLIVE HVPAPAQLAQ 
           ADDDQLDFPA MYASGRSGWA DVELDGPRKD LSALFDLIVE HVPAPAQLAQ 
           ATDEQLEFPH MYASGRSGWA DAELDGPRKD LSALFELVLK HVPAPKQIEN 
           ATDEQLEFPH MYASGRSGWA DLELDGPRKD LTALFDLILT HVPAPKQIEN 
           ATEEQLDFPH LYASGRSGWC DAELDGPREN LDALFDMVVK HVPAPAQIAA 
           ASDEQLDFPT MYASGRAGWC DTELDGPREN LDALFDLIVD HVPTPAQITR 
           ASDEQLDFPV MYASGRAGWC DEQLDGPRKD LSALFDKVLE HVPMPAQISR 

           QDDDFRMLAT TLGADAFVGR LLTGRVESGR LKVGQTVQTL SRLGEKIEQF 
           VDDDFRMLAV TLGADPFVGR LLTGRIESGH VKVGQTIQSI SRIGQKIEQF 
           QDEDFRMLAT TLGSDPFVGR MLTGRVESGK LKVGATVQAI SRIGQKIEQF 
           QGEDFKMLAT TLGADPFLGR ILTGRVESGK LKAGATVQAI SRIGQKIEQF 
           IDEDFRMLAT TLGADPFVGR LLTGRVESGR LKVGQTVQAL SRIGQKIEQF 
           LDEDFRMLAT TLSADPFVGR ILTGRVESGT LKVGATVQAL SRIGQKIEQF 
           KNEPFRMLAT TLGADPFMGR ILTGRVESGT LKAGDNLKAL SREGDLIENF 
           KDEPFQMLAT TLGSDPFMGR ILTGRVEAGT LKAGDSLKAL SREGELIENF 
           KDEPFRMLAT TLGSDPFMGR ILTGRVESGT LKVGDSLKAL TREGELIENF 
           KDEPFRMLAT TLGSDPFIGR ILTGRVESGT LKAGETLKAL SRDGTQIESF 
           RDAPFQMLAT TLGADPFIGR ILTGRVEAGT VKAGETVKAL SRDGTQIESF 
           RDEPFQMLAT TLGADPFIGR ILTGRVEAGT VKAGETVKAL SRDGSQIESF 
           ADKPFTMLAT TLGGDPFLGR LLTGRVETGT LKAGQSIKAM SRDGKLIENF 
           AEKPFTMLAT TLGGDPFLGR LLTGRVETGT LKAGQTIKAM SRDGTLIENF 
           RDEPFRMLAT TLSADPFIGR ILTGRVESGT LKAGETVKAL HADGALIETF 
           KDEPFQMLAT TLSADPFIGR ILTGRVEAGT LKAGDTIKAL SREGEKIEQF 
           REEPFQMLAT TLSADPFIGR ILTGRVEAGT LRAGETVKAL SRNGDKLEQF 

           RVTRIQAFRG LAQQDIDEAL AGDIVSLAGM TKSTVADTIC ALAVDEPLHA 
           RVTKIQAFRG LQLQDIDEAF AGDIVSVAGM TKTTVADTLC ALAVDQPLEA 
           RVTKIQAFRG LSLQDIDEAQ AGDIVSLAGM GKATVADTIC ALAVDEPLDA 
           RVSKILAFRG LGQTEIDEAV AGDIVSLAGM GKATVSDTIC ALAVEEPLEA 
           RVTRIQAFRG LASQDIEEAT AGDIVSLAGM TKATVADTIC ALAVETPIKA 
           RVTKIRAFRG LGHADIEEAQ AGDIVSIAGM SKATVADTIC ALAVDTPLDA 
           RCTKVLAFRG LGQQAIDVAE AGDIVSIAGM TKATVADSLV DTSVSEALPA 
           RCTKVLAFRG LSQQPIDVAE AGDIVSIAGM SKATVADSLL DTSVNEPLPA 
           RATKILAFRG LAQQPIDLAE AGDIVTIAGM AKATVADSLV DTSVTEALPA 
           RASKILAFRG LGQQPIDVAE AGDIVTIAGM SKATVADSLV NPQVSEALPA 
           RVTKVLAFRG LNQQPIDLAE AGDIVSLAGM SKATVADSIV APQVTEALPS 
           RVTKVLAFRG LNQQPIDLAE AGDIVSLAGM SKATVADSIV APQVTEALPS 
           RCTKILAFRG LEQTAIDVAE AGDIVSIAGM SKATVADTLA DTSVNEAIPA 
           RCTKILAFRG LDQTAIELAE AGDIVSIAGM TKATVADTLA EASVSEAIPA 
           RCTKILAFRG LGQQPIELAE AGDIVTLAGM TKATVADSIV AISVTEALPA 
           RVSKILAFRG LAQQPIDLAE AGDIVTIAGM TKATVADTLC DPSIDVPIPA 
           RVSKILAFRG LSQQPIDVAE AGDIVTLAGM TKATVADTIC DLSIDTAIPA 

           QPIDPPTITV TFGINDSPLA GRDGKKVQSR VIRERLMKEA ESNVAIKISD 
           QPIDPPTITV TFGINDSPLA GRDGKKVQSR VIRDRLYKEA ETNVAIRIKD 
           QPIDPPTITV TFGINDSPLA GRDGKKVQSR VIRDRLMKEA ESNVAIKVAD 
           QPIDPPTITV TFGINDSPLA GRDGKKVQSR VIRDRLMKEA ESNVAIKIKD 
           QPIDPPTITV TFGINDSPLA GREGKKVQSR VIRERLMKEA ESNVAIKVTD 
           QPIDPPTITV TFGINDSPLA GRDGKKVQSR VIRDRLMKEA ESNVAIKIAD 
           QPIDPPTITV TFGINDSPLA GRDGKKVQSR VIRDRLMKEA ESNVAIQISD 
           QPIDPPTITV TFGINDSPLA GRDGKKVQSR VIRDRLLKEA ESNVAIQVTD 
           QPIDPPTITV TFGINDSPLA GRDGKKVQSR VIRDRLLKEA ELNVAIEVTD 
           QPIDPPTISV TFGINDSPLA GRDGKKVQSR VIRDRLMKEA ESNVAIRVTD 
           QPIDPPTITV TFGINDSPLA GRDGKKVQSR VIRERLMKEA ESNVAIKISD 
           QPIDPPTITV TFGINDSPLA GRDGKKVQSR VIRERLMKEA ESNVAIKISD 
           QPIDPPTITV TFGINDSPLA GRDGKKVQSR VIRERLMKEA ESNVAIKISD 
           QPIDPPTITV TFGINDSPLA GRDGKKVQSR VIRERLMKEA ESNVAIKISD 
           QPIDPPTITV TFGINDSPLA GRDGKKVQSR VIRERLMKEA ESNVAIKITD 
           QPIDPPTITV TFGINDSPLA GRDGKKVQSR VIRERLMKES EVNVAIKIAD 
           QPIDPPTITV TFGINDSPLA GRDGKKVQSR VIRERLMRES EVNVAIKVAD 

           TPGGEAFEVA GRGELQMGVL IENMRREGFE LSISRPQVLF REDDVRHEPV 
           TPGGEAFEVS GRGELQMGVL IENMRREGFE LSISRPQVIM KEDGELMEPV 
           TPGGEAFEVS GRGELQMGVL IENMRREGFE LSISRPQVIM REDGQRVEPI 
           TPGGEAFEVS GRGELQMGVL IENMRREGFE LSISRPQVIM REDGVRMEPV 
           TPGGDAFEVA GRGELQMGVL IENMRREGFE LSISRPQVLM RENGERLEPI 
           TPGGEAFEVS GRGELQMGVL IENMRREGFE LSISRPQVIM REDGVKMEPI 
           TPGGEAFEVA GRGELQMGVL IENMRREGFE LSISRPQVLF KEDGVRMEPV 
           TPGGEAFEVA GRGELQMGVL IENMRREGFE LSISRPQVLF KEDGVRMEPV 
           TPGGEAFEVA GRGELQMGVL IENMRREGFE LSISRPQVLF KENGQRMEPV 
           TPGGEAFEVA GRGELQMGVL IENMRREGFE LSISRPQVLF REDGQRLEPV 
           TPGGEAFEVA GRGELQMGVL IENMRREGFE LSISRPQVLF RDDGVRHEPI 
           TPGGEAFEVA GRGELQMGVL IENMRREGFE LSISRPQVLF RDDGVRHEPI 
           TPGGDAFEVA GRGELQMGVL IENMRREGFE LSISRPQVLF QEDGVRHEPI 
           TPGGDAFEVA GRGELQMGVL IENMRREGFE LSISRPQVLF QEDGVRHEPI 
           TPGGEAFEVA GRGELQMGVL IENMRREGFE LSVSRPQVLF QSDGKRCEPI 
           TPGGDAFEVS GRGELQMGVL IENMRREGFE LSISRPQVIF TEDGQRMEPV 
           TAMGDAFEVS GRGELQMGVL IENMRREGFE LSISRPQVIF KDDGVRHEPI 

           EEVTIDVDDD YSGAVIEKLT GSRKGELVEM KPGAGKTRII AHVPSRGLIG 
           EEATIDVDDE YSGAVIEKIT GVRKGELVEM RPGAGKTRII AHVPSRGLIG 
           EEVTIDVDDE YSGAVIEKVT GARKGELVEM RQGAGKTRII AHVPSRGLIG 
           EEVTIDVDDD YSGAVIEKIT GARKGDLVEM KPGAGKTRIV AHVPSRGLIG 
           EEVTIDVDDE YTGAVIEKIT GPRRGDLVEM KPGAGKTRII AHVPSRGLIG 
           EEATIDVDDE YSGTVIEKLT GARKGDLVEM KPGAGKTRIV AHVPSRGLIG 
           EEATIDVDDE YSGVVIEKLT GHRKGELVEM KPGVGKTRII AHVPSRGLIG 
           EEATIDVDDE YSGVVIEKLT GHRKGELVEM KPGAGKTRII AHVPSRGLIG 
           EEATIDVDDE YSGVVIEKLT GNRKGELVEM KPGAGKTRII AHVPSRGLIG 
           EEVTIDVDDE YTGAVIEKVT GPRRGELVEM KPGAGKTRII AHVPSRGLIG 
           EEATIDVDDE YSGAVIEKIT GTRRGELVEM KPGAGKTRIV AHVPSRGLIG 
           EEATIDVDDE YSGAVIEKIT GARRGELVEM KPGAGKTRIV AHVPSRGLIG 
           EEATIDVDDE YSGAVIEKIT GTRKGELVEM KPGAGKTRII AHVPSRGLIG 
           EEATIDVDDE YSGAVIEKIT GIRKGELVEM KPGAGKTRII AHVPSRGLIG 
           EEVTIDVDDE YSGAVIEKMT GTRKGELVEM KQNSGKTRIV AHVPSRGLIG 
           EEVTIDVDDE YTGVVVEKLT GPRKGELVEM KPGAGKTRII AHVPSRGLIG 
           EEATIDVDDE YTGAVVEKLT GPRKGELVEM KPGAGKTRII AHVPSRGLIG 

           YHGEFLTDTR GTGVLNRVFH EWAPFKGAIP GRRQGVLISM ENGTSVAFAL 
           YHGEFLTDTR GTGVLNRVFH GWTPHKGAIP GRRQGVLISM ESGEAVAYAL 
           YHGEFLTDTR GTGVLNRVFH SWAPFKGAIP GRRAGVLISM EAGEAVAYAL 
           YHGEFLTDTR GTGVLNRVFH GWTPHKGAIP GRRAGVLISM EDGEAVAYAL 
           YHGEFLTDTR GTGVLNRVFH SWAPHRGPIP GRRAGVLISM ENGEAVAYAL 
           YHGEFLTDTR GTGVLNRVFH DWAPYKGPIP GRRAGVLISM ENGTSVAYAL 
           YHGEFLTDTR GTGVLNRVFH GWTPHKGSIP GRRAGVLISM ENGTSVAYAL 
           YHGEFLTDTR GTGVLNRVFH GWTPHKGTIP GRRAGVLISM ENGTSVAYAL 
           YHGEFLTDTR GTGVLNRVFH GWTPHKGAIP GRRAGVLISM ENGQSVAYAL 
           YHGEFLTDTR GTGVLNRVFH GWTPHKGAIP GRRAGVLISM ENGQSVAYAL 
           YHGEFLTDTR GTGVLNRVFH GWAPHKGPIP GRRAGVLISM ENGTSVAYAL 
           YHGEFLTDTR GTGVLNRVFH GWSPHKGPIP GRRAGVLISM ENGTSVAYAL 
           YHGEFLTDTR GTGVINRVFH SWAPHKGTIP GRRAGVLISM ENGTSVAFAL 
           YHGEFLTDTR GTGVINRVFH SWAPHKGPIP GRRAGVLISM ENGTSVAFAL 
           YHGEFLTDTR GTGVMNRVFH EWAPHKGPIP GRRAGVLISM ENGTSVSYAL 
           YHGEFLTDTR GSGVLNRLFH GQTPYKGKID GRRQGVLISM ENGSSVAFAL 
           YHGEFLTDTR GSGILNRLFH GWAPYKGKID GRRQGVLISM ENGVSVSYAL 

           WNLEDRGKMF IGAQAPVYTG MIIGEHSRDN DLEVNPLKGK KLTNVRASGT 
           WNLEDRGKMM IGAQSPVYTG MIIGEHSRDN DLEVNPLKGK KLTNVRASGT 
           WNLEERGRMF LGPQAKVYQG MIIGEHSRDN DLEVNPLKGK KLTNVRASGS 
           WNLEERGKMF VEPQEKVYQG MVIGEHSRDN DLEVNPLKGK KLTNVRASGT 
           WNLEERGRMF LGPQAKIYTG MIIGEHSRDN DLEVNPLKGK KLTNVRASGT 
           WNLEERGRMF IGAQEAVYTG MIIGEHSREN DLEVNPLKGK KLTNVRASGT 
           WNLEERGKMM IGAQEDVYTG MIIGEHSRDN DLEVNPLKGK KLTNVRASGT 
           WNLEERGKMM IGAQEDVYQG MIIGEHSRDN DLEVNPLKGK KLTNVRASGS 
           WNLEERGKMF IGAQADVYTG MIIGEHSRDN DLEVNPLKGK KLTNVRASGS 
           WNLEERGRMF IGPQTDVYEG MIIGEHSRDN DLEVNPLKGK KLTNVRASGT 
           WNLEERGKMM IGAQADVYTG MIIGEHSREN DLEVNPLKGK KLTNVRASGT 
           WNLEERGRMM IGAQANVYTG MIIGEHSREN DLEVNPLKGK KLTNVRASGT 
           WNLEERGKMM IGAQADVYTG MIIGEHSREN DLEVNPLKGK KLTNVRASGT 
           WNLEERGKMM IGAQADVYTG MIIGEHSREN DLEVNPLKGK KLTNVRASGT 
           WKLEDRGKFF IGAQEAVYQG MIIGEHAREN DLEVNPLKGK QLTNVRASGT 
           WNLEDRGKMF IGAQEAIYTG MIIGEHSREN DLEVNPLKGK KLTNVRASGT 
           WKLEDRGKFF IGAQEAVYTG MIIGEHSRDN DLEVNPLKGK QLTNVRASGT 

           DEAVKLTTPV TMSLEQAIAY IDDDELVEVT PNAIRLRKRH LDPHERKRAS 
           DEAVRLTTPM SLSLEEAIAY INDDELVEVT PNAVRLRKRF LDPHERKRAS 
           DDAVRLTPHV QFSLEEAIAY INDDELVEVT PNAIRLRKRY LDPHERKRMA 
           DDAVRLTPIS RMSLEQAIAY INDDELVEVT PNAIRLRKRH LDPHERKRAA 
           DEAVRLTTPI TMSLEEAIAY VDDDELVEVT PQSIRLRKRY LDPHERKRMS 
           DDAVRLTTPI TLSLEEAIAY IDDDELVEVT PNAIRLRKRY LDPHERKRQA 
           DDAVRLTTPM KLSLEEAIAY IDDDELVEVT PNSVRLRKRY LDPHERKRMA 
           DDAVRLTTPM TLSLEEAIAY IDDDELVEVT PNTVRLRKRY LDPHERKRMA 
           DDAVRLTTPV TLSLEEAIAY INDDELVEVT PNSVRLRKRY LDPHERKRMA 
           DDAVRLTPHI QFSLEEAIAY IDDDELVEVT PNTIRLRKRY LDPHERKRMA 
           DEAVRLTTPI TLSLEEAIAY IDDDELVEVT PNAIRLRKRY LDPHERKRMA 
           DEAVRLTTPI TLSLEEAIAY IDDDELVEVT PTAIRLRKRY LDPHERKRMA 
           DEAVRLTTPM TLSLEEAIAY IDDDELVEVT PNAIRLRKRY LDPHERKRMA 
           DEAVRLTTPI TLSLEEAIAY IDDDELVEVT PNAIRLRKRF LDPHERKRMA 
           DEAVRLTTPV TLTLEQAIAY IDDDELVEVT PLVVRMRKRH LDPIERKRNA 
           DEAVRLTTPV TMSLEQAIAY IDDDELVEVT PNAIRLRKRY LDPHERKRQA 
           DEAVRLTTPV TMSLEQAIAY IDDDELVEVT PNAIRLRKRF LDPHERKKNS 
