# Supplementary material for: Phylogenomic Analysis of Marine Roseobacters
Source: PLoS One. 2010 Jul 15;5(7):e11604. doi: 10.1371/journal.pone.0011604 (PMC2904699; doi:10.1371/journal.pone.0011604)
Supplement: File S1 — Protein sequence alignment of 109 HGT genes. Alignment was filtered by Gblocks to obtain reliable alignment regions for NJ or ML phylogenetic analyses. (0.20 MB ZIP) [file pone.0011604.s007.zip › 109HGTALIGN/ort148.txt]

    17    358
JAN        VIEAVVERAG IDKADVSETI LGQVLTAAQG QNPARQAHIN AGLPKESAAW 
SSE        VLEALVARAG IAKEDVSETI LGQVLTAAQG QNPARQAHIN AGLPKESAAW 
RCC        VLQAVVERAG VDKSEVSETI LGQVLTAAQG QNPARQAHIN AGLPQESAAW 
ROS        VLEAVVARAG IEKGEVSETI LGQVLTAAQG QNPARQAHVN AGLPLESAAW 
OAN        VLEEVVARAG IDKSEVSETI LGQVLTAAQG QNPARQAHIN AGLAKEAAAW 
LVE        VLSEVVSRAG IDKSEVSETI LGQVLTAAQG QNPARQAHIN AGLPIEAAAW 
RGR        VLEAVVARAG VDKSEVSETI MGQVLTAAQG QNPARQAHIN AGFPQEASAW 
SIL        VLEAVVARAG IDKSEVSETI LGQVLTAAQG QNPARQAHIN AGLPKESAAW 
PGA        VLQAVVERAG IDKSEVSETI LGQVLTAAQG QNPARQAHIN AGLPQESAAW 
SPO        VLEAVVERAG IDKAEVSETI LGQVLTAAQG QNPARQAHVN AGLPKESSAW 
SUL        VLKEIVARAG IDPSEVNETI LGQVLTAAQG QNPARQAHVN AGLPIESAAW 
OIN        VLKELVARAG VDPSEVSETI LGQVLTAAQG QNPARQAHIN AGLPKESAAW 
RDE        MLKEIVARAG VDPSEVSETI LGQVLTAAQG QNPARQAHIN AGLPQESSAW 
RLO        MLKEVVARAG VDPSEVSETI LGQVLTAAQG QNPARQAHIN AGLPQESSAW 
OBA        VLAELVKRAG IEPGEVSETI LGQVLTGGQG QNPARQAHIN AGLPQESAAW 
RHB        VLEALVARAG IDKSEVSETI LGQVLTGGQG QNPARQAHIN AGLPKESAAW 
DSH        VLEALVARAG IEKGEVSETI LGQVLTGGQG QNPARQAHIN AGLPQESAAW 

           SINQVCGSGL RAVALGAQHI MLGDASVVVA GGQENMSMSP HAAMLRQGQK 
           GINQVCGSGL RAVALGAQHI MLGDASIVCA GGQENMSMSP HAQNLRQAHK 
           GINQVCGSGL RAVALGAQHI QLGDATIIAA GGQENMTLST HAAHLRAGQK 
           SINQVCGSGL RAVALGAQHI QLGDAAIICA GGQENMTLSP HAAYLRAGHK 
           SLNQVCGSGL RAVALGAQHI MLGDASIVAA GGQENMTLSP HAQNMRAGQK 
           SINQVCGSGL RAVALGAQHI QLGDADIVLA GGQENMTLSP HAAYLRAGQK 
           GINQVCGSGL RAVALGAQHI QLGDASIVCA GGQENMTLSP HAANMRAGHK 
           GINQVCGSGL RAVALGAQHI QLGDASIVAA GGQENMTLSP HAANLRAGHK 
           SLNQVCGSGL RAVALAAQHI QLGDAAIVCA GGQENMTLSP HAANLRAGHK 
           GINQVCGSGL RAVALGAQHI LLGDAEIVAA GGQENMTLSP HAAALRAGHK 
           SINQVCGSGL RAVALAAQHI QLGDADIVAA GGQENMSMSP HAQNLRPGQK 
           GINQVCGSGL RAVALAAQHI QLGDASIVAA GGQENMSMSP HAQNLRAGQK 
           TINQVCGSGL RTVALAAQHI QLGDASIVAA GGQENMTLSP HAAPLRAGHK 
           TINQVCGSGL RTVALAAQHI QLGDASIVAA GGQENMTLSP HAASLRAGHK 
           GINQVCGSGL RAVALAAQHI QLGDADIVAA GGQESMSLSP HVAHLRAGHK 
           SINQVCGSGL RAVALAAQHV QLGDADIVAA GGQENMSLSP HVAHLRAGHK 
           GLNQVCGSGL RAVALGAQHI QLGDAEIVCA GGQENMTLSP HVANLRAGQK 

           MGDMKYIDTM IRDGLWDAFN GYHMGQTAEN VAEKWQISRE QQDEFAVASQ 
           MGDVKYIDTM IKDGLWDAFN GYHMGQTAEN VADQWQITRE MQDEFAVASQ 
           MGDMKYIDTM IRDGLWDAFN NYHMGQTAEN VAEKFQITRD MQDEFAVASQ 
           MGDMTYIDTM IRDGLWDAFN GYHMGQTAEN VADQWQITRD MQDEFAVASQ 
           MGDMQLIDTM IRDGLWDAFN QYHMGQTAEN VAEQWQISRD MQDEFAVASQ 
           MGDMSYIDTM IRDGLWDAFN NYHMGQTAEN VANQWQITRD MQDAFAVASQ 
           MGDMSYIDTM IRDGLWDAFN GYHMGQTAEN VANKWQISRD MQDEFAVASQ 
           MGDMSYIDTM IRDGLWDAFN GYHMGQTAEN VAEQWQISRD MQDEFAVASQ 
           MGDMSYIDTM IRDGLWDAFN GYHMGQTAEN VAEKWQISRE MQDEFAVASQ 
           MGDMKYIDTM IRDGLWDAFN GYHMGQTAEN VAEQWQISRE MQDEFAVASQ 
           MGDMQLIDTM IRDGLWDAFH GYHMGQTAEN VAAKWDISRD AQDAFAVASQ 
           MGDLQFIDTM IRDGLWDAFN GYHMGQTAEN VAEKWQISRD QQDEFAVASQ 
           MGDMKYIDTM IRDGLWDAFN GYHMGQTAEN VAEKWQISRE QQDEFAVASQ 
           MGDMKYIDTM IRDGLWDAFN GYHMGQTAEN VAEKWQISRE QQDEFAVASQ 
           MGDVKYIDSM IKDGLWDAFN GYHMGQTAEN VAEKWQISRD QQDEFALASQ 
           MGDMKFIDSM IKDGLWDAFN GYHMGQTAEN VAEQWQITRD MQDEFAVASQ 
           MGDMKFIDSM IRDGLWDAFN GYHMGQTAEN VAEKWQISRE MQDEFAVASQ 

           NKAEAAQKDG RFADEITPVI VPNRKGDITV DADEYIRHGA TMEAMAKLRP 
           NKAEAAQKAG KFDDEVIPFT IKTRKGDIVM DKDEYIRHGA TMEAMQKLRP 
           NKAEAAQKAG KFDDEIAAYT VKTRKGDIIV DKDEYIRHGA TMEAMQKLRP 
           NKAEAAQKAG KFDDEVIAFT VKNRKGDIIV DKDEYIRHGA TMEVMQKLRP 
           NKAEAAQKAG KFADEIAAFT VKTRKGDTIV DQDEYIRHGA TMEAMQKMRP 
           NKAEAAQKAG KFADEIMAFT VKTRKGDIIV DQDEYIRHGA TIDAMQKLRP 
           NKAEAAQKAG RFTDEITPFT VKTRKGDIIV DQDEYIRHGA TIEAMQKLRP 
           NKAEAAQKAG KFADEITPFV VKHRKGDITV DADEYIRHGA TIEAMQKLRP 
           NKAEAAQKAG KFADEIAAFT VKTRKGDIIV DQDEYIRHGA TIEAMQKLRP 
           NKAEAAQNAG KFADEIVPFI IKTRKGDIVM DKDEYIRHGA TIEAMQKLRP 
           NKAEAAQKAG KFQDEIVPFT VKTRKGEVVV DQDEYIRHGA TMEAMQKLRP 
           NKAEAAQKAG KFADEIVAYT IKSRKGETVV DQDEYIRHGA TMEAMQKLRP 
           NKAEAAQKAG KFDDEVFAYT ISTRKGDIVV DKDEYIRHGA TIEAMQKLRP 
           NKAEAAQKAG KFDDEIFAYT ISTRKGDIVV DKDEYIRHGA TMEAMQKLRP 
           NKAEAAQKAG KFKDEIVPFT VKTRKGETVV EDDEYIRHGA TIEGMQKLKP 
           NKAEAAQKAG KFADEIVPFV VKTRKGDITV DQDEYIRHGA TMDAMQKLRP 
           NKAEAAQKAG KFDDEVVAFT IKTRKGDIVV DKDEYIRHGA TMEAMQKLRP 

           AFTKEGSVTA ANASGLNDGA AATLLMSADD AEKRGIQPLA RIASYATAGL 
           AFTKDGSVTA ANASGLNDGA AGVLLMSADE AEKRGIEPLA RIASYATAGL 
           AFTKDGSVTA ANASGLNDGA AATLLMSADE AEKRGIEPLA RIASYATAGL 
           AFTKDGSVTA ANASGLNDGA AATLLMSADE AERRGIEPLA RIASYATAGL 
           AFIKDGTVTA ANASGLNDGA AATILMSADE AEKRGIEPLA RIASYATAGL 
           AFTKDGSVTA ANASGLNDGA AATLLMSIEN AEKRGIEPLA RIASYATAGL 
           AFTKDGSVTA ANASGLNDGA AATLLMSADE AERRGIEPLA RIASYATAGL 
           AFTRDGSVTA ANASGLNDGA AATLLMSADE AEKRGIEPLA RIASYATAGL 
           AFAKDGSVTA ANASGLNDGA AATLLMSADD AEKRGIEPLA RIASYATAGL 
           AFTKDGSVTA ANASGLNDGA AATLLMTAEN AEKRGIEPLA RIASYATAGL 
           AFTKDGSVTA ANASGLNDGA AGALLMSADN AEKRGITPLA RIASYATVGL 
           AFTKDGSVTA ANASGLNDGA AGALLMSADD AEKRGITPLA RIASYATAGL 
           AFTKDGSVTA ANASGLNDGA AGALLMSVDE AEKRGIEPLA RIASYATVGL 
           AFTKDGSVTA ANASGLNDGA AGALLMSVDE AAKRGIEPLA RVASYATVGL 
           AFTRDGSVTA ANASGINDGA AGALLMSAEN AEKRGITPLA RIVSYATAGL 
           AFTKDGSVTA ANASGINDGA AGVLVMSADD AEKRGIQPLA RIASYATAGL 
           AFTKDGSVTA ANASGLNDGA AGVLLMSAEN AEKRGITPMA RIASYATAGL 

           DPSIMGVGPI YASRKALEKA GWSVDDLDLV EANEAFAAQA CAVNKDMGWD 
           DPSVMGVGPI YASRKALEKA GWSVDDLDLV EANEAFAAQA CAVNKDMGWD 
           DPSIMGVGPI YASQKALDKA GWSVGDLDLV EANEAFAAQA CAVNKEMGWD 
           DPSIMGVGPI HASRKALDKA GWTVADLDLV EANEAFAAQA CAVNKEMGWD 
           DPSIMGVGPI YASRKALDKA GWSVEDLDLV EANEAFAAQA CAVNEEMGWD 
           DPSIMGVGPV MASRKALAKA GWSVEDLDLV EANEAFAAQA CAVNKDMGWD 
           DPSIMGVGPI YASRKALDKA GWSVGDLDLV EANEAFAAQA CAVNKDMGWD 
           DPSIMGVGPV FASRKALDKA GWSVDDLDLV EANEAFAAQA CAVNKDMGWN 
           DPSIMGVGPI YASRKALEKA GWSVDDLDLV EANEAFAAQA CAVNKDMGWD 
           DPSIMGVGPI HASRKALAKA GWKVEDLDLV EANEAFAAQA CAVNKDMGWD 
           DPTIMGAGPI YASRKALEKA GWKAEDLDLV EANEAFAAQA CAVNKDMGWD 
           DPSIMGVGPV YASRKALEKA GWKPEDLDLV EANEAFAAQA CAVNKEMGWD 
           DPSIMGAGPI FASRKALEKA GWKPEDLDLV EANEAFAAQA CAVNKDMGWD 
           DPSIMGAGPI FASRKALEKA GWKAEDLDLV EANEAFAAQA CAVNKDMGWD 
           DPSIMGVGPI HASRKALEKA GWKPEDLDLV EANEAFAAQA CAVNKDMGWD 
           DPSIMGVGPI YASRKALEKA GWKASDLDLV EANEAFAAQA CAVNKDMDWD 
           DPSIMGVGPI YASRKALEKA GWKVDDLDLV EANEAFAAQA CAVNKDMGWD 

           PSIVNVNGGA IAIGHPIGAS GCRVLNTLLF EMQRRDAKKG LATLCIGGGM 
           PSIVNVNGGA IAIGHPIGAS GARVLNTLLF EMKRRDAKKG LATLCIGGGM 
           PEIVNVNGGA IAIGHPIGAS GCRVLNTLLF EMKRRDAKKG LATLCIGGGM 
           PAIVNVNGGA IAIGHPIGAS GCRVLNTLLF EMKRRGAKRG LATLCIGGGM 
           PAIVNVNGGA IAIGHPIGAS GCRVLNTLLF EMKRRGAKKG LATLCIGGGM 
           PAIVNVNGGA IAIGHPIGAS GARILNTLLF EMKRRDAKKG LATLCIGGGM 
           PAIVNVNGGA IAIGHPIGAS GCRVLNTLLF EMKRRGAKKG LATLCIGGGM 
           PEIVNVNGGA IAIGHPIGAS GCRVLNTLLF EMKRRGAKKG LATLCIGGGM 
           PAIVNVNGGA IAIGHPIGAS GCRVLNTLLF EMKRRDAKKG LATLCIGGGM 
           PAIVNVNGGA IAIGHPIGAS GCRVLNTLLF EMKRRNAKKG LATLCIGGGM 
           PSIVNVNGGA IAIGHPIGAS GARILNTLLF EMQRRGAKKG LATLCIGGGM 
           PEIVNVNGGA IAIGHPIGAS GARVLNTLLF EMQRRGAKKG LATLCIGGGM 
           PAVVNVNGGA IAIGHPIGAS GARILNTLLF EMKRRDAKKG LATLCIGGGM 
           PAVVNVNGGA IAIGHPIGAS GARILNTLLF EMKRRDAKKG LATLCIGGGM 
           PEIVNVNGGA IAIGHPIGAS GARVLNTLLF EMQRRNARKG LATLCIGGGM 
           PAIVNVNGGA IAIGHPIGAS GARILNTLLF EMQRRDAKKG LATLCIGGGM 
           PAIVNVNGGA IAIGHPIGAS GARVLNTLLF EMQRRDAKKG LATLCIGGGM 

           GVALCVER
           GVALCVER
           GVALCVER
           GVALCVER
           GVALCVER
           GVALCVER
           GVAMCVER
           GVAMCVER
           GVAMCVER
           GVALCVER
           GVAMCLER
           GVAMCLER
           GVAMCLER
           GVAMCLER
           GVAMCVER
           GVAMCLER
           GVALCVER
