# Supplementary material for: Phylogenomic Analysis of Marine Roseobacters
Source: PLoS One. 2010 Jul 15;5(7):e11604. doi: 10.1371/journal.pone.0011604 (PMC2904699; doi:10.1371/journal.pone.0011604)
Supplement: File S1 — Protein sequence alignment of 109 HGT genes. Alignment was filtered by Gblocks to obtain reliable alignment regions for NJ or ML phylogenetic analyses. (0.20 MB ZIP) [file pone.0011604.s007.zip › 109HGTALIGN/ort173.txt]

    17    317
JAN        YDLVGIGNAV VDVISHADDS FLDNMGIQKG IMQLIERERA EILYGAMTDR 
OAN        YDVIGIGNAI VDVISPGSDT FLDQMGITKG IMQLIERERA ELLYASMERR 
DSH        YQVVGIGNAI VDVLAQTDDS FLDHMGIEKG IMQLVERPRA EMLYAAMSDR 
SUL        YEVVGIGNAV VDVISHADDA FLQDNGIEKG IMQLIERDRA ENLYATMQDR 
OIN        YEVVGIGNAV VDVISHADDA FLTGNGIEKG IMQLIERDRA EDLYAAMQDR 
RDE        YEVVGIGNAV VDVISHADDS FLAHMGIEKG IMQLIERDRA EVLYGAMQDR 
RLO        YEVVGIGNAV VDVISHADDS FLAHMGIEKG IMQLIERDRA EVLYGAMQDR 
PGA        YQLVGIGNAV VDVISQCDDS FLEHMGIEKG IMQLIERDRG EVLYAAMQER 
SIL        YQLVGIGNAV VDVISQCDDS FLDHMGIEKG IMQLIERERG EVLYAAMKER 
RGR        YQLVGIGNAV VDVISQCDDN FLEHMGIEKG IMQLIERERG EVLYAAMQER 
SPO        YDVVGIGNAV VDVISQADDS FLDLMGIEKG IMQLIEQERG EVLYASMKER 
SSE        YQVVGIGNAI VDVLTRESDR FLDLMGIQKG IMQLVERERA EHLYGAMKER 
OBA        YDVIGIGNAV MDLIAPVEDS FLTEMGIQKG IMQLIELERS EMLHAALPDY 
ROS        YQAVGIGNAV VDVISQCDDT FLERLGVDKG VMQLIETERA EFLYENMADR 
RHB        FQVVGIGNAI VDVITQNTDD FLEHMGIEKG IMQLVEKERG ETLYGAMENR 
RCC        YQVVGIGNAM VDVLARAEDA FLAEAGVEKG IMQLIDMERA VDLYSRVGPA 
LVE        YQVVGIGNAM VDVLARADDG FLDTAGVQKG IMQLIDMDRA VDLYDRIGPA 

           VQAPGGSVGN TVAGVGALGL KTAFLGKVKD DALGLFYQNG MAADGIDFPN 
           VEAPGGSVGN TIAGIGELGL QTAFIGKVKD DALGSFYADA LRKAGTAFPL 
           VQAPGGSVAN TLAGLGELGL RCAFIGRVKD DTLGRFYAQG MEAEGTAFPN 
           LQTPGGSVAN TIAGIGALGL PTAFIGRVND DELGQFYAKA MTDIGIDFVN 
           LQTPGGSVAN TVAGAGALGL KTAFIGRVRD DELGQFYAKA MTDIGIDFVN 
           LQTPGGSVAN AIAGVGALGL PTAFIGRVHD DALGRFYAES MRDGGTDFVN 
           LQTPGGSVAN AIAGVGALGL PTAFIGRVHD DALGRFYAES MRDGGTDFVN 
           VQTPGGSVAN TIAGAGALGL EAAFIGRVHD DALGRFYAQA MTDDGVDFVN 
           VQTPGGSVAN TIAGAGALGL SAAFIGRVHD DALGRFYAEA MQDDGVDFVN 
           VQTPGGSVAN TIAGAGALGL DAAFIGRVHD DALGRFYADA MADDGVDFVN 
           VQTPGGSVAN TIAGAGALGL DTAFIGRVRD DALGHFYADA MNEGGIDFVN 
           VEAPGGSVAN TLAGIGAMGL RTGFIGRVRD DALGRFYADA MADDGTDFVN 
           RRIPGGSVAN TMAGLGNLGL STAFIGKVRD DEVGRAYVEE TRAAGTDCPN 
           RQMPGGSVAN TIAGLGALGL STGFIGRVSD DELGRYYAAA MAEVGTDFVN 
           VQAPGGSVAN TLAGLGNLGL STGFLGRVRD DSLGRFYAHE MAEDGTVFVN 
           QEVSGGSAAN TIAGIAHLGG QTAYVGKVKD DQLGAIFAHD LRAQGAGYET 
           KEISGGSAAN TIAGIAQLGG RTAYVGKVKD DQLGAIFAHD LRAQGADYAT 

           PPVIAPTTRS MIFVSPDGER SMNTYLGAGA DFDEGDVDAA VATRYLFLEG 
           PPQELPTSRS MIFVSPDGER SMNTYLGAGA DISSVDVPDV FGTGLLFLEG 
           PPQEAPTSRS MIFVTPDGER SMNTYLGAGA DLGPEDVPEA VFVGLLFLEG 
           APVENPTSRC MIFVTPDGER SLNTYLGIST GLTSDDVPQA VAAKLMFLEG 
           APVENPTSRC MIFVTPDGER SLNTYLGIST GLTSDDVPQS VTAKLMFLEG 
           APVDLPTSRS MIFVSPDGER SMNTYLGIST DLGPADVPET VAAKIIFLEG 
           APVDLPTSRS MIFVSPDGER SMNTYLGIST DLGPADVPET VAAKIIFLEG 
           PPVELPTSRS MIFVSGDGER SMNTYLGISS ELSSSDVPDT VAAQLMFLEG 
           PPVELPTSRS MIFVSPDGER SMNTYLGISS ELSSADVSNA VAAQIMFLEG 
           PPVELPTSRS MIFVSPDGDR SLNTYLGISS ELSSQDVPDE VAAQLMFLEG 
           PPVELATSRS MIFVSPDGER SMNTYLGIST TLSSADVPQE VTAKLMFLEG 
           PPVELPTSRS MIFVSPDGER SMNTYLGISA ELAPEDVSEA VAAEILFLEG 
           KPVDLPSSRS MILVSKDGER SMNTYLGISS EVGPDDVPEE VCARVLFLEG 
           PPRALPTSRS MIFVSPDGER SMNTYLGIST ELDDADVPEA AAAELLFLEG 
           APVELPTSRC MIFVTPDGER SMNTYLGISS EISEADVPEE AATEVMFLEG 
           RMADAETGRC IVIVTPDGER SMNTYLGVTE FLSPDDIDET QMAEWIYLEG 
           RMATAETGRC IVIVTPDGER SMNTYLGVTE FLSPDDIDDA QMADWIYLEG 

           YLYDKDEGKR AFTAAAQACH TGGGKAGISL SDPFCVDRHR TDFRRLIEMD 
           YLFDKDEGKT AFSEAAAKMK AAGGRSVITI SDPFCAERHR TDFKRLIDMD 
           YLFDKVPGKA AFEAAARYAR GAGGHAGITL SDPFCVDRHR ADFQRLVELN 
           YLFDHDAGKT AFREAARAAT AGGGMAGIAI SDPFCVERHR DDFLALIDLG 
           YLFDHDAGKT AFREAARAAS AGGGMAGIAI SDPFCVERHR DDFLDLIDLG 
           YLFDKDHGKE AFLQASRLAC AAGGKAGIAI SDPFCVERHR SDFLTLIELD 
           YLFDKDHGKE AFLQASRLAC AAGGKAGIAI SDPFCVERHR SDFLTLIELD 
           YLFDKDKGKT AFMEAARDCR EGGGKCGIAI SDPFCVERHR ADFLSLIDLD 
           YLFDKDKGKS AFMEAARDCR AGGGKPGIAI SDPFCVERHR ADFLKLIELE 
           YLFDKDKGKT AFMEAARDCR LGGGKAGISL SDPFCVERHR ADFLKLIELE 
           YLFDHDAGKS AFREAARATR AAGGKAGIAI SDPFCVDRHR ADFLSLIDLD 
           YLFDKDKGKE AFLKAARSCR AAGGKVGIAI SDPFCVERHR ADFLRLIEMD 
           YLYDKDKGKQ AFETAARLTR SAGGQAGIAL SDPFCVDRHR GDFRKLVELD 
           YLFDKPKGKA AFQAAARAAR AGGGKAGITL SDPFCVNRHR DDFRGLLELD 
           YLYDKDKGKA AFNRAAEITH KAGGKVGISL SDPFCVERHR DDFRRFVEMD 
           YRFDGPDSHA AFAKAIAACH GAGGRVSLTL SDPFCIERHR DAFRDMVHVD 
           YRFDGPDSHA AFAKAIAACK GAGGRVSITL SDPFCIARHR DAFAAMIHVD 

           FTLGNEEEWL SLFETDIDDA LAQAAAVCET VICTRSGDPV ILIRGDERAD 
           IAIGNAAEWM TLYETDLDKA LHMAAEVCDI VACTRSGDAV WVQQGAQRFT 
           FVIGNEHEYM ALYETDLGAA LARAASVCEL VVCTRSGDPV VMIRGDARVE 
           YVIGNEAEIR ALWETDLEDA LTRTAAICDT VVCTRSGDGV TLIRKGERVD 
           YVIGNEAEIR ALWETDTEVA LAKTADICPL VVCTRSGDGV TLIRGEERVD 
           YVIGNQHEIE SLFETDLETA LAKTAAICPL VICTRSGDGV TVVSGDERID 
           YVIGNQHEIE SLFETDLETA LAKTAAICPL VVCTRSGDGV TVVSGNERID 
           FVIGNEAEIK SLFETDLEEA LAKTAAICSL VVCTRSGDGV TVVQGDSRVS 
           FVIGNEDEIR SLFETDLEAA LAKTAAICPL VVCTRSGDGV TVVSQEGRID 
           FVFGNEDEVK SLFETDLDAA LAQLSAICPL VICTRSADGA TVITKEGRVD 
           FVIGNEAEIQ SLFETHLDDA LMLTSGICPL VVCTRSGDGV TVMDGTLRID 
           FVIGNEAEIR SLYGNNLEAD LQAVGAICPL VVCTRSGDGV SVLQDGTRTD 
           YVIGNEHEWM SLYQTDLSAA LEQASGDSGL IVCTRSGEDV VLVRGSEQAI 
           YVIGNEHEWC ALYETDLGAA LEQAASESGL IVCTRSGHDV VLVQGDETVT 
           FVIGNEHEWQ SLYQTDLSAA LELAAAECGL AVCTRSGADV VLMQGEKEAV 
           LLFCNRAEMG SMYQTDFDAA LAQAASEVAM VACTDSENGV HVLADGQRWH 
           LLFCNRAEML AMYQTDFEAA LAQSAAEVEM VACTDSGNGV HILSNGARWH 

           VPVTRVTPVD ATGAGDQFAA GFLYGMATGQ TLETAGKMGV AAAAEVIAHV 
           ADVTAVTPLD ATGAGDQFAA GFLYGVSTGR SLDIAAQMGV LCAAEVIAHI 
           VPVTRVVPVD ATGAGDQFAA GFLYGLATGK SLEVCGRMGV IAGSEVISHF 
           VPVTKVTPVD ATGAGDQFAA GFLYGMATGR DLETCGKMGN ICAAEVISHI 
           VPVEKVVPVD ATGAGDQFAA GFLYGLATGR DLETCGRMGN ICAGEVIRHI 
           VPVQTVTPVD ATGAGDQFAA GFLYGMATGR DLTTCARMGN LCAAEVISHV 
           VPVQTVTPVD ATGAGDQFAA GFLYGMATGR DLTTCARMGN LCAAEVISHV 
           VPVERVVPVD ATGAGDQFAA GFLFGMAKGL DIETCAKIGN ACAAEVISHI 
           VPVIKVVPVD ATGAGDQFAA GFLFGLAEGR DLETCARMGN ACAAEVISHI 
           VPVEKVTPLD TTGAGDQFAA GFLFGLSQGR DVETCAKMGN LCAAEVISHI 
           VPVEKVVPVD ATGAGDQFAA GFLFGMATGR DYETCARIGN ICAREVISHI 
           VPVEKIVPVD ATGAGDQFAA GFLYGLATGR DMATAGRMGT VAAREVIGHM 
           APVREITPVD ATGAGDQFAA GFLFGLARGA DLATAGRMGC VAAAEVISHY 
           VPVHRVTPVD TTGAGDQFAA GLLYGLATGQ SLAVAGRMGC IAAAEVIGHY 
           VPVNRIDPVD TTGAGDQFAA GFLAGYALGH DLETCGRMGV IAAGEVISHI 
           VPAVPTDIVD ATGAGDLFAG AFLWGLTNGH DLETCAKMGN VAASEVISHI 
           VPAVPTEIVD ATGAGDLFAA GFLWGLTAGF GLETCGKMGN LAASEVISHI 

           GPRPKRPLRE VFAEHGL
           GPRPEISMAK VFSEHGL
           GARPKTDVRA RFVAEGL
           GPRPQTSMME LFKEKGL
           GPRPQTDIMA LFKAEGL
           GPRPLIDMMA EFRKAGL
           GPRPLIDMMA EFRKAGL
           GPRPKAVMSQ VLRREGL
           GPRPKADMRA VLKQAGL
           GPRPEKDMKE QLQAAGL
           GPRPEANMVE LLKENGL
           GPRPEANVIG LFRQKGL
           GARPEADLKD LFRKEGL
           GARPEADVKA LFAAEGL
           GPRPEADLKE LFRKNGI
           GARPEANLTA LFKQQGL
           GARPETDLRT LFAKHQL
