# Supplementary material for: Phylogenomic Analysis of Marine Roseobacters
Source: PLoS One. 2010 Jul 15;5(7):e11604. doi: 10.1371/journal.pone.0011604 (PMC2904699; doi:10.1371/journal.pone.0011604)
Supplement: File S1 — Protein sequence alignment of 109 HGT genes. Alignment was filtered by Gblocks to obtain reliable alignment regions for NJ or ML phylogenetic analyses. (0.20 MB ZIP) [file pone.0011604.s007.zip › 109HGTALIGN/ort175.txt]

    17    223
RDE        MALNRSFKIA PSILSADFAN FGAECEAIEA QGADWVHVDV MDGHFVPNIT 
RLO        MALNRSLKIA PSILSADFAN FGAECEAIEA QGADWVHVDV MDGHFVPNIT 
LVE        MSFDRSIKIA PSILSADFAN FGAECRAIEA QGADWVHVDV MDGHFVPNIT 
RCC        MSFDRSIKIA PSILSADFAN FGAECEAIEA QGADWVHVDV MDGHFVPNIT 
DSH        MPFDRSIKIA PSILAADFAN FGAECAAVEA QGADWVHVDV MDGHFVPNIT 
SUL        MTFDRSIKIA PSILAADFAN FGAECEAIEA QGADWVHVDV MDGHFVPNIS 
OIN        MTFDRSIKIA PSILAADFAN FGAECEAIEA QGADWVHVDV MDGHFVPNIT 
RHB        MTFDRSIKIA PSILSADFAN FGEEIRAIEA QGADWVHVDV MDGHFVPNLT 
SSE        MPFDRSVKIA PSILSADFAD FGREIQAIEA QGADWIHVDV MDGHFVPNLT 
PGA        MSFDRSIKIA PSILSADFAN FGQEIQAIES QGADWVHIDV MDGHFVPNLT 
RGR        MSFDRQIKIA PSILSADFAN FGQEIQAIEA QGADWVHVDV MDGHFVPNLT 
SIL        MSFDRSIKIA PSILSADFAN FGQEIQAIEA QGADWVHVDV MDGHFVPNLT 
SPO        MSFDRKIKIA PSILSADFAN FGAEIRAIEA EGADWVHVDV MDGHFVPNLT 
JAN        MPFDRSIKIA PSILAADFAN FGAEVRAVED QGADWIHIDV MDGHFVPNLT 
OBA        MSFDRNLKIA PSILSADFAN FGAEIDAVEA QGADWIHVDV MDGHFVPNLT 
ROS        MSLNRSIKIA PSILSADFAN FGAEIRAIEA EGCDWVHVDV MDGHFVPNLT 
OAN        MPFDRSIKIA PSILSADFAN LGAEIQAIEA QGADWIHVDP MDGHFVPNLT 

           FGPSTCAAIR PHIKTVMDVH LMIAPVDPYI DAFAKAGADV ITAHVEAGPH 
           FGPSTCAAIR PHIKTVMDVH LMIAPVDPYI DAFAKAGADV ITAHVEAGPH 
           FGPATCAAIR PHIKGVMDVH LMIAPVDPYI EAFAKAGADI ITAHVEAGPH 
           FGPATCAAIR PHIKGVMDVH LMIAPVDPYI EGFAKAGADV ITAHVEAGPH 
           FGPATCAAIR PHIKGVMDVH LMIAPVDPYI DAFADAGADV ITAHLEAGPH 
           FGPTTCAAIR PHIKGVMDVH LMIAPVDPYI DAFAKAGADV ITAHVEAGPH 
           FGPAMCAAIR PHIKGVMDVH LMISPVDPYI DAFAKAGADV ITAHVEAGPH 
           FGPPAVKAFR PHVKTVMDVH LMIAPVDPYI DAYAEAGADI LTAHIEAGPH 
           FGPPAVKAFR KHVKTVMDVH LMIAPVDPYI DAYAEAGADI LTAHVEAGPH 
           FGPMAVKAFR PHVKTVMDVH LMIAPVDPYI DAYADAGADV LTAHVEAGPH 
           FGPMAVKAFR PHVKTVMDVH LMIAPVDPYI DAYADAGADV LTAHVEAGPH 
           FGPAAVKAFR PHVKTVMDVH LMIAPVDPYI DAYADAGADV LTAHVEAGPH 
           FGPMAVKAFR PYVKTVMDVH LMIAPVDPYI DAYADAGADV LTAHIEAGPH 
           FGPPMVKALR PHVKTVMDVH LMISPVDAYI DAYADAGADV LTAHVEAGPH 
           FGPPLVKAIR KHVRTVMDVH LMIAPVDPYI EAFADAGADV LTAHVEAGPH 
           FGPPLCAAIR PHIKTVMDVH LMISPVDPYI DAFAQAGADI LTAHLEAGPH 
           IGPNVVAAIR PHVTTFMDVH LMISPADPYI GAFAKAGSDM ITVHAEAGPH 

           IHRTMQAIRA AGAKAGVALN PGTPASSVEY LLDMVDLVCV MTVNPGFGGQ 
           IHRTMQAIRA AGAKAGVALN PGTPASSVEY LLDMVDLVCV MTVNPGFGGQ 
           IHRTMQAIRG AGAKAGVALN PATPAAAVEY LLDMVDLVCV MTVNPGFGGQ 
           IHRTLQAIRG AGAKAGVALN PGTPAASVEM LLDMVDLVCV MTVNPGFGGQ 
           IHRTLQAIRG AGAKAGLALN PGTGLGDVGH LLDMVDLVCV MTVNPGFGGQ 
           IHRTLQAIRG AGAKAGVALN PGTPAAAVEH LLDVADLVCV MTVNPGFGGQ 
           IHRTLQAIRG AGVKAGVALN PGTPASAVAD ILDMTDLICV MTVNPGFGGQ 
           THRTLQAIRG AGMKAGVALN PGTPADAVEH LLDLTDLICV MTVNPGFGGQ 
           THRTLQAIRA AGMKAGVALN PGTPAQAVEH LLDLADLVCV MTVNPGFGGQ 
           IHRTLQAIRA AGMKAGVALN PGTPAEAVAH LLDLTDLICV MTVNPGFGGQ 
           IHRTLQAIRG AGMKAGVALN PGTPAEAVAH LLDLTDLICV MTVNPGFGGQ 
           IHRTLQAIRA AGMKAGVALN PGTPAEAVAH LLDLTDLICV MTVNPGFGGQ 
           IHRTLQAIRG AGMKAGVALN PGTPAESVAH LLDLTDLICV MTVNPGFGGQ 
           IHRTLQAIRG AGMKAGVALN PGTPASAVAE VLDLCDLVCV MTVNPGFGGQ 
           IHRTLQAIKG AGMKAGVALN PATPAEAVRH LLDLTDLVCV MTVNPGFGGQ 
           IHRTLQAIRG AGCKAGLALN PGTGIDAVDH LLDMVDLICV MTVNPGFGGQ 
           LHRSLQSVRA EGKMAGVALN MTTPLDHVVD ILDDIDMILI MTINPGFGGQ 

           KFIHQVEKVR QLRAMIGDRP IHIEIDGGVD PTTAPLVAAA GADVLVAGSA 
           KFIHQVEKVR QLRAMIGDRP IHIEIDGGVD PATAPLVVAA GADVLVAGSA 
           KFIHQVEKVR QLRAMIGDRP IHIEIDGGVD PLTAPLVAAA GADVLVAGSA 
           KFIYQIEKVR ELRAMIGDRP IHIEIDGGVD PATAPLVAAA GADVLVAGSA 
           KFLDMSAKIR DLRAMIGDRP IHIEIDGGVT PQTAPLVAKA GADVLVAGSA 
           KFIDMSDKIR TLRAMIGDRP VHIEIDGGVD VNTASSVAQA GADVLVAGSA 
           KFIDMTAKIR TLREMIGDRP IHIEIDGGVD PKTAPLVAQA GADVLVAGSA 
           KFIDMTAKVR RLREMIGDRP VHIEIDGGVD PTTAPLVVEA GADALVAGSA 
           KFIDMTGKVR ALRAMIGDRP VHIEIDGGVT PETAPLVVEA GADVLVAGSA 
           KFIDMTSKVR SLRAMIGDRP VHIEIDGGVD PKTAPLVAEA GADVLVAGSA 
           KFIDMTGKIR ALRDMIGDRP IHIEIDGGVD PKTAPLVAEA GADVLVAGSA 
           KFIDMTAKIR SLREMIGDRP VHIEIDGGVD PTTAPLVVEA GADVLVAGSA 
           KFIDMTAKIA RLRQMIGDRP VHIEIDGGVD PKTAPLVAQA GADVLVAGSA 
           SFIDMTGKIA ELRTMIGDRE VHIEIDGGVD AKTAPLVARA GADVLVAGSA 
           SFIHQIDKVR QLREMIGDRP IHIEIDGGIT PATAPLMREV GADVLVAGSA 
           KFIHQIDKVK RLRAMIGDRP IHIEIDGGIT TETAPLMAAA GADVLVAGSA 
           KFTHMIDKVA RCRAMIGDRP IHIQVDGGID STTAPLVAKA GANVLVAGSA 

           VFRGGSVSNP APYGANIKAI RDA
           VFRGGSVSKP APYGANIKAI RDA
           VFRGGSVSDP APYGANIRAI RDA
           VFRGGSVTDP APYGDNIRAI RAA
           VFKGGSVADP APYGANIAAI RAA
           VFRGGSVSNP APYGENIRAI RAA
           AFKGGSVSNP APYGENIRAI RAA
           VFKGGSVGNP DVYGDNIRAI RAA
           VFKGGSVDNP APYGENIRAI RAS
           VFKGGSVDTP EVYGENIRNI RAA
           VFKGGSVDNP EAYGENIRNI RAA
           VFRGGSVEAP EVYGENIRKI RAA
           VFRGGSVDNP GVYGQNIAEI RAA
           VFRGGSVEDP APYGENIRTI RAS
           VFKGGSVDDP APYGANIRAI RTS
           VFKGGSVDNP AVYGENIRAI RRA
           VFRGGSVAQP DVYGDNIRAI RDA
