# Supplementary material for: Phylogenomic Analysis of Marine Roseobacters
Source: PLoS One. 2010 Jul 15;5(7):e11604. doi: 10.1371/journal.pone.0011604 (PMC2904699; doi:10.1371/journal.pone.0011604)
Supplement: File S1 — Protein sequence alignment of 109 HGT genes. Alignment was filtered by Gblocks to obtain reliable alignment regions for NJ or ML phylogenetic analyses. (0.20 MB ZIP) [file pone.0011604.s007.zip › 109HGTALIGN/ort182.txt]

    17     88
RCC        VGWSDIPADL SKDAIGRLRA FLPDAPVVSS DLIRASATAD ILRLPHDKNL 
RHB        VGWSDVAADL STAAIARLHD HLPDAPVISS DLIRCVTTAD AIRLPHDAGL 
PGA        VGWSDLPADL STGALDRLHG YLPAEAVVSS DLSRARDTAT AIRLEDHPDL 
RGR        VGWSDLPADL STAALARLHD YLPQEAVVSS DLSRARDTAS AIRLADHRDL 
SPO        VGWSDLPADL STGFLTRLAA HLPPQAVVSS DLRRAADTAS AIRLPHRAAL 
DSH        VGWTDLPADL GTAALARLAT YLPAAAVVSS DLTRAATTAD AIRLPHAPAL 
SIL        VGWSDLPADL SAAMLSRLSR ALPDTAVISS DLSRAVATAD AIRLPHTSDL 
ROS        VGWSDIPADL SEARLARLAD HLPGNALISS DLSRARATAD AIRLPDDRDL 
RDE        VGWRDVPADL STAQIARLRA HLPSDALVSS DLARARDTAH ALRLPHDPHL 
RLO        VGWRDVPADL SSDQIARLRA HLPSDALVSS DLARARDTAH ALRLPHDPHL 
OAN        VGHRDVPADL STAQIARLDA MLPHDAVVSS DLSRCVDTAT AIRLPHRIGL 
SUL        VGWRDVPADL SVAQLGRLNA HLPQRALVSS DLIRASATAD TLRLPHDRDL 
OIN        VGWRDVPADL SAPRLARLNL HLPDDALISS DLIRAVHTAD ALRLPHDPNL 
LVE        VGWRDVPADL STAMIGRVAD HLPAGAIVAS DLQRASTTAD AIRLPDMPAL 
OBA        VGWRDVPADL SLAALARLDA GLPADAVISS DLGRAVRTAD AIRLPHDRDL 
JAN        TGWRDVPADL STAAVARMRD HLPLGVIISS DLIRCVATAD AIRLPHDRDL 
SSE        NGRRDVAARL SPDAIHALRQ GAGRVAVVVS PALRCRQTAK ALEPTEDARL 

           REINFGNWEL VRIRAYWETP GHIAPPNGES WNAVRRRV
           RELNFGAWEL EAIRNFWDRP DLNAAPGGES WTDMTTRV
           REIHFGAWEL DRIRAYWETP GDVTPPGGES WNQVCARV
           REIHFGAWEL DHIRAYWETP GDVRPPGGES WNEVCARV
           REIHFGAWEL EHIRAYWETP GDVRPPGGES WNEVCARV
           REMHFGAWEM DRIFAFWDQP GDVAPPGGES WNTLRTRV
           REIHFGDWEL DHIRAFWEKP GDVAPPNGES WNRLMQRV
           REIHFGAWEM KLLRAFWEMP GDIRPPGGES WHEIALRV
           REMHFGIWDG DLSRTFWENP GHVTAPGGES WNTAAARV
           REMHFGIWDG DLSRNFWENP GHITAPGGES WNDAAARV
           REFDFGAWDG DLSREYWENP GDIAPPRGES WNIAAARV
           RELDFGLWDG ELSRAYWTNP GDIAAPEGES WNDAARRI
           RELHFGAWDG DLSRAYWETP GDVVAPGGES WNQTKARV
           REMDFGIWDG DLSRRFWEQP GDLRAPDGES WNDVSARV
           REFDFGDWDG DLSRAFWERP GDLAAPNGES WNAVARRV
           REFDFGAWDG VLSRAFWDDP GDVTPPGGES WNDVATRV
           WEQDFGDFEG DLGEISPDAL AAHRWPGGES FADVCSRA
