# Supplementary material for: Phylogenomic Analysis of Marine Roseobacters
Source: PLoS One. 2010 Jul 15;5(7):e11604. doi: 10.1371/journal.pone.0011604 (PMC2904699; doi:10.1371/journal.pone.0011604)
Supplement: File S1 — Protein sequence alignment of 109 HGT genes. Alignment was filtered by Gblocks to obtain reliable alignment regions for NJ or ML phylogenetic analyses. (0.20 MB ZIP) [file pone.0011604.s007.zip › 109HGTALIGN/ort19.txt]

    17     65
RDE        AKRLLSQKGI DFAEVDVLAD PDRKPEMVQR AGSRTVPQIF VGDVHVGGCD 
RLO        AKRLLSQKGI TFAEVDVLAD PGRKPEMVQR AGSRTVPQIF VGDLHVGGCD 
OIN        AKRLLTQKGA AFDEVDVLSE PERKKEMIQR AGARTVPQIF IGDVHVGGCD 
PGA        AKRLLTQKGV SFDEIDVLAN PDRKAEMIER AGGRTVPQIF VGETHVGGCD 
RGR        AKRLLKQKGV EFSEVDVLAN PGRKAEMIER AGGRTVPQIF IGDTHVGGCD 
SIL        AKRLLNQKGV SFSEVDVLAN PDRKSEMIQR AGGRTVPQIF VGDIHVGGCD 
SUL        AKRLLNEKGV SFAEVDVLAQ PERKSEMIER AGGRTVPQIF IGDTHVGGCD 
RCC        AKRLLNSKDI SYAEVNISAQ PERRAEMIQR AGGSTVPQIF VDGTHVGGCD 
LVE        AKRVLTAKGV SFTEVNITAQ PEKRAEMIQR AGGSTVPQIF IGGKHIGGCD 
OAN        AKQLLSSKGI SFAEVDVMSD PSRRTEMTQR AGGRTVPQIF IGGKHIGGSD 
DSH        AKKLLSQKGV SFAETDVWRA PQKKPEMIER AGRTSVPQIF IGATHVGGCD 
ROS        AKRLLQKKGV NFSEINVLAQ PARKSEMLKR AGRHTVPQIF IGSTHVGGCD 
OBA        AKRLLDGKGV DYREIDVMRD REKKQEMMQR AGRHTVPQIF IDGQHVGGCD 
SPO        AKRLLDQKGI AFTEIDVLTN PKRKPEMIQR AGRRTVPQIF IDGQHVGGCD 
RHB        AKRLLTSKGV AFDEIDVSVD PALRQDMMAK AGRHTVPQIW VGETHVGGFD 
SSE        AKRLLTSKGV AFHEINVLEE PARRSEMMDR AGRHTVPQIF VGDTHVGGYD 
JAN        AKRMLTDKGV SYAEIDVAAD PSKRQEMMSR AGRHTVPQIF IGDAHVGGYD 

           DLYALERAGK LDQLL
           DLYALERAGK LDQLL
           ELYALDRAGK LDALL
           DLYALDRSGK LDPLL
           DLYALDRSGK LDPLL
           ELHALDRAGK LDSLL
           DLYALERAGK LDALL
           DLFALERGGK LDALL
           DLMALDRQGK LDGLL
           ELSALERAGK LDMLL
           ELYALERAGK LDALL
           ELYALDQAGK LDVLL
           ELYELERAGK LDPML
           DLYALEQDGK LDPML
           DLNALERSGK LDPLL
           DLAALEREGK LDPLL
           DMAALERTGK LDPML
