# Supplementary material for: Phylogenomic Analysis of Marine Roseobacters
Source: PLoS One. 2010 Jul 15;5(7):e11604. doi: 10.1371/journal.pone.0011604 (PMC2904699; doi:10.1371/journal.pone.0011604)
Supplement: File S1 — Protein sequence alignment of 109 HGT genes. Alignment was filtered by Gblocks to obtain reliable alignment regions for NJ or ML phylogenetic analyses. (0.20 MB ZIP) [file pone.0011604.s007.zip › 109HGTALIGN/ort193.txt]

    17    331
RCC        AVLMTMFFGA LLFAALGQDP LVTIRTIFLD PLFSEFAWFY RPQLLIKGAP 
LVE        AVVLTMVCGA LLFAALGKDP FETIRTIFWD PLFSEFSWYY RPQLLIKAAP 
OAN        AVILTMIFGA ALFAALGKPP IEALGKIFWE PLFGEFNFFY LPQLLIKGAP 
PGA        AVLATMIAGG LLFAALGKDP VAAIRTIFWD PLFGEFAFYY RPQLLVKGAP 
RGR        AVLATMIAGG LLFAALGKNP VEAIRTIFWD PLFGEFAFYY RPQLLVKGAP 
SIL        AVLATMVMGG LLFATLGKNP VEAIRTIFWE PLFGEFAFYY RPQLLVKGAP 
SPO        AVLATMFFGG LLFAALGKNP VEAIGTIFWE PLFGEYSFYY RPQLLVKGAP 
RDE        AVLATFFFGG LLFAALGKDP VQSIVTIFWD PLFGEFSFFY RPQLLIKGAP 
RLO        AVLATFFFGG LLFAALGKDP VESIITIFWE PLFGEFSFFY RPQLLIKGAP 
SUL        AVIATMVFGG ALFAVLGKDP VASIMTIFWE PLFGDFAFYY RPQLLVKGAP 
OIN        AVLATFVFGG LLFAVLGKDP VEALQTIFWQ PIFGEYAFYY RPQLLIKGAP 
OBA        AVLATMIAGG LLFAALGEDP LVAIRTIFWD PLFGQHAFFY RPQLLVKGAP 
ROS        AVVITMLAGG ALFAALGQDP VEAISTIFWQ PLFGEFAFYY RPQLLIKGAP 
DSH        AVVLTMIAGG ILFAALGKDP FEALRTIFWD PLFSQFAAFS RPQLLIKAGP 
JAN        AVFLTMIAGG LMFAALGQDP LEVIRVIFWD PLFHRFAAFS RPQLLVKAGP 
RHB        AVVATMIAGG IMFAILGANP LEAIRTIFWD PLFDQFGPYS RPQLLVKAGP 
SSE        AVLLTMIAGA ALFAALGANP FEAIRTLFWD PLFHQFAAYS RPQLLVKAAP 

           LVLIAIGLSF GFRAGIWNIG AEGQYIVGAI CGAAVGLAFY PMESIIFPLM 
           LVLIAIGLSF GFRAGVWNIG AEGQYILGAI CGAAVGLAFY PTESFIFPLM 
           LVAIALGLSL GFKAGIWNIG AEGQYIIGAL CGAGVALAFY PMEALIFPAM 
           LVLIAIGLSL GFRAGIWNIG AEGQYIMGAI CGAGAGLAFY PSDSLIFPLM 
           LVLIAIGLSL GFRAGIWNIG AEGQYIMGAI CGAGAGLAFY PADSLIFPLM 
           LVLIAIGLSL GFRAGIWNIG AEGQYIIGAL TGAGVGLAFY PTDSVIFPLM 
           LVLIAIGLSL GFRAGIWNIG AEGQYIMGAI VGAGVGLAFY PMEAYVFPLM 
           LVLIAIGLSL GFKAGIWNIG AEGQYIMGAL FGAGVGLAFY PAESLIFPAM 
           LVLIAIGLSL GFKAGIWNIG AEGQYIMGAL FGAGVGLAFY PAESLIFPAM 
           LVLIAIGLSL GFKAGIWNIG AEGQYIMGAI CGAGAGLAFY PAESFIFPVM 
           LVLIAIGLSL GFKAGIWNIG AEGQYIMGAI FGAAAGLAFY PAEGYVFPLM 
           LILIAIGLSL GFRAGIWNIG AEGQYILGAI CGAGMGLAFY PAEGFIFPLM 
           LVLIAIGLSL GFRAGIWNIG AEGQYIVGAL AGAGVGLAFY PTESVIFPLM 
           LILIAIGLSL GFRAGIWNIG AEGQYIMGAL CGAGLGLAFY PTQSLIFPAM 
           LILIAIGLSL GFRAGIWNIG AEGQYIIGAL CGAAFGLAFW PSESLILPGM 
           LILIATGLAL GFRAGIWNIG AEGQYIMGAV VGAGAGLALY PSESLLFPLM 
           LILIAIGLSI GFKAGIWNIG AEGQYIMGAI CGAAAGLAFY PSESLIFPLM 

           IIAGAIGGLM WAMIPGVLRV RFGTNEILVS LMLVYVAEQL LASMALGALR 
           VMAGALGGWA WAMIPGFLRV RFGTNEILVS LMLVYVAQSL LASMALGALR 
           LVAGAFGGFA WAMIPGLLRV KFGTNEILVS LMLVYVAEQL LASMALGLMK 
           VVAGALGGWA WAMIPAVLKT RFGTNEILVS LMLVYVAEQF LASVSLGLLK 
           VVAGALGGWA WAMIPAVLKT RFGTNEILVS LMLVYVAEQF LASVSLGLLK 
           VLAGALGGWA WAMIPAVLKT RFGTNEILVS LMLVYVAEQL LASMSLGLMK 
           VIAGALGGWA WAMVPAFLKV RFGTNEILVS LMMVYVAEQL LASMSLGLLK 
           VLAGAFGGWI WAMIPAVLKV KFGTNEILVS LMLVYVAEQF LASMSLGLLR 
           VLAGAFGGWI WAMIPALLKV KFGTNEILVS LMLVYVAEQF LASMSLGLLR 
           VLAGALGGWV WAMIPAVLKV KFGTNEILVS LMLVYVAEQF LASVSLGLLK 
           VIAGAFGGWL WAMIPAILKV RFGTNEILVS LMLVYVAEQF LASMSLGLLK 
           VMAGALGGLV WAMIPGLLKV RFGTNEILVS LMLVYVAEQL LASMSLGLLK 
           VLAGAIGGWV WGTIPALLKL KFGTNEILVS LMLVYVAEQL LAAMALGLMK 
           VVAGALGGWA WAMIPAVLKI RFGTNEILVS LMLVYVAEAL LASAALGILR 
           IVAGLLGGML WAMIPALLKV KANTNEILVS LLLVYVAEAI LASAATNWLR 
           VLAGALGGWA WAMIPAILKT RFGTNEILVS LMLVYVAENI LASVSSGLLR 
           IIAGALGGWA WAMIPAILRT TLGTNEILVS LMLVYVAETI LGSVSTGLLR 

           NPDGMGFPGS RNLSLEIIAG SGMHWGVVTA FIAVILAYIA LSRHIFGFNV 
           NPDASGFPGS RNLASWINES AGLHWGVVFA LIAVIFAYIT LSRHIFGFHV 
           NPEGMGFPGS RNLSSWIDQS NGMHWGVVIA LIGVIFAYIL FARHILGFQI 
           NPEGFGFPGS RNLQAELIMG TGMHWGVVAA LIAVIFAYVL LNRHMLGYHI 
           NPEGFGFPGS RNLQAELITG TGMHWGVVAA LIAVIFAYVL LNRHMLGYHI 
           NPEGFGFPGS RNLQAELIAG TGMHWGVVAA MIAVIFSYVL LNRHMLGYHI 
           NPEGFGFPGS RNLQAELIEG SGMHWGVVAA LIAVIFAYVL LNRHMTGFHI 
           NPDGMGFPGS RNLQADLIAN TGMHWGVVAA MIAVIFAYVL LARHRLGFAI 
           NPEGMGFPGS RNLQADLIAN TGMHWGVVAA MIAVIFAYVL LARHRLGFAI 
           NPEGFGFPGS RNLQGELIAG SGMHWGVVAA LIAVIFAYVL LARHRLGFAI 
           NPEGYGFPGS RNLQAELFAG SGMHWGVVAA LIAVIFAYVL LTKHRLGFAI 
           NPQGFGFPGS RNLQAELIAG TGMHWGVAAA LIAVIFAYVL LTRHQLGYHI 
           NPEGRGFPGS RNFRAELITG TGMHWGVVAA MIAVILAYVL LSRHILGYHI 
           SPEGGGFPGS RNLSPELIAG TGMHWGVVTG FAAVIAAYVL LNRHILGYQI 
           NPDGQGFPGS RNLAPELFDG TGIHLGVVAA LIAVIAAYVL FQKHLLGYQI 
           NPDGMGFPGS RNFRTEIIEN TGMHWGVVAA FIAVILAYVL MSRHKMGFAI 
           NPEGMGFPGS RNLKAEIFAG TGAHWGVVAA LIAVIFAYVM LSRHMLGFQV 

           RLSGQSPRAA RFAGVNPGKL ILICMGISGA LAGLAGLFEV AGPAGQISID 
           RLSGQSPRAA RFAGVNPGLL VLICMAISGA LAGLAGLFEV AGPSGLISID 
           KLAGQAPRAA AFSGVSPARL VLFCLGTSGA LAGIAGLTEV AGPAGLVSID 
           RLTGEAPRAA RFAGVNPTRL VLFCLGTSGA LAGLAGLFEV SGPSGQISID 
           RLSGEAPRAA RFAGVNPTRL VLFCLGTSGA LAGLAGLFEV SGPSGQISID 
           RLTGEAPRAA RFAGVKPARL VLFCLGMSGA LAGLAGMFEV SGPSGQVSID 
           RLTGEAPRAA RFAGVKPARL ILFCLGVSGA LAGLAGMFEV SGPSGQVSID 
           RVTGEAPRAA RFSGVNPNRL IIFCLGTSGM LAGLAGLFEV SGPAGQVGID 
           RVTGEAPRAA RFSGVNPKRL IIFCLGTSGM LAGLAGLFEV SGPAGQVGID 
           RVTGEAPRAA RFSGVNPTRL VLFCMGMSGL LAGLAGMFEV AGPAGQITID 
           RVTGEAPRAA RFSGVNPARL VLFCLGTSGL LAGLAGMFEV SGPSGQITID 
           RLTGEAPRAA KFAGIAPARL VLFCLGISGA FAGLAGMFEV SGPAGQVSID 
           RLAGQAPKAA RFAGVRSARL ILFCLGTSGA LAGLAGMFEV SGPAGQVSID 
           KLTGQAPRAA RFAGVNPSML VALCLGVSGA LAGLAGLFEV TGPAGQISID 
           KLAGQAPRAA RFAGVSPARM VVLCLGVSGA LAGAAGLFEA AGPAGQITID 
           RLAGEAPRAA RFAGVSPTRL IIFCLGTAGA LAGLAGLFEV TGPAGQISID 
           RLTGEAPRAA RFSGVNPARI VLLCLGLSGL LAGMAGLFEV SGPAGQISID 

           FNVGYGFTAI IVAFLGRLHP VGILLAGGLM ALTYIGGEIA QSNLGLPIAA 
           FNAGYGFTAI IVAFLGRLHP VGILLAAGLM ALTYIGGEIA QSNLRLPAAA 
           FNVGYGFTAI IVAFLGRLHP VGILFAGTLM ALTYIGGDVA QSSLGLPGAA 
           FNVGYGFTAI IVAFLGRLHP VGILLAGELM ALTYIGGDIA QSNMGLPSAA 
           FNVGYGFTAI IVAFLGRLHP VGILLAGGLM ALTYIGGDIA QSNMGLPSAA 
           FNVGYGFTAI IVAFLGRLHP VGILLAGALM ALTYIGGDIA QGNLGLPSSA 
           FNVGYGFTAI IVAFLGRLHP VGILLAGGLM ALTYIGGEIA QGSLGLPAAA 
           FNAGYGFTAI IVAFLGRLHP VGIVLAGLLM ALTYIGGDIA QGQLGLPAAA 
           FNAGYGFTAI IVAFLGRLHP VGIVLAGLLM ALTYIGGDIA QGQLGLPAAA 
           FNVGYGFTAI IVAFLGRLHP VGILLAGGLM ALTYIGGDIA QSQLGLPAAA 
           FNVGYGFTAI IVAFLGRLHP IGILLAGGLM ALTYIGGDIA QSNLGLPAAA 
           FNTGYGFTAI IVAFLGRLHP VGILLAGLLM ALTYIGGEIA QSSLGLPAAA 
           FNVGYGFTAI IVAFLGRLHP LGILLAGTLL ALTYIGGELA QSNMGLPAAA 
           FNSGYGFTAI IVAFLGRLHP VGILLAGLLM ALTYIGGELA QFMLGIPAAA 
           FNVGYGFTAI IVAFLGRLHP VGILFAGLLM ALTYIGGELA QLLLQVPAPA 
           FNSGYGFTAI IVAFLGRLNP IGILLAGLLM ALTYIGGELA QLMLGMPAAA 
           FNSGYGFTAI IVAFLGRLNP IGILLAGLLM ALTYIGGELA QLMLGLPGAS 

           IQILQGMLLF FLLAVDVLTN YRIKFGRERT A
           IQVLQGMLLF FLLAVDVLTH YRIRLTARGV A
           IQVFQGMLLF FLLGVDVLTN YRVRIKQGSV A
           IQVFQGMLLF FLLAFDLLTN FRLTLRKREV A
           IQVFQGMLLF FLLALDLLTN FRIALSKPEV V
           IQVFQGMLLF FLLALDLLTN YRIAIGKPEA L
           IQVFQGMLLF FLLALDLLTN YRIRAARKEV A
           IQVFQGMLLF FLLALDLFTN YRLRFGRTEV A
           IQVFQGMLLF FLLALDLFTN YRLRFGRTEV A
           IQVFQGMLLF FLLAFDLFTH YRLRLGRTEV A
           IQVFQGMLLF FLLALDVLTH YRLRIGAAEA V
           IQMFQGMLLF FLLAVDVLTS YRLRFGKREA A
           IQLFQGMLLF FLLAVDVLTN FRVRLSRPEV A
           IQAFQGMLLF FLLGVDVLSN YRIRIGKGAP A
           IQAFQGMLLF FLLALDVLSN YRIRIGRERV A
           IQLFQGMLLF FLLAMDVFAN YRIRIGTPEV A
           IQLFQGMLLF FLLGTDVFIN YRLRFGVKGV A
