# Supplementary material for: Phylogenomic Analysis of Marine Roseobacters
Source: PLoS One. 2010 Jul 15;5(7):e11604. doi: 10.1371/journal.pone.0011604 (PMC2904699; doi:10.1371/journal.pone.0011604)
Supplement: File S1 — Protein sequence alignment of 109 HGT genes. Alignment was filtered by Gblocks to obtain reliable alignment regions for NJ or ML phylogenetic analyses. (0.20 MB ZIP) [file pone.0011604.s007.zip › 109HGTALIGN/ort211.txt]

    17    466
PGA        TQIIGAVVDV QFDGHLPAIL NALTTDNNGK TLVLEVAQHL GENTVRTIAM 
RGR        TQIIGAVVDV QFDDHLPAIL NALTTDNNGK QLVLEVAQHL GENTVRTIAM 
SIL        TQIIGAVVDV QFDGELPAIL NALTTDNNGK KLVLEVAQHL GENSVRTIAM 
ROS        TQVIGAVVDV HFDGDLPAIL NALQTDNNGK KLILEVAQHL GENTVRTIAM 
DSH        TQVIGAVVDV QFEDTLPEIL NALNTENNGK KLVLEVAQHL GENTVRTIAM 
SPO        TQIIGAVVDV QFDDALPEIL NALETENNGK RLVLEVAQHL GENTVRTIAM 
OBA        TQVIGAVVDV QFDDHLPEIL NALTTDNNGT KLVLEVAQHL GENTVRTIAM 
SSE        TQVIGAVVDV QFDDHLPEIL NALTTINNGN KLVLEVAQHL GENTVRTIAM 
RHB        TQVIGAVVDV QFEDHLPAIL NALETDNNGN RLVLEVAQHL GENTVRTIAM 
JAN        TQVIGAVVDV QFNDHLPEIL NALETENDGK RLVLEVAQHL GEGTVRTIAM 
RDE        TQVIGAVVDV QFADHLPEIL NALETNNNGN RLVLEVAQHL GENTVRAIAM 
RLO        TQVIGAVVDV QFGDHLPEIL NALETDNNGN RLVLEVAQHL GENTVRAIAM 
SUL        TQVIGAVVDV QFEDHLPEIL NAVVTENHGK KLILEVAQHL GENTVRTIAM 
RCC        TQVIGAVVDV QFDDHLPEIL NALTTDNNGK ELTLEVAQHL GENTVRAIAM 
LVE        TQVIGAVVDV QFTDHLPAIL NALITDNNGK ELVLEVAQHL GENTIRAIAM 
OAN        TQVIGAVVDV QFDKELPAIL NALKTSNNGK DLVLEVAQHL GENTVRAIAM 
OIN        TQVIGAVVDV QFEGDLPEIL NALHTQNQGK TLVLEVAQHL GENTVRAIAM 

           DATEGLVRGQ AVADTDAPIS IPVGNATLGR ILNVVGEPVD EQGPVVAAET 
           DATEGLVRGQ AVADTGAPIS IPVGNATLGR ILNVVGEPVD EQGPVVAAET 
           DATEGLVRGQ EVTDTGAPIS IPVGNATLGR ILNVVGEPVD EGEPIVAKET 
           DATEGLVRGQ PVSDTGAPIS VPVGNATLGR ILNVIGEPVD EGAPIKATEY 
           DATEGLVRGA EVTDTGGPIT IPVGNATLGR IMNVIGEPID EKGPVEASES 
           DATEGLVRGA VVTDTGGPIS VPVGAATLGR ILNVIGEPVD EKGPVNATET 
           DATEGLVRGQ EVTDTDGPIS VPVGTATLGR ILNVIGEPVD EKGPVEADEF 
           DATEGLVRGQ EVVDTDGPIS VPVGTATLGR IMNVIGEPVD EKGPVEADEY 
           DATEGLVRGH EVADTGKPIS VPVGTATLGR ILNVTGDPVD EKGPIEADEY 
           DSSEGLVRGQ EVTDTDGPIT VPVGPGTLGR ILNVVGEPVD EGGPVDAEER 
           DATEGLVRGQ TVTDTDGPIS IPVGNATLGR IMNVVGEPID EKGPVATDET 
           DATEGLVRGQ TVTDTDGPIS IPVGNATLGR IMNVVGEPID EKGPVESDEK 
           DATEGLVRGQ RVEDTGAPIS IPVGNATLGR IMNVVGEAID EKGDIQSAER 
           DSTEGLVRGQ DVSDEGTTIT VPVGDATLGR IMNVVGDPVD EKGPIGEKDR 
           DSTEGLVRGQ EVIDQDNTIT VPVGDATLGR IMNVVGAPID EKGPIGETER 
           DATEGLVRGQ EVADQGSPIT VPVGVGTLGR ILNVTGDPVD EKGPVKSDQR 
           DATEGLVRGQ AVNDTGDQIR VPVGTATLGR IMNVTGDAVD EKGPVNSEAT 

           RAIHQPAPEF SDQSTESEVL VTGIKVIDLL APYAKGGKIG LFGGAGVGKT 
           RAIHQPAPEF SDQSTESEVL VTGIKVIDLL APYAKGGKIG LFGGAGVGKT 
           RAIHQPAPEF NDQSTESEVL VTGIKVIDLL APYAKGGKIG LFGGAGVGKT 
           RSIHQPAPEF SEQSTASEIL VTGIKVVDLL APYAKGGKIG LFGGAGVGKT 
           RAIHQPAPEF SEQSTGSEIL VTGIKVIDLL APYSKGGKIG LFGGAGVGKT 
           RAIHQPAPSF DEQSTSSDIL VTGIKVIDLL APYSKGGKIG LFGGAGVGKT 
           RPIHAPAPDF ADQATEAEVL VTGIKVIDLL APYAKGGKIG LFGGAGVGKT 
           RPIHAPAPNF ADQATEAEVL VTGIKVIDLL APYAKGGKIG LFGGAGVGKT 
           RPIHADAPDF DEQATEAEIL VTGIKVIDLL APYSKGGKIG LFGGAGVGKT 
           RGIHQDAPEF ADQSTEAEVL VTGIKVVDLL APYSKGGKIG LFGGAGVGKT 
           RSIHQEAPAF AEQSTSSEVL ETGIKVIDLL APYAKGGKIG LFGGAGVGKT 
           RSIHQEAPAF AEQSTSSEVL ETGIKVIDLL APYAKGGKIG LFGGAGVGKT 
           RSIHADAPEF AEQSTTSEVL ETGIKVIDLL APYAKGGKIG LFGGAGVGKT 
           RSIHAEAPPF EAQSTASEVL VTGIKVIDLL APYAKGGKIG LFGGAGVGKT 
           RSIHADAPPF EAQSTASEVL VTGIKVIDLL APYAKGGKIG LFGGAGVGKT 
           RSIHGEAPKF EDQSTATEIL VTGIKVIDLL APYTKGGKIG LFGGAGVGKT 
           RAIHGDAPEF AEQSTETQIL VTGIKVIDLL APYTKGGKIG LFGGAGVGKT 

           VLIMELINNI AKVHSGFSVF AGVGERTREG NDLYHEMIES NVIKPDNLEE 
           VLIMELINNI AKVHSGFSVF AGVGERTREG NDLYHEMIES NVIKPDNLEE 
           VLIMELINNI AKVHSGYSVF AGVGERTREG NDLYHEMIES NVIKPDNLEE 
           VLIMELINNI AKVHSGYSVF AGVGERTREG NDLYHEMIES NVIKPDNLEE 
           VLIMELINNI AKVHSGYSVF AGVGERTREG NDLYHEMIES NVIKPDNLSE 
           VLIMELINNI AKVHSGYSVF AGVGERTREG NDLYHEMIES NVIKLENLEE 
           VLIQELINNI AKVHSGLSVF AGVGERTREG NDLYHEMIES GVLTPDNLPD 
           VLIQELINNI AKVHSGLSVF AGVGERTREG NDLYHEMIES GVLTPDNLTD 
           VLIQELINNI AKVHSGLSVF AGVGERTREG NDLYHEMIES GVLTPDNLPD 
           VLIMELINNI AKVHSGVSVF AGVGERTREG NDLYHEMIES GVIVPDNLPE 
           VLIMELINNI AKVHSGFSVF AGVGERTREG NDLYHEMIES SVIVPDNLTE 
           VLIMELINNI AKVHSGFSVF AGVGERTREG NDLYHEMIES AVIVPDNLTE 
           VLIMELINNI AKVHSGYSVF AGVGERTREG NDLYHEMIES NVINPDDLEK 
           VLIQELINNI AKVHSGYSVF AGVGERTREG NDLYYEFIES GVIDAEDLTK 
           VLIQELINNI AKVHSGYSVF AGVGERTREG NDLYYEFIES GVINIDDLTK 
           VLIMELINNI AKVHSGVSVF AGVGERTREG NDLYHEMIES GVINLENLEE 
           VLIMELINNI AKVHSGLSVF AGVGERTREG NDLYHEMIES GVIVPDNLVE 

           SQVALVYGQM NEPPGARARV ALTGLTLAEQ FRDQSGTDVL FFVDNIFRFT 
           SQVALVYGQM NEPPGARARV ALTGLTLAEQ FRDQSGTDVL FFVDNIFRFT 
           SQVALVYGQM NEPPGARARV ALTGLTLAEQ FRDQSGTDVL FFVDNIFRFT 
           SQVALVYGQM NEPPGARARV ALTGLTLAEQ FRDQSGSDVL FFVDNIFRFT 
           SQVALVYGQM NEPPGARARV ALTGLTLAEQ FRDQSGTDVL FFVDNIFRFT 
           SQVALVYGQM NEPPGARARV ALTGLTLAEQ FRDQSGTDVL FFVDNIFRFT 
           SKIALVYGQM NEPPGARARI ALTGLTLAEQ FRDATGTDVL FFVDNIFRFT 
           SKIALVYGQM NEPPGARARI ALTGLTMAEQ FRDATGTDVL FFVDNIFRFT 
           SKIALVYGQM NEPPGARARI ALTGLTLAEQ FRDATGTDVL FFVDNIFRFT 
           SKIALVYGQM NEPPGARMRI ALSGLTLAEQ FRDATGADVL FFIDNIFRFT 
           SKVALVYGQM NEPPGARMRV ALTGLTLAEQ FRDQSGTDVL FFVDNIFRFT 
           SKVALVYGQM NEPPGARMRV ALTGLTLAEQ FRDQSGTDVL FFVDNIFRFT 
           SQVALVYGQM NEPPGARMRV ALTGLTLAEQ FRDQSGTDVL FFVDNIFRFT 
           SKVALVYGQM NEPPGARMRV ALSGLTMAES FRDQSGTDVL FFVDNIFRFT 
           SKVALVYGQM NEPPGARMRV ALSGLTMAES FRDQSGSDVL FFVDNIFRFT 
           SKIALVYGQM NEPPGARMRI ALTGLSLAEQ FRDDTGSDVL FFVDNIFRFT 
           SKIALVYGQM NEPPGARMRI ALTGLTLAEQ FRDESGSDVL FFVDNIFRFT 

           QAGSEVSALL GRIPSAVGYQ PTLATDMGAM QERITSTKNG SITSIQAVYV 
           QAGSEVSALL GRIPSAVGYQ PTLATDMGAM QERITSTKNG SITSIQAVYV 
           QAGSEVSALL GRIPSAVGYQ PTLATDMGAM QERITSTKNG SITSIQAVYV 
           QAGSEVSALL GRIPSAVGYQ PTLATDMGAM QERITSTKQG SITSIQAVYV 
           QAGSEVSALL GRIPSAVGYQ PTLATDMGQM QERITSTKGG SITSIQAVYV 
           QAGSEVSALL GRIPSAVGYQ PTLATDMGAM QERITSTKAG SITSIQAVYV 
           QAGSEMSALL GRIPSAVGYQ PTLATDMGAM QERITSTKNG SITSIQAVYV 
           QAGSEMSALL GRIPSAVGYQ PTLATDMGAM QERITSTKNG SITSIQAVYV 
           QAGSEMSALL GRIPSAVGYQ PTLATDMGAM QERITSTKNG SITSIQAVYV 
           QAGSEVSALL GRIPSAVGYQ PTLATDMGTM QERITSTKRG SITSIQAVYV 
           QAGSEVSALL GRIPSAVGYQ PTLATDMGAM QERITSTKAG SITSVQAVYV 
           QAGSEVSALL GRIPSAVGYQ PTLATDMGQM QERITSTKAG SITSVQAVYV 
           QAGSEVSALL GRIPSAVGYQ PTLATDMGAM QERITSTKSG SITSVQAVYV 
           QAGSEVSALL GRIPSAVGYQ PTLATDMGQM QERITSTKNG SITSVQAIYV 
           QAGSEVSALL GRIPSAVGYQ PTLATDMGQM QERITSTKSG SITSVQAIYV 
           QAGSEVSALL GRIPSAVGYQ PTLATDMGAM QERIASTKGG SITSVQAVYV 
           QAGSEVSALL GRIPSAVGYQ PTLATDMGVM QERIASTKSG SITSVQAVYV 

           PADDLTDPAP ATTFAHLDAT TVLNRSISEL GIYPAVDPLD STSRLMDPSI 
           PADDLTDPAP ATTFAHLDAT TVLNRAISEL GIYPAVDPLD STSRLMDPSI 
           PADDLTDPAP ATTFAHLDAT TVLNRAISEL GIYPAVDPLD SSSRLMDPQI 
           PADDLTDPAP ATTFAHLDAT TVLSRAISEL GIYPAVDPLD SNSRLMDPQI 
           PADDLTDPAP ATTFAHLDAT TVLSRAISEL GIYPAVDPLD SSSRILDPGI 
           PADDLTDPAP ATTFAHLDAT TVLSRAISEL GIYPAVDPLD SSSRILDPQV 
           PADDLTDPAP ATTFAHLDAT TVLNRAISEL GIYPAVDPLD STSRLMDPQI 
           PADDLTDPAP ATTFAHLDAT TVLNRAISEL GIYPAVDPLD STSRLMDPQV 
           PADDLTDPAP ATTFAHLDAT TVLNRAISEL GIYPAVDPLD STSRLMDPLV 
           PADDLTDPAP ATTFAHLDAT TVLSRAISEL GIYPAVDPLD SSSRLMDPTI 
           PADDLTDPAP ATSFAHLDAT TVLSRAISEL GIYPAVDPLD STSRLMDPQV 
           PADDLTDPAP ATSFAHLDAT TVLSRAISEL GIYPAVDPLD STSRLMDPQV 
           PADDLTDPAP ATSFAHLDAT TVLDRSISEK GIYPAVDPLG STSRLMDPSI 
           PADDLTDPAP ATSFAHLDAT TVLNRAISEK GIYPAVDPLD STSRLLDPAI 
           PADDLTDPAP ATSFAHLDAT TVLNRAISEK GIYPAVDPLD STSRLLDPAI 
           PADDLTDPAP ATSFAHLDAT TVLDRAISEK GIYPAVDPLG STSRLLDPLI 
           PADDLTDPAP ATSFAHLDAT TVLDRSISEK GIYPAVDPLG STSRLLDPLI 

           VGEEHYAVAS DVQQILQRYK SLQDIIAILG MDELSEEDKL TVTRARKIQR 
           VGEEHYKVAS DVQQILQRYK SLQDIIAILG MDELSEEDKL TVSRARKIQR 
           VGEEHYKVAS DVQQILQRYK SLQDIIAILG MDELSEEDKL TVARARKIQR 
           VGEEHYQVAR DVQGILQRYK SLQDIIAILG MDELSEEDKL TVARARKIQR 
           VGEEHYQVAR DVQGILQRYK SLQDIIAILG MDELSEEDKL TVARARKIQR 
           VGEEHYQVAR DVQGILQRYK SLQDIIAILG MDELSEEDKL TVARARKIQR 
           VGEEHYQVAR DVQGILQRYK SLQDIIAILG MDELSEEDKL TVARARKIQR 
           IGEEHYQVAR DVQGILQRYK SLQDIIAILG MDELSEEDKL TVARARKIQR 
           IGDEHYKVAR DVQGILQRYK SLQDIIAILG MDELSEEDKL TVARARKIQR 
           VGDEHYQVAR DVQGILQRYK SLQDIIAILG MDELSEEDKL TVARARKIQR 
           LGEEHYNVAR DVQGILQRYK SLQDIIAILG MDELSEEDKL TVARARKIQR 
           LGEEHYNVAR DVQGILQRYK SLQDIIAILG MDELSEEDKL TVARARKIQR 
           VGEEHYNVAR DVQGILQRYK SLQDIIAILG MDELSEDDKL TVARARKIER 
           VGEEHYAVAA DVQQMLQRYK SLQDIIAILG MDELSEEDKL TVARARKIER 
           VGEEHYKVAA DVQNMLQRYK SLQDIIAILG MDELSEEDKL TVARARKIER 
           IGDEHYKVAT DVQQILQRYK SLQDIIAILG MDELSEDDKM TVTRARKLER 
           IGDEHYKVAT DVQQVLQRYK SLQDIIAILG MDELSEEDKL TVARARKIER 

           FLSQPFDVAK VFTGADGKQV PLEDTIKSFK AVVAGEYDHL PEGAFYMVGG 
           FLSQPFDVAK VFTGADGKQV PLEDTIASFK AVVAGEYDHL PEGAFYMVGG 
           FLSQPFDVAK VFTGSDGVQV SLEDTIASFK AVVAGEYDHL PEGAFYMVGG 
           FLSQPFDVAK VFTGSDGVQV PLEETIKSFK AVVAGEYDHL PEGAFYMVGG 
           FLSQPFDVAK VFTGSDGVQV PIEDTISSFK AVVAGEYDHL PEGAFYMVGG 
           FLSQPFDVAK VFTGSDGVQV PLEDTISSFK AVVAGEYDHL PEGAFYMVGG 
           FLSQPFDVAK VFTGSDGVQV PLEDTIASFK AVVAGEYDHL PEAAFYMVGG 
           FLSQPFDVAK VFTGSDGVQV PLEDTISSFK AVVAGEYDHL PEAAFYMVGG 
           FLSQPFDVAK VFTGSDGVQV PLEDTIKSFR AVVDGEYDHL PEGAFYMVGG 
           FLSQPFDVAK VFTGSDGIQV QLEDTISSFK AVVAGEYDHL PEGAFYMVGG 
           FLSQPFDVAK VFTGSDGKQV PLAETIESFK AVVAGEYDHL PEGAFYMVGG 
           FLSQPFDVAK VFTGSDGKQV PLTETIESFK AVVAGEYDHL PEGAFYMVGG 
           FLSQPFDVAK VFTGSDGKQV PLEETITSFK AVVAGEYDHL PEGAFYMVGG 
           FLSQPFDVAQ VFTGSPGVQV PLEDTIASFK AVVAGEYDHF PEGAFYMVGG 
           FLSQPFDVAQ VFTGSPGVQV PLEDTIASFK AVVAGEYDHF PEGAFYMVGG 
           FLSQPFDVAK VFTGSDGIQV PLEDTIAAFK AVVAGEYDHL PEGAFYMVGG 
           FLSQPFDVAK VFTGSDGVQV PLEETIASFK AVVAGEYDHL PEGAFYMVGG 

           IDEVIAKAEK MAADAA
           IDEVIAKAEK MAADAA
           IDEVIAKAEK MAADAA
           IDDVLAKAER MAADAA
           IDEVIAKAER MAADAA
           IDEVIAKAER MAAEAA
           IDEVKAKAEK LAAEAA
           IDDVKAKAEK LAAEAA
           IDEVIAKAEK MAADAA
           IDEVIAKAEK MAADAA
           IEEVKAKAEQ MAADAA
           IEEVKAKAEQ MAADAA
           IEEVKAKAEK MAADAA
           IEEVKAKAEK MAADAA
           IEDVKAKAEK MAAAAA
           IEDVKAKAQQ MAADAA
           IEDVKAKAEK MAADAA
