# Supplementary material for: Phylogenomic Analysis of Marine Roseobacters
Source: PLoS One. 2010 Jul 15;5(7):e11604. doi: 10.1371/journal.pone.0011604 (PMC2904699; doi:10.1371/journal.pone.0011604)
Supplement: File S1 — Protein sequence alignment of 109 HGT genes. Alignment was filtered by Gblocks to obtain reliable alignment regions for NJ or ML phylogenetic analyses. (0.20 MB ZIP) [file pone.0011604.s007.zip › 109HGTALIGN/ort234.txt]

    17    173
RDE        MLLLIAGLIL WIAAHYFKRL MPQQRAAMGN AGKGGVAVAI IASLVLMVMG 
RLO        MLLLIAGLIL WIAAHYFKRL MPQQRAAMGN AGKGVAAVAI VASLVLMVMG 
DSH        FLVLIAGLAL WAGAHYFKRL MPAQRAAMGD KGKAVVAVAI VASIVLMVIG 
SUL        MALLILGLIL WVGAHYFRRF MPDQRAAMGR RGKGIIAVAI VAALVMIIIG 
OIN        MTILILGLIL WIGAHLFKRL MPAQRAQLGS AGRGAVTAAL VVALALIIWG 
ROS        MVYLILGLIL WIAAHLFKRA VPDLRARMGN AGKGLAALGI LAGLVLMVIG 
OAN        MIVLIFGLNL WVGAHAWKRV APDHRATFGD KGNTIVAIAS AVAIVLMVLG 
LVE        MTLLILGLAL WAGAHLWKRL APASRAGMGD KGRMIVALSA VLGIVLMVIG 
RHB        MLVLILGVLI WTLAHLFKRI APEARANMGD KAKGPVALLS LVGIVLMVIG 
JAN        WILLIAGLAL WVAAHAWKRV APAHRASFGD KGKGIVAGLV VLSVILMVIG 
RCC        MTLLIAGVAL WWAAHLFKRV APGPRAKLGE PGKGLVKVLI VVSIVLMVLG 
SIL        MALLILGIIL WWGAHLFKRV APAQRASLGD KGRGLVALVL LVSVVLMVLG 
RGR        MAVLLLGILI WWGAHFFKRL MPEQRASLGE KGKGLVALAL VAAIVLMVLG 
PGA        MALLLLGILI WWGAHFFKRL APDARAALGD RGKGLIALIL LASVVLMVIG 
SPO        FVLLILGIAV WWAAHLFKRA MPARRAAMGD RGKGMVALAL LGSVVLMVIG 
OBA        MLLLVLGVLL WWAAHLFKRV APGPRARMGT AGKGAVALAL VVSIVLMIFG 
SSE        MLLLILGVAL WWAAHLFKRI APGVREPMGN KGKGVVALAL VASILLMIFG 

           YRAAEFIPVW QPPAFMMHVN NTLMLFALWV YGSSAAKKLR HPQLVGFKIW 
           YRAADFIPVW QPPAFMMHVN NTLMLFALWV YGSSAAKKLR HPQLVGFKIW 
           YRGAEFVFLW SPPAFMTHVN NTLMLFALWV YGSSAAKKIR HPQLTGVKIW 
           YRGAAFIPVW TPPPFLTHLN NLLMVLAFWV YGSSAAKKTR HPQLMAVKIW 
           YRTAEFIPVW NPPSFFTHIN NLLMLLAFWV FGSSAAKKTR HPQLLAVKIW 
           YRQAEVINVW YPPSWTVHIN NLMMLGAVFL YGMSATKAMR HPQLTAVKVW 
           YRAADGMVFW GRNGAGTGIN NLLMIFAFYL FAASGKSWIR HPQLTSVVVW 
           YKMADGAVYW GRTAAMTGIN NLLMLFAFYL YAASGAKTIR HPQLTAVKVW 
           YRMWDGSAYW GRSPAMVGIN NLLMLFAVYL FAASGMKKIR HPQLTGVKTW 
           YRGAEGAFYW GRSPALVGIN NILMVLAFYI YAVGGPKKLR HPQLTGYSLW 
           YRAADGAVYW GRDPMWVGIN NLLMILAFYF YAASAAKKVR HPQLTGFSIW 
           YRGTEYIHVW APAPFLVHVN NTLMLFALYF TSPGPNKKMR HPMLTGFKIW 
           YRSMEFIYVW APPSFMVHIN NTLVLIALFL MSPAPKKGMR HPMLTGFALW 
           YRSAESFDLA LPPPFFTHIN NTLMLLALYF TSPGPSKKLR HPMLLGVAMW 
           YRMTDYIHVW APPSYLTHAN NLLVLVAIWM MSPAGTKKMR HPMLAGFRAW 
           YRAAEGAFFW GRHPATVGIN NLMMVAALYL TSPGPKKRMR HPMLTGFLLW 
           YRMADGAFFW GRHPATVGIN NLIMLFALYL TSPGPKKKLR HPMLLGFLLW 

           ALAHLLVNGD LASIILFGGL LGWAVGSVIL INKAEWTAPE RAGMATRVRL 
           ALAHLLVNGD LASIILFGGL LAWAVGSVIL INKAEWTAPE RAGMATRVRL 
           ALAHLLVNGD LASIVLFGGL LAWAVGEVIL INKAEWTPPE TAGMKTKIRL 
           AVAHLLVNGD LASILLFGSM LAWAVGSVIL INRAEWTPPA PAGKATYIRL 
           ATAHLLVNGD LAAILLFGTM LGWAVSEVIL INRAEWTPPP RAGRATYIRL 
           AVAHLLVNGD LASLVLFGGL LVWAVVEVVM INRAEWVRPA PGEAKRDIVL 
           SVAHLLVNGD TPSFVLFGGL GIWALAKMVL INRATRGAYH APPIKSEVIA 
           ALAHILVNGD VPSFVLFGGL LAWAVGEVIV INRANWTPPP VVPVKKEITA 
           AIAHLLVNGD MPSFVLFGGL LAWAVIEVIL INRQAAKNTG PFPVGKEIGA 
           AIAHLLVNGD TPSFVLFGGL LVWALGSVVA INAAEWTPPN RAPKRKELTY 
           AVAHLLVNGD TPSFILFGGL LVWAIVEILL INAQEWQTPD RAPVKKEIVA 
           AVAHLLVNGD LASVILFGGL LAWAVVEVIT INKSEWQPNP KGSLAKDAMF 
           AIAHLLVNGD LASIILFGGL LAYVPVQIML INRAEWAPGP KGSYAKDGMF 
           AVAHLLVNWD PASFVLFGSM LIWTLAEMIV INRAEWTANP KGRLVKDGMF 
           AAAHLLVNGD LASIILFGGL FLWGIVEVAA INAAEWTPGE PGTLGKDAMF 
           TLAHLLVNGD VPSFVLFGGL GLWAVVEMIV INRSDWSPPA KGSIAKDGMF 
           TLAHLLVNGD VPSFVLFGGL GLWAVVEMIV INRAEWVAPS KGSIAKDAMF 

           AIITLVLYAL ISAVHIWAGV WPF
           AVITLVLYGL ISAVHIWAGV WPF
           AVITVVLYLV IGGIHAWLGV WPF
           AVITLVMLVV VTAIHTLLGV SPF
           IVISAIMFAL VAAIHMWLGV IPF
           VVITVVMFLT ITFIHNWLGV WPF
           VVATLVVFSI AAAIHIWLGY NPF
           IIAAVAVYAI AAAIHVWLGY NPF
           AVGAVVVFAA IAGVHYWLGY PAF
           VIATVVIVVV VMLIHWALGV QPW
           IVVTIVVTVV VMGIHYALGV TPW
           FVASIVLLGV IGYIHGLVGP SPF
           FVASIILMGV IGYIHGLVGP SPF
           FVASIVLLGV IGYVHGLVGP SPF
           LVASVVLMAV IGYIHGLVGP WPF
           FAISVLLLLV IGWIHTWLGY PTF
           MAISLVLLVV IGYVHGLIGP PAF
