# Supplementary material for: Phylogenomic Analysis of Marine Roseobacters
Source: PLoS One. 2010 Jul 15;5(7):e11604. doi: 10.1371/journal.pone.0011604 (PMC2904699; doi:10.1371/journal.pone.0011604)
Supplement: File S1 — Protein sequence alignment of 109 HGT genes. Alignment was filtered by Gblocks to obtain reliable alignment regions for NJ or ML phylogenetic analyses. (0.20 MB ZIP) [file pone.0011604.s007.zip › 109HGTALIGN/ort240.txt]

    17    632
PGA        PWLIRTYAGH STASASNALY RANLAKGQTG LSVAFDLPTQ TGYDSDHVLA 
RGR        PWLIRTYAGH STASASNALY RANLAKGQTG LSVAFDLPTQ TGYDSDHVLA 
SPO        PWLIRTYAGH STAKASNTLY RNNLSKGQTG LSVAFDLPTQ TGYDSDHVLA 
SIL        PWLIRTYAGH STAAASNALY RANLAKGQTG LSVAFDLPTQ TGYDSDHVLA 
OBA        PWLFRTYSGH STAKASNELY RSNLKKGQTG LSVAFDLPTQ TGYDSDHVLA 
JAN        PWLIRTYAGH STAEASNALY RGNLAKGQTG LSVAFDLPTQ TGYDSDHVLA 
ROS        PWLIRTYAGH STAEKSNALY RANLAKGQTG LSVAFDLPTQ TGYDSDHILS 
SSE        PWLIRTYAGH STAEASNALY RSNLAKGQTG LSVAFDLPTQ TGYDSDHILS 
RDE        PWLIRTYAGH STAKASNELY RSNLAKGQTG LSVAFDLPTQ TGYDSDHILS 
RLO        PWLIRTYAGH STAKASNELY RSNLAKGQTG LSVAFDLPTQ TGYDSDHILS 
SUL        PWLIRTYAGH STAEASNALY RANLLKGQTG LSVAFDLPTQ TGYDSDHILS 
OIN        PWLIRTYAGH STAAASNALY RSNLERGQTG LSVAFDLPTQ TGYDSDHVLS 
RCC        PWLFRTYAGH STAAASNALY RGNLAKGQTG LSVAFDLPTQ TGYDSDHVLA 
LVE        PWLFRTYAGH STAAASNALY RGNLAKGQTG LSVAFDLPTQ TGYDSDHILA 
OAN        PWLFRTYAGH STAKASNELY RGNLAKGQTG LSVAFDLPTQ TGYDSDHLLA 
RHB        PWLFRTYAGH STAKASNALY RSNLSRGQTG LSVAFDLPTQ TGYDSDHVLA 
DSH        PWLFRTYAGH STAEASNALY RGNLAKGQTG LSVAFDLPTQ TGYDSDHVLS 

           RGEVGKVGVP VCHLGDMRSL FDQIPLEQMN TSMTINATAP WLLSLYIAVA 
           RGEVGKVGVP VCHLGDMRTL FNEIPLEQMN TSMTINATAP WLLALYIAVA 
           RGEVGKVGVP ICHLGDMRVL FDQIPLEQMN TSMTINATAP WLLALYIAVA 
           RGEVGKVGVP VGHLGDMRAL FDQIPLEQMN TSMTINATAP WLLSLYIAVA 
           RGEVGKVGVP ISHLGDMRTL FDQIPLAEMN TSMTINATAP WLLALYIAVA 
           RGEVGKVGVP VSHLGDMRTL FKDIPLEQMN TSMTINATAP WLLSLYIAVA 
           KGEVGKVGVP VCHLGDMRTL FADIPLDQMN TSMTINATAP WLLALYIAVA 
           RGEVGKVGVP VCHLGDMRML FRDIPLEQMN TSMTINATAP WLLALYIAVA 
           RGEVGKVGVP VGHLGDMRAL FDQIPLDQMN TSMTINATAP WLLSLYIAVA 
           RGEVGKVGVP VGHLGDMRAL FDQIPLDQMN TSMTINATAP WLLSLYIAVA 
           RGEVGKVGVP VAHLGDMRSL FKDIPLEQMN TSMTINATAP WLLALYIAVA 
           RGEVGKVGVP VNHLGDMRAL FDGIPLEQMN TSMTINATAP WLLALYIAVA 
           KGEVGKVGVP VSHLGDMRAL FNNIPLDQMN TSMTINATAP WLLSLYIAVA 
           KGEVGKVGVP VAHLGDMRML FADIPLDQMN TSMTINATAP WLLALYIAVA 
           RGEVGKVGVP ICHLGDMRAL FDDIPLEKMN TSMTINATAP WLLALYIAAA 
           KGEVGKVGVP VAHLGDMRML FEDIPLEQMN TSMTINATAP WLLALYIAVA 
           RGEVGKVGVP VAHLGDMRAL FKDIPLDQMN TSMTINATAP WLLSLYIAVA 

           EEQGADVSKL QGTVQNDLIK EYLSRGTYVC PPKPSLKMIA DVAEYCYTNA 
           EEQGADVSKL QGTVQNDLIK EYLSRGTYVC PPKPSLKMIA DVAEYCYTNV 
           EEQGADVSKL QGTVQNDLIK EYLSRGTYVC PPKPSLKMIA DVAEYCYTNV 
           EEQGADVSKL QGTVQNDLIK EYLSRGTYIC PPAPSLKMIA DVAEYCYQNV 
           EEQGADPKAL QGTVQNDLIK EYLSRGTYIC PPAPSLRMIA DVAEYCYREV 
           EEQGADVAKL QGTVQNDLMK EYLSRGTYIC PPKPSMAMIA DVAEYCYKEV 
           EEQGADVTAL QGTVQNDLIK EYLSRGTYIC PPAPSLRMIG DVAEYCYTHV 
           EEQGADVSKL QGTVQNDLIK EYLSRGTYIC PPKPSLKMIG DVAEYCYKHV 
           EEQGADISKL QGTVQNDLIK EYLSRGTYIC PPAPSLKMIA DVAEYCYTHV 
           EEQGADISKL QGTVQNDLIK EYLSRGTYIC PPAPSLKMIA DVAEYCYTHV 
           EEQGADVSKL QGTVQNDLIK EYLSRGTYIC PPAPSLKMIA DVAEYCYTNV 
           EEQGADVTAL QGTVQNDLIK EYLSRGTYIC PPAPSLKMIA DVAEYCYKNV 
           EEQGADISAL QGTVQNDIIK EYLSRGTYIC PPEPSLRMIT DVAAYTREHL 
           EEQGADISAL QGTVQNDIIK EYLSRGTYIC PPEPSLRMIT DIAAYTREHL 
           EEQGADVSAL QGTVQNDIIK EYLSRGTYIC PPAPSLRMIT DVAAYTREHL 
           EEQGADISKL QGTVQNDIIK EYLSRGTYVC PPKPSLRMIT DVAAYTREHL 
           EEQGADVTKL QGTVQNDIIK EYLSRGTYIC PPKPSLRMIT DVAAYTREHL 

           PKWNPMNVCS YHLQEAGATP EQELAFALAT AQAVLDELKP RITPEDFPAM 
           PKWNPMNVCS YHLQEAGATP EQELAFALAT AQAVLDELKP RIAPEDFPAM 
           PKWNPMNVCS YHLQEAGATP EQELAYALAT AIAVLDELKP RVPAEDFPAL 
           PKWNPMNVCS YHLQEAGATP EQELAFALAT AQAVLDELKP RVPAEDFPAM 
           PRWNPMNVCS YHLQEAGATP EQELAYALAT GMAVLDELKP RVPAEDFPTV 
           PKWNPMNVCS YHLQEAGATP EQELAFALAT AISVLDELRP RVPEADFPVL 
           PKWNPMNVCS YHLQEAGATP EQELAFALAT AIAVLDELRP RVPASDFPAL 
           PKWNPMNVCS YHLQEAGATP EQELSFALAT AIAVLDELKG RIAPEDFPGV 
           PKWNPMNVCS YHLQEAGATP EQELAFALAT ATAVLDALKP RVPEEDFPAL 
           PKWNPMNVCS YHLQEAGATP EQELAFALAT ATAVLDALKP RVPEEDFPAL 
           PKWNPMNVCS YHLQEAGATP EQELAFALAT ATAVLDALRP RVPEEDFPML 
           PKWNPMNVCS YHLQEAGATP EQELAFALAT ATAVLDALKP RVPAEDFPQL 
           PKWNPMNVCS YHLQEVGATP EEELAFALAT ATAVLDDLKD KVPAAHFPAM 
           PKWNPMNVCS YHLQEAGATP EEELAFALAT ATAVLDDLRG KVAAEHFPEM 
           PKWNPMNVCS YHLQEAGATP EEELSFALAT AIAVLDDLKG KVPADAFPAM 
           PKWNPMNVCS YHLQEAGATP EEELAFALAT AIAVLDDLKT KVPAEAFPAM 
           PKWNPMNVCS YHLQEAGATP EQELAFALAT ATAVLDDLKG KVPAEHFPAM 

           VGRISFFVNA GIRFVTEMCK MRAFVDLWDE ICRDRYGVED PKFRRFRYGV 
           VGRISFFVNA GIRFVTEMCK MRAFVDLWDE ICEKRYGVAD PKFRRFRYGV 
           CGRISFFVNA GIRFVTEMCK MRAFVDLWDE ILESRYGVSD PKFRRFRYGV 
           VGRISFFVNA GIRFVTEMCK MRAFVDLWDE ICRTRYSVED PKFRRFRYGV 
           VGRISFFVNA GIRFVTEMCK MRAFVDLWDE ICADRYGVED PKFRRFRYGV 
           VGRISFFVNA GIRFVTEMCK MRAFVDLWDE ICETRYGVSD PKMRRFRYGV 
           ASRISFFVNA GIRFVTEMCK MRAFVDLWDE ILRDRYGIAD AKFRRFRYGV 
           CGRISFFVNA GIRFVTEMCK MRAFVDLWDE ILQERYGVED PKMRRFRYGV 
           VGRISFFVNA GIRFVTEMCK MRAFVDLWDE ICRDRYGVED PKYRRFRYGV 
           VGRISFFVNA GIRFVTEMCK MRAFVDLWDE ICRDRYGVED QKYRRFRYGV 
           VGRISFFVNA GIRFVTEMCK MRAFGDLWDE ICRDRYGVED PKYRRFRYGV 
           VGRISFFVNA GIRFVTEMCK MRAFVDLWDE ICRERYGVED PKFRRFRYGV 
           VGRISFFVNA GIRFVTELCK MRAFVELWDE ICANRYGVED AKYRRFRYGV 
           VGRISFFVNA GIRFVTELCK MRAFVELWDE ICATRYGVED AKYRRFRYGV 
           VGRISFFVNA GIRFVTEMCK MRAFVELWDE ICLARYGVKD PKFRRFRYGV 
           VGRISFFVNA GIRFVTEMCK MRAFVELWDE ITRDRYGVED PKFRRFRYGV 
           VGRISFFVNA GIRFVTEMCK MRAFVTLWDE ICRDRYGVED PKFRRFRYGV 

           QVNSLGLTEQ QPENNVYRIL IEMLAVTLSK KARARAVQLP AWNEALGLPR 
           QVNSLGLTEQ QPENNVYRIL IEMLAVTLSK KARARAVQLP AWNEALGLPR 
           QVNSLGLTEQ QPENNVYRIL IEMLAVTLSK KARARAVQLP AWNEALGLPR 
           QVNSLGLTEQ QPENNVYRIL IEMLAVTLSK KARARAVQLP AWNEALGLPR 
           QVNSLGLTEQ QPENNVYRIL LEMLAVTLSK KARARAVQLP AWNEALGLPR 
           QVNSLGLTEQ QPENNVYRIL IEMLAVTLSK KARARAVQLP AWNEALGLPR 
           QVNSLGLTEQ QPENNVYRIL IEMLAVTLSK RARARAVQLP AWNEALGLPR 
           QVNSLGLTEQ QPENNVYRIL IEMLAVTLSK RARARAVQLP AWNEALGLPR 
           QVNSLGLTEQ QPENNVYRIL IEMLAVTLSK KARARAVQLP AWNEALGLPR 
           QVNSLGLTEQ QPENNVYRIL IEMLAVTLSK KARARAVQLP AWNEALGLPR 
           QVNSLGLTEQ QPENNVYRIL IEMLAVTLSK NARARAVQLP AWNEALGLPR 
           QVNSLGLTEQ QPENNVYRIL IEMLAVTLSK KARARAVQLP AWNEALGLPR 
           QVNSLGLTEQ QPENNVYRIL LETLAVTLSK NARARAVQLP AWNEALGLPR 
           QVNSLGLTEQ QPENNVYRIL LETLAVTLSK NARARAVQLP AWNEALGLPR 
           QVNSLGLTEQ QPENNVYRIL IEMLAVTLSK DARARAVQLP AWNEALGLPR 
           QVNSLGLTEQ QPENNVYRIL IEMLAVTLSK NARARAVQLP AWNEALGLPR 
           QVNSLGLTEQ QPENNVYRIL IEMLAVTLSK NARARAVQLP AWNEALGLPR 

           PWDQQWSMRM QQILAYETDL LEYGDLFDGN PAVDAKVEDL KTGARAELAN 
           PWDQQWSMRM QQILAYETDL LEYGDLFDGN PAVDAKVEEL KEGARAELAN 
           PWDQQWSMRM QQILAYETDL LEFGDLFDGN PVVDAKVEEL KAGARAELAN 
           PWDQQWSMRM QQILAYETDL LEYGDLFDGN PVVDAKVEVL KEGARAELAT 
           PWDQQWSLRM QQILAYETDL LEYGDLFDGN PAVDAKVAAL KEGARAELAN 
           PWDQQWSMRM QQIMAFETDL LEYGDLFDGN PVVDGKVAEL KEGARAELAN 
           PWDQQWSMRM QQILAYETDL LEFDDLFDGN PAVDAKVEAL KDGARHELAN 
           PWDQQWSMRM QQILAYETDL LEYGDLFDGN PAVDAKVEAL KEGARAELAN 
           PWDQQWSMRM QQIMAYETDL LEFDDLFDGN PAVDAKVEAL KEGARQELAN 
           PWDQQWSMRM QQIMAYETDL LEFDDLFDGN PAVDAKVEAL KDGARQELAN 
           PWDQQWSMRM QQIMAYETDL LEFDDLFDGN PAVDRKVEAL KEGARAELAN 
           PWDQQWSMRM QQIMAHETDL LEFDDLFDGN PAVDAKVELL KEGARAELAN 
           PWDQQWSLRM QQILAYETDL LEFDDLFDGN PAIDRKVNEL KDGARAELAQ 
           PWDQQWSLRM QQILAYETDL LEFDDLFDGN PAIDRKVSAL KDGARAELAQ 
           PWDQQWSLRM QQILAFETDL LEYDDLFEGN PAVERKVAAL KMGAMAELGQ 
           PWDQQWSLRM QQIMAYETDL LEYDDLFDNN PAVEKKVAAL KEGARAELAQ 
           PWDQQWSLRM QQIMALETDL LEFDDLFDGN PAVDRKVAEL MEGARAELAT 

           LESMGGAVAS IEYMKGRLVD SNAERLNRIE KNETIVVGVN KWTEGEPSPL 
           LESMGGAVAS IEYMKGRLVD SNAERLNRIE KNETVVVGVN KWTEGEPSPL 
           LDSMGGAVAS IEYMKSRLVD SNAERLNRIE RNETVVVGVN RWTEGEPSPL 
           LEGMGGAVAS IEYMKSRLVD SNAERLNRIE AGETVVVGVN KWTEGEPSPL 
           LESMGGAVAS IEYMKSRLVD SNAERVNRIE TDRTVVVGVN KWTEAEPSPL 
           LEGMGGAISA IDYMKGRLVE SNADRVNRIE RGETVVVGVN KYTASEPSPL 
           LDSMGGAVSA IDYMKSRLVD SNADRLGRIE RNETVVVGVN RWQTGEPSPL 
           IDSMGGAISA IEYMKGRLVD SNAERLNRIE REETIVVGVN RWQQTEPSPL 
           LDSMGGAIEA IDYMKARLVD SNADRLGRIE AGETVVVGVN KWQQGEPSPL 
           LDSMGGAIEA IDYMKARLVD SNADRLGRIE AGETIVVGVN KWQQGEPSPL 
           LDDMGGAISA IDYMKSRLVE SNADRLGRIE AGETIVVGVN KWQQGEPSPL 
           LDGMGGAISA IDYMKGRLVE SNADRLRRIE SGETIVVGVN KWQQGAPSPL 
           IDGMGGAVGA IAYMKSRLVE SNAARIGGIE KGDTTVVGVN KWQAGEPSPL 
           IDGMGGAVKA IGYMKSRLVE SNAARITGIE TGSTTVVGVN KWQAGEPSPL 
           IDSMGDMQAK IEYMKSRLVE SNAARIAGIE SGATTVIGVN KFQNGEQSPL 
           IDGMGGAVKA IEYMKSRLVE SNAERISKIE GGDTTVVGVN KWTEAAPSPL 
           IDGMGGAVAA IEYMKSRLVE ANSDRLGRIE GGETVVVGVN KYQQGEPSPL 

           QTEDGGIMVV DPAVEQEQIN RLDDWRSGRD DDAVQSALAA LRAAAQNGDN 
           QTEDGGIMVV DPAVEQEQIS RLNAWRGARD NDAVQSALAA LRTAARDGTN 
           QTEDGGIMVV DPAVEQEQIA RLESWRADRD DAAVAAALEA LRAAARTGAN 
           QTEDGGIMTV DPAVEAEQIA RLNAWRASRD DAAVAAALEG LRAAARDGTN 
           MGEDGGIMTV DPAVEADQID RLNAWRAERD EAAVKTALDA LREAAAMNEN 
           LGEDGGIMVV DPAVEQDQIA RLEAWRGSRD ADAVRATLDA LADAARDGRN 
           QTEDGGIMTV DPAVEAEQIG RLADWRRARD TAAVTSTLAA LRAAAAEGRN 
           MGEDGGIMTV DPAVEEDQKA RLAEWRDGRD AEAVKAALSE LRTAAQKGEN 
           MTGDGGIMVV DPAVEAEQIS RLDAWRAARD PEAVKQALGD LRAAAKEGRN 
           MTGDGGIMVV DPAVEAEQIS RLDEWRAARD PEAVKQALGD LRAAAKEGRN 
           MTGDGGIMVV DPAVEADQIN RLNAWRDSRD QAAVDKALAD LRAAAAEGRN 
           MTGAGDIMQS DPGAEADQLA RLEAWRGARD EGAVKQALAD LRAAASAGDN 
           TAGDDAIMVS DPKAEADQLR RLKAWKANRD DAAVKDALTA LHNAAKDGSN 
           TAGDDAVMVA DPKAEADQLH RLAAWKTARD PQQVRAALTA LRAAASSDTN 
           TAGDDAIMVS DPAAEADQLA RLTAWKAERN ADVVSAALAA LKAAALSDTN 
           TSGPEAIMVA DPEAEADQIA RLQDWRRARD EAAVNAALED LRKAARSGEN 
           MDADGGIMVV DPAVEADQIA RLQAWRAARD EDAAQKALAD LREAALSGAN 

           IMPPSIAAAK AGVTTGEWAE EMRKVYGTYR GPTGVSGSAS NKTEGLDELR 
           IMEPSIAAAK AGVTTGEWAE EMRKAYGTYR GPTGVSTSVS NRTDGLDDLR 
           VMEPSIAAAR AGVTTGEWAE EMRKAYGTYR GPTGVSGSVS NKTEGLEDLR 
           IMPASIKAAR AGVTTGEWAE EMRKAYGTYR GPTGVSASMS NKTDGLDDLR 
           IMPASIAAAR AGVTTGEWAA QMRTVHGEYR GPTGVSASVS NKTEGLDDIR 
           VMPASIQAAK AGVTTGEWAG VMRGVHGEYR GPTGVSGAVS NKTEGLDEIR 
           VMEPSIACAR AGVTTGEWAA QMRAVFGEYR GPTGVSANPS NRTEGLDDIR 
           VVPASIECAK AGVTTGEWAG EMRAVHGEFR GPTGVSRAVS NKTEGLDDLR 
           VMPASIAAAK AGVTTGEWAA QMRAVHGEYR GPTGVSGARS NRTEGLDDLR 
           VMPASIAAAK AGVTTGEWAA QMRAVHGEYR GPTGVSGARS NRTEGLDDLR 
           VMEPSIAAAK AGVTTGEWAE QMRSVHGEYR GPTGVASSRS NKTEGLDDLR 
           IMPASITAAK AGVTTGEWAA QMRAVHGEYR GPTGVSAGQS NRTEGLEDLR 
           IMPPSIECAR AGVTTGEWSD VIRSVFGQYR APTGVSSNPS NRTEGLEDLR 
           IMIPSIACAR AGVTTGEWSD VIRAVFGQYR APTGVSTNPS NRTEGLDDLR 
           IMIPSIAAAK AGVTTGEWAE VIRNAFGQYR GPTGVSNNPS NQTEGLDEIR 
           IMEASIAAAK AGATTGEWGD AVRAEFGQYR GPTGVSKNPS NRTEGLDDIR 
           VMPASIAAAK AGVTTGEWGL EIRKSFGEYR APTGVSANPS NRTEGLDEIR 

           DKVNAVSDQL GRRLKFLVGK PGLDGHSNGA EQIAFRARDC GMDITYDGIR 
           NEVNAVSDQL GRRLKFLIGK PGLDGHSNGA EQIASRARDC GMDITYDGIR 
           AAVDAASDKL GRRLKFLVGK PGLDGHSNGA EQIAFRARDC GMDISYDGIR 
           EAVNAASDQL GRRLKFVVGK PGLDGHSNGA EQIAFRARDC GMDITYDGIR 
           DAVDAVSDRL GRRLKFVIGK PGLDGHSNGA EQIAFRARDC GMDINYDGIR 
           DAVDLVSDKL GRRLKFLVGK PGLDGHSNGA EQIAFRARDC GMDISYEGIR 
           NAVSAVSDRL GRRLKFLVGK PGLDGHSNGA EQIACRARDC GMDIGYEGIR 
           AMVDAVSDRL GRRMRFLVGK PGLDGHSNGA EQIAFRARDC GMEIDYEGIR 
           DAVDVVSDKL GRRLKFLVGK PGLDGHSNGA EQIAVRARDC GMEIAYEGIR 
           DAVDVVSDKL GRRLKFLVGK PGLDGHSNGA EQIAVRARDC GMEIAYEGIR 
           DAVDAVSTRL GRRLSFLVGK PGLDGHSNGA EQIAVRARDC GMEIVYEGIR 
           DAVDAVSDRL GRRLKFLVGK PGLDGHSNGA EQIAVRARDC GMDISYEGIR 
           EQVDLVSTAL GRRLKFLVGK PGLDGHSNGA EQIAARARDC GMDIDYEGIR 
           EQVNQVSTAL GRRLKFMMGK PGLDGHSNGA EQIAARARDC GMDIAYEGIR 
           DRVSAVSAKL GRKLKFLMGK PGLDGHSNGA EQIAARARDC GMDITYEGIR 
           EQVAAVSAAL GEKMKFLVGK PGLDGHSNGA EQIAARARDC GMDITYDGIR 
           DAVSAVSAKL GRKLKFLVGK PGLDGHSNGA EQIAARARDC GMDITYEGIR 

           MTPEELVASA AHVVGMSILS GSHLPLIEEL MGRMTEAGLV PVIVGGIIPD 
           MTPEELVASA AHVVGLSILS GSHIPLVEDL MIRMEKAGLI PVIVGGIIPD 
           LTPEELVASA AHVVGLSILS GSHLPLVEEV MERMKKAGLI PVIVGGIIPD 
           LTPQELVQSA AHVIGLSILS GSHLPLVEDT LAQLRAAGLV PVVVGGIIPE 
           LTPDEIVTRA AHVVGLSILS GSHLPLVEDV MTKMRAAGLI PVVVGGIIPE 
           LTPSEIVAAA AHVIGLSILS GSHVPLIKEV MELIRAEGLI PVMVGGIIPD 
           LTPEQIVNAA AHVVGLSILS GSHMPLVEDL MERMRAAGLV PVIVGGIIPE 
           LTPEQIVTAA AHVVGLSILS GSHIPLVEDV MHRLRAAGLL PVIIGGIIPE 
           LTPAEIVNAA AHVVGLSILS GSHIPLVEDL MTQMREAGLV PVIVGGIIPD 
           LTPAEIVNAA AHVVGLSILS GSHIPLVEDL MTQMREAGLV PVIVGGIIPD 
           LTPSEIVSAA HHVVGLSILS GSHIPLVEDL MKQMRAAGLI PVIVGGIIPE 
           LTPAEIVEAA AHVVGLSILS GSHVPLVEDL MKRMRDAGLI PVIVGGIIPE 
           LTPEEIVTAA VHVIGLSILS GSHIPLVRDV MTRLRAEGMI PVIAGGIIPD 
           LTPDEIIASA ADVIGLSILS GSHVPLVRDV MTKLYAAGLI PVVAGGIIPD 
           LTPDEIIEAV VHVVGLSILS GSHIPLISEM MEKMRAQGLI PVVVGGIIPD 
           LTPEEIVASA AHVVGLSILS GSHVPLIEDL MTRMREAGLI PVIAGGIIPE 
           LTPEEIVRAA AHVVGLSILS GSHIPLIEEL MGRMREADLI PVIVGGIIPE 

           DDADRLKKMG VARVYTPKDF ELNAIMGDIV EL
           DDAEKLRKMG VARIYTPKDF ELNAIMGDIV QL
           EDSQKLRAMG VAKVYTPKDF ELNGIMGDIV TL
           EDANMLLDMG VSKVYTPKNF ELNSIMKDIV EL
           EDATRLRAMG VARVYTPKDF QLNTIMMDVV AL
           DDRSTLLGYG VARVYTPKDF ELNRIMMDIV TL
           DDARRLREMG VARVYTPKDF ELNTIMMDIV TL
           EDAVRLKAMG VARVYTPKDF ALNTIMKDIV TL
           DDAERLRAMG VARVYTPKDF ELNTIMMDIV TL
           DDAERLRAMG VARVYTPKDF ELNMIMMDIV TL
           EDAKRLRAMG VARVYTPKDF ELNTIMADIV TL
           ADAIRLRAAG VAQVYTPKDF ELNVIMNDII TL
           EDADELRAMG VARVYTPKDF ELNKIMDDIV TL
           EDAIALRAMG VAKVYTPKDF QLNKIMADII AL
           EDATVLAAMG VARIYTPKDF QLNRIMDDIV TL
           ADAERLKAMG VAKVYTPKDF ELNVIMSDIV TL
           DDAERLRAMG VAKVYTPKDF ELNRIMFDIV GL
