# Supplementary material for: Phylogenomic Analysis of Marine Roseobacters
Source: PLoS One. 2010 Jul 15;5(7):e11604. doi: 10.1371/journal.pone.0011604 (PMC2904699; doi:10.1371/journal.pone.0011604)
Supplement: File S1 — Protein sequence alignment of 109 HGT genes. Alignment was filtered by Gblocks to obtain reliable alignment regions for NJ or ML phylogenetic analyses. (0.20 MB ZIP) [file pone.0011604.s007.zip › 109HGTALIGN/ort251.txt]

    17    473
OBA        SRILGFVRDI VFAAYLGAGP MAEAFVVAFS LPNMFRRFFA EGAFNMAFVP 
RHB        SRVLGFVRDV AIAGALGAGP MAEAFFIAFS LPNMFRRFFA EGAFNTAFIP 
RCC        SRVMGFVRDI MIAAFLGTGP VAEAFLIAFS LPNLFRRFFA EGAFNMAFVP 
LVE        SRVAGFVRDI FIAAYLGTGP VAEAFLVAFS LPNLFRRFFA EGAFNMAFVP 
SUL        SRVMGFVRDV MIAGYLGSGP AAEAFLVAFS LPNMFRRFFA EGAFNMAFVP 
OAN        SRILGFVRDI LIAGYLGTGP VAQAFLVAFS LPNMFRRFFA EGAFNMAFVP 
DSH        SRVLGFVRDI LIAGLLGAGP VADAFFVAFS LPNMFRRFFA EGAFNMAFVP 
JAN        SRILGFVRDI LIAAFLGSGP VADAFLVAFS LPNMFRRFFA EGAFNTAFVP 
PGA        SRILGFLREI LITAYIGPGP LMDAFVAAFR LPNMFRRFFA EGAFNAAFVP 
RGR        SRILGFLREI LITAYIGPGP LMDAFVAAFR LPNMFRRFFA EGAFNAAFVP 
SPO        SRILGFAREI LLAAYIGPGP VMDAFVAAFR LPNLFRRFFA EGAFNAAFVP 
SIL        SRVLGFLREI LIAAYIGPGL LGDAFYAAFR LPNLFRRFFA EGAFNAAFVP 
OIN        SRVLGFLREV LLLSLIGPGP VMDAFVAAFR LPNMFRRFFA EGAFNAAFVP 
ROS        SRLLGFVRDV LIASYIGPGV VMDAFVAAFR LPNMFRRFFA EGAFNAAFVP 
SSE        SRVLGLVRDI LIATVIGPGP LMDAFVAAFR LPNLFRRFFA EGAFNAAFVP 
RDE        SRVFGFVRDA MILAYLGTGP LYQAYVVAFR LPNMFRRFFA EGAFNMAFVP 
RLO        SRVFGFVRDA MILAYLGTGP LYQAYVVAFR LPNMFRRFFA EGAFNMAFVP 

           QFSKRVEGED ARSFAEQAMS LLATALVLLS VLATIFMPAL VMAMASGFAG 
           MFSKKVEGEG AMEFARDALT GLATILLVLT VIAQIFMPAL VLLMASGFAE 
           MFSKKVEGDD AHRFAQDAFV GLGGILTIFT VLGVVFMPAL VTLMASGFLG 
           MFAKKLEDDG AHQFAQDAYL AMSVILSVFT VIGIVAMPAL VAAMASGFIG 
           MFSKKLEGDD PEKFAQDAFV GMAFILTLFT IIGIVAMPGL VLLMASGFAG 
           MFSKKLQGAD AKTFAQDAFM GLAFVLAIFT ALGVIFMPAL VLMMASGFKG 
           MFSKRVQGDD PEGFARDALS GLGLILILFT LVALAAMPWL VLAMASGFVG 
           LFAKKVEGDD GERFAQDAFS GLAGILIALT LLAQLAMPWL VLAMAGGFAG 
           MFAKRLEGED PQGFAQEAFN LLAITVLLLV GLGMVFMPAL VWATAGGFVG 
           MFAKRVEGDD PQGFAQEAFN LLAATVLLLV GLGMVFMPAL VWATAGGFVG 
           MFSKRLEGED AEGFAQQAFN LLGAAVLTLV ALAMIFMPAL IWATASGFVG 
           MFAKRWEGEN PQGFAQDAFN LLAAAVLGLT ALGMVFMPFL VWLTAGGFEG 
           MFAKKLEEEG AGKFARDAFN GLALVVLALT ALGMIFMPGL VWLTAEGFVG 
           MFAKRLENDN PLGFAALACS GLSLILLALT GLCMIFMPAL VYATAEGFVG 
           MFSKKYEGED PQGFARDAFS GLAFVLLLLT ALAMIFMPLL VWATAGGFAG 
           MFSKKVEGED ADGFASDAFA GLASILIGLT VLALATMPWL IYALASGFAG 
           MFSKKVEGED ADGFASDAFA GLATILIGLT VLALATMPWL IYALASGFAG 

           DERFDLAVDY GRIAFPYIFF ISLAALFSGV LNATGRFAAA AAAPVLLNII 
           DERLPLATMY GRIAFPYIFF ISLAALLSGL LNAVGRFAAA AAAPLLLNVT 
           TERFDLAVYY GRIAFPYILF ISLTALLSGV LNATGRFTAA AAAPILLNII 
           TERFDLAVYY GRIAFPYILF ISLTALLSGV LNATGRFTAA AAAPVILNAG 
           DERFDLAVEY GRLAFPYILF ISLAALVSGV LNATGRFMAA AAAPVVLNVI 
           DERFDLAVEY GRLAFPYILF ISLAALVSGV LNATGRFAAA AAAPVLLNLI 
           DARFDLAVGF GRIVFVYILF ISLAALLSGV LNATGRFAAA AAAPILLNVI 
           DERLPLAVDF GRIAFVYILF ISLAALFSGM LNAIGRFAAA AAAPILLNIV 
           DARFDLAVGY GQIVFPYILC MSLAALFSGV LNATGRFAAA AAAPVLLNIF 
           DARFDLAVGY GQIVFPYILF MSLAALFSGV LNATGRFAAA AAAPVLLNIF 
           DERFDLAVGY GKIAFPYILF MSLAALFSGV LNATGRFAAA AAAPVLLNVF 
           DARFDLTVGY GRIVFPYILC MSLAALFSGV LNATGRFAAA AAAPVLLNIF 
           DPRFDMTVAF GRIAFPYILC MSLSALFSGI LNATGRFAVA AAAPVLLNIF 
           DERFDITVEF GRIVFPYIFF ISLAALFSGM LNAAGHFAAA AAAPLILNVF 
           DERFDLTTAF GRITFPYILT ISLAALLSGA LNAVGRFAAA AAAPVLLNIL 
           QEQFGLSVEF GRIVFPYILF ISLAALLSGM LNAAGRFAAA AAAPVLLNVL 
           QEQFGLSVEF GRVVFPYILF ISLAALLSGM LNAAGRFAAA AAAPVLLNVL 

           LVAALVWGVP LAGIAQLALV WYAAAQAGFA LRPRLTPEMK RLAILAAPAA 
           FITALSWAVP IAGVAQLALV WFAAARAGYR LFPKMTPELK RLAIIAGPAA 
           FVLALAYAVP IAGIAQLAVV WVAAKRAGYA LRPKITPELK RLAIIAAPAA 
           FVVALASAVP LAGIGQLAMV WWAAKRAGFA LRPRWTPALK RLALIAAPAA 
           FILALALSVP LAGIAQLALV WWAAKRAGFT LTPRLTPELK RLAIIAAPAA 
           FICTLAWAVP LAGLAQLALV WWAARRAGFT FRPRLTPDLR KLAVIAAPAM 
           LITALAIGVV LAGIAQLWLL WRAAAKAGFP LRPRMTPELK RLAIIAAPAA 
           LVSALSWGVP LAGIAQLALV WISVKRAGYS IQPRLTSDMR KLVVIALPAM 
           ACAALVWTIP VAGVAQLALV WIAASRTGIR LRPRWTPQMK NLVRVALPAA 
           ACAALIWTIP VAGVAQLALV WRATSKAGIH LRPRWTPQMK TLVRVALPAA 
           ACAALIWVIP VAGVAQLALV WVAAERAGIR LRPRLSPAMR RLVRVAFPAA 
           ACAALVWVVP LAGIAQLALV WIAAARAGVS LRPRLTPEMR QLVRVALPAA 
           VIAALIWSIP LAGVAQLALT WRAAAEAGYP LRPRWTPDMR AMIVIALPAA 
           LVSALVWTIP IAGLAQLALV WHASRRAGMH LPPRWTPEMA QLVRIAVPAA 
           IVAALIWTIP VAGMAQLALV WAAAERAGLK IRPRLTDDMK RLTRIAVPAA 
           LILALIWAIP VAGVAQFVLL WVAVKRAGFN ISPRLTPEMR RLVRVAIPAA 
           LILALIWAIP VAGVAQFVLL WVAVKRAGFN ISPRLTPEMR RLVRVAIPAA 

           LAGGVVQVNL LVGRQVASFF EGSIQYLNLA DRLYQLPLGV VAIAIGVVLL 
           LAQGVVQVNL LVGRQVSSFF DGAIAWLNYA DRLYQLPLGI VGIGIGVVLL 
           LAGGVVQVNL LVGRQVASFF DGAVAWLSYA DRLYQLPLGV VGIAIGVVLL 
           LAGGVVQINL LVGRQVASYF DGAVAWLSYA DRLYQLPLGV VGIAIGVVLL 
           LAGGVMQINL LVGRQVASFY EGAVAWLNYA DRLYQLPLGV VGIAIGVVLL 
           LAGGVMQINL LVGRQVASFY DGAIAWLSYA DRLYQLPLGV VAIALGVVLL 
           LAGGVVQVNL LVGRQVASFF DGAIAWLNYA DRLYQLPLGV VGIAIGIVLL 
           LAGGVVQVNL LVGRQVASFY DGAIAWLSYA DRLYQLPLGV VGIAIGIVLL 
           LAMGVTQINL VVGQQVASDI ENAVSWLFVA DRLYQLPLGV VGIAIGIVLL 
           LAMGVTQINL VVGQQVASDI ENAVSWLFVS DRLYQLPLGV VGIAIGIVLL 
           LAMGVTQINL VVGQLVASRT ESAVSWLFTA DRLYQLPLGV VGIAVGIVLL 
           LAMGVTQVNL VVGQAVASAY QGAVSWLSLA DRLYQLPLGV VGIAVGIVLL 
           LASGVMQINL VVGQLVASQY DKAVSWLFAA DRLYQLPLGV VGIAVGIVLL 
           LAGGVVQINL VVGQLVASNT EKAVSWLYSA DRLYQLPLGV VGIAVGIVLL 
           LAGGVMQVNL LVGQQVASHF EKAVSWLYNA DRLYQLPLGV VGIAIGIVLL 
           LAGGVVQINL LVGQQVASYF DKAVSWLFAA DRLYQLPLGV VGIAVGVVLL 
           LAGGVVQINL LVGQQVASYF DKAVSWLFAA DRLYQLPLGV VGIAVGVVLL 

           PDLSRRLRAG DEAGGRHGFN RAAEFALFLT LPCAVALVVI PEPLISTLFQ 
           PELSRRLQAG DEGASRWSLS RAGEIALLLT IPSAVALVVI PLPLVTVLFE 
           PDLSRRLRAG DAAGGRDAFN RASEISLALT IPASVALMAI PLPLVSVLFE 
           PDLSRRLRAQ DLAGSKDAFN RACEVSLALT IPAAVALVVI ALPLVGVLFE 
           PDLSRRLKAG DEQGSHTQIS RAAEVSLALT IPSAVALMVI PFTLATVLFQ 
           PDLSRRLAAG DLDGGRDAFN RAAELALALT IPAAVALIVI AQDLVSVLFQ 
           PDLSRRLQAG DTAGGQDAFN RAGEICLALT VPAAVALLCI PEALVSVLFE 
           PDLSRRLRAD DDAGGREALS RAGELAMALT IPAAVALLVI SVPLISVLFQ 
           PDLSRRLRAG DDAGARDAFS RAGEFSLLLT LPSTAAFLAV PLVLVSVLYE 
           PDLSRRLRAG DDAGARDAFS RAGEFSLLLT LPSTAAFLAV PMVLVSVLYE 
           PDLSRRLRAG DDTGAREAYS RAGEFSLILT LPSAMALMAI PLPLVAVLFQ 
           PDLSRRLRAG DDEGARDAFS RAGEFSLLLT IPAAAALIAI PVPLVSVLYE 
           PDLSRRLRAG DNDGAQTALS RAAEISLALT IPSAVALMVI PFALVTVLFE 
           PDLSRRLKAQ DDTGARIALS RAGEIALALT IPCAVALTVI PIQLVSVLFE 
           PDLSRRLKAE DHVGGRMAFS RAGELSLALT VPCAVALVVM PLPLVSVLFE 
           PDLSRRLKAN DDAGAKIALS RAGEIALALT IPSAVALIVI PLPLVSVLFE 
           PDLSRRLKSN DDAGARIALS RAGEIALALT IPSAVALIVI PLPLVSVLFE 

           RGAFTPEDAR ATALAVAVYG LGLPAFVLQK VLQPLFYARE DTRAPFRYAL 
           RGAFTADDSA STAFAVAVYG LGLPAFVLQK VLQPVYFARG NTKTPFYFAL 
           RGAFTSDDTA ATALAVAIYG LGLPAFVLQK TLQPLFFARE DTKRPFYYAV 
           RGAFDAADTS ATALAVAVYG LGLPAFVMQK TLQPLFFARE DTKRPFYYAL 
           RGATTTDDAA AIAIAVAIYG LGLPAFVLQK ILQPLYYARE DTRRPFYFAV 
           RGAFDSDDAA ATALAVMVYG AGLPAFVLQK AMQPLYFARG DTKRPFYYAA 
           RGRFTAEDSA ATALAVAVYG VGLPAFVLQK VFQPLFFARE DTRSPLRYAL 
           RGAFTADDTA STAVALSIYA LGLPAFVLQK VLQPVYFARE DTRRPFQYAL 
           RGATGADDVA AIALAVAVYG AGLPAFVLQK VLQPLFFARE DTRSPFRYAV 
           RGATGADDVA AIALAVAIYG AGLPAFVLQK VLQPLYFARE DTRSPFHYAL 
           RGAFTPEDSA ATAIAVAIYG LGLPAFMLQK VFQPLFFARE DTKSPFRYAV 
           RGATGAEDVA AIAMAVAIYG AGLPAFVLQK VLQPLFFARE DTRSPFHYAL 
           RGASGVDDTA AIATAVMIYG LGLPSFVLQK ILQPVYFARE DTRRPFYYAV 
           RGAFGADDSA ATALAVAIYG LGLPAFVLQK ILQPIFFARE DTRSPFRYAL 
           HGRTGPEDSR AMAVAVAIYG LGLPAFVLQK VLQPVYFARE DTRSPFRFAV 
           RGAATASDSA AIAVAVAIYG LGLPAFVLQK IMQPVFFARE DTRRPFYYAL 
           RGAATASDSA AIAVAVAIYG LGLPAFVLQK IMQPVFFARE DTRRPFHYAL 

           VAMGVNAVLA IGLAPFVGYI AAAVATTTAG WAMMVLLWAG SRRMGAAVAL 
           VSLVVNAALA IGLAPVIGYI AAAFGTTLAG WAMTIGLWIG TARMGESTRF 
           MAMVLNAALA IGLAPVIGFA AAAIGTSLTG WAMVLLLMRG ARTMGDAGKF 
           VALVLNAALA VGLSPLIGFI AAAWGTSLTG WAMVWLLWRG SRDMGDAANF 
           VAMVVNVVLA VGLSPVIGWI APAIATTLAG WAMFALLAYG ARGFGLAAKF 
           VAMVANAGIA IGLSMYIGYI AAALATTLAG WVMVWLLWRG SRTMGDAAQF 
           WAMVVNAGIA IGLAPVIGYV AAALGASLAG WAMVWLLWRG SRPLGEAAAF 
           VAMAVNAVVA VGLSFAIGFL AAAVATTLAA WVMVGLLSRG RTDFGDVVQF 
           VAMVINAVLA FGLKPYLGWI APAIAATVAG WTMVACLWLG ARRMGEVARF 
           VAMVINAALA FGLKPYLGWI APAIAATVAG WAMVACLWLG ARRMGEVARF 
           VAMVINAVLA FALYPLLGWI APAIATTVAG WTMVAQLALG ARRMGEVARF 
           VAMVVNAVLA VGLQPLVGWL APAIAAPAAG WVMVLQLWLG SRRMGEAAQF 
           VAMVVNAALA VGLAPFIGWI APAVATTLAG WTMFACLAIG ARRFGGAAKF 
           MAMLVNAVLA IGLAYLIGWI AAAIATSVAA WVMVAQLSGG ARKFGDVARF 
           WSMVVNAAVA IGLAPLIGWI APAIATSLAG WTMVWQLARG TRSMGDVARF 
           VSMVINAALA IGLAPLIGWF APAIATTSAA WAMVFLLWYG ARSYGDVARF 
           VSMVINAALA IGLAPLIGWF APAIATTSAA WAMVFLLWYG ARSYGDVARF 

           DDRLRRRIWR IVLASAGLGV ALWLGDRALQ PVFALSRPLA LAILVLGGSA 
           DKRFWRKLWG ILAASAVMGA ELAGAVIVLG PMFGTPKVLA LLILIASGTV 
           DNRFKQRLGR IVVASGAMGL ILVVTATTMT PFFGAGRYLA LLILVTIGIV 
           DARFKSRLPR IIAASAVMAL VLAALSAVMA PYFDIPRYLA LLALIMAGIT 
           DARFHKRIWR IMAAAAVMGG ALWIGNLALQ PLLAEARGVA LVILTALAAV 
           DARFKTRFWR IMLASMLMGA LLWNTVLLVG PALGMDRYGA LAFVVIVGMA 
           DARFKARIGR IVLAALAMGA VLLGAQELLS EALRTPRYGA LAALVALGIV 
           DDRFRSKIWR ICAASVAMGL MLFLGEILLG VFLGVDRYIA LALLVAIGLG 
           DQRFYDRSLR ILTASAIMGA VLFGLVQQFG WLFYLPRYLA LLGLIVLGAV 
           DQRFYDRSLR ILAASAIMGA VLFGVVQQFG WLFYLPRYLA LLGLIVLGAA 
           DTRFHGRAWR ILMASLIMGA ALYAVLIPLG WVFDLPRYLG LLALILFAAV 
           DARFQRRCLR IVLASVAMGV VLLGAATILS DVLSLARYLA LLALIVVGAV 
           DARFHKRIWR ILIASAAMGV ALWLGNAALQ PMLGLPRGLA LVMLLAIAAI 
           DAQFHRRFWR ICLASALMGA VLWGAGALMG PLFAIGRWLA LLGLIAIGTV 
           DSRFYKRAGR ILAASALMGA ALIGAELLMA PWLATARVLA LILLIAIGVA 
           DARFHGRIWR MVGASVIMGA VLWAAAVGLA PYLNLPRALA LCALIGIGVV 
           DARFHGRIWR MVGASVIMGF VLWGAAAGLA PYLSLPRALA LCALIGIGMV 

           VYFIISHLLD AFRFSDLRGA MRR
           TYFLAGRLFG AVRLSDLKAM MRR
           SYFGIGHLIG AFKLSEFRHN LRR
           TYFGTGQLIG AFKLAEFRRA MKR
           SYFGTGQLIG AFKLAEFKRA LKR
           GYFLIGRLVG AFRVSEFKAA MRR
           SYGAAGHLLG AFRMAEVKRA LRR
           SYFGFARLFG AFSLAEMKAT MRG
           VYFGVGQIIG AVRLGDIKRA VRR
           VYFGVGQIIG AVRLGDLKRS VRR
           VYFGVGHLIG AFRLSEFRRA LRR
           AYFTIGQIIG AFRLSEFRSA LRR
           SYFGIGQLIG AFRLSEFKGA MRR
           AYGLFGQMLG AFRMQEIRSR LRR
           VYGIAGQVLG AFRLSEFRSI VRR
           TYFGAGQMLG AFRLAEFKAA MRR
           TYFGSGQVLG AFRLAEFKAA MRR
