# Supplementary material for: Phylogenomic Analysis of Marine Roseobacters
Source: PLoS One. 2010 Jul 15;5(7):e11604. doi: 10.1371/journal.pone.0011604 (PMC2904699; doi:10.1371/journal.pone.0011604)
Supplement: File S1 — Protein sequence alignment of 109 HGT genes. Alignment was filtered by Gblocks to obtain reliable alignment regions for NJ or ML phylogenetic analyses. (0.20 MB ZIP) [file pone.0011604.s007.zip › 109HGTALIGN/ort266.txt]

    17    330
RCC        MGIFDFLTGE FIDVIHWTDK TRDTMVWRFE REGHEIKYGA KLTVREGQAA 
LVE        MSIFDFLSGQ FIDVIHWTDN TRDTMVWRFE RHGHEIKYGA KLTVREGQAA 
OAN        MGIFDFLTGE FIDVIHWTDD TRDTMVWRFE REAHEIKYGA KLTVRTGQAA 
DSH        MSIFDFLSGQ FIDVIHWTDD TRDTMVWRFE RQGHEIKYGA KLTVREGQSA 
SPO        MGIFDFLSGQ FIDVIHWTDD TRDTMVWRFE REGHEIKYGA KLTVREGQSA 
RDE        MGIFDFLSGE FIDVIHWTDN TRDTMVWRFE REGHEIKYGA KLTVREGQAA 
RLO        MGIFDFLSGE FIDVIHWTDN TRDTMVWRFE REGHEIKYGA KLTVREGQAA 
OIN        MGIFDFLSGQ FIDVIHWTDD TRDTMVWRFE REGHEIKYGA KLTVREGQAA 
SUL        MGILDFLSGQ FIDVIHWTDD TRDTMVSRFE REGHEIKYGA KLTVREGQAA 
PGA        MGIFDFLKGE FIDVIHWTDD TNDTLVWRFE REGHAIKYGA KLTVREGQAA 
RGR        MGIFDFLKGE FIDVIHWTDD TNDTLVWRFE REGHAIKYGA KLTVREGQAA 
SIL        MGIFDFLKGE FIDVIHWTDD TRDTMVMRFE REGHAIKYGA KLTVREGQAA 
OBA        MGILDFLSGQ FIDVIHWTDD TRDTLVWRFE REGHEIKYGA KLTVREGQSA 
ROS        MPIFDFLSGQ FIDVIHWTDD TRDTMVWRFE REGHEIKYGA KLTVREGQAA 
RHB        MGILDFLSGQ FIDVIHWTDD TRDTMVWRFE REGHEIKYGA KLTVREGQAA 
JAN        MAIMDFLKGQ FIDVIEWTDD SRDTMVYRFE RYGHEIKYGA KLTVREGQVA 
SSE        MPIWDFLKGQ FIDVIHWTDD TRDTLVWRFE REGHEIKYGA KLTVREGQAA 

           VFVHEGQLAD VFTPGLYMLE TNNMPIMTTL QHWDHGFQSP FKSEIYYVNT 
           VFVHEGQLAD VFTPGLYMLE TNNMPVMTSL QHWDHGFKSP FKSEIYFVNT 
           VFVHEGQLAD VFTPGLYMLE TNNMPVMTTL QHWDHGFKSP FKSEIYYVNT 
           VFVHEGQLAD VFTPGLYMLE TNNMPIMTSL QHWDHGFRSP FKSEIYFVNT 
           VFVHEGQLAD VFTPGLYMLE TNNMPILTTL NHWDHGFRSP FKSEIYFVNT 
           VFVHEGQLAD VFTPGLYMLE TNNMPVMTTL QHWNHGFRSP FKSEVYFVNT 
           VFVHEGQLAD VFTPGLYMLE TNNMPVMTTL QHWDHGFRSP FKSEVYFVNT 
           VFVHEGQLAD VFTPGLYMLE TNNMPIMTSL QHWDHGFKSP FKSEIYFVNT 
           VFVHEGQLAD VFTPGLYMLE TNNMPIMTSL QHWDHGFKSP FKSEIYFVNT 
           VFVHEGQLAD VFTPGLYMLE TNNMPVMTTL QHWDHGFQSP FKSEIYFVDT 
           VFVHEGQLAD VFTPGLYMLE TNNMPIMTTL QHWDHAFQSP FKSEIYFVDT 
           VFVHEGQLAD VFTPGLYMLE TNNMPVLTTL QHWDHGFQSP FKSEIYFVAT 
           VFVHEGQLAD VFTPGLYMLE TNNMPIMTSL QHWDHGFRSP FKSEVYFVST 
           VFVHEGQLAD VFTPGLYMLE TNNMPIMTSL QHWDHGFKSP FKSEIYFVST 
           VFVHEGQLAD VFTPGLYMLE TNNMPIMTSL QHWDHGFKSP FKSEIYYVNT 
           VFIHEGQLAD VFTPGLYMLE TNNMPIMTSL QHWDHGFSSP FKSEIYFVNT 
           VFVHEGQLAD VFTPGMYMLE TNNMPIMTSL QHWDHGFQSP FKSEIYFVNT 

           TRFSNLKWGT KNPIMVRDPE FGPTRLRAFG TYTVKVADPA MFLREIVGTD 
           TRFSNLKWGT KNPIMLRDPE FGPTRLRAFG TYTVRVADPA LFLREIVGTD 
           TRFNNLKWGT KNPIMLRDPE FGPTRIRAFG TYSVKVSDPA KFLTEIVGTD 
           TRFNNLKWGT KNPIMLRDPE FGPVRIRAFG TYSVRVVDPA RFLSEIVGTD 
           TRFNNLKWGT KNPIMLRDPE FGPTRIRAFG TYSVRVTDPA RFLSEIVGTD 
           TRFSDLKWGT KNPVICRDPE FGPVRLRAFG TYTIKVSDPA KFLVEIVGTD 
           TRFSDLKWGT KNPVICRDPE FGPVRLRAFG TYTIKVSDPA KFLVEIVGTD 
           TRFNDLKWGT KNPIIARDPE FGPVRLRAYG TYSVRVSDAA RFLTEIVGTD 
           TRFNDLKWGT KNPIIVRDPE FGPVRLRSYG TYSVKVSDPA RFLTEIVGTD 
           TRFNDLKWGT KNPIMARDPE FGPVRLRAFG TYSIRVVDPA RFLTEIVGTD 
           TRFNDLKWGT KNPIMARDPE FGPVRLRAFG TYSIRVVDPA RFLTEIVGTD 
           TRFNDLKWGT KNPIMCRDPE FGPVRLRAFG TYSVRVVDPA RFLTEIVGTD 
           NRFTNLKWGT KNPIMARDPE FGPVRLRAFG TYSVRVTDPG RFLVEIVGTD 
           TRFNNLKWGT KNPIMLRDPE FGPTRIRAFG TYTVRVADAA KFLSEIVGTD 
           TRFTDLKWGT KNPIMCRDPE FGPVRLRAFG TYAVRVTDPA LFLQEIVGTD 
           SRFTDLKWGT KNPIMIRDSD FGPTRIRAFG TYTVKVKDAG LFMTEIVGTD 
           NRFTNLKWGT KNPIMLRDPE FGPTRIRAFG TYAIKVADPA LFMQEIVGTD 

           GEFTMDEISY QIRNIIVQEF SRVIAQSGIP VLDMAANTAD LGKLIASAID 
           GEFTMDEISY QIRNVIVQEF SRALAASGIP ALDMAANTAD LGKLVAGAID 
           GEFTMDEISF QIRNIIVQAF TRTIAASGIA VLDMAANTAD LGKLIAGAIA 
           GEFTMDEISF QIRNIIVQEF SRVIAGAGIP VLDMAANTAE LGKGVATAIS 
           GEFTMDEISF QIRNIIVQEF SRVIAASGIP VLDMAANTAD LGKLIAAQVA 
           GEFTMDEISF QIRNIIVQEF SRTLARAGIP VMDMAANTRE LGQLVGKEIS 
           GEFTMDEISF QIRNIIVQEF SRTLARAGIP VMDMAANTRE LGQLVGKEIS 
           GEFTMDEISY QIRNIIVQAF SRTLASSGIP VLDMAANTHE LGQLVGKDIA 
           GEFTMDEISY QIRNIIVQEF SRSIALSNIP VMDMAANTRE LGKLVSTEIS 
           GEFTMDEISF QIRNIIVQQA SRVLAGSGIP VLDMAANTAD LGKLVAAEIS 
           GEFTMDEISF QIRNIIVQQV SRVLAGSGIP VLDMAANTAD LGKLVAAEIA 
           GEFTMDEISY QIRNIIVQEF SRAIAASGIP VLDMAANTAD LGKLVAAEIG 
           GEFTMDEISF QIRNIIVQEF SRVIASSGIP VLDMAANTAD LGKLVAREIS 
           GEFTMDEISF QIRNIIVQAF SRIIAGSGIP VLDMAANTAD LGKLVAGEIS 
           GEFTMDEVSF QIRNIIVQSF SRVIAGSGIP VLDMAANTQE LGKMVANEIT 
           GEFTTDEVTH QIRNIIVQQF SQAVAGSGIP VLDMAANTGQ MGEVVAEKIS 
           GEFTTDEVAF QIRNIIVQEF SQAIAKSGIP VLDMAANTGE VGGLIAKAID 

           PTMKQYGLSI PELYIENISL PPAVEDALDK RTSMGLAGDL GKFTQYSAAE 
           PTLKNYGLSL PELYIENISL PPAVEKALDA RTSRGIAGNL DDHLKYKAAE 
           DTVAEYGISI PELYIENVSL PPAVEAALDT RTSRGLTGDL DAHMKYAAAE 
           ETIAGYGLSL PELYIENISL PPAVETALDK RTSMGLVGDL GKFTQYSAAE 
           LPLTEYGLEM PEFYIENISL PPAVEAALDK RTSMGLAGDL GKFTQYSAAE 
           GQLTEYGLTM PELYIENISL PPSVEQVMDK RSSMGVIGNL NEYMQFQAAE 
           SQLAEYGLSM PELYIENISL PPSVEQVMDK RSSMGVIGNL NEYMQFQAAE 
           AQIAEYGLAM PELYIENISL PPAVEAVMDK RTSMGVIGNL NEYMQFQAAE 
           ATIAEYGLTI PELYIENISL PPAVEEVMDK RSSMGVIGDL NKFTQFQAAE 
           ATVADYGIAI PELYIENISL PAAVEQALDK RTQMGIVGDL GRYTQFSAAE 
           ATVAEYGIAI PELYIENISL PPAVEEAMDQ RTKMGIVGDL GRYTQFKAAE 
           PVVAEYGLAI PELYVENISL PPAVEQAMDK RTQMGIIGDL GRYTQFKAAE 
           GTITEYGLEL PELYIENISL PPAVEEVMDK RTSMGIVGDL NKYTQFSTAE 
           SIVSDYGLAI PEFYIENISL PPEVEAALDK RTSMGIAGDL GKFTQYSAAE 
           KIVADYGLAI PEFYIENISL PPAVEEALDK RTSRGLAGNL DEHMKWSAAE 
           ATIGSYGLTL PELYIENISL PPAVEEALDK RTSMGVVGDL NKYTQFQTAE 
           PTIAAYGLSL PELYIENISL PPEVEKALDA RTSRGLAGNL DDHMKWKAAE 

           AMMAAGLGAG MGMAMVEHVW HIAAGGEVTG PFSKAAMGRM VTENKLNRDS 
           AMMGMGMGAA LGMQMVEHVW HIAEGGQVSG PYSKAAMGRK VTDGTLTRAS 
           ALMGAGMGAG MGMAMIEHVW HIAEAGKTTG PFSKASLGRM AVDGKLTRAS 
           AMMGAGLGAG MGMAMVEHVW HIAEGGQTKG PFSKADLGRM AAEGGLTRQT 
           AMMAAGLGAG MGMAMVEHVW HVAVDGQTSG PFSKAKMGRM AAEGEITRDT 
           ALLQTGLGAG LGMQIVEHVW HIAEQGQTKG PFSKAKMGRM VSEGALTRQT 
           ALLQTGLGAG LGMQIVEHVW HIAEQGQTKG PFSKAKMGRM VSEGALTRQT 
           ALMQTGLGAG LGMSMVEKVW HIAENGATSG PFSKAAMGRK VSDGSLGRDS 
           ALMQTGLGAG LGMQMPEKVW HLAENGQTKG PFSKAALGRM ATDGGLTRET 
           AMMGAGMGMG MGMAMVEHVW HIAENGQTTG PFSKARLGRM AQEGGLRRDS 
           AMMGAGLGMG MGMAMVEHVW HIAENGQTTG PFSKARLGRM ASEGTLGRDT 
           AMMGAGLGMG MGMAMVEHVW HIAENGQTSG PYSKARMGRM AQEGQLTRDT 
           AMIGAGLGMG MGMAMVEHVW HIAENGETRG PFSKARLGRM VTEGGLSRDT 
           AMIGAGLGMG MGMAMVEHVW HIAENGQTHG PYSKASMGRM VTDGKLTRES 
           ALMGAAMGMG LGMAMAEKVW HIAENGETKG PFSRATMGQK AGAGEVTRET 
           AMMGEGLGMG MGMAMVEHVW HTAENGATKG PFSKASLGQM ANDGSLTRDT 
           AMMGMGFGAG MGMNMVEHVW HIAKAGQTTG PFSKADLGKM VTSGEFDRDT 

           MVWTQGQDGW IAAGEVTELA QLFTIMPPPP 
           MVWTQGQDGW MTAEDVTELA QLFTVMPPPP 
           MVWTQGQDGW MAADEIGELA QLFTVMPPPP 
           HVWTPGQDGW MRAEDVTELA QLFTILPPPP 
           YVWTPGQDGW KRAEDVRELA QLFTILPPPP 
           LVWTPGQDGW MAAEDVTELA QLFTVLPPPP 
           LVWTPGQDGW MAAEDVTELA QLFTVLPPPP 
           LVWTPGQDGW QQAEDVAELA QLFTVMPPPP 
           YVWTPGQDGW LKADDVAELA QLFTVLPPPP 
           LVWTPGQDGW KAAGDVLELA QLFTILPPPP 
           LVWTPGQDGW KRAGDVIELA QLFTILPPPP 
           HVWTPGQDGW MRAGDVTELA QLFTILPPPP 
           LVWTAGQDGW KRAEDVQELA QLFTVMPPPP 
           HVWTAGQDGW KRAEDVAELA QLFTVMPPPP 
           MVWTAGQDGW MKAEDVADLA TLFTVMPPPP 
           MVWTAGQDGW KKAGDVDELA QLFTVMPPPP 
           HVWTQGQDGW KKAGEIAELA QLFTVMPPPP 
