# Supplementary material for: Phylogenomic Analysis of Marine Roseobacters
Source: PLoS One. 2010 Jul 15;5(7):e11604. doi: 10.1371/journal.pone.0011604 (PMC2904699; doi:10.1371/journal.pone.0011604)
Supplement: File S1 — Protein sequence alignment of 109 HGT genes. Alignment was filtered by Gblocks to obtain reliable alignment regions for NJ or ML phylogenetic analyses. (0.20 MB ZIP) [file pone.0011604.s007.zip › 109HGTALIGN/ort285.txt]

    17    566
SUL        MFVMFLRESL PTEVVALSGA AIMLALGILP YDDAQAVLQN SAPWTIAAMF 
OIN        MFVLFLREAF PTEVVAIAGA ALLLAIGVLP YDDALAVLSN PAPWTIAAMF 
OAN        MFVLFLRETY PTEVVALAGA AVMLALGVLP YANAQAVLQN SAPWTIAAMF 
RDE        MFVLFVRETF PTEVVAIAGA ALMLVMGVLP YDDARAVLSN PAPWTIAAMF 
RLO        MFVLFVRETF PTEVVAIAGA ALMLVMGVLP YDDARAVLSN PAPWTIAAMF 
RCC        MFLMFLREVY PTEVVAMIGV SILLATGVLP YEAAVMALAN PAPWTIAAMF 
LVE        MFVLFLREIY PTEVVAMGGV SILLVTGVLP YQAAVDTFSN PAPWTIAAMF 
OBA        MFVLFVREVY PTEVVAIGGA AVMLLLGLLP YEKALDVLSN PAPWTIAAMF 
RHB        MFLLFLREVF PTEVVAIGGV AVMLVTGILP YENALAVLSN PAPWTIACMF 
PGA        MFAAFLRETF PTEVVALAGV SVMLATGVLP YQAALPVLSN PAPWTIAAMF 
RGR        MFVAFLRETF PTEVVALAGV SVMLATGVLP YQAALPVLAN PAPWTIAAMF 
SIL        MFVAFLRETY PTEVVAICGV SLMLITGVLP YAEALPVLAN PAPWTIAAMF 
SPO        MFLLFLRESY PTEVVAILGV SAMLVTGVLP YDAALPVLAN PAPWTIAAMF 
ROS        MFVLFVREVY PTEVVAIAGV AVLLALGVLP YGTALDVFSN PAPWTIAAMF 
SSE        MFVLFVRETY PTEVTAIGGV AALLLFGALP YDAALAVLSN PAPWTIAAMF 
DSH        MFVLFLREIY PTEVVAIGGA TLLLALGVLP YADALAVLSN PAPWTIAAMF 
JAN        MFALFLWERW PTEVVAIGGC AVLLILGLLP YERAVGVLSN PAPWTIAAMF 

           IVMGALVRTG ALDVLTRMAE RYAPKTAVVG VIVAVMAASA VMNNTPVVVV 
           IIMGALVRTG ALDVLTRLAE RTAPKSAVAG VILSVMAASA IMNNTPVVVV 
           IVMGALVRTG ALDVLTRLAE RYAPKTAIVG VILAVMGASA IMNNTPVVVV 
           IVMGALVRTG ALDVLTRAAE RQAPKAAVAG VILSVMGASA IMNNTPVVVV 
           IVMGALVRTG ALDVLTRAAE KQAPKSAVAG VILSVMGASA IMNNTPVVVV 
           IIVGALVRTG ALNAMTQIAE RQAPARAIGG GLVFVAFASA IMNNTPLVVV 
           IIVGALVRTG ALDALTRLAE RQAPARAIGG GLIFVALASA VMNNTPLVVV 
           LIMGALVRTG ALDAFTQLAE SYTPRVAIAA LMAFVVLASG IVANTPVVVV 
           IIMGALVRTG ALDWFTNIAE RQAPKLALAT LMGFVVFASA FVSNTPVVVV 
           IIMGALVRTG ALDAFTAQAR KQAPKLAIAL LMVFVVAASA VVSNTPVVVV 
           IIMGALVRTG ALDAFTAQAR KQAPKLAIAL LMAFVISASA VVSNTPVVVV 
           LIMGALVRTG ALDAFTSVAR KKAPKMAIAL LMGFVVIASA FVSNTPVVVV 
           IIMGALVRTG ALDAFTSIAQ RHAARFAIGL LMAFVVIASA FVSNTPVVVV 
           IVMGALVRTG ALDAFTSLAE RQAPRLAIGM LLLAVVVGSA FMNNTPVVVV 
           IVMGALVRTG ALDAFTGYAQ AQVPKRAVAA ILGVVVLASA VMNNTPVVVV 
           IVMGALVRTG ALDWFTSLAQ ARAPKLSVAV LISFVVLSSA VVSNTPVVVV 
           IVMGALVRTG SLDRLTKFAE ANAPAVAVAS LLAFVAVGSA FMNNTPIVVI 

           MIPVVVQLSQ TLGTKASKLL IPLSYAAIMG GSLTLIGTST NLLVDGVARS 
           MIPVVVQLTR TLNTKASKLL IPLSYAAIMG GSLTLIGTST NLLVDGVARS 
           MIPVVVQLSK TLGTKASKLL IPLSYAAIMG GSLTLIGTST NLLVDGVARS 
           MIPVVVQLSK TLGVKASKLL IPLSYAAIMG GSLTLLGTST NLLVDGVART 
           MIPIVVQLSK TLGVKASKLL IPLSYAAIMG GSLTLLGTST NLLVDGVART 
           MIPVFVQLAR TLGTSASKLL IPLSYAAIVG GTMTLLGTST NLLVDGVARS 
           MIPVFIQLSR TLGVSASKLL IPLSYAAIVG GTLTLIGTST NLLVDGVARA 
           MIPVFVQLAR KLGINASRLL IPLSYAAIMG GTLSLIGTST NLLVDGVARA 
           MIPVFTQLAR RLGISASKLL IPLSYGAILG GTLTLIGTST NLLVDGVARS 
           MIPVFIQISR TMKVSASKML IPLSYAAILG GTLTLIGTST NLLVDGVARA 
           MIPVFIQIAR TLNVSASKLL IPLSYAAILG GTLTLIGTST NLLVDGVARA 
           MIPVFIQISR TLNVSPSKML IPLSYAAVLG GTLTLIGTST NLLVDGVARA 
           MIPVFVQIAR TLNVAASKLL IPLSYAAILG GTLTLIGTST NLLVDGVARA 
           MIPVFVQLAR SLKMPASKLL IPLSYAAILG GTTTLIGTST NLLVDGVARA 
           MLPVFVQIAK VMNIAPSKLL IPLSYAAMMG GTLTLIGTST NLLVDGVARS 
           MIPVFVQLSQ TLGIKASKIL IPLSYAAIMG GTLTLIGTST NLLVDGVARA 
           MIPVFVQISK ILGQAPSKFL IPLSYAAIMG GTLTLIGTST NLLVDGVARA 

           QGLEPFGIFE ILPIGLVVCA WGLIYMAVFA PKLLPARDSM ANMLSDRSKM 
           QGMEPFGIFE ILPVGLVVCA WGLIYMLFFA DKLLPARDSM ANMLSDRSKM 
           QGLAPFGIFE ILPIGLVVCA WGLIYMGLFA PRLLPDRDSM ANMLSDRSKM 
           EGLAPFTIFE IMPIGLVVCA WGLTYLAFIA PRILPERDSM ANMLTDRSKM 
           EGLAPFTIFE IMPIGLVVCA WGLIYLAFIA PRILPDRDSM ANMLTDRSKM 
           SGLEPFGILE IFPIGVVVVL WTFTYLYFMA PRLLPDRQSM ATMLSDRSKK 
           SGMEPFGILE IMPVGVIVVI WTFIYMYFMA PRLLPDRHSM ATMLSDRSKK 
           QGLAPFSIFE VTPIGLVVVA WGMLYLVVVG RWMLPERDSM ADMLSDRSRM 
           AGLEPFSIFE ITPIGLLVVI WGMAYLWIVA PHLLPDRDTM AGLLTDRSRK 
           QGLAPFTIFE VTPLGIILVI WGMIYLRFIA PRLLPDRSSM ASLLSDRSRM 
           QGLAPFSIFE VTPLGLILVA WGMIYLRFVA PRLLPDRSSM ASLLSDRSRM 
           QGLAPFSIFE VTPLGIVVVV WGLIYLRFIA PRLLPERDSM AMMLSDRSKM 
           QGMAAFSIFE VTPLGIAVVA WGMIYLRFVA PRFLPERDSM ATLLSDRSKM 
           AGMAPFTIFE VTPLGIVLVL WGAIYLRFFG PFLLPARDSM ADLLSDRSKM 
           QGLEPFTIFE VTPLALILVG AGMLYLFFVA PLLLPDRMSM AGMLSDRSRM 
           NGLEAFTMFE VTPLGLIVVG WGMLYLTLLG PKLLPNRDSM AMLLSNKSKM 
           QGLEPFTIFE VTPIGLVVVA WGMIYLMVIG RFLLPERSSM ASLLGSRART 

           KFFTEAVIPP DSNLIGREVL DVQLFKREGV RLIDVVRGDQ SLRRDLAGVE 
           KFFTEAVIPP ESNLIGREVL DVQLFKREGV RLIDVVRGDD SLRRNLKGVE 
           KFFTEAVIPS DSNLIGRDVL DVRLFKRDGV RLVDVVRGDA SLRRNLKTVQ 
           KFFTEAVIPP DSNLIGRSVL GVQLFKREGV RLIDVIRGDL SLRRDLRAVE 
           KFFTEAVIPP DSNLIGRAVL GVQLFKREGV RLIDVVRGDL SLRRDLKAVE 
           KFFSEAVVPP ESNLIGREVT SVQLFKRDGV RLIDVIRGDT SLRRNLKDVV 
           KFFSEAVIPP ESNLIGREVN GVQLFKRDGV RLIDVVRGDL SLRRDLANVT 
           KFFTEAVIPP DSNLIGREVL SVQLFQREGV RLIDVVRGDE SLRRNLRDVV 
           KFFTEAVIPP DSNLIGREVN GVQLFKREGV RLIDVVRGDV SLRRNLAAVK 
           KFFTEAVIPP ESNLIGREVT GVQLFKRQGV RLIDVIRGDI SLRNALKGVE 
           KFFTEAVIPP ESNLIGREVT GVQLFKRPGV RLVDVIRGDI SLRNSLKGVE 
           KFFTEAVIPP DSNLIGREVT GVQLFKRPGV RLIDVIRGDD SLRRNLQGVE 
           KFFTEAVIPP DSNLIGREVT GVQLFKRPGV RLIDVIRGDL SLRRNLKGVE 
           KFFTEAVIPP ESNLIGREVT GVQLFKRDGV RLIDVIRGDQ SLRRNLVGVT 
           KFFTEAVIPP DSNLIGREVL GVQLFKREGV RLVDVIRGDE SLRRNLDGVL 
           KFFTEVAIPE DSALIDRPVR EVELFKREGV RLIDVLRGDA SLRRDLSEVT 
           KFFTEVAVPE GSSLIGQAAR EVDLFKRDGV RLIDVLRGDA SLRRDMAGVE 

           LRVGDRVVLR TQMTELLSLQ ANKELKRVDQ VSAVETSTVE VLITPGCKMV 
           LQVGDRVVLR TQMTELLSLQ NNKELRRVDQ LSAVETTTVE VLITPGCRMV 
           LAVGDRVVLR TEMTELLSLQ KTKDLRRVDQ VSAVETQTVE VLITPGCKMV 
           LEVGDRVVLR TQMTELLSLQ TNKELRRVDQ VSAVETTTVE VLITPGCRMV 
           LEVGDRVVLR TQMTELLSLQ TNKELRRVDQ VSAVETTTVE VLITPGCRMV 
           LQVGDRVILR TEMTELLSLQ ANKELRRVDQ LSAVETTTVE VLITPNCKMV 
           LQVGDRVILR TEMTELLSLQ ATKELRRVDQ ISAVETTTVE VLITPNCKMA 
           LQVGDIVVLR SQISELLSLQ RNKSLKRVDQ ISAVETTTVE ALITPGCKMV 
           LQVGDRVVLR TQMTELLSLQ ANKSLKRVDQ VSAVETTTVE VLISPGCKMI 
           LQVGDRVVLR TQMTELLSLQ RNKELKRVDQ VSTVETETVE VLITPGCRMV 
           LQVGDRVVLR TQMTELLSLQ RNKELKRVDQ VSTVETTTVE VLITPGCRMV 
           LQVGDRVVLR TQMTELLSLQ RNKELKRVDQ VSAVETKTVE VLITPGCRMV 
           LQVGDRVVLR TQMTELLSLQ RNKELKRVDQ VSAVETATVE VLITPGCRMV 
           LQVGDRVVLR TQMTELLSLQ RNKSLKRVDQ VSAVETTTVE VLITPGCKMV 
           LEVGDRVVLR TPMAELLSLQ SNKSLKRLDQ VSAKETSTVE VLISPGCKMV 
           LQAGDRVVLR TEMAELLSLK AVRSVETVDK LSSVQTTTVE ALITPGCGLV 
           LREGDRVVLR TDMAEVLGLQ ASKELKTVDK LSQIATETVE VLITPGCKMI 

           GRTLGALRLR RRYGVYPLAV HRRNQNIGRQ LDDLIVKVGD TLLLEGAMED 
           GRSLGSMRLR RRYGVYALAV HRRNQNIGQQ LDQLIIKVGD TLLLEGAAED 
           GRAMASLRLR RRYGVYVLAV HRRNQNIGSN LDSLVVRVGD TLLLEGAPED 
           GRSLGGMRLR RRYGVYPLAV HRRNQNIGQK LDSLIVKVGD TLLLEGAPAD 
           GRSLGGMRLR RRYGVYPLAV HRRNQNIGQK LDSLIVKVGD TLLLEGAPAD 
           SRRLGSMRLR RRYAVYPLAL HRRDANISAQ IDDITVRVGD TLLLEGAPED 
           DRRLGSLRLR RRYAVYPLAV HRRDANVSQQ IDDMVVRVGD TLLLEGAPAD 
           GRQLGSMRLR RRYGVYVLAV HRRNQNIGRQ LDETVVRIGD TLLLEGAPED 
           GRTLGQLRLR RRYGVYPLAV HRRNQNIGQQ LDNITVRVGD TLLLEGAQED 
           GRSLGAMRLR RRYGVYTLAV HRRNQNIGVQ LEDLVVRVGD TLLLEGNAED 
           GRSLGAMRLR RRYGVYTLAV HRRNQNIGVQ LEDLVVRVGD TLLLEGNAED 
           GRSLGAMRLR RRYGVYVLAV HRRNQNIGVQ LDDLVVRVGD TLLLEGAPGD 
           GRSLGEMRLR RRYGVYVLAV HRRNQNIGRQ LDQLVVKVGD TLLLEGAPGD 
           GRSLGALRLR RRFGVYPLAV HRRNQNIGRQ LDELVVRVGD TLLLEGAPED 
           GRSLGGLRLR RRFGVYPLAV HRRNQNIGRQ LDELVVRVGD TLLLEGSAED 
           GRSLGQLRLR RRYGVYPLAV HRRNQNIGRQ LDDLVVRVGD TLLLEGAPAD 
           GRSLGNLRLR RRYGVYPLAV HRRNQNIGMQ LDDLVVRVGD TLLLEGDPAD 

           IQRLASDMDM VDVSQPSARA FRRGHAPIAI AALVGIVVLA ALNVAPILLL 
           IQRLASDMNL VDVTQPSARA FRRGHAPIAI AALVGIVTLA AFNVAPILAL 
           IARLATEMDM VDVSQPSARA FRRGHAPIAI AALIGIVTLA ALNVAPILML 
           IQRLADDMDV VDVSHPTERA YRRSHAPIAI AALAGIVGFA AFNVAPILLL 
           IQRLADDMDV VDVSHPTERA YRRSHAPIAI AALAGIVAFA AFNVAPILLL 
           IQRLAEDMNL GDVSEASQRA YRRGHAPVAI GVLLGVVTLA ALGVAPILML 
           IQRLAEDMNL GDVSAPSQRA YRRGHAPVAI AVLLGIVVLA ALNIAPILML 
           IRRLSAEMEM VDVTQPTGRA YRREHAPIAI VSLLAIVALA AMGVAPIFLL 
           IQRLAADMDL VDVSKPSGRA FRRGHAPIAL LSLFGIVALA GLGVAPILAV 
           IQRLAADMDM AAVSQPSVRA YRRRHAPIAI VALIGIVVLA ALGVAPILLL 
           IQRLAADMDM AAVSQPSVRA YRRRHAPIAI VALIGIVLLA ALGVAPILML 
           IQRLAAETDM ADVSQPTQRA YRRSHAPVAV AAMVGIVIAA AFGLAPILML 
           IQRLAADMEM VDVSHPSVRA YRRGHAPIAV VALVGIVALA GLGVAPILLL 
           IQRLSREMEM VDVSHPSARA FRRGHAPLAV LALGGIVVLA ALGVAPILAL 
           IKRLADEMGL VDVAQPSARA FRRSHAPIAL VALTGIVLLA ALGFAPILAL 
           IQRLAADVGL VDIAQPSARA YRRKHAPIAL LALIAVVGLS AAGVAPILMA 
           ISRLAADMDL VNVSHPSERA YRRAKSPIAI AAMAGIVVFA AFNVAPILAL 

           AVLAVALVLV TGCIDAEEAF SFVDGRLLAL IFSMLAVGAG LQNSGAISLI 
           AVIAVAVVLV TGCIDAEEAF SFVEGRLLAL IFAMLAVGAA LQNSGAITLI 
           AVIAVAVVLL TGCIDADEAF SFIDGRLLAL IFSMLAVGAA LQNSGAVSLI 
           AVVAVALVLV TGCIDADEAF SFVEGRLLAL IFSMLTVGAA LQQSGAIALI 
           AVVAVAVVLV TGCIDADEAF SFVEGRLLAL IFSMLTIGAA LQQSGAIALI 
           AMIGVTIVLM TGCIDADEAF SYVDGRLLAL IFAMLGVGSA LQSSGAVGII 
           AMLGVTVVLM TGCIDADEAF SFIEGRLLAL IFAMLGVGSA LQSSGAVEMI 
           TVLAVAAVLL TRCIDADEAF SFVEGRLLAM IFAMLAVGAA LEHSGAVGLI 
           AVIAVAVVLL TRAVDADEAF SQVEGSLLAL IFSMLAIGAA LDASGAVKMI 
           SVLAVSTVLI TRCIDADEAF SFVDGRLLTL IFAMLAIGAA LESSGAVRLI 
           SVLAVSIVLV TRCIDADEAF SFVDGRLLTL IFAMLAIGAA LESSGAVALI 
           SILAVALVLA TRCIDADEAF SFVDGRLLAL IFSMLAIGAA LESSGAVELI 
           SVLAVALVLG SRCIDADEAF SFVDGRLLAL IFAMLAIGAA LESSGAVRLI 
           AVIAVALVLL ARCIDADEAF SFIDGQLLAL IFAMLAIGAA LQASGAVELL 
           AVLAVALVLL TRCIDADEAF SFVEGQLLAL IFAMLAVGAA LEHSGAVQMI 
           AIVAVAVVLL TRCIDAEEAF SFIDGRLLAL IFAMLAVGAA LDASGAVALI 
           AVVAVAVVLL TGCIDAEEAF SFIEGRLLAL IFAMLAVGAA LDHTGGISLI 

           VDNIAPFLGT LSPFYVIFAV FLLTTTLTEI VSNNAVAVIM TPIAISLGSA 
           VDNIAPGLAE LPPYFIILSV FLLTTTLTEI VSNNAVAVIM TPIAISLSTA 
           VDAISPSLDG LPPFLLIFCV FLLTTILTEI VSNNAVAVIM TPIAISLATA 
           VDGVSPVLMT MPPAVVVLVV FAMTSTLTEI VSNNAVAVIM TPLAIGLGTA 
           VDSISPTLMM MPPAVVVLVV FAMTSTLTEI VSNNAVAVIM TPLAIGLGTA 
           ADTLSPVMLV LPPFFIVLAV YLLSSILTEL VSNNAVAVVM TPIAIGLASA 
           ANAASPYMMA LPPFLVVLAV YVLASTLTEM VSNNAVAVVM TPIAIGLAAA 
           VNAIAPLLMD LPAFFIIWSI YLLTSVLTEL VSNNAVAVVV TPIAIGLADV 
           ADALAPVIEG LPPFLLIWSI YLLTSVLTEL VSNNAVAVVV TPIAIGIATA 
           VDAVAPSLSM LPPFLLVWAV YLLTSILTEL VSNNAVAVVV TPIAVGLAQA 
           VNAIAPSLSL LPPFLLVWAV YLLTSVLTEL VSNNAVAVVV TPIAVGLAQA 
           VNAISPALVD LPPFFLVWAV YLLTSVLTEL VSNNAVAVVV TPIAVGLAQA 
           VEAIAPGLSS LPPFLVIWAI YLLTSVLTEL VSNNAVAVVV TPIAIGLAQA 
           VGGIAPTLSV LPGFFVVWAM YLMTSFLTEL ISNNAVAVVV TPIAIGLADA 
           VGGVAPYVEQ LPAWAVVWAV YLMTSVLTES VSNNAVAVVM TPIAVTLGTA 
           VNAVAPSLMA LPPFFIIWAI YLLTSVLTEL VSNNAVAVVV TPIAIGLATA 
           VGAMAPWLEG APTWVLLFAV YYITTVLTEL VSNNAIAVIM APIAIALAQA 

           LGMDPRPLVV AVMIAASCAF ATPIGYQTNT LVYGPGGYRF TDFMRIGIPL 
           LGMDPRPLVV AVMIAASCAF ATPIGYQTNT LVYGPGGYKF TDFMRIGIPL 
           LGVDARPLVV AVMIAASCAF ATPIGYQTNT LVYGPGGYKF SDFMRVGIPL 
           LGLDPRPLVV AVMIAASCAF ATPIGYQTNT LVYGPGGYRF TDFTRVGLPL 
           LGLDPRPLVV AVMIAASCAF ATPIGYQTNT LVYGPGGYRF TDFTRVGLPL 
           LGVDPRPLVV AVMIAASASF ATPIGYQTNT LVYGPGGYRF SDFLKFGIPL 
           LGVDPRPLVV AVMIAASASF ATPIGYQTNT LVFGPGGYKF TDFLRFGIPL 
           VGIDARPLVV AVMVAASASF ATPIGYQTNM MVYGPGGYRF TDFMRIGIPL 
           IGYDPRPLVV AVMVAASASF STPIGYQTNT LVYGPGGYRF TDFMKVGIPL 
           MGIDPRPLVV AVMVAASASF ATPIGYQTNM LVYGPGGYKF TDFLRVGIPL 
           MGIDPRPLVV AVMVAASASF ATPIGYQTNM LVYGPGGYKF TDFLRVGIPL 
           MGLDPRPLVI AVMIAASASF ATPIGYQTNM LVYGPGGYKF SDFLRVGIPL 
           MGIDPRPLVV AVMIAASASF ATPIGYQTNM LVYGPGGYKF TDFMRVGIPL 
           MGVDARPLVV AVMVAASASF ATPIGYQTNT LVYGPGGYKF TDFLRVGIPL 
           IGVDPRPLVV AVMIAASLSF ATPIGYQTNT LVYGPGGYKF TDFVRVGLPL 
           LGVDPRPLVV AVMIAASASF ATPIGYQTNT LVFGPGGYRF TDFMRVGIPL 
           TGVDPRPLVI AVMIAASACF ATPIGYQTNM LVYGPGGYAF TDFLKVGVPL 

           NLSMSLLVSM MIPLFW
           NLSMSLLVSA VIPLFW
           NLSMSVIASA MIPLIW
           NISMAVIVSL VIPLIW
           NLSMAVIVSL VIPLIW
           NLSLAPVVSF VIPFIW
           NITLAPIVSF VIPLIW
           NLSMGLIVSA CIPFIW
           NLSMGLLVSA VIPLIW
           NFSVGLLASI LIPVFW
           NLSIGLLASV LIPFIW
           NLSMGLLASA VIPLLW
           NLTMGVLVSA LIPLIW
           NLSVGLLASA LIPLLW
           NIGLGALAAL FIPMFW
           NLSTGLIASA VIPLIW
           NLSLGVVVCL TIPLIW
