# Supplementary material for: Phylogenomic Analysis of Marine Roseobacters
Source: PLoS One. 2010 Jul 15;5(7):e11604. doi: 10.1371/journal.pone.0011604 (PMC2904699; doi:10.1371/journal.pone.0011604)
Supplement: File S1 — Protein sequence alignment of 109 HGT genes. Alignment was filtered by Gblocks to obtain reliable alignment regions for NJ or ML phylogenetic analyses. (0.20 MB ZIP) [file pone.0011604.s007.zip › 109HGTALIGN/ort292.txt]

    17    299
RGR        IPEIDELVKK GQEQLRVLMG GRSTKGTVAL GALAAFWAYM SFYSVKTESR 
SIL        IPEIDELVKK GQEQLRVLMG GRGTKGGLML GAVAALWGYN SFYTVKTEEK 
SPO        IPEIDELVKK GQEQLRVLMG GRGTRGTVGL GLVVALWGMA SFYTVKPEEQ 
PGA        IPEIDELVKK GQEQLRVLMG GRGTKGTLAL GALAAFWAFA SFYTVKPEEQ 
OBA        IPDIDELMRK GQDQLRVLMG GRGTRGTIVI GLLVALWLTA SFYTVRPEEQ 
RDE        IPEIDELVKK GQERLRVLMG GKGTRGTVGL AALAAAWLMA SLYTVAPEEQ 
RLO        IPEIDELVKK GQERLRVLMG GKGTRGTIGL AALAAAWLMA SLYTVAPEEQ 
DSH        IPEIDEIMKK GQEQLRVLMG GRGTKGTVGL AGIAILWLYS SFYTVRPEEQ 
ROS        LPEIDALVRK GQDQLRVLMG GRGGKGTVGL AVLGALWVFA SVYTVKPEEQ 
SSE        IPEIDELMKK GQEQLRVLMG GRGTRGTVAL GVLVLLWAFS SFYTVKPEEQ 
SUL        MPEIDDLVKK GQEQLRVLMG GKGTRGTVGL GLVAAVWGMA SFYTVRPEQQ 
OIN        MPEIDDLVRK GQEQLRVLMG GRGTRSTVGI ALLAGLWGFA SFYTVRPEQQ 
JAN        IPELDDIMRK GQEQLRVLMG GRGSPRTMWI GAIILAWLYA SFYSVQPGEQ 
RHB        IPEIDDLMRR GQEQLRVLMG GKGTRGTIGI VVLAALWLFA SFYRVDTSEQ 
RCC        IPEIDELVNK GREQLRVLMG GGGTRGMIGL GLIAAAWSAA SFYTVRPEEK 
LVE        IPEIDELVNK GREQLRVLMG GGRTRGTVGL GILALLWLFA SFYTVRPEER 
OAN        IPEFDEIINK TKEQLRVLMG GGNTRGMVGL GLLAALWLFT SVYTVRPEQR 

           SVELFLGEYS QTGQPGLNFA PWPFVTYEVI PVLVEQTENI GGLMLTGDEN 
           SVELFLGEFS AVGNPGLNFA PWPVVTYEVV PVSVEQTESI GGLMLTGDEN 
           SVELFLGEFS GIGTEGLNFA PWPLVTAEVI PVKVEQTETI GGLMLTGDEN 
           SVELFLGEYS ATGQPGLNFA PWPLVTKEIL PVTREQTEDI GGLMLTGDEN 
           SVELFFGDYS STGNPGLNFA PWPFVTYEVI PVTREQTEDI GGLMLTGDEN 
           SVELFLGEYS ATGNSGLNFA PWPLVTAEVL PVTREQTEDI GGLMLTTDEN 
           SVELFLGEYS ATGNSGLNFA PWPLVTAEVL PVTREQTEDI GGLMLTTDEN 
           SVELFLGEFS AVGNPGLNFA PWPLVTAEVL PVTRENTEEI GGLMLTTDEN 
           SVELFLGEYY KTGNPGLNFA PWPLVTAEIV NVTSERTEDV GGLMLTTDAN 
           SVELFLGKYS STGNPGLNFA PWPLVTYEKV NVTSERTETI GGLMLTTDAN 
           SIELFLGEFS GIGTEGLNFA PWPFVTAEVF DVTTNRAETI GGLMLTTDEN 
           SIELFLGEFS GIGTEGLNFA PWPLVTAEVF DVTTNRTEEL GGLMLTTDEN 
           GVELFLGSEY RITGDGPHLA PWPLVTAEVL DTDQERTEAI GGLMLTTDEN 
           SVELLFGERY QVGTEGLNFA PWPVVTKEIY PVTRENTEDI GGLMLTGDEN 
           SVELFLGDFL AVGEPGLNFA PWPVVTREVL AVTTERNIDI GGLMLTGDEN 
           SVELFLGSYY KTGEPGLNFA PWPVVTREVL AVSTERTIDV GGLMLTGDEN 
           SVELFLGEFS AIGESGLNFA PWPIVTYEIV NVSQERVIEI GGLMLTGDEN 

           IIDVDFQVVW NINDPAKFLF NLRDARTTIA AVSESAMREI IAQSELAPLN 
           IIDVDFQVVW NINEPDKFLF NLRDPKATIQ AVSESAMREI IAQSQLAPLN 
           IVDIDFQVVW NITDPANFLF NLRDPRQTIQ AVSESAMREI IAQSELAPLN 
           IVDIDFQVVW NINDPAKYLF NLRDAQTTIR AVSESAMREI IAQSELAPLN 
           IVDIDFQVVW NINDPAKFLF NLRDPRMTIR AVSESAMREI IAQSELAPLN 
           IIDIDFQVVW NINDPAKFLF NLAEPQETIR AVSESAMREV IARNELAPLN 
           IIDIDFQVVW NISDPAKYLF NLAEPQETIR AVSESAMREV IARNELAPLN 
           IVDIDFDVVW NISDPAAFLF NLRDGQQTVR AVSEASMREV IARSELAPLN 
           IVDIGFQVVW NISDPGKLLF NIRDPQLTVQ AVSESVMREI IAASNLAPLN 
           IVDIDFQVVW NVADPAKLLF NIRDPELTVQ AVSESTMREI IAASNLAPLN 
           IVDIDFQVVW NVKNAENFKF SLRDPQMAVR AISESAMREI IAQSELAPLN 
           IVDIDFQVVW NIKNARDFKF SLRDPEASVR AISESAMREV IAQSELAPLN 
           IVDIDFDVVW NINNPADFLF NLRDPENTIR SVAESAMREI IAQSELAPLN 
           IVDIDYQVVW NIGDVEQFVF NLADPVNTIR AVSESAMREI IGRSSLAPLN 
           IVDIDFQVVW NITDPQTYLF NLANPPQTIE ATAESAMREI ISQSDLAPLN 
           IVDIDFQIVW NIIDPQLYLF SLTDPPQTIA AVSESAMREI ISQSELAPLN 
           IVDIDFQVVW NIPEPDKFLF NLADPETTIT AVAESAMREI IATSELASLN 

           RDRGVISDRL KELIQSTLDS YDSGVNIVRV NFDGADPPVK DAFREVQSAG 
           RDRGLISQRL EELIQSTLDS YDAGVNIVRV NFDGADPPVK DAFREVQSAG 
           RDRAVIAERL KDLIQLTLDS YNSGINIVRV NFDGADPPVK DAFREVQSAG 
           RDRGAIASRL QDLIQFTLDD YDSGINIIRV NFDKADPPVI AAFRDVQAAE 
           RDRGAIAGRL RDMIQSTLDS YDSGMNVVRV NFDKADPPVI DAFREVQAAE 
           RDRQVIADEA EQLIQATLDQ YDSGVNIIRL NLDKADPPVI DSFREVQAAE 
           RDRQVVADEA LQLIQSTLNG YDSGVNIIRL NLDKADPPVI DSFREVQAAE 
           RDRELIAQQV QDLIQTTLDS YDSGINIVRL NLDRADPPVI DAFREVQAAE 
           RDRGIIADTA MQNIQESLDE YDSGIRIVRV NLDKADPPVI DSFREVQAAE 
           RDRGLIADTA FDNIQMTLDE YESGIRIVRV NLREADPPVI DAFREVQAAE 
           RDRATIEASA RELIQTTLDN RETGINIIRV NFNKVDPPVI DAFRDVQAAE 
           RDRGAVADRV KELIQTTLDN RNTGINILRV NVNKVDPPVV DAFRDVQAAE 
           RDRQLIGDQA LALIQTTMDS YGSGVNIIRI NLDRADPPVI DSFREVQAAA 
           RDRGVIAQEL EELIQSTLDS YNSGVNIVRV NFDRADPPVI DSFREVQAAE 
           RDRGAIADRL RDLIQTTLDS YNSGVNIIRV NFDKADPPVI ASFRAVQDAE 
           RDRGAIADSL REAIQASLDS FDSGVNVIRV NFDKADPPVI AAFRQVQDAR 
           RERAVIRERL QELTQSTLNS YDSGVNIVRI NLDEADPPPL DAFRDVQDAE 

           QERDRLEKQA DAYANRKLAA ARGQAAQTLE EAEAYRAQVV NQAQGEASRF 
           QERDRLEKQA DAYANRKLAA ARGQAAQTLE EAEAYRAQVV NQAQGEASRF 
           QERDRLEKQA DAYANTVLAG ARGEAAQVLE EAEGYRARVV NEAQGEASRF 
           QERDRRQNEA DAYANNALAE ARGQAAELLE KAEGYRARVV NEAQGEASRF 
           QERETLTNQA DAYANRVLAG ARGEAAQVLE EAEGYRARVV NEAEGEASRF 
           QERDRLERQA DAYANRVTAG ARGEAASQLE QAEAYRAQQV NEAQGEAARF 
           QERDRLERQA DAYANRVTAG ARGEAASRLE QAEAYRAQQV NEAQGEAARF 
           QERDRLERQA DAYANRVLAG ARGEAAQLLE QAEAYRAQVV NEAEGEASRF 
           QERDRLQRQA DAYANRALAE ARGQAAQILE DSEGYRARVV NEAQGDASRF 
           QERDRLERQA DAYANRVVAE ARGQAAQTRE EAEGYRARVV NDALGEAARF 
           QERDRVERQA DAYANRRTAE ARGESARLLE AAEGYRARVV NDAVGEASRF 
           QERDRVERQA DAYANRRTAE ARGESAQLLE ASEGYRARVV NDAVGEASRF 
           QERDRLERTA DAYSNRVTAG ARGEAAQLLE EAEGYRARVV NEALGEASRF 
           QTRDTLQSQA DAYANRVVAE ARGEAAQTLE QAEAYRARVV NEAEGEAARF 
           QERDRVQNVA DAYANQVVAE ARGQAAQILE QAEGYRARVV NEATGEASRF 
           QERDRLQNVA DAYANRVVAE ARGQSAQVLE QAEGYRARVV NEALGEASRF 
           QERIQLQNQA DAYANRVTAG ARGNAAQIVE AAEGYRARVV NEAEGEASRF 

           TAVLEEYQKA PEVTRKRLYL ETMEEVLGRV DKIILDGVVP YLPLNELRR
           TAVLSEYEKA PEVTRKRLYL ETMEDVLSRV DKIILDGIVP YLPLNEIRR
           LAVLEEYSKA PDVTRKRLYL ERMEQVLGDI DKVILDGVVP YLPLNELRK
           SAVLTEYEKA PDVTRKRLYI ETMEKVLSRV DKIILDGVVP YLPLNELRR
           SAVLTEYTKA PEVTRKRLYL ETMEDVLGRV DKIIIDGVVP YLPLNELQR
           TSVLEEYAKA PEVTRKRLYL ETMEKVFGSV DKIILEGVVP YLPLNELRR
           TSVLEEYVKA PDVTRKRLYL ETMERVFGGV DKIILEGVVP YLPLNELRR
           TAVLAEYQNA PEVTRKRLYL ETMERVLGGI DKVILDGVVP YLPINELRR
           TSVLTEYSKA QDVTRKRLYL ETMERVLGDI DKTILDGVVP YLPLNELRR
           TSVQQEYAQA PDVTRRRLYL ETMEKVLGDV DKMILDGVVP YLPLNELGR
           EAVLQEYEAA PDVTRRRLYI ETMEKVLGDV DKIILEGVVP YLPLNELRN
           EAVLEEYRNA PEVTRKRLYL ETMEKVLGDV DKIILEGVVP YLPLNELRR
           LAILQEYEAA PEVTRRRLYL ETLERVLGDT DLVVIDGVVP YLPLNELRR
           IAVYNEYAKA PEVTRRRLYI ETLERVLGDV DKIIMDGVVP YLPLNELRR
           LAVLGEYEQA PEVTRKRLYL ETMESVFGGV DIILLDGVVP YLPLNDLRR
           SAILAEYVQA PDVTRKRIYL ETLEGVLSDV DIIMMDGVVP YLPLNEMRR
           LAVLNEYSKA PEVTRQRLYL ETVEAIFGSA DIILLDGVVP YLPLDEVRR
