# Supplementary material for: Phylogenomic Analysis of Marine Roseobacters
Source: PLoS One. 2010 Jul 15;5(7):e11604. doi: 10.1371/journal.pone.0011604 (PMC2904699; doi:10.1371/journal.pone.0011604)
Supplement: File S1 — Protein sequence alignment of 109 HGT genes. Alignment was filtered by Gblocks to obtain reliable alignment regions for NJ or ML phylogenetic analyses. (0.20 MB ZIP) [file pone.0011604.s007.zip › 109HGTALIGN/ort297.txt]

    17    274
PGA        RRALDDDMLE QLEDLLVGAD MGVDTALRVT ANMAEGRLGK RLSTREIKEL 
RGR        RRVLDDEMLE QLEDLLVGAD MGVDTALRVT ANMAEGRYGK RLSAREIKEL 
ROS        RRVLDDAMLE SLEELLIGAD MGVDTALRVT ANMAEGRMGK RLSTQEIKEL 
SPO        RRTLDDDMLE QLEELLIAAD MGVDTALRVT ANMAEGRIGR KLSTQEIKAL 
DSH        RRVMDDAMLE SLEEVLIAAD MGVDTALRVS ANIAEGRMGR KVSTNEIKRI 
RHB        RRVLDDDMLE SLEELMIASD MGVDTALRVS ANIAEGRLGR KVSVEEIKEI 
SSE        RRVLDDDMLE SLEELLIASD MGVDTALRVT SNIAEGRMGR RVSAREIKEL 
SIL        RRVLDDDMLE SLEEMLIASD MGVDTALRVT ANIAEGRMGR RVSGREIREL 
OBA        RRALDDDMLE QLEELLIASD MGVDTALRVA SNMAEGRMGR RLSTAEIKGL 
JAN        KRALDDDMLE QLEELLIASD MGVDIALRVT ANMAEGRYGK MLSATEIKEL 
OAN        RRELDDDMLE RLEELLISAD MGVDTALRVT SNMAEGRFGK RLSTQEIKEL 
LVE        RRALDDAMLE ELEDLLIAAD MGVETAQRVI ANIAEGHLGK RVSVEEVKRL 
RCC        KRTLDDDMLE QLEELLITAD MGVDTALRVT ANMAEGRLGR KLSVQEIKEL 
SUL        RRVLDDEMLE QLEELLISTD MGVDTALRVT ANMAEGRFGK RLSVDEIKRL 
OIN        RRTLDDDMLE QLEELLISAD MGVDTALRVT ANMAEGRFGK KLSVGEIKQL 
RDE        RRTLDDDMLE QLEELLISAD MGVDTALRVV ANMAEGRVGK KLSVQEIKEL 
RLO        RRTLDDDMLE QLEELLIAAD MGVDTALRVV ANMAEGRVGK KLSVQEIKEL 

           LAAEVARIME PVARPMPIYA KRPQVVLVVG VNGSGKTTTI GKLASQFKAV 
           LAGEVARIME PVARPMPIYE KRPQVVLVVG VNGSGKTTTI GKLASQFKAA 
           LAQEIARIMD PVARPMPIYA KRPQVVLVVG VNGSGKTTTI GKLAAQFKSA 
           LAQEITRIME PVARPMPLYP KRPQVVLVVG VNGSGKTTTI GKLASQFKAA 
           LADEIARIME PVAKPLPIYP KRPQVVLVVG VNGSGKTTTI GKLASQFKAA 
           LAKEIARVME PVAKPLPLYP NRPQVVLVVG VNGAGKTTTI GKLASQFRAA 
           LAEEIARVME SVARPLPIYP KKPQVVLVVG VNGSGKTTTI GKLASQFRAA 
           LAAEIARVME PVARPMPLYP SKPQVVLVVG VNGSGKTTTI GKLASQFRAA 
           LADEVTRIME PVARPLPLFP KKPQVVLVVG VNGSGKTTTI GKLASQFRGA 
           LASEITRVME PVARPLPIYP KTPQVVLVVG VNGSGKTTTI GKLSSQFRAA 
           LAAEITRVME PVARPLPLYP TKPQVVLVVG VNGSGKTTTI GKLASQFQAA 
           LMAEVVRIME PVARPLPIYA KTPQVVLVVG VNGSGKTTTI GKLASQFRAA 
           MAQEVSRIME PVARPMPLYT KTPQVVLVVG VNGSGKTTTI GKLASQFRAA 
           MATEVARIMD PIAKPLPIYA KTPQVVLVVG VNGSGKTTTI GKLASQFKAA 
           LATEVSRIME PVARPLPIYS KTPQVVLVVG VNGSGKTTTI GKLASQFRAA 
           LASEIAQIME PVAKPLPLYP RTPQVVLVVG VNGSGKTTTI GKLASQFRAA 
           LASEIAQIME PVAKPLPLYP RTPQVVLVVG VNGSGKTTTI GKLASQFRAA 

           GKKVVIAAGD TFRAAAVEQL QVWGDRAGVP VLTAPEGSDP ASLAFDAMTR 
           GKKVVIAAGD TFRAAAVEQL QVWGDRAGVP VLTAPEGSDP ASLAFDAMTR 
           GKSVVIAAGD TFRAAAVEQL QVWGERAGVP VMTAPEGSDP ASLAYDAMTR 
           GKKVVIAAGD TFRAAAVEQL QVWGDRAGVP VLTAPEGSDP ASLAFDAMTR 
           GKSVVIAAGD TFRAAAVEQL QVWGDRAGVP VLTAPEGSDP ASLAFDAIKQ 
           GKSVVIAAGD TFRAAAVEQL QVWGERAGVP VLTAPEGSDP ASLAFDALTK 
           GKSVVIAAGD TFRAAAVEQL QVWGERAGVP VLTAPEGSDP ASLAFDAMGK 
           GKSVVIAAGD TFRAAAVEQL QVWGDRAGVP VLTAPEGSDP ASLAFDAMTK 
           GKSVVIAAGD TFRAAAVEQL EIWGDRAGVP VLKAAEGSDP AALAYDALEK 
           GKKVVIAAGD TFRAAAVEQL QVWGDRAGVP VLTAPEGSDP AALAYDAMVK 
           GKKVVIAAGD TFRAAAVEQL QVWGDRAGVP VLTAPQGSDP ASLAYDAMEQ 
           GKNVVIAAGD TFRAAAVEQL QVWGQRAGVP VLTAPEGSDP ASLAYDAMTK 
           GKKVVIAAGD TFRAAAVEQL QVWGERADVP VLTAPEGSDP ASLAFDAMTQ 
           GKNVVIAAGD TFRAAAVEQL QVWGDRADVP VLTAGQGSDP ASLAFDAMTQ 
           GKKVVIAAGD TFRAAAVEQL QVWGERAGVP VLTAAHGSDP ASLAFDAMGR 
           GKKVVIAAGD TFRAAAVEQL QVWGDRAGVP VLTAPEGSDP ASLAFDAMLK 
           GKKVVIAAGD TFRAAAVEQL QVWGDRAGVP VLTAPEGSDP ASLAFDAMVK 

           AQEEGADLLM IDTAGRLQNR ADLMEELAKI VRVIQKKDPS APHNTLLVLD 
           AQEDGADLLM IDTAGRLQNR ADLMEELAKI VRVIRKKDET APHNTLLVLD 
           AEAEGADLLM IDTAGRLQNR ADLMEELAKI VRVIRKKDPS APHNTLLVLD 
           AQEDGADLLL IDTAGRLQNR ADLMEELAKI VRVIRKKDDT APHNTLLVLD 
           AQASGADLLM IDTAGRLQNR ADLMEELAKI VRVIRKVDET APHNTLLVLD 
           ARADGADLLM IDTAGRLQNR EDLMAELAKI VRVIKKIDDS APHNTLLVLD 
           AQAEGADLLM IDTAGRLQNR ADLMEELAKI VRVIRKKDPD APHNTLLVLD 
           AEADGADLLM IDTAGRLQNR ADLMEELAKI VRVIRKKDPN APHNTLLVLD 
           AEAEGADLLM IDTAGRLQNR ADLMEELAKI VRVLRKRDPS APHNTLLVLD 
           AEADGADLLM IDTAGRLQNR ADLMEELAKI VRVIRKKDPD APHNTLLVLD 
           AARDGADLLM IDTAGRLQNR ADLMEELQKI VRVIRKKDPD APHNTLLVLD 
           AQADGADLLM IDTAGRLQNR ADLMEELSKI VRVIRKKDPD APHNVLLVLD 
           AQADGADLLM IDTAGRLQNR ADLMEELAKI VRVIRKKDPD APHNTLLVLD 
           AERDGADLLL IDTAGRLQNR GDLMEELAKI VRVIRKKDPS APHNTLLVLD 
           AQEEGADLLL IDTAGRLQNR GDLMEELAKI VRVIRKKDET APHNTLLVLD 
           AQRDGADLLL IDTAGRLQNR TDLMEELAKI VRVIRKNDET APHNTLLVLD 
           AQQDGADLLL IDTAGRLQNR TDLMEELAKI VRVIRKKDET APHNTLLVLD 

           ATTGQNALNQ VDTFQKLADV SGLVMTKLDG TAKGGVLVAL ADRFGLPIHA 
           ATTGQNALNQ VETFQKLADV SGLVMTKLDG TAKGGVLVAL ADKFGLPIHA 
           ATTGQNALSQ VATFQKLADV SGLIMTKLDG TARGGVLVAL ADKFGLPIHA 
           ATTGQNAISQ VETFQKLADV SGLVMTKLDG TAKGGILVSL ADRFGLPIHA 
           ATTGQNALSQ VETFRKLADV SGLVMTKLDG TAKGGVLVAL ADKFGLPIHA 
           ATTGQNALSQ VQTFQKLADV SGLVMTKLDG TAKGGVLVAL ADKFGLPIHA 
           ATTGQNALIQ VEAFRQLADV SGLVMTKLDG TAKGGVLVAL ADKFGLPIHA 
           ATTGQNALSQ VETFRQLADV SGLVMTKLDG TAKGGVLVAL ADKFGLPIHA 
           ATTGQNALSQ VETFRKMADV TGLVMTKLDG TAKGGVLVAL ADKFGLPIHA 
           ATTGQNALRQ VELFGQMADV SGLVMTKLDG TAKGGVLVAL ADKFGLPIHA 
           ATTGQNALSQ VKTFQELADV TGLIMTKLDG TAKGGVLVAL ADKFGLPIHA 
           ATTGQNAVQQ VKVFQELAAV SGLVMTKLDG TAKGGVLVSL ADRFGLPIHA 
           ATTGQNAVQQ VKVFQELADV SGLVMTKLDG TAKGGVLVAL ADKFGLPIHA 
           ATTGQNALNQ VKVFQEISDV SGLVMTKLDG TAKGGVLVAL ADKFGLPIHA 
           ATTGQNALNQ VKVFQEISDV SGLVMTKLDG TAKGGVLVAL ADRFGLPIHA 
           ATTGQNALNQ VKVFSDISDV SGLVMTKLDG TAKGGVLVAL ADKFGLPIHA 
           ATTGQNALNQ VKVFSDISDV SGLVMTKLDG TAKGGVLVAL ADKFGLPIHA 

           IGVGEQIDDL APFDPEDFAA ALTG
           IGVGEQIDDL APFDPEEFAA ALTG
           IGVGEQIDDL APFDPQEFAA ALTG
           IGVGEQIDDL APFDPEDFAA ALTG
           IGVGEQIDDL APFDPEEFAD ALTG
           IGVGEQIDDL APFDPDDFAK ALTG
           IGVGEQIDDL APFDPEEFAA ALTG
           IGVGEQIDDL SPFDPEEFAA ALTG
           IGVGEQIDDL APFDPGDFAR ALTG
           IGVGEQIDDL QPFDPEEFAD ALVG
           IGVGEQIDDL APFDPEDFAA ALTG
           IGVGEQIDDL APFDPEEFAA ALVG
           IGVGEQIDDL APFDPDDFAA ALVG
           IGVGEQIDDL QPFDPQEFAD ALMG
           VGVGEQIDDL SPFDPDEFAA ALVG
           IGVGEQIDDL DAFDPEDFAD ALMG
           IGVGEQIDDL DAFDPEDFAD ALMG
