# Supplementary material for: Phylogenomic Analysis of Marine Roseobacters
Source: PLoS One. 2010 Jul 15;5(7):e11604. doi: 10.1371/journal.pone.0011604 (PMC2904699; doi:10.1371/journal.pone.0011604)
Supplement: File S1 — Protein sequence alignment of 109 HGT genes. Alignment was filtered by Gblocks to obtain reliable alignment regions for NJ or ML phylogenetic analyses. (0.20 MB ZIP) [file pone.0011604.s007.zip › 109HGTALIGN/ort304.txt]

    17    346
PGA        MMCATRSGPG TLVIDHAKAP GEKIRISGGG RCNFTNMYAS PENYLSQNPH 
RGR        MMCATRSGPG TLVIDHAKAP GEKIRISGGG RCNFTNMYAS PENYLSQNPH 
SIL        MMCAAHAGGD CLVVDHAKSP GEKIRISGGG RCNFTNMYAA PENYISQNPH 
SPO        MMCAAHAGPG TLVLDHARAP GEKIRISGGG RCNFTNMYAE PENFLSQNPH 
RDE        MMCAAYAPGR ILIVDHARAP GEKIRISGGG RCNFTNMHCG PHAFLSENPH 
RLO        MMCAAYAPGR ILLVDHARAP GEKIRISGGG RCNFTNMHCG PHAFLSENPH 
OIN        MMCAAHAGGR VLIIDHAKAP GEKIRISGGG RCNFTNMYCE PQAFLSQNPH 
SUL        MMCAAHAGGS VLVVDHAKAP GEKIRISGGG RCNFTNMHCT PDAFICANPH 
RCC        MMCAAHAGPG VLIVDHAKAP GEKIRISGGG RCNFTNMHAS PRNFISQNKH 
LVE        MMCAAHAGPG VLVVDHARAA GEKIRISGGG RCNFTNLHTA ADNFISQNRH 
OAN        LHCAAFSGPN TLVVDHAKAP AEKIRISGGG RCNFTNLGTT PTNFISQNPH 
RHB        LMCAAHAGPD TLVLDHAKKP GEKIRISGGG RCNFTNLDVT PANFLSENKH 
SSE        MMAAAHAGPD VIVVDHAKSP GEKIRISGGG RCNFTNLEIE PHKFLSQNPH 
ROS        MMCAAHAGPG TLVIDHARAP GEKIRISGGG RCNFTNLGTT PANFISANPH 
DSH        MMCAAHAGPG VLVLDHSANP GEKIRISGGG RCNFTNMYAG PENFISANPH 
JAN        LMCAAHAGPD TLVVDHAKAP GEKIRISGGG RCNFTNMYAE PANFLSENIH 
OBA        LMCAAHCGGR VLLLDHAGKP GEKIRISGGG RCNFTNTGCE ARHFLSANPH 

           FCKSAMARYT QWDFIELVDR HGIAWHEKTL GQLFCDGSAK QIVAMLVEEM 
           FCKSAMARYT QWDFIELVDR HGIAWHEKTL GQLFCDGSAK QIVAMLVEEL 
           FCKSALARYT QWDFIDLVGR HGIAWHEKTL GQLFCDDSAR QIVAMLVKEL 
           FCKSALARYT QWDFIDLMNR HHIAWHEKTL GQLFCNGSAK QVISMLLSEM 
           FAKSALARYT QWDFIDLIDQ HRIAWHEKTL GQLFCDTSAK EIIAMLRGLM 
           FAKSALARYT QWDFIDLIDQ HGIAWHEKTL GQLFCDTSAK EIIAMLRGLM 
           FAKSALARYT QWDFIELVDR HGIAWHEKTL GQLFCDTSAK EIIAMLRGLM 
           FAKSALARYT QWDFIELVDA HGIAWHEKTL GQLFCDTSAK EIVAMLRGLM 
           FCKSALGRYT QWDFIDLVDR YGIAWHEKTL GQLFCDNSAK DIIAMLRAEM 
           FAKSALGRYT QWDFIALVDA HRIPWHEKTL GQLFCDTSAK DVIAMLRAEM 
           FAKSALARYT QWDFIDLVDR HGIAWHEKTL GQLFCDTSAK DIIAMLLAEI 
           FHKSALARYT QWDYIELVSR HGIAWHEKTL GQLFCDGKST QIVEMLLAEM 
           FCKSALSRYT QWDFVELVSR HGISWHEKTL GQLFCDEKAT QIVAMLRAEM 
           FCKSALSRYT QWDFLDLIAR HGIAWHEKTL GQLFCDDKAT QIVAMLVKEL 
           FAKSALSRYT QWDFIDLVAR HGIPYHEKTL GQLFCDTSAK DIIAMLLAEM 
           FAKSALSRYT QWDFLDLVQK HDIPYHEKTL GQLFCDRSAK DIIAMLLAEM 
           FAKSALARYT PWDFVSLVSD HGIAWHEKTL GQLFCDGSAR QIVDMLVGLV 

           ADLWLQTSVT SVTHTADGFR VEVEREGQPQ VLLVIATGGK SIPKMGATGL 
           ADLWLQTSIL SVARTADGFQ VEVEREGKRQ QLLVIATGGK SIPKMGATGI 
           ADLWLQTSVA DVVHGRDGYT VRLEREGKPV TILVLATGGK SIPKMGATGL 
           ATLWLSTTLK DLSHADGRFS LTVEREGRTE HLLVLATGGK SIPKMGATGL 
           VDLHLQTQAQ DFAKTVNGFE FNLLKDGQTT RVLVIASGGK SIPKMGATGL 
           VDLRLQTQAQ DFVKTVNGYE FNLVKDGQTT RVLVIASGGK SIPKMGATGL 
           VDLQLQSSAS NFAGVDGHFT FDLQMPDKKV EVLVIATGGK SIPKMGATGV 
           VDLRLHSTLT DIAARDAGYS MTLHTPDGTT PIFVVASGGK SIPKMGATGR 
           AQLWLQTEVG EISHDGSLFT VELTRGGRKR TILVVACGGK SIPKMGATGL 
           AELWLDTQLG EIGHDGTDFT VTLTRNGRDQ AVLVVASGGK SIPKMGATGL 
           ADLWLQTEVG TIRHDGTHFH VALKRLGQVT LVLVVATGGK SIPKMGATGL 
           AELRLEVAIT SVSHADGRFT VETDAGAFTA ENLVLATGGK SIPKMGATGL 
           ARLWLQTQVQ EVTHADGRFR VRLDRDGQTV EVLVLATGGK SIPKMGATGL 
           AELWLSTQVS DVTHDGRHFC VTLDREGRRV TVLVLATGGK SIPKMGATGM 
           AVLWLRSTLD EIAHDGSRFR LSVTREGRSV RVVVVACGGK SIPKIGASDQ 
           AKLWLQTDIG EVAHRDGLFH VTLTREGKRH GVLVLATGGK SIPKMGATGL 
           AELWLDTSVE GLARSATGFD LRLTREGKAV AVVVVATGGK SIPKMGASGF 

           AYDLARQFDL PLTDTRPGLV PFTFRFKPLA GVALPARRTR FDEALLFTHR 
           AYDLARQFDL PLTDTRPALV PFTFRFKPLA GVALPARRTS FDEALLFTHR 
           AYDIAGQFGL PVLETRPGLV PLTFRFKPLA GVSVPARAAS FDEALLFTHR 
           AYDIARQFGL GVTETRAGLV PFTFRFAPLA GLSLPARRAT FDEALLFTHR 
           AYDIARQFGL RVTDTRPALV PFTFRFAPLA GVAAPARGTS FDEAVLFTHR 
           AYDIARQFGL RVTETRPALV PFTFRFAPLA GVAAPARGTS FDEAVLFTHR 
           AYDIARQFGL KVTDTRAGLV PFTFRFAPLA GVATPARTTG FDEALLFTHR 
           AYEIAAQMGI PVTDTRAGLV PFTFRFAPIS GTATPARGPA FDEALLFTHR 
           GYQIAAQFDL PIITPRPGLV PLTFKFKPLA GVAAPARDAS FDEAILFTHR 
           GYQIAARFGL PLVTPRPGLV PLTFRFKPLA GVATPARGAG FDEALLFTHR 
           AYEIAEQFGL AVTDTRPALV PFTFRFKPIA GTATPARGAT FDESLLFTHR 
           AYDLARQFGH DIVTPRPALV PLTFHFAPIS GVATPCRRIA FAEALLFTHR 
           AYDVARQFGH QMVETRPALV PFTFPFAPLA GVSVPARGTS FDEALLFTHR 
           AYDIAQQFGH QLTDIRPALV PLTFPFAALS GTALPVRGIS FDEAALFTHR 
           GYRIARQFGH ALTETRPALV PLTFAFAELS GLASPARGTS FDEALLFTHR 
           AYRIAEQFGH RITDTRPALV PLTFQFAALS GTSVPARGTR FDEGMLFTHR 
           AYDIARQFGL SVTNTRPALV PFTFRFAPLS GVALPVRGPA FDEALLFTHR 

           GLSGPSVLQL SSYWHEGEQI SVNLIPLFDL LRSQRQEAGR KALTTELARH 
           GLSGPSVLQL SSYWREGEQI NANLIPLFDL LRSQRQEAGR KDLTTELARH 
           GLSGPAVLQI SSYWREGEDI LVHLLPLFSA LRAQRQESGR KDLTTELARH 
           GLSGPAVLQL SSYWREGEEI AIDLAPLFAA LRDQRQAAGR RDLTTELARH 
           GLSGPAVLQA SSYWREGSPI DVNLMPLFEA LKEKRSQSGA RKLTNELSQF 
           GLSGPAVLQA SSYWREGSPI DVNLMPLFEA LKEKRSQSGA RKLTNELSHF 
           GLSGPAVLQA SSYWHEGEAI TVNLAPLLGA LRDQRQQSGR RNFTTILAQH 
           GLSGPAVLQA SSYWTEGAPI TVNLLPLLTK LRSQRQTYGR RNLTTELSHH 
           GLSGPAVLQA SSYWHEGEAV SINLIPLLAK LQNQRQSGGR KALTTVLSQH 
           GLSGPAVLQA SSYWDEGDPI SVNLTPLLGA LQGHRHSDPR KALTTILSLY 
           GLSGPAVLQA SSYWQMGEDV RVALAPITAA LKTQRAQDGR KALTTALAVH 
           GLSGPAVLQL SSYWREGEAI TLDICPLLDT LKAQRQTQGR HALTTELSRH 
           GLSGPSVLQI SSYWREGENV CVDLLPLAAV LKAKRQEAGR RALSTELSAL 
           GLSGPAILQI SSVWREGQPI SLDLDPLYDA LRQQRQTAGR RNITTDLSHH 
           GLSGPAILQA SSYWREGDGI TVRLCPFFTA LRDRRARAGR RDLATVLTEW 
           GLSGPSILQI SSYWAEGDTL SLHLLPLFEV LRARRTQAGG KALTSVLAEL 
           GLSGPSVLQV SSYWREGEAV AFDLLPALPM LRAARAEAGR RGLGRVLSGP 

           LPGRLVDFLA PEFNLKGRLA DQSDAALRDL SDRLENWHLT PSGSEGYRTA 
           LPGRLVDFLA PELGLKGRLA DQSDAALRDL CDRLENWSLT PSGSEGYRTA 
           LPARLVEELA QDGSLRGRLA DQSDAALEAL CARLHSWRLK PTGTEGYRTA 
           LPARLVEFLA PQLGLKGRLA DQSDSALRAL AETLRDWRLT PSGTEGYRTA 
           LPARLVETLA QTLDLGGNIA DQSDAKLAGI AGALEKWTLH PSGTEGYRTA 
           LPARLVETLA QTLDLSGNIA DQSDAKLAGI TGALEKWTLH PSGTEGYRTA 
           LPSRLVEYLG QEFDLSGNLA DWSDARLTNF VDALQNWQLH PGGTEGYRTA 
           LPARLVDHLA GIMDLGGNLA DWSDAKLSTL IDRLSHWVMT PSGTEGYRTA 
           LPARLVDHLS AELKLSGNIA DQSDAKLNQL CENLSDWTLT PAGSEGYRTA 
           LPARLVDYLA EGLTLTGTMA DQSDARLATI CAALADWQVT PSGSEGYRTA 
           LPARLVDFLG GELDLTGNVG DLADARIADL AASLQNWSLK PSGTEGYRTA 
           LPARLVEFLA PDLGLSGNLA DQSDARLAEI CAALAHWTLT PTGSEGYRTA 
           LPSKLVGFLP LEEPASINLA DLSDKRIDAL ADRLHRWLLK PTGTEGYRTA 
           LPTKLVAYLA PALGLTGNLA DHSDARLAAI TDALRGWTLK PTGTEGYRTA 
           LPKRLAQTIA AQVGATGNLA DLSDTRLREI TAALTDWHLK PTGTEGYRKA 
           LPKKLVAHLA EVWGLTGNLA DQSDIALRAL TDQLTAWPVT PTSSEGYRTA 
           LPARLAEAVA AELHLTGNLA DLSDAVLGRV AERLHDWQVV PGGTEGYRTA 

           EVTLGGIDTD ALSSKTMETK TIPGLYAIGE AVDVTGWLGG YNFQWA
           EVTLGGIDTD ALSSKTMEAK TVPGLYAIGE AVDVTGWLGG YNFQWA
           EVTLGGIDTD ALSSRSMEAK AQPGLYVIGE AVDVTGWLGG YNFQWA
           EVTLGGIDTD MLDSRTLRSK SQPGLYAIGE AVDVTGWLGG YNFQWA
           EVTLGGIDTD DLSSKTMEAK KVPGLFFIGE AVDVTGWLGG YNFQWA
           EVTLGGIDTD DLSSKTMEAK KVPGLFFIGE AVDVTGWLGG YNFQWA
           EVTLGGVDTD ELSSKTMAAK DVPGLYFIGE AVDVTGWLGG YNFQWA
           EVTLGGIDTD ALSSKTLETK TRPGLYFIGE AVDVTGWLGG YNFQWA
           EVTLGGVDTG ALSSKTMGAK TFPSLYFIGE CVDVTGWLGG YNFQWA
           EVTLGGVDTD ALSSQTMAAK AVPGLYFIGE CVDVTGWLGG YNFQWA
           EVTVGGVNTN ELSSKTMQSK ATPHLYFIGE AVDVTGWLGG YNFQWA
           EVTAGGVSTA GLSSQTMESA HLPGLYVIGE AVDVTGWLGG YNFQWA
           EVTLGGISTE GLDSKTLMSK HLPGLYTIGE AVDVTGWLGG YNFQWA
           EVTLGGIATD GLSSKTLESR HLPGLYAIGE AVDVTGWLGG YNFQWA
           EVTLGGVETA ALSSRSMESA HQPGLYFIGE VVDVTGWLGG YNFQWA
           EVTLGGIATE GMSSKTMESQ HVKGLYVIGE AVDVTGWLGG YNFQWA
           EVTLGGISTE GLSGQTMEAK EIPGLYFIGE CVDVTGWLGG YNFQWA
