# Supplementary material for: Phylogenomic Analysis of Marine Roseobacters
Source: PLoS One. 2010 Jul 15;5(7):e11604. doi: 10.1371/journal.pone.0011604 (PMC2904699; doi:10.1371/journal.pone.0011604)
Supplement: File S1 — Protein sequence alignment of 109 HGT genes. Alignment was filtered by Gblocks to obtain reliable alignment regions for NJ or ML phylogenetic analyses. (0.20 MB ZIP) [file pone.0011604.s007.zip › 109HGTALIGN/ort33.txt]

    17    401
JAN        MSAPKKVVLA YSGGLDTSII LKWLQTEYGC EVVTFTADLG QGEELEPARK 
RCC        MTAPKKVVLA YSGGLDTSII LKWLQTEYGC EVVTFTADLG QGEELEPARK 
LVE        MTAPKKVVLA YSGGLDTSII LKWLQTEYGC EVVTFTADLG QGEELEPARA 
OBA        MSAPKKVVLA YSGGLDTSII LKWLQTEYGC EVVTFTADLG QGEELEPARK 
SPO        MSAPKKVVLA YSGGLDTSII LKWLQTEYGC EVVTFTADLG QGEELEPARK 
SIL        MSAPKKVVLA YSGGLDTSII LKWLQTEYGC EVVTFTADLG QGEELEPARK 
SUL        MSAPKKVVLA YSGGLDTSII LKWLQTEYGC EVVTFTADLG QGEELEPARA 
OIN        MSAPKKVVLA YSGGLDTSII LKWLQTEYGC EVVTFTADLG QGEELEPARK 
RDE        MSAPKKVVLA YSGGLDTSII LKWLQTEYGC EVVTFTADLG QGEELEPARA 
RLO        MSAPKKVVLA YSGGLDTSII LKWLQTEYGC EVVTFTADLG QGEELEPARA 
DSH        MSAPKKVVLA YSGGLDTSII LKWLQTEYDC EVVTFTADLG QGEELEPARA 
OAN        VTAPKKVVLA YSGGLDTSII LKWLQTEYGC EVVTFTADLG QGEELEPARA 
PGA        MSAPKKVVLA YSGGLDTSII LKWLQTEYGC EVVTFTADLG QGEELEPARQ 
RHB        MSAPKKVVLA YSGGLDTSII LKWLQTEYGC EVVTFTADLG QGEELEPARE 
SSE        MNAPKKVVLA YSGGLDTSII LKWLQTEYGC EVVTFTADLG QGEELEPARK 
ROS        MSAPKKVVLA YSGGLDTSII LKWLQTEYGC EVVTFTADLG QGEELDPARQ 
RGR        MSAPKKVVLA YSGGLDTSII LKWLQTEYGC EVVTFTADLG QGEELDPARK 

           KAEMMGAIYV EDLREEFVRD FVFPMFRANA LYEGLYLLGT SIARPLISKR 
           KAEMMGAIYI EDLREEFVRD FVFPMFRANA LYEGLYLLGT SIARPLISKR 
           KAEMMGAIYI EDLREEFVRD FVFPMFRANA LYEGLYLLGT SIARPLISKR 
           KAELLGIIYI EDIREEFTRD FVFPMFRANA LYEGLYLLGT SIARPLISKR 
           KAELLGIIHI EDVREEFVRD FVFPMFRANA VYEGLYLLGT SIARPLISKR 
           KAELLGIIFI EDIREEFVRD FVFPMFRANA VYEGLYLLGT SIARPLISKR 
           KAEMMGAIYV EDVREEFVRD FVFPMFRANA VYEGLYLLGT SIARPLISKR 
           KAEMMGIIYI EDVREEFVRD FVFPMFRANA VYEGLYLLGT SIARPLISKR 
           KAEMMGAIYI EDVREEFVRD FVFPMFRANA VYEGLYLLGT SIARPLISKR 
           KAEMMGAIYI EDVREEFVRD FVFPMFRANA VYEGLYLLGT SIARPLISKR 
           KAEMMGAIYI EDLREEFVRD FVFPMFRANA VYEGLYLLGT SIARPLISKR 
           KAELMGIIYI EDVREEFVRD FVFPMFRANA VYEGLYLLGT SIARPLISKR 
           KAELLGIIFI EDVREEFVRD FVFPMFRANA VYEGLYLLGT SIARPLISKR 
           KAIMLGIIYI EDLREAFVRD YVNPMFRANT VYEGQYLLGT SIARPLISKR 
           KAELLGIIYI EDVREEFVRD FVFPMFRANA VYEGLYLLGT SIARPLISKR 
           KAEMLGIIYI EDVREEFVRD FVFPMFRANA LYEGLYLLGT SIARPLISKR 
           KAEMLGIIYI EDVREEFVRD FVFPMFRGNA LYEGEYLLGT SIARPLISKR 

           LVEIAEETGA DAVSHGATGK GNDQVRFELC AYSLNPEIEV IAPWRKWELG 
           LVEIAEAEGA DAISHGATGK GNDQIRFELA AYALNPEIKV VAPWREWDLG 
           LVEIAAIEGA DAVAHGATGK GNDQVRFELA AYALNPDIKV IAPWREWDLT 
           LVEIAEETGA DAVAHGATGK GNDQVRFELS AYALNPEIKV IAPWREWDLT 
           LVEIAAEHGA DAVAHGATGK GNDQVRFELS AYALNPEIRV IAPWRLWDLT 
           LVEIAEATGA DAVSHGATGK GNDQVRFELS AYALNPDIKV IAPWREWDLT 
           LVEIAAETGA DAVAHGATGK GNDQVRFELA AYALNPDIKV IAPWREWDLS 
           LVEIAEETGA DAVAHGATGK GNDQVRFELA AYALNPDIKV IAPWREWDLS 
           LVEIAEETGA DAIAHGATGK GNDQVRFELA AYALNPDIKV IAPWREWDLS 
           LVEIAEETGA DAIAHGATGK GNDQVRFELA AYALNPDIKV IAPWREWDLS 
           LVEIAEAEGA DAVAHGATGK GNDQVRFELA AYALNPDIKV IAPWREWDLS 
           LVEIAEEVGA DAVAHGATGK GNDQVRFELA AYALNPDIKV IAPWREWDLS 
           LVEIAEATGA DAVAHGATGK GNDQVRFELA AYALNPDIKV IAPWREWDLT 
           LVEIAEETGA DAVAHGATGK GNDQVRFELA CYALNPNIKV IAPWRLWDLT 
           LVEIAEETGA DAIAHGATGK GNDQVRFELS AAALNPDIKC IAPWREWNLN 
           LVEIAAMTGA DAVAHGATGK GNDQVRFELA AYALNPDIKV IAPWRLWDLT 
           LVEIAAETGA DAVAHGATGK GNDQVRFELA AYALNPDIKV IAPWREWDLS 

           SRTKLIEFAE KHQIPIAKDK RGEAPFSVDA NLLHTSSEGK MLEDPAEEAP 
           SRTKLIEFAE KHQIPIAKDK RGEAPFSVDA NLLHTSSEGK VLEDPAEEAP 
           SRTKLLEFAE ANQIPVAKDK RGDAPFSVDA NLLHTSSEGK VLENPGEEAP 
           SRTRLLEFAE ANQIPIAKDK RGEAPFSVDA NLLHTSSEGK VLENPADEAP 
           SRTRLLEFAE AHQIPISKDK RGEAPFSVDA NLLHTSSEGK VLEDPGVEAP 
           SRTKLLEFAE ANQIPIAKDK RGEAPFSVDA NLLHTSSEGK VLEDPAEMAP 
           SRTKLIEFAE KHQIPVAKDK RGEAPFSVDA NLLHTSSEGK VLEDPAVDAP 
           SRTKLLAFAE ENQIPIAKDK RGEAPFSVDA NLLHTSSEGK VLEDPAVDAP 
           SRTKLIDFAE KNQIPIAKDK RGEAPFSVDA NLLHTSSEGK VLENPAVDAP 
           SRTKLIDFAE KNQIPIAKDK RGEAPFSVDA NLLHTSSEGK VLEDPAVDAP 
           SRTKLIDFAE KHQIPIAKDK RGEAPFSVDA NLLHTSSEGK VLEDPAEDAP 
           SRTKLLEFAE EHQIPVAKDK RGEAPFSVDA NLLHTSSEGK VLEDPAEMAP 
           SRTRLLEFAE AHQIPVAKDK RGEAPFSVDA NLLHTSSEGK VLEDPAVAAP 
           SRTRLLEFAE QNQIPVAKDK RGEAPFSVDA NLLHTSSEGK VLEDPAEMAP 
           SRTSLLTFAE ENQIPIAKDK RGEAPFSVDA NLLHTSSEGK VLEDPAENAP 
           SRTKLIAFAE ENQIPIAKNK RGEAPFSVDA NLLHTSSEGR VLEDPAEMAP 
           SRTKLIEFAE QHQIPIAKDK RGEAPFSVDA NLLHTSSEGK VLEDPAEQAP 

           DHILQRITRP EDAPDTPEMV EITFEKGDAV AINGEPMSPA TILTELNRLG 
           EYVYQRSVAP EDAPNAPEMV EITFERGDAV AIDGEMMSPA TILTKLNELG 
           DYVYQRTVAP EDAPNTPEMV EITFERGDAV AINGEAMSPA TILTKLNELG 
           DYVLQRITRP EDAPDQPEFV EITFEKGDAV AIDGEAMSPA TILTKLNELG 
           DYVAQRIVAV EDAPDTPEFI EVTFEKGDAV AINGEAMSPA TILTRLNELG 
           DYVYQRTVNP EDAPNEPEFI EITFEKGDAV AINGEAMSPA TILTKLNEYG 
           DYVYQRTVSP EQAPDTPEYV EIGFERGDAV SINGEAMSPA TLLAKLNELG 
           DYVYQRTVSP EEAPDTPEYV EIGFERGDAV SINGEAMSPA TILTKLNELG 
           DYVYQRTVNP EDAPDTPEYI EIGFEKGDAV SINGEAMSPA TILTKLNEIG 
           DYVYQRTVNP EDAPDTPEYI EIGFEKGDAV SINGEAMSPA TILTKLNEIG 
           DYVYQRTVNP EDAPNTPEYI EVGFERGDAV SINGEAMSPA TVLTKLNELG 
           DYVYQRTVAP EDAPNEPEFV EVGFERGDAV SINGEAMSPA TILDKLNELG 
           DYVYQRTVHP EDAPNEAEFI EIGFEKGDAV SINGEAMSPA TILTQLNEYG 
           DYVFQRTNNP EDAPDEAQIV EITFDKGDAV AIDGKAVSPA EMLTQLNELG 
           DYVYQRTVNP EDAPDTPEVI EITFEKGDAV AINGEAMSPA TILTQLNEYG 
           DYVYQRTVSP EDAPDTPEFI EVTFERGDAV SINGTALSPA TILTDLNEFG 
           DYVYQRTVNP EDAPDTPEII TVGFEKGDAV SINGEAMSPA TILTALNEYG 

           GKHGIGILDL VENRFVGMKS RGIYETPGGT VLLEAHRGIE QITLDGASGH 
           GKHGVGRLDL VENRFIGMKS RGIYETPGGT VLLEAHRGIE QITLDAGAGH 
           GKHGVGRLDL VENRFVGMKS RGIYETPGGT ILLEAHRGIE QITLDSGAGH 
           GKHGIGILDL VENRFVGMKS RGVYETPGGT VLLEAHRGIE QITLDSGAGH 
           GKHGIGLLDF VENRFVGMKS RGVYETPGGT ILLEAHRGIE QITLDSGAGH 
           RKHGIGRLDF VENRFVGMKS RGIYEAPGGD ILLEAHRGIE QITLDSGAGH 
           GKHGCGRLDL VEGRFVGMKS RGIYETPGGT LLLEAHRGIE SITLDRGAMH 
           GKHGCGRLDL VEGRFVGMKS RGIYETPGGT LLLEAHRGIE SITLDRGAMH 
           GKHGCGRLDL VEGRFVGMKS RGIYETPGGT LLLEAHRGIE SITLDRGAMH 
           GKHGCGRLDL VEGRFVGMKS RGIYETPGGT LLLEAHRGIE SITLDRGAMH 
           GAHGIGRLDL VEGRFVGMKS RGIYETPGGT ILLEAHRGIE QITLDRGAAH 
           GKHGCGRLDL VEGRFVGMKS RGIYETPGGT LLLEAHRGIE SITLDRGAAH 
           GKHGIGRLDL VEGRFVGMKS RGIYETPGGT ILLEAHRGIE SITMDRGAMH 
           KTHGIGRLDF VENRFVGMKS RGIYETPGGT ILLEAHRGIE QITLDSGSGH 
           RKHGVGRLDF VENRFVGMKS RGIYETPGGT ILLEAHRGIE QITLDSGAGH 
           RKHGVGRLDF VENRFVGMKS RGIYETPGGT ILLEAHRGIE QITLDSGAGH 
           RKHGIGRLDF VENRFVGMKS RGIYETPGGT ILLQAHRGIE QITLDSGAGH 

           LKDSIMPRYA ELIYNGFWFS PEREMLQALI DKSQEHVTGT VRLKLYKGAA 
           LKDSIMPKYA ELIYNGFWFS PEREMLQALI DKSQEHVSGT VRVKLYKGSA 
           LKDSIMPRYA ELIYNGFWFS PEREMLQALI DKSQEHVTGT VRVKLYKGSA 
           LKDSIMPRYA ELIYNGFWFS PEREMLQALI DKSQEHVSGT VRLKLYKGSA 
           LKDSIMPRYA ELIYNGFWFS PEREMLQALI DKSQEHVTGT VRLKLYKGSA 
           LKDSIMPRYA ELIYNGFWYS PEREMLQALI DESQKHVTGT VRVKLYKGSA 
           LKDELMPRYA ELIYNGFWYS PERTMLQAAI DASQTHVTGT VRLKLYKGHV 
           LKDELMPKYA ELIYNGFWYS PERIMLQAAI DASQTHVTGT VRLKLYKGHV 
           LKDELMPRYA ELIYNGFWFS PERTMLQAAI DASQTHVTGT VRLKLYKGLA 
           LKDELMPRYA ELIYNGFWFS PERTMLQAAI DASQTHVTGT VRLKLYKGLA 
           LKDELMPRYA ELIYNGFWFS PEREMLQAAI DASQAHVTGT VRLKLYKGSV 
           LKDELMPRYA ELIYNGFWYS PEREMLQAAI DKSQEHVTGT VKLKLYKGSA 
           LKDQLMPQYA ELIYNGFWYS PEREMLQAAI DRSQEHVTGT VRVKLYKGSA 
           LKDSLMPRYA ELIYNGFWFS PEREMLQAAI DKSQELVSGT VRLKLYKGSV 
           LKDSLMPRYA ELIYNGFWFS PEREMLQAAI DKSQELVSGT VRLKLYKGSV 
           LKDSLMPRYA ELIYNGFWFS PEREMLQAAI DKSQEHVTGT VRLKLYKGSV 
           LKDSIMPRYA ELIYNGFWYS PEREMLQALI DKSQEHVTGT VTLKLYKGSV 

           RCVARWSDHS LYSEAHVTFE EDMGAYDQSD AQGFIQLNAL RLKLLSARNR 
           TTVARWSDET LYSEEHVTFE DDMGAYDQTD AQGFIQLNAL RLKLLSARNR 
           STVARWSDRS LYSEAHVTFE DDAGAYDQKD AQGFIQLNAL RLKLLASRAR 
           RTVARWSDHS LYSEAHVTFE EDAGAYDQKD AQGFIQLNAL RLKLLAARDR 
           RTVARWSDHS LYSEAHVTFE EDAGAYDQQD AKGFIQLNAL RLKLLATRNR 
           KTVGRWSEHS LYSEAHVTFE EDAGAYDQKD AQGFIQLNAL RLKLLAARNR 
           RTVGRWSDHS LYSEAHVTFE DDAGAYDQKD AAGFIQLNAL RLKLLAARDK 
           RTVGRWSDHS LYSEAHVTFE DDAGAYDQKD AAGFIQLNAL RLKLLAARDK 
           RTVGRWSDHS LYSEAHVTFE EDAGAYDQTD AAGFIQLNAL RLKLLAARDR 
           RTVGRWSDHS LYSEAHVTFE DDAGAYDQTD AAGFIQLNAL RLKLLAARDR 
           RTVGRWSDHS LYSEAHVTFE DDAGAYDQKD AAGFIQLNAL RLKLLAARNK 
           RTVGRWSDHS LYSEAHVTFE DDAGAYDQKD AAGFIQLNAL RLKLLAARNK 
           TTVGRWSDHS LYSEAHVTFE DDAGAYDQKD AAGFIQLNAL RLKLLAARER 
           FCVGRWSENS LYSEAHVTFE DDAGAYDQKD AAGFINLNAL RLKLLAARKR 
           RTVGRWSDAS LYSEAHVTFE DDAGAYDQKD AAGFIQLNAL RLRLLAARKR 
           SCVGRWSDHS LYSEAHVTFE DDAGAYDQKD AAGFIQLNAL RLKLLAARNR 
           FVVARDSEHS LYSEAHVTFE EDAGAYNQED AAGFIQLNAL RLKLLAARDR 

           K
           K
           R
           R
           R
           R
           R
           R
           R
           R
           R
           R
           R
           R
           R
           R
           R
