# Supplementary material for: Phylogenomic Analysis of Marine Roseobacters
Source: PLoS One. 2010 Jul 15;5(7):e11604. doi: 10.1371/journal.pone.0011604 (PMC2904699; doi:10.1371/journal.pone.0011604)
Supplement: File S1 — Protein sequence alignment of 109 HGT genes. Alignment was filtered by Gblocks to obtain reliable alignment regions for NJ or ML phylogenetic analyses. (0.20 MB ZIP) [file pone.0011604.s007.zip › 109HGTALIGN/ort347.txt]

    17    192
RHB        PVVRIFCVGR NYAAHAAEMG VEDREAPFYF TKLHTGSTLP YPPGTENFHY 
SPO        PIGRIFCVGR NYAAHAAEMG NEDREAPFYF TKILTGATVP YPPGTENFHY 
PGA        PIGRIFCVGR NYAAHAAEMG VEDREQPFYF TKVLSGAEVP YPQGTENFHH 
RGR        PIGRIFCVGR NYAAHAAEMG VEDREKPFYF TKVLSGAEVS YPKGTENFHH 
OBA        PVRRIFCVGR NYADHAREMG QEDLEAPFYF TKCLTGATVP YAPGTSDLHH 
ROS        PVQRIFCVGR NYAAHALEMG NEDREAPFYF NKCLSGASIP YPLETSDCHH 
RCC        PVGRIFCVGR NYADHAAEMG HEDREAPFYF TKLLSGQNMP YPPRTQDLHH 
RDE        PVRRVYCIGR NYAAHAVEMG HDEREAPFFF QKLNTSGSFP YPAQSSDVHH 
RLO        PVRRVYCIGR NYAAHAVEMG HDDREAPFFF QKLNSSGSFP YPAQSSDVHH 
DSH        PVRRVYCIGR NYAAHAIEMG HNDREPPFFF QKLDPSGEFP YPPHTSDVHH 
LVE        PVRRVYCIGR NYAAHAIEMG HDDREAPFFF QKLDSTGTFP YPPHTSDVHH 
SIL        PVRRVYCIGR NYAAHAVEMG HDDREPPFFF QKLDASGRFP YPVMSEDVHH 
SUL        PMRRIFCVGR NYEAHAREMG KDTREAPFFF TKLDTPCTIP YPPQTEDLHH 
OIN        PVRRVFCVGR NYEAHVLEMG NDMRDPPFFF TKLDTPCTVP YPPLTEDFHF 
JAN        PVRRIFCVGR NYAEHAREMG HDDREPPFFF TKVEDGATVP YPPGTENLHF 
OAN        GVHRIFCVGQ NYADHVAEMG GDKADPPIFF MKVQSGATIP FPPATENLHH 
SSE        PVRRIFCVGR NYAAHAREMG KDDREPPFFF TKVGHGATIP YPPQTEGLHH 

           EMELALTIGK PVFRASREEA AAAIHAYGCA LDMTRRDLQL VAREKQRPWD 
           EMELAFAIGK PVFRASRAEA WDAVYAYGCA LDMTRRDQQI RERDKKRPWD 
           EMELVVAISA PLQDATVAQA RAAIWGYGCA LDMTRRDLQL RERQKQRPWS 
           EMELVVAIGR PLSEVSPTAA RAAIFGYGCA LDMTRRDLQL SERKKQRPWS 
           EMELVVALGA SVFRADREAA ANAVYAYACG LDMTRRDRQQ DAKDKRRPWD 
           EMEFVVALSA PAFRVSAADA MDAVYGYACG IDLTRRDLQG VAKEKRRPWD 
           EMELVVAISE TAKNIAKADA MNVVFGYGCG LDMTRRDLQA AAKEKRRPWD 
           EAEVAVFLKS GGTNISPDDA LDHVYGYALC LDMTRRDLQG IAKKAGRPWE 
           EAEVAVFLKS GGTNISPDDA LDHVYGYALC LDMTRRDLQG IAKKAGRPWE 
           EAEVAVMLKS GGTNIPIDEA ESHIYGYALS LDMTRRDLQG EQKKMGRPWE 
           EAELTVVLKA GGTNIAVENA LDLVYGYALS LDMTRRDLQG EMKKAGRPWE 
           EAELLVALGK GGENISEDAA LDHVWGYGLA LDMTRRDLQG IAKKAGRPWE 
           EIELVIAIGK GGRNIAEADV MDHVWGASVG IDLTRRDLQA EAKKAGRPWD 
           EIELVIAIGK GGANIEEADV MDHIWGASAG IDFTRRDLQA QAKKMGRPWD 
           EAELVVAIGT PGRAIAEANA LDHVYGYACG NDLTRRDIQT AAKKAGRPWD 
           EVELVVVLKT GGADIAESVA LSHVYGYAVG NDLTRRDIQA AAKSKGSPWD 
           EAELVVALGT GGANIAEEDA LSHVWGYAAG NDLTRRDLQA AAKELGRPWD 

           LGKDVEGTAV FAELTPAAEM GELGPQRIHL EVNGEVRQDA TLADLIHSCV 
           LGKDVENAAV FAPLTRVADW SPEDDKRIHL EVNGAIKQDA TLAELIWKID 
           LGKDLENGSV FAPLRAAEDW GAPGDQRIWL RVNDEIRQDA SLAELIWSVE 
           LGKDLEAGSV FAPLTPAAEW GPVADQRIWL TVNDEPRQDA TLAELVWSVE 
           LGKDFENAAV IAPLSKTATL PPLGPQSIRL TVNGDVRQEA KLDQLLHDVP 
           IGKDFENASI ISALTPKAEF GDIADQAIRL SVDGRTVQEA TLADMIWSVP 
           TGKDFDNAAI IAPLTPKADT ADIGHLAIKL DVNGETRQQA KLSDMVWSIP 
           IGKAFHASAP VGPVHRVAEV GHLDQGRITL HLNGVLKQDG DLNQMIWKVP 
           IGKAFHASAP VGPVHRVAEV GHLDQGRITL HLNGALKQEG DLNQMIWKVP 
           IGKAFERSAP VGPIHRIEET GPLNEGALRL TVNGETRQEG DLNQMIWKVA 
           IGKAFERSAP IGPIHIVSEV GHLDSGAITL KVNGELRQQG DLNQLIWKTS 
           IGKSFEHAAP VAPLTPATTI GHPDAGVMTL TVNGTPRQQG DLNQMIWKIP 
           WGKAFDNSAP IAALKPIADV PSVEQGRIWL AVNGEVRQDA DLADLIWSVR 
           WAKAFDNSAP IAPLLPIADV ASVETGRIWL AVNGELKQEA DLAQMIWSVR 
           MAKGFDLSAV VGPIHPVSEV GHLERGRISL TRNGEVQQTG DLADMIWSTP 
           MAKGFDNSAV IGTVHPVAEI GHPTAGAVTC SVDGEARQIG DLTQMIWSVP 
           FGKAFDNSAV VGPIHPVSRT GHLSEGSIRF TVNGTIRQEG DLSEMIWSVP 

           EVVMDLSKFY HLAPGDVIMT GTPAGVGPVV AGDRITGGID GL
           EIVSHLSGYY HLRPGDLVMT GTPAGVGPVV AGDVITGGID GL
           DILCHLSLYY HLRPGDLVMT GTPAGVGPVV AGDDIEGGID GL
           EILCHLSGFY DLRAGDLIMT GTPAGVGPVV AGDRIEGGIT GL
           AVIAHLSGYY HLGPGDLIYT GTPAGVGAVE QGDVLKGDID GL
           EIIAHLSRFY HLAPGDLIYT GTPAGVGPVL PGNTLLGEID GL
           EVITDLSTLY TLHPGDLIMT GTPAGVGAVA KGDVLRGTIG DF
           EMISYLSEYY TLAPGDVILS GTPAGVGPVQ KGDAMTIAVE GL
           EMISYLSVYY TLAPGDVILS GTPAGVGPVQ KGDAMTIAVE GL
           EMISYLSEYF ELAPGDVILS GTPSGVAAVE RGDVMEISVE GL
           EMISYLSEYF ELAAGDVIMT GTPSGVGPVV KGDVMEMEIA GL
           EMIAHLSQYY RLAAGDVILT GTPAGVGPVL RGDQLELTFD GL
           EHVAILSQSM ALAPGDIIMT GTPAGVAALV EGDFVTGGVD GI
           EHTATLSRAV TLAPGDIIMT GTPAGVGAVV PGDVLTGGVD GI
           EIIAYLSGLV GFEAGDLIMT GTPAGVGALV PGDTAVVSIA GL
           EIIATLSTLV TLQAGDIIMT GTPAGVGPIV RGQTCLCEIY GL
           EVISILSRSM TLQPGDLIMT GTPAGVGALT SGDTCTVSIM GL
