# Supplementary material for: Phylogenomic Analysis of Marine Roseobacters
Source: PLoS One. 2010 Jul 15;5(7):e11604. doi: 10.1371/journal.pone.0011604 (PMC2904699; doi:10.1371/journal.pone.0011604)
Supplement: File S1 — Protein sequence alignment of 109 HGT genes. Alignment was filtered by Gblocks to obtain reliable alignment regions for NJ or ML phylogenetic analyses. (0.20 MB ZIP) [file pone.0011604.s007.zip › 109HGTALIGN/ort369.txt]

    17    379
RCC        RTNAVHAGIR RSQYNEVSEA IYLTQGFVYD TAEDAEARFI KAGEDEFIYA 
LVE        RTKAVHHGIR RSQYGEVSEA IFMTQGFVYD SAEAAEARFI KAGADEFIYA 
JAN        RTRAVHAGSR RSQYGELSEA MFLTQGFVYP TAEDAEARFI KSGEDEYIYA 
PGA        RTKLVHGGTR RSQYNEVSEA IYLTQGFVYD TAEQAEARFI ETGPDEFIYA 
RGR        RTKLVHGGTR RSQYNEVSEA IFLTQGFVYE NAEQAEARFI ETGEDEFIYA 
SIL        RTKLVHGGTR RSQYNEVSEA IFLTQGFVYD SAEQAEARFI ETGADEFIYA 
SPO        RTQAVHGGTR RSQWGEVSEA IFLTQGFVYE TAEQAEARFI DCGPDEFIYA 
RDE        RTRAVHAGTR RSQYGEVSEA IFLTQGFVYE TAEQAEARFI EAGPDEFIYA 
RLO        RTRAVHAGTR RSQYGEVSEA IFLTQGFVYD TAEQAEARFV EAGPDEFIYA 
OIN        RTQAIHAGTR RSQYGEVSEA IYLTQGFVYD SAEQAEARFE EIGPDEFIYA 
ROS        RTKLVHGGTR RSQYNEVSEA IFLTQGFVYD TAEAAEARFI KAGADEFIYA 
DSH        RTKLVHAGTR RSQYGEVAEA IFLTQGFVYD TAEAAEARFI EAGADEFIYA 
OAN        RTKAVHAGTR RSQYGEVSEA IFLTQGFVYP TAEAAEARFE NLGADEFIYA 
SSE        RTRLVHGGTK RSQWGEMSEA IFLTQGFVYE TAEAAEARFV KAGDDEFIYA 
OBA        RTTLIHGGIR RSQYGEVSEG LFLTQGFVYD SAEAAEARFK ELGEDEFIYA 
SUL        RTKAVHSGTR RSQYNEVSEA VFLTQGFVYD SAEQAEARFQ SLGDDEFIYA 
RHB        RTRAVHGGIR RSQYGELSEA MFMTQAFSYP SAEAAEARFV EAGDDEFIYA 

           RYGNPTVAMF EDRIAALEGA EAGFATASGM AAVNGALTSI LKAGDHVVSA 
           RYGNPTVAMF EDRIAALEGT EDGFATASGM AAVHGALAAM LKAGDHVVSA 
           RYGNPTVAMF EDRIASLEGA EAGFATASGM AAVNGALTSM LRAGDHVVSS 
           RYGNPTVAMF EERIAALEGA EDAFATASGM AAVNGALTSI LKAGDHVVSA 
           RYGNPTVAMF EERIAALEGA EDAFATASGM AAVNGALTSM LKAGDHVVSA 
           RYGNPTVAMF EERIALLEGA EDAFATASGM AAVNGALTSI LKAGDHVVSA 
           RYGNPTVAMF EQRIAALEGG EDAFATASGM AAVNGALVSM LKAGDHVVSA 
           RYGNPTVAMF EERIAALEGA EDAFATASGM AAVSGALTSM LKAGDHVVSA 
           RYGNPTVAMF EDRIAALEGA EDAFATASGM AAVSGALMSM LKAGDHVVSA 
           RYGNPTVAMF EDRIATLEGA EDAFATASGM AAVSGALISM LKAGDHVVSA 
           RYGNPTVAMF EDRIAALEGA EDAFATASGM AAVSGALTSM LRSGDHVVSA 
           RYGNPTVRMF EDRIAAVEGT EDAFATASGM AAVNGALASM LRAGDHVVSA 
           RYGNPTVRMF EDRMAALMDY EDAFACSSGM SAVSGALMAL LKAGDHVVSS 
           RYGNPTMRMF EERLSGYLGF EDGFACASGM AAVNGALMAL TKAGDHVVAS 
           RYGNPTVRMF ENRLSAVVGY EDGFACTSGM AAVTGALTAL LKAGDRVVAS 
           RYGNPTVRMF EDRISGLLGY EDCFACTSGM AAVSGALTSL LKAGDHVVAA 
           RYGNPTNRMF EDRLAQIEGT EDAFACTSGM AAVNGALMAL TKAGDHVVSS 

           RALFGSCLYI LEEILTRYGV EVTFVDGTDL AAWQAAIRPD TKVVFFESIS 
           RALFGSCLYI LQEVLTRFGV QVTFVDGTDL AAWQAAIRPD TKVVFFESIS 
           RALFGSCHYV LDEILTRFGV DVTFVDGPDL DAWRAAMRPD TKAVFFESLS 
           KALFGSCLYI LENILTRYGV EVTFVDGTDL DAWRAALRPD TKAVFFESMS 
           KALFGSCLYI LENILTRFGV EVTFVDGTDL DAWRAAMRPD TKAVFFESMS 
           KALFGSCLYI LENILTRYGV EVTFVDGTDL DQWRAAVRPD TKAVFFESMS 
           KALFGSCLYI LENILTRYGV EVTFVDGTDL EQWRAAVRPE TKAVFFESMS 
           RALFGSCLYV LEEILTRYGV EVTFVDGTDL AQWESAIRDD TRAVFFESIS 
           RALFGSCLYV LEEILTRYGV EVTFVDGTDI AQWKEAIRDD TRAVFFESIS 
           RALFGSCIYV LEEILGRYGV EVTFVDGSDL DAWEAAIRED TRAVFFESVA 
           RALFGSCLYV LEEILTRFGV EVTFVDGTDL DQWRAAIRPG TKAVFFETIS 
           RALFGSCLYI LEEVLTRYGV EVTFVDGTDL AAWRAAIRPD TKAVFFETIS 
           RALFGSCLYV LEDILARFGV NITLVDGTDN AAWDAAIGPD TTLVFLESIS 
           RALFGSCLYV LEDVLARFGV EVTLIDGTDN AAWEAAVRDD TRLVFLESIS 
           RALFGSCLYV LEDVLARFGV EVELVDGTDN AAWSRALTPA TTLVFLESIS 
           RALFGSCLYV LEDILARFGV EVTLIDGTDN AAWDAAIRPD TTMVFFESIS 
           RALFGSCLYV IEEVLGRFGV EITLVDGTDN AAWEAAIRPD TRLVFLESIS 

           NPTLEVIDIA EVSKLAHAVD ATVVVDNVFA TPVYSKAVAQ GADVIIYSAT 
           NPTLEVVDIK AVADLAHAHG ATVIVDNVFS TPVFSDAVAL GADVIIYSAT 
           NPTLEMIDIR AVAEIAHAVG ATVICDNVFA TPTFSDAIAQ GVDVVVYSTT 
           NPTLEVIDIA AVAELAHAVG ATVVVDNVFS TPVFSNAIEQ GADVVIYSAT 
           NPTLEVIDIK AVAEIAHSVG ATVVVDNVFS TPVFSDAIAQ GADVVVYSAT 
           NPTLEVIDIE GVAEIAHAVG ATVVVDNVFS TPVFSNAIAQ GADVVVYSAT 
           NPTLEVIDIT AVAEIAHSVG AKVVVDNVFS TPVFSRAIQQ GADVVVYSAT 
           NPTLQVVDIE AVASLAHAKG AMVLVDNVFA TPVWSRAFEQ GADVVIYSTT 
           NPTLQVVDIE TVAGLAHAKG AIVLVDNVFA TPVWSRAFEQ GADVVIYSTT 
           NPTLEVIDIE AVAKLAHAKG ALVVVDNVFA TPVFSRAISQ GADVVIYSAT 
           NPTLDVVDIR AVAELAHAAG ALVLVDNVFA TPVFSRAIEQ GADVVIYSAT 
           NPTLEVIDIE AVAKLAHAVG ALVIVDNVFA TPIFSRAKDQ GADVIVYSAT 
           NPTLEVVDLQ HVCAVAHKSG ALVLVDDAMA TPIHSYAADC GADIAIVSTT 
           NPTLEVIDLA HVCKVAHAKG ALVLCDDAMA TPVYSYARAC GADISIVSTT 
           NPMLEVVDLA HVVEAAHAVG ALVVVDDAMA TPVYSYSAAC GADLCVISTT 
           NPTLEVVDMR HVVKAAHAVG ALVLADDAMA TPVFSYAKEC GADIAIISTT 
           NPTLEVIDLK HVIDVAHRND ALVIVDNAMI TPVFSYAADL GADLIVYSTT 

           KHIDGQGRAL GGVILGTEDF IRKTVEPYMK HTGGAMSPFT AWIMLKGLET 
           KHIDGQGRAL GGVILGTRDF IRGTVEPFMK HTGGSMSPFT AWLMLKGLET 
           KHIDGQGRCL GGVILGTEEF IRKTVEPYLK HTGGAMSPFN AWVMLKGLET 
           KHIDGQGRVL GGVILGTRDF IRGTVEPYMK HTGGSLSPFN AWTLLKGLET 
           KHIDGQGRVL GGVILGTRDF IRGTVEPYMK HTGGSLSPFS AWTLLKGLET 
           KHIDGQGRAL GGVVLGTKDY IRGTLEPYMK HTGGSLSPFH AWMFVKGLET 
           KHIDGQGRAL GGVIIGSREF IRGTVEPYLK HTGGALSPFS AWIMLKGLET 
           KHIDGQGRTL GGVILGTTDF IRKTVEPYMK HTGGSMSPFT AWVMLKGLET 
           KHIDGQGRAL GGVILGTKDF VRKTVEPYMK HTGGSMSPFT AWVMLKGLET 
           KHIDGQGRAL GGVVLGSRDF IRGTLEPYMK HTGGSMSPFT AWIMLKGLET 
           KHIDGQGRTL GGVILGTRDF IRGTVEPYMK HTGGSMSPFT AWVMLKGLET 
           KHIDGQGRCL GGVICGTRDF VRKVAEPYLK HTGGSLSPFN AWVMLKSMET 
           KHVDGQGRML GGIITGSRDL IRGPIEAYMK HTGGAMNPFT AWTHLKGLET 
           KHVDGQGRML GGMICGPKEL IRGPIEAYMK HSGGAMNPFT AWTHLKALET 
           KHVDGQGRLL GGMICGSKEL IRGPIEAYMK HTGGAMNPFT AWVQLKSLDT 
           KHVDGQGRML GGAICGSKEL IRGPIEAYMK HTGGAMNPFT AWTHLKALET 
           KHVDGQGRML GGAICGSKEL IRGPIETYMK HTGGAINPFA AWTHLKALET 

           MDLRVRAQTA TALYVAQGLE GDGTLVIYPG LASHPQHSLT NAQMGGGTVL 
           MELRVRAQAA SAQHIAQALA ADGTLVIYPG LADHPQHALT MAQMGGGTVM 
           MDLRVRAQTA SAQAIAEALQ DAPGVVIYPG LADHPQHALC QAQMGGGTVV 
           ISLRVNAQAE TALELAQALS GHPALLMYPG LEDHAQHALV QRQLGGGTVL 
           ITLRVNAQAE SALQIAEALN GHPALTIYPG LADHAQNALV QSQLGGGTVL 
           IDLRVNAQAA SALKIAEAFE SHPVLTIYPG LKTHAQNALV QRQLGGGTVL 
           MALRVNAQAE TAQKLAEALE GHPELTLYPG LKSHAQNALI QSQLGGGTVL 
           LDLRVRAQTE NAMALATALE GHEKLVIYPG LASHGQHDLV QRQMGGGTVL 
           LDLRVRAQTE NATALAIALD GHEKLVIYPG IPSHAQHALV KRQMEGGTVL 
           IDLRVRAQAA SAQELAEALD GHAALVLYPG LASHPQNALV MRQMGGGTVL 
           IDLRVRAQTA SAQTIAEALQ GDARLVIYPG LPDHPQHALV RAQMGGGTVL 
           LDLRVRAQAE TAQALAETLE GHAALVIFPH LPSHPQYDLA RAQMAGGTVL 
           LDLRVAQQSV TTMAIATALD SHPKIVRYPT HSAHPQHELA RAQSDGGTVV 
           LELRVRAQAQ GAMALAEALN GHEKLVRYPT HAAHPQHELA RSQSEGGTVL 
           LDLRVQAQAT GALRIAQALE GHPRLVRYPL LPSHPQHEVA MRQGGGGTVL 
           IDLRVRAQAD AAYKIADALN GHPKLVRYPT HPSHPQHTLA TSHAPAGTVL 
           IDLRVRAQSD TALFIANALA DHPKIMSYPL HPSHPQYDIA KAQAPGGTVL 

           AIDAGTQEAA FKLLNALDIW TISNNLGDAK SIVTHPATTT HQRLSDDTKA 
           AIDVGSKDAA FALLNRLEIF TISNNLGDAK SIVTHPATTT HQRLDAATKL 
           AVEATDQAGA FRALNALEIF TISNNLGDAK SIATHPTTTT HQRLTDEQRA 
           SLDLKGKDAA FRFLNALTIP VISNNLGDAK SIATHPATTT HQRLSEELKS 
           SLDLKGKEAA FTFLNALTIP VISNNLGDAK SIATHPATTT HQRLSDVQKD 
           SLDLKGKEAA FAFLNALSIP VISNNLGDAK SIATHPATTT HQRLSEAQRA 
           SLDLRGKPAA FRFLNALTIP VISNNLGDAK SIATHPATTT HQRLSEAQRA 
           AIDLAGKDAA FRFLNAIEVG VISNNLGDAK TILTHPATTT HQRLPQDQKD 
           SIDLAGKEAA FRFLNAIEVG VISNNLGDAK TILTHPATTT HQRLPQDQKD 
           SIDLKGKAAA FAFLNALQVG VISNNLGDAK TIVTHPATTT HQRLPQETKD 
           ALDLKGQEAA FRFLNALDIV IISNNLGDAK SIVTHPATTT HQRLPADQKA 
           ALDIKGKAGA FRFLNALEIV TISNNLGDAK SIATHPATTT HQRLTPEQRA 
           AFEVKGKDAC FKFLNGLELF TISNNFADAK SIVTHPATTT HQRLPQAQKD 
           CFDIKGKDAC FRFLNALEIV LISNNFADAK TIATHPATTT HQRLPQEQKD 
           AFEVKGKAEC FRMLNAFELF TISNNFADSK SIVTHPATTT HQRLPQEQKD 
           AVEVKGKDAC FAFLNALEII TISNNFADAK SIATHPATTT HQRLPDDQKA 
           AFEVKGKDGA FRFQNALEFI IISNNFADAK SIATHPATTT HQRLPQDQKD 

           MLGITPGLLR LSVGLEDCDD LLDDLRDAI
           ELGITPGLIR CSIGLEDPDD LLADLRAAI
           EMGITPGLIR LSIGLEDTDD LVADLLDAL
           ELGITPGLVR FSVGLEDAGD LIADLTQAL
           DLGITPGLVR FSVGLEDTQD LIADLTQAL
           ELGITDGLVR FSVGLEDADD LIADLSQAL
           ELGITPGLIR FSVGLEDAGD LLADLRAAL
           ALGISAGLIR ISVGIEDQED LRKDLFQAL
           ALGISAGLIR ISVGIEDQED LKADLFQAL
           LLGITPGLVR VSVGLEYTGD LKADLLQAL
           ALGITPGLVR LSVGLEDCGD LIDDIRNAL
           GLGITDGLIR LSVGLEDAGD LLRDLQTAL
           LLGISGGLVR LSTGLEDAGD LIDDLLAAL
           ILGITPGLVR LSVGLEDTRD ILSDLLQAL
           VLGISDGAVR LSVGLEDPED LIADLMQAL
           TLGISPGLVR LSAGLEDVDD LIADIRQAL
           ALGITDGLIR FSCGLEDPKD ILSDIEQAL
