# Supplementary material for: Phylogenomic Analysis of Marine Roseobacters
Source: PLoS One. 2010 Jul 15;5(7):e11604. doi: 10.1371/journal.pone.0011604 (PMC2904699; doi:10.1371/journal.pone.0011604)
Supplement: File S1 — Protein sequence alignment of 109 HGT genes. Alignment was filtered by Gblocks to obtain reliable alignment regions for NJ or ML phylogenetic analyses. (0.20 MB ZIP) [file pone.0011604.s007.zip › 109HGTALIGN/ort376.txt]

    17    248
PGA        PQIMGILNVT PDSFSDGGQH DEVGTACAAD GASIIDVGGE STRPGAVLVP 
RGR        PQIMGILNVT PDSFSDGGQH DNVAAACEAD GASIIDVGGE STRPGAELVP 
SIL        PQIMGILNVT PDSFSDGGQF DEVDVACDAD GASIIDVGGE STRPGAAEVE 
SPO        AHLMGILNVT PDSFSDGGRH FGIEAARRAQ GVSLLDVGGE STRPGALEVP 
ROS        PQIMGILNVT PDSFSDGGRH FDPEIALAAD GASILDVGGE STRPGAAPVP 
RDE        PRVMGILNVT PDSFSDGGMH NSIAAALAMT GVDILDVGGE STRPGAQVVP 
RLO        PRVMGILNVT PDSFSDGGTH HSVADALAMV GVDLLDVGGE STRPGAQLVP 
OIN        PRVMGILNAT PDSFSDGGRH ADPQVAVASV GVDMLDVGGE STRPGAETVP 
SSE        CRIMGILNVT PDSFSDGGQF QSSAAALNEA GADIIDVGGE STRPGALAVP 
SUL        PRIMGILNTT PDSFSDGGQH NAVPDALRTA GADILDIGGE STRPGADFVP 
JAN        PRLMGILNTT PDSFSDGGRF DAMPQAVERD GADLIDIGGE STRPGASEIP 
LVE        PRIMGILNVT PDSFSDGGDH ADLVSATAAE GAEIIDIGGE STRPGAVTVA 
OAN        PKIMGILNVT PDSFSDGGLF NAPDAALAAD GADILDIGGE STRPGAATVD 
RCC        PRLMGILNVT PDSFSDGGQF NAPERALESD GAEIIDVGGE STRPGAAEVQ 
OBA        PRIMGILNVT PDSFSDGGRH ETLGAAVAAH EADIIDIGGE STRPGAEEVS 
RHB        PRVMGILNVT PDSFSDGGDH AGFDAAVKAG EADIIDIGGE STRPGAEEVA 
DSH        PRLMGILNTT PDSFSDGGRF DGLGAAVAAQ GAEILDIGGE STRPGAREIP 

           EEEEIRRTAP VIAAIRAPIS IDTRKAVVLA EALEAGASLT NDVSGFTFDP 
           EEEEIRRTAP VIEAIRAPIS IDTRKAVVLA EALEAGASLT NDVSGFTFDP 
           ELAEITRTAP VIAAIRDAIS IDTRKATVGM EALEAGASLI NDVSGFTFDA 
           AEDEIHRTAP VIEAIRAAIS IDTRKASVAE AALAAGASLV NDVSGFTFDA 
           IKDEIARTAP VIAALRAPIS IDTRKTPVAS AAHAAGANLI NDVAGFTYDA 
           QTEEVQRTAP VIRALRATIS IDTRKTSVAE AALDAGATLV NDVSGFTFDV 
           ALEEIERTAP VIQALRQAIS IDTRKTPVAE AAIDAGATLV NDVSGFTFDA 
           AAVEIARVVP VIEGLRAAIS IDTRKAAVAE AAVAAGAGLV NDVAALTFDP 
           REAEIARVEP VIRAIATPVS IDTRKSVVAE AAVDAGARLV NDISGFVYDP 
           VSEEITRTAP VIAALRGPIS IDTRKAAVAE AAVSAGANLV NDVSGFTFDP 
           ADVEIARTAP VISALRGAIS LDTRKAAVAE AGLAAGAAIL NDVSGLRFDA 
           NAAEISRTAP VIAAIRAAIS IDTRKADVAK AAIAAGASLV NDVAAFSHDP 
           VDEEIARIAP VIAAIRMPIS IDTRKARVAQ AAFAAGASMV NDVSAFTYDP 
           TKDEIARTAP VIAAIRAPIS IDTRKAEVGR AALAAGATLV NDVAAFTFDP 
           VEEEIRRTAP VIRAIRDPIS IDTRKAAVAE AALDAGADMV NDVSAFAHDP 
           VDEEIRRTVP VIEALRGPIS IDTRKARVAE AALDAGANIV NDVSAFEFDP 
           VPEEIERTAP VIAALRAPIS IDTRKAAVAA AALDAGADMI NDVSAFGFDP 

           ALAPLTAQAG VPACIMHAQG DPATMQDSPY DNVLLDVYDF LKAQIDRLED 
           ALAPLTAQAG VPACIMHAQG DPATMQDDPY ENVLLDVYDF LSDQIDRLEA 
           ALAPLAAQAG VPVCVMHAQG DPKTMQDNPY ENVVLDVYDF LAAQVDQLEA 
           ALAPLCAETR TPVCIMHAQG DPATMQQDPY DDVLLDVYDF LAAQVDRLVA 
           ALAPFAATHA LPVCVMHAQG TPETMQADPY DTVLLDVYDW LAARIEALIA 
           DLAPLCAARQ VPVCVMHAQG DPATMQERPY DDVLLDVYDF LALQIDRLVQ 
           DLAPLCAARQ VPVCVMHAQG DPATMQARPY DDVLLDVYDF LALQIDRLVQ 
           ALAPFCAARG LPICVMHAKG DPATMQRDPY DDVLLDVYDY LAERIAALEA 
           MLARFCAERN LPVCVMHMMG EPETMQDDPF EDVLLDVYDF LERQILKLED 
           ALGPLCQKLA LPVCVMHAQG DPATMHLDPY DNVLLDVFDA LERQVSILEA 
           RLADVAAQHG APLVLMHSIA TPQTMQAEAY SDVLLDVYDG LEAAIAQARA 
           ALAQVTADAG LPVCLMHAQG DPATMQNDPY DDVLLDVYDF LAARIAQAEA 
           EIARVTAGAG APCCLMHAMG EPATMQDAPY GDVTLDVYDA LEERINTAEA 
           ELASVAAKAG TPVCVMHAQG SPQTMQDDPY DDVLLDVYDF LSDRVEAAVA 
           DLAGLVASRG VPVCLMHAKG PPSTMQQDPY GDVVTEVLDH LLQRVDAAVA 
           ELADLTAEHD VPVCLMHAKG LPDTMQDNPY EDVVGEVMDH LERRIGFAVD 
           EMGPLARKRG VPACLMHARG APETMQNDPY DAVLLDVYDA LEDRIAAQEA 

           IGVVREQIVI DPGIGFGKTL EHNLILLRSL SLFHGLGCPI LLGVSRKGFI 
           IGVVREQIVV DPGIGFGKTL DHNLTLLRNL SLFHGLGCPI LLGVSRKGFI 
           IGVLREQIVI DPGIGFGKTE AHNLALLRNL SLFHGIGCPI LLGVSRKGFI 
           RGMARGQIVI DPGIGFGKTQ DHNLTLLRNL SLFHGIGCPI LLGVSRKRFI 
           LGIPRTQIIT DPGIGFGKTV AHNLTLLQNL SLFHSLGCPI LLGASRKRFI 
           TGVPRDRIIA DPGIGFGKTL DHNLRLLSHL SLFHALGVPI LLGASRKKFI 
           IGVPRDQIIA DPGIGFGKTL EHNLRLLSHL SLFHALGVPI LLGASRKKFI 
           VGIERRNIIA DPGIGFGKTL EHNLALLARL SLFHSLGVPV LLGASRKRFI 
           IGIPRKNIVV DPGIGFGKLM HHNLALLGNV SLYHGLGCAI LVGASRKGFV 
           SGIPRGAILA DPGIGFGKTQ DHNLALLARL SLFHALGTPI LLGVSRKRFI 
           VGVRRDQIIV DPGIGFGKTQ DQNLDLIRRV SLFHSLGCGI LLGVSRKGFI 
           AGIARTAIII DPGIGFGKTQ DHNLTLLRNV SLFHALGCPI LLGASRKRFI 
           AGIGRHQIIV DPGIGFGKTQ DHNLTLLKNL SIFHGLGCAI LLGASRKRFI 
           AGIPHDQIVV DPGIGFGKTL EHNLILLRGI AIFHALGCPI LLGASRKRFI 
           AGIARDSIVI DPGIGFGKTA GHNLDLLGHL SALHDLGLPI LLGASRKRFI 
           RGVKRDRIIT DPGIGFGKTL EHNLELLRHL TLLHDFGLPV LLGVSRKRFI 
           AGLPRSHILA DPGIGFGKTL DHNLALLRGL SLFHGLGCAI LLGASRKSFI 

           GKLGHEPDAA ARAPGSIAVG LAALAQGVQF LRVHDVAETV QAVRLWQA
           GKLGHEPDAA ARAPGSIAVG LAAIGQGVQF LRVHDVAETA QAVRLWQA
           GAIGKEPQAA RRAPGSIAVG LAGFAQGVQL LRVHDVAETA QALRLWQA
           GTIGKEPRAQ ARGPGSISVG LAGLAQGVQI LRVHDVAETA QALRLWAA
           GDISRTPVAA DRVPGSIAVA LAGLAQGVQI LRVHDVAATR AAFDLWRA
           GTLGGAEEAR DRMPGSLAVA LAALKHGTQI VRVHDVPQTL QAIALWRA
           GTLGGAEKAR DRMPGSLAVA LAALKHGTQI VRVHDVPQTL QAIALWRA
           GTIGGGEAGE DRAPGSIAVA LAALNHGIQF LRVHDVAQTI QAIALYRA
           GKLTGAEKAT DRMPGSVACA LAVAAQGVQI VRVHDVAETA QALTMLRA
           GTIGNAPQAQ DRAPGSIAVA LAGLGQGVQM IRVHDVDDTR QAVALWHA
           GTLGSEPDAA RRGPGSAAIG LWALGQGVQL LRVHDIALHR QAVALWWA
           GTIGGGQDAK DRMAGSVAVA LHGLSQGVQI LRVHDTFATK QALALWSA
           GTLGNAPDAR DRTAGSVAIA LHGIGQGMQI LRVHDTFATR QAMSLHMA
           GTIGGGTDAR DRVGGSVSVA LFAARQGVQI LRVHDIFATK QALDLEWA
           GTIGGAEVAA DRVPGSVAVA LYGVAQGAQV LRVHDVSETA QALRLWRA
           GTIGHAPEAK DRLGGSLAIA LHGAAQGMHI IRVHDTRETT QALALMAA
           GTLSATPQAA DRVAGSVAVA LHGAAQGVQV LRVHDVEATR QALALWAP
