# Supplementary material for: Phylogenomic Analysis of Marine Roseobacters
Source: PLoS One. 2010 Jul 15;5(7):e11604. doi: 10.1371/journal.pone.0011604 (PMC2904699; doi:10.1371/journal.pone.0011604)
Supplement: File S1 — Protein sequence alignment of 109 HGT genes. Alignment was filtered by Gblocks to obtain reliable alignment regions for NJ or ML phylogenetic analyses. (0.20 MB ZIP) [file pone.0011604.s007.zip › 109HGTALIGN/ort38.txt]

    17    200
RCC        RRFDGKELVI ATHNQGKLEE IADLLKPYGV SLTSNADHGL PEPEETETTF 
LVE        RRFAGDRLLV ATHNQGKLDE IADLLSPFGV MLSSNADHGL PEPEETETTF 
OAN        RKFGGTDLLI ATHNHGKLEE IANLLSPYGV VVSSNADHGL PEPEETETTF 
RDE        RKFDGKRILI ATHNAGKLEE MQQLFAPYGV DVVGAAEMGL AEPEETESTF 
RLO        RKFDGTRILI ATHNAGKLEE MQQLFAPYGV DVVGAAEMGL AEPEETETTF 
SUL        RKFTGDQILV ATHNAGKLQE MTELFAPFGV TVKGAAEMNL GEPEETENTF 
OIN        RKFTESRILI ATHNAGKLAE MSQLFAPHGV SVFGAAEMNL PEPEETETTF 
ROS        RKFTDDRLLV ATHNAGKLGE ITALLAPYGV EVVGAAALGL AEPDETETTF 
SSE        RKFEGEKLLV ATHNQGKLEE IADLLKPFGV EVVGAAGMGL PEPVEDGTTF 
DSH        SRFKDKTLLV ASHNKGKIEE IAHLLEPYGV RVTSAAAHGL SEPEETETTF 
PGA        RKFVGDRLLV ATHNKGKLEE MKHLLQPFGV TVVGAGEMDL PEPAETEDTF 
RGR        RKFEGDRLLV ATHNKGKLEE MTHLLQPFGV TVVGAGEMNL PEPEETEDTF 
SPO        RAFDGDTLLI ATHNKGKLEE MAHLLQPFGV KVVGAAEMNL PEPEETEDTF 
SIL        RKFNGDTLLV ATHNEGKLGE ITEILAPFGV KVVGAGELNL PEPEETEDTF 
JAN        RRFTGDQLLI ATHNQGKLDE MRHLLQPFGI RVSGAADHDL PEPDETETTF 
OBA        RRFDGKELVI ASHNKGKLRE IAELLTPFGI NVSSAADHGL DEPAETEETF 
RHB        RAFTGDRLVI ASHNKGKLRE IAALVEPFGV TCSSASEFGL EEPDETEDTF 

           VGNAQIKAHA AAQAIGLPAL SDDSGIEIDG LGGAPGVYTA DWAETPNGRD 
           VGNARIKAHA AAQATGLPAL SDDSGITIDG LGGAPGVYTA DWAETPQGRD 
           VGNARIKAHA AVKATGLPAL SDDSGITVDG LDGAPGVYTA DWAETPDGRD 
           IGNARIKARA AVEATGLPAL ADDSGIEVEA LNNAPGVYTA DWAETPNGRD 
           IGNARIKARA AVAATGLPAL ADDSGIEVEA LNDAPGVYTA DWAEIPNGRD 
           IGNARIKARA AVAATGLPAL ADDSGIEVEA LDNAPGVYTA DWSETPNGRD 
           VGNARIKAHA AAKATGMPAL ADDSGIEVEA LDNAPGVYTA DWAETENGRD 
           LGNARIKAHA AARATGLPAL SDDSGIVIDA LDGAPGVYTA DWAETETGRD 
           IENARIKAHA AAKATGLPAL SDDSGIEIDA LDKAPGVYTA DWAETETGRD 
           VGNARIKAHY AAKETGLPAL ADDSGLEVLA LDGAPGVYTA DWAETPTGRD 
           VGNARIKAHA AAKATGLPAL SDDSGITIDA LDGAPGVYTA DWAETGDGRD 
           VGNARIKAHA AAKATGLPAL SDDSGITIDA LDGAPGVYTA DWAETGNGRD 
           VGNARIKAHA AARATGLPAL SDDSGITIDA LDGAPGVYTA DWAETGNGRD 
           VGNARIKAHA AAKATGLPAL SDDSGITIDA LDGAPGVYTA DWAETNNGRD 
           VGNARIKAHA AAKATGLPAL SDDSGIEIDA LGGAPGVYTA DWAETPDGRD 
           VGNARIKAHY AAQATGLPAL SDDSGITVDA LGGQPGVHTA DWAETPDGRD 
           AGNARIKAHF AAKATGLPAL SDDSGIMVDA LDGAPGVYTA DWAETPDGRD 

           FKMAMKRSWA ELEAVSAPFP RTARFCCTLV LAWPDGHDEV FPGVMPGQIV 
           FGMAMNRAWA ELEAARAPFP RLAQFRCTLV LAWPDGHDEV FEGVMAGQIV 
           FVKAMTRTWD ELDARGATEP RVAQFRCCLV LAWPDGHDEV FEGMIPGRVV 
           FVMAMTKTHT KLEEINAPHP RRARFRATLV LAWPDGHDEV FDGRVNGTLV 
           FIMAMTKTHT KLEEINAPHP RRARFRATLV LAWPDGHDEV FDGRVNGTLV 
           FVMAMTKTHR LLEEANAPHP RRARFCATLV LVWPDGHEEV FEGRVNGTLV 
           FVMAMTKTRD LLEEKNAPHP RRARFCATLV LAWPDGHDEV FVGKVNGTLV 
           FGMAMHRAHD ALVASKQPQP WTARFCCTLV LAWPDGHDEV FEGTAEGWVV 
           FVMAMTKSHD LLVKSGAPEP WIARFCCTLV LAWPDGHDEV FPGKMEGRVV 
           FEMAMVKVHD ALIAKGAERP WRARFCCTLV LAWPDGTDMV FPGTMKGQLV 
           FMMAMTRAHN ELEAKGAAHP RLAQFRCTLV LAWPDGHDEV FEGVMPGQLV 
           FMMAMTRAHT ELEAKNAPYP RRAQFRCTLV LAWPDGHDEV FEGVMPGQLV 
           FLMAMTRAHD ALEAKSAPHP RLAQFRCTLV LAWPDGHDEV FEGVAPGHLV 
           FMKAMTRAND EITAKGPDAP RTAQFRCTLV LAWPDGHDEV FEGVMAGSLV 
           FVMAMERAHR ELEAVGASHP RTARFCCTLV LAWPDGHDEV FPGVMEGQVV 
           FPMAMTRVWT LLEERDAPLP RTASFNATLV LAWPDGHDEV FEGKVDGQVV 
           FPMAMRKTWD LLDERGAAEP RTASFNCTLC LAWPDGHDEI FEGRVSGRLT 

           WPMRGDQGHG YDPIFQPDGY DITFGEMDRW EKNKISHRAD AFAKLIAGCF 
           WPMRGDQGHG YDPIFQPEGY AQTFGEMDRW EKNKISHRAD AFAKLIAGCF 
           WPMRGDQGHG YDPIFQPDGF GVTFGEMDRF EKNRINHRAD AFTKLIEGCF 
           WPIRGKTGHG YDPMFQPDGH DMTFAEMDPA EKNRISHRAD AFQKLIAGCF 
           WPMRGKTGHG YDPMFQPDGH DITFAEMDPE QKNRISHRAD AFQKLIAGCF 
           WPIRGDIGHG YDPMFQPDGH DQTFGEMSAD AKNAISHRAD AFAKLISACF 
           WPMRGEQGHG YDPMFQPDGH DVTFAEMDAA QKNSISHRAD AFAKLIAGCF 
           WPMRGAQGHG YDPMFQPLGH DVTFAEMVPT EKNRISHRAD AFRKLVAGCF 
           WPMRGEQGHG YDPIFQPEGY DVTFGEMDRW EKNKISHRAD AFRKFVDGCF 
           WPMRGSQGHG YDPMFQPDGY AQTFGEMDRW EKNKVSHRAD AFRKLTVACF 
           WPIRGKDGFG YDPMFQPDGH TQTCAEMDRW AKNKISHRGQ AVAKFVEACF 
           WPIRGKDGFG YDPMFQPDGH EQTCAEMDRW EKNKISHRGQ AVAKFVEACF 
           WPIRGAAGFG YDPMFVPEGY DVTFAEMDRW EKNKISHRAR AVEKFVKGCF 
           WPIRGEGGFG YDPMFMPEGY DVTCAQLDKD EKNRISHRGR ALAKFVQGCF 
           WPMRGEQGHG YDPVFQPNGY DLTFGEMDRW EKNKISHRAR AVEQLVEIFS 
           WPMRGEEGFG FDPVFLPDGE TETFGEMDPA RKKDMSHRAD AFRKLVKGCF 
           WPMRGDQGFG YDPIFIPDGF DITFGEMDPK QKHEMSHRAV AFAKLVEGCF 
