# Supplementary material for: Phylogenomic Analysis of Marine Roseobacters
Source: PLoS One. 2010 Jul 15;5(7):e11604. doi: 10.1371/journal.pone.0011604 (PMC2904699; doi:10.1371/journal.pone.0011604)
Supplement: File S1 — Protein sequence alignment of 109 HGT genes. Alignment was filtered by Gblocks to obtain reliable alignment regions for NJ or ML phylogenetic analyses. (0.20 MB ZIP) [file pone.0011604.s007.zip › 109HGTALIGN/ort380.txt]

    17    147
OAN        LDDTDRAILR ALVRDATQTA AAIGGRIGLS QPATWRRIKR LREAGILAGQ 
ROS        LDTTDRLILR ELVRDATQSA SAIGRILGLS QPAAWRRINR LRETGVIKGQ 
DSH        LDETDRALLR ALSRDARQTA GALGRKLGLS QPATWRRIKR LEEAGILKGR 
SIL        LDATDLALLR ALSQDATQTA GALGRALGLS QPATWRRIKR LEEAGILSHR 
RDE        LDGIDRRLVR ALADDALQTA GALGRRFGLS QPATWRRIRK LEAAGVLRGR 
RLO        LDDIDRRLVR ALADDALQSA GALGRRFGLS QPATWRRIRK LEAAGVLRGR 
SPO        LDEIDRKLLR ALAQDATQSA GALGRRFGLS QPATWRRIRR LEEAGVIKGR 
OIN        LDEIDRALLR ALARDATQST SALGRRLGLS QPATWRRIRR LEEGGAISGR 
SUL        LDEVDHRLIR SLARDATQSA GALGRHLGLS QPATWRRIKR LEEAGILRGK 
OBA        LDDIDRALLR HLAEDAGLSA SALGRRVGLS QPATWRRVQR LQEAGVLAGA 
SSE        LDDIDRALLR ALAEDATATA GALGRELGLS QPACWRRIKR LREAGLFRDT 
PGA        LDEIDHAFLR ALSRDATQTA GALGRALGLS QPAAWRRIRR LQEAGIITGR 
RGR        LDDIDHALLR ALGRDATQSA GALGRELGLS QPATWRRIRR LQDAGIIRGR 
JAN        LDPTDFAILR LLSQDATLKA SEVGRRVDLS QPAAWRRIKR LTDAGIIAGR 
RHB        IDDTDRAFLR ALSADATLSA GELGRRFGLS QPAAWRRVKR LSDAGILAGR 
RCC        PDDLDFAILR ALSANADQST KQLGQKLGLS QPATWRRIKR LQDAGVIAGR 
LVE        LDDLDRMILR ALSVNADQST TQLATKLGLS QPATWRRIKR LQEAGVIAGR 

           RVSLDAAKLG FGVTVFLGIK LATKGRVSLD DFERAVTAIP EVQLVEHVLG 
           RLELDHEKLG FGVTVFLGVK LATKGRVSLE DFERAVSAIP EVQTVEHILG 
           RLRLDPQALG FGVTVFLGVK LAAKGRVSVE DFERAVTAIP EVQVVQHVLG 
           VLDLDLQKLG FGVTVFVGVK LATKGRVSLD DFERAVSAIP EVQTVEHVLG 
           RLRLNAQSLG FGVTVFLGVK LATKGRVSLE DFERAVSAIP EVQQVEHVLG 
           RLRLNAQSLG FGVTVFLGVK LATKGRVSLE DFERAVSAIP EVQQVEHVLG 
           RLRLNAEALG FGVTVFLGVK LARKGRVSLE DFERAVSAIP EVQTVEHVLG 
           RLRLNAEALG FGVTVFLGIK LATRGRVSLD DFERAVSAIP EVQTVEHVLG 
           RLRLNREALG FGVTVFLGVK LATKGRVSLE DFERAVSAIP EVQTVEHVLG 
           RLDLDLAALG FGVTVFLGVK LGTKGRVSLA DFERAVSAIP EVQTIEHVLG 
           RLDLDAQALG FGVTVFLGVK LATKGRVSLQ DFERAVSAIP EVQTVEHVLG 
           KLDLDAGKLG FGVTVFLGIK LATKGRVSLE DFERAVSAIP EVQTVEHILG 
           KLDLDAGKLG FGVTVFLGIK LATKGRVSLE DFERAVSAIP EVQTVEHVLG 
           RLDLDAQALG FGVTVFLGVK LATKSRVSLE DFERAITAIP EVQTVEHVLG 
           RVEIDHEALG FGVTVFLGVK LAAKGRVSLE DFERAVAAIP EVQLVHHVLG 
           RLELDAEKVG FGVTVFLGVK LATKGRVSLE DFERAIGAIP EVQTVDHVLG 
           RLQLDAAKAG FGVTVFLGVK LATKGRVSLE DFERAVGAVP EVQTVDHVLG 

           LYDYRLRVVA RDLADFERVL RRRVMTLPGV GDVEANVLLS QERRPGP
           LYDYRLRVVA RDISDFERVL RRRIMTLPGV GDVEANVLLS EERRPGP
           AYDYRLRVVA RDISDFERVL RRRIMTLPGA GEVEANVLLS EERRPGP
           FYDYRLRVVA RDIADFERVL RRRIMTLPGA GNVDANVLLS EERRPGP
           LYDYRLRVVA RDLPDFERVL RRRIMTLPGA GEVEANVLLS EERLPGP
           LYDYRLRVVA RDLPDFERVL RRRIMTLPGA GEVEANVLLS EERLPGP
           LYDYRLRVVA RDLSDFERIL RRRIMTLPGA GEVEANVLLS EERLPGP
           LFDYRLRVVA RDLPDFERVL RRRIMTLPGA GEVEANVLLS EERLPGP
           LYDYRLRVVA RDLADFERVL RRRIMTLPGA GAVEANVLLS EERLTGP
           LYDYRLRVTA RDIADFERVL RRRIMTLPGV ANVDANVLLS EDRLPGP
           AYDYRLRVVA RDLADFERVL RRRIMTLPGV GNLDANVLLS EERRPGP
           MYDYRLRVTA RDIADFERVL RRRVMTLPGV GSVDANVLLS EERRPGP
           MYDYRLRVTA RDIADFERVL RRRIMTLPGV GNVDANVLLS EERRPGP
           LYDYRLRVVA RDLADFERVL RRRIMTLPSV GNVEANVLLS EEQRPGP
           LYDYRLRIVA RDLSDFERIL RRRIMTLPGV GEVEANVLLS EERRPGP
           LYDYRLRVVA RDLADFERVL RRRIMTMPGV GDVEANVLLS EERRPGP
           LYDYRLRVVA RDLADFERVL RRRLMTLPGV GNVEANVLLS EERRPGP
