# Supplementary material for: Phylogenomic Analysis of Marine Roseobacters
Source: PLoS One. 2010 Jul 15;5(7):e11604. doi: 10.1371/journal.pone.0011604 (PMC2904699; doi:10.1371/journal.pone.0011604)
Supplement: File S1 — Protein sequence alignment of 109 HGT genes. Alignment was filtered by Gblocks to obtain reliable alignment regions for NJ or ML phylogenetic analyses. (0.20 MB ZIP) [file pone.0011604.s007.zip › 109HGTALIGN/ort395.txt]

    17    370
RDE        FDLQATDGRA RTGVISTPRG DIRTPAFMPV GTAATVKAML PASVRQTGAD 
RLO        FDLQATDGRA RTGVISTPRG DIRTPAFMPV GTAATVKAML PGSVRQTGAD 
RCC        FALNATDGKA RTGVISTPRG DIRTPAFMPV GTAATVKAMM PESVAATGAD 
LVE        FDLHATDGKA RTGAISTPRG VIRTPAFMPV GTAATVKAML PESVAATGAD 
SUL        FDLQARDGAA RTGVISTPRG DIRTPAFMPV GTAATVKAMM PESVAATGAD 
OIN        FTKHAQDGKA RSGVIQTTRG EIRTPAFMPV GTAATVKAMM PESVASTGAD 
PGA        FDLKATDGKA RTGFINTPRG EIRTPAFMPV GTAATVKAMM PESVRATGAD 
RGR        FELKATDGKA RTGVINTPRG EIRTPAFMPV GTAATVKAMM PESVRLTGAD 
SIL        FEMTATDGKA RTGVIHTPRG EIRTPAFMPV GTAATVKAMM PESVRATGAD 
SPO        FDLHASDGKA RTGVIHTPRG GVRTPAFMPV GTAATVKAMM PESVRATGAD 
ROS        FEKLAQDGAA RAGVIHTPRG EIRTPAFMPV GTAATVKAMM PESVRATGAD 
OAN        FDLAATDGAA RTGVMHTPRG DIRTPAFMPV GTAATVKAMM PESVRKTGAD 
OBA        FEKLGQDGKA RLGRISTPRG EIRTPAFMPV GTAATVKAMM PESVAATGAD 
RHB        YSLNATDGKA RTGVISTPRG EIRTPAFMPV GTAATVKAML PESVAATGAD 
SSE        FDLNARDGRA RTGVIRTPRG EIRTPAFMPV GTAATVKGMM PESVRETGAD 
JAN        FRLDATSGKA RTGVIQTPRG DIRTPAFMPV GTAATVKAMM PESVAATGAD 
DSH        FTRLGQDGAA RLGRINTPRG EIRTPAFMPV GTAATVKAMR PESVRETGAD 

           ILLGNTYHLM LRPTAERIDR LGGLHRFMDW DGPILTDSGG FQVMSLAALR 
           ILLGNTYHLM LRPTAERIER LGGLHKFMDW DRPILTDSGG FQVMSLAALR 
           ILLGNTYHLM LRPTAERIDR LGGLHKFMNW DKPILTDSGG FQVMSLADLR 
           ILLGNTYHLM LRPTAERIAR LGGLHKFMNW DKPILTDSGG FQVMSLAGLR 
           ILLGNTYHLM LRPTAERIDR LGGLHKFMNW DKPILTDSGG FQVMSLSGLR 
           ILLGNTYHLM LRPTAERIAK LGGLHKFMNW DKPILTDSGG FQVMSLAGLR 
           ILLGNTYHLM LRPTAERIDR LGGLHKFMNW ERPILTDSGG FQVMSLAGLR 
           ILLGNTYHLM LRPTAERIDR LGGLHKFMNW ERPILTDSGG FQVMSLAGLR 
           ILLGNTYHLM LRPTAERIDR LGGLHKFMNW DRPILTDSGG FQVMSLAGLR 
           ILLGNTYHLM LRPTAERIDR LGGLHRFMNW DRPILTDSGG FQVMSLAGLR 
           ILLGNTYHLM LRPGAERIDR LGGLHRFMNW ERPILTDSGG FQVMSLAGLR 
           ILLGNTYHLM LRPTAERIAR LGGLHKFMNW DRPILTDSGG FQVMSLAGMR 
           ILLGNTYHLM LRPSAERIDR LGGLHRFMNW ERPILTDSGG FQVMSLASLR 
           ILLGNTYHLM LRPGAERVER LGGLHRFMNW DKPILTDSGG FQVMSLAELR 
           ILLGNTYHLM LRPGAERVAR LGGLHRFMNW ERPILTDSGG FQVMSLSDLR 
           ILLGNTYHLM LRPTAERIAN LGGLHSFMNW DKPILTDSGG FQVMSLADLR 
           ILLGNTYHLM LRPTAERIAR LGGLHRFMNW DRPILTDSGG FQVMSLTGLR 

           KLTEEGVSFK SHIDGSRHML TPERSMEIQR LLGSDIVMCF DECPALPADR 
           KLTEEGVSFK SHIDGSRHML TPERSMEIQR LLGSDIVMCF DECPALPADR 
           KMTETGVTFK SHIDGSKHEL TPERSMEIQK LLGSDIVMCF DECPALPADR 
           KLTEEGVTFK SHIDGSRHHL SPERSMEIQA LLGSDIVMCF DECPALPADR 
           KLTEKGVTFK SHVDGSKHEL TPERSMEIQK LLGSDIVMCF DECPALPADR 
           KLTERGVTFK SHIDGSKHEI TPERSMEIQE LLGSDIVMCF DECPALPADR 
           KLTEKGVTFK SHVDGSKHEL TPERSMEIQK LLGSDIVMCF DECPALPADR 
           KLTEKGVTFK SHVDGSKHEL TPERSMEIQR LLGSDIVMCF DECPALPADR 
           KLTEKGVTFK SHIDGSRHEL TPERSMEIQR LLGSDIVMCF DECPALPADR 
           KLTEKGVTFK SHIDGSKHEL TPERSMEIQR LLGSDIVMCF DECPALPADR 
           KLTEQGVTFK SHIDGSKHEL TPERSMEIQR LLGSDIVMCF DECPALPASD 
           KLTEEGVVFQ SHYDGSKHNL TPERSMEIQA LLGSDIVMCF DECPALPADR 
           KLTEEGVRFK SHIDGSDHML TPERSMEIQR LLGSDIVMCF DECPALPADR 
           KLTEEGVTFR SHVDGSKHVL SPETSMEIQR QLGSDIVMCF DECPALPADE 
           KLTEEGVTFR SHVDGSKHML SPETSMEIQR LLGSDIVMAF DECPALPADR 
           KLTEEGVTFR SHIDGSKHLL SPERSMEIQK LLGSDIVMCF DECPALPADR 
           KLTEQGVTFK SHIDGSKHML SPERSMEIQK LLRSDIVMCF DECPALPAPR 

           AAIEKSMQLS MRWAARSKDA FGDRPGHALF GIQQGGLEED LRAESAAALR 
           AAIEKSMHLS MRWAARSRDA FGDRPGHALF GIQQGGLEED LRAQSAAALR 
           ARIAESMQLS MRWAQRSRDA FGDRPGHALF GIQQGGLEED LRAQSAEALK 
           DRIKSSMDLS MRWAQRSRDA FGDRPGHALF GIQQGGLEQD LREESAQALQ 
           ARIAESMRMS MRWAKRSREA FGDRPGHALF GIQQGGLERD FREESAKALI 
           DRIASSMRMS MRWAKRSREA FGDRPGHMLF GIQQGGLEQD FRQESAEALR 
           DRIAESMRLS MRWAERSREA FGDRPGHALF GIMQGGLEQD LREESAEALT 
           DRIAESMRLS MRWAERSREA FGDRPGHALF GIMQGGLEQD LREESAEALK 
           DRIAESMRLS MRWAERSREA FGDRPGHALF GIQQGGLEQD FREESAEALT 
           DRIAESMRLS MRWAERSREA FGDRPGHALF GIMQGGLEQD LREESAQALR 
           KAVAESMRLS MRWAARSKDA FGDRPGHALF GIMQGGVTPE LREESAEALK 
           ARLEDSMQMS MRWAKRSRVA FGGRPGHALF GIQQGGLDEG LRKQSADALQ 
           GRIEESMRLS MRWAARSREA FGDRPGHALF GIQQGGLEED LRAESARALR 
           TTVAQSMRLS MRWAQRSRDA FGDRPGHALF GIQQGGVTED LRGESAEALT 
           ARLEESMRLS MRWAARSREA FGDRPGHMLF GIQQGGLERD LREESAQALV 
           KALDDSMRLS MRWAARSKEA FGDRPGYALF GIQQGGLEED LREESAKALR 
           ERITESMELS MRWAARSREA FGDWPGHALF GIQQGGLEED LRGKSAEALR 

           EIEFDGYAVG GLAVGEGQAA MFGCLDYAPE QLPRDKPRYL MGVGKPDDIV 
           DIEFDGYAVG GLAVGEGQEA MFGCLDYAPE QLPHEKPRYL MGVGKPDDIV 
           AVEFDGYAVG GLAVGEGQEA MFGVLDFAPD QLPVDKPRYL MGVGKPDDIV 
           AIGFDGYAVG GLAVGEGQEA MFGVLDYAPD QLPVDKPRYL MGVGKPDDIV 
           DVGFDGYAVG GLAVGEGQEA MFGCLDFATD MLPVDRPRYL MGVGKPDDIV 
           EIGFDGYAVG GLAVGEGQEA MFSTLDFSTD MLPEDKPRYL MGVGKPDDIV 
           KIGFEGYAVG GLAVGEGQEA MFDCLDYAPG FLPEDKPRYL MGVGKPDDIV 
           KIGFEGYAVG GLAVGEGQEA MFDCLDYAPG FLPEDKPRYL MGVGKPDDIV 
           KIGFDGYAVG GLAVGEGQEA MFGCLDYAPD MLPVDKPRYL MGVGKPDDIV 
           SVGFDGYAVG GLAVGEGQAA MFDCLDYAPG FLPEDKPRYL MGVGKPDDIV 
           AIGFDGYAVG GLAVGEGQEA MFGVLDYATG FLPEDRPRYL MGVGKPDDIV 
           EIGFEGYAVG GLAVGEGQEA MFGCLDFAPD QLPTQKPRYL MGVGKPDDIV 
           DIGFEGYAIG GLAVGEGQEA MFACLDHAPD QLPEDRPRYL MGVGKPDDIV 
           AIGFDGYAIG GLAVGEGQEA MFGVLDYAPG MLPEDKPRYL MGVGKPDDIV 
           NIGFDGYAIG GLAVGEGQEA MFGCLDFAPG MLPEDKPRYL MGVGKPADIV 
           EIGFDGYAVG GLAVGEGQAA MFGCLDFAPD QLPTDKPRYL MGVGKPDDIV 
           AIEFDGYAVG GLAVGEGQEA MFGVLDYAPG MLPEDKPRYL MGVGKPGDLV 

           GAVARGIDMM DCVLPSRSGR TGQVFTRRGV VNIKNARHAD DPRPLDEQCS 
           GAVARGIDMM DCVLPSRSGR TGQVFTRRGV VNIKNARHAD DPRPLDEHCT 
           GAVKRGIDMM DCVLPSRSGR TGQLFTRRGV INIKNARHAD DPRPLDEHCT 
           GAVKRGIDMM DCVLPSRSGR TGQAFTRHGV VNIKNARHQD DPRPLDEACT 
           GAVARGIDMM DCVLPSRSGR TGQVFTRHGV VNIKNARHAD DPRPLDEACT 
           GAVARGIDMM DCVLPSRSGR TGQVFTRMGV LNIKNARHMD DPRPLDENCS 
           GAVARGIDMM DCVLPSRSGR TGQAFTRYGV VNIKNARHQD DPRPLDEKCS 
           GAVARGIDMM DCVLPSRSGR TGQAFTRYGV VNIKNARHQD DPRPLDEKCS 
           GAVSRGIDMM DCVLPSRSGR TGQAFTRHGV VNIKNARHQD DPRPLDENCS 
           GAVKRGIDMM DCVLPSRSGR TGQVFTRHGV LNIKNARHMD DPRPLDEACT 
           GAVKRGIDMM DCVLPSRSGR TGQVFTRHGV VNIKNARHQD DPRPLDEACG 
           GAVKRGIDMM DCVLPSRSGR TGQVFTRNGV LNIKNARHAD DPRPLDEGCG 
           GAVKRGVDMM DCVLPSRSGR TGQAFTRHGV VNIKNARHAD DPRPLDEGCS 
           GAVKRGVDMM DCVLPSRSGR TGQAWTRRGQ VNIKNARHAD DPRPLDEACA 
           GAVARGIDMM DCVLPSRSGR TGQAWTRRGQ VNLRNARHAD DPRPLDEGCT 
           GAVKRGIDMM DCVLPSRSGR TGQAWTRRGQ VNIKNARHAD DPRPLDEDCT 
           GAVKRGIDMF DCVLPSRSGR TGQVFTRRGV VNIKNARHAD DPRPLDEDCT 

           CPACRSYSRA YLHHVFRSQE IISSMLLTWH NLHYYQELMA GMRSAIAQGT 
           CPACRSYSRA YLHHVFRSQE IISSMLLTWH NLHYYQELMS DMRAAISQGT 
           CPACSNYSRA YLHHVFRAQE MISGMLLTWH NLHYFQEIMQ GMRDAIAAGA 
           CPACRGYSRA YLHHVFRANE MISGMLLTWH NLHYFQQIMA GMRDAISAGT 
           CPACSNYSRA YLHHVFRSQE MISGMLLTWH NLHYFQEIMA GMRDAIAAGT 
           CPACQNYSRA YLHHVFRSQE IISSMLLTWH NLQYYQDIMA GMREAIAAGR 
           CPACSNYSRA YLHHVFRSNE MISGMLLTWH NLHYFQEIMG GMRDAIAAGT 
           CPACSNYSRA YLHHVFRSNE MISGMLLTWH NLHYFQEIMG GMREAIAAGT 
           CPACSNYSRA YLHHVFRSNE MISGMLLTWH NLHYFQDIMA GMRESIAAGT 
           CPACRNYSRA YLHHVFRSQE IISSMLLTWH NLHYFQEIMQ GMREAIAGGT 
           CPACRNYSRA YLHHVFRSQE IISSMLLTWH NLHYFQVIMA EMRAAISEGR 
           CPACSNYSRA YLHHVFRSQE MISGMLLTWH NLTYFQDIMA GMRNAIATQT 
           CPACRSYSRA YLHHVFRSQE MISGMLLTWH NLQYYQDLMA GMRAAIAAGT 
           CPACTGYSRA YLHHVFRAGE MISGMLLTWH NLHYYQELMS HMRAAIAEGR 
           CPCCQNYSRA YLHHVVRAKE MIAGMLLTWH NLHYYQELMA GMRAAIAEAR 
           CPACRNYSRA YLHHVFRAQE MISGMLLTWH NLHYYQELMQ TMRDAIAAND 
           CPACRSYSRA YLHHVFRAGE ILSSMLLTWH NLHYYQELMQ GMRDAIGAGD 

           FDQWTSGFMA ERALGDIEPI 
           FVEWTAAFAT ERAQGDIEPV 
           FADWEADFHA MRALGDIAPL 
           FAAWEADFHA LRAQGDIDPL 
           FDAWQANFHS QRAQGDIDPL 
           FTQWQADFHA GREQGDIDPL 
           FEAWQKDFHD TRAQGDIERL 
           FEAWQKDFHD TRAQGDIERL 
           FEAWQKTFHE TRAQGDIEPL 
           FEAWEAAFHA GRAQGDIEPL 
           FSAWEAAFHA ARAEGDIEPL 
           FAAWEADFHR TRAQGDIDPL 
           FADWEAGFHA ARAAGDIPPL 
           FTAFEAQFHA LRAEGDIDPL 
           FAAFEEAFHA GEALGDIERL 
           FAGFEARFHA DRAEGDIVPL 
           FAGFEARFLA QQAEGDIAPV 
