# Supplementary material for: Phylogenomic Analysis of Marine Roseobacters
Source: PLoS One. 2010 Jul 15;5(7):e11604. doi: 10.1371/journal.pone.0011604 (PMC2904699; doi:10.1371/journal.pone.0011604)
Supplement: File S1 — Protein sequence alignment of 109 HGT genes. Alignment was filtered by Gblocks to obtain reliable alignment regions for NJ or ML phylogenetic analyses. (0.20 MB ZIP) [file pone.0011604.s007.zip › 109HGTALIGN/ort402.txt]

    17    292
PGA        GEVTVAVDYS TVNYKDGLCI GPGGGLVRKY PHVPGIDFAG TVEASSDDRY 
RGR        GEVTVAVDYS TVNYKDGLCI GPGGGLVRKY PHVPGIDFAG TVETSSDERY 
SPO        GEVTVAVEYS TVNYKDGLCI GPGGGLVRKY PHVPGIDFAG TVENSSDERY 
ROS        AEVTVAVEYS TVNYKDGLCI GPGGGLVRSY PHVPGIDFAG TVEASDDARY 
OIN        AEVTVAVEYS TVNYKDGLCI GPGGGLVRNY PHVPGIDFAG TVETSSDDRY 
LVE        GDVTVAVDYS TVNYKDGLCI GPGGGLVRHY PHIPGIDFAG TVEASDDPRY 
DSH        GEVTVDVEFS TVNYKDGLCI GPGGGLVRNY PHVPGIDFAG TVASSDDDRY 
SIL        GEVTVAVYYS TVNYKDGLCL SPGGGLVRNY PHVPGIDFAG TVESSSDERY 
OAN        GDVTVAIEYS TVNYKDGLCV GPGGGLVRNY PHVPGIDFAG TVEASDDPRY 
RCC        GDVTVAVEYS TVNYKDGLCI GPGGGLVRNY PHIPGIDLAG TVEASDNARY 
RDE        GDVTVAVEYS TVNYKDGLCI GPGGGLVRNY PHVPGIDFAG TVETSEDARY 
RLO        GEVTVAVEYS TVNYKDGLCI GPGGGLVRHY PHIPGIDFAG TVETSEDARY 
JAN        GNVTVAVDYS TLNYKDGLCV GPGGGLVRKY PHVPGIDFAG TVETSDDDRY 
SUL        GDVTVAVEYS TVNYKDGLCI GPGGGLVRKY PHIPGIDFAG TVEASDDDRY 
SSE        GEVTVAVDYS TVNYKDGLCV GSGGGLVRKW PHVPGIDFAG VVEESSDDRY 
OBA        GDVTIRVRHT TMNYKDALAI TGKSPVVRRF PMVPGIDIAG EVTASDSPDY 
RHB        GEALIRVTHS AINYKDGLAL TGTSPIFRSF PMVPGIDVAG VVEHDPSGRM 

           RPGDKVVLTG WRVGEAHWGG YAQKANVRAD WLVPLPEGVD TRQAMAVGTA 
           KPGDKVVLTG WRVGEAHWGG YSQKANVRAD WLVPLPEGLD TRQAMAVGTA 
           KPGDKVVLTG WRVGEAHWGG YSQKANVRAD WLVPLPEGLD TRQAMAVGTA 
           KPGDKVVLTG WRVGEAHWGG YSQKARVRAD WLVPLPEGLD TRAAMAVGTA 
           KPGDKVVLTG WRVGEAHWGG YSQKARVKAD WLVPLPDGLD TRQAMAVGTA 
           APGDKVVLTG WRVGEAHWGG YAQKARVKAD WLVPLPDGLT TRAAMAVGTA 
           APGDKVVLTG WRVGEAHWGG YAEQARVKAD WLVPLPEGLT TRQAMAVGTA 
           APGDKVVLTG WRVGEAHWGG YAQKARVKAD WLVPLPEGIT PRQAMAVGTA 
           KAGDKVVLTG WRVGEAYWGG YAQKARVKAD WLVPLPDGLD TRQAMAVGTA 
           KVGDKVVLTG WRVGEAYWGG HSQKARVKAE WLVPLPDGLD TRQAMAVGTA 
           APGDKVVLTG WRVGEAHWGG YGQKARVKAD WLVPLPAGLD TRQAMAVGTA 
           APGDKVVLTG WRVGEAHWGG YSQKARVKAD WLVPLPAGLD TRQAMAVGTA 
           KPGDKVVLTG WRVGEMHWGG YAQKARVKAD WLVPLPEGLT TRQAMAIGTA 
           KPGDKVVLTG WRVGEAHWGG YAQKARVKAD WLVPLPEGLD TRQAMAVGTA 
           KPGDKVVLTG WRVGEAHWGG YAQKARVKAD WLVPLPDGLD TRSAMAVGTA 
           KVGDEVIMNG WGVGEVHWGG YGKYARMKSD WLLKKPEGLS GAQCMALGTA 
           APGTDVVITG HGMGETRWGG YAEKLAVPAD WLIAIPSSMS NEHAAAIGTA 

           GFTAMLSVMA LEDHGLGPVL VTGAAGGVGS VATAILSNLG YEVAAVTGRP 
           GFTAMLAVMA LEDHGLGPVL VTGASGGVGS VATAILANLG YEVAAVTGRP 
           GFTAMLAVMA LEDHGLGPVL VTGAAGGVGS VATAILAHLG YEVAAVTGRP 
           GFTAMLAVMA LEDHGLGEVL VTGAAGGVGS VATAILAHLG HEVAAVTGRP 
           GFTAMLAVMA LEDHGIGPVL VTGAAGGVGS VATAILANLG YQVAAVTGRP 
           GFTAMLAVMA LEDHGIGPVL VTGAAGGVGS VATAILAHLG YQVAAVTGRP 
           GFTAMLAVMA LEDHGLGPVL VTGAAGGVGS VATAILAAKG YEVAGVTGRP 
           GFTAMLAVMA LEDHGLGPVL VTGAAGGVGS VATAILANLG YEVAAVTGRP 
           GFTAMLAVMA LEDHGIGPVL VTGAAGGVGS VATAILANLG HAVAGVTGRP 
           GFTAMLAVMA LEDHGIGPVL VTGAAGGVGS VATAILANLG HDVAAVTGRP 
           GFTSMLAVMA LEDHGLGPVL VTGAAGGVGS VAVAILANLG YEVAGVTGRP 
           GFTSMLAVMA LEDHGLGPVL VTGAAGGVGS VAVAILANLG HEVAGVTGRP 
           GFTAMLAIMA LEDHGLGEVL VTGAAGGVGS VATAILANFG HEVAAVTGRP 
           GFTAMLSVMA LEDHGLGPVL VTGAAGGVGS VAVAILAALG HEVAGVTGRP 
           GLTAMLAVMA LQDHGLGPVL VTGAAGGVGS VATAILANLG HEVAAVTGRP 
           GYTAALCVQR LQDAGLGTIL VTGASGGVGS VAISLLAALG FTVAASTGRT 
           GLTAALCLDA LEDHGVGPMV ITGASGGVGG YAVALAATAG FDVKAVSGRS 

           ETSGYLTSLG ATQIVPREEL NEVKRPLESE NWAGCIDAVG GAMLARVLGQ 
           ETADYLKSLG ATQIVAREEI NEVKRPLESE TWAGCIDAVG GDMLARVLGQ 
           ETADYLTSLG ATQIVARDEI NEVKRPLESE IWAGCVDAVG GAMLARVLGQ 
           EQEGYLRGLG ASRIVPREEL AEVKRPLESE NWTGCVDAVG GAMLARVLGQ 
           ETEDYLKDLG ATQIVAREAL NEVKRPLEGE MWGGCVDAVG GAMLARVLGQ 
           ETADYLTSLG ATQIVAREDL AEVKRPLEGE TWGGCVDAVG GAMLARVLGQ 
           ETAEYLKSLG ATQIVAREEM AEVKRPLESE TWSGCVDAVG GAMLARVLGQ 
           ETADYLQSLG ATQIVPREDL NEVKRPLESE TWAGCVDAVG GDMLARVLGQ 
           ETADYLKSLG ATQIVAREEL NEVKRPLEAE IWGGCVDAVG GEMLARLLGQ 
           ETADYLKSLG ATQIVAREQI NETRRPLEAE MWGGCVDAVG GEMLARVLGQ 
           ETADYIKSLG AAQIVARDEI NEVKRPLEAE TWAGCVDAVG GAMLARVLGQ 
           ETGDYLKSLG ATQIVARDEI NEVKRPLEAE TWAGCVDAVG GAMLARVLGQ 
           EQEDYLKSLG ATRIVAREEI NEVKRPLEAE TWAGCVDAVG GDMLARVLGQ 
           DTADYLKSLG ATQIVAREEL NEVKRPLESE TWAGCIDAVG GEMLARVLGQ 
           EQEAYLRGLG ATEIVPREEL TETKKPLESE RWSGCVDAVA GAMLGRVLKQ 
           EEEAYLKGLG ATEIVDRNTL SEKGRPLDKE LYAGAIDSVG STTLANVLSK 
           SEKDYLMGLG ASEVVDRAPF EEKPRPLGKE QWASAIDVAG GEILANVISG 

           MKYGASVAAV GLAGGADLPA TVIPFLLRGV NLLGIDSVMQ PYDNRLRAWQ 
           MKYGASVSAV GLAGGAGLPA TVIPFLLRGV NLLGIDSVMQ PYDNRLRAWQ 
           MKYGASVAAV GLAGGAGLPA TVIPFLLRGV NLLGIDSVMQ PYANRLRAWE 
           MKYGASVAAV GLAGGAGLPA TVIPFLLRGV NLLGIDSVMQ PYANRLRAWE 
           MEYGASVAAV GLAGGAALPA TVIPFLLRGV NVLGIDSVLQ PYDNRLRAWE 
           MEYGASVAAV GLAGGANLPA TVIPFLLRGV NLLGIDSVMQ PYDNRLRAWA 
           MKYGASVAAV GLAGGAGLPA TVIPFLLRGV NLLGIDSVMQ PYENRMRAWK 
           MKYGASVAAV GLAGGAALPA TVIPFLLRGV NLLGIDSVMQ PFENRQRAWQ 
           IKYGGSVAAV GLAGGAGLPA TVIPFLLRGV NLLGIDSVMQ PYDNRVRAWA 
           MKYGASVSAV GLAGGAGMPA SVIPFLLRGV NLLGIDSVMQ PYDNRVRAWA 
           MKYGASVSAV GLAGGAGLPA TVIPFLLRGV NLLGIDSVMQ PYDNRVRAWE 
           MKYGASVSAV GLAGGAGLPA TVIPFLLRGV NLLGIDSVMQ PYDNRVRAWE 
           MKYGGSVAAV GLAGGAGLPA TVIPFLLRGV NLLGIDSVMQ PYDNRVRAWN 
           MKYGGSVAAV GLAGGAGLPA TVIPFLLRGV NLLGIDSVMQ PYDNRLRAWQ 
           MNYGASVAAI GLAGGAAIDA LITPFILRGV NLLGIDSVMQ PYANRVRAWE 
           IKYDGTVAAC GLAQGFDLPA TVMPFILRGV TLAGVDSVMA PKARREAAWA 
           MQYGGAVAAC GLAQSMNLPT SVAPFILRAV ALLGVDSVYA PPEKRARAWG 

           RIATDLMDKL EAMVKPATLS DLSQLGADIL KGQVKGRVVV DV
           RIAKDLMDKL EAMVQPATLS DLPQLGKDIL KGQVKGRVVV DV
           RIARDLMDKL EAMIRPATLS DLPGLGADIL KGQVQGRVVV DV
           RIARDLMDKL EAMITPATLA DLPRLGADIL KGQVKGRVVV DL
           RVAKDLMEKL EAMVQPASLS DLPKLGADIL KGQVKGRVVV DV
           RIARDLMDKL DAMIQPATLA ELPQLGADIL AGRVKGRVVV DV
           ELAAHLMDKL EAMIQPATLK DLPALGRDIL KGQVKGRVVV DV
           RIASDLLEKL DAMIQPASLT DLPKLGADIL AGQVKGRVVV DV
           RIAKDLMDKL EAMVQPAVLS DLPQLGRDIL KGQVKGRIVV DV
           RIAKDLMDKL EAMIKPATLA DLPQLGRGIL KGEVKGRVVV DV
           RIARDLMDKL EAMVQPATLA DLPKLGSDIL KGQVKGRVVV DV
           RIARDLMDKL EAMVQPATLS DLPKLGSDIL KGQVKGRVVV DV
           FLAKDLMGKL EAMVVPATLS DLPDLGRAIL KGGVRGRVVV DV
           RIGKDLLSKL EDMVVPATLS DLPKLGADIL NGQVRGRVVV DV
           RIASDLMAKL EEMVQPAVLS DLPQLGRDIL KGQVKGRVVV DV
           LLDKQLRAKL AEITQSADIR EVESLADDLI AGKVRGRLVF DI
           RFTPEVVKRF DPMLVREKFD AVDGLAQDLL DQKIRGRVVL SW
