# Supplementary material for: Phylogenomic Analysis of Marine Roseobacters
Source: PLoS One. 2010 Jul 15;5(7):e11604. doi: 10.1371/journal.pone.0011604 (PMC2904699; doi:10.1371/journal.pone.0011604)
Supplement: File S1 — Protein sequence alignment of 109 HGT genes. Alignment was filtered by Gblocks to obtain reliable alignment regions for NJ or ML phylogenetic analyses. (0.20 MB ZIP) [file pone.0011604.s007.zip › 109HGTALIGN/ort405.txt]

    17    327
DSH        MHSYRDLAEA IGHTPLIRLN AASEATGCEI LGKAEFLNPG QSVKDRAALY 
ROS        MRIAQDLAAA VGNTPLIRLR RASEETGCEI LGKCEFLNPG QSVKDRAALF 
SUL        MHVASDLAQA IGNTPLIRLR KASEETGCEI YGKAEFMNPG QSVKDRAALF 
OIN        MQVAKDLAEA IGNTPLIRLR GASEETGCEI LGKAEFMNPG QSVKDRAALF 
RDE        MRVARDLEQA IGNTPLIRLK AASEATGCDI LGKAEFMNPG QSVKDRAALF 
RLO        MRVARDLEQA IGNTPLIRLK AASEATGCEI LGKAEFMNPG QSVKDRAALF 
PGA        MRIAHDLADA IGHTPLIRLN RVSDETGCEI LGKAEFMNPG QSVKDRAALY 
RGR        MRIAHDLADA IGHTPLIRLN RVSDETGCEI LGKAEFMNPG QSVKDRAALY 
SPO        MRIARDLAEA VGHTPLIRLR RVSEETGCEI YGKAEFMNPG QSVKDRAALY 
SIL        MRIARDLADA VGHTPLIRLN KVSEETGCEI LGKAEFLNPG QSVKDRAALY 
SSE        MHIAADLPQA VGNTPLIKLR KASEMTGCEI LGKAEFMNPG QSVKDRAALY 
OBA        MLVAQDLAHA VGNTPMIKLR KVSEATGCTI LGKAEFLNPG QSVKDRAALW 
JAN        MTIHSDLASA IGNTPLIRLR AASEATGCEI LGKAEFLNPG QSVKDRAALF 
OAN        MTIRNDLADA VGNTPLIRLR AASEATGCEI LGKAEFMNPG QSVKDRAALF 
RCC        MTIKTDLADA VGNTPLIKLR AASEATGCTI LGKAEFLNPG QSVKDRAALF 
LVE        MQIRNDFAEA IGNTPLIKLR AASQATGCTI LGKAEFLNPG QSVKDRAALY 
RHB        MDTRKDLVDL IGNTPLVKLK KVSEETGCDI YGKCEFMNPG QSVKDRAALF 

           IIRDAVARGT LKPGGTIVEG TAGNTGIGLA LVGASMGFKT VIVIPETQSE 
           IIRDAIARGD LKPGGTIVEG TAGNTGIGLA LVGASLGFKT VIVIPETQSQ 
           IIQDAIAKGT LKPGGTIVEG TAGNTGIGLA LVGASMGFKT VIVIPETQSQ 
           IIRDAIARGE LKPGGTIVEG TAGNTGIGLA LVGASMGFKT VIVIPETQSQ 
           IIKDAIAKGT LKPGGTIVEG TAGNTGIGLA LVGASMGFKT VIVIPETQSQ 
           IIKDAIAKGM LKPGGTIVEG TAGNTGIGLA LVGASMGFKT VIVIPETQSQ 
           IIKDAIARGD LKPGGTIVEG TAGNTGIGLA LVGASMGFKT VIVIPETQSE 
           IIKDAIARGD LKPGGTIVEG TAGNTGIGLA LVGASMGFKT VIVIPETQSE 
           IIRDAIARGE LQPGGTIVEG TAGNTGIGLA LVGASMGFKT VIVIPETQSE 
           IIKDAIARGE LKPGGTIVEG TAGNTGIGLA LVGASMGFKT VIVIPETQSE 
           IIKDAVEKGL LAPGGTIVEG TAGNTGIGLA LVGASMGFKT VIVMPETQSQ 
           IIQDAIEKGL LEPGGTIVEG TAGNTGIGLA LVGASMGFRT VIVIPETQSQ 
           IIRDAVARGD LRPGGTIVEG TAGNTGIGLA LVGASLGFKT VIVIPDTQSQ 
           IIRDAVAKGT LRPGGTIVEG TAGNTGIGLA LVGASLGFKT VIVIPDTQSQ 
           MIKDAIARGD LRAGGTIVEG TAGNTGIGLA LVGASMGFKT VIVIPETQSQ 
           MIKDAIARGD LRPGGTIVEG TAGNTGIGLA LLGSSMGFKT VIVIPETQSQ 
           IIRDAIARGE LAPGGTIVEG TAGNTGIGIG LVGAAMGFRT IIVIPETQSQ 

           EKKDMLRLAG ADLVQVPAAP YRNPNNYVRY SERLAKRLAE TEPHGAIWAN 
           EKKDMLRLAG ADLVQVPAAP YSNPNNFVRY SERLASELAR TEPNGVIWAN 
           EKKDMLRLAG AELVQVPAAP YRNPNNFVRY SERLANELAR TTNEGVIWAN 
           EKKDMLRLAG AELVQVPAAP YKNPNNFVRY SERLAKELAK TTPEGVIWAN 
           EKKDMLRLAG AELVQVPAAP YRNPNNFVRY SERLAQELAR TTNEGVIWAN 
           EKKDMLRLAG AELVQVPAAP YRNPNNFVRY SERLANELAR TTNEGVIWAN 
           EKKDMLRLAG AQLVQVPAAP YRNPNNFVRY SERLAKELAK TEPNGAIWAN 
           EKKDMLRLAG AQLVQVPAAP YRNPNNFVRY SERLAKELAK TEPNGAIWAN 
           EKKDMLRLAG AELVQVPAAP YRNPNNFVRY SERLARELAK TEPNGAIWAN 
           EKKDMLRLAG AQLVQVPAAP YKNPNNYVRY SERLANELAK TEPNGAIWAN 
           EKKDMLRLAG AELVLVPAAP YSNPNNYVRY SGRLAEELAK TEAKGAIWAN 
           EKKEMIRLAG AELVQVPAVP YKNPNNYVRY SERLAAELAK TEQHGAIWAN 
           EKKDMIRIAG AELIEVPAVP YSNPNNYVKY SGRLAERLAQ SDPNGAIWAN 
           EKKDMIRIAG AQLIEVPAVP YSNPNNYVKY SGRLAERLAQ SDPNGAIWAN 
           EKKDMIRVAG AQLVEVPAVP YANPNNYVKY SGRLAAALNE TEPNGAIWAN 
           EKKDMLRLAG AKLVEVPAAP YSNPNNYVRY SERLAIALRE TEPNGVIWAN 
           EKKDMIRIAG AELVEVPAVP YKNPNNYVKY SGRLAAEIAK TDPKGAIWAN 

           QFDNVANRQA HVETTGPEIW DQTGGKVDGF ICAAGSGGTV AGVGLALQPK 
           QFDNVANRQA HIETTGPEIW DQTGGKVDGF ICAVGSGGTL AGVGMALQPK 
           QFDNVANRQA HIETTGPEIW EQTGGKVDGF CCAVGSGGTL AGIGMALQPK 
           QFDNTANRQA HVETTGPEIW EQTGGKVDGF CCAVGSGGTL VGVAMALQPK 
           QFDNTANRQA HIEGTGPEIW EQTGGKVDGF ICAVGSGGTL AGVSEALKPK 
           QFDNTANRQA HIEGTGPEIW EQTGGKVDGF ICAVGSGGTL AGVSEALKPK 
           QFDNVANRQA HVETTAPEIW EQTGGKVDGF VCAVGSGGTL AGVADALQPK 
           QFDNVANRQA HVETTGPEIW EQTDGKVDGF VCAVGSGGTL AGVAEALQPK 
           QFDNTANRQA HVETTGPEIW EQTGGKVDGF VAAVGSGGTL AGVAEALQPK 
           QFDNVANRQA HVETTGPEIW EQTGGKVDGF ICAVGSGGTL AGIAEALQPK 
           QFDNTANRLA HIETTGPEIW EQTGGKVDGF VCAVGSGGTL AGVGMALQPK 
           QFDNVANRQA HIESTGPEVW EQTGGKVDGF VAAVGSGGTL AGVGMALQPK 
           QFDNVANRQA HIDMTGPEIW EQTEGRVNGF TCAVGSGGTL AGVGMALQPK 
           QFDNVANRQA HIEMTGPEIW EQTEGRVNGF VCAVGSGGTL AGVGMALQPK 
           QFDNTANRQA HIETTGPEIW EQTDGKVDGF TCACGSGGTL AGVGHVLQPK 
           QFDNTANRQA HVETTAPEIW AQTDGKVDGF ICAVGSGGTL AGVALALQPK 
           QFDNVANRQA HIETTGPEIW DQTDGRVDGV VCAVGSGGTL AGLGMALQPK 

           GVKVGLADPD GAALYNFYTG SSISEGIGQG RITANLEGFT PDFACNVPDS 
           GVKVGIADPM GAKLYSWYTG SSIAEGIGQV RITANLEGFT PDFACQVPDA 
           GVKIAIADPD GAALHNYYTG GSIAEGIGQV RITKNLEGFT PDFSYNVSDA 
           GVKIALADPD GAALHNYYTG SSIAEGIGQG RITANLEGFK PDYSYNISDE 
           GVKIGLVDPD GASLYNYYTG SSINEGIGQI RITRNLEGFT PDLSYNVHDA 
           GVKIGLVDPD GASLYNYYTG SSINEGIGQI RITKNLEGFT PDFSYNVHDA 
           GVKIGLADPM GAALYSYYTG GSIAEGIGQV RITKNLEGFK PDFCYQIEDR 
           GVKIGLADPM GAALYSYYTG GSIAEGIGQV RITKNLDGFK PDFAYQVADE 
           GVKIGLADPM GAALFSYYTG GSIAEGIGQV RITRNLEGFK PDFAYQVPDA 
           GVKIGLADPN GAALYSYYTG SSITEGIGQG RITKNLEGLT PDFNYQIPDA 
           GVKIGLADPE GAGLYKIYTG NSITEGIGQG RITANLEGFT PDFCWRVPDD 
           GVKMALADPM GSGVYSLYKG GSITEGIGQG RITKNLEGFR PDMLYQIPDD 
           GVKVALSDPE GSGLYKLYTG NSITEGIGQG RITANLEGFT PDACYKIPDA 
           GVKIGLADPE GSGLYKLYTG NSITEGIGQG RITANLDGFT PDSFYKIPDA 
           GVKVGISDPD GSGLYKLYTG NSITEGIGQG RITANLEGFT PDFAYKIPDA 
           GVKIGLADPE GSALYNFYEG GSVSEGIGQG RITANLEGLT PDYAYRIPDA 
           GVKAAIVDPE GAALYSYYTG SSITEGIGQG RITANLEGFT PDMAYRATDA 

           EALPIVFDLL RHEGICLGGS SGINIAGAIR MARHMGPGHT IVTILCDYGT 
           EALPIVFDLL QYEGLCMGAS TGVNIAGAIR MAREMGPGHT IVTILCDYGT 
           EALPYVFDLL QHEGLCLGAS SGVNVAGAVR LAKDMGPGHT IVTILCDFGT 
           EALPVVFDLL ENEGLCLGAS SGVNVAGAMR MAKDMGPGHT IVTVLCDFGT 
           EALPIVFDLL EHEGLCLGGS SGINIAGAVR MARDMGPGHR IVTILCDYGT 
           EALPIVFDLL EHEGLCLGGS SGMNIAGAMR MARDMGPGHT IVTILCDFGT 
           DALPYVFDLL HEEGLVLGGS SAINIAGAVR MAKDMGPGKT IVTVLCDYGT 
           DALPYVFDLL HEEGLVLGGS SAINIAGAVR MAKDLGPGKT IVTVLCDYGT 
           EALPYIFDLL RQEGLVMGGS TAINIAGAVR MAREMGPGHT IVTVLCDYGT 
           EALPYVFDLL HEEGLVLGGS SGVNIAGAVR LAKELGPGHT IVTILCDYGT 
           EALPVVFDLL QEEGLCLGGS SGVNVAGAIR LAKEMGPGHT IVTILCDYGN 
           EALPYVFDLL AEEGLCVGGS SGINIAGAVR MAREMGPGHT IVTVLCDYGT 
           EALPIVYDIL ADEGLCLGGS SGINVAGAIR MAREMGPGHT IVTILCDYGT 
           EALPIVFDLL ADEGLCLGGS SGINVAGAMG MAKDMGPGHT IVTILCDYGT 
           EALPIVFDLL QHEGLCMGGS TGINIAGAIR LARDMGPGHT IVTILCDYGT 
           EALPLIYDLM QHEGLCMGGS TAINMAGAIR MARDMGPGHV IVTILCDVGS 
           EALPYAFDLL EHEGLCVGGS SAINMAGAVQ MAREMGPGKT IVTILCDYGT 

           RYQSKLFNPD FLRSKDLPVP DWLDANP
           RYQSKLFNPE FLRANSLPTP DWLDQAP
           RYQSKLFNPD FLREKDLPVP AWLDRAP
           RYQSKLFNPE FLREKGLPTP DWLDAAP
           RYQSKLFNPE FLASKGLPVP AWLDRAP
           RYQSKLFNPE FLASKGLPVP AWLDRAP
           RYQSKLFNPD FLREKNLPVP DWMTHTP
           RYQSKLFNPD FLREKNLPVP DWMTHTP
           RYQSKLFNPD FLREKDLPVP EWMSRAP
           RYQSKLFNPE FLKDKGLPVP DWMTHTP
           RYQSKLFNVD FLKDKGLPVP AWMDRAP
           RYQSKLFNPD FLKEKGLPVP DWLTEAP
           RYQSKLFNPD FLREKGLPVP QWMDAKG
           RYQSKLFNPD FLREKGLPVP LWMDQEA
           RYQSKIFNPT FLREKGLPVP DWIEADV
           RYQSKIYNPA FMREKGLPVP AWLEEKA
           RYQAKLYNAE FLRDKGLPVP AFLAREP
