# Supplementary material for: Phylogenomic Analysis of Marine Roseobacters
Source: PLoS One. 2010 Jul 15;5(7):e11604. doi: 10.1371/journal.pone.0011604 (PMC2904699; doi:10.1371/journal.pone.0011604)
Supplement: File S1 — Protein sequence alignment of 109 HGT genes. Alignment was filtered by Gblocks to obtain reliable alignment regions for NJ or ML phylogenetic analyses. (0.20 MB ZIP) [file pone.0011604.s007.zip › 109HGTALIGN/ort406.txt]

    17    982
RCC        LRHQIDRSMY MDEATTVAAL VDAAKLTDAD RARISERAAD LVTQIRNSAD 
LVE        LRDAIDAAIY SDETAAVASL VKTAALSNTD RARICDRAAT LVTQIRTSAD 
OAN        LRSQIDAAYL LDEHVALERL VKQANLTPQD RAAIAEQGAD LVRRIRAASD 
SUL        LRHQIDAGTY TDQDNVLREL VRNAHLSPEE RVKITQDAAQ IVRDIRGHTS 
OIN        LRQTIDARTY ADPDAMLTEL KAQADLSAED RAQITADAAG LVRGIRDTSA 
RDE        LRQSVDEKTY ADPDEIILEM ISQTALTKTD RAQISAAAAR LVDDIRNTTS 
RLO        LRHSVDERTY ADPDSIIQQM IKDAALSKSD REHISGCAAK LVHDIRNTTS 
PGA        LRYRIDAGTY VDQAQMRDQL FALANLDATD RSTISANAAA LVRDIRGHSS 
RGR        LRLQIDAGTY ADQAQMRDQL FALADLSDAD RKTISANAAA LVRDIRGHSS 
SIL        LRDRIDAGTY LDQANMRDAL VALAALSEAD RSAICASATQ LVKDIRGHSS 
SPO        LRTHIDSQTY ADQSALLDQL VAQAALSEVD RAAICAAAAG LVRDIRSSTA 
ROS        IRRAIDLATY ADEAETLARL KAAAALSDAD RARICARGAG LVRDIRGQSS 
SSE        LRTRIDTLTY ASENSVLETL RERADLSAAD RTAISRDAAK LVRDIRSSTR 
JAN        FRQAIASAHL EDDALALDRL RSAHDIAPPV RKAASTRAAR LVASIRAEDR 
RHB        MTPFDDTAKF APEADLIPDL IVDARLSTKD RAAIHSRAVA LVRQIREGEK 
DSH        FRAQVRAHYT AEETALLKSL AARIKLSAHE REKAAAAGAR YVTRVRNETR 
OBA        LRSEMRAATL GPEPVALDRL IETARLSGDD RAAISERAAG LIRNVRASSE 

           PGLMEVFLAE YGLSTDEGIA LMCLAEALLR VPDAETMDEL IEDKIAPSDW 
           PGLMEVFLAE YGLSTDEGIA LMCLAEALLR VPDADTMDDL IEDKIAPSDW 
           PGLMEVFLAE YGLSTDEGIA LMCLAEALLR VPDADTIDAL IEDKIAPSNW 
           PGIMEVFLAE YGLSTDEGVA LMCLAEALLR VPDAETIDAL IEDKIAPSDW 
           PGMMEVFLAE YGLSTDEGVA LMCLAEALLR VPDADTIDAL IEDKIAPSDW 
           PGLMEVFLAE YGLSTDEGVA LMCLAEALLR VPDPETIDAL IEDKIAPSDW 
           PGLMEVFLAE YGLSTDEGVA LMCLAEALLR VPDPETIDAL IEDKIAPSDW 
           PGLMEVFLAE YGLSTDEGVA LMCLAEALLR VPDADTIDAL IEDKIAPSEW 
           PGLMEVFLAE YGLSTDEGVA LMCLAEALLR VPDADTIDAL IEDKIAPSDW 
           PGLMEVFLAE YGLSTDEGVA LMCLAEALLR VPDADTIDAL IEDKIAPSDW 
           PGLMEVFLAE YGLSTDEGIA LMCLAEALLR VPDADTIDAL IEDKIAPSDW 
           PGLMEVFLAE YGLSTDEGIA LMCLAEALLR VPDADTIDAL IEDKIAPSDW 
           PGLMEVFLAE YGLSTEEGVA LMCLAEALLR VPDAETVDAL IEDKIAPSDW 
           GGLMEVFLAE YGLSTAEGLA LMRLAEALLR VPDDATVDAL IEDKIVPAQW 
           PGIMEQFLGE YGLSTEEGVA LMCLAEALLR VPDPDTIDAL IEDKIAPSDW 
           PSMMEAFLAE YGLSTSEGVG LMCLAEALLR VPDADTIDDL IEDKVAPSNW 
           PGMMESFLAE YGLSTKEGVA LMCLAEALLR VPDAETIDDL IQDKIAPHDW 

           GKHLGHSASS LVNASTWALM LTGRVLDPGL TRHLRSAVKR LGEPVIRTAV 
           GKHLGHSASS LVNASTWALM LTGRVLDPGI TRHLRSAVKR LGEPVIRTAV 
           GTHLGKSASS LVNASTWALM LTGRVLDPGI TRHLRSAVKR LGEPIIRKAV 
           GRHMGHSTSP LVNASTWALM LTGRVLDPGP VRHLRAAIKR LGEPVIRTAV 
           GRHMGHSTSS LVNASTWALM LTGRVLDPGP VRHLRAAIKR LGEPVIRTAV 
           GRHLGHSASS LVNASTWALM LTGRVLDPGP VRQLRAALKR LGEPVIRTAV 
           GRHLGHSASS LVNASTWALM LTGRVLDPGP VRQLRAALKR LGEPVIRTAV 
           GKHLGKSTSS LVNASTWALM LTGKVLDRSP VSALRGAMKR LGEPVIRTAV 
           GKHLGKSTSS LVNASTWALM LTGKVLDRSP VSALRGAIKR LGEPVIRTAV 
           GKHMGKSTSS LVNASTWALM LTGKVLDKSP VGALRGAIKR LGEPVIRTAV 
           GKHLGHSSSS LVNASTWALM LTGKVLDASP VGALRGAIKR LGEPVIRTAV 
           GRHMGHSTSP LVNASTWALM LTGKVLKPGP VGHLRSAIKR LGEPVIRTAV 
           SKHMGHSTSP LVNASTWALA LTGKVLDPGP VGHLRNAIRR LGEPVIRTAV 
           SGHRGKSKSG LVNASTLALM LTGRVLSAGI AGTLKGAVKR LGEPVIRKAT 
           GRHMGQAASP LVNASTWALM LTGRVLDPGI AGTLRGMVRR LGEPVIRVAV 
           GAHLGHSSSS LVNASTWALM LTGKVLDRGP ARALRGLVKR LGEPVVRTAV 
           GAHVGDSGSL MVNASTWALM LTGRVLDDGV VGALRGMVRR LGEPVIRTAV 

           ARAMREMGRQ FVLGEDIGKA MKRAEGMQAK GFTYSYDMLG EAARTDADAK 
           GRAMREMGRQ FVLGETIQKA MKRAGGMQAK GFTYSYDMLG EAARTEADAK 
           GRAMREMGRQ FVLGTDITSA MKRAAGMEAK GFTYSYDMLG EAARTEKDAK 
           SRAMKEMGRQ FVLGENINAA MERAKGMEKK GYTYSYDMLG EAARTESDAK 
           SRAMREMGRQ FVLGEDIHAA MKRAKGMEKK GFTYSYDMLG EAARTEADAK 
           SRAMKEMGRQ FVLGENINAA MERAAGMEKK GFTYSYDMLG EAARTEADAK 
           SRAMKEMGRQ FVLGENINAA MERAAGMEKK GFTYSYDMLG EAARTEADAK 
           SRAMKEMGRQ FVLGETIEGA MKRAAGMEAK GYTYSYDMLG EAARTEADAA 
           SRAMKEMGRQ FVLGETIESA MKRASAMEAK GYTYSYDMLG EAARTEADAA 
           GRAMKEMGRQ FVLGETIESA MKRASNMEAK GYTYSYDMLG EAARTEADAS 
           SRAMKEMGRQ FVLGETIQSA MKRASGMEAK GYTYSYDMLG EAARTEADAA 
           GRAMKEMGRQ FVLGETIQGA MDRAAGMEKK GYSYSYDMLG EAARTDGDAT 
           GRAMKEMGSQ FVLGETIEAA MKRGSKMEAK GYTYSYDMLG EAARTEKDAS 
           RRAMKEMGNQ FVLGQTIAEA MKRGRDRAAQ GYTYSYDMLG EAAVTADEAR 
           GQAMREMGRQ FVLGETIEDA IKRAKKQEDK GYTYSYDMLG EAARTARDAR 
           GQSMKVLGRQ FVLGQTIEEG LKNARELEKK GFTYSYDMLG EAARTDADAR 
           GRAMREMGAQ FVLGRDIREA MKNAREREKQ GYTYSYDMLG EAARTDADAM 

           GYHLAYSRAI SAIAEHCTSV AENPGISVKL SALHPRYEVA QEVRVMEELV 
           YYHLAYSRAI SAIADHCVSV AENPGISIKL SALHPRYEVA QQARVMEELV 
           QYHISYSRAI ASIADACITV AENPGISVKL SALHPRYEEA QRDRVMAELV 
           RYHLSYSRAI SAIATACVDS RKNPGISVKL SALHPRYEVA QEASVMRDLV 
           RYHLSYSRAI SAIADACTDI RKNPGISVKL SALHPRYELA QEAAVMRDLV 
           RYHLSYSRAI SAIATACTDI RKNPGISVKL SALHPRYEVA QQEAVMSDLV 
           RYHLSYSRAI SAIATACTDI RKNPGISVKL SALHPRYEVA QQEAVMSDLV 
           RYHLAYSRAI SAIAAACNDI RQNPGISVKL SALHPRYELA QETSVKEQLV 
           RYHLAYSRAI SAIAVACNDI RQNPGISVKL SALHPRYELA QETSVRNELV 
           RYHLAYSRAI SAIASACTDI RENPGISVKL SALHPRYEIA KEESVMQQLV 
           RYHLSYSRAI AAIAEACTDI RANPGISVKL SALHPRYELA QDARVMDELV 
           RYHLSYSRAI TAIATACTDI RSNPGISVKL SALHPRYEVA QREQVMAVLV 
           RYHLAYSKAI SAISNAATDI RKNPGISVKL SALHPRYDEL QADTALNVLV 
           IFYASYADSI AYLAKQATDI RQNPGISVKL SALHPRYEEA QRDRVLSELV 
           RYHEAYSHAI ERMGHVARPV AESPGISIKL SALHPRYEVA QEDRVMRELV 
           RYHAAYAQAI TAIARQATDV RSSPGISVKL SALHPRYEYT HRHSVMADLV 
           RYHGAYAQAI AAIAAKADDV RSNPGISVKL SALHPRYEVA HRDEMLPELV 

           PRVRALALLA KSAGMGFNID AEEADRLSLS LDVIGAVLSE PALAGWDGFG 
           PRVRALALLA KSAGMGFNID AEEADRLALS LDVIGAVLAD PALAKWDGFG 
           PRLRSLAMLA KSAGQGFNVD AEEADRLSLS LDVIEAVVSD TALAGWDGFG 
           PRLRALALLA KSAGMGLNVD AEEADRLGLS LDVIEKVLSE PALSGWDGFG 
           PRLRALALLA KSAGMGLNID AEEADRLALS LEVIDTVMGE PALAGWDGFG 
           PRLRALALLA KSAGMGLNVD AEEADRLGLS LDVIDCVMGE PALRGWDGFG 
           PRLRALALLA KSAGMGLNID AEEADRLGLS LDVIDCVMAD PALRGWDGFG 
           PRLQALALLA KAAGMGLNVD AEEADRLSLS LEVIEEVISD PALAGWDGFG 
           PRLQALALLA KAAGMGLNVD AEEADRLSLS LEVIEEVISD PALAGWDGFG 
           PRLKALALLA KAAKMGLNID AEEADRLSLS LEVIEEVISD PALKGWDGFG 
           PRLRALALLA KAAGMGLNVD AEEADRLSLS LQVIEAVMAE PALKGWDGFG 
           PRLRSLALLA KSAKMGLNID AEEADRLSLS LDVIETVLEE PALAGWDGFG 
           SRLTALCGLA KSAGIGLNID AEEADRLSLS LDVIEQTLGQ PALKGWDGFG 
           PRVLELAQAA KAARMGFNID AEEADRLDLS LDVIEAVLRD ESLAGWDGFG 
           PIVTDLARQA AEANIGLNID AEEQDRLALS LKVIAAVLSN PALHGWNGFG 
           PRAAALVKQA AQAGIGFNVD AEEQDRLDLS LDVIEAMMSD PDLDGWDGFG 
           ARTLQLARAA RDAGIGFNID AEEQDRLDLS LDVIEAVLSD ESLAGWDGFG 

           IVVQAYGQRA PLVIDCLHDM AVRLDRKIMV RLVKGAYWDA EIKRTQVEGI 
           VVVQAYGQRA PLMIDQLYQM AHDLDRKIMV RLVKGAYWDA EIKRAQVQGI 
           VVVQAFGQRA GHVIDWLADL AARTDRKLMV RLVKGAYWDA EIKRAQVLGI 
           IVVQAYGPRA GVVIDALYDM AIRHDRKLMV RLVKGAYWDT EIKRAQVKGV 
           VVVQAYGPRA GTVIDTLYDI ATRHDRRIMV RLVKGAYWDT EIKRAQVEGI 
           IVVQAFGPRA GIVIDTLYEM AKRHDRKIMV RLVKGAYWDT EIKRAQVEGV 
           IVVQAFGPRA GSVIETLYEM AERHDRKIMV RLVKGAYWDT EIKRAQVEGV 
           VVVQAYGPRT GAALDALYDM ANRYDRRLMV RLVKGAYWDT EVKRAQVEGV 
           IVVQAYGPRT GAALDALYDM ADRYDRRLMV RLVKGAYWDT EVKRAQVEGV 
           VVVQAYGPRT GLAIDALYEM AEKYDRRFMV RLVKGAYWDT EIKRAQVEGM 
           IVVQAYGPRA GLVIDTLYEM AQRHDRKLMV RLVKGAYWDT EVKRAQVEGV 
           VVVQAYGQRA SHVIDFLYDL ATRLDRKIMV RLVKGAYWDT EIKRAQVAGI 
           VVVQAYGQRA GAVIDWLHGL AERLDRKIMI RLVKGAYWDS EIKKAQVMGL 
           VVVQAYGKRC APVIDWLYAL AEIHDRRIMV RLVKGAYWDT EIKRAQVAGL 
           VVVQAYGKRA GAVIDWLHAT AEALDRKIMV RLVKGAYWDT EMKHAQVEGH 
           VVVQAYGRRA GPVIETLYDM AERYDRKIMV RLVKGAYWDT EIKLAQELGV 
           VVVQAYGPRA AHVIDWLRDL ALALDRRIMV RLVKGAYWDT EIKLAQVEGL 

           DGFPVFTAKQ HTDISYISNA RKLLGMTDRI YPQFATHNAH TVAAVLDIAE 
           DGFPVFTAKQ HTDISYIATA RKLLGLTDRI YPQFATHNAH TVAAVLDMAE 
           DGFPVFTAKP HTDVSYIANA RKLLGLTDQL YPQFATHNAH TVAAILHLAE 
           EGFPVFTQKA ATDVSYIANA RKLLNMTDRI YPQFATHNAH TVAAVLHMAE 
           DGFPVFTRKA ATDVSYIANA RKLLNMTDRI YPQFATHNAH TVAAVLHMAE 
           EGFPVFTQKA QTDVSYICNA RKLLGMTDRI YPQFATHNAH TVAAILHMAE 
           EGFPVFTQKA QTDVSYICNA RKLLGMTDRI YPQFATHNAH TVAAILHMAE 
           DGFPVFTHKS LTDVSYIANA RKLLSITDRI YPQFATHNAH TVSAILHMAE 
           DGFPVYTNKA LTDVSYIANA RKLLQMTDRI YPQFATHNAH TVSAILHMAE 
           DGFPVFTSKA LTDVSYIANA RKLLSRTDRI YPQFATHNAH TVSAILHMAE 
           DGFPVFTQKS ATDVSYIANA RKLLSMTDRI YPQFATHNAH TVAAILHMAE 
           DGFPVFTSKP ATDVSYIANA RKLLSMTDRI YPQFATHNAH TAAAILDMAE 
           DAFPVFTSKA ATDVSYIANA RRLLGYTDRI YPQFATHNAH TAAAILHMAE 
           PGFPVYTAKA ATDVSYLCCA RQLLDRTDRI YPQFATHNAH TVAATIEMAE 
           PGFPLFTTKP ATDVSYLANA RKLIGYADRL YPQFATHNAH TVAAILHMAE 
           ERFPVFTRKN NTDVSYMACA QMLLDRRDRI YPQFATHNAH TCAAVLQMAE 
           DGFPVFTRKA NTDVSYISCA KKLLEYRDRI YPQFATHNAH TVAAILHMAE 

           FQRLHGMGET LHTIVLQAQK TRCRIYAPVG AHEDLLAYLV RRLLENGANS 
           FQRLHGMGET LHSIVLNAEQ TRCRIYAPVG AHEDLLAYLV RRLLENGANS 
           FQRLHGMGET LHKIVLKDNA TNCRIYAPVG AHEDLLAYLV RRLLENGANS 
           FQRLHGMGET LHNIVMDKHG THCRVYAPVG AHADLLAYLV RRLLENGANS 
           FQRLHGMGET LHDIVMQKHG TRCRIYAPVG AHRDLLAYLV RRLLENGANS 
           FQRLHGMGET LHTLVLQQNK TRCRIYAPVG AHRDLLAYLV RRLLENGANS 
           FQRLHGMGET LHTLVLQQNK TRCRIYAPVG AHRDLLAYLV RRLLENGANS 
           FQRLHGMGET LHNMVLEQNQ THCRIYAPVG AHRDLLAYLV RRLLENGANS 
           FQRLHGMGET LHQMVLEQNQ TNCRIYAPVG AHRDLLAYLV RRLLENGANS 
           FQRLHGMGET LHQMVMDQNK TRCRIYAPVG AHRDLLAYLV RRLLENGANS 
           FQRLHGMGET LHNLVLTANK TRCRIYAPVG AHRDLLAYLV RRLLENGANS 
           FQRLHGMGEA LHDIILKAEG TRCRIYAPVG AHRDLLAYLV RRLLENGANS 
           FQRLHGMGET LHALVKEQNG TGCRIYAPVG AHRDLLAYLV RRLLENGANS 
           FQRLHGMGEA LHEQVRAANM TRCQIYAPVG AHRDLLAYLV RRLLENGANS 
           FQRLHGMGEG LHDIVMRENG TRCRIYAPVG AHRDLLAYLV RRLLENGANS 
           FQRLHGMGAS LHQIVKETEG TRCRIYAPVG AHQDLLAYLV RRLLENGANS 
           FQRLHGMGEA LHHSVLTDET TRCRIYAPVG AHRDLLAYLV RRLLENGANS 

           SFVNQIVDED VPPQVVAACP FPERVNSRGW DLTHAPTLAT IAEGRAPYVQ 
           SFVNQIVDDT VPASVVAACP FPARINSKGW DLTHQPTLDT IDKARAPLVT 
           SFVNQIVDED VSPDVVAADP FPHRANAKGW DITHRPTLVD IDKGRDPFIT 
           SFVNQIVDED VAPEVVAADP FPARVNSMGF DLMHTPTLDV IESARAPWVR 
           SFVNQIVDEN VPPEVVAADP FPQRANAKGF DLAHSPTLAA IEKARAPFVQ 
           SFVNQIVDED VPAEVVAADP FPERCNSRGF DLTHSQTLEA LFEARDGFVV 
           SFVNQIVDED VPAEVVAADP FLERVNARGF DLTHSQTLEA LFDARDAFVV 
           SFVNQIVDEN VPPELVAADP FPERPNSIGF DLGHAPTLAA IDAARAPWVQ 
           SFVNQIVDEN VPPEVVAADP FPERTNSKGF DLGHAPTLAA IDTARAPYVR 
           SFVNQIVDED VPPQVVAADP FPERINSKGF DLRHAPTLAA IEKARAPFVS 
           SFVNQIVDEN VPPEVVAADP FPERPNSMGF DLGHQPTLDA IDAARDPFVA 
           SFVNQIVDEE VSPEDVARDP FPERPNSRGF DLRHQPTLDT IEAARVPYVA 
           SFVNQIVDED VPPETVAADP FPGRDNSKGF DLRHRPTMAR IDAARDAFVT 
           SFVHKIMDED TPPEAVAEDP FPERPNSHGI DLTDPASLAA LDAARAPFVT 
           SFVNQIVDED VPPETIAADP IAGRLNSQGY DLSDAATLAR IYEVREIEVT 
           SFVNQIVDPD IPAEAISADP VPDRRNSRGY RVNEPASILP LMTAREAFVQ 
           SFVHQIVDEN VAPETIARDP FRDRKNAKGW DLSDPLDLAE IEAGRGRFVY 

           NASQQDIAAA LDTAIPRAAA LDAAADAYEA HADELFAILT REAGKGLPDA 
           PATPDDVADA LAGAAIRAAV LRKAADALEK DADTLFALLA REAGKTLPDA 
           FATPDDAKNA IAAATPRADV LRKVAVAFED NAEELFAMLH REAGKTILDA 
           NASEADVAKA LDNAAVRREV LLRAADMLES HYGEIFALLS REAGKGLPDC 
           PASDADVATA LDNAAARRAC LLRAADMFEE RYGEIFAILA REAGKGLPDC 
           WATAADVEAA FATATPRRRV LLQAADLLEA DHAQLFTLLT REAGKNLPDC 
           WATPGDVENA FSNATPRCRI LLHAADLLEA DYAQLFTLLT REAGKSLPDC 
           TAGQAEIETA LSAATPRAEV LNRAADLYEA NYGELFALLT REAGKTLPDC 
           LPSDADLDSA LAAATPRADV LNRAADLYEE NYGELFALLA REAGKTLPDC 
           QSSAEDVELA LASANTRAAA LNKAADLYEA HYGELFALLA REAGKTQMDA 
           PASAADAELS LARAQPRAAV LNRAADLYEA HYGELFALLH REAGKTLPDA 
           WASKDDIEAA LAAATPRGVI LNRVADLYEQ NYGEIFAILS REAGKSIPDA 
           WATAEQATAA AAAAQPRARI LNAAADLYED HFGELFALLH REAGKTLLDA 
           LSTAGDAQTA IETAQARTDV LNRAADLYET HAPELFALLA REAGKTLPDC 
           DADADSVERA LAGAAPRAAI LRRAADLYED ALGPLFAALH REAGKTIPDA 
           EASAEDVACA LDAAETRADM LRKLADMYED NIAELTAITT REAGKTVLDG 
           EASAKDVTAA IDAATARAEI LRRIADLYEE NAEQVFALCT REAGKTLADG 

           VAELREAVDF LRYYAGIWTC ISPWNFPLAI FTGQIAAALA AGNAVLAKPA 
           VAELREAVDF LRYYAGLWTC ISPWNFPLAI FLGQVSAALA AGNAVIAKPA 
           VGEIREAVDF LYYYAGIWTC ISPWNFPLAI FTGQVSAALA AGNAVLAKPA 
           VAELREAVDF LRYYAGIFTC ISPWNFPLAI FCGQVSAALA AGNAVLAKPA 
           VAELREAVDF LRYYAGIFTC ISPWNFPLAI FCGQVTAALA AGNAVLAKPA 
           VAELREAVDF LRFYAGIFTC ISPWNFPLAI FLGQISAALA AGNAVLAKPA 
           VAELREAVDF LRYYAGIFTC ISPWNFPLAI FLGQISAALA AGNAVLAKPA 
           VAELREAVDF LRYYAGVFTC ISPWNFPLAI FSGQIAAALA VGNAVLAKPA 
           VAELREAVDF LRYYAGVFTC ISPWNFPLAI FSGQIAAALA VGNAVLAKPA 
           VAELREAVDF LRYYAGIFTC ISPWNFPLAI FTGQVSAALA TGNAVLAKPA 
           VAELREAVDF LRYYAGIFTC ISPWNFPLAI FSGQIAAALA TGNAVLAKPA 
           VAELREAVDF LRYYAGTFTC ISPWNFPLAI FTGQIAAALA AGNAVLSKPA 
           VAELREAVDF LRYYAGTFAC ISPWNFPLAI FTGQLSAALA AGNAVLAKPA 
           EAELREAVDF LRYYAGRVTC ISPWNFPLAI FTGQISAALA AGNAVLAKPA 
           VGELREAVDF LRYYAGVIAA ISPWNFPLAI FTGQIAAALA AGNAVIAKPA 
           IAEVREAVDF LRFYAGIFVC ISPWNFPLAI FTGQIAAALV MGNAVLAKPA 
           VAEVREAVDF LRYYAGVIAC ISPWNFPLAI FTGQIAAALV TGNAVIAKPA 

           EQTPLIATRA VALLHKAGVP TRALQLLPGG GVGAALTADP CINGVAFTGS 
           EQTPLLAFRA VQILHDAGVP VAALQLLPGG GVGAALTADA RINGVAFTGS 
           EQTGLIAHRA VQLMIEAGVP TDVLHLLPGG GIGAALTSDA RINGVAFTGS 
           EQTPLIAFLA VTLLHDAGVP RHALQLLPGG GVGAALTSDK RINGVAFTGS 
           EQTPLIAKLA VEVLHEAGVP RSALQLLTGG GVGAALTGDA RINGVAFTGS 
           QQTPLIAHRA ITLMYEAGVP RSALQLLPGA GIGALVTSDA RIGGVAFTGS 
           QQTPLIAHRA ISLMYEAGVP RGAVQLLPGA GIGALVTCDA RVGGVAFTGS 
           EQTPLIAHRA ISLLHEAGVP RSALQLLPGA GVGGALTSDA RVGGVAFTGS 
           EQTPLIAYRA VSLLHEAGVP VSALQLLPGG GVGAALTSDP RVGGVAFTGS 
           DQTPLVAFRA VELLHEAGVP RDVLQFLPGR GVGAAITGDA RINGVAFTGS 
           PQTPLIAHRA VQLLHEAGVP RDALQLLPGG PVGAALTSDP RVSGVAFTGS 
           EQTPLIAHLA VGLMHKAGVP ATALQLLPGA GVGAALTSDA RVGGVAFTGS 
           EQTPLIAWRA TQLLHEAGVP ATALQLLPGA GVGAALTSCP DVDGVAFTGS 
           EATPLIAARA VALLHEAGVP KTALQLLPGE GVGAALTSDP RIDGVAFTGS 
           EQTPLVAAMA VRLMHEAGVP RSALQYVPGD GVGATLTSDA RVDGVVFTGS 
           EQTPIIAARA VQMMRDCGLP DAALQLLPGD GVGGPLTSDP RIAGVCFTGS 
           EQTPLVAGLA TRLMHEAGIP RDVLHLLPGD GVGAPLTADP RIAGVCFTGS 

           TATALKIRSN MAAHPGTPLI AETGGLNAMI VDSTALPEHA VRDIVNGAFR 
           TATALKIRAS MATHPGTPLI AETGGLNAMI VDSTALPEHA VRDIVNGAFR 
           TPTALKIRAT MAENPGTPLI AETGGLNAMI VDSTALPEHA VRDILQSAFQ 
           TATALRIRSA MAEHPGAILI AETGGLNAMI VDSTALPEQA VQSVVESAFQ 
           TATALRIRAN MAEHPGTPLI AETGGLNAMI VDSTALPEQA VQAIVESAFQ 
           TATALRIRSA MAENPGTPLI AETGGLNAMI VDSTALPEQA VQAIIESAFQ 
           TATALRIRSA MAENPGTPLI AETGGLNAMI VDSTALPEQA VQAIVESAFQ 
           TATALKIRAA MAEHPGAPLI AETGGLNAMI VDSTALPEQA VQSIIESAFQ 
           TATALKIRAS MADNPGAPLI AETGGLNAMI VDSTALPEQA VQSIIESAFQ 
           TATAMRIRSA MAEHPGTPLI AETGGLNAMI VDSTALPEQA VQAVVESAFQ 
           TATAQKIRAA MAANPGTPLI AETGGLNAMI VDSTALPEQA VQAVIESAFQ 
           TETALKIRAA MAKNPGAPLI AETGGMNAMI VDSTALPEQA VQAIVESAFQ 
           TETAQAIHRA MAENPGAPLI AETGGLNAMI VDSTALPEQA VAAIVESAFQ 
           TATAQVIHRA MASNPSAPLI AETGGLNAMI VDSTALPEQA VKDVVMSAFR 
           TETARVIQGA MAEHPGAPLI AETGGLNAMI VDSTALPEQA VRDIVASSFQ 
           TEVAMIIHKA LAKNPEAVLV AETGGLNAMI VDSTALHEQA VRDILISSFQ 
           TDVAQIINRQ LAETPDAMLI AETGGLNAMI VDSTALPEQA IRDILASSFQ 

           SAGQRCSALR CLYVQEDIAD NLLTMLKGAM DEMHVGDPWH LSTDVGPVID 
           SAGQRCSALR CLYVQSDIAD KLMTMLKGAM DELTVGDPWH LSTDLGPVID 
           SAGQRCSALR CLYVQEDVAD KVIHMLKGAM NELRIGDPWH LTTDVGPVID 
           SAGQRCSALR CLYIQEDIAE DVIEMLEGAM DALVMGNPWD ISTDVGPVID 
           SAGQRCSAVR CLYVQEDIAE DLIRMLTGAM QALNMGDPWH LSTDVGPVID 
           SAGQRCSALR CLYVQEDIAP EFTKMLLGAM QCLTVADPWH LSTDVGPVID 
           SAGQRCSALR CLYVQEDIAP EFTKMLVGAM QCLSVADPWH LSTDVGPVID 
           SAGQRCSALR CLYLQEDIAD NVLKMLKGAM DALHLGDPWN LSTDSGPVID 
           SAGQRCSALR CLYLQDDIAD TVLKMLKGAM DALNLGDPWH LTTDSGPVID 
           SAGQRCSALR CLYLQEDVAE DVLTMLKGAM ELLDLDDPWH LATDSGPVID 
           SAGQRCSALR CLYLQEDIAE DVLTMLKGAM DALNLGNPWA LSTDSGPVID 
           SAGQRCSALR CLYVQDDIAP HFLEMLTGAM DALTVGNPWH LATDCGPVID 
           SAGQRCSALR CLYVQEDIAE DFLKMLTGAM DVLVMDNPWN PATDAGPVID 
           SAGQRCSALR CLYVQKDIAP AFLKALYGAM DELSLGDAWP LANDIGPVID 
           SAGQRCSALR CLYVQEDVAP TLIEMLKGAM DELALGDPWH LSTDVGPVID 
           SAGQRCSALR ILYVQEDVHD KLMEMLSGAL DALVIGDSWN LDVDVSPVID 
           SAGQRCSALR VLYVQRDVEE RVLGMLYGAM DALRMGDPWY LSTDVGPVID 

           AAAHQGIADH IETAKGRIIH QIAAPSAGHF IPPTAIRVAG IDEMTKEIFG 
           AAAHETIAEH IAQARGRILH QISAPATGHF IAPTVIRVQG IAQMTREIFG 
           ETARAGIQDH IDAARGRVLH ALIAPDAGTF IAPTAIRVNG IGDLTREIFG 
           ETAQKGIAEH IETARGRIIA ELTAPTIGTF IAPTMIRVNG IADLEREIFG 
           DTARKGIVEH IEAARGRVIA DLKAPEGGTF VGPAILRVNS IADMKREIFG 
           AAARDGIAQH IAQARGRVIA ETTAPATGTF IAPTLISVPG IAALEREIFG 
           QAARDGIAQH IAQARGRVIA ETTAPTTGTF IAPTLISVPG IAALEREIFG 
           ETARAGILAH IDAARGRVLK EMTAPQGGTF VAPTLIEITG IQALEQEIFG 
           DTARAGILAH IDTARGRVLK EMQAPQGGTF VAPTLISVPG ISALKQEIFG 
           EGSRAKILAH IDEARGRVLK EMQAPQSGTF VAPTMISING ISDLKEEIFG 
           EAARKIITDH VAGARGRVLK ELALPPEGTF VAPTLIKVAG IGALEREIFG 
           EEARAGIAAH IQTARGRLLH ELKTPNAGTY IAPTLIKIGG IGDIEREIFG 
           EEAAEGIRAY VAKARGRVIK ELHAPAPGHF VAPALLRVPG IKAMEREIFG 
           ARAQAGIAAH IATARGRILH EGTAPVLGTF IAPTAIRVTS IADMSEEIFG 
           ADAKAGIEAY VEAHTARVLH RVAAPETGTF VAPTLIEVGG IADLEREVFG 
           ADAQSDILGY IDQHRGTLIK TLAAPDSGTY VTPAIVKVGG IADMEREIFG 
           EEAREGITAY CDEMEGRLLK RLDHAGEGLH VPPHVFRVSG IGEMQREIFG 

           PVLHVATFKA AALDDVIETI NATGYGLTFG LHTRIDDRVQ TIVEKVQAGN 
           PVLHVATFEA RDLDRVIDDI NAMGYGLTFG LHTRIDDRVQ TVVERIEAGN 
           PVLHIATYKS GDLDKIIADI NATGYGLTFG LHTRIDDRVQ QVVENIHAGN 
           PVLHIATFKA TELDKVIDAI NATGYGLTFG LHTRIDDRVQ HVSERIEAGN 
           PVLHVATFKS HELDAVIDAI NATGYGLTFG LHTRIDDRVQ HVSERIEAGN 
           PVLHLATFKA HQLDAVIDDI NATGYGLTFG LHTRIDDRVQ HVCERIAAGN 
           PVLHLATFKA HQLDAVIDDI NATGYGLTFG LHTRIDDRVQ HVCERIAAGN 
           PVLHVVRFKS QDLDQIIRDI NATGYGLTFG LHTRIDDRVQ YICDRIHAGN 
           PVLHVARFKS QELDKVIDDI NATGYGLTFG LHTRIDDRVQ YICDRIHAGN 
           PVLHVATFKS RELDAVIDAI NATGYGLTFG LQTRIDDRVQ HVCDRIHAGN 
           PVLHVATFRS NELDQVIAAI NATGYGLTFG LQTRIDDRVQ HVTEAVHAGN 
           PVLHVATFKS GDLDRVISAI NATGYGLTFG LMTRIDDRVQ HVTEAVHAGN 
           PVLHVATFGS EELDRVIADI NATGYGLTFG LMTRIDDRVQ HVTEAVHAGN 
           PVLHVATFKS SDLDRVIDDI NATGYGLTFG IHSRIDDRIA DVTGRIMAGN 
           PVLHVATFRA EDIDRVIDDI NARGFGLTFG LHTRIDGRVE NLSRRIRVGN 
           PVLHVATFKA NEIDQVVDAI NARRYGLTFG LHTRIDDRVE QIVERIQVGN 
           PVLHVARFDA EELDSVIAEV NAKGYGLTFG LHTRIDIRVQ QVVDRLRVGN 

           IYVNRDQIGA VVGSQPFGGE GLSGTGPKAG GPYYLPRFLP GPTGESNRHS 
           IYVNRDQIGA VVGSQPFGGE GLSGTGPKAG GPHYLPRFLP GPTGESNRHG 
           IYVNRNQIGA VVGSQPFGGE GLSGTGPKAG GPLYMPRFLP GPTGESNRLS 
           IYVNRNQIGA IVGSQPFGGE GLSGTGPKAG GPNYLPRFLP GPTGESNRLS 
           IYVNRNQIGA IVGSQPFGGE GLSGTGPKAG GPNYLPRFMP GPTGESNRLS 
           VYINRNQIGA IVGSQPFGGE GLSGTGPKAG GPHYLTRFLP GPTGESNRLS 
           VYINRNQIGA IVGSQPFGGE GLSGTGPKAG GPHYMTRFLP GPTGESNRLS 
           LYVNRNQIGA IVGSQPFGGE GLSGTGPKAG GPFYMMRFLP GPTGESNRLS 
           LYVNRNQIGA IVGSQPFGGE GLSGTGPKAG GPLYLSRFLP GPTGESNRLS 
           IYVNRNQIGA IVGSQPFGGE GLSGTGPKAG GPNYLARFLP GPTGESNRLT 
           IYVNRNQIGA IVGSQPFGGE GLSGTGPKAG GPNYMARFLP GPTGESNRLS 
           IYVNRNQIGA IVGSQPFGGE GMSGTGPKAG GPHYLTRFLP GPTGESNRLT 
           IYVNRNQIGA IVGSQPFGGE GLSGTGPKAG GPHYLSRFLP GPTGEANQLT 
           LYVNRNQIGA IVGSQPFGGQ GLSGTGPKAG GPSYVPRFLP GPTGETNRLT 
           AYVNRNQIGA IVGSQPFGGE GLSGTGPKAG GPNYVARFLP GPTGELNRLT 
           VYVNRNQIGA IVGSQPFGGE GLSGTGPKAG GPLYLTRFLP GPTGESNRLS 
           LYVNRNQIGA IVGSQPFGGE GLSGTGPKAG GPNYLPRFLP GPTGESNRLT 

           THPRGAILCM GPGAKAAQDQ GGIAVSTEGD LTPGDLAIEQ ALSERKGPIT 
           LHPRGAILCM GPGPEAAAAQ GGVGISAGGD LPAAALALET ALSARDGKII 
           VHPRGPIACL GPDARTQADA GGVPVVPEGN LPADALAYER ALARRTGAIV 
           TLPRPALLCM GPGKDTAAEQ GGNAVELSGS IDATALKLEQ ALSERDGPII 
           TLPRPALLCM GPGAETAAAQ GGVAVEATGQ IDPEALKIDQ ALAARDGAII 
           TLPRPALLCM GPGAQAAKEQ GGVALEAQGK IDPAALAIEV AFAARQGPII 
           TLPRQALLCM GPGTEASREQ GGIAIEAQGQ IAPAALAIEV ALAARTGPII 
           QLARPPLLCL GPGPQAVVAQ GGTAIEATGP LDMRQLEIES WLARRNGPIL 
           QSARPPVLCL GPGETTAQAQ GGTAIIATGP VPAELLSIEQ ALAQRDGPIL 
           VSARPPLLCA GPGAEAVSEQ GGIAIEADGM VDLHRLEIEQ SLAKREGPIV 
           EMARPPLLCL GPTAATVATQ GGTAIRATGA LAAEALAYEL ALSRRSGPIL 
           SHVRPALLCM GPGADLAAAQ GGVAVIATGR VDPEALSYAG AMARRAGPIL 
           CLPRPPVLCL GPGHKAADAQ GGIAYPVTGK VAPELLAFRR ALAARKGPIL 
           THPRGRVLCL GPGSAAARDQ TGCAPVLAPD LPAAALAYRK VLADRDGPIL 
           HWTRPPILCL GPGTRAAEAQ GGEAVVPEGE LTPEALIYAK ALAARKGAIV 
           MVPRGTVLCL GPTPEIAMAQ GAPVVTLDGT VDCVTLTLRV ALSQRDGPII 
           LFPRGTVLCL GPDPELLLDQ GAPLHVIDGQ VDPAMLACRK PLAERDGPIL 

           ALITGMPDAA HVLHERHVCI DTTAAGGNAA LL
           ALITGQPDRA HACHERHVCI DTTAAGGNAA LL
           PLITGALVAG HVLHERHICI DTTAAGGNAA LL
           PLLRGLPDTA RVRAERHVCV DTTASGGNAQ LL
           PLLRGLPNTA RVRAERHVCV DTTASGGNAQ LL
           PLIPGAPDVA RVLAERHVCV DTTASGGNAA LL
           PLIPGAPDVA RVLAERHVCV DTTASGGNAA LL
           PLIPGLPDKA RVQAERHVCV DTTAAGGNAA LL
           PLIPGLPDVA RVQAERHVCV DTTAAGGNAA LL
           PLIPGAPDRA RVLAERHVCV DTTAAGGNAA LL
           PLIPGLPDGA RVLAERHVCV DTTAAGGNAA LL
           PLITGLPDTG HALHERHVCV DTTAAGGNAA LL
           PLITGMPDAA HALTERHVCV DTTAAGGNTA LL
           PLIMDADPKP RLILERHTCI DTTAAGGNAA LL
           PLITGHPDRA HVCHERHLCV DTTAAGGNAD LL
           PLIVDEIAPE RYVLERHLCI DTTAAGGNAK LL
           PLITERIAPS AYTLERAVCV DTTAAGGNAS LL
