# Supplementary material for: Phylogenomic Analysis of Marine Roseobacters
Source: PLoS One. 2010 Jul 15;5(7):e11604. doi: 10.1371/journal.pone.0011604 (PMC2904699; doi:10.1371/journal.pone.0011604)
Supplement: File S1 — Protein sequence alignment of 109 HGT genes. Alignment was filtered by Gblocks to obtain reliable alignment regions for NJ or ML phylogenetic analyses. (0.20 MB ZIP) [file pone.0011604.s007.zip › 109HGTALIGN/ort414.txt]

    17    353
DSH        LKTDYSDAIS SVEEIIEDAR NGRMFILVDH EDRENEGDLV IPAQMATPDA 
SSE        VEHNWRDAIS SVEEIIEDAR NGRMFILVDH EDRENEGDLV IPAQWATPDA 
OBA        VEQSWSDAIS SIEEIIEDAR NGRMFILVDH EDRENEGDLV IPAQMATPEA 
RCC        VEQDWSDAIS KIEDIIEDAR NGKMFVLVDH EDRENEGDLV IPAQMATPDA 
LVE        VEQDWSDAIS KIEDIIDDAR NGRMFILVDH EDRENEGDLV IPAQMATPDA 
JAN        VERDWSDAIS SVDEILEDAR NGRMFILVDH EDRENEGDLV IPAQMATPEA 
OAN        VETDWKDVIS SIEDIIEDAR NGRMFVLVDH EDRENEGDLV IPAQMATPDA 
RHB        VEREWGDVIS SIEEIIEDAR NGRMFILVDH EDRENEGDLV IPAQMATPDA 
SUL        VEAELADAIA PIEEIIEEAR QGRMFVLVDH EDRENEGDLV IPAQFADADA 
OIN        VETGLSDAIS PIEEIIEDAR QGRMFILVDH EDRENEGDLV IPAQFADAAA 
RDE        VERELRDSIS PIEAIIEDAR HGRMFILVDH EDRENEGDLV IPAQFADAQA 
RLO        IERELRDSIS PIEAIIEDAR HGRMFILVDH EDRENEGDLV IPAQFADAQV 
PGA        IEAQLRDAIS PIEEIIEEAR QGRMFILVDH EDRENEGDLV IAAEFADAAA 
RGR        IEAQLRDAIS PIEEIIEEAR QGRMYILVDH EDRENEGDLV IPAQFADAAA 
SPO        VEARLRDAIS PIEEIIDEAR KGRMYILVDH EDRENEGDLC IAAEFADAAA 
SIL        VESELRDAIS PIEEIIDAAR AGKMYILVDH EDRENEGDLI IPAEFADADA 
ROS        VEADLRHAIA PTEEIIAEAR KGRMFILVDH EDRENEGDLV IAAEFATPEA 

           INFMATHGRG LICLTLTSER IDQLGLPLMA SYNSSRHETA FTVSIEAREG 
           INFMALYGRG LICLALTPER IEDLGLSLMS TNNSSRHETA FTTSIEAREG 
           INFMATHGRG LICLSMTGER VDALGLPLMA SQNSSRHETA FTVSIEAREG 
           INFMAKHGRG LICLTLPGER IDALGLPLMA SHNSSRHETA FTVSIEAREG 
           INFMAKHGRG LICLSLPGSR IDALGLPLMA SNNSSRHETA FTVSIEAREG 
           INFMATHGRG LICLSLPGER IDALGLSLMS TNNSSRHETA FTISIEAREG 
           INFMATHGRG LICLTLPAER LDALGLSLMS THNSSRHETA FTVSIEAREG 
           INFMATHGRG LICLSLTGER VDALGLSLMA SQNSSRHETA FTISIEAREG 
           INFMATHGRG LICLPMTEER VNTLGLPMMA VNNSARHETA FTVSIEAREG 
           INFMATHGRG LICLPMTSAR IDHLGLPMMA VNNSSRHETA FTVSIEAREG 
           INFMATHGRG LICLPMTSER IETLGLPMMA VNNSSRHETA FTVSIEAREG 
           INFMATHGRG LICLPMTSER IDTLGLPMMA VNNSSRHETA FTVSIEAREG 
           INFMATHGRG LICLPMTAER VDALGLPMMA VNNSSRHETA FTVSIEAREG 
           VNFMATHGRG LICLPMTAER IDGLGLPMMA VNNSSRHETA FTVSIEAREG 
           INFMATHGRG LICLPMTADR IDRLGLPMMA VNNSSRHETA FTVSIEAREG 
           INFMATYGRG LICLPMTAER IDRLGLPMMA VNNSSRHETA FTVSIEAREG 
           VNFMATHGRG LICLPMTAER IDGLGLPMMA VNNSSRHETA FTVSIEAREG 

           VSTGISAADR ARTVAVAIDA AKGAADIASP GHVFPLRARD GGVLVRAGHT 
           VTTGISAADR ARTVQVAIDS AKGPADIATP GHVFPLRAKR GGVLVRAGHT 
           VSTGISAHDR ARTVAVAIDA GKGAQDIATP GHVFPLRAKD GGVLVRAGHT 
           VSTGISAHDR ARTVATAIDA SKGAADIATP GHVFPLRARD GGVLVRAGHT 
           VSTGISAADR ARTVSVAIDA AKGAADIATP GHVFPLRARD GGVLVRAGHT 
           VSTGISAHDR ARTVAVAIDS GKGAQDIATP GHVFPLRARD GGVLVRAGHT 
           VTTGISAADR ARTVSVAIDP TKSATDIATP GHVFPLRARA GGVLVRAGHT 
           VTTGISAHDR ARTVSVAIDP TKGAADIATP GHVFPLRAKD GGVLVRAGHT 
           VTTGISAADR ALTVKVAIDE DKGAVDIATP GHVFPLRARD GGVLVRAGHT 
           VSTGISAADR ALTVAVAISE ETGSADIATP GHVFPLRARD GGVLVRAGHT 
           VSTGISAPDR ALTVAIAIDE DKGQADIATP GHIFPLRART GGVLARAGHT 
           VSTGISAPDR ALTVAIAIDE DKGQADIATP GHIFPLRARA GGVLARAGHT 
           VSTGISAADR ALTVAEAINE NNTMASLATP GHVFPLRAKR GGVLVRAGHT 
           VSTGISAADR ALTIAEAINE DNSMAALATP GHVFPLRAKR GGVLVRAGHT 
           VSTGISAADR ALTVATAINE QNTMASLATP GHIFPLRAKR GGVLVRAGHT 
           VDTGISAADR ALTVATAINE QNTMAAIATP GHVFPLRAKR GGVLVRAGHT 
           VSTGISAHDR ALTIATAINE QNTMAAIATP GHVFPLRARR GGVLVRAGHT 

           EAAVDVSRLA GLNPSGVICE IMNDDGSMAR LPDLIAFAQR HNLKIGTISD 
           EAAVDVSRLA GLNPSGVICE VINDDGTMAR LPELIAFGQK HGIKIGTISD 
           EAAVDVARLA GLNPSGVICE IMNEDGTMSR LPELIAFAQK HNLKIGTISD 
           EAAVDISRLA GLNPSGVICE IMKEDGEMAR LPDLIAFAQL HNLKIGTISD 
           EAAVDISRLA GLNPSGVICE IMKEDGEMAR LPDLVAFAQL HGLKIGTISD 
           EAAVDISRLA GLNPSGVICE IMKEDGSMAR LPDLVAFAQR HNLKIGTISD 
           EAAVDISRLA GLNPSGVICE IMNDDGTMAR LPDLVAFAQL HGLKIGTISD 
           EAAVDISRLA GLNPAGVICE IMNEDGSMAR LPDLVAFAQK HGLKIGTISD 
           EAAVDISRLA GLHPSGVICE IMKEDGTMAR LPDLVAFCQQ HDMKIGTISD 
           EAAVDISRLA GLHPSGVICE IMKDDGEMAR LPDLVEFAAE HGLKIGTISD 
           EAAVDISRLA GLHPSGVICE IMKPDGEMAR LPDLVSFAQE HGLKIGTISD 
           EAAVDISRLA GLHPSGVICE IMKPDGEMAR LPDLVSFAQE HDLKIGTISD 
           EAAVDISRLA GLNPSGVICE IMNDDGTMSR LPELVTFGKT HGLKIGTISD 
           EAAVDISRLA GLHPSGVICE IMKEDGTMAR LPDLVEFAKT HDMKIGTISD 
           EAAVDISRLA GLNPSGVICE IMKEDGTMAR LPDLVDFAER HGMKIGTISD 
           EASVDISRIA GCHPSAVICE IMKDDGTMAR LPDLVEFAKT HDMKIGTISD 
           EAAVDIARLA GLNPSGVICE IMKEDGGMAR LPDLIEFAAK HDLKIGTISD 

           LIAYRRRNDN LVKVTKETKV SSEFGGDWAL KIYTDKTQGA EHIALIKGDI 
           LIKYRRRNDN LVKVRTEEVV QSEFGGEWTM RIYTDETHGD EHIVLVKGDL 
           LISYRRRHDN LVRIRREEQI ETGFGGDWTM RIYTDETQGA EHIVLIKGDV 
           LIAYRRRHDN LVRVRETSTI QSEFGGAWEL RIYTDETQGA EHIALIKGDI 
           LIAYRRRHDN LVVLRDSQTI TSEFGGDWEM RIFVDETQGA EHIALIKGDI 
           LIAYRRRHDN LVRVRQEEVI TSEFGGEWNM RIYTDQTQGA EHIVLIKGDI 
           LIAYRRRHDN LVRVRSTETI TSEFGGEWQM KIYADETHGD EHVVLTKGDI 
           LIAYRHRHDN LVNESAVKQV TSAYGGDWML RIFTDETQGA EHIVLTKGDL 
           LIAYRHKHDN LLVERDSRTV TSAYGGDWKM QIFTDEISGT DHVVLSKGDI 
           LITYRHKHDN LLVERDSRTV TSAYGGDWLM RVFSDQITGT DHVVLTKGDI 
           LIAYRHKHDN LLRQRDERMV TSAFGGEWCM RIFSDEMTGT DHVMLSKGDI 
           LIAYRHKHDN LLRLRDERMV SSVFGGEWCM RIFSDEMTGT DHVMLSKGDI 
           LIAYRARNDN LVVETSRETV TAEIGGDWEM RLFTDQTHGI EHVVMIKGDI 
           LITYRARNDN LVVETSRETV TSEFGGEWEM RLFTDQTHGV EHVVMIKGDI 
           LISYRARNDN LVDETARSTV TSEYGGDWEM RIFTDQTHGI EHVVLVKGDI 
           LIAYRAKNDN LVDETARSTV TSEYGGDWEM RIFTDQTHDV EHVVLIKGDI 
           LIAYRHKHDN LITEIRRETV TSSHGGAWDM RIFADQITQT EHVVLSKGDI 

           STPEPVLVRM HALDPMLDVV GTGGRAGEFG DAMRIVADEG RGVVVLLRDT 
           SDDAPVLVRM HALDPMLDVV GAGLRADEFR TAMNAVAEEG RGVVVLLRDT 
           EGDDPVLVRM HAMDPMKDVV GIRGRADLFR EAMRVVAGEG RGVVVLLRDL 
           TTDGPVLVRM HAMDPMLDVV GVGPRRDEFG DAMKLIADEG RGALVLLRDV 
           TTPDPVLVRM HALDPMLDVV GVGPRRNEFG DAMQLIADEG RGALVLLRDL 
           SGDDPVLVRM HAMDPLLDVV GIGPRAGEFG DAMRLIAEEG RGVLVLLRDL 
           SGDVPVLVRM HAMDAMLDVV GIGPRANEFG EAMKLIAEVG RGVVVLLRDT 
           TTDEPVLVRM HALNPLEDAL GLGPPHDELP RAMQIIADKG RGAVVLLRDP 
           TTDAPVLVRT HAINALEDIL GLGPPADELP RAMQIIADEG RGAVLLFRDP 
           STPEPVLIRT HAINALEDIL GLGPPADELP HAMQIIADEG RGAVVLFRDP 
           STPEPVLVRT HALNALEDVL GLGPPADELP RAMQIIAEEG RGAVLLFREP 
           STPEPVLVRT HALNALEDVL GLGPPADELP RAMQIIAEEG RGAVLLFREP 
           TTPEPVLTRT HALHEATDLL GLGPSARQLP RAMELIAAEG RGVVCLFREP 
           TTSEPVLCRT HALHEATDLL GLGPPAAQLP RSMELIAEEG RGIVCLFRSP 
           STPEPVLTRT HALHEASDVL GLGPPTQELP RAMEKIAAEG RGVVCLFRQP 
           TTPEPVLTRT HALHEASDLL GLGPPAGELP RAMELIADEG RGIVCLFRQP 
           TDGRPVLART HALNALEDVL GIGLPTGKLP RAMEIIAREG RGAVFLFRQP 

           EEVSPQTLRQ YGLGAQILSS LGLSELILLT NSPSPKVIGL EAYGLTITGT 
           EEVSPKTLRQ YGLGAQILSS LGLSKLILLT NSPKPKVVGL DAYGLEIVET 
           NDVSPQTLRQ YGLGAQILSS LGIHKLMLLT NSPRPNVVGL DAYGLEIVGT 
           EEASPQTLRQ YGLGAQILSS LGLHEIELLT NSPQPKVVGL DAYGLEIVGT 
           EEATPQTLRQ YGLGAQILSA LGLHDITLLT NSPKPRVVGL DAYGLEIVGT 
           DEVSPQTLRQ YGLGAQILSS LNLSDMVLLT NSPQPKVVGL DAYGLSIVGT 
           DDVSPQTLRQ YGLGAQILSS LGLGQIELLT NSPKPKIVGL EAYGLEIIGT 
           GEVSPQVLRQ YGLGAQILSA LGIHRMHLLT DSPLPKVVGL DAYDLTIEGT 
           EDDRPRTVKR TGLGSQIMAS LGLHKLILLT DNPDTRYLGL DAYDLSIVGT 
           DDDRPRTIKR TGLGAQILSS MGLHELVLLT DNPDTRYLGL DAYALEIVGT 
           EDDGPRTIKR TGVGAQIMST MGLHELILLT DSPQTKYLGL EAYNLSIVGT 
           DEDGPRTIKR TGVGAQIMST MGLHELILLT DSPQTKYLGL EAYNLSIIGT 
           DDEGPRTIKQ TGLGAQILSK LGLQELVLLT DSPSTTYVGL DAYGLTIVGT 
           DDEGPRTIKQ TGLGAQILSN LGVQELVLLT DSPKTTYLGL DAYGLTIVGT 
           DEDGVRTIKQ TGLGAQILSK MGLHELILLT DSPQTRYLGL DAYGLTIVGT 
           DEEGVRTIKQ TGLGAQILNK LGVEELILLT DSPQTKYVGL DAYGLSIVGT 
           DEDAPRTIKH TGLGAQIMST MGIHELVLLT DSPKTRYLGL DAYGISIIGT 

           RKI
           RKI
           RPI
           RKI
           RKI
           RKI
           RKI
           HPI
           RPI
           RPI
           RPI
           RPI
           KPL
           KPI
           RPI
           RPI
           QPL
