# Supplementary material for: Phylogenomic Analysis of Marine Roseobacters
Source: PLoS One. 2010 Jul 15;5(7):e11604. doi: 10.1371/journal.pone.0011604 (PMC2904699; doi:10.1371/journal.pone.0011604)
Supplement: File S1 — Protein sequence alignment of 109 HGT genes. Alignment was filtered by Gblocks to obtain reliable alignment regions for NJ or ML phylogenetic analyses. (0.20 MB ZIP) [file pone.0011604.s007.zip › 109HGTALIGN/ort426.txt]

    17    245
PGA        MLPRSDFTLC DQFVLIGSGM LWNIYFGAIA VVVGFVIANG VALAKNSTST 
RGR        MLPRTDFTLC DQFVLIGSGM IWNIYFGALA VMAGFVMANG IALAKNSANK 
SIL        LLPRSDFTLC DQFVLIGSGL IWNVYFGAIA IFTGFFFANA LAVAKNSHKR 
RHB        LLPRSDFTLC QQFTLIGSGM IWNIYFGVLA LAFGFFLSIA VALGKSSATP 
SPO        LLPRSDFTLC EQFTLIGSGM IWNIYFGLLA LVSGYFLAVT LALGKSAANP 
RCC        LLPRTDFTLC QQFTLIGSGM IWNIYFGIVA LCSGFFLATA VAMGKAARNP 
LVE        LLPQRDFTLC QQFTLIGSGM IWNIYFGLVA LCTGFVLATA VALGKASRNR 
OAN        LLPRTDFTLC QQFTLIGSGM IWNVYFGVVA LLSGFFLATA VAVGKAARNP 
RDE        MLPRDDFTLC QQFTLIGSGM IWNIYFGVVA LICGFFLATA VAVGKASPRR 
RLO        LLPRDDFTLC QQFTLIGSGM IWNIYFGLVA LICGFFLATA VAVGKASPRR 
OIN        LLPRDNFTLC EQFTLIGSGM LWNIYFGVIA LLTGFFFATA LGVGKASPNP 
SUL        LLPRSDFTLC DQFTLIGSGM IWNVYYGFFA LVSGFLLATA LAVAKAHPSP 
ROS        LLPQDNFTLC EQVTLIGSGL IWNVYFGFVA LVSGFILATA VALGKGSSNR 
SSE        LLPRDDFTLC KQVVLIGSGM IWNVYFGLLA LMTGFFLATA LALGKASVRP 
DSH        LLPRSDFTLC EQFTLIGSGL IWNVYFGAFA LLFGFFLATA VALGKASDRA 
JAN        ALPQGDVTLC EQVVLIGSGM IWNVYFGVLA LSFGFFFAVA LAVAKASPRF 
OBA        LLPRSDFTLC QQFTLIGSGL IWNIYFAVFA LVLGFGLSLA LALARNAATP 

           PLRKAAEWFI FIFRGSPLFI QFFFAYFLFL QLKSVSPIFN SAAWMGALIV 
           PIRKSAEWFI FLFRGSPLFI QFFFAYFLFL QLKSVSSVFD SAAWLGALIV 
           WLRAPANGFI FVFRGSPLFI QFFFAYFVFL SLKSVSPIFD SAAWLGALIV 
           LIRKPAEWFI FLFRGSPLFI QFFFAYFAFL SLKQVAPIFD TSAAFGATIV 
           WARKPAEWFI FLFRGSPLFI QFFFAYFFFL SLKKSYPMFD TSAWAGALIV 
           WVRKPAEWFI FVFRGSPLFI QFFFAYFVFL SLKDVSSFFD TSAWAGALVV 
           VIHKASAWFI FLFRGSPLFI QFFFAYFLFL SLKNVSPFFD TSAWAGALVV 
           VIRKASEWFI FLFRGSPLFI QFFFAYFFFL SLKGQYAFFD TAAWLGALIV 
           IFRKPSEWFI FIFRGSPLFI QFFFGYFLFL SLKSVSPIFD TAAWLGALIV 
           IFRKPSEWFI FIFRGSPLFI QFFFGYFLFL SLKSVSPIFD TAAWLGALIV 
           WFRKPAEWFI FIFRGSPLFI QFFFGYFLFL TLKSEYAFFA TAAWLGALIV 
           WLRKPAEWFI FLFRGSPLFI QFFFGYFLFL SLKSVHPFFD TSAWLGALIV 
           VIRKLSEWFI FVFRGSPLFI QFFFAYFFFL SLKSVSPFFD TAAWLGALIV 
           WLRKPAEWFI FVFRGSPLFI QFFFAYFTFQ SLKSVYPFFD TSAWLGALIV 
           VLRVPADWFI FVFRGSPLFI QFFLAYFLFI QLKAVSPAFD TSAWAGALVV 
           MLRKPAEWFI FLFRGSPLFI QFFMAYEAFV MLPRLGYEFE ARAWLGALIV 
           VLSKPAQWFI FVFRGSPLFI QFFLFYEAFT LLPKNGIDLN TRAGAGALIV 

           LILNTAAYSA EIFYGALRSI PKGDIEAADA YGLSGWPRFR RIMWPTMMRL 
           LILNTAAYSA EIFYGALRSI PKGDIEAADA YGLSGWTRFR RIMWPTMMRL 
           LFLNTSAYSA EIFYGALRSI PKGDLEAADA YGLSGWSRFR RVIWPTMMRL 
           LFLNTSAYAG EIFYGALKAI PKGDLEAADA YGIMGWKRFR RITFPTMLRL 
           LFMNTAAYSA EIFYGALRAI PKGDVEAADA YGMSGWPRFR RIIWPTMMRL 
           LFLNTAAYSG EIFYGALQSI PKGDTEAADA YGLSGWSRFR RVIWPTMLRL 
           LFLNTAAYSG EIFYGALQSI PKGDLEAADA YGLSGWARFR RITFPTMLRL 
           LFLNTSAYTG EIFYGALQSI PKGDTEAADA FGLSGWSRFR RVIWPTMLRL 
           LFLNTAAYSG EIFYGALQSI PKGDTEAADA YGMTGWPRFR RVIWPTMLRL 
           LFFNTAAYSG EIFYGALQSI PKGDTEAADA YGMTGWARFR RVIWPTMLRL 
           LFLNTAAYSG EIFYGALQSI PKGDVEAADA YGLSGWSRFR RVIWPTSLRL 
           LFFNTSAYSA EIFYGALQSI PKGDTEAADA YGISGWPRFK RIIWPTMLRL 
           LFLNTAAYSG EIFYGALRSI PKGDVEAADA YGFSGWRRFR RIIWPTMLRL 
           LFLNTAAYSG EIFYGALLSV PKGDLEAADA YGFAGWAKFR KITWPTMLRL 
           LFLNTSAYAG EIFYGALRSV PKGDLEAADA YGLAGWTKFR RVTWPTMLRL 
           LFCNTSAYAA EIFYGALRSV PKGDLEAADA YGLTGWTKFR RITFPTTMRL 
           LFLNTSAYAG EIFYGALRSV PKGDLEAADA YGFSGWKKFR RITFPTMLRL 

           AWPSYTNEAI FLFHATTLVF FSGFPAWQQR GDALYYASYF ADKTFNPFVP 
           AWPSYTNEAI FLFHATTLVF FSGFPAWRQQ GDALYYANYF ADKTFNPFVP 
           AWPAYTNEAI FLFHATTLVY FSGFPAWRQK GDALYYANYF ADKTFNPFVP 
           AWPAYTNEAI FLFHATALVF FSGFPAWQQR GDALYYANYF ADKTFNPFVP 
           AWPAYTNEAI FLFHATTLVF FSAFPAWQQR GDALYYASYF ADKTFNPFVP 
           AWPAYTNEAI FLFHATTLVF FSGFPATQQR GDALYYANYF ADKTFNPFIP 
           GWPAYTNEAI FLFHATTLVF FSGFPAIQQK GDALYYARYF ADKTFNPFIP 
           AWPAYTNEAI FLFHSTTLVY FSGFPAWGQK GDALYYASFF ADKTFNPFVP 
           AWPAYTNEAI FLFHATALVF LSGFPAWQQR GDALYYASYF ADKTFNPFIP 
           AWPAYTNEAI FLFHATALVF LSGFPAWQQR GDALYYASYF ADKTFNPFVP 
           AWPAYTNEAI FLFHATTLVF FSGFPAWQQR GDALYYASYF ADKTFNPFVP 
           AWPAYTNEAI FLFHATTLVF FTGFPALQQR GDALYYASYF ADKTFNPFIP 
           AWPAYTNEAI FLFHATTLVF FSGFPVWQQR GDALYYAKYF ADKTFNPFVP 
           AWPAYTNEAI FLFHATTLVF FSGFPARQQG GDALYYAQYF ADKTFNPFVP 
           AWPSYTNEAI FLFHATTLVF FAGFPAFQQR GDALYYAQYF ADKTFNPFIP 
           AWPAYTNEAI FMFHATALVF FSSFPAFQQR GDALYYASYF ADRTFNPFIP 
           AWPAYTNESI FLTHATTLVF FSSFPAWQQK GDALYYANYF ADKTFNPFVP 

           YPILAFYFIL LTLVVIGIFG IINTRLNAHL PQEKRKIRYR PNLIR
           YPILAFYFIL LTLCIIGLFG IINRRLNAHL PQEKKKMRLR MNLIR
           YPILAFYFIL LTLAIIAVFG MINTRLNRHM PQELRKIRVR PQLMR
           YPILAFYFIL LTLSVITIFG AINRRLTRHL PQETRKLRLR LMLVR
           YPILAFYFIL LTLAVVGIFG VINTRLNRHL PAERRKMRFR LNLAR
           YPILAGYFIV LTLVVIGIFG LVNNRLNRHL PQDARKIKVR PQIIR
           YPILAGYFIA LTLVVIGVFG LVNGRLNRHL PQNMRKLRFK PQVIR
           YPILAFYFIL LTLVIIAIMG RIGRRLNSHL PQDAQKFRFR PQIIR
           YPILAGYFIV LTLIVVGIFG LVNARLNRHL PQDIRKLRLR PNLIR
           YPILAGYFIL LTLIVVGIFG LVNARLNRHL PQDARKLRLR PNLIR
           YPILAGYFIL LTLCIISVFG LINSLLNRHL PQAQRKIRLR PNLIR
           YPILAGYFIL LTLVIIAIFG LINRRLNRHV PQAAVKIRLR LNLIR
           YPILAGYFIL LTLLVISVFG LINRHLNRHL PQEYRKLSLR MNLIR
           YPILAGFFIL VTLAIISVFG LVNRRLNRHL PSTVRRLRLK PQILL
           YPIVAFYFIL LTLAVIFVFS LINRRLNRHL APHVRKLRLR PQLVR
           YPIVGAYFIA LTLLVIALFG AINRRLNRHL PSDRRKLRIR PTLIR
           YPILAFYFIL LSLAIILFYG RVYRHLNRYL PQERRRLRVR PQMVR
