# Supplementary material for: Phylogenomic Analysis of Marine Roseobacters
Source: PLoS One. 2010 Jul 15;5(7):e11604. doi: 10.1371/journal.pone.0011604 (PMC2904699; doi:10.1371/journal.pone.0011604)
Supplement: File S1 — Protein sequence alignment of 109 HGT genes. Alignment was filtered by Gblocks to obtain reliable alignment regions for NJ or ML phylogenetic analyses. (0.20 MB ZIP) [file pone.0011604.s007.zip › 109HGTALIGN/ort427.txt]

    17    234
PGA        AARAQFAPLS WLGKAYIAVV RGVPDIAFFL FFVIALDQGI EYLRHQVKCP 
RGR        AARARFAPLS WIGRAYIAVV RGVPDIAFFL FFVIALDQGI EFLRHKVKCP 
SIL        AARSRVLPLA WFGKGYIAVV RGVPDIAFFL FFVIALDQGI EWLRHQVKCP 
OIN        MARARFAPLS WVGKGYIALV RGVPDIAFFL FFVIALDQGI EYLRHKALCS 
SUL        AARSPFAPLS WLGRAYIAIV RGVPDIAFFL FFVIALDQGI EYLRHKVKCP 
OAN        AARSRILPLS WLGKAYIAIV RGVPDIAFFL FFVIALDQGI ELLRHQIKCP 
RDE        AARSNIAPLR WFGKSYIAVV RGVPDIAFFL FFVIALDQGI EYLRHKALCP 
RLO        AARSNIAPLR WFGKSYIAVV RGVPDIAFFL FFVIALDQGI EYLRHKALCP 
ROS        AARAHIAPVR WFGKAYIAVV RGVPDIAFFL FFVIALDQAF EWARHKVLCP 
RCC        AARSNVAPLR WIGKTYIAVV RGIPDIAFFL FFVIALDQAF EYIRHRIKCP 
LVE        AARSAVAPLR WIGNTYIAVV RGVPDIAFFL FFVIALDQAL EYVRHRVKCP 
SSE        AARSRFLPLS LFGRGYIAIV RGVPDIAFFL FFVIALDQFF EWIRHEIKCP 
SPO        ATRATLPPLR WLGEGYIAIM RGVPDIAFFL FFVIALDQAF EWTRHQVLCP 
RHB        AARSPIAPLR WFGKGYTSIV RGVPDIAFFL FFVIALDQAF EWLRHQVKCP 
JAN        ASRSPVLPLR LVGKGYTSMV RGIPDIVFFL FFVLVLDQGI EYLRHTIACP 
DSH        AARSQIAPLR WLGKGYTSMV RGIPDIAFFL FVPIALDQGL EYLRHHWKCP 
OBA        ASRSHVAPLR WLGTGYTSLV RGVPDIAFFL FMPLALDQGL EWLRHKAKCP 

           DWDAPVRQGN DFVVCDIAKM PLSSSDQWIH EVYGFSLAVV TFAIVFGAFA 
           DWDAPVRQGN DFVVCDIAKM PLSSSDQWIH EVYGFSLAVI TFAIVFGAFA 
           DWDEPIRQGN DFIVCQAAKM PLNTDPQWFH EIYGFSLAVL TFAIVFGAFA 
           DWDMPIRQGS DFVVCQAAKM PLGNAAQWVH ETYGFGLAVF TFAIVFGAFA 
           DWDQPIRQGS DFIVCQAAKM PLGNSAQWVH EAYGFSLAVL TFAIVFGAFA 
           DWPDAVRQGN DFIVCTAAKM PLGNSPQWMH ETYGFFLAVF TFAIVFGAFA 
           DWSEPIRQGN DFVVCQAAKM PLGSAPQWVH ESYGFALAVL TFAIVFGAFA 
           DWSEPIRQGN DFVVCQAAKM PLGSAPQWVH ESYGFALAVL TFALVFGAFA 
           DWDQPIRQGN DFVVCQAAKL PLGSAPQWVH ESYGFLLAVL TFAIVFGAFA 
           DWDEPVRQGN DFIVCTAAKL PLGNAPQWVH ETYGFLLAVL TFAIVFGAFA 
           DWEQAVWQGN DFVVCQAAKL PLGNAAQWVH DTYAFAVAAF TFAIVFGAFA 
           DWDMPIRQGN DFVVCAAAKL PLGNAPQWQH ETYGFLLAVL TFAIVFGAFA 
           DWTDPIRQGN DFLVCPDAKM PLGRAAEWVH QTYSFFLAVI TFAIVFGAFA 
           DWDAPIRQGS DFVVCAQAKL PLSTSPQWVH ESYGFTLAVL TFAIVFGAFA 
           DWDEPIRQGA NFLVCDAART PQGAAPQWVH ETYNFGLAAL TYAIVFGAFC 
           DWTQAVRQGN DFVVCAEAKL PLSTSPQWVH ETYGFTLAVI AFAVVFGAFA 
           DWDGPIRQGS DFVVCAEAKL PLSSSPQWVH EYYGIVLGIA AFAFVFGAFA 

           ANVLFGAMRA VPRAQIETAE AYGMTHRQAF WRILVPQMWT YALPGLSNLW 
           ANVLFGAMRA VPRAQIETAE AYGMTHRQAF WRILVPQMWT YALPGLSNLW 
           ANVLFGAMRA VPRAQIETAE AYGMTPRQTF WRVLVPQMWV YALPGLSNLW 
           ANVLFGAMRA VPRPQLETAE AYGMSHRQTF WRVLVPQMWV YALPGLSNLW 
           ANVLYGAMRA VPRAQIETGE AYGMTPRQTF WRILVPQMWV YALPGLGNLW 
           ANVLLGAMRA VPRPQVETAE SYGMTRRQTF WRIIVPQMWV YALPGLGNLW 
           ANVLFGAMRA VPRSQLETAE AYGMSRRQTF WRVLVPQMWV YALPGLSNLW 
           ANVLFGAMRA VPRSQLETAE AYGMSRRQTF WRVLVPQMWV YALPGLSNLW 
           ANVLFGAMRA VPRAQMETAE AYGMSRRQAF WRIMVPQMWV YALPGLGNLW 
           ANVLFGAMRA VPKGQLETAE AYGMSRRQTF WRVLVPQMWV YALPGLSNLW 
           ANVLFGAMRA VPRGQLETAE AYGMSQRQTF WRVLVPQMWV YALPGLSNLW 
           ANVLFGAMRA VPRAQLETAE AYGMSPRQTT WRILVPQMWV YALPGLSNLW 
           ANVLRGGMRA VPHAQLETAA AYGMSRRQTF WRILVPQMWI YALPGLSNLW 
           ANVLFGAMRS VPRAQMETAE AYGFSHRQAF WRILVPQMWL YALPGLSNLW 
           GNVLYGAMNA VPRPQLETAA AYGLSTRQIF WRILVPQMWI YALPGLSNIW 
           ANVLYGAMTA VPRAQIETAE AYGMTRRQAF WRILVPQMWV YALPGLSNLW 
           AFVLAGAMNA VPKAQMETAE AYGMTRRQAT WRVLVPQMWI YALPGLSNLW 

           MVLIKATPLL FLLGVEDIVY WARELGGSKT ARFYPHGDWR MWYFLGLLVF 
           MVLIKATPLL FLLGVEDIVY WARELGGSKT ARFYPHGDWR MWYFFGLLVF 
           MVLIKATPLL FLLGVEDIVY WARELGGSKT TRFYPHGDWR MWYFLGLLVF 
           MVLIKATPLL FLLGVEDIVY WARELGGTKT PRFYPHPDWR MWYFLALLVF 
           MVLIKATPLL FLLGVEDIVY WARDLGGAKT PRFYPHPDWR MWYFLALLVF 
           MVLIKATPLL FLLGVEDIVY WARELGATKT PQFYPHGDWR MWYFLALLVF 
           MVLIKATPLL FLLGVEDIVY WARELGGTKT PRFYPHGDWR MWYFLALLVF 
           MVLIKATPLL FLLGVEDIVY WARELGGTKT PRFYPHGDWR MWYFLALLVF 
           MVLIKATPLL FLLGVEDIVY WARELGATAN PRFYPHGDWR MWYFLGLMVF 
           MVLIKATPLL FLLGVEDIVY WARELGGAKQ PQFYPHPDWR MWYFAALLVF 
           MVLIKATPLL FLLGIQDIVY WARELGGAAQ PRFYPHPDWR QWYFLALLVF 
           MVLIKATPLL FLLGVEDIVY WARELGGAKT ARFYPHGDWR MWYFLALLVF 
           LILIKATPLL FLLGIEDIVY WAREIGGTKT SQFYPHGDWR MWYFLFLLVF 
           MILIKATPLL FLLGVEDIVY WARELGGSKT ARFYPHGDWR MYYFGALLVF 
           MILIKATPLL FLLGIEDIVY WAREIGGSRN ARFYPHPDWR FWYFLGLLIF 
           QILVKATPLL FLLGIEDIVY WARELGGVQS ARFYPHGDWR LWYFLGLLVF 
           MILIKATPLL FLLGIEDVVY WARELGGRKT SAYYPHGDWR LWYFLGLLVF 

           YLAFTKLSEV VLERIRTRLS HGQATLAGEA QRKA
           YLLFTKVSEV VLERISRRLS HGQATLAGEA QRKA
           YLAFTKVSEI VLARISRRLS HGQATLAGEA QRKA
           YLLFTRVSEI ALDRLMKRLT RGQATTGGEA QRRA
           YLCFTRVSEI VLDRLMRRLT KGQATAGGEA QRKA
           YLAFTKLSEL VLERTMHRLT RGQATSGGEA QRKA
           YLLFTRVSEI VLERVMARLT HGQATAAGEA QRKA
           YLLFTRVSEI VLERVMARLT HGQATAAGEA QRKA
           YLGFTRVSEV VLERLMQRLT RGQATTGGEA QRKA
           YLCFTKVSEV VLDKIMAKLT HGQATAAGEA QRKA
           YLCFTKVSEI VLDRIMARLT FGQATAAGEA QRKA
           YLLFTWVSEK VLARIMQRLT HGQATMGGEA QRKT
           YLSFTRISEI LLERLTVRLS HGQATTGGEA LRKE
           YLLLTKLSEI VLDKLMARLS HGQATAAGEA QRKA
           YLCFTRLSEI VLARLTRRLS RGQATAGGDA MRKA
           YLALTSVSER IFARLMQRLS HGQATMAGEA QRKA
           YLLLTRISEI GFARLARRLS RGQATLAGAE GARA
