# Supplementary material for: Phylogenomic Analysis of Marine Roseobacters
Source: PLoS One. 2010 Jul 15;5(7):e11604. doi: 10.1371/journal.pone.0011604 (PMC2904699; doi:10.1371/journal.pone.0011604)
Supplement: File S1 — Protein sequence alignment of 109 HGT genes. Alignment was filtered by Gblocks to obtain reliable alignment regions for NJ or ML phylogenetic analyses. (0.20 MB ZIP) [file pone.0011604.s007.zip › 109HGTALIGN/ort441.txt]

    17     75
RHB        MAAKPFFRRR KVCPFSGDNA PKIDYKDTKL LQRYISERGK IVPSRITAVS 
SPO        MAAKPFFRRR KVCPFSGDNA PKIDYKDTKL LQRYISERGK IVPSRITAVS 
OBA        MAAKPFFRRR KVCPFSGENA PKIDYKDTKL LQRYISERGK IVPSRITAVS 
SSE        MAAKPFFRRR KVCPFSGENA PKIDYKDTRL LQRYISERGK IVPSRITAVS 
SIL        MAAKPFFRRR KVCPFSGENA PKIDYKDTRL LQRYISERGK IVPSRITAVS 
RLO        MATKPFFRRR KVCPFSGDNA PKIDYKDTRL LQRYISERGK IVPSRITAVS 
ROS        MATKPFFRRR KVCPFSGDSA PKIDYKDTRL LQRYISERGK IVPSRITAVS 
RDE        MASKPFFRRR KVCPFSGDNA PKIDYKDTRL LQRYISERGK IVPSRITAVS 
SUL        MAAKPFFRRR KVCPFSGDNA PAIDYKDTRL LQRYISERGK IVPSRITAVS 
OIN        MAAKPFFRRR KVCPFSGDNA PAIDYKDTRL LQRYISERGK IVPSRITAVS 
RGR        MAAKPFFRRR KVCPFSGDNA PKIDYKDTRL LQRYISERGK IVPSRITAVS 
PGA        MAAKPFFRRR KVCPFSGDNA PKIDYKDTRL LQRYISERGK IVPSRITAVS 
DSH        MAAKPFFRRR KVCPFSGDNA PKIDYKDTRL LQRYISERGK IVPSRITAVS 
RCC        MATKPFFRRR KSDPFEGDNA PKIDYKDTRL LQRYISERGK IVPARITAVG 
LVE        MATKPFFRRR KSDPFEGTDA PKIDYKDTRT LQRYISERGK IVPARITAVG 
OAN        MATKPFFRRR KSDPFDGDNA PKIDYKDTRT LQRYVSERGK IVPSRITAVG 
JAN        MAAKPFFRRR KTDPFEGENA PKIDYKDTRL LQRYISERGK IVPSRITAVG 

           AKKQRELARA IKRARFLALL PYAVK
           AKKQRELARA IKRARFLALL PYAVK
           AKKQRELARA IKRARFLALL PYAVK
           AKKQRELARA IKRARFLALL PYAVK
           AKKQRELARA IKRARFLALL PYAVK
           AKKQRELARA IKRARFLALL PYAVK
           AKKQRELARA IKRARFLALL PYAVK
           AKKQRELARA IKRARFLALL PYAVK
           AKKQRELARA IKRARFLALL PYAVK
           AKKQRELARA IKRARFLALL PYAVK
           AKKQRELARA IKRARFLALL PYAVK
           AKKQRELARA IKRARFLALL PYAVK
           AKKQRELARA IKRARFLALL PYAVK
           AKNQRALARA IKRARFLALL PYAVK
           SKNQRALARA IKRARFLALL PYAVK
           AKNQRALARA IKRARFLALL PYAVK
           AKNQRALAKA IKRARFLALL PYAVK
