# Supplementary material for: Phylogenomic Analysis of Marine Roseobacters
Source: PLoS One. 2010 Jul 15;5(7):e11604. doi: 10.1371/journal.pone.0011604 (PMC2904699; doi:10.1371/journal.pone.0011604)
Supplement: File S1 — Protein sequence alignment of 109 HGT genes. Alignment was filtered by Gblocks to obtain reliable alignment regions for NJ or ML phylogenetic analyses. (0.20 MB ZIP) [file pone.0011604.s007.zip › 109HGTALIGN/ort444.txt]

    17    245
OBA        MFDLTGKSAL VTGASGGIGG AIARALHDAG ATVGLSGTRV EPLEALAAEL 
RHB        MFDLTGKTAL VTGASGGIGG AIATALHGAG ATVTLSGTRE GPLNDLAATL 
RCC        MFDLNGKNAL VTGASGGIGG AIAKSLYDAG ATVALSGTRV APLEELAASL 
LVE        MFDLTGKTAL ITGASGGIGG AIAKALYDAG ATVALSGTRV EPLQALAASL 
DSH        MFDLTGKTAL VTGASGGIGG AIATALHAQG ATVGLSGTRV DPLEALAAEL 
SSE        MFDLTGKTAL VTGASGGIGG AVAKALHGAG ATVGLSGTRT EPLEALAAEL 
SUL        MFDLTGKNAL VTGASGGIGA EIARSLHARG ATVGLSGTRT EPLEALAAEL 
OIN        MFDLTGKNAL ITGASGGIGA DIARKLHAQG ATVGLSGTRT EPLEALKAEL 
RDE        MFDLTGKTAL ITGASGGIGA DIARALHGAG ATVGLSGTRV APLEALAAEL 
RLO        MFDLTGKTAL ITGASGGIGA DIARALHGAG ATVGLSGTRV APLEALAAEL 
SPO        MFDLTGKNAL ITGASGGIGG AIARALHAAG ASVVLSGTRV EPLQALADEL 
PGA        MFDLTGKSAL ITGASGGIGG DIARALHASG ATVGLSGTRE APLQELAAEL 
RGR        MFDLTGKTAL ITGASGGIGG EIARALHAAG ATVALSGTRE APLQELAAEL 
SIL        MFDLTGKNAL ITGASGGIGG DIARALHAAG ATVALSGTRP DPLHALAEEL 
JAN        MFDLTGKNAL VTGASGGIGA AIARQLHRAG ATVGLSGTRV EPLEALAAEL 
OAN        MFDLTGKNAL ITGASGGIGG EIVRALHGAG ATVGLSGTRV EPLEALAAEL 
ROS        MFDLTGKSAL VTGASGGIGA SIARALHGAG ATVGLSGTRV EPLEALAADL 

           GERAHVLPCN LGDAEAVEAL PKQAVEAMGG LDILVNNAGI TKDQIFMRMS 
           GDRVHVMTCN LSDPEAVDAL PKQAAEVMGG LDILVNNAGI TKDQIFMRMS 
           GDRAHVLPCN LSDAEEVTAL PKQAADAMGS VDVLVNNAGI TRDNIFMRMS 
           GDRAHVLPCN LSDAEAVTAL PKQAADLMGS VDILVNNAGI TRDNLFMRMS 
           GERAHVLPCN LSDADAVEAL PKQAVAAMGS VDILVNNAGI TRDNLFMRMS 
           GARAHVLPCN LSDADAVNAL PKQAVEAMGS LDILVNNAGI TRDNLFMRMS 
           GERAHVLPCN LSDMDAVDAL PKQAAEAMGS VDILVNNAGI TRDNLFMRMS 
           GERAHVLPCN LSDMEAVDAL PKQAAEAMGS VDILVNNAGI TRDNLFMRMS 
           GERAHVLPCN LSDMAAVEAL PKEAAAAMGS VDILVNNAGI TRDNLFMRMS 
           GERAHVLPCN LSDMAAVEAL PKEAAAAMGS VDILINNAGI TRDNLFMRMS 
           GERAHVLTCN LSDMAAVEAL PKQAADLLGS VDILVNNAGI TRDNLFMRMS 
           GERAHVLPCN LSDAEAVEAL PKQAIAAMGS VDILVNNAGI TRDNLFMRMK 
           GERAHVLPCN LSDADAVEAL PKQAAEAMGS VDILVNNAGI TRDNLFMRMK 
           GERAHVVTCN LSDAEAVEAL PKQAAEAMGS VDILVNNAGI TKDNLFMRMK 
           GERAHVLPCN LSDAEAVDAL PKAAIAAMGS LDVLVNNAGI TRDNLFMRMS 
           GTRAHVLPCN LSDAAAVDAL PKQAIEAMGS VDILVNNAGI TRDQIFMRMS 
           GQRAHVLPCN LSDAEAVDAL TKDAIAAMGG LDILVNNAGI TRDQLFMRMS 

           DEDWAQVIEV NLTSTMRLCR AVMRPMMKAR WGRIVNISSI VGATGNPGQV 
           DEDWQNVIDV NLTATMRLCR SVMRPMMKAR WGRIINISSI VGATGNPGQV 
           DEEWASVLEV NLTSTMRLCK GVIRGMMKAR WGRIVNISSV VGATGNPGQA 
           DEEWSSVLEV NLTSTMRLCK GVIRGMMKAR WGRIVNISSI VGATGNPGQA 
           DEEWASVLDV NLTSTMRLCR GVLRGMMKAR WGRIVNISSV VGATGNPGQG 
           EEEWAQVLEV NLTSTFRLCK GVLRGMMKAR WGRIVNISSV VGATGNPGQG 
           DDEWNSVLNV NLTATFKLCK GVMRGMMKAR WGRIVNISSV VGATGNPGQA 
           DDEWNSVLNV NLTATFKLCK GVMRGMMKAR WGRIINISSV VGATGNPGQA 
           DEEWNSVIDV NLTATFKLCK GVMRGMMKAR WGRIINISSI VGATGNPGQA 
           DEEWNSVIDV NLTATFKLCK GVMRGMMKAR WGRIINISSI VGATGNPGQA 
           DDEWQSVIDV NLTATMKLCK GVLRGMMKAR WGRIVNISSV VGAIGNPGQG 
           DEEWASVLEV NLTSTMRLCR GVLRGMMKAR WGRIINISSI VGATGNPGQG 
           DDEWNSVLDI NLTSTMRLCR GVLRGMMKAR WGRIINISSI VGATGNPGQG 
           DEEWQSVLDV NLTSTMRLCR GVLRGMMKAR WGRIVNISSV VGATGNPGQG 
           DDEWASVLEV NLTSTMRLCR GALRGMMKAR WGRIINVSSV VGATGNPGQA 
           DDEWGDVINV NLTSTMRLCK GVIRGMMKAR WGRIVNVSSI VGATGNPGQA 
           DKDWHDVLDV NLTSAMRLCR GAVRPMMKAR WGRIINIGSI VGSSGNPGQA 

           NYAASKAGMV GMTKSIAYEV ASRGITANCV APGFIATAMT GKLNDDQKAK 
           NYAASKAGMV GMTKSIAYEV ASRGITANCV APGFIATAMT EKLTDDQKEK 
           NYAASKAGMV GMSKSIAYEV ASRGITVNCV APGFITTAMT DKLTDEQKSG 
           NYAASKAGMV GMSKSIAYEV ASRGITVNCV APGFITTAMT DKLNDDQKSA 
           NYAASKAGMV GMSKSLAYEV ASRGITVNAV APGFISTAMT DKLTDDQKDK 
           NYAAAKAGLV GMSKSLAYEV ASRGITVNAV APGFIETAMT DKLNEDQKGA 
           NYAASKAGMV GMSKSLAYEV ASRGITVNAV APGFITTAMT DKLTDDQKAG 
           NYAASKAGVV GMSKSLAYEV ASRGITVNAV APGFITTAMT DKLTDEQKSG 
           NYAASKAGMV GMSKSLAYEV ASRGITVNAV APGFIETAMT DKLTEDQKAA 
           NYAASKAGMV GMSKSLAYEV ASRGITVNAV APGFIETAMT DKLTDEQKAA 
           NYAASKAGVV GMSKALAYEV ASRGITVNAV APGFITTAMT DKLTDEQKSG 
           NYAAAKAGMV GMSKSLAYEV ANRGITVNAV APGFIATAMT DKLNDAQKDA 
           NYAAAKAGMV GMSKSLAYEV ANRGITVNAV APGFIATAMT DKLNDAQKDG 
           NYAASKAGMV GMSKSLAYEV ANRGITVNAV APGFIATAMT DKLNDTQKEA 
           NYAASKAGMV GMSKSLAYEV ASRGITVNCI APGFIETAMT DKLTDDQKEK 
           NYAASKAGMV GMSKSIAYEV ASRGITVNCI APGFIATAMT DKLTDEQKDK 
           NYAAAKAGLV GMTKSIAAEV ASRGITANVV APGFIATPMT DKLSEDQKSA 

           IDAQIPAGRM GAPEEIAAAV LYLASPEAGY VTGSTLHVNG GMAML
           INAQIPAARM GTPEEIAAAV LYLASPEAGY VTGATLHVNG GMAML
           ILTQVPAGRM GDAEEIAAAV LYLSSPEAAY VTGTTLHVNG GMAMF
           ILTQVPAGRM GEAGEIAAAV LYLASQEAGY VTGSTLHVNG GMAML
           LLVQVPSGRM GEPGEIAAAV VYLASPEAGY VTGSVLHVNG GLAMI
           ILNQIPAGRM GTSEEVAAAV LYLASPEAAY VTGATLHVNG GMAML
           IMGQIPAGRM GEASEIASAV VYLASAEAAY VTGTTLHVNG GMAML
           IMGQIPAGRM GDPDEIAAAV VYLSSAEAAY VTGTTLHVNG GMAML
           IMGQIPAGRM GSAGEIASGV LYLASPEAGY VTGTTLHVNG GMAML
           IMGQIPAGRM GSAGEIAAGV LYLASPEAGY VTGTTLHVNG GMAML
           LLTQVPAGRM GSPEEIAAAV LYLASPEAAY VTGATLHVNG GMAML
           ILTQIPSGRM GNPEEIASAV LYLASAEAGY VTGTTLHVNG GMAML
           ILTQIPAGRM GSPEEIASAV LYLASAEAGY VTGTTLHVNG GMAML
           ILSQIPAGRM GDSKEIAAAV LYLASQEAAY VTGTTLHVNG GMAML
           ILVQIPAGRM GSADEIAASA LFLASAEAGY LTGTVMHVNG GMAMI
           INQQIPAGRM GTPQEIAAAA LYLASVQAAY VTGTTLHVNG GMAML
           LYVQIPMARM GTSEEIAAAV LYLASPEAGY VTGATLHVNG GMSMY
