# Supplementary material for: Phylogenomic Analysis of Marine Roseobacters
Source: PLoS One. 2010 Jul 15;5(7):e11604. doi: 10.1371/journal.pone.0011604 (PMC2904699; doi:10.1371/journal.pone.0011604)
Supplement: File S1 — Protein sequence alignment of 109 HGT genes. Alignment was filtered by Gblocks to obtain reliable alignment regions for NJ or ML phylogenetic analyses. (0.20 MB ZIP) [file pone.0011604.s007.zip › 109HGTALIGN/ort446.txt]

    17    399
SUL        MADGVEASWS RILDGQSGAG KITGFDPTQY ACEVPLGDGT DGTFNGDKYM 
OIN        LADGVEESWT RILDGQSGAG PITGFDPTQY ACEVPLGDGS NGTFDANKYM 
RCC        LADGVEKSWE RILDGQSGAG KITGFDPTQY ACEVPLGDGS DGTFNADQYL 
LVE        LADGVEKTWE RLLAGASGAG KITGFDPTQY ACEVPLGDGS DGTFNADAYM 
RDE        LADGVEESWS RILAGKSGAG PITGFDATQY ACEVPLGDGS DGTFNADTYL 
RLO        LADGVEASWS RILAGKSGAG PITGFDATQY ACEVPLGDGS DGTFNADAYL 
OAN        LADGVEKTWE RLLDGQSGAG PITRFDPTTY ACEVPYGDGT NGTFNPDTYM 
PGA        LASGVEESWS RLLDGQSGAG PITHFDATTY ACEVPRGDGS EGTFNPDDWV 
RGR        LASGVEETWS RLLDGQSGAG PITHFDATTY ACEVPRGDGT EGTFNPDDWV 
SIL        LASGVEETWA RLLDGQSGAG PITLFDATTY ACEVPRGDGS NGTFNPDDWV 
SPO        LASGVEETWS RLLEGQSGAG PITRFDATTY ACEVPRGDGS DGTFNPDDWM 
OBA        LASGVEESWS RILDGQSGAG PITRFDATKY ACEVPLGDGS DGTFNSDDWM 
DSH        LASGVEETWT RLLAGQSGAG QITRFDATTY ACEVPRGDGS DGTFNPDDWM 
RHB        LACGVEETWK RILAGKSGAA PITRFDATNY ACEIPYGDGS DGTFDPDAWM 
ROS        LADGVELTWS RLLAGQSGAG TIIRFDPTKY ACQIPLGDGT DGTFHSDKYM 
SSE        LADGVEASWS RLLEGQSGAG PITRFDATTY ACEVPLGDGS DGTFNCDAYM 
JAN        LASGVEETWS RLLAGQSGAG PITRFDATTY ACELPRGDGS NGTFNADDWM 

           EPKEQRKVDT FILFGMAAAQ QAVEDSGWMP TDREDLERTG VLIGSGIGGL 
           EPKEQRKVDT FILFGMAAAQ QAVEDSGWLP TEKEDQERTG VLIGSGIGGL 
           DPKEQRKIDT FIIFGMAAAQ QAIEDSGWTP EDREDLERTG VMIGSGIGGL 
           EPKEQRKVDT FILFGMAAAQ QAIEDAGWQP TDPADLERTG VMIGSGIGGL 
           PAKEQRKVDT FILFGLAAAE QAVRDAGWAP EDQESLERTG VLIGSGIGGL 
           SAKEQRKVDT FILFGLAAAE QAVKDAGWTP EDRESLERTG VLIGSGIGGL 
           HPKDQRKIDT FILFAMAAAT QAVEDSGWIP ENTADLERTG VLTGSGIGGL 
           VKKDQKKIDD FILYGIAAAD MAVRDAGWTP EDEASRLRTG VMIGSGIGGL 
           VKKDQKKIDD FILYGIAAAE MAVKDAGWTP EDEESLLRTG VMIGSGIGGL 
           VKKDQKKIDD FILYGIAAAE MAVKDAGWTP EAEEDRLRTG VMIGSGIGGL 
           APKEQRKIED FILYSIAAAE MACKDANWLP EDEEDRLRTG VLIGSGIGGL 
           EPKERRKVDD FILYGIAASE MAVRDAGWTP EDEESRLRTG VMIGSGIGGL 
           PPKEQRKVDE FILYGMAAAE QAVRDSGWAP EDEDGRLRTG VMIGSGIGGL 
           EARDRRKVDD FILYGMTAAT QAVEDAGIGE LDEEEALRTG VMIGSGIGGL 
           EPKERRKVDD FILYGIAAAQ QAVEDSGWMP EDEAARERTG VMLGSGIGGL 
           DKKEQRKVDE FIKFGIAAAD QAVRDSGWMP EDEDSRERTG VMIGSGIGGL 
           DSKEQRKVDE FILYGMAAAV QAVEDAGWAP TDTESLERTG CLMGAGIGGL 

           NSIANTAVMM HEKGPRRVSP FFVPGALINL ISGQVSIRYG FRGPNHSVVT 
           NSIANTAVMM AEKGPRRVSP FFVPGALINL ISGQVSIRYG FKGPNHSVVT 
           NSIANTAVMM AEKGPRRISP FFVPGALINL ISGQVSIKYG FRGPNHAVVT 
           NSIANTAVMM AEKGPRRVSP FFVPGALINL ISGQVSIRYG FRGPNHAPVT 
           NSIANTAVMM AEKGPRRVSP FFVPGALINL ISGQVSIKYG FKGPNHSVVT 
           NSIANTAVMM AERGPRRVSP FFVPGALINL ISGQVSIKYG FRGPNHSVVT 
           QSIAETAIMM KEKGPRRVSP FFVPGALINL ISGQIAIKYG FKGPNHAVVT 
           SSIADTAVMI KEKGPRRVSP FFIPGALINL ISGQVSIRFG FKGPNHSVVT 
           SSIADTAVMI KEKGPRRVSP FFIPGALINL ISGQVSIRHG FKGPNHSVVT 
           SSIADTAVMI KEKGPRRVSP FFIPGALINL ISGQVSIRHG FKGPNHSVVT 
           GSIAETANLI KEKGPRRVSP FFIPGALINL ASGQVSIRHG FKGPNHSVVT 
           QSIEQTTLLM AEKGPRRVSP FFIPGALINL ISGQVQIRFG FKGPNHSVVT 
           SSIAETAVLL KERGPRRVSP FFIPGALINL VSGQVSIRFG FKGPNHAVVT 
           NSIAETAVMI QEKGPRRVSP FFIPGALINL ISGQVSIKYG FKGPNHAVVT 
           RSIEETAGII REKGVRRVSP FFIPGALINL ISGQVSIRYG FKGPNHSVVT 
           SSIADTALLI RDKGPRRVSP FFIPGALINL ISGNVSIRYG FKGPNHAVVT 
           SSIADTSLIL NERGPRRVSP FFVPGALINL ISGQVSIRYG FKGPNHSVVT 

           ACSTGAHAIG DASRLIQHGD ADVMIAGGAE AAICEIGMAG FNACKALSTK 
           ACSTGAHAIG DAARLIKYGD ADVMIAGGAE AAICEIGMAG FNACKALSTK 
           ACSTGAHAIG DASRLIQHGD ADVMIAGGAE AAICELGMAG FNACKALSTK 
           ACSTGAHAIG DASRLIMFGD ADVMIAGGAE AAICELGIAG FNACKALSTA 
           ACSTGAHAIG DASRLIQHGD ADVMIAGGAE AAICEIGIAG FNACKALSTK 
           ACSTGAHAIG DASRLIQHGD ADVMIAGGAE AAICEIGIAG FNACKALSTK 
           ACSTGAHAIG DATQLIKTGR ADVMIAGGAE ATICEIGIAG FNACKALSTK 
           ACSTGAHAIG DAARLIKSGD ADVMIAGGAE AAICEIGIAG FNACKALSTK 
           ACSTGAHAIG DAARLIRSGD ADVMVAGGAE AAICEIGIAG FNACKALSTK 
           ACSTGAHAIG DASRLIKSGD ADVMIAGGAE AAICEIGIAG FNACKALSTK 
           ACSTGAHAIG DASRIIRAGD ADVMIAGGGE ACICEIGIAG FNACKALSTK 
           ACSTGAHAIG DAARLIQWGD ADVMVAGGAE AAICEIGIAG FNACKALSTK 
           ACSTGAHAIG DAARLIMLDD ADVMVAGGAE SPISEIGIAG FNACKALSTK 
           ACSTGAHAIG DAARLIMLGD ADTMVAGGAE AAISEIGIAG FNACKALSTK 
           ACATGAHAIG DAARLIQWGD ADVMVAGGAE ASICEIGIAG FNACKALSTK 
           ACSTGAHAIG DAARLIKYGD ADVMLAGGAE GAICEIGIAG FNACKALSTK 
           ACSTGAHAIG DAARLIAFDD ADVMIAGGAE SPICKIGIAG FNACKALSTK 

           RGDDPTKASR PYDADRDGFV MGEGAGIVVL EEYEHAKARG AKIYAEVLGY 
           RGDDPKKASR PYDIDRDGFV MGEGAGIVVL EEYEHAKARG AKIYAEVLGY 
           HNDDPTKASR PWDADRDGFV MGEGAGIVVL EEYEHAKARG AKIYAEVLGY 
           HNDDPTKASR PWDRDRDGFV MGEGAGIVVL EEYEHAKARG AKIYAEVLGY 
           RGDDPQKASR PYDKDRDGFV MGEGAGIVVL EEYEHAKARG ARIYAEVLGY 
           RGDDPQKASR PYDKDRDGFV MGEGAGIVVL EEYEHAKARG AKIYAEVLGY 
           RPDDPTKASR PYDVDRDGFV MGEGAGMVVL EEYEHAKARG ATIYGEVLGY 
           RADDPKAASR PYDADRDGFV MGEGAGIVVL EDYEHAKARG AKIYAEVLGY 
           RADDPKAASR PYDADRDGFV MGEGAGIVVL EDYDHAVARG AKIYAEVLGY 
           YAEDPTKASR PYDADRDGFV MGEGAGIVVL EEYEHAKARG AKIYGEVLGY 
           YADNPKAASR PYDADRDGFV MGEGAGIVVL EDYEHAKARG AKIYAEVLGY 
           WAEDPTRASR PYDAGRDGFV MGEGAGIVVL EEYEHAVARG AKIYGEYLGY 
           RGNDPASASR PYDADRDGFV MGEGAGVVVL EEYAHAKARG AKIYAEVVGY 
           RADNPETASR PYDTDRDGFV MGEGSGVVVL EEYEHAKARG AKIYGEILGY 
           RADDPKGASR PYDIDRDGFV MGEGAGVVVL EEYEHAKARG AKIYAEILGY 
           RADDPKAASR PYDADRDGFV MGEGAGVVVL EEYEHAKARG AKIYAEVRGY 
           RADEPEKASR PWDSDSDGFV MGEGGGVVVL EEYEHAKARG AKIYAEILGY 

           GLSGDAYHIT APAEDGDGAE RSMRNALRGA GLEPKDIDYI NAHGTSTMAD 
           GLSGDAHHIT APSEDGEGGE RSMRAALKNA GLEPKDVDYI NAHGTSTMAD 
           GLSGDAHHIT APPPDHEGAE RAMRAACRNA GIEPSQIDYV NAHGTSTMAD 
           GLSGDAHHIT APPPDHEGAE RAMRAACRNA GIDPAQIDYV NAHGTSTMAD 
           GLSGDAYHIT APSEDGEGGE RSMRNALRGA GLAPKDIDYI NAHGTSTMAD 
           GLSGDAYHIT APSEDGEGAE RSMRNALRNA GLAPEDIDYI NAHGTSTMAD 
           GLTGDAHHIT APSETGEGGE RSMRMALEDA GLQPSDIDYI NAHGTSTMAD 
           GLSGDAYHIT APSENGEGGE RSMRAALANA GLEPADIDYI NAHGTSTMAD 
           GLSGDAYHIT APSEDGEGGE RSMRAALKNA GLEPADIDYI NAHGTSTMAD 
           GLSGDAYHIT APSEDGEGGE RSMRAALANA GLSAADVDYI NAHGTSTMAD 
           GMSGDAYHIT APSETGDGAE RSMRAALRSA GLEPSDLDYI NAHGTSTMAD 
           GLSGDAYHIT APDETMDGGF RSMKAAIERA GLAPADIDYI NAHGTSTMAD 
           GLSGDAYHIT APSEDGEGGE RSMRAALNRA GIEGAQVDYI NAHGTSTMAD 
           GLSGDAYHIT APSEDGDGGF RAMTAALKSA GLTPSDVDYI NAHGTSTMAD 
           GLSGDAYHIT APSETGDGGF RAMQAALNRA GLTASDIDYV NAHGTSTMAD 
           GLTGDAYHIT APSETGEGGE RSMRAALKDA GLTPADIDYI NAHGTSTMAD 
           GLSGDAHHIT APPPDHEGAE RAMRAALKRA GLPVTAVDYV NAHGTSTMAD 

           VIELGAVERM LGDAVETVTM SSTKSATGHL LGAAGAIEAI FSILAIRDQV 
           TIELGAVERL MGDAADKVTM SSTKSATGHL LGAAGAIEAI FCMLAIRDQV 
           TIELGAVERL VGDAASSLKM SSTKSMTGHL LGAAGAIEAI FSILAIRDQV 
           TIELGAVERL VGQAAAKLTM SSTKSATGHL LGAAGAIEAV FSILAIRDQV 
           TIELGAVERM MGEHAGKVTM SSTKSATGHL LGAAGAIEAI FSILAIRDQV 
           SIELGAVERM MGAHASEVTM SSTKSATGHL LGAAGAIEAI FSILAIRDQV 
           TIELGAVERL MGDAAGSVTM SSTKSSTGHL LGAAGAIEAI FSVLAIRDQV 
           TIELGAVERM MGDAAGKVTM SSTKSATGHL LGAAGAIEAI FSILAIRDQV 
           TIELGAVERM MGDAAGKVTM SSTKSATGHL LGAAGAIEAI FSILAIRDQV 
           TIELGAVERL LGDHAKNATM SSTKSATGHL LGAAGAIEAI FSILAIRDQV 
           TIELGAVERL LGNHAANVTM SSTKSATGHL LGAAGAIEAI FSILAIRDQV 
           TLELAAVERL MGEAAARATM SSTKSATGHL LGAAGAIEAI FSILAIRDQV 
           VIELAAVERV LGAGVETATM SSTKSSVGHL LGAAGAVEAI FSILAIRDQV 
           VIELAAVERL LGDHAAKATM SSTKSSIGHL LGAAGSVEAI FSLLALRDQI 
           TIELKAVERL LGSAAANVTM SSTKSSVGHL LGAAGAVEAI FCILAIRDQV 
           TIELGAVERL LGEHASKVTM SSTKSMTGHL LGAAGAIEAI FSILAIRDQV 
           TIELGAVERL MGDHAENLRM SSTKSMTGHL LGAAGAIEAI FSILAIRDNV 

           APPTINLDNP AVETKIDLAP NKKVERKIDV ALSNSFGFGG TNASVIFGK
           APPTINLDNP AVETPIDLAP NKKVERKIDI ALSNSFGFGG TNASVLFGK
           APPTINLDTV DCETVVDLCA NEKRPAKIDV ALSNSFGFGG TNASVVFGK
           APPTINLDNP DVETTVDLCA NTKRARRIDI ALSNSFGFGG TNASVIFGK
           APPTINLDNP AVETAIDLAP NAKRPREINV ALSNSFGFGG TNASVLFGK
           APPTINLDNP AVETVIDLAP NAKRPREINV ALSNSFGFGG TNASVLFGK
           APPTINLDNP AVETTIDLAA NKKVEREINI ALSNSFGFGG TNASVLFGK
           APPTINLDNP AVETTVDLAP NQKRERKIDV ALSNSFGFGG TNASVLFGK
           APPTINLDNP AVETAVDLAP NAKREREINV ALSNSFGFGG TNASVIFGK
           APPTINLDTP AVETPVDLAP NAKRERKIDV ALSNSFGFGG TNASVVFGK
           APPTINLDNP AVETPVDLAP NAKRARKIDV ALSNSFGFGG TNASVIFGK
           APPTINLDNP AVEPRLSLAP NRKEEREIDV ALSNSFGFGG TNASIIFGK
           APPTINLDNP AVESKLDLAA NAARKRKIDY ALSNSFGFGG TNASLVLAR
           APPTINLDNP AIEPKLSLAA NKAEEREIEV ALSNSFGFGG TNACLIMGK
           APPTINLDNP AVETPLDLAP NAKRERKIDV ALSNSFGFGG TNAALIVGK
           APPTINLDNP AVETPVDLAP NAKRERRIAY ALSNSFGFGG TNASVIFGK
           APPTINLDNP AAETPINLCA NAKQEGEINI VQSNSFGFGG TNACLIMGR
