# Supplementary material for: Phylogenomic Analysis of Marine Roseobacters
Source: PLoS One. 2010 Jul 15;5(7):e11604. doi: 10.1371/journal.pone.0011604 (PMC2904699; doi:10.1371/journal.pone.0011604)
Supplement: File S1 — Protein sequence alignment of 109 HGT genes. Alignment was filtered by Gblocks to obtain reliable alignment regions for NJ or ML phylogenetic analyses. (0.20 MB ZIP) [file pone.0011604.s007.zip › 109HGTALIGN/ort477.txt]

    17    462
DSH        MVQGAGSNVG KSMIVAGLAR AFTRRGLVVR PFKPQNMSNN AAVTADGGEI 
ROS        MIQGAGSNVG KSMLVAGLAR AFARRGLNVA PFKPQNMSNN AAVTVDGGEI 
OBA        MIQGTGSNVG KSLLVAGLAR AFADRGLRVA PFKAQNMSNN AAVTLDGGEI 
RCC        MIQGAGSNVG KSMLVAGIAR ACVKRGMSVA PFKPQNMSNN AAVTADGGEI 
LVE        MIQGAGSNVG KSMLVAGIAR ACVRRGLSVA PFKPQNMSNN AAVTADGGEI 
OAN        MIQGAGSNVG KSMLVAGLCR AAVKRGLSVA PFKPQNMSNN AAVTSDGGEI 
RHB        MIQGAGSNVG KSMLVAGLAR AAVRRGISVA PFKPQNMSNN AAVTVDGGEI 
PGA        MIQGTGSNVG KSMIVAGLAR AFVRRGLSVA PFKPQNMSNN AAVTPEGGEI 
RGR        MIQGTGSNVG KSMIVAGLAR AFVRRGLSVA PFKPQNMSNN AAVTPEGGEI 
SIL        MIQGTGSNVG KSMLVAGLAR ALRKRGLSVA PFKPQNMSNN AAVTSDGGEI 
SPO        MIQGTGSNVG KSMLVAGLAR AFTRRGLRVA PFKPQNMSNN AAATENGGEI 
OIN        MIQGTGSNVG KSMIVAGLIR ACARRGLRVR PFKPQNMSNN AAVTEDGGEI 
JAN        MIQGTGSNVG KSMLAAGLCR IARNRGLSVA PFKPQNMSNN AAVTADGGEI 
SSE        MLQGTGSNVG KSVLVAGLCR AALRRGLSVA PFKPQNMSNN AAVTVDGGEI 
RDE        MLQGTGSDVG KSLLVAGLCR AAKRRGISVA PFKPQNMSNN AAATTNGGEI 
RLO        MLQGTGSDVG KSLLVAGLCR AAKRRGISVA PFKPQNMSNN AAATTDGGEI 
SUL        MIQGTGSNVG KSMLVAGLCR AATRRGLSVA PFKPQNMSNN AAVTEDGGEI 

           GRAQALQARA AGVAPSVHMN PVLLKPETDT GAQVIVQGQR FATLRARDYA 
           GRAQALQALA AFRAPHTDMN PVLLKPESDI GAQVIVQGRR FATLRARDYA 
           GRAQALQARA ARRQPQTDMN PVLLKPETDT GAQVILQGRR HATLSARDYT 
           GRAQALQAMA CGLDPLVDMN PVLLKPESEI GAQVIVQGKR FATMKARDYG 
           GRAQALQALA CGLAPVIDMN PVLLKPETDI GAQVIVQGQR VATLKARDYG 
           GRAQALQARA CGLEPHTDMN PVLLKPETDV GAQVIVQGKR FATMKAREYG 
           GRAQALQASA ARRDPVVDMN PVLLKPETDT GAQVIVQGQR LATVKARDYG 
           GRAQALQARA AMRAPHTDMN PVLLKPESET GAQVIVQGKR RGTQVAGSFM 
           GRAQALQARA AMRAPHTDMN PVLLKPETDT GAQVIVQGKR RGTQAAGSFM 
           GRAQALQARA AGLAPHTDMN PVLLKPETDT GAQVIVQGKR RGTRAAGSFM 
           GRAQALQARA ARRATHTDMN PILLKPETDT GAQIVVQGKR AGTMRAGDYR 
           GRAQALQARA AGVAPHTDMN PVLLKPQSAT GAQVVVQGQI AGQQEAREFG 
           GRAQALQAMA CGLEPHTDMN PVLLKPETET GSQVVVQGKR FTTVRARDYA 
           GRAQALQARA CGLEPLTDMN PVLLKPETDV GSQVVVQGKR LATVKAREYA 
           GRAQALQAFA CGLDPTVDMN PILLKPETET GSQVIVQGQR MTSVAAGDYA 
           GRAQALQAFA CGLDPTVDMN PILLKPETET GSQVIVQGQR MTSVAAGDYA 
           GRAQALQAIA CGRPLSVHMN PILLKPETDS GSQVIVQGQR HSTLQARDFS 

           KAKPQLLAPA VDSYRRLAAE AELVLIEGAG SPAEINLRAG DIANMGFAEA 
           RAKPQLLAPT LESFHRLATT ADLLLIEGAG SPAEINLRAG DIANMGFAEA 
           REKPVLLAGV LDSFHRLAEG VDLVLVEGAG SPAEINLRAG DIANMGFAEA 
           KQKSKLMPPV LESFRRIGAG RDLVIVEGAG SPAEVNLRAG DIANMGFAAA 
           KHKATLLPAV LDSFHRLAQG RDLIIVEGAG SPAEVNLRAG DIANMGFAAA 
           TRKADLIPKV LESYHRLANA HDLILIEGAG SPAEINLRAG DIANMGFAEA 
           QMKGDLMPCV LDSFQRLRAD VDLVLVEGAG SPAEVNLRAG DIANMGFAEA 
           RDKTGLLEAA LESFHRLAAD VDLVLIEGAG SPAETNLRKN DIANMGFACA 
           RDKTGLLEAA LESFHRLAAD VDLVLIEGAG SPAETNLRKN DIANMGFACA 
           RDKAGLLEAT LESFHRLAAQ HDIVLIEGAG SPAETNLRKG DIANMGFAEA 
           KNKAHLLEKA LESFDRLCGD ADLVLIEGAG SPAETNLRAG DIANMGFACA 
           RNKASLMPAV LQSFHRLAEN CDLIVIEGAG SPAETNLRAG DIANMGFARA 
           KLKPQLMQAV LDSFKRLKAA HDLVIVEGAG SPAEVNLRNG DIANMGFAQA 
           ALKPQLLGHV RESFARLKAR HDLVIVEGAG SPAEVNLRAG DIANMGFAEA 
           KLKPTLLGPV LDSFNRLKAQ YDLIIVEGAG SPAEVNLRSN DIANMGFAEA 
           KLKPKLLGPV LDSFNRLKAQ YDLIIVEGAG SPAEVNLRSN DIANMGFSEA 
           KARAGLMAPV LQSFGILGQS ADLIIVEGAG SPAETNLRQN DLANMGFARA 

           VEAPVILVGD IDRGGVIAQL VGTHAILPPP DRDRISAFAV NKFRGDVRLF 
           AGVPVILVGD IDRGGVIAQI VGTQAVLPLD DATRIKGFAI NKFRGDVSLF 
           AQVPVVLTGD IDRGGVIAQL VGTQAVLCPS DAARIKGFLV NRFRGDPDLF 
           ANVPVVLIGD IDRGGVIAQL VGTHAVLPPE DEALIKGFAI NKFRGDPTLF 
           AGVPVVLIGD IDRGGVIAQM VGTHAVLPDD DLAFIKGYAI NKFRGDPTLF 
           AGCPVILVGD IDRGGVIAQL VGTDVILPDA DRARIKAFAI NKFRGDPSLF 
           ADVPVVLAGD IDRGGVIAQL VGTHAVLPAS DRDRIVAFLI NKFRGDPTLF 
           AEVPVVLVGD IHRGGVIAQI VGTHTVLEPQ DLARIKGFAV NRFRGDRSLF 
           ADVPVVLVGD IHRGGVIAQI VGTHAVLEPQ DLARVRGFAV NRFRGDRSLF 
           AGVPVLLVGD IHRGGVIAQI VGTHTVLEPS DRARIKAFAV NRFRGDLSLF 
           AGVPVVLVGD IHRGGVIAQI VGTQAVLEPG DLAQIRGFAV NRFKGDITLF 
           AGVSVVLMGD IDRGGVIAQI VGTQAVLDQE DNALIRGFAV NKFRGDRSLF 
           SGTPVVLCGD IDRGGVIAQI VGTQAVMSAE DVALVRGFMI NKFRGDPSLF 
           VDLPVVLIGD IDRGGVIAQV VGTQAVLSPG DNARIEGFLI NKFRGDPSLF 
           AQVPVLLCGD INRGGVIAQV VGTQAVISPA DAGMIKGFLI NKFRGDPKLF 
           AQVPVLLCGD INRGGVIAQV VGTQAVISRA DAGMIKGFFI NKFRGDPKLF 
           AGVPVVLAGD INRGGVIAQI VGTQVVMDPQ DAAMITGFLV NKFRGDVSLF 

           DDGVTAIAER TGWTPLGVIP WFADAWRLPA EDVMDVASKV VVPRLNRLAN 
           DDGLHEIAAR TGWPSLGVVP WFADAWRLPA EDVMDIASKV VVPRLGRIAN 
           DEGMRIIADR TGWAALGLVP WFADAWKLPA EDVLDLASKI AVPRLGRIAN 
           ADGMDIIAAR TNWAPLGIIP WFADAWKLPA EDVMDIANKV AVPRLNRIAN 
           ADGMDIITAR TGWTPLGIIP WFADAWKLPA EDVMDIKSRI AVPRLNRIAN 
           ADGMSAITDH TGWLPIGIVP WFDDAWKLPA EDVMDIATKV VVPRLNRIAN 
           DDGLVEITRH TAWPSLGVVP WFAEAWRLPA EDIMDLASKV VVPRLNRIAN 
           DAGRDDIAAR TGWPSMGVIP WFWDAWKLPA EDMMDIASKI VVPQLERMAN 
           DAGRDDIAAR TGWPSMGVIP WFWDAWKLPA EDMMDIASKI VVPQLERMAN 
           DGGRDDIARW TGWPSLGVVP WFWDAWKLPA EDMMDIASKV VVPQLERMAN 
           DEGRDDIARR TGWPCLGVVP WFNDAWRLPA EDMMDIRSKV VVPQLERMAN 
           DAGRDDIAAR TGWPSLGVIP WFDAAHRLPA EDVMDLPAVI AVPRPPRIAN 
           DDGYKLIEQH TGWQGFGVIP WFADAGNLPA EDALDITTHI VCLRLSRIAN 
           DDGYALIEAR TGWRGFGTAP WFAHAWKLPA EDALDIRAHI VCLRLSRIAN 
           DEGYEIIKNH TGWPGFGVLP WFTDAWKLPA EDAYDIKTHI VCLHLSRIAN 
           DEGYEIIKNH TGWPGFGVLP WFADAWKLPA EDAYDIKTHI VCLHLSRIAN 
           DDGYREIERR TGWTGFGTLP WFANAHLLPA EDAVDLSRHI VCPMLSRISN 

           FDDLDPLATE PGLSVEIIEA GRPLPLDADL VLIPGSKSTI ADLAHFRAQG 
           FDDLDPLSSE PDVTVEIIAA GQPLPGDADL VLIPGSKSTI ADLAHFRAQG 
           FDDLDPLSSE PGVTVEIIEP GRPLPGDANL VLIPGSKTTV ADLEAFRAQG 
           FDDLDPLTAT PDVTVDIIEA GRPLPGDADL VIIPGSKSTI ADLAHFRAQG 
           FDDLDPLSGT PGVSVEIIEA GRPLPADADL VILPGSKSTI ADLAHFRAQG 
           FDDLDPLAAQ PDVTVEIIEA GRPLPGDADL VLIPGSKSTI ADLAHFRAQG 
           FDDLDPLAAE PGVSVEIIAA GTPLPGDADL VLIPGSKSTI TDLAHFRAQG 
           FDDLDPLAAE PNVTVEIVPA GRALPGDADL VLIPGSKSTI GDLAYLRAQG 
           FDDLDPLAAE PNVTVEIIPA GRPLPGDADL VLIPGSKSTI GDLAYLRAQG 
           FDDLDPLAAE PAVTVEIVPP GRALPGDADL VLIPGSKSTI GDLAYLRTQG 
           FDDLDPLAAE PGVSVEIIPA GRPLPGDADL VLLPGSKSTV GDLAYFRAQG 
           FDDLDPLAAE PGVDLRMIMP GTPLPADADL VLMVGSKSTI SDLEAFRAEG 
           FDDMDPLAQE PGVRLTMLNA GEAIPGDADM VIIPGSKSTR GDLAYLRAQG 
           FDDMDPLAQE PGVRLTMLGH GEPIPGDADL VVLPGSKSTR GDLAFLRDQG 
           FDDMDPLSHE PGVQMTMLRA GEVLPADADI VILPGSKSTR GDLAFLRAQG 
           FDDLDPLSHE PDVQMTMLRA GEVLPADADI VILPGSKSTR GDLAFLRAQG 
           FDDLDPLAAE PSVRLTMVPP GTPLPADADL VILPGTKSTR GDLAFLRAQG 

           WDIDLAAIVR RGGHVVGVCG GYQMLGRTIA DPEGIEGAAT QVPGLGLLDV 
           WDIDLAAHIR RGGHVLGICG GYQMLGQRIE DPEGIEGPPA SVAGLGHLDV 
           WDIDLAAHVR RGGHVLGLCG GYQMLGRWIE DPDGIEGRPG RWPGLGLLDI 
           WDIDLAAHVR RGGHVLGICG GYQMLGTEIV DADGIEGAPA TVAGLGLLDV 
           WDIDLAAHIR RGGHVLGICG GYQMLGQTIA DPDGIEGPAR SVAGLGHLDV 
           WDTDLLAHVR RGGHVLGICG GYQMLGREIA DPDGIEGPAS RVRGLGLLDV 
           WDIDLTAHIR RGGHVLGLCG GYQMLGRRIV DAGGLEGPPG EVEGLGHLDV 
           WDIDILAHYR RGGHVMGLCG GYQMLGQTID DPDGVDGRPG KVAGLGLLDV 
           WDIDILAHHR RGGHVMGLCG GYQILGKTID DPEGVDGRPG KVEGLGLLDV 
           WDIDILAHHR RGGHVLGLCG GYQMLGQSID DPEGVDGHPG KVAGLGLLDV 
           WDIDLYAHVR RGGHVLGLCG GYQMLGHSID DPEGIEGRPG RTEGLGLLDV 
           WDIDLAAHIR RGGHVLGLCG GYQMLGKTIT DPHGIEGPAA QVVGLGHLDV 
           WDLDLRAHLR RGGHVLGICG GYQMLGGSVA DPEGVEGPAG TDEGLGLLDV 
           WDIDLVAHHR RGGHVLGICG GFQMLGRRVA DPDGIEGAAG ETAGLGLLDV 
           WDIDLAAHLR RGGHVLGLCG GYQMLGQSIA DPDGIEGPPG TTEGLGFLDI 
           WDIDLAAHLR RGGHVLGLCG GYQMLGQSIV DPDGIEGPPG TTEGLGFLDI 
           WDIDLYAHVR RGGAVLGICG GYQMLGRFIE DPQGFEGPAG REEGLGLLDV 

           STVMRPQKHL RLTQATEVES GAALEGYEIH LGETTGPDCA RPWLRVGDRA 
           VTVMKPEKRL ALTQATYLAS GETVEGYEIH LGTTTGPDCA RAWLHVGDRP 
           ETVMSPAKRV RLSDARHCDS GEAVSGYEIH LGSTSGPDCD RAWLRIGDRP 
           RTVMVPEKRL ALSQATYLAT GDTIEGYEIH IGVTEGPDRD RAWLSLDERQ 
           ATVMQPHKRL ALSQAVYLAS GDAVSGYEIH MGATTGPDCA RAWLSLDGRG 
           TTTMSAHKRL NLSNATYDAT GDTVSGYEIH IGDTVGPDRA NGWLALDGRS 
           VTTLEPEKRL ALTEAVDRES GIGLTGYEIH LGKTEGPDTS RGWLTVSGNA 
           HTVMAGEKRV TLTEAVTRDG NLPVSGYEIH MGRTNGPDCA RAWLDIDGRA 
           HTVMAGEKRV TLTEAVTRDG NLPVSGYEIH MGRTDGPDCA RAWLSIEGRL 
           HTVMAGDKRV TLSAARTLEG DLPVSGYEIH MGRTTGPDCA RAWLALEGRA 
           HTVMTGDKQV TLRHATALPG REPVTGYEIH IGRTDGPDCA RAWLEIDGRP 
           ETTMAPLKHL SEKSGQHPAS GTDLTGYEIH IGETTGPDCA RAWLTFDGTL 
           ETVMTGDKRL TRVAAIHAPS GTAFNGYEIH IGRTSGPDAA RPFAVVNGQP 
           DTVMTGDKRL TRVDARHAAT ALPFAGYEIH IGRTTGTDCA RPFAFVDGRP 
           TTVMTPQKRV ARITAKHAQS GAMFPAYEIH VGRTDGPDCA RPFAYVHGQP 
           TTVMTPQKRV ARITAKHAQS GAMFPAYEIH VGRTEGPDCA RPFAYVDGKP 
           ETRMAPDKTL TRVTADHAAT GTQIDGYEIH IGQTVGADCA TPFAHINGIP 

           EGAVSASGRV RGCYLHGLFA SDAFRAAVLT RLGFETEVEE TLDALAAHLE 
           EGAASASGRV RGAYLHGLFA SDPFRAAFLA GLGYGADVET TLDALAAHLE 
           EGAQSADGRV RGCYLHGLYA SDPFRAHDLR RMGYETGVEE VLDRLAAHLG 
           EGAASADGRI MGCYLHGLFA ADAFRTAFLA NIGYNQSVEN TLDALADHLE 
           EGAASPNGRI MGCYLHGLFS ADAFRSAFFA QLGYDAQVEK TLDALADHLE 
           EGAASVDGRI KGCYLHGLFA ADGFRASFMA GIGYDAGVDA TLDALAHHLE 
           EGAADATGRV RGSYLHGMFD SDAFRRVFLA RLGYGAAVDA TLDALADHLE 
           EGAVSADGRV RGSYLHGLFS SDAFRASVLS GLGYDDGVEA TLDALADHLE 
           EGAASRDGRV RGSYLHGLFS ADAFRASFLG QLGYDDGVEA TLDALADHLE 
           EGATSADGRV RGSYLHGLFT SDAFRAQFLS DLGYDAGVEA TLDELAAHLE 
           EGAATPDGRI RGSYLHGLFA SDAFRARYLG ELGYEDGVEQ VLEALADHVE 
           EGAASPSGRV QGCYMHGIFS SDAFRRAYLG NFGFESGVDD ALDALADHVE 
           EGAISGDGRV SGSYLHGMFR DDAFRAAWLA QFGYDATVQA TLDALAAHLE 
           EGACSPDGRV TGSYLHGMFT DDAFRAGFLK RFGYDATVDA TLDALADHLE 
           DGAISQNAQV TGTYLHGMFT DDAFRAQWLA QFDYTATVET TLDALATHLE 
           DGAISQNARV MGTYLHGMFT DDAFRAQWLA QFDYTATVET TLDALATHLE 
           DGAGSRDGKI TGTYLHGLFT NDSFRSAWLA QLGYSQTVED TLDALADHME 

           SHMDLDAVLA QA
           RHMDLDLLLS LS
           RHVDLDRLFG LA
           THMDIDQLLA LA
           QHLDIDTLLT LA
           THLDVTAILG LA
           THLDVSALFA LA
           DCMDLDALLA LA
           EFMDLDQLLE LA
           QYMDVEGLLE LA
           AHLDLDLLLS LA
           AYMDVDLFLS LA
           GVMDIDALLD VR
           THLDVAGLLA AA
           AHADVDGILA LA
           THADVDGILG LA
           THLDVSALLA CA
