# Supplementary material for: Phylogenomic Analysis of Marine Roseobacters
Source: PLoS One. 2010 Jul 15;5(7):e11604. doi: 10.1371/journal.pone.0011604 (PMC2904699; doi:10.1371/journal.pone.0011604)
Supplement: File S1 — Protein sequence alignment of 109 HGT genes. Alignment was filtered by Gblocks to obtain reliable alignment regions for NJ or ML phylogenetic analyses. (0.20 MB ZIP) [file pone.0011604.s007.zip › 109HGTALIGN/ort495.txt]

    17    389
JAN        AAAMLTLVLY PYVYLLTRAA FLQQSATAYI AARTLGHGPW SAFFRVSLPI 
ROS        AALMLTIVLY PYVYLLARAS FRQQSGNAFL VARTLGRSPM QAFWRVALPM 
RCC        AAVMLTLVLY PYVYLLARAA FAAQGASTFL AARVLGRSPL AAFMHVSLPM 
OAN        AAIMLILVLY PYVYLLARAA FLGQSATTFL AARSLGKSPV RAFLSISLPL 
SUL        AALMLVLVLY PYVYLLARAA FLQQSATTFL AARALGSSAW AAFFKVSLPL 
OIN        AAAMLVLVLY PYVYLLARAA FLQQSGTTFL AARALGSSAW AAFFKVSLPL 
PGA        AAVMLVLVLY PYVYLLARAA FLQQSAGAFL AARALGNTSL QAFWRVSLPM 
RGR        AALMLVLVLY PYVYLLARAA FVQQSAGAFL AARALGNTSL QAFWRVSLPM 
SIL        AALMLVLVLY PYVYLLARAA FLQQSASAFL AARALGDSSW RAFWRVSLPM 
SPO        AAVMLILVLY PYVYLLARAA FLQQSASAFL AARALGTGPW VAFWRVSLPM 
DSH        AAAMLILVLY PYVYLLARAA FVQQSATTFF AARALGRTPF RAFLEVSMPM 
RDE        AALMLTLVLY PYVYLLTRAA FRMQAATPFY AARSLGSSPL KAFLRVSLPM 
RLO        AALMLTLVLY PYVYLLTRAG FRMQAATPFY AARSLGSSPL RAFLRVSLPM 
SSE        AILVLSAALY PYVYLLARAA FREQSASSEE VARSLGAGAF GRFWRIGLPL 
OBA        AIVVLSAALY PYVYLLTRAA LREQSGGGEE VAMSLGVGPL GRFRRVALPL 
RHB        AIIVLTAALS PYVYLLTRTG LREQSGGVYE VARALGSGPF GRFWRVGLPL 
LVE        AIVVLSAALY PYVYLLARAA FREQSGAAFE VARALGAGAW GRFLRVGLPL 

           ARPAIAGGTL LALMETLADF GTVSYFGVQT FATGIYQAWY SFFDRGGAAQ 
           ARPAIAGGAL LAIMETIADF GTVAFFNVQT FATGIYQAWF SLGDRAAAAQ 
           ARPAIASGVM LVAMETIADF GTVAYFGVQT FAVGIYTSWF TLADRAAAAQ 
           ARPAIAAGVL LTMMETIADF GTVSYFGVQT LATGIHNSWF SMADRGAAAQ 
           ARPAIAAGVL LTVMETIADF GTVAYFSVQT FATGIYTSWF SLFDRAGAAQ 
           ARPAIAGGVL LAVMETIADF GTVAYFGVQT FATGIYTSWF SLFDRAAAAQ 
           ARPAIASGVL LAVMETIADF GTVSYFGVQT FATGIYTSWF SLADRAGAAQ 
           ARPAIASGVL LAVMETIADF GTVSYFGVQT FATGIYTSWF SLGDRTGAAQ 
           ARPAVASGVL LTVMETIADY GTVAYFGVQT FATGIYTSWF SMADRAGAAQ 
           ARPAIAGGVL LAVMETIADF GTVAYFGVQT FATGIYTSWF SMADRAAAAQ 
           ARPAIAAGVL LATMETIADF GTVSYFGVHT FATGIYTSWF NMGDRVAASQ 
           ARPAIAAGTL LVVMETIADF GTVAHFSVQT FATGIYTSWF GLGDRGAAAQ 
           ARPAIAAGTL LVVMETIADF GTVAHFSVQT FATGIYTSWF GLGDRGAAAQ 
           ARPAIAAGVA IVMMESINDF GTVDYFAVQT LTTGIFSVWL ESNNAGGAAQ 
           ARPAIAAGVA IVMMETVNDF GTVDYFAVQT LTTGIFTTWL EANSAPGAAQ 
           VRPAIAAGSA IVMMETVSDF GTVDFFAVQT LTTGIFTTWL EMGNAGGAAQ 
           ARPAIAAAVA IVMMETVNDY GTVDYFAVQT LTTGIFSVWL QAGNLGGAAQ 

           LALCLLIVAL VIAALERRQR RDQRQGRRFE AMQAVTLTGW RAGGAFVFCA 
           LALCLLAFAL LLAGLERSSR GRSRTGARFE TMERPVLKGA AGWGAFLLCF 
           LALGLLSFAL LLVMLERYSR GDAKYGRRNA PLQRLALTKG QKVGALIFCL 
           LSLGLLAFAL LLAMLERANR GRARFGKRQD VVGRIPLAGV TKWGAVILCG 
           LALCLLSFAL LLAMLERIQR GKAQYARRAV AMPPAQLKGW QAAAAMLACG 
           LALCLLSFAL LLAMLERAQR GKAKYSRRTQ SAPPSELKGV QAAAAIVLCG 
           LALCLLGFAL TLAVAERATR GRARYGKQQA KMPPVDLHGF KAALAFGLCV 
           LALCLLGFAL ALALAERTSR GRARYGKQQA KMPPVELRGG QAALAIVFCA 
           LALCLLGFAL MLAVAERISR GRARYGKQQA ALPPATLSRG KAAGAIILCA 
           LALCLLGFAL LLAVAERTQR GKARYGRRHA ALPAGELKGW QAAGAFTLCA 
           LALGLLGFAL LLAVLERQSR GSAKYGKRQE AMPRTTLTGW HRWSATILCG 
           LALGLLAFAL LVAILEYMNR GSAAFKGRQE PFVRFTLTGH RAFAAQCACA 
           LALGLLAFAL LVAMLEYMNR GAAAYKGRQE PFVRFTLTGY RAFAAQFACA 
           IASVVLFLVV LLVVLEKVSR RRMRFSTRHR PAMRKPLTGA PAWIATTACT 
           IACVVLALVV ALLLVERVSR RRSRFSSRHR PVTRQPLRGV AGWVAALLCF 
           IAMVILGLVL VLVAIEKVSR SKSRFERQQR PVDPVALTGW QGWLATLFCL 
           LASTMLAVIV ILVLAEKLSR RKIRFARGAR PVAPEPLAGW KAWAVTVLCL 

           LPVALGFALP VFLLLSLGFD NMLTDRYLRF LRNSLILASI AAVITVAAAV 
           LPVLLGFVLP VIMLGVMAGQ NILSARYLGF MSNSILLASV AAVLTVAGAI 
           TPVLLGVVLP VIALSAMAEQ DLFSPRYVGF IRNSLTLASI AAVLTVLAAL 
           LPVMLGVIIP VLALSVMAEQ NLFSPRYVHF IKNSLTLATI AALVTVAAAV 
           IPVIFGAILP VIVLIWMGEQ DLLSPRYLGF IRNSATLAGV AAVLTVAAAV 
           VPVLFGAVLP VVILVTMGEQ NLFSPRYLGF MRNSVTLAGV AAVLTVLAAI 
           LPVLLGFLLP VVILAQMGEQ NLFSKRYLGF LQNSLTLAMT AALLTVVAAV 
           LPVLLGFVLP VLVLFEMGEQ SLFSKRYLGF LQNSVTLAMT AAMLTVGAAI 
           LPVVFGFLVP LISLTLMGEQ NLLSRRYISF ITNSLTLAST AAVVTLLAAV 
           VPVVLGFVLP VVILVQMGEQ NLLSRRYVGF IRNSLTLAGT AAVVTVTAAI 
           APVLLGVAIP IVTLLVMGEQ NLLSRRYIRF ITNSLTLASA AAVLTVCAAV 
           VPVLLGVIVP VITLILMGEQ DIFSPRYMRF IQSTLTLASI AAVVTVFAAI 
           VPVLLGVILP TITLILMGEQ DIFSPRYMRF IQSTLTLASI AAVVTVFAAI 
           IPLAVGFVLP AGVILSHAAE FWTDPALWRA GLNTAVVGGS AAIITVLAAI 
           IPIFLGFLLP AGVILSHALD FWAEPGLILA LWHTVAVGGI AAAVTVLAAV 
           VPFAVGFILP VGVLLWHAAE EWLSAGLFRA LGHTVAVGGS AAVVTVTLAL 
           FPVLMGFVLP LAVITSHAAD MWLAPGLRRA VLHTVTVGGI AAVVTVVGGV 

           VLGFNARLHP TRAARTAIRV AGLGYAVPGG VIAVGLIVPF AAFDNALDAF 
           LVGFRARTRP GRSSRWLVLG AGLGYAVPGG VIAVGLMVPM AGLDNAIDAV 
           ILGTLHRVST SRLTGTSLYL ARIGYAVPGG VIAVGLLVPF AAFDNALDAW 
           LLGSLNRLRE TRSAAAALYI ARIGYAVPGG VIAVGLIVPF AAFDNALDAW 
           CVGFFQRLRP GKLSFGAGYI ARLGYAVPGG VIAVGLMVPF ATFDNQLDAW 
           SVGFFRRLRP GRLSQGAAYV ARLGYAVPGG VIAVGLLVPF AAFDNALDAW 
           CLGFYQRLRP GRPSALAGHV SRLGYAVPGG VIAVGLMVPF AAFDNTLDAW 
           CLGFYQRLRP GRPSALAGHV SRLGYAVPGG VIAVGLMVPF AAFDNALDAW 
           CLGFYQRLKP GRLSSTAANV SRLGYAVPGG VIAVGLMVPF AAFDNALDAW 
           CVGFFQRLRP GRRSDGAAYL ARLGYAVPGG VIAVGLIVPF AAFDNALDAW 
           ILGYYQRVRP GPRSDAALYI ARLGYAIPGG VIAVGLLVPF ALFDNTLDAW 
           LLGTFNRVSP GRSALASLFI GRLGYAVPGG VIAIGLLVPF ANFDNWLDAQ 
           LLGTFNRVSP GRSALASLFI GRLGYAVPGG VIAIGLLVPF ANFDNWLDAR 
           FLVYGVRLSG QKLPRLLMPV TTIGYAAPGA VLGVGILIPL AAIDNAVADA 
           FLVYGVRLSG QSLPRRLLPV TTIGYAAPGA VLGVGILIPL ARIDHWMADG 
           FLVYGVRLTG SKLPRMVMPV STIGYAAPGA VLAVGILIPL AALDNTVADA 
           FMVYGVRMSR YRLPALLMPV TAIGYAAPGA VLGLGILVPL AAFDNRLADG 

           MEARFGIDTG LLITGSIWLL VAAYGVRFMA AALSAYDAGL STINPNVDAV 
           MQETFGIRTG LLITGSIWLM ILAYIVRFMA AALNAYDSGM ATVPGHLDAI 
           MRATFDISTG LLFTGSIWLL ISAYLIRFLA AAIGAYEGGI ASVAPNMDAA 
           MRATFDVSTG LLFTGSIWLL IGAYMIRFLA AALGAYEGGI AVVSRNIDAA 
           MRSTFDISTG LLVTGSIWLL VAAYMVRFLA AALGAYEGGQ AMVHANMDSA 
           MRATFDISTG LLITGSIWLL VLAYLVRFLA AALGAYEGGQ AMVHANMDAA 
           MRSNFEIRTG LLITGSIWLL VAAYMVRFLA AALGAYEGGQ STVHANMDAA 
           MRANFEIRTG LLITGSIWLL VAAYMVRFMA AALGAYEGGQ ATLHANMDAA 
           MQANFGLRTG LLVTGSIWLL VVAYMVRFMA AALGAYEGGQ ATVHANMDAA 
           MRAQFGLSTG LLITGSIWLL IAAYMVRFLA AALGAYEGGQ SMVHANMDAA 
           MRANFDLSTG LLLTGSIWLL VGAYMIRFLA AALGAYEGGQ ATINLNLDYA 
           MEASFGISTG LLISGSIWLM IAAYMIRFLA AAIGAYDSGL ATVTPNVDAA 
           MESSFGISTG LLISGSIWLM IAAYMIRFLA AAIGAYDSGL ATVTPNVDAA 
           IWGATGWDPG LLLTGTAFAL ILAYCVRFFA IAQGAADAAM GRVSPNLPLA 
           VEAVTGFDIG LVLTGSAFAL VLAYTVRFFA IAQGAADGAF GRVTPSLPMA 
           VYGLTGFDPG LLLTGTAFAM VFAYCVRFFA IAQNAADAAM GRVSPSLPMA 
           IVAAGFSDPG LIFTGSAAAL VLAYVVRFFA IAQGAADAAL GRVSPSLPMA 

           ARTLGRSPSR MLSGVHLPIL RPSILTGLLI VFVDVMKELP ATLIMRPFNF 
           GRSLGQPGPK LLTRVHLPVA RTSVVTALLI VFVDVMKELP ATLILHPFDV 
           ARTLGQDMPG LVRRVHMPLL RTSLLTAGLI VFVDVMKELP ATLIMRPFNY 
           SRVLGQNSIG TVRRVHVPIL TPSLLTAALI VFVDVMKELP ATLIMRPFNF 
           ARSLGETPVG TLRRVHLPIL SPSLLTALLI VFVDVMKELP ATLIMRPFNY 
           ARSLGQTPLG TLRRVHLPIL APSLLTALLI VFVDVMKELP ATLIMRPFNY 
           ARSLGQSPLG MLRRVHLPIL TPSLMTALLI VFVDVMKELP ATLIMRPFNY 
           ARSLGQGPLG MLRRVHLPIL TPSLMTALLI VFVDVMKELP ATLIMRPFNY 
           ARSLGQSPLG MLRRVHLPIL TPSLLTALLI VFVDVMKELP ATLIMRPFNF 
           ARSLGQGPLG TLRRIHLPIL TPSLMTALLI VFVDVMKELP ATLIMRPFNF 
           ARVLGQTAYG TLRRVHLPIL TPSLLTALLI VFVDVMKELP ATLIMRPFNY 
           SRVLGRTAWG TVRDIHLSVL RPSILTAMLI VFVDTVKELP ATLILRPFNY 
           SRVLGRSAWG TVRDIHLSVL RPSILTAMLI VFVDTVKELP ATLILRPFNY 
           ARSLGRNEGQ VLTAIYYPLM RASVASALLL VFVDCVKELP ATLLLRPFNY 
           ARSLGRTPRR VLREVYAPLI RGSLASALLL VFVDCVKELP ATLLLRPFNY 
           ARSLGRSAGG ALREVYVPLM RGSVGTALLL VFVDCVKELP ATLLLRPFNY 
           ARSLGRTAGG TLRAVHLPLV RASLGSALLL VFVDIVKELP ATLLLRPFNY 

           DTLAVQAHRL AADERLGEAA GPSLVIAGVG LLPVVILCL
           QTLAVQAHRL AADERLSEAA VPSLVLVGFG LIPVLILCR
           DTLAVQAYRL ASDERLEGAA VPSLVIAAIG LIPVILLCR
           DTLAVQAFRL ASDERLNGAA VPSLLIGAIG LLPVILLCR
           DTLAVQAYRL ASDERLDGAA VPSLVIVAMG LLPVILICR
           DTLAVQAYRL ASDERLNGAA VPSLVIVAMG LLPVILICR
           DTLAVQAYRL ASDERLEGAA VPSLVIMLVG LLPVILICR
           DTLAVQAYRL ASDERLEGAA VPSLVIMLVG LLPVILICR
           DTLAVQAHRL AADERLEGAA VPSLVIMAVG LLPVILVCR
           DTLAVQAYRL ASDERLEGAA VPSLVILAMG LLPVILICR
           DTLAVQAYRL ASDERLEGAA VPSLLIVAVG LLPVILLCR
           DTLAVHAFRL ASDERLEGAA VPSLMIAGIG LIPVIILCA
           DTLAVHAFRL ASDERLEGAA VPSLMIAGIG LIPVIILCA
           ETLATRVHEK ASLEALGEAA PAAILVILFG LAAVGLLAR
           DTLATRVHEQ ASLEQLSRAS PGAVLIMLVG LVAVGLLAR
           NTLATRVYEK ASLEQIGQAA PAAILVILVG LVAVGFMAR
           ETLATRVHAK AVLENLSEAA PAALMITLVG LAAVVLLAR
