# Supplementary material for: Phylogenomic Analysis of Marine Roseobacters
Source: PLoS One. 2010 Jul 15;5(7):e11604. doi: 10.1371/journal.pone.0011604 (PMC2904699; doi:10.1371/journal.pone.0011604)
Supplement: File S1 — Protein sequence alignment of 109 HGT genes. Alignment was filtered by Gblocks to obtain reliable alignment regions for NJ or ML phylogenetic analyses. (0.20 MB ZIP) [file pone.0011604.s007.zip › 109HGTALIGN/ort499.txt]

    17    891
OAN        YKSTLNLPKT DFPMRAGLPK REPEWLARWA EMDVYGKLRR APFTLHDGPP 
ROS        YKDTLNLPET DFPMRAGLPA REPEWLARWA RIGVYEKLRR APFTLHDGPP 
PGA        YKDTLNLPKT DFPMRAGLPK REPGWLERWA QIGVYDKLRR KPFTLHDGPP 
RGR        YKDTLNLPKT DFPMRAGLPK REPGWLERWA QIGVYDKLRR KPFTLHDGPP 
SIL        YKNTLNLPKT DFPMRAGLPK REPAWLERWE KIGVYDRLRR QPFVLHDGPP 
RHB        YKDTLNLPET DFPMRAGLPN REPGWLDRWE KIGVYDRLRR PPFTLHDGPP 
SPO        YKDTLNLPKT DFPMRAGLPA REPQWLERWE KIGVYDRLRR APFTLHDGPP 
SUL        YKSTLNLPKT DFPMRAGLPK REPEWLERWE KIGVYDRLRR KPFTLHDGPP 
OIN        YKATLNLPKT DFPMRAGLPK REPGWLERWE KIGVYDRLRR QPFTLHDGPP 
RDE        YKSTLNLPKT DFPMRAGLPK REPDWLARWE RIGIYDRLRR TPFTLHDGPP 
JAN        YKSTLNLPKT DFPMRAGLPK REPDWLARWD KMGIYDLLRR EPFTLHDGPP 
OBA        YKDTLNLPKT DFPMRAGLPK REPDWLKRWE EIGVYDRLRR EPFVLHDGPP 
RCC        YKQTLNLPRT DFPMRAGLPK REPEWLERWE KIGVYDRLRR KPFTLHDGPP 
LVE        YKDTLNLPQT DFPMRAGLPK REPEWLARWA QIGVYEKLRR TPFTLHDGPP 
DSH        YKDTLNLPKT DFPMRAGLPK REPEWLARWE EMGIYDRLRR PAFTLHDGPP 
RLO        YKSTLNLPKT DFPMRAGLPK REPEWLARWE RIGIYDRLRR TPFTLHDGPP 
SSE        YKDTLALPKT DFPMRAGLPK REPDWLARWA EMDVYGQLRR ESFTLHDGPP 

           YANGHLHIGH ALNKILKDMV VRSQQMMGKD ARYIPGWDCH GLPIEWKIEE 
           YANGHLHIGH ALNKILKDMV VRSQQMMGRD ARYIPGWDCH GLPIEWKIEE 
           YANGHLHIGH ALNKTIKDMI VRSHQMMGFD ARYVPGWDCH GLPIEWKIEE 
           YANGHLHIGH ALNKTIKDMI VRSHQMLGFD ARYVPGWDCH GLPIEWKIEE 
           YANGHLHIGH ALNKTIKDMI VRSHQMMGFD SRYVPGWDCH GLPIEWKIEE 
           YANGHLHIGH ALNKILKDMI VRSQQMLGHD ARYVPGWDCH GLPIEWKIEE 
           YANGHLHIGH ALNKTIKDMI VRSHQMMGFD ARYVPGWDCH GLPIEWKIEE 
           YANGNLHIGH ALNKTIKDMI VRSHQMMGFD ARYIPGWDCH GLPIEWKIEE 
           YANGHLHIGH ALNKTIKDMI VRSHQMMGYD ARYIPGWDCH GLPIEWKIEE 
           YANGHLHIGH ALNKTIKDMI VRSHQMMGHD ARYIPGWDCH GLPIEWKIEE 
           YANGHLHIGH ALNKTIKDII VRSHQMMGRD ARYIPGWDCH GLPIEWKIEE 
           YANGNLHIGH ALNKILKDMI VRSHQMMGRD ARYVPGWDCH GLPIEWKIEE 
           YANGHLHIGH ALNKILKDMV VRSQQMMGRD ARYVPGWDCH GLPIEWKIEE 
           YANGNLHIGH ALNKILKDMV VRSQQMMGRD ARYVPGWDCH GLPIEWKIEE 
           YANGNLHIGH ALNKILKDMV VRSQQMMGRD ARYIPGWDCH GLPIEWKIEE 
           YANGHLHIGH ALNKTLKDMV VRSQQMMGHD ARYIPGWDCH GLPIEWKIEE 
           YANGHLHIGH ALNKVLKDFI VRSQQMMGRD ARYIPGWDCH GLPIEWKIEE 

           KYREKGLDKD AVDVVEFRQE CREFAKGWVD IQREEFKRLG ITGNWDTPYL 
           QYRAKGLDKD KVDVVDFRQE CRKFAEGWID IQREEFKRLG ITGCWDRPYL 
           QYRKKGKNKD EVPVVDFRQE CRAFADEWVG IQREEFKRLG ITGNWDDPYL 
           QYRKKGKNKD EVPVVDFRQE CRAFADEWVG IQREEFKRLG ITGNWDDPYL 
           QYRKKGKNKD AVPVIEFRQE CRKFAEGWID IQREEFKRLG ITGNWPNPYI 
           QYRKKGKNKD EVPVIDFRQE CRRFAEGWID IQREEFKRLG VTGNWADPYL 
           QYRKKGKSKD DVNVVEFRQE CRRFAEGWID IQREEFKRLG ITGNWADPYV 
           QYRQKGRDKD DVPINDFRAE CRKFAAGWVD VQREEFKRLG ITGNWADPYL 
           QYRKKGRDKD QVPINEFRSE CREFARGWVD VQREEFKRLG ITGNWENPYL 
           QYRQKGRNKD DVPINDFRAE CRKFAAGWVD IQREEFKRLG VTGNWEKPYL 
           QYRKKGKNKD DVDIVDFRQE CRKFAEHWVD IQRDEFKRLG VTGTWDKPYL 
           QYRAKGMDKD AVDVVDFRQE CRAFADSWID VQREEFKRLG VTGNWADPYL 
           KYRAKGRDKD DVNVVDFRQE CRKFAEGWVD IQRDEFKRLG VTGNWADPYL 
           KYRAKGQDKD AINVVDFRQE CRKFAEGWVD IQREEFKRLG ITGNWDDPYL 
           KYRAKGRDKD EIPVIDFRQE CRTFAEGWVD VQREEFKRLG VTGNWEKPYL 
           QYRAKGRDKD DVDIVDFRQE CRKFAEGWVG IQREEFKRLG ITGKWENPYL 
           QYRAKGKDKD AINVVDFRQE CRRFAEGWID IQREEFKRLG VTGNWADPYL 

           TMDFHAEKVI TEEFQKFLMN GTLYQGSKPV MWSPVEETAL AEAEVEYHDK 
           TMDFRAERII AEEFQKFLMT GVLYQGSKPV MWSPVEKTAL AEAEVEYHDK 
           TMNYHAEAVI AGEFQKFLMN GTLYQGSKPV MWSPVEKTAL AEAEIEYHDH 
           TMNYHAEAVI ADEFMKFLMN GTLYQGSKPV MWSPVEKTAL AEAEIEYHDH 
           TMDYHAEAVI AEEFMKFLMN GTLYQGSKPV MWSPVEKTAL AEAEVEYHDK 
           TMDYHAEAVI AEEFMKFLMN GTLYQGSKPV MWSPVEKTAL AEAEVEYHDK 
           TMDYHAEAVI ADEFMKFLMN GTLYQGSKPV MWSPIEQTAL AEAEVEYHDK 
           TMDFHAERVI AEEFMKFLMN GTLYQGSKPV MWSPVEKTAL AEAEVEYHDK 
           TMDFHAERVI AEEFMKFLMN GTLYQGSKPV MWSPVEKTAL AEAEVEYHDK 
           TMDFHAERVI AEEFMKFLMN GTLYQGSKPV MWSPIEQTAL AEAEVEYHDK 
           TMDFRAERII AEEFQKFLMN GTLYQGSKPV MWSPIEQTAL AEAEVEYHDK 
           TMDFHAERVI AEEFMKFLMN GTLYQGSKPV MWSPVEETAL AEAEVEYHDK 
           TMNFHAERVI AEEFQKFLMN GTLYQGSKPV MWSPVEKTAL AEAEVEYHDR 
           TMAFHAERVI AEEFQTFLMN GTLYQGSKPV MWSPVEKTAL AEAEVEYHDR 
           TMDFHAERVI AEEFMKFLMT GTLYQGSKPV MWSPVEKTAL AEAEVEYHDR 
           TMDFHAERVI AEEFQKFLMN GTLYQGSKPV MWSPVEKTAL AEAEVEYHDR 
           TMDFHAERVI AEEFQKFLMN GLVYQGSKPV MWSPVEKTAL AEAEVEYHDR 

           NSFTVWVKFA KVVIWTTTPW TIPSNKAVVY GAGYEYGLYE IIATPEESWV 
           ESFTVWVKFA KVVIWTTTPW TIPSNKAVVY GDEISYGLYQ VTGTPQECWA 
           KSHTIWVPFA RVVIWTTTPW TIPSNKAVAY NPKVAYGLYR VDATQEESWT 
           KSHTIWVPFA RVVIWTTTPW TIPSNRAIAY NPKVAYGLYR VDATEEESWT 
           ESFTIWVKFA QVVIWTTTPW TIPSNKAVVY GADIAYGLYE VTGTPDECWA 
           ESFTIWVKFA NVVIWTTTPW TIPSNKAVVF GADYQYGLYE VTDTPDECWA 
           ESFTIWVKFA QVVIWTTTPW TIPSNKAVVY GKDIAYGLYE ITGTPEECWA 
           ESFTIWVKFA HVVIWTTTPW TMPSNKAVVY GEDISYGLYE VTGRPEESWV 
           ESHTVWVKFA QVVIWTTTPW TMPSNKAVVY GEGISYGLYE VTATPDECWA 
           ESFTIWVKFA HVVIWTTTPW TIPSNKAVVY GENISYGLYE ITGRPQENWV 
           DSFTIWVKFA QVVIWTTTPW TIPSNKAVAF GKDIAYGLYE VTATPDECWA 
           ESPTIWVKFA HVVIWTTTPW TIPSNRAVVY GEDISYGLYE ITGRPEECWA 
           QTDAIWVRFT KVLIWTTTPW TIPQNRAVCF GPNIAYGLYE IIGRPAECWA 
           QTDAIWVKFA TVLIFTTTPW TIPQNRAICF GPNIAYGLYE VTGTPDECWA 
           QTDAIWVKFS AVIIWTTTPW TIPQNRAICF GEGISYGLYE ITATPEECWA 
           QTDAIWVKFA SVVIFTTTPW TIPQNRAICF GPGISYGLYE VTETPEECWV 
           QTDAIWVAFA YVIIWTTTPW TIPQNRAICY NPAIKYGLYE VLDTPEECWA 

           TVGEKFILAD KSVADVMAKA RLGEWDDLRD FRAADFVTDD EGTGFVHCAP 
           NVGEKFILAD KLAAEVMSRA RLGEWDDLRD FRAADFVTDE EGTGFVHCAP 
           TPGELYLFAD ALAADALEKS RVGFWDYDVP MIDGDHVTDD AGTGFVHTAP 
           KPGDLYLFAD ALAADALGKS RVGFWDYDVP MIDGDHVTDD AGTGFVHTAP 
           TVGDKYLLAD NLAADVFKRA RLGEWDGIRD FRAAPFVTDT EGTGFVHCAP 
           RVGERFILAD KLAAQTFARA RLGEWDQPRD FRAADFVTDE EGTGFVHCAP 
           SVGDKYILAD KLADDVMRRA RLGEWDDIRD FRAAEFVTDT EGTGFVHCAP 
           TIGDRYLLSD SMAMDVFGRA RLGEWDDLRD FRAADFVTDT EGTGFVHCAP 
           NVGERFLLAD DLAADVFARA RLGEWDDLRD FRAADFVTSD EGTGFVHCAP 
           KIGDRYILAD KQAEEVLTRA RLGEWDGLRD FRAADFVTDT EGTGFVHCAP 
           GAGDRFVLAD TRAADVMARA RLGEWDDPRD FRHGDFVSDE EGTGFVHCAP 
           RIGDRYILAD NLAAEVMGRA RLGEWDELRD FRAAAFVTDT EGTGFVHCAP 
           SIGEKMIVAD ALAEEVFAAG RLGEWDFDVP MLPGDHVTDD AGTGFVHTAP 
           AVGDTYLIAD ALAADVMDKA RLPEWDFPVP LLPGDHVTDD TGTGFVHTAP 
           SVGDTYIMAD ALAEAALTQA RVGEWDFDVP LLAGDHVTDD AGTGFVHTAP 
           SVGDRYLMAD ALAQEALAAA RLGEWDFDVP MLPGDHVTDD TGTGFVHTAP 
           VKGEKYIMAD DLAEATFARA RLGEWNYPVP LLRGEHVTAD AGTGFVHTAP 

           SHGMEEFELY RDLGITYNVM DDGSFREDLP FFGGKRILRE KEGDANAAVM 
           SHGMEEFELY RDLGITYNVL EDGSFRPDLP FFGGTFILDR KEGNANKAVI 
           SHGADDYECF VARNMTHNVG EESEFLPHVP FFAGLQVFDK KEGKANTAVI 
           SHGADDYECF VARNMTHNVG EESEFLPHVP FFAGLQVFDK KEGKANNAVI 
           SHGMEEFELY RDLGITYNVM DDGGFRADLP FFGGKYILNR KEGDANKAII 
           SHGMEEYELY RDLGITYNVM DDGGFRADLP FFGGKYILNR KEGDANKTVI 
           SHGMEEFELY RDLGITYNVM DDGSFRADLP FFGGKYILSR KEGDANKTVI 
           SHGLEEYELY RGLGITYNVV EDGSFRADLP FFGGKKILKP NEGDANTAVI 
           SHGLEEYELY RDLGITYNVM EDGRFRDDLP FFGGKAILKP NEGNANSAII 
           SHGMEEYELY RDLGITYNVT DEGMFRESLP FFGGKYILNR KEGDANTAVI 
           SHGMEEYELY RDLGITYNVL DDGSFRPDLP FFGGKYILSR KEGDANKAVI 
           SHGMEEYELY RELGITYNVL DDGSFRADLP FFGGKRILRA KEGDANAAVI 
           SHGDDDYAIG VKHGMTYNIL DDSSYRADLP FFAGESILKP TPGSANKAVI 
           SHGDDDYAIG VKHGMTYNIL DDSSYRADLP FFGGECILKP NPGGANKAVI 
           SHGDDDYAIG VKHGMTYNVL DDSSYRADLP FFGGECILKP NPGGANKAVI 
           SHGDDDYAIG VKNNMTYNIL DDSSFRADLP FFAGQQVVKP NPGGASKAVI 
           SHGDDDYAIG RAHGMTYNIL DDSSFRDDLP FFGGLRIYDE KPGKANKAVI 

           AKLAEVGGLL ARGKIKHSYP HSWRSKAPII YRNTPQWFAA VDKAVGSIRE 
           DKLAEVGGLL ARGKIKHSYP HSWRSKAPVI YRNTPQWFAA IDRAVGTIRE 
           AKLVEAGGII ARGRVTHSYP HSWRSKAPIV FRNTPQWFAS VDRELDTIRT 
           AKLVEAGGII ARGRITHSYP HSWRSKAPIV FRNTPQWFAS VDRELDTIRT 
           DKLVEVGGLL ARGKIKHSYP HSWRSKAPII YRNTPQWFAG VDRKLDTIRE 
           DKLVEVGGLL ARGKIKHSYP HSWRSKAPVI YRNTSQWFAA VDAKLDTIRS 
           DKLVEVGGLL ARGKIKHSYP HSWRSKAPII YRNTPQWFAS VDRPVNTIRE 
           NKLVEVGGLL ARGKIKHSYP HSWRSKAPVI YRNTPQWFAA IDRPVGTIRE 
           DKLVEVGGLL ARGKIKHSYP HSWRSKAPVI YRNTPQWFAA IDKVVGTIRE 
           NKLAEVGGLL ARGKIKHSYP HSWRSKAPII YRNTPQWFAA IDKPMQTIRA 
           DKLVEVGGLL ARGKIHHSYP HSWRSKAPII YRNTPQWFAA IDKPMSTIRD 
           QKLAEVGGLL ARGRIKHSYP HSWRSKAPVI YRNTPQWFAA IDRPVGTIRE 
           DKLVEIGALL GRRRITISDA HSWRSKAPVI RLNRPQWFAA IDKAVGTIRE 
           DKLKEVSALI ATKRITISDA HSWRSKAPVI RLNRPQWFAA IDKAVGTIRE 
           AKLVELDRLL ARQRITISDA HSWRSKAPVI RLNRPQWFAA IDKPVGTIRQ 
           EKLKEVSALI ATKRITISDA HSWRSKAPVI RLNRPQWFAA IDRKMGTIRK 
           DKLIEVHHLL ARQRLTISDA HSWRSKAPVI RLNRPQWFAA IDKPVGTIRT 

           RALRSIDVTW TPQKGRNRLY AMIEARPDWV LSRQRAWGVP LTCFTKTGGQ 
           RALRSIDVTW TPKTGRNRLY SMIEARPDWV LSRQRAWGVP LTCFVKNGAQ 
           RALNSIDVQW TPQTGRNRLY SMIESRPDWV LSRQRAWGVP LTCFTKKGLL 
           RALNSIDVQW TPQTGRNRLY SMIESRPDWV LSRQRAWGVP LTCFTKKGVL 
           RALRSIDVKW TPQTGRNRLY SMIENRPDWV LSRQRAWGVP LTCFTKKGAL 
           RALTSIDVKW TPQTGRNRLY SMIESRPDWV LSRQRAWGVP LTCFTKKGAL 
           RALTSIDVKF TPQTGRNRLY SMIEARPDWV LSRQRAWGVP LTCFTRKGAL 
           RALTEIDVNW VPKKGRNRLH SMMEARPDWV LSRQRAWGVP LTCFTKNGAL 
           RALTEIDVNW TPKSGRNRLH SMMEARPDWV LSRQRAWGVP LTCFVRKGVA 
           RALREIDVNW TPQSGRNRLH SMMEARPDWV LSRQRAWGVP LTCFTRKGAL 
           RALSEIDVNW TPKSGRNRLH SMMEARPDWV LSRQRAWGVP LTCFTKKGAL 
           RALASIDVQW HPRTGRNRLY SMIESRPDWV LSRQRAWGVP LTCFVKKGAL 
           RALRSIDVTW TPQTGRNRLY SMIEARPDWV LSRQRAWGVP LTCFVKKGAK 
           RALRSIDVTW TPKTGRNRLY SMIEARPDWV LSRQRAWGVP LTCFTKKGTQ 
           RALTSIDVTW TPQTGRNRLY SMIEARPDWV LSRQRAWGVP LTCFVKKGAQ 
           RALTSIDVTW TPQTGRNRLY SMIEARPDWV LSRQRAWGVP LTCFVKKGAK 
           RALTSIDVKW TPQTGRNRLH SMIEARPDWV LSRQRAWGVP LTCFVRKDTR 

           PTDDDYLLRD SAVNARVLAA FEVEGADAWY KDGAKARFLG DDHNHDDYDQ 
           PTDSEYLLRN EEVNARILAA FEEEGADAWY KDGAKARFLS GIVNPDDWRK 
           PTDPEFLLRN EALNTRIVAA FEEHGADVWY ADGFKEKMLD GIANPEDYDQ 
           PTDPEFLLRN EELNKRIVAA FEEHGADVWY TDGFKEKMLD GIVNPDDYDQ 
           PTDADYLLRN SEVNARIIAA FEENGADVWY EDGFKEKVLE GIVAPDDYEQ 
           PTDPDFLLRD ETVNARVVAE FEAKGADVWY EDGFKDRVLG NVVNPDDYEQ 
           PTDADFLLRD PAVNARIFAA FEAEGADCWY AEGAKERFLG NDYKADEWDQ 
           PTDEDFLLRN PEVNQRIVEA FEADGADVWY EDGAKERFLG GIVNPDDYTQ 
           PTDENFLLRN DEVNKRIVEA FEVEGADAWY VDGAKERFLE GIVDPAEFDQ 
           PTDPDFLLRN EDVNQRIVDA FEAEGADVWY EEGAKERFLG GIVDPDDYDQ 
           PTEPDYLLRN EAVNARVLDA FEAEGADAWY KPGAKERFLG NDVDPDAYDQ 
           PTDEDFLLRN EAVNARIAEA FEAEGADAWY KPGAKERFLG TDADPEGYEQ 
           YTDDDYLLRN EAVNARVLEA FENEGADAWY QDGAKERFLG NDVNHDDYDQ 
           HSDPDFLLRN ADVNARVLEA FEAEGADAWY KDGAKARFLT GIVDPDAYDQ 
           PADPDYLLRD PAVNARIVEA FENEGADSWY AEGAKARFLG NEHDPEAYEQ 
           HDDPDFLLRN DAVNARILEA FEAEGADAWY KDGAKERFLG DSVNPDDYDQ 
           PDDPDFLLRD EKVNARILEA FEAEGADAWY KPGAKERFLG NDHNANDYEQ 

           VMDILDVWFD SGSTHAFTLR DRADGSEDGL ADLYLEGTDQ HRGWFHSSML 
           VDDILDVWFD SGSTHAFVLR DRADGSEDGL ADLYLEGTDQ HRGWFHSSML 
           VFDVLDVWFD SGSTHAFVLR DREDGTKDGI ADVYMEGTDQ HRGWFHSSLL 
           VFDVLDVWFD SGSTHAFVLR DREDGTEDGI ADVYMEGTDQ HRGWFHSSLL 
           VFDVLDVWFD SGSTHAFVLR DREDGTEDGI ADVYMEGTDQ HRGWFHSSLL 
           VFDVLDVWFD SGSTHAFVLR DRPDGTEDGI ADLYLEGTDQ HRGWFHSSLL 
           VFDVLDVWFD SGSTHAFVLR DREDGTADGI ADVYMEGTDQ HRGWFHSSLL 
           VFDILDVWFD SGSTHAFVLR DREDGSEDGI ADVYMEGTDQ HRGWFHSSLL 
           VTDILDVWFD SGSTHAFTLR DREDGTEDGI ADVYMEGTDQ HRGWFHSSLL 
           VMDILDVWFD SGSTHAFTLR DRADGSEDGI ADVYMEGTDQ HRGWFHSSLL 
           VFDILDVWFD SGSTHAFVLR DREDGTEDGI ADVYMEGTDQ HRGWFHSSLL 
           VFDILDVWFD SGSTHAFVLR DRADGAPDGI ADVYLEGTDQ HRGWFHSSML 
           VFDILDVWFD SGSTHAFVLR DRADGSEDGM ADLYLEGTDQ HRGWFHSSML 
           VFDILDVWFD SGSTHAFVLR DRADGSTDGM ADLYLEGTDQ HRGWFHSSML 
           VFDILDVWFD SGSTHAFVLR DREDGSEDGL ADLYLEGTDQ HRGWFHSSML 
           VMDILDVWFD SGSTHAFTLR DRADGSEDGL ADLYLEGTDQ HRGWFHSSML 
           VFDVLDVWFD SGSTHAFVLR DREDGSKDGL ADLYLEGTDQ HRGWFHSSML 

           QGCGTIGRAP YRGVLTHGFT LDEKGMKMSK SIGNTIVPEK IVQQYGADIL 
           QSCGTRGRAP YRGVLTHGFT LDEKGNKMSK SLGNTVAPEE VVKQYGADIL 
           QACGTKGRAP YRNVVTHGFT LDEKGNKMSK SLGNTIVPEK IVQQYGADIL 
           QACGTKGRAP YRNVVTHGFT LDEKGNKMSK SLGNTIVPEK IVQQYGADIL 
           QASATKGRAP YRNVVTHGFT LDEKGMKMSK SLGNTIVPEE IVKQYGADIL 
           QACGTKGRAP YRGVLTHGFT LDEKGMKMSK SLGNTIAPED VTKQYGADIL 
           QACGTLGRAP YRNVVTHGFT LDEKGMKMSK SLGNTIVPDE VVKQYGADIL 
           QSVGTTGRAP YRNVVTHGFT LDEKGMKMSK SIGNTIVPEK VVQQYGADIL 
           QSVGTTGRAP YRNVVTHGFT LDAKGMKMSK SIGNTIVPEK IVQQYGADIL 
           QSVGTTGRSP YRNVVTHGFT LDEKGMKMSK SLGNTIVPEK IVQQYGADIL 
           QSVGTQGRAP YRNVVTHGFT LDEKGLKMSK SIGNTIVPEE VIKQYGADIL 
           QACGTKGRAP YRNVVTHGFT LDEKGNKMSK SLGNTILPEE VVKQYGADIL 
           QACGTMGHAP YRGVLTHGFT LDQKGMKMSK SIGNTIAPEQ VVKQYGADIL 
           QACGTKGHAP YRGVLTHGFT LDQKGMKMSK SIGNTIAPEK VVQQYGADIL 
           QACGTMGRAP YRGVLTHGFT LDAKGNKMSK SVGNTVAPEK VVQQYGADIL 
           QACGTMGRAP YRAVLTHGFT LDEKGMKMSK SLGNTVAPEK IIQQYGADIL 
           QACGTRGRAP YRGVLTHGFT LDEKGNKMSK SLGNTVAPED VTKQYGADIL 

           RLWVAQVDFT NDQRIGDEIL KGVADSYRRL RNTVRYMLGS LGDFDASKAV 
           RLWVAQADYT ADLRIGPEIL KGVADGYRRL RNTLRFMLGA LAPFSEADRV 
           RLWVAQTDYT ADQRIGAEIL KGVADGYRRL RNTMRYMLGN LADFSEDQRV 
           RLWVAQTDYT ADQRIGPEIL KGVADGYRRL RNTMRFMLGS LGDFKEDQRV 
           RLWVAQTDYT ADQRIGAEIL KGTADSYRRL RNTMRYMLGS LSDFNEDQRV 
           RLWVAQSDYT ADLRIGQEIL KGTADSYRRL RNTMRFILGN LAGFSDEEKV 
           RLWVAQTDYT ADQRIGPEIL KGVADSYRRL RNTMRFMLGS LSDFTEADRI 
           RLWVAQTDYT ADQRIGPEIL KGTADSYRRL RNTMRYMLGA LSDFTDADRT 
           RLWVAQTDYT ADQRIGDEIL KGVADSYRRL RNTMRYMLGA LNDFSEADRV 
           RLWVAQTDYT LDQRIGPEIL KGVADSYRRL RNTMRYMLGS LTDFTQSDRM 
           RLWVAQTDYT ADQRIGPEIL KGTADSYRRL RNTMRFMLGS LSDFSEADRV 
           RLWVAQADYS ADQRIGPEIL KGVADSYRRL RNTLRFMLGS LADFREEDRV 
           RLWVAQSDYT ADLRIGDEIL KGVADSYRRL RNTVRFMLGS LSDFTEADRV 
           RLWVAQSDYT ADLRIGDEIL KGVADSYRRL RNTMRYMLGS LADFSESDRM 
           RLWVAQSDYT VDLRIGDEIL KNVADSYRRL RNTMRYLLGA LSAFEEADRV 
           RLWVAQADYT VDLRIGPEIL KGVADSYRRL RNTMRYMLGS LSDFSENDRT 
           RLWVAQSDYT ADLRIGPEIL KNVADSYRRL RNTMRYLLGA VSHFTEDQRV 

           ERDDMPELEQ LILHKLAVLD GVVRKGYAKY DFQGVFRAIF DFATLDLSAF 
           DPADMPELER WVLHRLAELD HKVKKGYETY DFQGVFQQIF NFCTLDLSAF 
           DPADMPELEQ WVLHRLAELD HKVRTGYQAY DFQGVFSAVF NFATVDLSAF 
           APADMPELEQ WVLHRLAELD HRVRTGYQSF DFQGVFSAVF NFATVELSAF 
           EPADMPELEQ WVLHRLAELD RTVKAGYKAF DFNGVWQAIF NFATVDLSAF 
           DVADMPELER WVLHRIAELD EIVRQGFADY DFQGLFQQVF NFATVDLSSV 
           EPAEMPPLER WVLSRMAELD EQVRKGYAGF DFQGVYSAVF NFATVDLSAF 
           DPAEMPELER WVLHRVAELD QIVREGYARY DFQGVFQAVF TFATVDLSAF 
           DPAEMPELER WVLHRVAELD KVVRDGFARF DFQGVFQAVF TFATVDLSAF 
           DPADMPELER WVLHRLAELD KTVRDGYAAY DFQGVFQAVF TFATVDLSAF 
           DPADMPELER WVLHRVAELD ALVRDGYAKF DFQGVFQSVF TFATGDLSAF 
           APEEMPELER WVLHRMAVLD ETVREGYRSF DFQAMFQAVF NFATVELSAF 
           EPADMPELER WILHRLAELD VQVREGYAKY DFQGVFQAVF TFATVELSAF 
           DPADMPELER WVLHRIAELD VTVREGYARY DFQGVFQAIF TFATVDLSAF 
           APEQMPEMER VILHMMADLD ERVRAGYAAY DFQGVFQSVF HFATVTLSAQ 
           APEDMPELER WVLHRLAELD KTVRDGYAAY DFQGVFQAVF TFATVDLSAF 
           DAKDMPELEQ YILHRLAELD KTVREGYSKY DFQGVFQQVF NFCTIELSAF 

           YFDIRKDALY CDGDTDRRRA ALTVLDHLYA RLTTWLAPIL TFTMEEVWLE 
           YFDIRKDALY CDGDTARRRA ARTVLDLLFH RLTTWLAPVL VFTMEEVWLS 
           YFDVRKDALY CDGDTLNARA ARTVLDILFH RLTTWLAPIL VFTMEEVWLE 
           YFDIRKDALY CDGDTLNARA ARTVLDILFH RLTTWLAPIL VFTMEEVWLE 
           YFDIRKDALY CDGDTLNARA ARTVLDILFH RLTTWLAPIL VFTMEEVWLE 
           YFDIRKDALY CDADSTRRRA ARTVLDMLFH RLTTWLAPIL VFTMEEVWLE 
           YFDIRKDVLY CDGDTTRRRA ARTVLDLLFH RLTTWLAPIL VFTMEEVWLE 
           YFDVRKDALY CDGDTLRRRA ARTVLDILFH RLTTWLAPVL VFTMEEVWLE 
           YFDIRKDALY CDGDTLRRRA ARTVLDILFH RLTTWLAPVL VFTMEEVWLE 
           YFDIRKDALY CDGDTVQRRA ARTVLDILFH RLTTWLAPVL VFTMEEVWLQ 
           YFDIRKDALY CDGDTDRRRA ARTVLDILFH RLTTWLAPIL VFTMEEVWLE 
           YFDIRKDALY CDGDTTRARA ARTVLDLLYH RLTTWLAPIL VFTMEEVWLE 
           YFDIRKDALY CDGDTTRRRA ARTVLDILFH RLAKWLAPML TFTMEEVWLE 
           YFDVRKDALY CDGDTARRRA ARTVLDILFH RITRWLAPML CFTMEEVWLE 
           YFDIRKDALY CDKDSLRRRA ALTVMDAIFH RLTAWLAPIL VFTCEEVWLE 
           YFDIRKDALY CDGDTLQRRA ARTVLDILFH RLTTWLAPVL VFTMEEVWLQ 
           YFDIRKDALY CDGDTARRRA ARTVMDILFH RLTTWLAPIL VFTMEEVWLE 

           RNGADTSVHL VDFPDTPSGW RDDALAARSE TVRAVRRVVT GALEEQRTAK 
           RFGEDSSIHL TDIPDTPADW LNEPLAAKWA MVRQARRVVT AALEVQRTDK 
           RFGDDSSLHL QDIPATPADW LNEPLAAKWA KVRQARRVVT AALEVQRVDK 
           KYGDDSSLHL QDMPETPADW LNEPLASKWA KVRQARRVVT AALEVQRTDK 
           RFGEESSVHL VDMPETPRDW INEPLAAKWA KVRQARRVVT AALEVQRTDK 
           RFGDESSVHL VDIPETPAAW KDEALAAKWA GIRKVRRVVT AALEVQRRDK 
           RYGEGSSVHL VDFPETPASW RNPQNESNVA RVRRVRRVVT AALEIQRRDK 
           RFGDESSVHL TDIPETPKAW LDADLAAKWA KVRAARRVVT SALEVQRVEK 
           RFGDESSVHL IDMPETPEAW LNPELAAKWA KVRAARRVVT AALEVQRTEK 
           RFGPDSSVHL QDFPETPAAW LDPDLAAKWA GVRSARRVVT AALEVERTNK 
           RFGDDSSVHL EDIPETPSEW RDEELAAKWA KIRGARRVVT AALEVQRRDK 
           RYGEGSSVHL VDFPDTPSAW RDDALAEKWA RVRAARRVVT AALEVQRTDK 
           RFADDSSIHL EDFAETPSDW RNDALAAKWA DVRKVRRVVT GALEVERTAK 
           RFGDDSSVHL EDFADTPADW RDDALAAKWA TVRRARRVVT GALEVERTAK 
           RFGPDSSIHL QDFPAPRPDW RHPEAVGRWE VIRGVRRVVT GGLELERQAK 
           RFDEDSSVHL QDFPDTPGDW LDPDLAAKWS GVRSARRVVT AALEVERTNK 
           RFADDSSIHL QDMPETPADW RDATLASKWQ MVRRARRAVT AALEIQRTDK 

           VIGSSLEAAP TVYLELAAII SNPDTFADLC ITSQITIVEG AAGAFALDDT 
           VIGASLEAAP VVHIAEMLRA LKSVDFADIC ITSDLMLTGD PREAFRLPEV 
           VIGASLEAAP VVHVAEVLAA LKSVNFADVC ITSDIALSGD PAEAFRMPEV 
           VIGASLEAAP VVHVPEVLEA LKSVNFADVC ITSDIVLSGD PAEAFRMPEV 
           VIGASLEAAP VVHVADVLEA LKSVNFADVC ITSDVQLTND PSEAYRLPEV 
           VIGASLEAAP VVHVGEVAKA LGTVHFADIC ITSDVSVTTD PAEAFRLPDA 
           VIGSSLEAAP VVHVAETRAL LAQIDIDDLC ITSGLTVSAD PAEAFRLPEI 
           VIGASLEAAP MVFVDAQRAA LESVAFEDVC ITSQIAITGD DAEAFRMPET 
           VIGASLEAAP VVHVAAQREA LQSVSFEDVA ITSDITVTGD AAEAFRMPET 
           VIGASLEAAP TVHVAALRAT LDAVPFEDIC ITSQITLTGD AAGAFRLPET 
           VIGASLEAAP IVHVADVLTT LQSVPFEDVA ITSDIVLQEG TGGAFTLPDV 
           VIGASLEAAP VVHVPEMLAA LKAVAFEDVC ITSGISLTGD PAEAYRLPEV 
           VIGASLEAAP TVYVADTAKL LETVSFDDLC ITSGIFVSND MAGAFRLDDV 
           VIGASLEAAP TVYVADVAKV LDTTSFDDLC ITSAITISTD PAGAFRLDDV 
           TIGASLEAAP TVHVAHVAGM IDPELFADTC IVSQLTVSTD PVGAFTLPDV 
           VIGASLEAAP TVYVADARAA LESLPLEDIC ITSQITLTGD TPGAFRLPET 
           VIGASLEAAP VVHVAAMLEA LKTTTFEDIC ITSAITLTDA PADAFRVTDV 

           AGVGVVFAMA DGSKCERCWK TLPDVGTHSH SGVCARCETA L
           DTVGVVFERA EGEKCQRCWK ILPDVGRHKH PGTCARCDAA L
           DGVSVVFEKA DGDKCQRCWK ILPDVGNHSH AGVCGRCDAA L
           DGISVVFEKA DGEKCQRCWK ILPDVGSHSH AGVCGRCDDA L
           DGVSVVFEKA EGEKCQRCWK ILPDVGSHAH PGTCGRCNSA L
           PGVAVVFETA DGEKCQRCWK ILPDVGTHSH DGVCGRCDEA L
           EGVGVVFEMA EGEKCQRCWK ILPDVGRHAH AGVCGRCDAA L
           DGVAVVFEKA SGEKCARCWK VLPDVGTHDH AGVCARCDEA V
           QGVAVVFEKA EGAKCERCWK VLPDVGTHAN PGVCGRCDEA V
           DGIAVVFRKA EGGKCARCWK ILPDVGSHSH AGVCGRCDSA M
           GGISVDFAKA QGEKCQRCWK ILPDVGQHSH AGVCGRCDGA L
           PDVAVVFEKA EGEKCQRCWK ILPDVGTHSH PGVCGRCDAA L
           ADVAVVFAKA EGEKCQRCWK ILPDVGTHTH AGVCGRCNEA L
           ADIAVVFAHA AGDKCERCWK ILPDVGTHAH TGVCGRCDAA L
           PGVGMVFARA EGEKCQRCWK ILPDVGTHAH PGTCARCNDA L
           DGVAVVFQKA DGGKCARCWK ILPDVGSHSH ADVCGRCDSA M
           PEIAVVFAKA DGQKCQRCWK ILPDVGTHSH PATCARCDEA L
