# Supplementary material for: Phylogenomic Analysis of Marine Roseobacters
Source: PLoS One. 2010 Jul 15;5(7):e11604. doi: 10.1371/journal.pone.0011604 (PMC2904699; doi:10.1371/journal.pone.0011604)
Supplement: File S1 — Protein sequence alignment of 109 HGT genes. Alignment was filtered by Gblocks to obtain reliable alignment regions for NJ or ML phylogenetic analyses. (0.20 MB ZIP) [file pone.0011604.s007.zip › 109HGTALIGN/ort512.txt]

    17    360
RCC        MHDIRTIRDN PAAFDAALSR RGNAPVSSQI LALDEARRAK ILAAETAQAE 
LVE        MHDIRSIRDT PDAFDTALSR RGLAPVAATI LDLDEARRKL ILAAETAQAE 
RHB        MHDIRTIRDN PEAFDAAMAR RGLSGVSAEV LAIDEARRAA ILKAETEQAE 
DSH        MHDIRLIRET PEAFDAALTR RGVAPVSGEI LALDAARREK ILAAETAQAE 
ROS        MHDIRAIRET PDAFDAALAR RGLAPVTPEI LALDEARRTR IHAAETAQAE 
OBA        MHDIRAIRDN PDAFDAALAR RGVSPLSSEI LALDEKRRAC IHAAESAQAD 
SSE        MHDIRAIREN PETLDAALGR RGAEPMSSAV LALDAERRAA ILAAETAQAD 
SPO        MHDIRAIREN PAAFDAALSR RGSAPVSSDI LALDEARRGK ILAAETAQAD 
PGA        MHDIRAIREN PAAFDAALAR RGDAAMSSDI LALDESRRAK IQAAETAQAD 
RGR        MHDIRAIREN PAAFDAALAR RGESALSSDV LALDEARRAK IQAAEEAQAE 
SIL        MHDIRAIREN PAAFDAALAR RGDSALSSQV LELDEARRAK ILAAETAQAD 
SUL        MHDIKAIREN PDAFDAALAR RGDTPVSAQV LALDEARRAK ISAAETAQAE 
OIN        MHDIRAIRDN PEAFDAALAR RGEAAMSEAV LSLDAARRAK IAAAETAKAE 
RDE        MHDIRAIREN PAAFDAALAR RGEAPMSQAI LALDTARRAK INAAENAQAE 
RLO        MHDIRAIREN PAAFDAALAR RGEAPMSQAI LALDTARRAK INAAENAQAE 
OAN        MHDIRTIREN PAAFDAALSR RGDAPLSAEL VAMDEARRAM ILTAETAQAD 
JAN        MHDIRAIRET PAAFDAALAL RGLSAASADI LAIDEARRAA ITQAETAQAD 

           ANKAAKEVGA AKGRGDEDEF ARLRALVGEK KAEIAALNDE AKAQDAALTD 
           ANKASKDVGA AKARGDDAEF DRLRGLIADS KSRIAAMNDE AKAKDQALSD 
           ANKAAKAIGA AKASGDEAEF ERLRAEVAEK KQHIAALNDE AKAKDEELTQ 
           QNAASKQVGA AKAAGDEAEF ERLRALVGAK KAEVAALKAA AAEDDAALSA 
           QNRASKEAGA AKGRGDEAEF ERLRALVADK KAEMAAMQAE AKALDMQLTD 
           QNASSKEIGK AKASGDEAEF ERLRALVAAK KDEVARMQAE AKDWDRKLTD 
           QNRASKEVGK AKASGDEAEF ERLRALVAEK KAEVAEMQEK AKVLDTQLTD 
           QNKASKEVGA AKARGDEAEF ERLRALVAEK KAEIAAMQAE AKELDTQLSE 
           QNKAAKAIGA AKAKGEDAEF ERLRAEVAGK KAEVAALQTE AKELDAKLTD 
           QNKAAKAIGA AKAKGDNEEF ERLRAAVAEK KAEVAAMQTE AKELDAKLTD 
           QNKAAKAIGA AKAKGDEAEF ERLRAEVADK KAEVAAMQAE AKELDAKLTD 
           QNKASKLVGA AKAKGDEAEF ERLRTLVSDK KAEVTAMQAE AKDLDAQLTD 
           QNKASKEVGA AKAKGDEAEF ERLRALVSDK KAEVAAMNTE AQELDAQLTD 
           QNKASKEVGQ AKAQGDEATF EKLRALVSEK KALVAEMQAD AKALDAELTE 
           QNKASKEVGQ AKAKGDEATF EQLRALVSEK KALIAQMQAD AKTLDAELTE 
           ANKAAKEVGA AKGRGDDVEF ERLRALVSKK KSQIAELNDE AKAQGAALTA 
           RNAASKEVGK AKASGDEAEF ERLRALVSTK KDEIARLDEE AKAKDAELTA 

           MLMGIPNLPD ASIPDGDDED DNVEIHRHGT PRTLDFDPLE HFDIPAIRPG 
           LLATLPNLPD PSIPDGKDEA DNVEIRRHGT PRIFSFAPVE HYDIAGIKQG 
           LLMTLPNVIA DDVPDGADED DNVEIRRWGT PRVFDFAPKE HYDLAAVQDG 
           RLMEIPNLPF DDTPEGADEA DNVEIKRWGT PRDLGFAPKE HYALPSVVPG 
           HLMALPNLPF DDVPDGTDES GNVELRRWGT PAIFDFQPKE HYEITGVQPG 
           MLMGIPNLPH DDVPDGADED DNAELRRHGT PPEFAFKPLE HYELPGVQEG 
           LLMGLPNLPL ADVPDGADEN DNVEIRRWGE PRSFDFTPKE HYELEGVKPG 
           LLAGLPNLPA EDVPQGADEA DNVELHRWGT PREMDFAPKE HFDLASVQDG 
           VLARIPNLPA EDVPAGADED DNVEVSKWGA LPNFAFDPKE HFEIKGVAAA 
           MLARIPNNPA EDVPEGADED DNVEVNKWGT LPEFTFAPKE HFEIAGVAAA 
           MLARIPNSPA EDVPDGADED DNVEVKRWGD VPAFDFDPKE HFEIAGVAKA 
           MLARIPNLPA DDAPDGADEA DNVEVNRWGD VPTFDFKAKE HFEIASVAAS 
           MLARVPNSPA DDVPQGADEG DNVEVKVWGD KPSFDFTPVE HYEIESVKPG 
           KLSWIANIPA DDVPDGADED DNVEVRRWGH LPDFEFTPKE HYEIGGVAAS 
           KLSWIANIPA DDVPDGADED DNVEVRRWGH LPDFEFTPKE HYEIGGVAAS 
           RLAMIPNLPA DDVPMGTDEN DNVEISRWGT PRAFDFTPTE HFDIAAVKPG 
           ILEALPNLPS PDVPAGADED DNVEQHRRGT PRAFDFKPLE HFDIPGIAAS 

           MDFETAAKLS GSRFVLLSGA VARLHRALAQ FMLDVHVEEH GLLETITPVL 
           MDFETAAKLS GSRFVLLSGA VARLHRALAQ FMLDLHVEEH GLTETITPVM 
           LDFETAAKLS GSRFVVLSGA VARLHRALAQ FMLDTHVDEN GLTETITPVL 
           MDFEAAAKLS GSRFVVLSGA VARVHRALAQ FMVDTHVEQN GLTETWTPVL 
           MDFETAAKLS GARFVVLSGS IARLHRALAQ FMLDTHIEEN GLQETWTPVL 
           MDFETAAKLS GSRFVVLSGA VARIHRALAQ FMLDTHVSEN GLTETWTPVL 
           MDFETAAKLS GSRFVLLSGG VARIHRALAQ FMLDTHVEEH DLAETWTPVL 
           MDFETAAKLS GARFVLLSGA VARIHRALAQ FMLDTHSEQN GLTEVNGPVL 
           MDFETAAKIS GARFVLLKGA VARIHRALAQ FMVDTHVDEN GLTEVNSPVL 
           MDFETAAKIS GSRFVVLKGA VARIHRALAQ FMIDTHVDEN DLMEVNSPVL 
           MDFETAAKIS GSRFVVLKGA VARIHRALAQ FMVDTHVDEN GLTEVNSPVL 
           MDFETAAKTS GARFVMLKGA VARIHRALAQ FMIDTHVDEN GLTEHMTPVL 
           MDFETASKTS GARFVMLKGG VARIHRALAQ FMIDTHVDEN GLTEVNTPVL 
           MDFDTAAKTS GARFVMLKGA VARIHRALSQ FMIDTHVDHN GLTEINSPVL 
           MDFDTAAKTS GARFVMLKGA VARIHRALSQ FMIDTHVDHN GLTEINSPVL 
           MDFEAAAKIS GSRFVLMSGA IARLHRALAQ FMLDIHTVEN NLTEMNTPVL 
           MDFETAAKLS GARFVTLKGA VARVHRALAQ FMLDTHTEEN GLTEINAPVL 

           VREEMMYGTG QLPKFGEDSY QTTNGWWLIP TAEVTLTNIV NGLTVDESYL 
           VREDMMYGTG QLPKFGEDSY QTTNGWWLIP TAEVTLTNIV NGETVDESTL 
           VREEMMYGTG QLPKFGEDSY KTTNGWWLIP TAEVTLTNIV NGATISADYL 
           VREEMMLGTG QLPKFGEDSY QTREGWWLVP TAEVSLTNLV AGEIVEAASL 
           VRPEMMLGTG QLPKFGEDSY ETTNGWWLVP TAEVTLTNIV HGETVEAATL 
           VKEEMMYGTG QLPKFGEDSY RTREGWWLVP TAEVTLTNIV NDVMIADSYL 
           VRPEMMYGTG QLPKFGEDSY ETTNGWWLIP TSEVTLTNIV NGLTVDEGYL 
           VLSEMMYGTG QLPKFGEDSY QTREGWWLIP TSEVSLTNIV NGSTIAEDYL 
           VRDEAMYGTD KLPKFGDDSY QTTNGWWLVP TSEVPLTYSV AGDTLDEAAL 
           VRDEAMYGTD KLPKFGDDSY QTTNGWWLVP TSEVPLTYSV AGDTLDEAAL 
           VRDEAMYGTD KLPKFGEDSY QTTNGWWLVP TSEVPLTYSV AGDVIDEAAL 
           VRDEAMYGTD KLPKFGDDSY QTTNGWWLIP TSEVTLTYSV AGDVLEEAAL 
           VRDEAMYGTD KLPKFGEDSY QTTNGWWLVP TSEVPLTYSV GGDTLEQSAL 
           VRDDAMYGTD KLPKFAEDSY QTTNGWWLVS TSEIPLTYTV AGDILDAAAL 
           VRDDAMYGTD KLPKFAEDSY QTTNGWWLVS TSEIPLTYTV AGDILDAAAL 
           VRDDAMYGTD KLPKFAGDSY QTTEGMWLIS TSEIPLTYIA AGEIIDAATL 
           VRDETMYGTG QLPKFAEDSY QTTNGWWLIP TSEVTLTSLD SGNIVDEATL 

           PRRYVAHTQC FRSEAGSAGR DTSGMLRQHQ FEKVEMVSVT KPEDSAAEHD 
           PRRHVAHTLC FRSEAGSAGR DTSGMLRQHQ FEKVEMVSIT TPNQSAAEHD 
           PRRYVAHTQC FRSEAGSAGK DTAGMLRQHQ FEKVEMVSIT KPDESEAEHD 
           PRRYVAHTQC FRSEAGSAGR DTAGMLRQHQ FEKVEMVSVT RPEDSRAELD 
           PRRYVAHTQC FRSEAGSAGR DTAGMLRQHQ FEKVEMVSIT HPDESRAELD 
           PRRYVAHTQC FRSEAGSAGR DTAGMLRQHQ FEKVEMVSIT RPEESRAELD 
           PRRYAAHSQC FRSEAGSAGR DTSGMLRQHQ FEKVEMVTVC HPDKSLEEHE 
           PRRYTAHSLC FRSEAGSAGK DTRGMLRQHQ FEKVEMVSVT HPDHSDAEQK 
           PIRMTAHTLC FRSEAGSAGK DTSGMLRQHQ FEKVEMVSVV HPTQSDDEQK 
           PIRMTAHTLC FRSEAGSAGK DTSGMLRQHQ FEKVEMVSIV HPSQSDDEQK 
           PIRYTAHTLC FRSEAGSAGK DTSGMLRQHQ FEKVEMVSIV HPETSDEEQK 
           PRRMTAHTLC FRSEAGSAGR DTSGMLRQHQ FEKVEMVSVT HPDQSDDEQK 
           PIRLTAHTLC FRSEAGSAGR DTAGMLRQHQ FEKVEMVSIT HPDESDAEQQ 
           PIRLTAHTLC FRSEAGSAGR DTAGMLRQHQ FEKVEMVSIT EPDQSEAEQQ 
           PIRMTAHTLC FRSEAGSAGR DTAGMLRQHQ FEKVEMVSIT EPDQSEAEQQ 
           PRRYTAHTLC FRSEAGSAGR DTSGMLRQHQ FEKVEMVSVT HPDASDAEQK 
           PHRYAAHSLC FRSEAGSAGR DTAGMLRQHQ FEKVEMVSVT HPDQSNAEQQ 

           RMTGCAQAIL EKLELPYRTV VLCTGDLGFG MTKTHDIEVW LPGQNTYREI 
           RMTQCAQTVL ERLGLPYRTV VLCAGDMGAG ATKTHDIEVW LPGQNTYREI 
           RMTRCAEDIL ERLGLPYRTV KLCTGDIGFG ARRTHDIEVW LPGQDTYREI 
           RMTGCAEGIL EALGLPYRTI VLCTGDMGFG ARRTHDIEVW LPGQDAYREI 
           RMTGCAEGIL ERLGLPYRTI VLCTGDMGFG ARRTHDIEVW LPGQNTYREI 
           RMTDCAEGIL RRLGLAFRTV VLCTGDMGFG ARRTHDIEVW LPGQNAYREI 
           RMTRCAEAIL EKLGLPYRTV VLCTGDIGFG AQKTHDIEVW LPGQNTYREI 
           RMLRCAEGIL EALGIPYRTI VLCTGDMGFG ARRTYDIEAW LPGQNTYREI 
           RMLRCAEGIL EKLGIPYRTV VLCTGDMGFG ARRTFDIEAW VPGQNTYREI 
           RMLRCAEGLL EKLGIPYRTV ILCTGDMGFG ARRTFDIEAW VPGQNTYREI 
           RMLGCAEGIL EKLGIPYRTV VLCTGDMGFG ARRTYDIEAW VPGQNTYREI 
           RMLRCAEDML ERLGVPYRTV ILCTGDMGFG ARRTFDIEAW LPGQNAYREI 
           RMVGCAEGIL EKLGVPYRTV ILCTGDMGFG ARRTYDIEAW VPGQNCYREI 
           RMLRCAEDIL ERLGLPYRTV LLCTGDMGFG ARRTFDIEAW LPGQNNYREI 
           RMLRCAEDIL ERLGLPYRTV LLCTGDMGFG ARRTFDIEAW LPGQNNYREI 
           RMLRCAENLL ERLEIPYRTV LLCTGDMGFG ARRTFDIEAW LPGQNAYREI 
           RMLACAEGIL DKLEIPYRTV LLCAGDMGFG ATRTYDIEAW LPGQDTYREI 

           SSVSVAGDYQ 
           SSVSVCGDYQ 
           SSVSTTGDFQ 
           SSVSVCGDFQ 
           SSVSVCGDFQ 
           SSVSVCGDFQ 
           SSVSTCGDFQ 
           SSVSTCGDFQ 
           SSVSTTGDFQ 
           SSVSTTGDFQ 
           SSVSTTGDFQ 
           SSVSTTGDFQ 
           SSVSTTGDFQ 
           SSVSTTGDFQ 
           SSVSTTGDFQ 
           SSVSTTGEFQ 
           SSVSTCGAFQ 
