# Supplementary material for: Phylogenomic Analysis of Marine Roseobacters
Source: PLoS One. 2010 Jul 15;5(7):e11604. doi: 10.1371/journal.pone.0011604 (PMC2904699; doi:10.1371/journal.pone.0011604)
Supplement: File S1 — Protein sequence alignment of 109 HGT genes. Alignment was filtered by Gblocks to obtain reliable alignment regions for NJ or ML phylogenetic analyses. (0.20 MB ZIP) [file pone.0011604.s007.zip › 109HGTALIGN/ort518.txt]

    17    154
OBA        MTVPPVIFAG LLPSALEGRQ APAVEMTALG DLPGFDDGSL RDGEVKLVNF 
ROS        MVLPLVIFAG FLPSALAGKA APAVLVTPLG DGKTFDDNDL RDGTVKLVNY 
PGA        MALPVLVFGG LLPSAREGQT APPVVLTSFA DDPGFDDATL RDGTVKLVNF 
RGR        MALPILVFGS FLPSAREGQS APPVVMTPFA DDPGFDDATL RDGDVKLVNF 
SIL        MAIPVVVFSG FLPSAREGKA APSVALSDFP GKESFDDATL RDGTVKLVNY 
SPO        MVAPPLIFGA FLPSAREGQA APPLVLTAFP GAPGFDDATL RDGKVKLVNY 
RHB        MILPPVVFAG LLASTREGGP VPALTVAEFP GEPGFTVEEL ADGEVKLVNF 
OAN        MMVPVVLFAA LLPSAFIGRP APAIDVSDIV GLAPLTDAML RDGEVKIVNF 
DSH        LTGGAVLASA GEPGARAGRP APPLTLGPLR DQPFLTYADL TVPGPKLVNW 
JAN        MILPLALTAG FLPSAQQGAA APPLDLETLA GTPLLTRDDL EGEDLVILNF 
SUL        MIAPPLVFAG FLPSTLVGQM APALPEKPLE GFPAAAPDVL TNGEVTLVNF 
OIN        MIAPPLIFAA FLPSTLVGQQ APAMPEATLP GYPQATDDML RRGEVSLVNF 
RDE        MIAPPLIFAG FLRSTLVGKP APPITEVGLE GFEPVTAEAM ATGEVTLVNF 
RLO        MIAPPLIFAG FLRSTLIGKP APPITEVGLQ GFEPVTPEAM ATGEVTLVNF 
SSE        MILPPVIFAA FLESVFEGKP VPAMTDVALE GHPGITPEML ARGEVVLVNF 
RCC        MIMPPVIFAA FLRSTFIGNQ APPVPQEAVQ GTVQLTDADL RSGDITLVNF 
LVE        MIVPPVVFAA FLPSTFVGRQ APPVPAEAVA GTVQLTDADL RSGEVTIVNF 

           WASWCAPCRV EHPSLTQLAE EGITVLGVNY KDDPEKALGF LRELGNPYAG 
           WASWCAPCRV EHPNLEKLAK DGVAIYGVNY KDKPDNALNF LKELGNPYAA 
           WASWCGPCRV EHPSLDALSE EGLAIYGVNY KDQEDNAVGF LEELGNPYRA 
           WASWCGPCRV EHPSLDALSK EGLAIYGVNY KDQEDNAVGF LEELGNPYRA 
           WASWCGPCRA EHPSLTALSE EGVPIYGVNY KDQLANAQSF LEELGDPYAG 
           WASWCAPCRA EHPSLEKLAG EGIPVYGINY KDKVENAQAF LDELGNPYAA 
           WASWCAPCRA EHEYLMAFAE EGIPIYGINY KDEPANGRKF LDDLGNPFTA 
           WASWCAPCRV EHPSLTALAD EGVPIYGINY KDLDRNALSF LGELGDPYLA 
           WASWCAPCRA EHPSLMALAA EGVPIHGITH RDTEADSLGF LAELGSPFAK 
           FASWCPPCRA EHPTLTALAE AGVPLYGVNY RDRDVQALSF LEELGNPYDL 
           WASWCPPCRA EHPQLLDMQA QGLSIIGVNF KDTIGPATSY LTNDGNPFEG 
           WASWCPPCRA EHPKLLEMQA EGMNIIGVNF KDTEKNATTY LEDEASPFAG 
           WASWCPPCHA EHPKLLEMAA EGMPIIGVNF KDKAGPAGGY LTDDGNPFRA 
           WASWCPPCHA EHPKLLEMAA EGMPIIGVNF KDNAGPAGSY LTEDGNPFRA 
           WASWCPPCRA EHPQLLALQA DGLPILGVNF KDQAKNAVSY LEDEGSPFEA 
           WASWCPPCRA EHPNLLDLEA QGYRIAGINF RDQQSMASEY LENYDDPFFA 
           WASWCPPCRA EHPNLLALQD QGYRVAGINF RDQQPQASGY LVDYDDPFFA 

           VGADAQGRMA LNWGLYGVPE TYVIDGRGNI VLRFAGPVTQ RVIESRIRPA 
           LGADETGRMA LDWGVYGVPE TYVIDGKGNI VLRFAGPITE RVMQNTILPA 
           IGRDEAGRMA LDWGVYGVPE TYVIDGKGTI ILRFAGPITQ RVIDTTIGPA 
           VGRDEQGRMA LDWGVYGVPE TYVIDGEGTI ILRFAGPITQ RVIDSTIRPA 
           VGRDEQGRMA LDWGLYGVPE TYVIDGDGTV VLRFAGPITS RVLEETIRPA 
           LGRDEQGRTA LDWGLYGVPE TYVIAGDGTI MLRFAGPITA RVIDSTIRPA 
           VVSDESGRTG IDWGLYGVPE TFVVDGDGVI VKRFAGPITG AIPDTVIRPA 
           VGSDPRGFHA IDWGVYGVPE TFLIDGDGTI LLRMAAPVTQ RELANRLRPA 
           LGADTTLATY RDWNLTGLPE TYVLNGEGRV VLRHAGPVLS NIVRDYIRPA 
           IGTDPEARNG RDWGVVAMPE TFFINSDGVV VLHFRGPIVR RSLENQVRPA 
           VAFDPQGRTA INWGVTAPPE TFIIAGDGTV LFRYAGPLVG SDYEQRFLPA 
           VGFDPQGRVA IDWGVTAPPE TFIVGGDGTV LFRFAGPLVG SDYEQRFLPA 
           VAFDPQGRTA IDWGVTAPPE TFILDAEGTV LFRFAGPLVG SDYEQRFLPE 
           VAFDPPGRTA IDWGVTAPPE TFILDAEGTV LFRFAGPLIG SDYEQRFLPQ 
           VAFDPNGRTA IDWGVTAPPE TFIVDGDGTV LFKFVGPLVG SDYEQRFVPE 
           TAFDLRGRTA IDWGVTAPPE TFIVDGDGTV LYRFVGPLVG SDYEQRFLPE 
           TGFDLRGRSA IDWGVTAPPE TFIVDGDGMV LFRFIGPLVG SDYEQRFLPE 

           LEKA
           IEAA
           LEKA
           LDRA
           MERA
           LEKA
           IDAA
           LDAA
           LAAV
           LTEA
           LQDA
           LRKA
           LEKA
           LEKA
           LEKA
           LAKA
           LAKA
