# Supplementary material for: Phylogenomic Analysis of Marine Roseobacters
Source: PLoS One. 2010 Jul 15;5(7):e11604. doi: 10.1371/journal.pone.0011604 (PMC2904699; doi:10.1371/journal.pone.0011604)
Supplement: File S1 — Protein sequence alignment of 109 HGT genes. Alignment was filtered by Gblocks to obtain reliable alignment regions for NJ or ML phylogenetic analyses. (0.20 MB ZIP) [file pone.0011604.s007.zip › 109HGTALIGN/ort533.txt]

    17    329
DSH        KPLIGAAADR PLTRAEAEAA FEILFEGEAT PSQMGGLLMA LRTRGETVAE 
OBA        KPMIAAAAER PLTRAEAEAA FDILFEGQAT PAQMGGLLMA LRTRGETVDE 
ROS        KPLIGAAADR SLTRQEAEIA FQILFEGEAT PAQTGGFLMA LRTRGETVDE 
SSE        RPLIGASADR ALTRDEAERA FTTLFNGEAT PAQIGGLLMA MRTRGETVDE 
SPO        KPLIGAAADR PLTRAEAEQA FTILFDGEAT PSQIGGLLMA LRTRGETVDE 
SUL        KPLIDAAANG PLTRDQAETA FQILFEGEAT PSQIGGFLMA LRTRGETVDE 
OIN        KPLLDAAANG PLTSEQAVEA FEILFEGEAT PSQIGGFLMA LRTRGETVTE 
RDE        KPLIGAAADR ALSRAEAEDA FRILFEGEAT PSQIGGFLMA LRTRGETVAE 
RLO        KPLIGAAADR ALSRSEAEEA FKILFEGEAT PSQIGGFLMA LRTRGETVAE 
PGA        KPLIDAAAER ALSREEAEAA FTQLFEGNAT PSQMGGLLMA LRTRGETVDE 
RGR        KPLIDAAADR ALSRDEAEAA FTHLFEGNAT PSQMGGLLMA LRTRGETVDE 
SIL        KPLIGLAADR ALTRTEAETA FAALFNGEAT PSQMGGLLMA LRTRGETVDE 
RHB        KPLIGAAAER ALTRDEAEAA FNIIMTGEAT PGQIGGLLMA MRTRGETVDE 
RCC        KPLIFAASEG PLSRAQAEQA FGYLFDGAAT PAQMGGFLMA LRARGESVAE 
LVE        KPLIYAASEG PLSRAQAEEA FGYLFAGQAT PAQIGGLLMA LRARGEAVSE 
JAN        KPIIFSASEG PLSRAQAEEA FNLMFEGLAS PAQMGGLIMA IRARGESVAE 
OAN        KPLIYAASEG PLSRAQAEMA FDALFEGTAT PSQIGGLLMA MRARGESVAE 

           YAAAAAVMRA KCNAVRAPEG AMDIVGTGGD GKGTLNISTA TAFVVAGAGV 
           YAAAAHVMRA KCNPVVAPAG AMDIVGTGGD GKGTLNISTA TAFVVAGAGV 
           YAAAAAVMRA KCNAVRAPEG AMDIVGTGGD GKGTLNISTA TAFVVAGAGV 
           YAAAAAVMRA KCNKVHAPEG AMDIVGTGGD GKGTLNISTA TAFVVSGAGV 
           YAAAAAVMRA KCNAVRAPEG AMDIVGTGGD GKNTLNISTA TAFVVAGAGV 
           YAAAAHVMRA KCNPVTAPEG AMDIVGTGGD GKGTLNISTA TAFVVAGAGV 
           YAAAAQVMRS KCNAVRAPEG AIDIVGTGGD GKGTLNISTA AAFVAAGAGA 
           YAAAASVMRA KCNAVKAPAG AMDIVGTGGD GKGTLNISTA TAFVVAGAGV 
           YAAAASVMRA KCHAVKAPDG AMDIVGTGGD GKGTLNISTA TAFVVAGAGV 
           YAAAAAVMRA KCNPVVAPAG AMDIVGTGGD GKGTLNISTA TAFVVAGAGT 
           YAAAAAVMRA KCNPVVAPAG AMDIVGTGGD GKGTLNISTA TAFVVAGAGT 
           YAAAAAVMRA KCNKVSAPAD AMDIVGTGGD GKGTLNISTA TAFVVAGAGV 
           YAAAAAVMRA KMNKVRAPEG AIDIVGTGGD GKGTLNISTA TAFVVAGAGV 
           YAAAAAVMRA HCVPVKAPAG AMDIVGTGGD GKHTLNISTA TAFVVAGAGV 
           YAAAAAVMRA HCVPVTAPDG AMDIVGTGGD GKHTLNISTA TAFVVAGAGV 
           YAAAAQVMRD RCVKVSAPDG AMDIVGTGGD GMGTLNISTA TAFVVAGAGV 
           YAAAASAVRA RCVPVNAPEG AMDIVGTGGD GKGTLNISTA TAFVVAGAGV 

           PVAKHGNRNL SSKSGAADAL AQMGIEVMVG PAVVERALSE IGIAFMMAPM 
           VVAKHGNRNL SSRSGAADAL GQMGVEVMVG THVVEQALSE AGIGFMMAPM 
           PVAKHGNRNL SSKSGAADAL TEMGIKVMVG VPVVERALRE VGIAFMMAPM 
           TVAKHGNRNL SSKSGAADAL SQLGINVMLP AERVEKALRD VGICFMMAPM 
           VVAKHGNRNL SSKSGTADLQ GQMGINVMVG PQVVEKALNE AGIGFMMAPM 
           VVAKHGNRNL SSKSGAADAL TQMGLKVMVG PKVVEAALRD AGIGFMMAPM 
           IVAKHGNRNL SSKSGASDAL TQLGINVMVG PAVVERELAE AGIGFMMAPM 
           VVAKHGNRNL SSKSGAADAL SQMGLNVMVG PEVVERALAE AGIGFMMAPM 
           VVAKHGNRNL SSKSGAADAL TQMGLNVMVG PDVVEKALAE AGIGFMMAPM 
           VVAKHGNRNL SSKSGAADAL GQMGINVMVG PKVAEQALRE AGICFMMAPM 
           VVAKHGNRNL SSKSGAADAL GQMGINVMVG PKVAEQALRE AGICFMMAPM 
           PVAKHGNRNL SSKSGAADAL TEMGIQVMVG PKVVEKSLKE AGICFMMAPM 
           PVAKHGNRNL SSKSGSADAL GAMGVNVMVG PKVVEAALAE TGIAFMMAPL 
           PVAKHGNRNL SSKSGTADVQ AALGINVMVG PEVVEKAIAE AGIGFMMAPM 
           PVAKHGNRNL SSKSGTADVQ SALGINVNVT PDVVERAIAQ AGIGFMMAPL 
           PVAKHGNRNL SSKSGAADVL TQMGINVMVG AAVVEQSLKE AGIGFMMAPM 
           PVAKHGNRNL SSLSGAADAL GEMGVNVMVG PDVVERCIAQ AGIGFMMAPM 

           HHPAIRHVMP TRAELGTRTM FNILGPLTNP AGVKRQLTGA FSRDLIRPMA 
           HHPAIRHVMP VRQELGTRTM FNILGPLTNP AGVKRQLTGA FSRALIRPMA 
           HHPAMAHVGP VRTELGTRTI FNILGPLTNP AGVKRQLTGA FSRDLIRPMA 
           HHPAMAHVGP VRAELGTRTI FNILGPLTNP AGVKRQLTGA FTRDLIRPMA 
           HHPATAHVMP TRAELGTRTI FNILGPLTNP AGVKRQLTGA FTRALIRPMA 
           HHPAIAHVMP TRSELGTRTI FNILGPLTNP AGVKRQLTGA YRRDLIRPMA 
           HHPAVAHVMP TRSELGTRTI FNILGPLTNP AGVKRQLTGA YTRDLIEPMA 
           HHPAIAHVMP TRAELGTRTI FNILGPLTNP AGVKRQLTGA FSRDLIRPMA 
           HHPAIAHVMP TRAELGTRTI FNILGPLTNP AGVKRQLTGA FSRDLIRPMA 
           HHPAIAHVMP TRQELGTRTI FNILGPLTNP AGVKRQLTGA FSRDLIRPMA 
           HHPAIAHVMP TRQELGTRTI FNILGPLTNP AGVKRQLTGA FSRDLIRPMA 
           HHPAIAHVMP TRQELGTRTI FNILGPLTNP ADVKRQLTGA FSRDLIRPMA 
           HHPAMAHVGP IRAELGTRTM FNILGPLTNP AGVTRQLTGA FSKAMIRPMA 
           HHPAMKHVGP VRIELGSKTI FNILGPLTNP AGVKRQLTGA FAPDLIFPMA 
           HHPAMRHVGP VRLELGCKTI FNILGPLTNP AGVKRQLTGA FAIDLIFPMA 
           HHPAVKHVMP IRQELGCKTI FNILGPLTNP AGAKRQLTGA FAIDLIYPMA 
           HHPAIKHVMP TRQELGCKTI FNILGPLTNP AGVKRQLTGA FAIDLIFPMA 

           ETLAALGSDV AWLVHGSDGT DELTITGVSW VAGLDGAVTE FEVHPEEAGL 
           ETLGALGAER AWLVHGSDGT DELTITGVSW IAALDGSVRE TELHPEEAGL 
           ETLGQLGSTR AWLVHGSDGT DEMTITGVSW VAALDGSIRE TELHPEDFGL 
           EVLGKLGSER AWLVHGSDGT DELSIAGVSW VASLDGSIRE VELHPEDAGL 
           ETLGLLGSER AWLVHGSDGT DELTITGVSW VAALDGTVKE VELHPEDAGL 
           ETLGALGSDK AWLVHGSDGT DELTITGTSW IAALDGTISE FEITPEDAGL 
           LTLKQLGSEK AWLVHGSDGT DELTITGISW VAALDGVVNL RELHPEDAGL 
           QTLGALGSEK AWLVHGSDGT DELTITGVSW VAALDGSVTD MEIHPEDAGL 
           QTLGELGSDK AWLVHGSDGT DELTITGVSW VAALDGTVTE MEVHPEDAGL 
           ETLGQLGSEQ AWLVHGSDGT DELTITGVSW VAALGGSVTE MEIHPEDAGL 
           ETLGKLGSEQ AWLVHGSDGT DELTITGVSW VAALDGSVTE MEIHPEDAGL 
           ETLKQLGSEV AWLVHGSDGT DELTITGVSW VAGLDGNISE FEVHPEEAGL 
           EVLQTLGSEK AWLVHGGDGT DELSIAGVSW LAALDGTITE REVHPEDAGL 
           ETLQQLGTEK AWLVHGSDGT DEITVCGPTA VAVLNDKIIS REIHPEDAGL 
           ETLQQLGTEK AWLVHGSDGT DEITICGPTS VAVLGGKITS RQIHPEDAGL 
           ETLKELGSEA AWLVHGSDGT DEISISGKTD VVELDGALRS RVVHPEDAGL 
           ETLKELGTDA AWLVHGSDGT DEITICGTTS VAALQGMITA REVHPEDAGL 

           PVHPFEAILG GTPEENGAAF RALLAGEASA YRDAVLLNAA AALKVAGRVT 
           PVHPFEAILG GTPRENGRAF RGLLAGEASA YRDAVLLNAA AALVVAGKVG 
           PVHPFEAILG GTPAENATAL RALLDGAPGA YRDAVLLNAA AALTVAGHAS 
           PEHPFEAIIG GTPEENAKAM TALLAGAPSA YRDAVLLNAA AALTIAGRAS 
           PVHPFEAIIG GTPEENATAF RALLDGAPSA YRDAVLLNAA AALVVADRAA 
           PVHPFEDIVG GTPEENARDF NALLDGTPSA YRDAVLLNSA AALVVADAAP 
           PVHPFEAIAG GEPAENTKHF KALLDGVPSG YRDAVLLNAA AALVVADVAP 
           PVHPFEAIVG GTPAQNAADF KALLAGEASA YRDAVLLNAA AALVVADAAS 
           PVHPFEAIVG GTPAENAADF KALLAGKASA YRDAVLLNAA AALVVADVAN 
           SVHPFEAIVG GTPEENAKAF AALLSGEASA YRDAVLLNSA AALVVAGAAS 
           PPHPFEAIIG GTPEENAKAF EALLAGEPSA YRDAVLLNSA AALVVAGAAS 
           PEHPFEAIVG GTPAENAAAF RALLEGTPSA YRDAVLLNSA AALKVAGVVS 
           SVHPFEDILG GTPEENGKAF AALLSGAEGA YRDAVLLNAA AGLVVADKAA 
           PEHNFRDILG GTPDENATAM SALLDGAQGA YRDAVLLNAA AALVVADKVD 
           PEHAFRDIIG GSPQDNAQAL RALLDGAPGA YRDAVLFNAA AALVVADKAA 
           PVHPFRDILG GTPDENAQAF RDLLDGAQGA YRDAVLLNAA AALIVAGRVT 
           PVHPFHAILG GSPADNAKAF RALLNGAPSA YRDAVLLNAS AALLVAGKVE 

           ALPDGVMLAA EAIDSGAALA KVQGLAQIT
           DLREGVALAA DSIDSGQALA KIEALARIT
           DLRDGVAQAV ESIDSGAARA KLTALAKLT
           DLQEGVALAA ESIDSGAAKE KIEALAKAT
           DLREGVALAA QSIDSGQARA KVEALSRIT
           DLKAGVEMAR HSIDSGAARD KITQVARIT
           DLKSGVEMAR ESIDSGAARD RIGKVARIS
           TLQDGVEMAA TSIDSGAAAR KIEAVAQIT
           NLKDGVEMAA TSIDSGAAAQ KIKAVAKIT
           DLKTGAEMAR ASIDSGAARE KIEALARIT
           DLKTGAEMAR TSIDSGAARG KIEAVARIT
           SLKEGAERAA ESIDSGAALG KVTAVARIT
           NLPEGVEIAR ESIDSGAAKA KIEALAAVT
           DLKGGAEMAR ASIDSGKAKQ AVAALARIT
           NLPDGVQIAR DSIDSGKAKA ALDALVRVT
           ELRDGVEIAR ESIDSGAAKR AVEAVARVT
           GLKAGVEMAK ESIDSGAAKT AIETLAKIT
