# Supplementary material for: Phylogenomic Analysis of Marine Roseobacters
Source: PLoS One. 2010 Jul 15;5(7):e11604. doi: 10.1371/journal.pone.0011604 (PMC2904699; doi:10.1371/journal.pone.0011604)
Supplement: File S1 — Protein sequence alignment of 109 HGT genes. Alignment was filtered by Gblocks to obtain reliable alignment regions for NJ or ML phylogenetic analyses. (0.20 MB ZIP) [file pone.0011604.s007.zip › 109HGTALIGN/ort538.txt]

    17    158
SUL        RLPHEKGFHI SWDQIHRDSR ALAWRLDGMG PDWRAVVAIT RGGMAPAMIA 
RCC        RLPHEKGFHI SWDQIHRDSR ALAWRLDGQG PDWKAVVAIT RGGMAPAMIA 
LVE        RLPHEKGFHI SWDQIHRDSR ALAWRLDGQG PDWRAVVAIT RGGMAPAMIV 
PGA        RLPHEKGFHI SWDQLHRDSR ALAWRLDGQG PDWRAVVAIT RGGMAPAMIV 
RGR        RLPHEKGFHI SWDQIHRDSR ALAWRLDGQG PDWRAVVAIT RGGMAPAMIV 
SPO        RLPHEKGFHI SWDQIHRDSR ALAWRLDGQG PDWRAVVAIT RGGMAPAMIV 
OIN        RLPHEKGFHI SWDQIHRDSR ALAWRLDGLG PDWRAVVAIT RGGMAPAMIV 
SIL        RLPHEKGFHI SWDQIHRDSR ALAWRLDGLG PDWRAVVAIT RGGMAPAMIV 
RDE        RLPHEKGFHI SWDQIHRDSR ALAWRLDGQG PDWRAVVAIT RGGMAPAMIV 
RLO        RLPHEKGFHI SWDQIHRDSR ALAWRLDGQG PDWRAVVAIT RGGMAPAMIV 
OAN        RLPHEKGFHI SWDQIHRDSR ALAWRLDGKG PDWKAIVAIT RGGMAPAMIV 
JAN        QLPHEKGFHI SWDQIHRDSR ALAWRLDNHG PDWKAVVAIT RGGMAPAMIV 
DSH        QLPHEKGFHV SWDQIHRDSR ALAWRLDKRG PGWRMILAIT RGGMAPAMIV 
OBA        RLPHEKGFHV SWDQIHRDSR ALAWRLDGHG PDWKAVVAIT RGGMAPAMIV 
ROS        RLPHEKGFHV SWDQLHRDAR ALAWRLQDKT PEWRAVVAIT RGGMAPAMIV 
SSE        RLPHEKGFHV SWDQLHRDAR ALAWRLQGQG PDWRAVVAIT RGGMAPAMIV 
RHB        RLPHEKGFHV SWDQIHRDSR ALAWRLDGKG PNWKAVVAIT RGGLAPAMIV 

           ARELDIRTVD TISIKSYDHQ QSDAVVLKAP DAELMGDGTG ILIIDDLVDS 
           AREMDIRTVD TISVKSYDHQ RSEAKVLKAP DADLMGDGTG ILIIDDLVDS 
           ARELDIRTVD TISVKSYDHQ QSEARVLKAP DAALMGDGTG ILVVDDLVDS 
           SRELDIRIVD TIGVKSYHHQ QGQAEVLKAP DAELMGDGEG VLIIDDLVDS 
           SRELDIRVVD TIGVKSYHHQ QGKAEVLKAP DAELMGDGEG VLIIDDLVDS 
           SRELDIRTVD TISVKSYHHQ QGQAQVLKAP DAGLMGDGTG ILVIDDLVDS 
           ARELDIRTVD TISVMSYHSG RREAKVLKSP DKEMMGDGTG ILIVDDLVDS 
           ARELDIRTVD TISVKSYHSG RREAEVLKSP DADIMGDGTG ILIVDDLVDS 
           ARELDIRVVD TISVMSYHSG RRDAKVLKAP DADMMGDGTG ILIVDDLVDS 
           ARELDIRVVD TISVVSYHSG RRDAKVLKAP DAEMMGDGTG ILIVDDLVDS 
           ARELDIRTVD TISVISYYSG RREAKVLKSP DAAMMGDGTG ILVIDDLVDS 
           ARELDIRTVD TISVVSYHSG RREAKVLKGP DADLMGDGEG VLIIDDLVDS 
           ARELDIRQVA TISVQSYHHQ QGETVVLNAP DAELMGDGTG VLVIDDLVDS 
           ARELDIRMVD TISVRSYHHQ QGEAEILNTP DAGMMGDGTG VLVVDDLVDS 
           ARELDIRTVD TISVKSYNHQ QTAPVVIKSP DMAIMGDGAG VLIVDDLVDT 
           ARELDIRMVD TISVKSYNHQ QAEPRVIKSP DMDVIGDGTG VLVVDDLVDT 
           ARELDIRTVD TISVKSYNHQ QTEPVVIKSP DMDVCGDGTG VLVVDDLVDT 

           GKTLEVVRQL YPNAHLATVY AKPKGRPQVD TFITEVSQDT WIFFPWDMAL 
           GKTLELVREL YPNAHFATVY AKPKGRPQVD TFITEVSQDT WIFFPWDMAL 
           GKTLELVRAL FPKAHFATVY AKPKGRPQVQ TFITEVSQDT WIFFPWDMAL 
           GKTLELVRQM YPKAHFATVY AKPKGRPMVD TFITEVSQDT WIFFPWDMAL 
           GKTLELVREM YPKAHFATVY AKPKGRPMVD TFITEVSQDT WIFFPWDMAL 
           GKTLELVREM YPNAHFATVY AKPKGRPMVD TFITEVSQDT WIFFPWDMAL 
           GKTIELVREL YPNAHFATVY AKPEGEPQVD TFITGVSQDT WIFFPWDMAL 
           GKTLELVRTL YPKAHFATVY AKPQGEPQVD TFITGVSQDT WIFFPWDMAL 
           GKTLELVRAQ YPNAHFATVY AKPQGEPQVN TFITGVSQDT WIFFPWDMAL 
           GKTLELVRAQ YPNAHFATVY AKPQGEPQVN TFITGVSQDT WIFFPWDMAL 
           GKTLELVRAQ YPNAHFATVY AKPEGEPQVD TFITGVSQDT WIFFPWDMAL 
           GKTLELVRTL YPKAHFATVY AKPEGEPMVD TFITGVSQDT WIFFPWDMAL 
           GRTLEVVRQM YPNAHFATVY AKPKGEPMVN TFITGVSQDT WIFFPWDMAL 
           GKTLELVRQM YPKAHFATVY AKPKGREQVD TFITEVSQDT WIFFPWDMAM 
           GRTLEVVRQH LPLAHVATVY AKPMGRAQVD TFVTEVSQDT WIFFPWDMAL 
           GRTLEVVRSH MPKAHVATVY AKPQGRPQVD TFITEVSQDT WIFFPWDMAL 
           GKTLEVVRDL MPNAHFATVY AKPKGKPMVD SYITEVSQDT WIFFPWDMAL 

           QYVEPYRG
           QYVEPYRG
           QYVEPYRG
           QYVEPYRG
           QYVEPYRG
           QYVEPYRG
           QYVEPYRG
           QYVEPYRG
           QYVEPYRG
           QYVEPYRG
           QYVEPYRG
           QYVDPYRG
           QYVEPYRG
           QYVKPYRG
           QYVEPYRG
           QYVKPYRG
           QYVEPYRG
