# Supplementary material for: Phylogenomic Analysis of Marine Roseobacters
Source: PLoS One. 2010 Jul 15;5(7):e11604. doi: 10.1371/journal.pone.0011604 (PMC2904699; doi:10.1371/journal.pone.0011604)
Supplement: File S1 — Protein sequence alignment of 109 HGT genes. Alignment was filtered by Gblocks to obtain reliable alignment regions for NJ or ML phylogenetic analyses. (0.20 MB ZIP) [file pone.0011604.s007.zip › 109HGTALIGN/ort545.txt]

    17    569
DSH        MVVQALKDQG VDTVFGYPGG AVLPIYDEIF QQNEIKHILV RHEQAATHAA 
JAN        MIVEALKEQG VDTVFGYPGG AVLPIYDEIF QQNAIRHILV RHEQGAVHAA 
RDE        MIVQALIDQG VDTVFGYPGG AVLPIYDEVF QQNAIRHILV RHEQGAVHAA 
RLO        MIVQALIDQG VDTVFGYPGG AVLPIYDEVF QQNAIRHILV RHEQGAVHAA 
SUL        MIVQALIDQG VDTVFGYPGG AVLPIYDEVF QQNSIKHVLV RHEQGAVHAA 
OIN        MIVQALIDQG VDTVFGYPGG AVLPIYDEVF QQNSIKHVLV RHEQGAVHAA 
RCC        MVVQALIDQG VDTVFGYPGG AVLPIYDEIF QQNSIKHVLV RHEQGAVHAA 
LVE        MVVQALIDQG VDVVFGYPGG AVLPIYDELF QQEKIKHVLV RHEQAAVHAA 
OAN        MVVQALIDQG VDTVFGYPGG AVLPIYDELF QQNSIKHILV RHEQGAVHAA 
PGA        MVVQALKDQG VDTVFGYPGG AVLPIYDEIF LQNDIRHILV RHEQGAVHAA 
RGR        MVVQALKDQG VDTVFGYPGG AVLPIYDEIF LQNDIRHILV RHEQGAVHAA 
SIL        MVVQALKEQG VDTVFGYPGG AVLPIYDEIF QQNDIRHILV RHEQGAVHAA 
SPO        MVVQALKDQG VDTVFGYPGG AVLPIYDEIF LQNDIRHILV RHEQGAVHAA 
ROS        MVVQALKDQG VDVVFGYPGG AVLPIYDEIF QQNDIRHILV RHEQAAVHAA 
SSE        MVVQALKDQG VEVVFGYPGG AVLPIYDEIF QQNDIRHVLV RHEQGAVHMA 
OBA        MVVQALKDQG VDTVFGYPGG AVLPIYDEIF QQNDIRHILV RHEQGAVHAA 
RHB        MVVQALKDQG VDTVFGYPGG AVLPIYDEVF QQNDIRHVLV RHEQGAVHAA 

           EGYARSTGKP GVVLVTSGPG ATNAVTGITD ALMDSIPMVV LSGQVPTFMI 
           EGYARSTGKP GVVLVTSGPG ATNAVTGLTD ALMDSIPIVC LTGQVPTFMI 
           EGYARATGKP GVVLVTSGPG ATNAVTGLTD ALMDSIPLVV LTGQVPTFMI 
           EGYARATGKP GVVLVTSGPG ATNAVTGLTD ALMDSIPLVV LTGQVPTFMI 
           EGYARSTGKP GVVLVTSGPG ATNAVTGLTD ALLDSIPLVV LTGQVPTFMI 
           EGYARSTGKP GVVLVTSGPG ATNAVTGLTD ALLDSIPLVV LTGQVPTFMI 
           EGYARSTGKP GVALVTSGPG ATNAVTGLTD ALMDSIPIVV LTGQVPTFMI 
           EGYARSTGKP GVALVTSGPG ATNAVTGLTD ALMDSIPIIV LTGQVPTFMI 
           EGYARSTGKP GVALVTSGPG ATNAVTGLTD ALLDSIPIVV LTGQVPTFMI 
           EGYARSTGKP GVVLVTSGPG ATNAVTGLTD ALLDSIPLVV LTGQVPTFMI 
           EGYARSTGKP GVVLVTSGPG ATNAVTGLTD ALLDSIPLVV LTGQVPTFMI 
           EGYARSTGKP GVVLVTSGPG ATNAVTGLTD ALLDSIPLVV LTGQVPTFMI 
           EGYARSTGKP GVVLVTSGPG ATNAVTGLTD ALLDSIPLVV LTGQVPTFMI 
           EGYARSTGKP GVVLVTSGPG ATNAVTGLTD ALMDSIPLVV LTGQVPTFMI 
           EGYARSTGKP GVVLVTSGPG ATNAVTGLTD ALMDSIPLVV LTGQVPTFMI 
           EGYARSTGKP GVVLVTSGPG ATNAVTGMAD ALLDSIPLVV LTGQVPTFMI 
           EGYARSTGKP GVVLVTSGPG ATNAVTGLTD ALLDSIPIVV LTGQVPTFMI 

           GNDAFQEADT VGITRPCTKH NWLVKETDLL ADTIHQAFHV ATSGRPGPVL 
           GSDAFQEADT VGITRPCTKM NWLVKETDRL ADTIHQAFHI ATSGRPGPVL 
           GSDAFQEADT VGITRPCTKH NWLVKETERL SGVIHEAFHV ATSGRPGPVL 
           GSDAFQEADT VGITRPCTKH NWLVKETERL SGVIHEAFHV ATSGRPGPVL 
           GSDAFQEADT VGITRPCTKH NWLVKETDKL GGVLHEAFHV ATSGRPGPVL 
           GSDAFQEADT VGITRPCTKH NWLVKETDNL GATLHEAFHV ATHGRPGPVL 
           GSDAFQECDT VGITRPCTKH NWLVKETDKL SSVLHEAFHI ATSGRPGPVV 
           GSDAFQEADT VGITRPCTKH NWLVKDTEKL SATLHEAFHV ALSGRPGPVL 
           GSDAFQEADT VGITRPCTKH NWLVKETDKL AGVIHEAFHV AMSGRPGPVL 
           GSDAFQEADT VGITRPCTKH NWLVKDTEKL AGTLHEAFHV ATAGRPGPVL 
           GSDAFQEADT VGITRPCTKH NWLVKDTEKL AGTLHEAFHV ATAGRPGPVL 
           GSDAFQEADT VGITRPCTKH NWLVKDTDKL ASTIHEGFHV ATSGRPGPVL 
           GSDAFQEADT VGITRPCTKH NWLVKETDKL AKTIHEGFHV ATSGRPGPVL 
           GNDAFQEADT VGITRPCTKH NWLVSDTARL ADTLHQAFHV ATTGRPGPVL 
           GSDAFQEADT VGITRPCTKH NWLVKETERL SATIHEAFHV ATAGRPGPVL 
           GSDAFQEADT VGITRPCTKH NWLVRDTDAL SGVLHEAFHV ATAGRPGPVL 
           GTDGFQEADT VGITRPCTKH NWLVKDTNKL ADTIHQAFHV ATTGRPGPTL 

           VDIPKDVQFA SGTYVPPARH YQPRVKGDVA AITAMVELME TAERPIFYTG 
           VDIPKDVQFA TGDYTTKPSH YQPKVKGDIE MITRLVEAME TAERPLFYTG 
           VDIPKDVQFA TGTYTPPKSH YQPKLKGDME AITELVAALE KAKKPIFYTG 
           VDIPKDVQFA TGTYSPPKSH YQPKLKGDME AITELVAALE KAKKPIFYTG 
           VDIPKDVQFA TGEYTPKKSH YQPPVKGDMT EITELVAAIE TAKRPIFYTG 
           IDIPKDVQFA TGHYESPKSR YQPQVKGDMA EITELVAAME TAKRPIFYTG 
           IDIPKDVQFA TGTYTEARTH YNPQVKGDME MITELAAAME KAKRPLFYTG 
           IDIPKDVQFA TGTYTEARTH YNPQVKGDLA MITELAKAME TAKRPVFYTG 
           VDIPKDVQFA HGTYTKPQSH YQPQVKGDIE GITDLVAAME KAKKPLFYTG 
           IDIPKDVQFA TGTYQDPKSH YQPPVKGDLE AITELVAAME TAKRPVFYTG 
           IDIPKDVQFA TGTYHAPKSH YQPPVKGDLD AITELVAALE TAKRPVFYTG 
           IDIPKDVQFA TGTYEPKKSH YQPVVKGDME EITELVAAME TAKRPVFYTG 
           IDIPKDVQFA TGQYQGPKSH YNPPVKGDME EITELVAAIE KAKRPVFYTG 
           VDIPKDVQFA SATYTPPKSH YQPQVKGDIE GITDLVAALE KAKRPVFYTG 
           IDIPKDVQFA SAAYQPKPRH YQPQVKGDME MIEDLVEAIE TAEKPVFYTG 
           IDIPKDVQFA TGSYAPPVKR YQPQVKGDIE TITELVEALE TAKKPILYTG 
           IDIPKDVQFA QGTYVEPQEH YQPQVKGDID AITRLAEMIE AAERPVFYTG 

           GGVINSGPAA SQLLREFVAE TGFPITSTLM GLGAYPASGE NWIGMLGMHG 
           GGVINSGDHA SALLRELVEA TGFPITSTLM GLGAYPASGE KWIGMLGMHG 
           GGVINSGPAA SQLLRELVQA TGFPITSTLM GLGAYPASGE NWIGMLGMHG 
           GGVINSGPAA SQLLRELVKA TGFPITSTLM GLGSYPASGE KWIGMLGMHG 
           GGVINSGPAA SQLLRELVEA TGFPITSTLM GLGSYPASGD KWLGMLGMHG 
           GGVINSGPAA SQLLCELVEA TGFPITSTLM GLGAYPASGD KWLGMLGMHG 
           GGVINSGPAA SQLLRELVAA TGFPITSTLM GLGCYPASGD NWLGMLGMHG 
           GGVINSGTAA SQLLRELVAA TGFPITSTLM GLGAYPASGD NWLGMLGMHG 
           GGVINSGPAA SQLLRELVGA TNFPITSTLM GLGCYPASGD NWLGMLGMHG 
           GGVINSGPGA SQLLRELVAA TGIPVTSTLM GLGAYPASGK NWLGMLGMHG 
           GGVINSGPGA SQLLRELVDA TGIPVTSTLM GLGAYPASGK NWLGMLGMHG 
           GGVINSGPAA SQLLRELVEA TGFPITSTLM GLGAYPASGK QWLGMLGMHG 
           GGVINSGPAA SQLLRELVDA TGFPITSTLM GLGAYPASGK NWLGMLGMHG 
           GGVINSGPEA TRLLRELVEA TGIPTTSTLM GLGAYPANGP HWLGMLGMHG 
           GGVINSGPAA SQLLRELVEA TGFPITSTLM GLGAYPASGK AWLGMLGMHG 
           GGVINSGDAA SQLLRELVDA TNTPITSTLM GLGAYPGSGK NWLGMLGMHG 
           GGVINSGTAA SQLLRELVDA TNFPITSTLM GLGAYPASGK NWLGMLGMHG 

           LYEANLAMHG CDVMINIGAR FDDRITGRVA DFSPESKKIH IDIDPSSINK 
           TYEANLAMHG CDLMINVGAR FDDRITGRIA DFSPGSRKGH IDIDPSSINK 
           LYEANMAMHD CDLMINIGAR FDDRITGRLD AFSPKSIKAH IDIDPSSINK 
           LYEANMAMHD CDLMINIGAR FDDRITGRLD AFSPKSIKAH IDIDPSSINK 
           LYEANMAMHD CDLMINIGAR FDDRITGVVD MFSPKSKKAH IDIDPSSINK 
           LYEANMAMHD CDLMINIGAR FDDRITGVID SFSPKSTKAH IDIDPSSINK 
           LYEANMAMHD CDLMINIGAR FDDRITGRLD AFSPGSTKAH IDIDASSINK 
           LYEANMAMHD CDLMINIGAR FDDRITGRID AFSPRSKKAH IDIDASSINK 
           LYEANMAMHD CDLMINIGAR FDDRITGVLD KFSPNSIKAH IDIDPSSINK 
           LYEANMAMHD CDLMINIGAR FDDRITGRLD AFSPNSTKAH IDIDPSSINK 
           LYEANMAMHD CDLMINIGAR FDDRITGRLD AFSPNSIKAH IDIDPSSINK 
           LYEANMAMHD CDLMINIGAR FDDRITGRID AFSPKSIKAH IDIDPSSINK 
           LYEANMAMHG CDLMINIGAR FDDRITGRID AFSPKSKKAH IDIDPSSINK 
           LYEANMAMHG CDLMINIGAR FDDRITGRLD AFSPDSIKAH IDIDPSSINK 
           LYEANLAMHG CDLMINLGAR FDDRITGRID AFSPDSRKVH VDIDPSSINK 
           LYEANMAMHD CDLMICIGAR FDDRITGRID AFSPHSRKAH IDIDPSSINK 
           LYEANMAMHD CDLMINVGAR FDDRITGRID AFSPGSKKVH IDIDPSSINK 

           VIRTDVPIIG DIAHVLEDAL RIWKARGRKT NKAAVKAWWT QIEEWRTVRC 
           VIHADFPIIG DVGHVLEDIL RVWKARGRKA DRTSVQTWWT QIEAWKAVHC 
           VIKTDIPVVG DIAHVLEDVL KVWKSRGRKT NSEAVAKWWA QIEQWKTVDC 
           VIKTDIPIVG DIAHVLEDIL KVWKSRGRKT NSEAVAKWWA QIEQWKTVDC 
           IIRVDIPIVG DVGHVLEDLL KVWKSRGRKT NTEAVGKWWK KIEEWRNVDC 
           VIRIDIPIVG DVGHVLEDLL KVWKSRGRKT NSEGLAKWWS KIEEWRAKDC 
           VIKVDIPILG DVAHVLEDLL NVWKARGRKT DKENVQKWWH QINDWKKVDC 
           VVHADFPILG DVAHVLEDLL NVWKARGRKT NTEGLAKWWG QIKEWRAVDC 
           VIQTDIAIVG DVAHVLEDLL KVWKSRGRKT NTEKVGKWWE EIKEWRKVDC 
           VIRVDIPIVG DIGHVLEDVL KVWKSRGRKV DSAAIAKWQE QITEWRDIRC 
           VIRVDIPIVG DVGHVLEDIL KIWKSRGRKV DSESIAKWQS QITEWRDVRC 
           VIKADIPIVG DVGHVLEDIL KVWKSRGRKT NAEALAKWQG QIDEWRAVKC 
           VIRVDIPIVG DVGHVLEDIL KVWKARGRKT NAEAVQKWQA QITEWRKVSC 
           VIRADIPIVG DIANVLADVL DVWKARGGKL NREAIAKWWD RITEWQKVDC 
           VIKTDIPIVG DIAHVLEDVL ALWKSRGRKI NREALAKWWK RIDEWKKVNC 
           VVHTDIPIVG DVAHVLEDLL KIWKARGRKT DREALDRWWK QIDEWRAVNC 
           VIHVDLPIVG DVGHVLEDLL RIWKSRGRKT NVEALGNWWK QIDAWKEVNC 

           LDFKNSETTI KPQYAMQRLE ALTKKRFIAT EVGQHQMWAA QYLGFDEPNR 
           LDYKPSETTI KPQYALERLE ALTKDRFITT EVGQHQMWAA QFLGFDDPNR 
           LRFTQEGKVI KPQHALARLE ALTKDRYICT EVGQHQMWAA QYLGFEDPNR 
           LKFTQQGKII KPQYALERLE ALTKDRYICT EVGQHQMWAA QYLGFEDPNR 
           LKFEQKGKII KPQYALSRLE ALTKDRYVTT EVGQHQMWAA QYLGFEDPNR 
           LKFTQSGKVI KPQYALSRLE ALTKDRYITT EVGQHQMWAA QYLNFEEPNR 
           LAFEQKGKVI KPQYALSRLE ELTKDRYICT EVGQHQMWAA QYLGFEDPNR 
           LKFTQQGKII KPQYALERLE ALTKDRYICT EVGQHQMWAA QYLGFEDPNR 
           LAFKQEGKII KPQYALSRLE ALTKDRYITT EVGQHQMWAA QYLGFEHPNQ 
           LAYTASESTI KPQYALERLE ALTKNRYITT EVGQHQMWAA QYLGFEDPNR 
           LAYTASEGTI KPQYALERLE ALTKNRYITT EVGQHQMWAA QFLGFEDPNR 
           LTYEMSETTI KPQYALERLE ALTKDRYITT EVGQHQMWAA QFLGFEDPNR 
           LTYKPSEKTI KPQYALERLE ALTKDRYVCT EVGQHQMWAA QYLGFEDPNR 
           LKFIQKGKVI KPQYALARLE ALTKDRYICT EVGQHQMWAA QYLGFNDPNR 
           LSYKNSDKTI KPQYALQRLE ELTKDRYICT EVGQHQMWAA QFLGFEDPNR 
           LTYKTSDQVI KPQYALQRLE ELTRDRYITT EVGQHQMWAA QFLTFDEPKR 
           LDYKNSTQTI KPQHALQRLE AITRDRYVTT EVGQHQMWAA QFMGFDEPGR 

           WMTSGGLGTM GYGFPASIGV QVAHPDALVI NVAGEASWLM NMQEMGTAIQ 
           WMTSGGLGTM GYGVPASVGV QVAHPEGLVI NVAGEASWMM NMQEMGTAAQ 
           WMTSGGLGTM GYGFPASIGV QIAHPDALVI NVAGEASWLM NMQEMGTAVQ 
           WMTSGGLGTM GYGFPASIGV QVAHPDALVI NVAGEASWLM NMQEMGTAIQ 
           WMTSGGLGTM GYGFPASIGV QMAHPEALVI NVAGEASWLM NMQEMGTAMQ 
           WMTSGGLGTM GYGFPASIGV QMAHPESLVI NVAGEASWLM NMQEMGTAMQ 
           WMTSGGLGTM GYGFPASIGV QMGHPDALVI NVAGEASWLM NMQELGTAMQ 
           WMTSGGLGTM GYGFPASIGV QMAHPDALVI NVAGEASWLM NMQELGTAMQ 
           WMTSGGLGTM GYGHPASIGV QMAHPDALVV NVAGEASWLM NMQELGTAVQ 
           WMTSGGLGTM GYGTPASLGV QVAHPDALVI NVAGEASWLM NMQEMGTAVQ 
           WMTSGGLGTM GYGTPASIGV QVAHPDALVI NVAGEASWLM NMQEMGTAVQ 
           WMTSGGLGTM GYGTPASIGA QIAHPDALVI NVAGEASWLM NMQEMGTATQ 
           WMTSGGLGTM GYGFPASIGV QMAHPDALVI NVAGEASWLM NMQEMGTAVQ 
           WMTSGGLGTM GYGFPASVGV QIAHPEALVI NVAGEASWLM NMQEMGTAMQ 
           WMTSGGLGTM GYGFPASIGV QMAHPESLVV NVAGEASWLM NMQELGTASQ 
           WMTSGGLGTM GYGFPASIGV QMAHRDSLVI NVAGEASWLM NMQEMGTAVQ 
           WMTSGGLGTM GYGLPASVGV QMAHPDSVVI NVAGEASWLM NMQEMGTAVQ 

           YMLPVKQFIL NNERLGMVRQ WQELLHGERY SHSWSDALPD FVKLAEAFGA 
           YRLPVKQFIL NNERLGMVRQ WQELLHGERY SESWSEALPD FVKLAEAFGA 
           YRLPVKQFIL NNERLGMVRQ WQELLHGERY SHSWSDALPD FVKLAEAFGA 
           YRLPVKQFIL NNERLGMVRQ WQELLHGERY SHSWSDALPD FVKLAEAFGA 
           YGLPVKQFIL NNERLGMVRQ WQELLHGERY SQSWSESLPD FVKLAEAFGA 
           FGLPVKQFIL NNERLGMVRQ WQELLHGERY SQSWSEALPD FVKLAEAFGA 
           YGLPVKQFIL NNERLGMVRQ WQELLHGERY SSSWSESLPD FVKLAEAFGA 
           YRLPVKQFIL NNERLGMVRQ WQELLHGERY SSSWSESLPD FVKLAEAFGA 
           YRLPVKQFII NNERLGMVRQ WQELLHGERY SSSWSESLPD FVKLAEAFGA 
           YRLPVKQFIL NNERLGMVRQ WQELLHGERY SHSWSEALPD FVKLAEAFGA 
           YRLPVKQFIL NNERLGMVRQ WQELLHGERY SHSWSEALPD FVKLAEAFGA 
           YRLPVKQFIL NNERLGMVRQ WQELLHGERY SHSWSEALPD FVKLAEAFGA 
           YRLPVKQFIL NNERLGMVRQ WQELLHGERY SQSWSEALPD FVKLAEAFGA 
           YHLPVKQFIL NNERLGMVRQ WQQLLHGERY SSSWSESLPD FVKLAEAFGA 
           YRLPVKQFIL NNERLGMVRQ WQQLLHGERY SHSWSESLPD FVKLAEAFGC 
           FRLPVKQFIL NNERLGMVRQ WQELLHGERY SHSWSEALPD FVKLAEAFGA 
           FRLPIKQFIL NNERLGMVRQ WQELLHGERY SHSWSEALPD FVKLAEAFGC 

           KGILCKDPKD LDDAIMEMLE YDGPVIFDCL VEKHENCFPM IPSGAPHNEM 
           KGILCSDPKD LDDAIMEMLN YDGPVIFDCL VEKHENCFPM IPSGKAHNEM 
           KGILCSDPDD LDDAIMEMLT HDGPVIFDCL VTKHENCFPM IPSGKAHNEM 
           KGILCSDPDD LDDAIMEMLT YDGPVIFDCL VTKHENCFPM IPSGKAHNEM 
           KGIICSDPDD LDDAIMEMLD YDGPVIFDCL VEKHENCFPM IPSGKAHNDM 
           KGIICSDPDD LDDAIMEMIN YDGPVIFDCL VEKHENCFPM IPSGKAHNEM 
           KGIICDDPDN LDDAIMEMLT HDGPVLFDCL VEKHENCFPM IPSGKPHNEM 
           KGILCSDPDT LDDAIMEMLT HKGPVLFDCL VEKHENCFPM IPSGKPHNEM 
           KGIICSDPDD LDDAIMEMLN HDGPVVFDCL VAKHENCFPM IPSGKAHNEM 
           KGIICKDPKD LDDAIMEMLD YDGPVIFDCL VEKHENCFPM IPSGKAHNEM 
           KGICVSDPKD LDDAIMEMIN YDGPVIFDCL VEKHENCFPM IPSGKAHNEM 
           KGIICSDPKD LDDAIMEMIE YDGPVIFDCL VEKHENCFPM IPSGKAHNEM 
           KGILCKDPAD LDDAIMEMLN YDGPVIFDCL VEKHENCFPM IPSGKAHNEM 
           KGIRCHEPAD LDDAIMEMLN HDGPVIFDCL VEKHENCFPM IPSGEPHNKM 
           KGISISDPAD LDDAIMEMIN YDGPVVFDCL VEKHENCFPM IPSGEPHNKM 
           KGILCTDPKD LDDAIMEMIE YDGPVIFDCL VEKHENCFPM IPSGEPHNKM 
           KGRLVKDPAE LDDAIQEMLD YDGPFILDVM VEKHENCFPM IPSGEPHNKM 

           LLGEADTQGA IGAKGAVLV
           LLGEADTAGA IGDAGGVLV
           LLGEADTQGV IDAKGSVLV
           LLGEADTQGV IDAKGSVLV
           MLAGVDTQGV IDAKGSVLV
           LLPGHETQGV IDAKGSVLV
           LLGEADVANA IKSDGAVMV
           LLGDASTKDA IQAGGAVLV
           LLGEADTQGV IDAKGSVLV
           LLGEADTQGV IQAGGAVLV
           LLGEAETQGV IQSGGAVLV
           LLGAAETQGV IQSGGAVLV
           LLGDAETQGV IQAGGAVLV
           LLGEASTKDA IKEGGAVLV
           LLGDAKATNA IAGKGAVMV
           LLGEVSTKDA IKEGGAVLV
           LLGEASTADA IGTSGAVLV
