# Supplementary material for: Phylogenomic Analysis of Marine Roseobacters
Source: PLoS One. 2010 Jul 15;5(7):e11604. doi: 10.1371/journal.pone.0011604 (PMC2904699; doi:10.1371/journal.pone.0011604)
Supplement: File S1 — Protein sequence alignment of 109 HGT genes. Alignment was filtered by Gblocks to obtain reliable alignment regions for NJ or ML phylogenetic analyses. (0.20 MB ZIP) [file pone.0011604.s007.zip › 109HGTALIGN/ort559.txt]

    17    498
PGA        MKELGHFING KLVSGTSGRF DDVFNPATGD VQYQCPMASA AETTDIIEKA 
RGR        MEELGHFING KITAGTSGRS DDVYNPATGE VQYKCAMASA AETTDIIEKA 
SUL        MQELTHYLNG AHVKGTSGRF ADVYNPATGE VQAKVPLANE SEMDQAVKYA 
OIN        MQEMTHYLNG EHVKGTSGRF ADVMNPATGE VQAKVPLANA EEMNKAVEYA 
RDE        MQDLTHYLNG EHVAGTSGRF ADVMNPATGE VQARVPLASS AEIDRAVEIA 
RLO        MQDLTHYING EHVAGTSGRF ADVMNPATGE VQARVPLASS AEIDRAVEIA 
RCC        MQELTHYIGG EHVKGTSGRF ADVFNPATGE VQAKVPLANG EEMAKAVEIA 
SPO        MQELTHYING EHVKGTSGRF ADVFNPATGD VQAKCPLAST EEMARAVEIA 
OBA        MQELTHYIDG AHVSGASGRF ADVMNPATGE VQAKAPLAST DELNRAVEVA 
OAN        TTEFTHFIGG EHVKGTSGRF ADVFNPATGE VQGRVPLATA AELDHAVTIA 
LVE        MQELTHYIGG AHVKGTSGRF ADVYNPATGE VQARVPLANA AEMDKAVQIA 
ROS        MQELTHYING QHVKGTSGRF SDVFNPATGE VQAKCPLASV EEMDQAVRAA 
DSH        MEELSHFING KRVAGTSGRF ADVMNPATGE VQARVPLASP EELDAAVAAA 
JAN        MEQIGHWING KHVAGTSGRA QDVWNPATGE VQAKVALASK AELDDAVADA 
SSE        MTELTNWING QHVKSTSGRT SDVYNPATGE VQAKTPLSTV EELNDAVAKA 
SIL        MQELTHYVNG EKVAGTSGRF ADVLNPATGE VQAKVPLATK AEMDAIIAKA 
RHB        MYEVGNWING QNEASSSSRT SDIYNPATGE IQGKVKLSTA AELDAAVAKA 

           AAAQPAWGAT NPQKRARVMM KMVALMNRDM DKLAEALSRE HGKTIPDAKG 
           AAAQPQWGAT NPQKRARVMM KMVALMNRDM DKLAEALSRE HGKTIPDAKG 
           MAAQPAWAAV NPQRRARVMM KFVDLLNRDM DKLAEALSRE HGKTLPDAAG 
           AAAQPKWAAT NPQRRARVLM KFVALLNRDM DKLAEALSRE HGKTLPDAAG 
           ASVQPAWAAI NPQRRARVLM KFVDLLNRDM DKLAEALSRE HGKTLPDAAG 
           ATVQPAWAAV NPQRRARVLM KFVDLLNRDM DKLAEALSRE HGKTLPDAAG 
           AKAQPAWAAV NPQRRARVMM AFVGLLNRDM DKLAEALSRE HGKTLPDARG 
           AAAQPAWAAV NPQRRARVMM KFVDLLNRDM DKLAEALSRE HGKTLPDAAG 
           AAAQPAWAAV NPQRRARVLM AFVGLLNRDM DKLAEALSRE HGKTFPDAKG 
           AAAQPKWAAT NPQRRARVLM AFVGLLNRDM DKLAEALSRE HGKTIPDAKG 
           AEAQPKWAKV NPQRRARVMM AFVGLLNRDM DKLAEALSRE HGKTIPDAKG 
           MAAQPAWAAT NPQRRARVMM EFVRLLNRDM DKLAEALSRE HGKTFPDAKG 
           AAAQPAWAAT NPQRRARVLM EFVRLLNRDM DKLAEALSRE HGKTLPDAKG 
           AKAQVKWAAT NPQRRARVMM AFVSLLHRDM DKLAEALSRE HGKTIPDAKG 
           VEAQKKWGAT NPQRRARVMM KFGQLINAHM DELAELVSRE HGKTLPDARG 
           AEAQVEWAAT NPQKRARVMM KFGQLINEHM DTLAELVARE HGKTLPDARG 
           AEAQKAWAAT NPQRRARVMM KFAELINRDM DKLAESVSRE HGKTLPDGAG 

           DLQRGLEVIE YCVGAPQMLK GEFTDSAGPG IDMYSMRQPL GVVGSIMPFN 
           DLQRGLEVIE YCVGAPQMLK GEFTDSAGPG IDMYSMRQPL GVVGSIMPFN 
           DVQRGLEVVE YCIGAPELLK GDFTDSAGPG IDMYSMRQPL GVSAGITPFN 
           DVQRGLEVVE YCIGAPELLK GDFTDSAGPG IDMYSMRQAL GVTAGITPFN 
           DVQRGLEVVE YCIGAPHLLK GEYTDSAGPG IDMYSMRQPL GVSAGITPFN 
           DVQRGLEVVE YCIGTPHLLK GEYTDSAGPG IDMYSMRQAL GVTAGITPFN 
           DVIRGLEVVE YCIGAPQLLK GEFTDSAGPG IDMYSMKQAL GVTAGITPFN 
           DVQRGLEVVE YCIGAPHLLK GEFTDSAGPG IDMYSMRQPL GVTAGITPFN 
           DIQRGLEVVE YCIGAPQMLK GEYTDSAGPG IDIYSMRQPL GVTAGITPFN 
           DVQRGLEVVE YCIGAPELLK GEYTDGAGPG IDIYSMRQAL GVTAGITPFN 
           DVVRGLEVVE YCIGAPQLLK GEFTDSAGPG IDMYSMKQAL GVTAGITPFN 
           DIQRGLEVVE YCVGAPQLLK GEFTDSAGPG IDIYSMRQPL GVTAGITPFN 
           DVVRGLEVVE FCIGAPHLLK GEFTDSAGPG IDMYSMRQAL GVVAGITPFN 
           DVQRGLEVVE FCIGAPHHLK GEFTDAAGPG IDMYSMRQPV GVAAGITPFN 
           DVQRGLEVVE VCMGAPNMLK GEFTDDGGPG IDLYSMRQPL GVVAGITPFN 
           DVQRGLEVVE VCMGTPSLLK GEFTDSGGPG IDLYSMRQPL GVVAGITPFN 
           DVQRGLEVIE VCMGAPNLLK GEFMDSGGPG IDLYSMRQPL GVVAGITPFN 

           FPAMMPLWHV GPALACGNAV VLKPSERDPS VPLMLAELFV EAGLPEGVFQ 
           FPAMMPLWHV GPALACGNAV VLKPSERDPS VPLMLAELFV EAGLPEGVFQ 
           FPAMIPMWMF APAIVCGNAF ILKPSERDPS VPLMLAELLE EAGLPKGIIQ 
           FPAMIPMWMF APAIACGNAF ILKPSERDPS VPLMLAELLE EAGLPKGILQ 
           FPAMIPMWMF APAIACGNAF ILKPSERDPS VPLMLAELFE EAGLPKGVLQ 
           FPAMIPMWMF APAIACGNAF ILKPSERDPS VPLMLAELFE EAGLPKGVLQ 
           FPAMIPMWMF APAIVCGNAF ILKPSERDPS VPLMLAELME EAGLPKGILQ 
           FPAMIPMWMF APAIACGNAF ILKPSERDPS VPLMLAELME EAGLPKGILQ 
           FPAMIPMWMF APAIACGNAF ILKPSERDPS VPLMLAELME EAGLPKGILQ 
           FPAMIPMWMF APAIACGNAF ILKPSERDPS VPLMLAELLE EAGLPAGIIQ 
           FPAMIPMWMF APAIACGNAF ILKPSERDPS VPLMLAELME EAGLPKGILQ 
           FPAMIPMWMF APALACGNAF ILKPSERDPS VPLMLAELME EAGLPKGILQ 
           FPAMIPMWKM APALACGNAF ILKPSERDPS VPLMLAELMT EAGLPDGLLQ 
           FPAMIPLWKM APALVCGNAF ILKPSERDPS VPMMLAELMQ EAGLPDGVLQ 
           FPAMIPLWKM APALACGNAM ILKPSERVPS TALRLAELIK EAGLPDGVLQ 
           FPAMIPLWKM APALSCGNAM ILKPSERVPS TSLYLAELLK EAGLPDGVLQ 
           FPAMIPLWKM GPALVSGNAM ILKPSERCPT TSMMLAELLK EAGLPDGVLQ 

           VVNGDKEAVD TILDSEIIQG VSFVGSTPIA QYIYSRATAN GKRAQCFGGA 
           VVNGDKEAVD TILDSEIIQG VSFVGSTPIA QYIYSRATAN GKRAQCFGGA 
           VVNGDKEAVD AILHHPVIQS VGFVGSTPIA EYIYGTGCAN GKRVQCFGGA 
           VVNGDKEAVD AILHHDVIQS VGFVGSTPIA EYIYATGCAN GKRVQCFGGA 
           VVNGDKEAVD AILHHDVIQS IGFVGSTPIA EYIYGTGCAN GKRVQCFGGA 
           VVNGDKEAVD AILHHDVIQS IGFVGSTPIA EYIYGTGCAN GKRVQCFGGA 
           VVNGDKEAVD AILYDDTIQS VGFVGSTPIA EYIYGTGCAQ GKRVQCFGGA 
           VVNGDKEAVD AILYNPVIQS VGFVGSTPIA EYIYGTGCAQ GKRVQCFGGA 
           VVNGDKESVD AILDHPVIQS VGFVGSTPIA EYIYSRGCAA GKRVQCFGGA 
           VVNGDKEAVD AIIDNDTIQS IGFVGSTPIA EYIYGRGCSN GKRVQCFGGA 
           VVNGDKEAVD AILDHDVIQS IGFVGSTPIA EYIYGRGCAN GKRVQCFGGA 
           VVNGDKVAVD AILDHEVIQS IGFVGSTPIA QYIYGRGCSN GKRVQCFGGA 
           VINGDKGAVD AILDNDTIQA IGFVGSTPIA EYIYSRGCAN GKRVQCFGGA 
           VVNGDKESVD AILDNETIAA VGFVGSTPIA EYIYGRGCSN GKRVQCFGGA 
           VVNGDKQVVD AILDNEDIAA VGFVGSTPIA QYIYGRAASN GKRAQCFGGA 
           VVNGDKEAVD AILDNETIQA VGFVGSTPIA QYIYGRAATN GKRAQCFGGA 
           VVNGDKEVVD AILDNETIQA VGFVGSTPIA QYIYGRAATN GKRAQCFGGA 

           KNHMIVMPDA DLDLAADALV GAGFGAAGER CMAISVAVPV GEETADKLIE 
           KNHMIVMPDA DLDQAADALV GAGFGAAGER CMAISVAVPV GEETADKLIE 
           KNHMIIMPDA DLDQAADALI GAGYGAAGER CMAISVAVPV GEETADRLIE 
           KNHMIIMPDA DMDQAADALI GAGYGAAGER CMAISVAVPV GDDTADRLIE 
           KNHMIIMPDA DMDQAADALV GAGYGAAGER CMAISVAVPV GDETADRLIE 
           KNHMIIMPDA DLDQAADALI GAGYGAAGER CMAISVAVPV GDETADRLIE 
           KNHMIIMPDA DMEQAADALV GAGYGAAGER CMAISVAVAV GDDTADRLLE 
           KNHMIIMPDA DMDQAADALV GAGYGAAGER CMAISVAVPV GDDTADRLIE 
           KNHMIVMPDA DMDQAADALV GAGYGAAGER CMAISVAVPV GDETADRLIE 
           KNHMIIMPDA DLDQAADALV GAGYGAAGER CMAISVAVPV GEETADRLIE 
           KNHMIIMPDA DMDQAADALI GAGYGAAGER CMAISVAVPV GEETADRLIE 
           KNHMIIMPDA DMDQAADALI GAGYGAAGER CMAISVAVPV GDETADRLIE 
           KNHMIIMPDA DLDQAADALV GAGYGAAGER CMAISVAVPV GEETADRLIE 
           KNHMIIMPDA DMDQAADALV GAGYGAAGER CMAISVAVPV GEETADRLIE 
           KNHMIIMPDA DIEKAADALV GAGYGAAGER CMAISVAVPV GQETADKLID 
           KNHMLIMPDA DLDKAADALV GAGFGAAGER CMAISVAVPV GKETADGLIE 
           KNHMIIMPDA DLDKAADALV GAGFGAAGER CMAISVAVPV GKDTADKLIE 

           KLIPRIEKLK VGPYTAGDDV DLGPVVTAAS KERILGLIQS GVDQGAKLVV 
           KLIPRIENLK VGPYTAGDDV DLGPVVTAAA KERILGLINS GVEQGATLVV 
           KLVPRIEKLK VGPYTSGNDV DYGPVVTAAA KANIERLVQT GVDQGATLVV 
           KLVPRIESLK VGPYTSGNDV DYGPVVTAAA KANIERLVQT GIDQGAELVV 
           KLVPRIEKLK VGPYTAGNDV DYGPVVTAAA KANIERLVET GVAQGAKLVV 
           KLVPRIEKLK VGPYTSGNDV DYGPVVTAAA KANIERLVET GVAQGAKLVV 
           KLVPKVEALK VGPYTSGNDV DYGPVVTAAA KENIGRLVQT GIDQGAKLVV 
           KLVPRIEKLK VGPYTAGKDV DYGPVVTAAA KENILRLVNS GVEQGAKLVV 
           KLVPRIEKLK VGPYTAGDDV DYGPVVTAAA KENILRLVQS GVDQGAELVV 
           KLIPRIEKLR VGPYTGGDDV DYGPVVTAAA KANILKMIEG GIDAGAELVV 
           KLVPRIEALK VGPYTSGNDV DYGPVVTAAA KANILKLIES GVAQGADLVV 
           KLVPRIEKLK VGPYTAGNDV DYGPVVTGEA KKRILGLIDS GIAQGATLVV 
           KLVPRVEALK VGPYTSGTDV DYGPVVTAAA KANIERLVQS GVDQGAKLVV 
           KLVPKIEALK VGPYTSGDDV DYGPVVTPMA KENILRLVQT GVDQGAELVV 
           ALVPRVEKLR VGPYTSDQEM DYGPVITAQA KQRIEGLIDS GVEQGAKLVI 
           RLVPRIEKLK VGPYTAGEDI DYGPVITPQA KARIEGLIDS GVEQGATLVT 
           KLTPKVEALK VGPYTSDKDV DYGPVITAQA KQRIESLIDS GVNDGATLVT 

           DNRDFKLQGY EDGFFVGAHL FDHVTPDMDI YKQEIFGPVL STVRANSYED 
           DNRDFKLQGY EDGFFVGPHL FDNVTTDMDI YKQEIFGPVL STVRAATYED 
           DGRDFKLQGY EEGFFVGPHL FDNVTPDMDI YKHEIFGPVL STVRAKTYEE 
           DGRDFKLQGY ENGYFVGPHL FDRATIDMDI YKQEIFGPVL TCVRAQTYEE 
           DGRNFNLQGY ENGFFIGPHL FDHVTRDMDI YKHEIFGPVL STVRAQSYEE 
           DGRNFNLQGY EDGFFIGPHL FDHVTKDMDI YKQEIFGPVL STVRAQSYEE 
           DGRNFNLQGY EDGFFVGAHL FDNVTKDMDI YKTEIFGPVL STMRAETYEE 
           DGRDFSLQGY EDGFFVGPHL FDHVTPDMDI YKKEIFGPVL STVRAKTYEE 
           DGRDFSLQGY EDGFFVGAHL FDRVTKDMDI YKQEIFGPVL STVRAQSYEE 
           DGRGFKLQGY EDGFFVGPHL FDRVTPDMEI YQKEIFGPVL SCVRAASYEE 
           DGRDFKLQGY EDGFFVGPHL FDRVTKDMDI YTKEIFGPVL SVVRAQNYEE 
           DGRDFKLQGY EDGFFVGPHL FDHVTPDMDI YTQEIFGPVL STVRAGSYEE 
           DGRDFSLQGY ENGFFVGPHL FDNVSKEMDI YRTEIFGPVL CTVRAKSYEE 
           DGRDFSLQGY EDGFFVGPHL FDRVTPDMDI YKQEIFGPVL STVRAGSYEE 
           DGRGMELQGY ENGFFCGPSL FDNVTPDMDI YKEEIFGPVL STVRTDTYED 
           DGRGLTLQGY ENGYFVGPTL FDNVTAEMDI YKEEIFGPVL STVRMDNYED 
           DGRDFSLQGY EDGFYVGPTL FDNVTEDMDI YKEEIFGPVL STVRKDSYEE 

           ALKLAMDHEY GNGTAIFTRD GDTARDFASR VNIGMVGINV PIPVPLAYHT 
           ALKLAMDHEY GNGTAIFTRD GDTARDFASR VNIGMVGINV PIPVPLAYHT 
           ALGLAMDHEM GNGTAIFTRD GDAARDFAAR VNVGMIGINV PIPVPLAYHT 
           AIGLAMDHEY GNGTAIYTRD GDAARDFANR INVGMVGINV PIPVPLAYHT 
           ALSLAMDHEY GNGTAIFTRD GDAARDFANR VNVGMVGINV PIPVPLAYHT 
           ALSLAMDHEY GNGTAIFTRD GDAARDFANR VNVGMVGINV PIPVPLAYHT 
           AIGLAMDHEY GNGTAIFTRD GDTARDFASR INIGMVGVNV PIPVPLAYHT 
           ALGLAMDHEY GNGTAIFTRD GDAARDFANR INIGMVGVNV PIPVPLAYHT 
           ALSLAMDHEY GNGTAIFTRD GDTARDFANR INIGMVGVNV PIPVPLAYHT 
           ALGLAMDHEM GNGTAIFTRD GDAARDFASR VNVGMIGINV PIPVPLAYHT 
           ALGLAMDHEY GNGTAIFTRD GDAARDFANR INIGMVGINV PIPVPLAYHT 
           ALKLAMDHEY GNGTAIFTRD GDAARDFAAR VNVGMVGINV PIPVPLAYHT 
           ALGLAMDHEY GNGTAIFTRD GDAARDFANR INIGMVGINV PIPVPLAYHT 
           ALKLAMDNEY GNGTAIFTRD GDAARDFASR INVGMVGINV PIPVPLAYHT 
           ALNLVIDNPY GNGTAIYTAD GDTARDFAHR VNVGMVGINF PIPVPLSYHT 
           ALNLVKDNAY GNGTAIYTAD GDTARDFANR VNVGMVGINF PIPVPLSYHT 
           ALDLVMKNQY GNGTAIFTSD GDTARDFASR VNVGMVGINF PIPVPLSYFT 

           FGGWKKSMFG DLNQHGPDSF KFYTRTKTVT SRWPSGIKEG GEFNFKAM
           FGGWKKSMFG DLNQHGPDSF KFYTRTKTVT SRWPSGIKEG GEFNFKAM
           FGGWKKSVFG DLNQHGPDAF KFYTRTKTVT SRWPSGIKEG GEFNFKPM
           FGGWKKSVFG DLNQHGPDAF KFYTRTKTVT ARWPSGIKEG GEFSIPVM
           FGGWKKSVFG DLNQHGPDAF KFYTRTKTVT SRWPSGIKEG GEFSIPVM
           FGGWKKSVFG DLNQHGPDAF KFYTRTKTVT SRWPSGIKEG GEFSIPVM
           FGGWKKSMFG DLNQHGPDAF KFYTRTKTIT SRWPSGIKEG GEFSIPVM
           FGGWKKSAFG DLNQHGPDAF KFYTRTKTVT ARWPSGIKEG GEFSIPVM
           FGGWKKSVFG DLNQHGPDAF KFYTRTKTVT ARWPSGLKEG GEFHFKAM
           FGGWKKSVFG DLNQHGPDAF KFYTRTKTVT SRWPSGIKQG GEFNFKAM
           FGGWKKSMFG DLNQHGPDAF KFYTRTKTIT SRWPSGIKDG SAFSIPLM
           FGGWKKSGFG DLNQHGPDSF KFYTRTKTVT SRWPSGIKEG GEFNFKAM
           FGGWKKSGFG DLNQHGPDAF RFYTRTKTVT ARWPSGIKEG GEFSIPVM
           FGGWKKSAFG DLNQHGPDAF RFYTKTKTVT SRWPSGIKEG GEFTIPVM
           FGGWKKSAFG DLNQYGPDAF RFYTKTKTVT ARWFSGIKEG GEFNFKAM
           FGGWKKSAFG DLNQYGPDAF RFYTRTKTVT QRWFSGIKEG GEFNFKAM
           FGGWKKSAFG DLNQYGPDAF RFYTRTKTVT ERWFSGIKEG GEFAFKAM
