# Supplementary material for: Phylogenomic Analysis of Marine Roseobacters
Source: PLoS One. 2010 Jul 15;5(7):e11604. doi: 10.1371/journal.pone.0011604 (PMC2904699; doi:10.1371/journal.pone.0011604)
Supplement: File S1 — Protein sequence alignment of 109 HGT genes. Alignment was filtered by Gblocks to obtain reliable alignment regions for NJ or ML phylogenetic analyses. (0.20 MB ZIP) [file pone.0011604.s007.zip › 109HGTALIGN/ort571.txt]

    17    368
RCC        MAAPYATDPA NPRGRLYAEE ESTFRSRFQR DRDRIIHASA FRRLKHKTQV 
LVE        MTAPYATDPA NPRGRLYAEE ESTFRSPFQR DRDRIIHASA FRRLKHKTQV 
OBA        MLAPYASHPG ASRGRRYAEE ESTFRSCYQR DRDRIIHASA FRRLKHKTQV 
OAN        MVASYACSPA TTRGRLFGEE ESEFRSGFQR DRDRIIHSSA FRRLKHKTQV 
RDE        MTAPYASDPQ RARGRRVKEE ESTFRSSFQR DRDRIIHASA FRRLKHKTQV 
RLO        MTAPYASDPQ RARGRRVQEE ESTFRSSFQR DRDRIIHASA FRRLKHKTQV 
SUL        MRASFASDPA LTRGRLIPEE ESTFRSCFQR DRDRIIHASA FRRLKHKTQV 
JAN        MRAAYACDPM ATRGRAVVEE ESAHRSPFQR DRDRIIHSSA FRRLKHKTQV 
RHB        MKATFACDPA QSRGRLYPEE ESQFRSCFQR DRDRIIHSSA FRRLKHKTQV 
PGA        TYAPYATMPD RSRGRQIPEE ESSFRSPYQR DRDRIIHASA FRRLKHKTQV 
RGR        SYAPYATMPD RSRGRQVPEE ESSFRSPYQR DRDRIIHASA FRRLKHKTQV 
SIL        MYAPYATMPD RSRGRAVPEE ESSFRSPFQR DRDRIIHASA FRRLKHKTQV 
SPO        KRAGFASDPG RARGRLVPEE ESGFRSCFQR DRDRIIHASA FRRLKHKTQV 
OIN        MRAEFASDPD TAKGRLVPEE ESTFRSCYQR DRDRIIHASA FRRLKHKTQV 
SSE        MGAVYASDPE TARGRLFAEE ESAHRSSFQR DRDRIIHASA FRRLKHKTQV 
DSH        MTAPFACGPA GSRGRLVAEP ESDFRSCFQR DRDRIIHASA FRRLKHKTQV 
ROS        MTALYASDPT AIRGRLVPEE ESVFRSPFQR DRDRIIHSSA FRRLKHKTQV 

           FIEHEGDYFR TRLTHSIEVA QVARTVAAAL DLNVELTEAV ALAHDLGHTP 
           FIEHEGDYFR TRLTHSIEVA QVARTIAATL GLNVELTEAV ALAHDLGHTP 
           FIEHEGDYFR TRLTHSVEVA QVARTIAGAL GLNPELTEAV ALAHDLGHPP 
           FVEHEGDYFR TRLTHSIEVA QVARTIAGAL DLNPELTEAV ALAHDLGHTP 
           FIEHEGDYYR TRLTHSIEVA QVARTIAGAL NLNQELTEAV ALAHDLGHTP 
           FIEHEGDYYR TRLTHSIEVA QVARTIAGAL NLNQELTEAV ALAHDLGHTP 
           FIEHEGDYYR TRLTHSIEVA QVARTIAGAL GLNAELTEAV ALAHDLGHPP 
           FVEHEGDYFR TRLTHSLEVA QVARTMARAL GLDEDLTETV ALAHDLGHPP 
           FLEHEGDYYR TRLTHSIEVA QVARTIAGTL GMSGQLTEAV ALAHDLGHTP 
           FVEHEGDNYR TRLTHSIEVG QVARTIAGAL GLNQELTEAV ALAHDLGHTP 
           FVEHEGDSYR TRLTHSIEVG QVGRTIAGAL GLNQELTEAV ALAHDLGHTP 
           FVEHEGDNYR TRLTHSIEVG QVARTIAGAL GLNQELTEAV ALAHDLGHTP 
           FVEHEGDSYR TRLTHSIEVA QVARTIAGAL GLNPELTEAV ALAHDLGHTP 
           FVEHEGDYFR TRLTHSIEVA QVARTIAGAL RLNGELTEAV ALAHDLGHTP 
           FIEHESDFYR TRLTHSIEVA QVARTISNTL GLNIDLSEAV ALAHDLGHTP 
           FVEHEGDYFR TRLTHSIEVA QVARTICGAL GLNPDLTEAV ALAHDLGHTP 
           FVAHEGDYFR TRLTHSIEVA QVARTIAGAL GLNGELTEAV ALAHDLGHPP 

           FGHTGEEALD ALMQPYGGFD HNAQALHIVT SLERHYAEWD GLNLTWESLE 
           FGHTGEEALD ALMQPYGGFD HNAQALRIVT DLERHYAEWD GLNLTWETLE 
           FGHTGEDALA ELMEPYGGFD HNAQAIRIVT SLERTYAEWD GLNLTWDCLE 
           FGHTGEDALS ILMAPYGGFD HNAQAIQIVT SLERHYAEWD GLNLTWETLE 
           FGHTGEDALS DMMAPYGGFD HNAQAIRIVT HLERHYADFD GLNLTWETLE 
           FGHTGEDALS DMMAPFGGFD HNAQAIRIVT HLERHYADFD GLNLTWETLE 
           FGHTGEDALE ALMAPYGGFD HNAQAIRIVT HLERHYADFD GLNLTWDTLE 
           FGHTGEDALS ALMAPYGGYD HNAQALRIVT HLERHYAEFD GLNLTWETLE 
           FGHTGEDALD ALMQPYGGFD HNAQALRIVT SLERHYAEFD GLNLTWETLE 
           FGHTGEDALH ALMEPYGGFD HNAQAIRIVT SLERHYAEFD GLNLTWETLE 
           FGHTGEDALH ALMAPYGGFD HNAQAIRIVT SLERHYAEFD GLNLTWETLE 
           FGHTGEDALH EMMAPYGGFD HNAQAIRIVT ALERHYAEFD GLNLTWETLE 
           FGHTGEDALH ALMAPYGGFD HNAQAIRIVT RLERHYAAFD GLNLTWETLE 
           FGHTGEDALH KLMAPYGGFD HNAQAIKIVT TLERHYAEFD GLNLTWDTLE 
           FGHTGEDALD ALMKPYGGFD HNAQTIRIVT SLERHYAEFD GLNLTWDTLE 
           FGHTGEDALN ALMAPYGGFD HNAQALKIVT SLERHYAAFD GLNLTWETLE 
           FAHAGEDTLD ALMAPYGGFD HNAQAVRIVT SLERHYAEFD GLNLTWETLE 

           GIAKHNIPYA LAAYNARHDL ELHTHASAEA QAAALADDIA YNNHDLHDGL 
           GIAKHNIPYA LAAYNARHDL ELHTHASAEA QVAALSDDIA YNNHDLHDGL 
           GIAKHNIPYA LAEYNALHDL ELHTHASAEA QVAALSDDIA YNNHDLHDGL 
           GIAKHNVPYA LSDYNAVHDL ELHTHASAEA QSAALSDDIA YNHHDIHDGL 
           GLAKHNIPWA LKAYNDTHDL ELGTFASAEA QVAAIADDVA YNHHDLHDGL 
           GLAKHNIPWA LKAYNDTHDL ELGTFASAEA QVAAIADDVA YNHHDLHDGL 
           GLAKHNLPWA LAAYERQHDL ELETFASAEA QVAAIADDVA YNHHDLHDGL 
           GIAKHNLPWA LEASCADINL ELSTHASAEA QVAALADDIA YNHHDLHDGL 
           GIAKHNLPVA LAEYNAVQDL ELHTHASAEA QIAALADDIA YNNHDLHDAI 
           AIAKHNLPWA LAECNAAVDL ELHTHASAEA QVAALADDIA YNNHDLHDGL 
           AIAKHNLPWA LAECNAAVDL ELHTHASAEA QVAALADDIA YNNHDLHDGL 
           AIAKHNLPWA LAACNRGIDL ELHTHASAEA QVAALADDIA YNHHDLHDGL 
           AIAKHNLPWA LAECNATFDL ELDTHASAEA QVAALSDDIA YNNHDLHDGL 
           GIAKHNVPHA LADYNARHDL ELHTHASAEA QVAALSDDIA YNNHDLHDGL 
           GIAKHNLPYA LKAYNDLHDL ELHTHASAEA QVAALSDDIA YNNHDLHDGL 
           GIAKHNLPHA LASYNARHDL ELQTHASAEA QVAALADDIA YNNHDLQDGL 
           GLAKHNLPYA LAEYNARHDL ELHTHASAEA QVAALSDDIA YNNHDLHDGL 

           RAELFSTDEL AELPILSDCF ARVDAKYPDL NYYRRRHEAL RRFFGVLVED 
           RAELFSTDDL AALPILRDCF ARVDAKYPGL NYYRRRHEAL RRFFGVLVED 
           RAELFSTEQL AELPILDRCF DAVDARYPGL NLYRRRHEAL RRFFGVLVED 
           RAELFSTDDL LGLPIVGDCF RKVDAKYPGL DKYRRHHEAL RRFFGILVED 
           RAELFSTDEL AELPILNMCF AEVDRLYPGL NYYRRRHEAL RRFFGVLVED 
           RAELFSTDEL AELPILNMCF AEVDRLYPGL NYYRRRHEAL RRFFGVLVED 
           RAELFSTDEL AELPILKQNF AEVDRLYPGL NYYRRRHEAL RRFFGVLVED 
           RAELFSTDEL AGLPILKGCF AAVDQRYPGL NYYRRRHEAL RRFFGVLVED 
           RAKLIDEEEI LVVPMIRRSY AAVDQAYPNL DMKRRRHEAL RRVFGVMVED 
           RAGLFTDADI MELPVIGAAY HAVDSRYPGL DGRRRRHEAL RRVFGVMVSD 
           RAGLFTDDDI ADLPVIGAAY RAVDSRYPGL DRRRRRHEAL RRVFGVMVSD 
           RAGLFTDDDV CSLSIIAPAY AEVDEIYPGL DHNRRRHEAL RRFFGVMVSD 
           RAGLFSDDEI AELPIVGDCY AEVDRTYPDT DAYRRRHEAL RRVFGVMVAD 
           RAGLFTEDEI AKLPMVGAAY AEVDRLYPDT DSYRRRHEAL RRVFGVMVGD 
           RAGLFTEEAV AELPMVGEAY AEVDRLYPGT DWYRRRHEAL RRVFGVMVTD 
           RAGLFSQADI ADLPLVAEAY AEVDAVWPDL DPARRKHEAL RRVFGMMVAD 
           RAGLFTDEEI AALPIVGDCY ADVDRLYPGL DAKRRRHEAL RRVFGVMVGD 

           VITVSRRNLT ELAPATVHDI RHAGRMMVQF SPKLWTDLKV IRKFLFQRMY 
           VIAVSRRNLA DLNPRSVHDI RHAGRMVIQF SPDLWTDLKV IRQFLFDRMY 
           VIAVTRENLS AVGPASVTDV REAGRMMARF SPGVWADLKA IREFLFHRMY 
           VIGVSRANLA DLDPKTCADV RGAGRMMVQF SPDLWADLKV VRKFLFSQMY 
           VIQLAQARLM TLQPKTVTDI RAADRAIIRF SDDVFDDLKV IRSFLFDRMY 
           VIQLAQARLM TLQPKSVSDI RSADRAIIRF SDDVFDDLKV IRSFLFDRMY 
           VISVARHRLA EMKPETATDI RMAGRTLIQF SDPVFQDLKV IRAFLFDRMY 
           VLANARAALA EINPQSAMDI RNAGRPIIRF SNGLFADLQV IRTFLFKRMY 
           VLAASRAAIA EVDPKTATDV RMAGRQIIRF SDEIWEELKQ LRGFLFRKVY 
           VIDGARRRLA ASGARSVEDV RSLGAPVVVF SDALWADLKE IRAFLFTRMY 
           VIDGGRQRLS DSGAQSVEDV RNLGAPVVVF SDRLWPDLKE IRAFLFTRMY 
           VIETSRRKIA ASGAQSVEEI RALDHAVVTF SDEIWTQLRE LRAFMFTRMY 
           VIDTSRAALA GSGAESVADI RHLGRPVIRF SDALWSDLRQ IRAFLFTRMY 
           VIETSAKLLK ESGATSADDI RYLGRPVIRF SDPVWQDLRE IRKFLFTRMY 
           LLDVSRQILS DSGARSAQDI RELGYPVIAF SDRMTADISE FRKFLFTRVY 
           VIDTSRALLA EAAPADAQAV RDLGRPVIRF SDGMFASLRQ IREFLFTRMY 
           VIDCSRHTLD EARPASVAEV RHLGRPVIQF SAGLWADLKE IRGFLFARMY 

           RAPAVVDMRV VVTQMVNDLF PFFMENTAEL PKQWRKDVAD AKTALARIVA 
           RAPAVVEMRV VVTNMVNELF PFFMDNPDEL PKQWRKDVAD ARTALARIVA 
           RAPEVVETRA KVTRIVRELF PLFMQTPDVL PKQWRKDVEA VETALARIVC 
           RAPSVVKMRA EVTQVVEDLF PLFMSDPSHL PKQWRKDVAA AETALARIVS 
           RAPSVVVMRA QVTRVVEELF PHFMAHPDQL PKQWRKDVEA IETELARIVS 
           RAPSVVVMRA KVTRVVEELF PYFMAHPDQL PKQWRKDVEA IETELARIVS 
           RAPSVVIMRK QVTQVVEDLF PYFCAHTDQL PKQWRKDVED ADTALARIVS 
           RAPSVVEMRT QVTQVVEDLF PFFLETPSEL PRQWRKDVED VATQLARIVS 
           RAPSVVKMRE EVTTIIDELF PLFMEHPDYL PSEWREDVAE AERALARIVA 
           RAPSVMRKRA EVSKVVEALF PYFLNHPEEM PARWQGDIAA AETALARIVS 
           RAPSVMRKRA QVSKVVETLF PHFLANPQDM PDRWQGDIAA AETALARVVS 
           RAPSVMVVRE RVAVVVKALF AYYLENTMAM PERWHGDIRK AETDRARIVS 
           RAPSVMVVRE QVARVVEELF PIYLGDPRQM PRHWHGEIDA AETALARIVS 
           RAPSVMENRE KVTKVVEDLF PLFLSQPNLL PRHWATAIEA AETTLARMVS 
           RAPTVMDQRR RVTQAVDDLF PIFMDDPTLL PRRWHKDVEA AETTRARLVA 
           RAPSVMEKRA EVTTVINDLF PRYMADPSLL PARWQPDILA TRTELARIVA 
           RAPEVNAMRD HVHVVVSDLF PHYLHAPQHL PEEWRKDVAQ AETGLARLVS 

           DYIAGMTDRF AIQEHKRL
           DYIAGMTDRF AIQEHKRL
           DYISGMTDRF AIVEHARL
           DYISGMTDRF AIETHARL
           DYISGMTDRF ALQEHARL
           DYISGMTDRF ALQEHARL
           DYISGMTDRF ALQEHERL
           DYISGMTDRF ALQCHQRL
           DYIAGMTDRF AIETHSRF
           DYIAGMTDRF ALQEHRRL
           DYIAGMTDRF ALQEHRRL
           DYIAGMTDRF ALQLYDRL
           DYVSGMTDRF ALQDHARL
           DYIAGMTDRF ALQEHARL
           DYIAGMTDRF ALQQHAKL
           DYIAGMTDRY ALQAHDRL
           DYIAGMTDRF ALQEHARL
