# Supplementary material for: Phylogenomic Analysis of Marine Roseobacters
Source: PLoS One. 2010 Jul 15;5(7):e11604. doi: 10.1371/journal.pone.0011604 (PMC2904699; doi:10.1371/journal.pone.0011604)
Supplement: File S1 — Protein sequence alignment of 109 HGT genes. Alignment was filtered by Gblocks to obtain reliable alignment regions for NJ or ML phylogenetic analyses. (0.20 MB ZIP) [file pone.0011604.s007.zip › 109HGTALIGN/ort580.txt]

    17    310
SUL        VVIGAGHYLP ERVVIDTSDE WIRSRSGIER RHFVGEGETT STMATAAAKA 
OIN        VVTGCGHYLP ARVVLDTNDE WIRSRSGIER RHFAAEGENT SSMASAAARK 
RDE        VVTGVGHYLP DRIVLDTNDE WIRARSGIER RHFAAEGETT ASMAAAASRA 
RLO        VVTGVGHYLP DRVVLDTNDE WIRARSGIER RHFAAEGETT ASMASAASRA 
RCC        VVKGVGHYLP ERVVLDTSDE WIKTRSGIER RHFAAEGQTT SDLAIKAAKA 
LVE        VVRGIGHYLP DRIVLDTSDE WIKTRSGIER RHFAAEGQTT SDLAIHAAKA 
OAN        IVRGVGHYLP DRVVLDTTDE WIKARSGIER RHFAAQGQTT SDLATRAAKA 
PGA        VIVGTGHYLP ERVVLDTTDE WIRSRSGIER RHFAAEGETT SMMATKAAQN 
RGR        VIAGIGHYLP ERIVLDTSDE WIRSRSGIER RHFAAEGETT SNMATKAAQN 
SIL        VVIGAGHYLP DRIVLDTSDE WIRSRSGIER RHFAAEGETT SHMATRAAEA 
SPO        VVKGVGHYLP ERVVLDTTDE WIRSRSGIER RHFAAEGETT SDLATRAAEA 
SSE        FETGLTGLTP EPIVLETSDE WIRARSGIER RHIAAPGQTT SDLATRAARV 
DSH        VVTGVGHYLP SRVVVDTTDE WIRTRSGIER RHFAADGEQT SDLATAAAQA 
JAN        VPVGIGHYLP ERVVLETSDE WIRARSGIER RHFAAEGETT SQMAVTAARK 
OBA        VPTGIGHYLP ERVVLDTTDE WIRTRSGIER RHFAAEDETT SQMAVRAAEQ 
ROS        VVQGIGHYLP DRIVLETSDE WIRTRSGIER RHFAADGQPT SDLAVRAARA 
RHB        MVRGVGHYLP ERIVIDTSDD WIRSRSGIER RHFAAEGETT SQMAIAAAKE 

           ALADAGKTAA DVDAVIVATS TPDLTFPSAA TMVQAQLEME RGFAFDVQAV 
           ALEDAGREAD DVDAIIVATS TPDLTFPSAA TMVQAELGMT SGFAFDVQAV 
           ALSMAGAEAQ DVDAIIVATS TADLTFPSAA TMVQAELGMT RGFAFDVQAV 
           ALAMAGVEPQ DVDAIIVATS TADLTFPSAA TMVQAELGMT RGFAFDVQAV 
           ALANAHMDGD DIDAIVLATS TADLTFPSAA TMVQTAIGNT SGYAFDVQAV 
           ALAMAQIAPN DIDAIVLATS TSDLTFPSTA TMVQHAIGNT TGYAFDIQAV 
           ALSDAGLDGS DIDAIILATS TADLTFPSAA TMVQRNIGNT TGYAFDIQAV 
           ALADAGMTAE DIDAIVVATS TADLTFPSAA TMVQAQLGMT RGFAFDVQAV 
           ALADAGMTAD DIDAIVVATS TADLTFPSAA TMVQAQLGMT KGFAFDVQAV 
           ALKSAGRSAD DVDAIVLATS TADLTFPSAA TMVQSQLGMT KGFAFDVQAV 
           ALADAGISAE QIDAIVLATS TADLTFPSAA TMVQARLGMT NGYAFDVQAV 
           ALSDAGISAD DIDAIVLATS TADLTFPSAA TMVQAELGMT KGFAFDVQAV 
           ALDHAELTAQ DVDAVIVATS TPDLTFPAVA TMVQARLGMT RGFAYDVQAV 
           ALDHAALNPD DIDAVIVATS TPDLTFPSVA TMVQAGLGMT GGFAFDVQAV 
           ALQMARLAPD DIDAVIVATS TPDLTFPSVG TMVQEGLGMT RGFAYDVQAV 
           ALTNAGLVAD DIDGIVVATS TPDLTFPSVA TMVQKELGMT RGFGFDIQAV 
           ALRDAGMGVD QVDTVIVATS TPDLTFPSCA TMVQAGLGMT KGFAFDVQAV 

           CAGFVYALAN ANALIVSGQA DRVLVIGSET FSKIMDWTDR STSVLFGDGA 
           CAGFVYALAN ANALIVSGQA RRVLVIGAET FSRIMDWTDR STCVLFGDGA 
           CAGFVFALSN ANALILSGQA RRVLVIGAEA FSRIMDWTDR STCVLFGDGA 
           CAGFVFALSN ANALILSGQA KRVLVIGAET FSRIMDWTDR STCVLFGDGA 
           CAGFVYALSN ANALIASGQA DRVLVIGAET FSRIMDWTDR ATCVLFGDGA 
           CAGFVYAMST ANALITSGQA NTVMVIGAET FSKILDWTDR ATCVLFGDGA 
           CAGFVFALSN ANALILSGQA KRVLVIGAET FSRIMDWTDR GTCVLFGDGA 
           CAGFVYALSN ANALVASGQA SKVLVIGAET FSRIMDWTDR STCVLFGDGA 
           CAGFVYALSN ANALVASGQA DKVLVIGAET FSKIMDWTDR STCVLFGDGA 
           CAGFVYALSN ANALIASGQA DRVLVIGAET FSRIMDWTDR STCVLFGDGA 
           CAGFVYALSN ANALIVSGQA KRVLVIGAET FSRIMDWTDR STCVLFGDGA 
           CAGFIYALAN ANALITSGQA ERVLVIGAET FSRIMDWTDR STCVLFGDGA 
           CAGFVFAMAN ANAMILSGQA DRILVIGAET FSRIMDWTDR STCVLFGDGA 
           CAGFVYALAN ANALIVSGQA NRVLVIGAET FSRIMDWTDR TTCVLFGDGA 
           CAGFIFALAN ANGMILSGQA ERVLVIGAET FSRIMDWEDR ATCVLFGDGA 
           CAGFIYALTT ANALILSGQA QRVLVIGAET FSRIMDWTDR STCVLFGDGA 
           CAGFVFALAN ANALIVSGQS KCVLVIGAET FSRILDMEDR STCVLFGDGA 

           GAILLEAQDG DGTAADHGIL STDLNSDGRY KDLLYVDGGI STGTTGYLRM 
           GALLLEAQES NGSPEDRGIL ATDLNSDGRY RELLYVDGGV STGTTGYLRM 
           GAVLLEAQDG TGTSADRGIL STDLNSDGRH KDLLYVDGGV STGTTGYLRM 
           GAVLLEVQDG TGTSADRGIL STDLNSDGRH KDLLYVDGGV STGTTGYLRM 
           GALILEAEEG TGETSDRGIL SVDLNSDGRY KDLLYVDGGV STQNTGMLRM 
           GALILSAEDG DGSTADRGIL SVDLNSDGRY RDMLYVDGGV STQTTGVVRM 
           GALVLEATDG ADNPDDRGIL ATDLNSDGTY CDLLYVDGGV STQNTGMLRM 
           GALVLEAQDS AGTSDDRGIL ATDLNSDGRY KDLLYVDGGV STQNTGHLRM 
           GALVLEAQEG AGTSDDRGIL ATDLNSDGRF KDLLYVDGGV STQNTGHLRM 
           GALLLEAQEG EGTSKDRGIL ATDLNSDGRY KDLLYVDGGV STQSTGYLRM 
           GALVLEYEEG EGTPQDRGIL SVDLNSDGRY KDLLYVDGGV STQTTGHLRM 
           GALILEAREG EGTNADRGIL SCDLNSDGRF RDILYVDGGV ATNTTGHLRM 
           GAVVLEARDG TGGTADRGIL SADLNSDGRH RDILYVDGGV SSQTAGYLRM 
           GALILEGRDS AGTPQDRGIL STDLHSDGTH RELLYVDGGV STGTTGVLKM 
           GALVLEARTG TGKSDDRGIL SVDLNSDGKY RDMLYVDGGV SSGTAGKLRM 
           GALVLAAEEG TGTSADRGIL SSDLNSDGRY RDMLYVDGGV STGEAGKLRM 
           GALLIEAATG TGENTDRGIL SSDLNSDGRY REMLYVDGGV STGTAGKLRM 

           QGNQVFRHAV EKLAASANTA MDRAGVSAED VDWIVPHQAN IRIIQGTAKK 
           QGNQVFRHAV EKLAATANTA MERAGVSAED VDWIVPHQAN IRIIQGTAKK 
           QGNQVFRHAV EKLAATATTA LERAGVSASD VDWVVPHQAN IRIIQGTAKK 
           QGNQVFRHAV EKLASTATTA LERAGVTAAD VDWVVPHQAN IRIIQGTAKK 
           KGSELFRHAV EKLAQTADSA LQKAGLSADD VNWVVPHQAN IRIIQSTAKK 
           EGRELFRHAV EKLAQTADTA LHKVGLTADD VAWVVPHQAN IRIIQATAKK 
           QGKEVFRHAV EKLASTAITA LQKAGLGHDD VDWVVPHQAN IRIIQSTAKK 
           QGNQVFRHAV EKLASTAHTA LERAGLGASD VDWIVPHQAN IRIIQGTAKK 
           QGNQVFRHAV EKLASTAHTS LERAGLGADD VDWIVPHQAN IRIIQGTAKK 
           QGNQVFRHAV EKLASTAHTA LERAGASTDE VDWIVPHQAN IRIIQGTAKK 
           QGNQVFRHAV EKLAQTAETA LDKAGLSSAD VDWIVPHQAN IRIIQGTAKK 
           AGKEVFRHAV EKLASTANTA MDKIGMPSSE VDWVVPHQAN IRIIAGTAKK 
           EGKEVFRHAI EKLAATAETA LAKAGLTEAD VDWVVPHQAN LRIITATARK 
           QGKEVFRHAI EKLTKTADTG LAKAGVTVGD VDWVVPHQAN IRIISGTVKK 
           QGNPLFRQAV AKLTETADAA LAKAHLTGAD VDWIVPHQAN IRIIQGTAKK 
           QGNPLFRQAV EKLASTAEAA LEKIGLTGAD VDWIVPHQAN IRIIQGTAKK 
           QGNPLFRQAV EKLAATADAA LGKAGFTHTD VDWIVPHQAN IRIIQGTAKK 

           LNLSMDNVVV TVQDHGNTSA ASIPLALSVG QERGQIKKGD LLVTEAIGGG 
           LNLPMERVVV TVQDHGNTSA ASIPLALSVG RERGQIKEGD LIVTEAIGGG 
           LGVSMDRVVV TVQDHGNTSA ASIPLALSVG HARGQIKQGD LVVTEAIGGG 
           LGVSMDRVVV TVQDHGNTSA ASIPLALSVG HARGQIKQGD LVVTEAIGGG 
           LGVGMDRVVV TVQDHGNTSA ASIPLALSVG VANGQIKQGD LVVTEAIGGG 
           LGVGMDRVVV TVQDHGNTSA ASIPLALSVG VANGQIKRGD LVVTEAIGGG 
           LGVPMDRVVV TVQDHGNTSA ASIPLALSVG VQRGQVKPGD LVVTEAIGGG 
           MGLPMEKVVV TVQDHGNTSA ASIPLALSVG KARGQIKQGD LVVTEAIGGG 
           MGLPMDKVVV TVQDHGNTSA ASIPLALSVG KARGQIKQGD LIVTEAIGGG 
           MGLPMDKVVV TVQDHGNTSA ASIPLALSVG VERGQIKPGD LIVTEAIGGG 
           MGLPMDKVVV TVQDHGNTSA ASIPLALSVG KARGQIKTGD LVVTEAIGGG 
           LGLPMERVVV TVQDHGNTSA ASIPLALSVG RARGQISEGD VVVTEAIGGG 
           MGIGMDRVVV TVADHGNTSA ASIPMALSVG VARGQIKPGD LVVTEAIGGG 
           FGLPMDKVIV TVQDHGNTSA ASIPLAMSVG VGDGRIQPGH LLVTEAIGGG 
           MGLPMEKVIV TVQDHGNTSA ASIPLALSVG VTEGKIRSGD LLVAEAIGGG 
           LGLPMDRVIV TVQDHGNTSA ASIPLALSVG VASGKIKQGD LLLAEAIGGG 
           LDMSMDNVVV TVQDHGNTSA ASIPLALYEG KKRGQIREND VVVTEAIGGG 

           LAWGAIVLRW 
           LAWGSVVLRW 
           LAWGAVVLRW 
           LAWGAVVLRW 
           LAWGAVVIRW 
           LAWGSVVLRW 
           LAWGAVVLRW 
           LAWGSVVLRW 
           LAWGSVVLRW 
           LAWGAVVLRW 
           LAWGAVVLRW 
           LAWGAVVLRW 
           LSWGSVVLRW 
           LAWGAVVMRW 
           LAWGAVVMRW 
           LAWGAVALRW 
           LAWGAVVLRW 
