# Supplementary material for: Phylogenomic Analysis of Marine Roseobacters
Source: PLoS One. 2010 Jul 15;5(7):e11604. doi: 10.1371/journal.pone.0011604 (PMC2904699; doi:10.1371/journal.pone.0011604)
Supplement: File S1 — Protein sequence alignment of 109 HGT genes. Alignment was filtered by Gblocks to obtain reliable alignment regions for NJ or ML phylogenetic analyses. (0.20 MB ZIP) [file pone.0011604.s007.zip › 109HGTALIGN/ort594.txt]

    17    355
OBA        APQSGAGKTT LTLALLRLLA RQGVRGAKSG PDYIDPRFHE AACGRDCPNL 
ROS        APASGAGKTT LTLALLRLLS RQGVRGAKSG PDYIDPRFHE AACGAPCPNL 
OAN        APTSGAGKTT VTLGLLRALK NAGVRSAKSG PDYIDPQFHA AATGRPCVNL 
RHB        APTSGSGKTT VTLGILRALS QRGVRGAKSG PDYIDPRFHE AACGQVSVNL 
RCC        APASGSGKTT LTLGLLRALK RRGVRAAKSG PDYIDPRFHE AACGQTCMNL 
LVE        APASGSGKTT VTLGLLRAFS RINVRSAKSG PDYIDPAFHA AASGGPCVNL 
DSH        APASGAGKTT VTLGILAALT ARGVRGAKSG PDYIDPQFHA AATGQDCLNL 
RDE        APSSGTGKTT VMLGLLRALR DDGVQPYKSG PDYIDPAFHR AASGRPSFNL 
RLO        APSSGTGKTT VMLGLLRALR DDGVQPYKSG PDYIDPAFHR AASGRPSFNL 
SSE        APSSGTGKTT VMLGLLRALA DDGVQPFKSG PDYIDPAFHR AACGRDSFNL 
PGA        APSSGTGKTT VMLGLLRALA EDGVQPYKSG PDYIDPAFHL AAAGRPSFNL 
RGR        APSSGTGKTT VMLGLLRALA EDGVQPYKSG PDYIDPAFHL AAAKRPSFNL 
SIL        APSSGTGKTT VMLGLLRALK DDGVQPFKSG PDYIDPAFHL AAARRASFNL 
SPO        APASGTGKTT VMLGLLRALA EDGVQPFKSG PDYIDPAFHL AAAGRASFNL 
JAN        APSSGTGKTT VMLGLLRALR DDGVQPFKSG PDYIDPAFHH AASGRPSFNI 
SUL        APASGTGKTT LMLGLLNALS RRGVRPFKSG PDYIDPGFHR AACGRSSYNI 
OIN        APASGTGKTT LMLGLLAALR AEGVQPFKSG PDYIDPAFHT AASGRASFNL 

           DAWAMTPARI RALAGPGTLI VEGAMGLFDG APGRGSVAEL ARILGLPVVL 
           DAWAMTPERL RSLAGDGLLI IEGAMGLFDG APGRGAVADL ARHLALPVVL 
           DAWAMTNARI KSLAGYGDLI IEGAMGLFDG APGKGSTADL ARILDLPVIL 
           DAWAMPKHQI RSLAGDGLLI VEGAMGLFDG APGDGATADL ARIIGLPVVL 
           DAWAMTPERI RALGGTLPLI IEGAMGLFDG APGKGATADL ARILNLPVIL 
           DAWAMTQDRI RALAGSGPLI VEGAMGLFDG APGKGSSADL AKILHLPVVL 
           DPWAMTPDML RHLAGPDLLI VEGAMGLFDG AAGSGASADL ARHLGLPVVL 
           DTWAMDPVLL NGIADADICV AEGSMGLYDG VAGFGSSAET AMRMGWPVIL 
           DTWAMDPALL NGIADADICI AEGSMGLYDG VAGFGSSAET AMRMGWPVIL 
           DTWAMDGALL DALAEADFCV AEGSMGLYDG VAGFGSSAET ARRFGWPVVL 
           DTWAMDAGLL DAVTGAEICI GEGSMGLYDG VAGFGSSAET AKRMGWPVVL 
           DTWAMDGGLL DAVTGAEICV GEGSMGLYDG VAGFGSSAET AKRMGWPVVL 
           DTWAMDDTLL DAVTGAGICV GEGSMGLFDG VAGFGSSAET ALRMGWPVVL 
           DSWAMGERLL GAVAGADIVV AEGSMGLFDG VAGHGSSAET ALRMGWPVVL 
           DTWAMDDPLL SAIGGADICV AEGSMGLYDG VAGFGSSAET ALRMGWPVVL 
           DSWAMGSGVL CNLIGGDLAL IEGSMGLFDG VASNGASADI SAMTGWPVVL 
           DSWSMDRARI EGLVGAELIL GEGSMGLFDG VAGNGASADV AALMGWPVVL 

           VVDAARMAQS VAPLVAGFAA HDPEVRLAGV ILNRVGSARH AAMLRRALGL 
           VVDAGRMAGS IAPLVAGFAG FDPNVRVAGV MLNNVGSDRH EAMLRRALGL 
           LVDAKAMSQS VAALVAGFAG FDARVRVAGV ILNRVGSDRH ALMLKTALNI 
           VVNAASMSHS VAALVRGFAS HDPEVRVSGV ILNNVGSPRH EAMLRRALGL 
           VIDAGKMAGS VAPLVQGFMQ HDLTVQIAGV ILNNVGSPRH EGMLRRALDT 
           VIDAGRMAGS VGALAQGFIR YDPDLRVAGV ILNNVGSPRH EGMLRAALDI 
           IVDAARMAQS IAPLVAGFAH HDPDVTVAGV ILNRVGSPRH TDMLRTALGI 
           VVDVGGQAQS AAATALGFKA YAPDLPFAGV ILNRVASPRH ERLARLGMGI 
           VVDVGGQAQS AAATALGFKA YAPDLPFAGV ILNRVASPRH ERLARLGMGI 
           VLDVGGQAQS AAATALGFST YMPDLPFAGV ILNRVASPRH ERLTRLGMGL 
           VVDVGGQAQS AAATALGFKN YDTEVPFAGV ILNRVASPRH ERLTRLGMGI 
           VVDVGGQAQS AAATALGFKN YDPELPFAGV ILNRVASPRH ERLTRLGMGI 
           VIDVGGQAQS AAATALGFKM YNPDLPFAGV ILNRVASPRH DRLTRLGMGV 
           VLDVGGQAQS AAATALGFRM YNPDLPFAGV ILNRCASPRH ERLTRLGMGL 
           VIDAGGQAQS AAATALGFQA YMPGLPIAGV ILNRVASPRH ERLIRRGMGL 
           LLDVSGQAQS AAATALGFKT MRPDVHVAGV VLNKVASPRH EALLRLGMGI 
           VLDVSGAAQS VAATALGFRE MRPDVTLAGV VLNRVASPRH ETLVRAGMGI 

           PVVAALPRQA GLALPSRHLG LVQAGERADL DAFLDRAAEA LAAGVPRIAV 
           PVLAALRRNP ALAQPSRHLG LVQAIERPDL DHFLDTAADA LAMTLDVIAV 
           PVLGTIARRD DLSRPSRHLG LVQAGEMPDL DAFLDRAADI VARNVDRIAI 
           PVLGALPRDP NLALPDRHLG LVQAAEHPDL TGFLDRAADV VRARLDRIAI 
           PIFGMMPRTR SLVQPSRHLG LVQAQERPDL ETYLNAAADL IADQCDNIAI 
           TVFGALPRDA ALHLGSRHLG LVQAQERPDL EAFLDHAADL VTQHLDRIAI 
           PVLGAVPRRA DLATPSRHLG LVQATERADL DAFLARAGAQ IGATVDRIAV 
           PVLGVLPRRG DLSLPERHLG LIQAVEHPDL ETAIAGYAEF LRAHVDRIAL 
           PVLGVLPRRG DLSLPERHLG LIQAVEHPDL ETAIAGYAEF LRAHVDRIAL 
           NVLGVLPRRG DLTLPERHLG LVQAVEHPDL DAAIAGYADF LRAHVDRIAL 
           KVLGSLPRRG DLALPERHLG LIQAVEHPDL EAAIAGYAAF LRENVDRIAL 
           KVLGSLPRRG DLALPERHLG LIQAVEHPDL EAAIAGYAEF LRAHVDRIAL 
           KVLGSLPRRG DLALPERHLG LIQAVEHPDL EAAIAGYAAF LRENVDRIAL 
           PVLGVLPRRG DLTLPERHLG LIQAVEHPDL EAAIAGYAAF LREHVDRIAL 
           NVLGVLPRRG DLSLPERHLG LIQAIEHPDL EAAITGYAAF LRENVDRIAL 
           PVLGALPRQG SVTLPERHLG LVQAEEQPEL MKLLDAAGDF IAQHIDRIAL 
           EVFGALPRRV EIEMPERHLG LVQAGEQENL PDLLGQAAAF VATHVDRIAL 

           ARDRAFAFAY PHLLADWRAA GAEILPFSPL ADEPVDADFL YLPGGYPELH 
           AQDRAFGFAY PHMLADWRAA GAEMRPFSPL ADDPVEADFV FLPGGYPELH 
           AQDAAFSFTY PHMLADWARS GVTILSFSPL ADDPVDADRV FLPGGYPELY 
           ARDAAFSFVY PHQLAAWDRA GSTILPFSPL ADEAVEADFV YLPGGYPELH 
           AQDAAFAFNY PHLLQDWQDA GASLHFFSPL ANEPADADLI YLPGGYPELH 
           ARDAAFAFAY PHLLNDWRAG GAELQFFSPL ADDPVDADFI YLPGGYPELH 
           ARDAAFGFAY PHMLQAWRAA GAEVLPFAPL ADDPADADAI FLPGGYPELH 
           AQDAAFSFTY PHLLKGWRAA GAEILPFSPL ADEPPGADLV WLPGGYPELH 
           AQDAAFSFTY PHLLKGWRAA GAEILPFSPL ADEAPSADLV WLPGGYPELH 
           AQDAAFSFTY PHILKGWREA GAEILPFSPL ADEAPDADLV WLPGGYPELH 
           ARDAAFSFTY PHLLTGWRAA GAEILPFSPL ADEAPDADLV WLPGGYPELH 
           ARDAAFSFTY PHLLSGWRAA GAEILPFSPL ADEAPDADLV WLPGGYPELH 
           ARDAAFSFTY PHLLEGWRAA GAEILPFSPL NNEAPDADLV WLPGGYPELH 
           ARDAAFSFTY PHLLEGWRAG GAEILPFSPL ADEAPDADLV WLPGGYPELH 
           ARDAAFSFTY PHLLKGWREA GAEILPFSPL ADEAPSADIV WLPGGYPELH 
           AKDAAFSFIY PHLLDHWIAA GAQVLPFSPL ADEAPSADIC WLPGGYPELH 
           ARDNAFAFVY PHLLAGWRAA GAEILPFSPL ADEAPSADCC WLPGGYPELH 

           AGRIAAAGRF LTTLRVHGEC GGYMVLGETL TDADGTRHAM AGLLALETSF 
           AGQIAANTTF MQSLRIYGEC GGYMVLGEGL TGADGTRHVM AGLLPLETSF 
           ARQIASAKTF MQSLKIYGEC GGYMTLGETL IDGDGTAHKM AGLLGLTTSF 
           AARIASNTTF LNSLRIYGEC GGYMVLGETL TDADGTVHRM AGLLGLATSF 
           AGTLAANSVF LNSLRIYGEC GGYMTLGETL IDQDGNAHKM ADLLPLDTSF 
           AGRIAANARF MDSLRIYGEC GGYMVLGDGL VDGGGTRHAM AGLLRLETSF 
           AGKLAAATVF LDSLRIYGEC GGYMVLGDGL VDADGIRHRM AGLLTLETSF 
           AGQLAGASRF LAGLRVHGEC GGYMALGTAL IDKEGNTHAM AGLLGLVTSY 
           AGQLAAASQF LAGLRVHGEC GGYMALGTAL IDKEGNTHAM AGLLGLVTSY 
           AGRLAAADRF GTALRVHGEC GGYMALGEAL TDKDGTTHRM AGLLGLVTSY 
           GGTLAAAETF RAGLRVHGEC GGYMALGEAL IDKEGNRHQM AGLLGLVTSY 
           GGTLAAAETF RAGVRVHGEC GGYMALGEAL IDKEGNRHQM LGLLGLVTSY 
           GSTLAAADIW RKGMAVHGEC GGYMALGEAL IDKDGTRHQM AGLLGLVTSY 
           AGRLAAAETF LSGLRVHGEC GGYMALGEAL VDKDGSRHRM AGLLGLVTSY 
           ARKLAAADAF RAGLHVHGEC GGYMALGAGL IDKDGVRHQM AGLLGLETSY 
           AGRLAAAAQF RDSLQVHGEC GGYMAMGAGL VDKEGVRHQM AGLLGLETSY 
           AGKLAAAALF RKGLRVHGEC GGYMAMGAGI IDKEGTRHEM AGLLGLETSF 

           AERRLHLGYR HEFHYATTLR AEGEPLFQAT DAEGARLPPM GLRRGPVSGS 
           ATRQLHLGYR HEFHYATTLR ADGPPLFAAT DAEGTALPPM GLHLGRVSGS 
           KEPKLHLGYR HEFHYATTLD AQGSALFDAS DAQGTSLGPI GLIDGRVAGS 
           AQRKLHLGYR HEFHYTTTLA ADGAPLFDAQ DAEGVALPAM GLIQGRVAGS 
           ATRRLHLGYR HEFHYATTLR ASGTPLFAAK DAEGTTLPPM GLIQNNVSGS 
           AQRKLHLGYR HEFHYASTLR ADGTPLFTAS DATGAALPPM GLIAGRVAGS 
           AHRKLHLGYR HEFHYAATLR AEGPPLFAAA DATGVPLGET GLRRGSVCGS 
           EKRKFHLGYR HEFHYSTILE QPDAALADVF DADGNPVPET GSLRGNVTGT 
           EKRKFHLGYR HEFHYSTILE QPDAALADVF DADGNPVPET GSLRGNVTGT 
           EKRKFHLGYR HEFHYSTILE QPDAPLAQVF DADGNPVVET GSVRGHVSGT 
           EKRKFHLGYR HEFHYSTILD EPDAPLANVM DADGNPVPET GSIKGHVTGT 
           EKRKFHLGYR HEFHYSTILE EPDAPLANVM DADGNPVPET GSIKGHVTGT 
           EKRKFHLGYR HEFHYSTILD EPDAPLARVM DADGNPVPET GSVKGHVTGT 
           EKRKFNLGYR HEFHYSSILE QPDAPLARVF DAEGVEGPQT GSRRGNVTGT 
           EKRKFNLGYR HEFHYSSILQ QPDMPLANVF DADGNAVAQT GSKRGTVSGT 
           EKRKMHLGYR HEFHYSTILS QPDTPLARVV DANGAEVPET GSRRGHATGT 
           AKRKMHLGYR HEFHYATILA EPDAPLARIT DANDLEVPET GSVRGRATGT 

           FAHII
           FAHLI
           FAHII
           FAHII
           FAHII
           FAHLI
           FAHIV
           FFHLI
           FFHLI
           FFHLI
           FFHLI
           FFHLI
           FFHLI
           FFHLI
           FFHMI
           FFHLI
           FFHMI
