# Supplementary material for: Phylogenomic Analysis of Marine Roseobacters
Source: PLoS One. 2010 Jul 15;5(7):e11604. doi: 10.1371/journal.pone.0011604 (PMC2904699; doi:10.1371/journal.pone.0011604)
Supplement: File S1 — Protein sequence alignment of 109 HGT genes. Alignment was filtered by Gblocks to obtain reliable alignment regions for NJ or ML phylogenetic analyses. (0.20 MB ZIP) [file pone.0011604.s007.zip › 109HGTALIGN/ort595.txt]

    17    210
PGA        LLLGGTTEAS QLAKTLASYA GRTAKPVSQP LPTRVGGFGG VERLSEYLKA 
RGR        LLLGGTTEAS TLAKTLASYA GRTAKPVSQP LPTRIGGFGG VEGLAAYLKT 
SIL        LLLGGTTEAS RLAQHLASYA GRTARPAQQP LPCRIGGFGG VPGLVAYLER 
OIN        LLLGGTTEAS AMASALASYA GRTDSPVAQP LPTRVGGFGG VAGLVDYLKA 
SUL        LILGGTTEAS SLARALASYA GRTAAPVAQP LPTRVGGFGG VAGLLAFIAQ 
RDE        LILGGTTEAT ALANTLASFA GRVERPIRQP LPQRVGGFGG AEGLARYMRA 
RLO        LILGGTTEAT ALANALASFA GRVERPIRQP LPQRVGGFGG AEGLARYMRA 
JAN        LILGGTTEAT ALARLVASFA GRVERPVRQP LPQRVGGFGG VAGLATYLKA 
SSE        LILGGTTEAT ALCRRLASFA GRVERPVRQP LPQRVGGFGG VEGLARHIRD 
SPO        LILGGTTEAN ALARAVASYA GRVEAPRDQP IPVRVGGFGG AAGLAEFIHT 
RCC        LLLGGTNEAR QIATHLQSLA GATRHPQEQP LPTRVGGFGG EAGFISYLQE 
LVE        LLLAGTAEAR ALATALQSLA GATRDPAPLP VPVHGGGFGG VEGFAAFLAQ 
ROS        LLLAGTAEAR YLAQVLASLA GATRRPRPLE LPTRIGGFGG ESGFVRYLVE 
OAN        LLLAGTGEAK RIAWGLASLA GVTRSPEPLP VPTRIGGFGG EDGFRSYLRD 
RHB        LLLAGTYEAR QIALRLGSLA GATRAPLPLD GAVRVGGFGG RQGQQDFMAA 
DSH        LLLGGTAEAR EVAQALASLA GRTRAPERDG MPTRIGGFGG ADGFARYLRE 
OBA        LILGGTAEAR RLAQGCASLA GAVREMPDYP VPTRVGGFGG AAGFREVVSA 

           ESITHVVDAT HPFAAQMSTN AVHACEATDV KLCAFERPAW QAGEGDTWVH 
           ESITHVVDAT HPFAAQMSTN AVQACAAAGV ALCAFERPAW QAGEGDHWLH 
           EEITHVVDAT HPFAAQMSLN ATQACAEVGV PLVAFERPAW QPHPGDHWTH 
           EAITHVIDAT HPFAAGMSNN AFVACARQNL PLVRFERPPW EPQEGDDWTF 
           NHITRVIDAT HPFAAQMSRN AHAASTQAGI PLAAFERAPW AETVADNWTH 
           EKITHLVDAT HPFAAQMSRN AVAASAQAGV PMIALTRPKW EPEPQDKWQH 
           EKITHLVDAT HPFAAQMSRN AVAASAQAEV PMIALTRPKW DPEPQDKWQH 
           QNITHVVDAT HPFAAQMSRN AVDACAKTGV PLLALTRAPW RARDGDTWTY 
           EGVTHVIDAT HPFAAQMSAN AVAACETTGT PLIALTRAPW QPQADDRWTR 
           NNVTHLVDAT HPFAAQMSVN ACAACTQTGT PLAALTRPAW QPGAGDNWRR 
           AGITAVLDAT HPYAQQITVR TAQVCRAHGL PYVQFLRPPW TPEPGDQWVE 
           HEIHAVLDAT HPYAARITQR SAMVCADMGV PFCQLLRPPW VAGPGDDWTE 
           AGITAVLDAT HPFASRISER TARICATKNV PYCQLLRPEW APIAGDHWTL 
           AAISAVLDAT HPFAAKISDR TARICGELGM PYAQVVRPVW TPEDGDNWTA 
           GGFDAVIDAT HPFAHRISFR THSICAALGV PYLQVLRPGW AATGADDWTF 
           AEIGRILDAT HPFAAEMSRR SARVAVECGV PYLMLRRPGW TAVAGDRWYR 
           EGITAVLDAT HPFADRITAR TAALCREDGL AHARLSRPEW QPGPGDDWHD 

           AGTIDEAVNA LPRVFLAIGK QNLTQFAVKP QHHYLLRLVD EPDAPLPLPH 
           VDSIDAAVDA LPRVFLAIGK QNLTQFAAKP QHHYLLRLVD EPDAPLPLPH 
           VRDMAGAVAA LPRVFLAIGK QHVAAFAVKP ENHYLLRLVD APEDALSLPK 
           VPDITDLPAA LPQIFLAIGK QQLALFAAKP QHRYLLRLVD PPQGSLPLPR 
           LPSIEAAAAA LPRVFLAIGK QALSVFANHP QHHYLLRLVD QPAVPLPLPH 
           VADIAGAVAA LERVMLAVGR MHLADFAPNP QHFYLLRLVD PPKAALPLPD 
           VADIAGAVAA LERVMLAVGR MHLADFAPNP QHFYLLRLVD PPKAALPLPD 
           VPDIAGAVAA LDRVMLAVGR MHLADFAPNP QHFYLLRLVD PPKGPLPFPN 
           VPDIAGAVAA LDRVMLAVGR MHLAEFAPNP QHFYLLRLVD PPKEALPFPD 
           VRDIAAAVAA LERVFLAVGR MHLEAFAAQP QHDYLLRLVD APSDPLPLPK 
           ISAESDAVDY IPVVFLGTGR QTLHRFANLE GCEVVCRQID PPTEPFPFVG 
           IASEDKAAEH IPTVFLGTGR QTLDGFANLT GRRVICRQID APEGPFPFDG 
           LTAEEDAAAH IPTVFLATGR QGVTRFANLT GRHLICRVVD LPDEAFPFEN 
           IATPSDAVNH IATVFLATGR LTLADYANLA GQRILVRMID PPTAPLPFEG 
           VADEAGVAAK VATVFLATGP GSLAAIGQLP AARVLCRVID APEGPFPWEN 
           VPDTAAAARM PGRVFLATGR QTLTDFAQME AAYCWCRQID PSEEAFPFEN 
           AASPEAAAAL IPTVFLAVGA KEIARFSGLA GAGVVARRAE PARGDFPFAG 

           TTVEIARGPF DAAGDTALMQ RHGITHVVAK NAGGAGAAAK LIAARTLGLP 
           TTVEIARGPF DVAGDSALMQ RHAVTHVVAK NAGGAGAAAK LTAARSLNLP 
           ATVVVARGPF DAAGDEALMR SHRITHVVAK NAGGAGAEAK LSAARSLALP 
           ATVVLARGPF DVAGDTALMQ THAITHVVAK NAGGSGARAK LDAARALGLP 
           TTVTLARGPF DVAGDIALLR DHGTKLIIAK NAGGTGAEAK LIAARELGLR 
           ANVIVARGPF TEPDDRALMQ EHRIDIVVSK NAGGSGAYAK IAAARALGLP 
           AQVIVARGPF TEPDDRALMQ EHRIDIVVSK NAGGSGAYAK IAAARALGLP 
           MEALVSRGPF TTADDTALMK THGIEIVVSK NAGGTGAYAK IEAARTLRLP 
           SHAVMDRGPF TLEDDLALMR DNGIGLVVSK NAGGTGARAK IDAARALGLE 
           AQVVVSRGPF TKEGDKALMQ KHKTQLVVSK NAGGTGARAK LDAARDLGLP 
           GQYLFGRPPF SVEDEIALFQ DLGVDFLVVK NAGGAPSRTK LTAARQLGLP 
           GEFLVGRPPF SVADEIALFR RLGVDWLVVK NAGGQASATK LVAARDLRIP 
           GEYLVGRPPF TIEAERGLFE RLGVDWLVVK NAGGRDSESK LAAARTLGLP 
           GEFIIGRPPF TQASEAALFR ALGVTHLVAK NAGGQGGRAK LDAARELGLP 
           GAWRRGRPPF SVEDEVEFLR DEGVDLLVTK NAGGRGGWAK LEAARALGLP 
           GAFLVARPPF PVEDEIALFR RLGVTVLVVK DAGGAASRSK LDAARALGIR 
           GRWIVGRGPF ETGAETALLW ELGITWLVAR NAGGVAARAK LDAAWHLGLP 

           VIMIGRPDVP 
           VIMIGRPEVP 
           VIMIDRPEGP 
           VLLADRPVLP 
           VLMIQRPAVP 
           VIMIDRPSVP 
           VIMIDRPSVP 
           VIMIDRPAIP 
           VVMIDRPALP 
           VLMIDRPVLP 
           VLMIARPAPG 
           VLMIARPALG 
           VAMIARPPQP 
           VLLLDRPKMP 
           VVLIDRPPQP 
           VVMIDRPDLS 
           VAMIRRPLEP 
