# Supplementary material for: Phylogenomic Analysis of Marine Roseobacters
Source: PLoS One. 2010 Jul 15;5(7):e11604. doi: 10.1371/journal.pone.0011604 (PMC2904699; doi:10.1371/journal.pone.0011604)
Supplement: File S1 — Protein sequence alignment of 109 HGT genes. Alignment was filtered by Gblocks to obtain reliable alignment regions for NJ or ML phylogenetic analyses. (0.20 MB ZIP) [file pone.0011604.s007.zip › 109HGTALIGN/ort601.txt]

    17    647
RDE        PLVVFTPSGK RGHFEVGTPI LTAARQLGVD LDSVCGGRGI CSKCQITPSY 
RLO        PLVVFTPSGK RGHFEVGTPI LTAARQLGVD LDSVCGGRGI CSKCQITPSY 
SUL        PLVVFTPSGK RGHFAKGTPV LTAARQLGVD LDSVCGGRGI CSKCQVSPGY 
OIN        PLVIFTPSGK RGRFPKGTPV LTAARQLGVD LDSVCGGRGI CSKCQVSPGY 
RCC        PLVIFTPSGK RGNFAVGTPV LTAARQLGVD LDSVCGGRGI CSKCQITPSY 
LVE        PLVIFTPSGK RGHFPVGTPV LTAARQLGVD LDSVCGGRGI CSKCQITPSY 
PGA        PLVVFTPSGK RGRFPVGTPV LTAARQLGVD LDSVCGGRGI CSKCQITPSY 
RGR        PLVVFTPSGK RGRFPVGTPV LTAARQLGVD LDSVCGGRGI CSKCQITPSY 
SPO        PLVLFTPSGK RGHFPVGTPI LTAARQLGVD LDSVCGGRGI CSKCQITPSY 
SIL        PLVVFTPSGK RGRFPVGTPV LTAARQLGVD LDSVCGGRGI CSKCQITPSY 
ROS        PLVVFTPSGK RGRFAIGTPV LTAARQLGVD LDSVCGGRGI CSKCQISPGY 
SSE        PLVIFTPSGK RGRFPVGTPV LTAARQLGVD LDSVCGGRGI CSKCQITPSY 
JAN        PLVIFTPSGK RGHFPVGTPI LTAARQLGVD LDSVCGGRGI CSKCQITPSY 
DSH        ALVIFTPSGK RGRVPTGTSV LDAARLLDVD LDSVCGGRGI CSKCQVTPSF 
OAN        HMVVFTPSGK RGHFATGTPI LTAARKLGVD LDSVCGGRGI CSKCQIQPGF 
OBA        PLVIFTPSGK RGRVAPGTTV LAAARQLGVD LDSVCGGRGI CSKCQVTPSF 
RHB        PLIIFTPSGK RGRVPEGTPV LDAARRLGVD LDSVCGGRGK CSKCQVAPGY 

           GEFSKHGVTV REGALSEWNK VEQRYKDKRG LIDGRRLGCQ ATVQGDVVID 
           GEFSKHGVTV REGALSEWNK VEQRYKDKRG LIDGRRLGCQ ATVQGDVVID 
           GQFSKHGVTV APDALSEWNS VEQRYKDKRG LIDGRRLGCQ AQIMGDVVID 
           GQFSKHGVTV APDALSEWNA VEERYDEKRG LKEGRRLGCQ ATVQGDVVID 
           GEFSKHGVTV ADTALSEWNS VEQRYDDKRG LKKGRRLGCQ ATIQSDIVID 
           GEFSKHGVTV APDALSEWNS VEERYDNIRG LKQGRRLGCQ AQIRADVVID 
           GEFSKHGVTV ADDALTEWNK VEQRYKDKRG LIDGRRLGCQ AQVQGDVVID 
           GEFSKHGVSV SDDALSEWNK VEQRYKDKRG LIDGRRLGCQ ATVQGDVVID 
           GEFPKHGVTV RDGALSEWNA VEQRYKDKRG LIDGRRLGCQ ATVQGDVVID 
           GEFSKHGVTV ADDALSEWNK VEQRYKDKRG LIDGRRLGCQ AKIEKDVVID 
           GEFSKHGVTV HQDALSDWNA VEERYDQKRG LKPGRRLGCQ AKIMGDVVID 
           GDFSKHGVHV AQDALSECNS VEERYDRVRG LKTGRRLGCQ ATVQSDVVID 
           GDFPKHGVTV HDGALSDWNE VEARYDRVRG LKEGRRLGCQ AKVEDDIVVD 
           GEFSKHGVHA RENALSEWNA VEARYHEKRG LAQGRRLGCQ ACILGDMVID 
           GEFSKHGLTS NETALSDWNS VEQRYKDKRG LLDGRRLGCQ ATVQGDIVID 
           GEFAKHGVTV RADALSDWNK VEQRYDDKRG LKEGRRLGCQ ACIRDDVLLD 
           GEFAKHGVTV ARDALSAWNE VEARYDRIRG LKDGRRLGCQ ARVMKDVVID 

           VPPESQVHKQ VVRKRAEARD IILDPSTKLY YVEVAEPDMH DPSGDLERLR 
           VPPESQVHKQ VVRKRAEARD IILDPSTKLY YVEVAEPDMH DPSGDLERLR 
           VPAESQVHKQ VVRKRAEARD IVLNPSTKLF FVEVQEPDMH DPSGDLERLC 
           VPPESQVHKQ VVRKRAEARD IVLNPSVKLF YVEVTEPDMH EPSGDLERLR 
           VPAESQVHKQ VVRKRAEARD IVMNPSTKLY YVEVAEPDMH DPSGDLERLI 
           VPAESQVHKQ VVRKRAEVRE ITMNPSTRLY YVEVEEPDMH DPSGDLERLV 
           VPPESQVHRQ VVRKRAEARD ITMNPSTRLY YVEVEEPDMH KPTGDMERLI 
           VPPESQVHRQ VVRKRAEARE VTMNPSTRLY YVEVEEPDMH KPTGDMERLI 
           VPPESQVHRQ VVRKRAEARK ITMNPSTRLF YVEVEEPDMH KPTGDMERLI 
           VPAESQVHKQ VVRKRAEARD IVMNPSIRLY YVEVEEPDMH KPTGDLERLC 
           VPPESQVHKQ VVRKAASARV IEMDPATRLY FVEVEEADMH EPTGDFERLK 
           VPPESQVHRQ VVRKAAADRV IEMDPATRLF YVEVAEPDMH DPTGDQQRLA 
           VPPESQVHKQ VVRKAASTKP IVMDPATKLV MIDVVEPDMH SPSGDLERVA 
           VPATSQVHKQ VVRKAASQRA VTMDPATRLV LIDVAEPDMH EPSGDYERLA 
           VPPDSQVHRQ VVRKAASARA MVMDPAVRTY YVEVAEPDMH TPTGDLERLG 
           VPPESQVHRQ VIRKSADARP MVMDPATRLF FVEVAEPDMH EPSGDFERLA 
           VPPESQVHKQ VVRKRAELRD IVLSSPLSLA YVEVAAPDMH HPSSDLDRLL 

           DALRDQWELE NVAADLHILQ SMQPILRKGD WKVTVAVHAE NPPRIMNIWP 
           DALRDQWELE NVAADLHILQ SMQPILRKGD WKVTVAVHAE NPPRIMNIWP 
           DALRDQWQLE NVTADLQILQ TLQPALRKGA WKVTVAVHDE NPARIMHLWP 
           TALAEQWELK KVTADLHILQ MMQPVLRKGA WKVTVAVHQE NPPRIMNIWP 
           TALRRDWDLP ELEADLGVLK TLQSALRKGA WKVTVAVHAV FSPRIIHIWP 
           IALRRDWALP ALEADLGVLR NLQKALRKGA WRVTVAVHAV FSPRIVAIWP 
           EALDAQWDLK GVKTDLHILS VLQPALRKGG WKVTVAVHEN HPPKIMHIWP 
           EALDSQWGLK GVQTDLHILQ CLQPALRKGN WKVTVAVHAS QSPKIMHIWP 
           AALAEQWELT GVQTDLHILH QLQPALRKGG WKVTVAVHAS HPPKIMHIWP 
           EGLEKQWNIK GVKADFEVLR ELQPTLRKGG WTVTVAVQET APARIMQIWP 
           RALKSQWEID DIRADLSLLS KLQPVLRKGK FQVTVALHAD AAAQILEIWP 
           KALSEQWEVD DLEVDPKILP VLQKVLRKGD WKVTVALHAE ARPRLIALWP 
           DALQAQWGIG PVTARLPVLK TLQPALRKGQ WQVSVAVHGQ DTSEILGVWP 
           TALDEQWQIG PVTAPLSVLR KLQPALRRGK WQVTVAVNAD TPARVIDIWP 
           TALKEQWDIN GITAGMSVLR KLQPVLRKGK WTCTVTLHQD SVHRILDIAP 
           AALADQWQVT GITAGPTLLA KLQTALRKGD WQVTVAVYTG AAPLVLDVWP 
           DALKAQVGLE RLGIDRHLLP VLQPTLRKGK WAVTAAIHVD GDPRVVALWP 

           GYYDGTVYGL AVDLGSTTIA AHLCDLQTGE VLASSGVMNP QIRFGEDLMS 
           GYYDGTVYGL AVDLGSTTIA AHLCDLQTGE VLASSGVMNP QIRFGEDLMS 
           GFYEGSLYGL AVDLGSTTIA AHLCDLQTGE VVASSGVMNP QIRFGEDLMS 
           GYYDGTVYGL AVDLGSTTIA AHLCDLQTGK VVASSGVMNP QIRFGEDLMS 
           GFYEGTLYGL AVDLGSTTIA AHLCDLQSGE VVASSGIMNP QIRFGEDLMS 
           GFYEGTIYGL AVDLGSTTIA AHLCDLRSGE VVASSGIMNP QIRFGEDLMS 
           GFYEGSIYGL AVDLGSTTIA AHLCDLKTGD VVASSGIMNP QIRFGEDLMS 
           GYYEGSVYGL AVDLGSTTIA AHLCDLKTGQ VVASSGIMNP QIRFGEDLMS 
           GYYDGTVYGL AVDLGSTTIA AHLCDLHSGE VVASSGIMNP QIRFGEDLMS 
           GYYEGTVYGL AVDLGSTTIA AHLCDLKTGE VLASSGIMNP QIRFGEDLMS 
           GLHEGGLFGL AIDLGSTTVA AHLTDLETGE VKASSGIMNP QIRFGEDLMS 
           GLHEAGIFGL AIDLGSTTIA AHLTNLDTGA VVTSAGIMNP QIRFGEDLMS 
           GFHEGGLYGL AVDLGSTTIA AHLCDLSDGR VLASSGLMNP QIRFGEDLMS 
           GYHEGPLWGL AIDLGSTTIA AHLCDLTTGQ VATSAGVMNP QIRFGEDLMS 
           GFNEMRLYGL AIDLGSTTIA AHLTDLRTGE VAASSGIMNP QIRFGEDLMS 
           GLHESGLFGL AIDVGSTTIA AHLTDLDTGE VRAASGLMNP QIRFGEDLMS 
           DFFEGPLHGV AVDLGSTTIA GHLVNLVTGE VLASSGLMNP QIRFGEDLMS 

           RVSYSMMNAG GADEMTEAVR EGMRALFTQI AAEAQIDKAL IVDAVFVCNP 
           RVSYSMMNAG GADEMTEAVR EGMRALFTQI AAEAQIDKAL IVDAVFVCNP 
           RVSYSMMNEG GAAEMTRAVR TGMNTLFDEI STEGGIDKGM IVDAVFVCNP 
           RVSYSMMNPE GAQEMTRAVR DGMNALFTQI AEEGAVEQSL IVDAVFVCNP 
           RVSYGMMNPT GSDEMTKAVR EGMNALFVQI ASEAGIDRNL IVDAVFVCNP 
           RVSYGMMNPT GSDEMTRAVR EGMNALFVQI ASEAQIDRDL IMDAVFVCNP 
           RVSYSMMNKG GDQEMTRAVR EGMNALFTQI AAEAEIDKAL IVDAVFVCNP 
           RVSYSMMNKG GDQEMTAAVR EGMNALFTQI AAEAEIDKAL IVDAVFVCNP 
           RVSYSMMNKG GDLEMTRAVR EGMNALFTQI ATEAGIDKAL IVDAVFVCNP 
           RVSYAMMNKG GDLEMTRAVR EGMNALFSQI SEEAQIDQGL IMDAVFVCNP 
           RVSYSMMNPG GDKEMTAAVR DALNLLAEEI AKEAGIDAKL IVETVFVCNP 
           RVSYAMMNPG GEREMTAAVR EAIDTLTADI AKEAGIDAGL ILETVFVCNP 
           RVSYVMMNPG GDAEMTAAVQ DALNTLALDI AKDAGIDPAL IFETVIVCNP 
           RVSYAMMNAD GAQAMTAAVL DALNTLATEI CAEAEVAPRD VVEAVFVCNP 
           RVSYSMMNPG GDVEMTTSVR MALNALTDTL SAEAEIQPAQ IMEAVFVCNP 
           RVSYVMMNPG GEKELTAAVR AALSDLATAL AEEAGVDPAL IVEATIVCNP 
           RVSYSMMNPG GAAEMTRVVR EGVDRLIGEL VAEAGIGAET LLDASFVMNP 

           VMHHLFLGID PFELGQAPFA LTTNNALRLR ADDLDLIHPS ARVYLLPCIA 
           VMHHLFLGID PFELGQAPFA LTTNNALRLR ADDLDLIHPS ARVYLLPCIA 
           VMHHLFLGID PFELGQAPFA LATSNALRLR AMDLDLIHPS ARVYLLPCIA 
           VMHHLLLGID PFELGQAPFA LATSGALRLR AEDLDLIHPS ARVYLLPCIA 
           VMHHLFLGID AYELGQAPFA LATSEAISLR ATELDLLHPA SRVYLLPCIA 
           VMHHLFLGID AYELGQAPFA LATSDALSLR ALELDLLHPA ARVYILPCIA 
           VMHHLFLGID PFELGQAPFA LATSNALALR AVELDLIHPA ARVYLLPCIA 
           VMHHLFLGID PFELGQAPFA LATSNALSLR AIELNLIHPA ARVYLLPCIA 
           VMHHLFLGID PFELGQAPFA LATSDSLSLR AWELELIHPA ARVYILPCIA 
           VMHHLFLGID PFELGQAPFA LATSDALALQ ARDLDLLHRA ARIYLLPCIA 
           VMHHLLLGID PVELGQAPFA LATSGSLTLG AKELDLVNPR AQVYVLPCIA 
           VMHHLLLGID PVELGQAPFA LATSDALHFS AVELGLLPAP ARIYILPCIA 
           VMHHLLLGID PVELGQAPFA LATSGSLTMD ARDIGLIAPT AQLYLLPCIA 
           VMHHLLLGID PVELGQAPFA LATSGAVTLS ATELGLVNPA AQTYLLPCIA 
           VMHHLLLGID PVELGQAPFA LATSKSLSLH AGDLELMNPA ARIFILPCIA 
           VMHHLLLGID PTELGQAPFA LAVSTSLSLA AAELGLINPR ARAYVLPCIA 
           VMHHLFLGLD PYELGQAPFA LAVGTAQRMM ASDLGLIAPG TRAYVLPLIA 

           GHVGADAAAV ALSEAPDKSD DLVLVVDVGT NAEILLGNKE KVLACSSPTG 
           GHVGADAAAV ALSEAPDKSD DLVLVVDVGT NAEILLGNKE KVLACSSPTG 
           GHVGADAAAV ALSEAPDKSD DLVLVVDVGT NAEILLGNRD KVLACSSPTG 
           GHVGADAAAV ALSEAPEKSD DLMLVVDVGT NAEILLGNKE KVLACSSPTG 
           GHVGADAAAV ALSEAPDKSE DLVLVVDVGT NAEILLGNKD KVLACSSPTG 
           GHVGADAAAV ALSEAPDKSE DLVLIVDVGT NAEILLGNRE KVLACSSPTG 
           GHVGADAAAV ALSEAPDKSE DLVLVVDVGT NAEILLGNKD KVLACSSPTG 
           GHVGADAAAV ALSEAPDKSE DLVLVVDVGT NAEILLGNKE KVLACSSPTG 
           GHVGADAAAV ALSEAPDKSE DLVLVVDVGT NAEILLGNKN KVLACSSPTG 
           GHVGADAAAV ALSEAPDKSD DLVLVVDVGT NAEILLGNKD KVLACSSPTG 
           GHVGADCAAV ALSEEPGKSE DLALIVDVGT NAEILLGDKT RVLACSSPTG 
           GHVGADAAAV ALAEQPGKSE DLALIVDVGT NAEILLGDTS RTLACSSPTG 
           GHVGADAAAV ALAEEPNTSN DLALIVDVGT NAEILLGDTN GVLACSSPTG 
           GHVGADAAAV ALSEAPDKSD ELVLIVDVGT NAEILLGNRD RVLACSSPTG 
           GHVGADAAAV ALSEAPDQQD ELTLIVDVGT NAELLLGNKT KVLACSSPTG 
           GHVGADAAAV SLATAPEMSD ELMLVIDVGT NAEILLGDRT RVLACSSPTG 
           GHVGADAAAV ALSEAPHRSD DLVLVVDVGT NAEILLGDKT GVLACSSPTG 

           PAFEGAQISS GQRAAPGAIE RVEIDPVTKE PRFKVIGCDL WSDDPDFTKE 
           PAFEGAQISS GQRAAPGAIE RVEINPITKD PRFKVIGSDL WSDDPDFSKE 
           PAFEGAQISS GQRAAPGAIE RVEIDPITKI ARFKVIGSDL WSDDPAFLSQ 
           PAFEGAQISS GQRAAPGAIE RVEIDPETKV ARFKVIGSDI WSDDEGFAEA 
           PAFEGAQITS GQRAAPGAIE HVEIDPVTKL PRFQVIGSEL WSDEDGFDAA 
           PAFEGAQISS GQRAAPGAIE HVEIDPVTKL PRFKVIGSDI WSDEDGFGDT 
           PAFEGAQISS GQRAAPGAIE RVEINPETKE PRFRVIGSDI WSDEDGFAAA 
           PAFEGAQISS GQRAAPGAIE RVEINPETKE PRFRVIGSDV WSDEEGFAQS 
           PAFEGAQISS GQRAAPGAIE RVEIDPVTKE PRFRVIGSEI WSDQEGFGEA 
           PAFEGAQISS GQRAAPGAIE RVEIDPVTKE PRFRVIGSEI WSDQDGFEQS 
           PAFEGAQISS GQRAAPGAIE AIRIDPVTKE PRFRVIGSDK WSDDDGFTEE 
           PAFEGAQISS GQRAAPGAIE AIRIDPATRE PRFRVIGCDL WSDEDGFADA 
           PAFEGAQISA GQRAAPGAIE RIEIDPTTKE PRFRVIGVEA WSDDPAFPED 
           PAFEGAQISS GQRAAPGAIE RVEIDPVTKE PRFRVIGCEL WSDDPGFAEA 
           PAFEGAQISS GQRAAPGAIE RIEINTTTKE PRFQVIGCGF WSDEAAFDAA 
           PAFEGAQISS GQRAAPGAIE RVEIDPETKT PRFKIIGTDL WSDEEGFAAA 
           PAFEGAQISA GQRAAPGAIE RVEIDPVTRE PRFKVIGCDL WSTEDGFRTA 

           GITGICGSGI IEMVAEMRMN GIVDAPGLIG TPEQTGTQRC FLDGRTYSYL 
           GITGICGSGI IEMVAEMRMN GIVDAPGLIG SPEQTGTERC FLDGRTYSYL 
           GVTGICGSGI IEMVAEMRIH GIVDAPGLIG TAEQTGSANV FADGRTNSYL 
           GVTGICGSGI IEMVAEMRIH GIVDAPGLIG SAEQTGSPSV FADGRTNSYL 
           GITGICGSGI IEVIAEMRMA GIVDGPGLIG SAEQTGSPNC FQDGRTNSYL 
           GVTGICGSGI IEVIAEMRMT GIVDGPGLIG SADQTGSPNC FADGRTNSYL 
           GITGICGSGI IEAIAEMRMA GLLDASGLIG SAEQTGTTRC IQDGRTNAYL 
           GITGICGSGI IEAIAEMRMA GVLDASGLIG SAEQTGTARC IQDGRTNAYM 
           GITGICGSGI IEVVAEMRMA GILDASGLIG SAEQTGSPRC IQDGRTNAYL 
           GITGICGSGI IEAIAEMRLA GVLDASGLIG SAEQTGSARC VPEGRTNAYL 
           GITGICGSGI IEAVAEMRMA GLLDDSGLIG SAAATGTARM IEDGRTHSYL 
           GITGICGSGI IEAVAEMRMA GLLDPSGLIG SAEATGSERC LPAGRTHEYL 
           QITGICGSGI IEAVAEMRMA GLLDASGLIG SAEATGTARC EPTGRTHAYL 
           GITGICGSGI IEAVAEMRMA GLLDASGLIG GPEQTGTPRS IAEGRTYSYV 
           GVTGICGSGI IEAVAEMRMA GLLDSKGLIG SPVQTGTARC ILEGRTHSYV 
           GVTGICGSGI IEAVAEMRMA GLLDPSGLIG SAAQTGTPRC EAEGRTHSYL 
           GITGICGSGI IEVVAEMRMA GIVDPGGLIG APEATGTARC IPEGRTYSYL 

           VYDGGPRITV TNRDIREIQM AKAALYSGAR LLMDKFGVDK VDRVVLAGAF 
           VFDGGPRITV TNRDIREIQM AKAALYSGAR LLMDKFGVDK VDRVVLAGAF 
           VYDGGPRITV TNRDIREIQM AKAALYSGAR LLMDKFGVDH VDRVVLAGAF 
           VYDGGPKITV TNRDIREIQM AKAALYSGAR LLMDKFGVDK VDRVVLAGAF 
           LYDGGPKITV TNTDIRQIQM AKAALYSGAR LLMDKFGVDK VDRVVLAGAF 
           LYDGGPLITV TNTDVRQIQM AKAALYSGAR LLMDKFGVDK VDRVVLAGAF 
           LWDGGPTITV TNPDIRAIQM AKAALYSGAR LLMDKFGIDT VDRVVLAGAF 
           LWDGGPTITV TNPDIRAIQM AKAALYSGAR LLMDKFGVEK VDRVVLAGAF 
           LWDGGPTITV TNPDVRAIQM AKAALYSGAR LLMDKLNVDK VDRVVLAGAF 
           LWDGGPRITV TNPDIRAIQM AKAALYSGAR LLMDKIGVDQ VDRVVLAGAF 
           VHDGGPVITV TQGDIRAIQL AKSALYAGAR LLMDERGVDK VDRVVLAGAF 
           IHDGGPKITV TQGDIRAIQL AKSALYAGAR LLMDTRGVDK VDRVVLAGAF 
           IHDGGPRVTV TQGDIRAIQL AKSALYAGAR LLMDQRGVDK VDRVVLAGAF 
           LQDGGSLIAV TQGDIRAIQL AKSALYAGAR LLMDEMGVDT VDRVTLAGAF 
           IHDGGPMITV TQTDIRAIQL AKSALYAGAR LLMDEMGTDT VERVVLAGAF 
           IHDGGPRISV TQGDIRAIQL AKSALYAGAR LLMDERGVDR VDRVVLAGAF 
           LWEGDRRITV TNGDIRAIQM AKAALYAGAR LLMDKRGVDR VDRVVLAGAF 

           GAHISSKHAM VLGMIPDAPL DKVTSAGNAA GTGARIALLN TAARAEIEAT 
           GAHISSKHAM VLGMIPDAPL DKVTSAGNAA GTGARIALLN TAARAEIEAT 
           GAHISPKHAM ILGMIPDAPL DKVTSAGNAA GTGARIALLN TSSRAEIEET 
           GAHISPRHAM VLGMIPDAPL DKVTSAGNAA GTGARIALLN TDARAEIEAT 
           GAHISPKHAM VLGMIPDAPL DKVTSAGNAA GTGARIALLN TDARAEIEET 
           GAHISPKHAM VLGMIPDAPL DKVTSAGNAA GTGARIALLN TDARREIETI 
           GAHISAKHAM VLGMIPDCPL DKVTSAGNAA GTGARIALLN TEARSEIEAT 
           GAHISAKHAM VLGMIPDCEL DKVTSAGNAA GTGARIALLN LEARGEIEET 
           GAHISAKHAM VLGMIPDCPL DKVTSAGNAA GTGARIALLN TDARTEIEAT 
           GAHISAKHAM VLGMIPDCPL DKVTSAGNAA GTGARIALLN TDARQEIEDT 
           GAHISPLHAM VLGMIPDVPL DKVTSAGNAA GTGARIALCN VAARREIERV 
           GAHISPKHAM VLGMIPDVPL DKVTSAGNAA GTGARIALCS LKARREIEAT 
           GAHISPKHAM VLGMIPDVPL DRVQSAGNAA GHGARIALCN RAARTRIEEV 
           GAHISPKHAM VLGMIPDAPL DKVTSAGNAA GTGARMALCS RAARAEIEQT 
           GAHISPKHAM VLGMIPDVPL DKVTSAGNAA GTGARIALCS VTARAAIEVT 
           GAHISAKHAM VLGMIPDAPL DKVTSAGNAA GTGARMALCS VAARRQIEEG 
           GAHISPKHAM VLGMIPDCPL DRVTSAGNAA GTGARIALLN REARGEVEAL 

           VSAIHKIETA IEPRFQEHFV NASAIPNAVE PFPILNSIVS LPEATFN
           VGAIHKIETA IEPRFQEHFV NASAIPNSVE PFPILNSIVS LPDATFN
           VRNIHKIETA IEPRFQEHFV NASAIPNAVE PFPILNSIVT LPIETFN
           VRAIHKIETA VEPRFQEHFV NASAIPNAVE PFPILNSLVA LPNVTFN
           VHNIHKIETA IEPRFQEHFV NASNIPNAVE PFPILESIVT IPKINHN
           VRQIHKIETA IEPRFQEHFV NASAIPNAVE PFPILNSIVT IPQINHN
           VQQIEKIETA VEPRFQEHFV NASAIPNSAE PFPILSSIVT LPEANFN
           VRNIEKIETA VEPRFQEHFV NASAIPNSAE PFPILGTVVT LPQVNFN
           VRAIEKVETA VERRFQEHFV NASAIPNSVE PFPELAKVLT LPDVSFN
           VRKIEKVETA VEPRFQEHFV NASAIPNSAE PFPILQSVVS LPEVSFN
           VGQITKVETA IEPKFQEHFV AANAIPHKTD PFPELAKIVT LPNPSFN
           VRRITKVETA IEPKFQEHFV AANAIPHATD PFPELKKVVP LPQVCFN
           VGDIHKVETA VEPKFQEHFV NANAIPHATD PFPELAKIAP LPDVAFG
           VSKITKVETA IEPRFQEHFV AANAIPHATA PFAHLRSVVP LPQPGFN
           VRKIIKVETA IEPKFQEHFV NANAIPHATD PFTILRSIAP LPDALFN
           VRRITKIETA IAPRFQEHFV AANAIPHATD AFPELTQVVT LPDVSFN
           VRRIEKIETA VEPRFQEHFV AATAMPNAAD PFPILRSVVD LPEVDFN
