# Supplementary material for: Phylogenomic Analysis of Marine Roseobacters
Source: PLoS One. 2010 Jul 15;5(7):e11604. doi: 10.1371/journal.pone.0011604 (PMC2904699; doi:10.1371/journal.pone.0011604)
Supplement: File S1 — Protein sequence alignment of 109 HGT genes. Alignment was filtered by Gblocks to obtain reliable alignment regions for NJ or ML phylogenetic analyses. (0.20 MB ZIP) [file pone.0011604.s007.zip › 109HGTALIGN/ort602.txt]

    17    282
DSH        MTRTVIESKT KTVTIGFDEP FCVIGERINP TGRKKLAAEL EAGDFSTVEK 
OBA        MTRTVIESKT KTVVIGFDEP FCVIGERINP TGRKKLAAEL EMDDFSTVEQ 
RCC        MTRTIVESKT KTAIIGFDQP FCVIGERINP TGRKILAEEL ERGDFSRVEA 
LVE        MTRTIVESKT KTAIIGFDQP FCVIGERINP TGRKILAEEL ERGDFSRVEA 
RGR        MTRTIIESKT KTTIMGFDQP FTVIGERINP TGRKILNEEL ERGDFSRVEA 
OAN        MTRTVIESKT KTAVIGFDQP FCVIGERINP TGRKVLNEEL ERGDFSRVEA 
SSE        MTRTVVESKT RTAIIGFDQP FCVIGERINP TGRKILNEEL ERGDFSRVEA 
JAN        MTRTVIESKT KTTVIGFDEP FCVIGERINP TGRKILNQEL EDGDFSRVEA 
SUL        MTRTVVESKT KTAIIGFDEP FCVIGERINP TGRKILAEEL ERGDFSRVEA 
OIN        MTRTVIESKT KTAVIGFDEP FCVIGERINP TGRKILSQEL ERGDFSRVEA 
RDE        MTKTIVESKT KTAIIGFDQP FCVIGERINP TGRKKLALEL EAGDFSTVEA 
RLO        MTKTIVESKT KTAIIGFDQP FCVIGERINP TGRKKLALEL EAGDFSTVEA 
RHB        MTRTVLESAT KTVTIGFDEP FCVIGERINP TGRKKLAAEL EAGDYSTVER 
ROS        MTRTIVESKT KTAVIGFDEP FCVIGERINP TGRKKLAAEL EAGDFSTVES 
PGA        MTRTVVESKT KTAILGFDEP FCVIGERINP TGRKKLAAEL EAGDFSTVEK 
SIL        MTRTVVESKT KTAVLGFDEP FCVIGERINP TGRKKLAAEL EAGDFSTVEK 
SPO        MTRTIVESKT KTAIIGFDQP FCVIGERINP TGRKKLAAEL EAGDFSTVEK 

           DALEQVACGA MVLDVNSGAV FTDNNFVEPM LMKELVARVQ ALVDIPLCID 
           DAVEQVACGA MVLDINSGAV FTDNNFVEPM LMPELVKRVQ SLVDVPLCID 
           DALAQVAAGA NILDINSGAV FSDNNFVEPP LMKEMVERVQ AITDIPLCID 
           DAIAQVAAGA TVLDINSGAV FSDNNFVEPP LMAELIRRVQ AVVDVPLCID 
           DALAQVAAGA TVLDINSGAV FSDNNFVEPD LMRELVKRVQ AVTDCPLCID 
           DAIAQTLAGA TVLDINSGAV FSDNNFVEPT LMEELVKRVQ AIVDTPLCID 
           DAIAQVAAGA TVLDINSGAV FSDNNFVEPE LMRQLVECVQ KVVDVPLCID 
           DAIAQVAAGA TVLDINSGAV FSDNNFVEPP LMKQLIEVVQ AVTDCPLCID 
           DAIAQAAAGA NILDVNSGAV FSDNNFVEPM LMPELIRVVQ NVVDIPLCID 
           DAIAQVAAGA TVLDVNSGAV FSDNNFVEPM LMPELIKVVQ NAVDAPICID 
           DAMAQVAAGA TVLDINSGAV FSDNNFVEPP LMRELVLRVQ AIVDVPLCID 
           DAIAQVAAGA TVLDINSGAV FSDNNFVEPP LMRELILRVQ AIVDAPLCID 
           DAVAQVACGA TVLDVNAGVV YNNPNETEPP LMTAILELVQ GLVDVPLCID 
           DALAQAAAGA TVLDINAGVV YNNPNETEPP LMTKMIELVQ GLVDLPLCID 
           DALAQVMAGA NILDINAGVV YNNPNETEPP LMTKIVELVQ GLTDTPLCID 
           DALAQVMAGA NILDINAGVV YNNPNETEPP LMTKIVELVQ GLVDIPLCID 
           DAIAQVAAGA TVLDINAGVV YNNPNETEPP LMRKIVELVQ GLVDVPLCID 

           SSVPGALENG LEMAEGRPLL NSVTGEEDRL ETILPLVKKY NVPVVAISND 
           SSVPGALENG LEAAEGRPLL NSVTGEEERL ELVLPLVKKY NVPVVAISND 
           SSVPGALENG LAAAEGRPLL NSVTGEEERL ELVLPLVKKY NVPVVAISND 
           SSVPGALENG LAAAEGRPLL NSVTGEEERM ELVLPLVKKY NVPVVAISND 
           SSVPGALEAG LEAAEGRPLL NSVTGEEERL EIVLPLVKKY NVPVVAISND 
           SSVPGALENG LAAAEGRPLL NSVTGEEERM ELVLPLVKKY NVPVVAISND 
           SSVPGALENG LAAAEGRPLL NSVTGEEERM ELVLPLVKKY NVPVVAISND 
           SSVPGALEQG LAAAEGRPLL NSVTGEEERL ELVLPLVAKY NVPVVAISND 
           SSVPGALEAG LEACEGRPLL NSVTGEEERL ELVLPLVKKY NVPVVAISND 
           SSVPGALEAG LEACEGRPLL NSVTGEEERL ELVLPLVKKY NVPVVAISND 
           SSVPGALESG LEAAEGRPLL NSVTGEEERL EVVLPLVKKY NVPVVAISND 
           SSVPGALESG LEAAEGRPLL NSVTGEEERL EVVLPLVKKY NVPVVAISND 
           SSVPAALEAG LKVTKGRPLV NSVTGEEERM DFVLPLIAKY NVPVVAISND 
           SSVPAALEAG LKAAQGRPLL NSVTGEEDRL EYVLPLVKKY NVPVVAISND 
           SSVPGALEAG LQAAEGRPLL NSVTGEEERL EHVLPLVKKY NVPVVAISND 
           SSVPGALEAG LAAAEGRPLL NSVTGEEDRL ELVLPLVKKY NVPVVAISND 
           SSVPGALEAG LAAAEGRPLL NSVTGEEERL EQILPLVKKY NVPVVAISND 

           DTGISEDPDV RFAVAKKIVE RAADFGIPAH DIVVDPLVMP VGAMATAGRQ 
           DTGISEDPEV RFAVAKKIVE RAADHGIPAH DIVVDPLVMP IGAMATAGQQ 
           DTGISEDPDV RFAVAKKIVE RAADFGIPAH DIVVDPLVMP IGAMGTAGLQ 
           DSGISEDPDV RFAVAKKIVE RAADYGIPAH DIVVDPLVMP IGAMGTAGLQ 
           DTGISEDPEV RFAVAKKIVE RAADFGIPAH DIVVDPLVMP IGAMGTAGLQ 
           DTGISEDPDV RFEVAKRIVQ RAADFGIPAH DIVVDPLVMP IGAMGTAGLQ 
           DTGISEDPEV RFAVAKKIVE RAADFGIPAH DIVVDPLVMP IGAMATAGHQ 
           DTGISEDPDV RFAVAKKIVE RAADFGIPAH DIVVDPLVMP IGAMATAGHQ 
           DTGISEDPDV RFDVAKKIVE RAADFGIPAH DIVVDPLVMP IGAMATAGHQ 
           DTGISEDPDV RFAVAKKIVE RAADFGIPAH DIVVDPLVMP IGAMATAGHQ 
           DTGISEDPDV RFAVAKKIVE RAADFGIPAH DIVVDPLVMP IGAMATAGHQ 
           DTGISEDPDV RFAVAKKIVE RAADFGIPAH DIVVDPLVMP IGAMATAGHQ 
           DTGISEDPDV RFAVAKKIVE RAADFGIPAH DIVVDPLVMP VGAMATAGKQ 
           DTGISEDPDV RFAVAKKIVE RAADFGIPAH DIVVDPLVMP VGAMGTAGRQ 
           DTGISEDPDV RFAVAKKIVE RAADFGIPAH DIVVDPLVMP IGAMATAGQQ 
           DTGISEDPDV RFAVAKKIVE RAADFGIPAH DIVVDPLVMP IGAMATAGQQ 
           DTGISEDPDV RFAVAKKIVE RAADFGIPAH DIVVDPLVMP IGAMATAGQQ 

           VFTLVARLRE ELGVNTTCGA SNVSFGLPNR HGLGAAFLPM AIASGMTSAI 
           VFTLVRRLRD ELGVNTTCGA SNVSFGLPNR HGVNAAFLPM AICAGMTSAI 
           VFTLVRRLRE ELGVNTTCGA SNISFGLPNR HGINNAFLPM AMTAGMTSAI 
           VFTLVRRLRE ELGVNTTCGA SNISFGLPNR HGINNAFLPM AMAAGMTSAI 
           VFELNRRLRN ELGVNTTCGA SNISFGLPNR HGINNAFLPM AMATGMTSAI 
           VFALVRRLRE ELGVNTTCGA SNISFGLPNR HGINNAFLPM AMAAGMTSAI 
           VFTLVRRLRE ELGVNTTCGA SNISFGLPNR HGINNAFLPM AMGAGMTSAI 
           VFTLVRRLRD ELGVNTTCGA SNISFGLPNR HGINNAFLPM AFNAGMTSAI 
           VFTLVRRLRE ELGVNTTCGA SNISFGLPNR HGINNAFLPM AMGAGMTSAI 
           VFTLVRRLRE ELGVNTTCGA SNISFGLPNR HGINNAFLPM AMGAGMTSAI 
           VFTLVRRLRE ELGVNTTCGA SNISFGLPNR HGINNAFLPM AMGAGMTSAI 
           VFTLVRRLRE ELGVNTTCGA SNISFGLPNR HGINNAFLPM AMGAGMTSAI 
           VFTLVRRLRD ELGVNTTCGA SNISFGLPNR HGINNAFLPM AAAAGMTSAI 
           VFTLVRRLRE ELGVNTTCGA SNISFGLPNR HGINNAFLPM AMQAGMTSAI 
           VFALVRRLRE ELGVNTTCGA SNVSFGLPNR HGINNAFLPM AMGAGMTSAI 
           VFALVRRLRE ELGVNTTCGA SNVSFGLPNR HGINNAFLPM AMGAGMTSAI 
           VFALVRRLRE ELGVNTTCGA SNISFGLPNR HGINNAFLPM AMGAGMTSAI 

           MNPIRPQEME AVHAANFLMN HDPNGATWIN FA
           MNPIRQVEME AIKAANLLMN HDPNGGAWIG FS
           MNPVALKEME AIRAANFLTD NDASGGEWIR FN
           MNPVALKEME AIRAANFLTN NDPSGAEWIR FN
           MNPVALKEME AIRAANFLTN NDEGGAEWIK FN
           MNPVALFEML AIRAANFLTN NDDGGAAWIA MN
           MNPVALKEME AIRAANLLTN HDDGGAAWIA FN
           MNPVALKEME AIRAANFLLN HDDGGGAWIN FN
           MNPITLKEME AIRAANFLFD RDPHGTEWIK FN
           MNPVAVKEME AIRAANFLFD RDPHGSAWIE FN
           MNPVALKEME AIRAANFLTN NDPHGGAWIA FN
           MNPVALKEME AIRAANFLTN NDPHGGAWIE FN
           MNPLALKEME AIRAANMLLD NDPHGAEWIR FN
           MNPIALKEME AIMAANFLMN ADPHGGNWIK FN
           MNPVALKEME AIRAANLLTN NDPHGGEWIK AN
           MNPVALKEME AIRAANLLTN NDPHGGDWIK FN
           MNPVALKEME AIRAANLLTN NDAHGAEWIR FN
