# Supplementary material for: Phylogenomic Analysis of Marine Roseobacters
Source: PLoS One. 2010 Jul 15;5(7):e11604. doi: 10.1371/journal.pone.0011604 (PMC2904699; doi:10.1371/journal.pone.0011604)
Supplement: File S1 — Protein sequence alignment of 109 HGT genes. Alignment was filtered by Gblocks to obtain reliable alignment regions for NJ or ML phylogenetic analyses. (0.20 MB ZIP) [file pone.0011604.s007.zip › 109HGTALIGN/ort607.txt]

    17    253
PGA        LKVVATTGMI ADAARQVGGD AVEVRALMGP GVDPHAYRQT RSDIVAMTRA 
RGR        LNVVATTGMI ADAVRQVGGD AVEVRALMGP GVDPHAYRQT RSDIVAMTRA 
SIL        LDVVATTGMI ADAARQIGGA DVEVTALMGA GVDPHAYRQT RSDIAAMTRA 
SPO        LRVVATTGMI ADAARQVGGD LVEVTGLMGP GVDPHAYRQT RSDIVAMTRA 
OIN        LNIVATTGMI ADAARRVGGD LVEVRSLMGS GVDPHSYRQT RSDIVALTRA 
RDE        LDVVATTGMI GDAAREVGGD LVKVRALMGP GVDPHAYRQT RSDIVGMAKA 
RLO        LDVVTTTGMI GDAAREVGGD MVNVRALMGP GVDPHAYRQT RSDIVGMANA 
JAN        LSIVATTGMI ADAATQVGGD LVEVQALMGP GVDPHAYRQT RSDIVATARA 
ROS        LEVVATTGMI ADAARVVGGD RVAVRALMGP GIDPHSYRQT RSDIAALARA 
OBA        LDVVATTGMI ADAARYILGD AGSVRALMGP GVDPHSFRQT RSDIVAMTRA 
SSE        LRVTATTGMI ADTASNVAGA LAEVTALMGP GVDPHGYRQT RSDIVTLTRG 
LVE        LNVLTTVTMI ADVAANVAGD CATVTSLLGA GSDPHLYRPT AADVQKLSGA 
RHB        MKVVTTFTVL ADMAENVAGE AAEVVSVTKP GAEIHGYEPT PRDLVGAQDA 
SUL        FKVVTTFTVL ADMAQQVGGD AAEVVSITKP GAEIHGYEPT PRDIVGAVDA 
OAN        MKVVTTFTVL ADMASNVAGD AADVVSITKP GAEIHGYEPT PQDIVRASDA 
DSH        LKAVTTFTVI ADMAQNVAGD AAEVVSITKP GAEIHGYQPT PRDLLKAQDA 
RCC        FKAVTTFTVI ADMAQNVAGD AAIVESITKA GAEIHGYQPT PRDIIRAQDA 

           DLVLWHGLYL EAQMEEFFHD LLRGHDTYAD KFDPHVWMTP ALWKDMVAEV 
           DLVLWHGLYL EAQMEEFFHD LLRGHDDYAD KFDPHVWMTP VLWKDVVVEV 
           DLVLWHGLYL EAQMEDFFHG LLRGHDDYAD KFDPHVWMSP ELWKHVVREV 
           DLVLWHGLYL EAQMESFFQD LLRAHDDYAD KFDPHVWMTP ELWREVVAEV 
           DLVLWHGLYL EAQMERFFED LLLSHPDYEG RYDPHVWMDP KTWIAVVDEV 
           DLVLWHGLYL EAQMEDFLNE LLIGHEDYEG KFDPHVWMNP NLWSRVVLNV 
           DLVLWHGLYL EAQMEDFLRE LLIGHEDYDD KYDPHVWMNP NLWSRVVLNV 
           DMVLWHGLYL EAQMEEFLLD LLLGSEDYEG RFDPHVWMDP TLWADVVTHI 
           DLVLWHGLYL EAQMEEFLLK LRIAHEDYEG RYDPHVWMVP DLWASVVDRI 
           DLILWHGLYL EAQMEEFLLN LLLGHADYDG RFDPHVWMAP AIWTEVVAAI 
           DVALRNGLHL EAQLEDLFET LILYNTVYEG RPDPHVWMVP RLWRHAVEAT 
           DLILYVDPAL EARLAEVLAG FLLGGAEDAT QIDPHLWMDV SLWAQIAPVI 
           DLILWNGMNL ELWFEQFLRN LPIAEGAYEG KPNPHAWMGL DNAIVYIDNI 
           DLILWNGMNL ELWFEQFISN LSIGEGEYEG KPNPHAWMGL DNALIYVDNI 
           DLILWNGMNL ELWFEQFLSN MSISGGSYEG KPNPHAWMGL DNALIYIDNI 
           DLILWNGLNL ELWFEQFLSN LSIGSGSYEG KPNPHAWMSL DNALVYVDNI 
           DLILWNGLNL ELWFEQFFGN LSISSGEYDG KPNPHAWMSL ESALIYVDNI 

           QAALTEARPD QADLFAANAT AHLAELDQLI TYGTKILAQV PAENRVLVTA 
           QKALTEARPD QAELFAANAA THLAELDQLI AYGADILTQV PEENRVLVTA 
           ARALTAARPA LADRFAANLE RHLGELDRLS DYGRRVVSGV PQENRVLVTA 
           ERALTETRPE AAETFAANAA RHIADLDRLS GYAETVLATV PESKRVLVTA 
           TRALTEAQPA GAETFAQNAA TYRAELEQLA SYAAETVAQV PADQRVLVTA 
           RDALIEVQPE SEATFRANAD AHLEELRELA RYTTEVLSSV PAESRVLISA 
           RDALIEVQPE SEAAFRANAD AHLQELRELA RYTTEVLSSV PTESRVLISA 
           AVALGEAQPD SIDEITERLS SYVGDISVLA AYSEEVLASV PEASRVLLTA 
           AETLSAERPE DAELFASNAA RYKEDLARLG RYATGVLASV AVPARVLVTA 
           ADALQSARPD LAPTFEARTQ DYRATVARLH DYAQSVLATV PESARVLVTA 
           RDALTDLRPE EADTFAANTE AYLAQLDALQ AYATDVLATV PEPARVLVTA 
           ADAIAAQRPD CADDLTANVA NYTAQLDALH MWVTQAITSI PQDQRLLVTA 
           AAAFAQHDPD NAATYEANAA AYKDELRATL EPLRETVAEI AEDQRWLVTC 
           AAAFAEHDPD NAATYAANAE SYKQEIRDTI TPLRDRIAQI PEDQRWLVTC 
           VAAFSEQDPG NAEIYAANAE AYKEELRSTI EPLRAAIAEI PEENRWLVTC 
           AAAFAEHDPD NAETYLANAE AYKAEITATI APLREMVQAV PASQRWLVSC 
           RDAFVEHDPN NAAIYEANAA AYKAEITATL APLREQILAV PADQRWLVSC 

           HDAFGYFGRD FGFEVLGIQG ISTQSEAGLN RIGELVDLLV ERGVSAVFVE 
           HDAFGYFGGE YRFEVMGIQG ISTQSEAGLN RIGTLVDVLV ERGVSAVFVE 
           HDAFGYFGRD YGFEVMGLQG ISTQSEAGLN RIGALVDTLV ERQIKAVFVE 
           HDAFGYFGQS YGFEVLGVQG ISTQSEAGLN RIAELVDTLV SRKITAVFVE 
           HDAFSYFGRA FGFEVIGIQG ISTNSEAGLN RISGLVDELV EREIGAVFVE 
           HDAFNYFGNA YGFEVMGIQG ISTESEAGLQ RIAEMVDTIV RRDIRAVFVE 
           HDAFNYFGNA YGFEVMGIQG ISTESEAGLQ RIAEMVDTLV TRDIRAVFVE 
           HDAFNYFGAA YGFEVIGIQG ISTESEAGLQ RIGELVDMLV TRDIGAVFVE 
           HDAFGYFGRA YGYQVEGIQG LSTESEAGLA RIRDLVDLLV SRQIRAVFVE 
           HDAFSYFGRA YGLEVLGIQG ISTESEAGLN RIRQLVDILV ERGIGAVFVE 
           HDAFGYFGAE YGFEVMGIQG ISTESEAGLQ RIAALVDALV TRGIGAVFVE 
           HDAFEYFASG YGITASEIEG ISTESEASIG DIRDVAAFVA ASGVPAVFVE 
           EGAFSYLARD FGLRELYLWP MNADQNGTPQ QVRKVIDGVR DNDIPVVFCE 
           EGAFSYLARD FGMKELYLWP MNADQTGTPQ QVRKVIDSVR DNDIPVVFCE 
           EGAFSYLARD FGMKELYLWP MNADQMGTPQ QVRAVIDGVN DNDIPVVFCE 
           EGAFSYLARD FGMQELYLWP MNADQTGTPQ QVRKVIDGVR ANEIPVVFCE 
           EGAFSYLARD FEMQELYLWP INADSQGTPQ QVRRVIDTVR DNDIPAVFCE 

           SSVSDRIEGA AAQGHEVRIG GELFSDAMGA DGSYEGTYVG MLDHNMTTIA 
           SSVSDRIEGA AARGHDVRIG GELFSDAMGA DGTYEGTYIG MLDHNMTTIA 
           TSVADRIEGA AAKGHAVAIG GELFSDAMGA DGTYEATYVG MLDHNFTTIA 
           SSVSDRIEGA AAQGHQVHVG GELFSDAMGP DGSYEGTYLG MLDHNITTIA 
           TSVSDRVEGA AARGHEVVIG GSLYSDAMGE PGSYEGTYIG MIDHNVTTIA 
           SSVSDRIEGA AAEGHEVTIG GTLFSDAMGA AGTYEGTYLG MIDHNATVIS 
           SSVSDRIEGA AAEGHEVTIG GTLFSDAMGE AGTYKGTYLG MIDHNATVIS 
           SSVSDRIEGA AARGHEVSIG GELFSDAMGE DGTYEGTWIG MIDHNVTTIA 
           STVSDRIEGA AAQGHEVIIG GELFSDAMGA PGTYEGSYLG MIDHNVTTIA 
           TSVSDRIEGA AASSHEVRIG GELYSDAMGE PGTYEGTYPG MIDHNVTTIT 
           SSVSDRIEGA ASRGADVRIG GELFSDAMGQ PGTYEGTWIG MIDHNVTTIC 
           TTISPRVAEV QSQGHDVVIG GALFSDAMGD DATPEGTYIG MIRANTVTVT 
           STVNTSPAEQ VARETGAAYG GVLYVDSLSE PDGPVPTYLD LLRVTAETVV 
           STVNTSPAKQ VARETGAAYG GVLYVDSLST AEGPVPSYLD LLRVTSQTVA 
           STVNTAPAEQ VARETGVAYG GVLYVDSLSE PDGPVPTYLD LLSVTSRTVA 
           STVNNDPAEQ VARETGARFG GVLYVDSLTG PDGPVPTYLD LLRVTSETVA 
           STVSQAPAEQ VARETDAEYA GVLYVDSLTA ADGPVPTYLD LLRVTTETIA 

           AAL
           GAL
           GAL
           AAL
           RAL
           RAL
           RAL
           RAL
           GAL
           RAL
           KAL
           EAL
           KGL
           DGL
           NGL
           EGL
           AGL
