# Supplementary material for: Phylogenomic Analysis of Marine Roseobacters
Source: PLoS One. 2010 Jul 15;5(7):e11604. doi: 10.1371/journal.pone.0011604 (PMC2904699; doi:10.1371/journal.pone.0011604)
Supplement: File S1 — Protein sequence alignment of 109 HGT genes. Alignment was filtered by Gblocks to obtain reliable alignment regions for NJ or ML phylogenetic analyses. (0.20 MB ZIP) [file pone.0011604.s007.zip › 109HGTALIGN/ort608.txt]

    17    221
RDE        KPAIFSVDAD FPAQAMTAII GPNGAGKSTL LKAALGVIPR LSGEVSIFGT 
RLO        KPAVFSVDAD FPAQAMSAII GPNGAGKSTL LKAALGVIPR LSGEVSIFGT 
JAN        KPALFSLDAS FPAGAMSAIV GPNGAGKSTF LKAALGLIPR VSGEVTVFGR 
PGA        KPAVFSVDMT VEPGRMTAII GPNGAGKSTL LKAALGIVPP VSGRVQVFGK 
RGR        KPAVFSVDMT VEAGKMTAII GPNGAGKSTL LKAALGVVPP VSGRVQVFGK 
SIL        KPAVFSVDMT VEPGQMTAII GPNGAGKSTL LKAALGIVPP VSGRVQVFGR 
SPO        KPAVFSVDMT VQPGAMTAII GPNGAGKSTL LKAALGIVKP LSGQVTVFGR 
OBA        SPAVFSADMT VAPGAMTAII GPNGAGKSTL LKAVLGIVPR VSGQIEVFGA 
OIN        KPAVFSVDMT VEPGKMTAII GPNGAGKSTL LKAALGILTP LAGTATVYGK 
ROS        KPAVFSVDVS FRPGQMTAIV GPNGAGKSTL LKAALGIIRP LSGQITSYGR 
SSE        EPVIFSVDMT LIPGTMTAII GPNGAGKSTL LKAALGVIKP LAGRVTAWGA 
LVE        NPVLWDIDLD IPPGVMCAIV GPNGAGKSTL IKTALGLVRP VAGHVRFLGR 
SUL        HTALYDASFE IPRGTITALV GVNGAGKSTL FKAIMGFVPA AQGQITLLGK 
OAN        HTALWNASFE VPRGTVTALV GVNGSGKSTL FKAIMGFVPA AKGTIKILGL 
RHB        HTALRHASFA IPRGTVTALV GVNGAGKSTL FKAIMGFVPV AGGEIELLGM 
RCC        HTALRGASFE IPTGTITALV GVNGAGKSTL FKAIMGFVPA AKGEISVLGM 
DSH        LTALNDASFE IPQGSITALV GVNGAGKSTL FKAIMGFVPV AKGEIEVMGG 

           PVEQARDRIA YVPQRASVDW DFPTTVIDVV QMGLYRKVGL LGRLSGAMTA 
           PIEKARHRIA YVPQRASVDW DFPTTVIDVV QMGLYRKVGL LGRLSGKMTA 
           DVARARDRIA YVPQRASVDW DFPTTAIDVV LMGLYGQVGL WRRISGAHKA 
           PLNSQRGRIA YVPQRASVDW DFPTRVIDVV MMGLYRELGL LGRITGRHRA 
           PLDTQRARIA YVPQRASVDW DFPTRVIDVV IMGLYRELGL LGRITGRHKA 
           PLDHQRARIA YVPQRASVDW DFPTRVIDVV MMGLYRELGL LGRIRGTHHK 
           PLEEQRARIA YVPQRASVDW DFPTRVIDVV LMGLYRELGL LGRLRARHKA 
           ALERQRARIA YVPQRASVDW DFPTRVIDVV EMGLYRRVGL IGRLTRQHRA 
           PVAEQRHRIA YVPQRASVDW DFPTRVIDVV LMGLYPQLGL LGRIRPVHRA 
           PLHEGRARIA YVPQRASVDW DFPARVLDVV MMGLTRELGL LGRVRASHRA 
           PLEAARHRIA YVPQRASIDW DFPTTVMDVV LMGLWRELGL LRRTRKTHRD 
           PIGQMRGQIG YVPQRHSVDW DFPTTARDVV EMGLYRDLGW LRRPGKAEHA 
           TVKQALREVA YVPQSEEVDW AFPVLVQDVV MMGRYGHMGF LRRPKAADHA 
           DVKEALAKVA YVPQSEEVDW AFPVLVEDVV MMGRYGHMGF LRRPKKVDHE 
           SVREALKRVA YVPQSEEVDW SFPVLVEDVV MMGRYGHMGF LRRPSKADHA 
           PVSEALRQVA YVPQSEEVDW TFPVLVEDLV MMGRYGHMGF FRRPKQADHA 
           TVAAALKAIA YVPQNEEVDW SFPVLVEDVV MMGRYGHMGL LRIPSAKDRQ 

           QARECLDRVG MADFAHRQIG QLSGGQQQRV FLARALAQDA DLYLLDEPFA 
           QARDCLDRVG MADFADRQIG QLSGGQQQRV FLARALAQDA DLYLLDEPFA 
           RARACLDRVG MADFADRQIG QLSGGQQQRV FLARALAQDA DLFLLDEPFA 
           AAKACLDRVG MGDFATRQIG QLSGGQQQRV FLARALAQGA DLYLLDEPFA 
           AARDCLERVG MADFADRQIG QLSGGQQQRV FLARALAQGA DLYLLDEPFA 
           IARDCLERVG MSEFATRQIG QLSGGQQQRV FLARALAQGA DLYLLDEPFA 
           QALDCLARVG MRDFADRQIG QLSGGQQQRV FLARALAQDA DLYLLDEPFA 
           TAGDCLARVG MSDFATRQIG QLSGGQQQRV FLARALAQGA DLYMLDEPFA 
           RATDCLARVG MEDFATRQIG QLSGGQQQRV FLARALAQDA DLYLLDEPFA 
           RATACLDRVG MAGFAHRQIG QLSGGQQQRV FLARALAQEA DLYLLDEPFA 
           AALACLARVG MDGFADRQIG QLSGGQQQRV FLARALAQKA DLYMLDEPFA 
           RALAALAEVG MQDYADRQIS QLSGGQQQRV FIARALVQDA PILILDEPMA 
           AVDDALRRVN MTDFRHRQIG ELSGGQRKRV FLARALAQNG QVILLDEPFT 
           AVNEALRRVS MQDFRTRQIG ELSGGQRKRV FLARSLAQDG QVILLDEPFT 
           AVAAALDRVN MGDFRHRQIG ELSGGQKKRV FLARALAQDG QVILLDEPFT 
           AVTDALDRVN MTEFRDRQIG ELSGGQRKRV FLARALAQEG QVILLDEPFT 
           AVQEALARVG MAEFRTRQIG ELSGGQRKRV FLARALAQNG QVILLDEPFT 

           GVDAATERAI IDVLKLLKAE GKAVVAVHHD LSTVADYFDH VFLINVRRIA 
           GVDAATERAI IDVLKLLKAE GKAVVAVHHD LSTVADYFDH VFLINVRRIA 
           GVDAATEAAI IDVLKSLKAE GRSVVAVHHD LSTVTTYFDH VLLINLRQIA 
           GVDAATEKAI IAVLKQLRAD GKTVVVVHHD LATVGEYFDN VFLINTRKVA 
           GVDAATEKAI IAVLKQLRAE GKTVVVVHHD LATVTDYFDN VFLINTRKVA 
           GVDAATEKAI IGVLKALRAE GKTVVVVHHD LATVGDYFDN VFLINTRKVA 
           GVDAATEKAI ISVLKSLKQA GRTVVVVHHD LATVSDYFDH VFLINTRRVA 
           GVDAATEKAI IDVLKSLKDE GRTILAVHHD LSTVPDYFDR VFVINKSPVA 
           GVDAATEKAI IAVLKSLRDA GKTVVAVHHD LSTVAEYFDN VFLINTHRVA 
           GVDAATEKAI IAVLHGLRAE GKTVIAVHHD LATVAEYFDR VFLINTTAIA 
           GVDAATESAI ISVLHALRDE GRTVLSVHHD LATVPRYFDR VFLINRRRVA 
           GVDASTEAII IALLKKLRDA GRTVIVVHHD LTTVQSYFDW LVMLNVRIIA 
           GVDVKTEDQI IDLLRELRDE GRVMLVSTHN LGSVPEFCDR TVLVKGTVLA 
           GVDVKTEEQI VGLLRELRDE GRVMLVSTHN LGSVPEFCDR TVLVKGTVLS 
           GVDVKTEEQI IALLRELRDE GRVMLVSTHN LGTVPEFCDR TVLVKGTVLN 
           GVDVQTEDAI VALLRDLRDE GRVILVSTHN LGSVPEFCDR TVLVKETVLA 
           GVDVQTEEAI IALLRDLRDE GRVMLVSTHN LGSVPEFCDR TILMKGTVLG 

           EGPVATTFTP ENLSAAYGGR L
           EGPVATTFTP DNLSATYGGR L
           EGPVDKAFTA ETLTETYGGR L
           EGPVAQAFTA ETLQSAYGGR L
           EGPVSEAFTA DTLQAAYGGR L
           EGPVAEAFTA ENLQTAYGGR L
           EGPVAEAFTA DNLQAAYGGR L
           EGTVAQAFTQ DTLQQAYGGR L
           EGSVEDVFQA HHLQDAYGGR L
           EGPVAEVFTP SHLQTAYGGR L
           EGPTDTNFTE KALTATYGGR L
           QGPVAQTYSA DNLRAAYGRH L
           YGPTETVFTH DNLETAFGGV L
           YGLTETTFTR ENLEETFGGV L
           HGLTETTFTR ANLEAAFGGV L
           YGLTEETFTR ENLELAFGGV L
           YGPTETTFTQ ANLERAFGGV L
