# Supplementary material for: Phylogenomic Analysis of Marine Roseobacters
Source: PLoS One. 2010 Jul 15;5(7):e11604. doi: 10.1371/journal.pone.0011604 (PMC2904699; doi:10.1371/journal.pone.0011604)
Supplement: File S1 — Protein sequence alignment of 109 HGT genes. Alignment was filtered by Gblocks to obtain reliable alignment regions for NJ or ML phylogenetic analyses. (0.20 MB ZIP) [file pone.0011604.s007.zip › 109HGTALIGN/ort661.txt]

    17    137
RCC        LNGPNLNLLG TRQPEVYGPT TLADIEALCQ AKATDLGVDI TFTQSNHEGE 
LVE        LNGPNLNLLG TRQPEVYGPT TLQDIEAICA AKAISLGVTV EFVQSNHEGV 
ROS        LNGPNLNLLG TRQPEVYGRT TLKDIETMCQ AAAAQRGVTV AFAQSNHEGA 
SUL        LNGPNLNLLG TRQPEVYGKT TLADVEALCR EKAKSLGFDV AFEQSNHEGA 
OIN        LNGPNLNLLG TRQPEVYGKT TLADVEALCA SEAARLGLDM QFAQSNHEGM 
PGA        LNGPNLNLLG TRQPEVYGRE TLAMVEQRCV EHGHSIGLSV RCEQSNHEGA 
RGR        MNGPNLNLLG TRQPEVYGSE TLTMVEERCV AYGKQVGMEV TCMQSNHEGV 
SPO        LHGPNLNLLG TRQPEVYGTT TLEMVNSACI AHGQSRGLSV ACLQSNHEGA 
RDE        LNGPNLNLLG SRQPEVYGKT TLADIEGMCR AHGQNTDLEV TFSQSNHEGA 
RLO        LNGPNLNLLG SRQPEVYGKT TLSDIEDMCR AHGQDTDLDV VFSQSNYEGA 
DSH        LNGPNLNLLG TRQPEVYGAT TLADIEHMCQ RKAQALGLEI EFNQTNHEGV 
JAN        FNGPNLNALG TREPGIYGAD TLADIEAACR TTAADLGVDL DFLQTNQEGA 
SSE        LNGPNLNLLG TRQPEIYGST TLADVEEMCR AHGTTKGVEV TCLQSNFEGQ 
OBA        LNGPNLNLLG RRQPEIYGAE TLTDVETRCS DTAAGLGLET CFFQSNHEGE 
RHB        LNGPNLNLLG KRQPEIYGAD TLADVEKACA ELAADLGLST ELLQSNHEGE 
OAN        INGPNLNLLG QRQPEIYGSE TLDDIVASCT ALGAELGLDV HARQSNHEGV 
SIL        LNGPNLNLLG TREPEIYGRE TLADIEARCR TLCEGHGFEL MFLQSNHEGQ 

           LVDLLHAARG THAGIILNAG AYTHTSVALM DAISSIMVPV IELHLSNIHA 
           LIDRLHAARG VFDGIILNAG AYTHTSIALM DAVSSIMLPV VELHLSNIHA 
           LLDAIHAARG TYDGIILNAG AYTHTSVALM DAISSVAIPT IELHLSNVHA 
           LIDLIHAAKG KHAGIVLNAG AYTHTSIALM DAIASVELPV VEVHLSNIHA 
           MIDLIHQARG QHDGIVLNAG AYTHTSIALM DAISSVELPV VEVHLSNIHA 
           LLDALHGARG VYAGVILNAG AYTHTSIALM DAIFSIELPV VEVHLSNIHA 
           LLDAIHAAKG VYDAVILNAG AYTHTSIALM DAIYSVELPV VEVHLSNIHA 
           LVDAIHAAKG VHRGIVLNAG AYTHTSIALR DAISSVELPV VEVHLSNIHA 
           LIDAIHAARG THAGIILNAG AYTHTSIALM DAIASVELPS IELHLSNVHA 
           LVDAIHAARE THVGIILNAG AYTHTSIALM DAIASVELPC IELHLSNVHA 
           LIDQIHAARS ESDGLIINAG AYTHTSVALM DAVASVSLPT VEVHLSNIHA 
           LVDAFHAARD TSDGVVINAG AYTHTSIALR DAISATELPT VELHLSNTHA 
           LVTWIHEARG VHDGIILNAG AYTHTSVALM DAIKGTQMPT IELHITNVHA 
           IVEAIHRARD EAAAIVINPA AYTHTSVAIL DALNAFDGPV VEVHISNVHK 
           IVEQIHRARD EAAGIVINAG AYTHTSLAIL DALNTFEGPV IEVHISNIHA 
           LVDWIQEARG VAAGIIINPA ALSHTSVAIL DALKMFEGPV MEVHISNIHK 
           LVDWIQEART SACGIIINPA AYTHTSVAIR DALSACEMPI FEVHLSNVHA 

           REAFRQKSYI APVAVGQICG FGAAGYPLAI DAILSYI
           REAFRHQSYI APVAIGQICG FGAAGYPLAM EALTGYL
           REAFRHQSYI ARVAVGVICG FGARGYVLAL DALLGHL
           REEFRHRSYI APVALGQICG FGAQGYLIAL DALKAHL
           RETYRHTSYI APVALGQICG FGAHGYVLAL QALQNRL
           REDFRHRSYL SRAALGQICG FGAQGYIMAL DALRAHL
           RESFRHTSYI SKAALGQICG FGSQGYLMAL DALRAHL
           REAFRHVSHI APVALGQICG FGAQGYLLAL DALAAHL
           REEFRHTSYI AKVCIGVICG FGAQGYLLAM DAMKAHL
           REEFRHTSYI SKVCIGVICG FGAQGYVLAM DALKAHL
           RESFRHTSFL SPVALGLICG FGATGYVMAL DGIWAHL
           REAFRHHSMI APVCVGLILG FGAYGYPLAV TALVQHL
           REAFRHHSYI SPVAIGVMAG FGAKGYTLAI DALLGHL
           REDFRHHSYV SARADAVIAG CGTQGYTLAL HRIATLL
           REPFRHHSYI SARAQGVIVG CGVEGYEFAV RRMATLL
           RERFRHHSYV SARAEGVIAG FGTDGYGFAL RRIKTLL
           REAFRHHSYV SAIATGVIAG FGSFGYVAAL EKLAQDV
