# Supplementary material for: Phylogenomic Analysis of Marine Roseobacters
Source: PLoS One. 2010 Jul 15;5(7):e11604. doi: 10.1371/journal.pone.0011604 (PMC2904699; doi:10.1371/journal.pone.0011604)
Supplement: File S1 — Protein sequence alignment of 109 HGT genes. Alignment was filtered by Gblocks to obtain reliable alignment regions for NJ or ML phylogenetic analyses. (0.20 MB ZIP) [file pone.0011604.s007.zip › 109HGTALIGN/ort665.txt]

    17    550
DSH        MYGDPALPPD FVSLPYANPD APKGGRIVLG EVGGFDSLNP HILKGRVPWQ 
JAN        MYGEPALGPD FSHLPYANPD APTGGRIVTG EVGTFDSLNP HIRQGSTPWQ 
RCC        MYGDPALPPD FVSLPYANAD APKGGRIVTA EVGSFDSLNP FIRKGSVPWQ 
LVE        MYGDPALPPD FVSLPYANPD APKGGRIVTS EVGGFDSLNP FILKGSVSWQ 
OAN        MYGDPALPLD FAHLPYANPD APTGGAIVTA NVGGFDSLNP FIVKGSVHWQ 
SSE        MYGEPALPPD FVSLPYANPD APKGGKIVLG EVGSFDSLNP HILKGTPPWQ 
RHB        MYGEPALPAD FKHLPQANPD APKGGEIVFA ESGSFDSLHP VITKGNPPWQ 
SUL        MYGDPALPPD FVSLPYANPD APQGGAIVLG NTGGFDSLNP FVRKGTSPWQ 
OIN        MYGEPDLPSD FSALPYVNAD APKGGAIVLG NTGGFDSLNP FVRKGTAPWQ 
RDE        MYGTPALPPD FVSLPYARPE APKGGSITLG NTGGFNSLNP YVHKGTAPWQ 
RLO        MYGDPALPPD FVSLPYARPD APKGGSITLG NTGGFNSLNP YVHKGTSPWQ 
PGA        MYGDPALPPD FVSLPYANAE APKGGKVVFG NTGGFDTLNP FAPKGTPPWQ 
RGR        MYGQPALPPD FVSLPYANPD APKGGTVVFG NTGGFDTLNP FAQKGTPPWQ 
SIL        MYGDPQLSPG FESLPYVNPE APKGGAVVFG NLGGFDSLNP FTQKGNPPWQ 
SPO        MYGAPALPPD FVSLPYANPD APKGGRVVFG NTGGFDSLNP FAQKGTFPWQ 
ROS        MYGAPALPPD FVSLPYANPD APRGGAVVTG NVGGFDSLNP FILRGNPPWQ 
OBA        MYGDPALPPD FVALPYVNPD APKGGRLVSG NAGGFDSLNP YVITGNPPWQ 

           LRFLAHESLM ARNYDEPFAL YGLLAESVEV DPDGLWVAFT LRPEARFSDG 
           LRFLTYESLL GRSWDEPFTL YGLLAESVDI ADDNLSVEFV LREEARFSDG 
           LRFFLGESFM GRSLDEPFSL YGVLAESVET GPNREWVEFT LREEAAFSDG 
           LRYFVGESLM ARSLDEPFTL YGLLAESVQT SPDRDWVEFT LRPEARFSDG 
           LRFLMGESLM GRSLDEPFSL YGLLAESVET AEDRSWVEFT LRPEARFSDG 
           LRFLAYESLM GRSYDEPFTL YGVLAESIEV GPNREWVEFT LRPEAKFSDG 
           LRYMIFESLL GRSYDEPFTL YGLLAETVET GPNREWVEFT LREEAAFSDG 
           LPFFTHESLM GRSWDEPFAL YGLLAESIEV PEDRSWVEFT LRPEARFSDG 
           LPHFTHETLM GRSWDEPFAL YGLLAETIEV PDDRSWVEFT LREEARFSDG 
           LRFFTHEALM GRSWDEPFTL YGVLAESVEV PEDRSWVEFT LREGAQFSDG 
           LRFFTHEALM GRSWDEPFAL YGVLAESVEV PDDRTWVEFT LREGARFSDG 
           MRFWGYESLM GRSADEAFTL YGLLAESIEV PDDRAWVEFT LRPEARFSDG 
           MRFWGYESLM GRSQDEAFTL YGLLAESIEV PDDRSWVEFT LRPEARFSDG 
           MRFWGYESLM GRSYDEPFSL YGLLAESIET PEDRSWVEFT LREEARFSDG 
           MPFWSYESLM GRSWDEPFTL YGLLAESVEV PPDRAWVEFT LREEARFSDG 
           LANLTHETLM GRSWDEPFTL YGLLAESVET DDDRRWVEFT LRPEARFSDG 
           LRFLISESLM YRSQDEPFTV YGLLAESVEV PEDRSWVEFT LREEARFSDG 

           SPVTVEDVLW SFETLGTVGH PRYLGAWAQV QSAEATGPRS LRITFTEPNR 
           SPVTVEDVIW SFETLGTEGH PRYLGAWSRV EGIEATGDRS VRITLAEADR 
           SPVTIEDVMW SYETLGTVGH PRYLGFWSKV ESLEQVGDRT VRFTFNTEDR 
           SPVTVADVIW SFETLGTIGH PRYLGFWTRV ASIAQTGDRS VRLTFNVADR 
           SPVTVQDVIW SYETLGTVGH PRYHGFYNKV DSIKTVGERG VRFNFAEEDR 
           SPVTVEDVMW SYETLGTKGH GRYRGFWAKV DSMEQTGERS VRFIFNEDNR 
           SPVTVEDVMW SYEILGTEGH PRYLGAWGKI EKMEQTGPRS VRFTFNTVDF 
           SPVTPEDVIF SYDMLGTEGH PRYHGLYAQI DSITQTGPRS VKMVFNTDNR 
           SPVTVEDVIF SFELLGSEGH PRYHGLRQQI DTIEQTGPRS LRMTFNSDNR 
           SPVTVEDVVF SYDLLGTQGH PRYHSLQSQI EDITQTGPRS LRITFNTDNR 
           SPVTVEDVLF SYEVLGTEGH PRYHSLHAQI DTITQTGPRS LRITFTGDSR 
           SPVTVADVIW SYETLGQEGH IRYRRFWNQI DSIEQTGERS LRITFNEDNR 
           SPVTVEDVLW SYETLGTEGH IRYRRFWNQI DSIEQTGERS LRITFNEENR 
           TPVTIEDVIW SYETLGTEGN LRYRGFWAKV DSIEQTGPRS LRLTFNVEDR 
           SPVTVEDVIW SYQTLGTEGH LRYRGFWSRI ASIEATGPRS LRITFADEDR 
           TPVTIEDVLW SYETLGTTGH PRYRGFWTKV DSIAQTGPRS LRLTFTEDDR 
           SPVTVEDVMW SYETLGTEGN ARYRGLWTLI EKMEQTGPRS VRFTFNKIDR 

           ELALIMGMRP ILKKAQWEGK DFAESGLDEA PISSAPYVIA DFEPGRFVTL 
           ELAMIMGLRP ILQAAQWDGA EFTDSGLDTV PIATAPYTVT DFEAGRFVQL 
           ELALLAGLRP ILKKDQWDGV DFAESTTAIV PITSSPYVID DFDPGRFVSL 
           ELALLAGLRP ILKKAQWEGV DFAQSTLDVV PITSAPYVID DFEAGRFISL 
           ELALLAGLRP ILQKAQWDGL DFAESGLDVV PITSSPYTIT DFEAGRHIEM 
           ELALLAGMRP ILKKAQWDGV DFENSGLDVV PITSAPYQIT DYEPGRFVEL 
           ELPLIMGLRP ILKKAQWEGH DFQASGIDVI PIGSSPYVIG DFEPGRYLNL 
           ELALLAGMRP ILSKAQWEGR DFANAPLADI PLGSGPYVVS DYKAGKQVTL 
           ELALLAGMRP ILSKAQWEGQ DFANAPLEEF PLGTGPYVIS DYQAGRHVTL 
           ELALLAGLRP ILSKAQWEGR DFANAPLADI PLGTGPYVIS DFEAGRFVQL 
           ELALLAGMRP ILSKAQWEGR DFANAPLADI PIGSGPYVVS DYEAGRFVQL 
           ELALIAGLRP ILKKGQWDGK DFAASGLDEA PIGSGPYTVA AFEPGRFIRF 
           ELALIAGLRP ILKKSQWATK DFADSGLDEA PIGSGPYVVA GFEPGRYITF 
           ELALIAGLRP ILKKSQWDGR DFADAPPNEA PIGTAPYVVS DFELGRSVTF 
           ELAMLAGLRP ILQKAQWEGR SLSEGNIHDI PIGTGPYVVS AYEPGRYVTF 
           ELALLAGLRP ILQKSQWEGR DITEAGIDDI PLGTGPYVVS DYEINRHVTL 
           ELPLVTGLRP ILKKAQFADR SFTGLSLQEA PIGSAPYHVS AFEPARSVTL 

           RRNPDYWAAD PIRRGVHNLD EIRMEFFGDA GVMFEAFKAG ILTSIRETNT 
           TRNPDYWGAD PFRRGTNVID EIRMEFFADG TAMREAFTSG IVTTQRETSA 
           RRNPDYWGAD PFRVGTHNLD EVRLEFFGDE TAAFEAFKVG EVNATREFNV 
           RRNPDYWGVN PFQRGLHNFD EVRIEFFGDE TAAFEAFKTL EVTTNREFNV 
           TRNPDYWGTG PFVNGLYNLD TIRMEFFGDE TAAFEAFKVG EVNTNREFNV 
           TRDPDYWGKD PFKVGTDNLD TIRMEFFADA TAHFEAFKAG VITSLRETNV 
           ERNPDYWGKD PFMQGQMNFD TIRYEFYGDG DVVFEAFKAG EANTYRETNA 
           TRNPDYWGKD PFRKGTHNID EIKLDFYGDA NVLFEAFKAG EISALREFNA 
           TRNPDYWGAE PFRQGTHNYD EVKIDFYGDA NVLFEAFKAG QISAVREFNA 
           TRNPDYWGAD PFRRGTHNID RIKLDFYGDA SVMFEAFKAG DISAVREFNA 
           TRNPDYWGAD PFRRGTHNID QIKLDFYGDA SVMFEAFKAG EISALREFNA 
           SRNPDYWGRD PLRRGTNNFD EIRLDFYGDQ TVLLEAFKAG EISAIREFNA 
           ERNKDYWGND PFRRGTNNFD EIRLDFYGDQ TVLLEAFKAG EISAIREFNA 
           TRNADYWGKD PLRRGTNNFD EMRLEFFGDQ TVLFEAFKAG ELSAVREFNA 
           ARNPDYWGAD GFRRGTMNFD EMRIDFFGDG TVLMEAFKAG ELSAIREFNA 
           KRNPDYWGRD PLRRGTNNFD EIRIEFYGDD TVLKEAFKAG LVSYVREFNA 
           TRDPDYWGKD PIRAGTNNFD EIRIEFYGDN AVLFEAFKGG EISYIREFNA 

           AKWNRDYDFP AMQAGEVVKS VIPHERPSGI TGFAMNTRRA DFADWRVRDA 
           TAWANDYDFP RVQAGEVELV EVPHQRPSGM TGYVMNTRTP LFSDWRVREA 
           VRWDTRYDFP AVQSGDIVKE EIAHQRPSGM TGFAMNTRRD HLADWRVRDG 
           ARWDGQYDFP AVQSGDVTLS VLGHERPSGM TGFVMNTRRA QFADWRVRDA 
           AKWDSQYDFA LMQSGDFVRS ILPHSRPSGI TGFVMNTRLP QFEDLRVRDA 
           ETWNSQYDFP AVRNGDIVKS EIGHQRPTGI YGFVMNTRRE LFADWRVRDA 
           EKWATQYDFP AVQSGDVVLS EIPHKRPTGI QGYVMNTRSP QFQDWRVREA 
           ESWETQYDFP AVQRGDVVKS TFAHSKPSGM TGLVMNTRRA PFDDIRVREA 
           ETWATQYNFP AIARGEVLKS TFPHSKPSGM TGFVMNSRRA PFDDWRVRDA 
           EKWATQYDFP AVARGDIVKS EIPHGKPSGM TGFVMNTRTP PFDDWRVREA 
           DKWARLYDFP AVARGDIVKS EIPHGKPSGM TGFVMNTRTP PFDDWRVREA 
           AKWDKAYDFP AIAIGDVVKT VIPNGKPSGM TGIAMNTRRA PFDDWRVREA 
           AKWDRAYDFP AVTNGDVVKT LVPNGKPSGM TGLGFNTRRA PLDDWRVREA 
           AKWDSDYGFA RVQNGDVIKT EIPNQKPSGM TGLVMNTRRA PLDDWRVRQA 
           QKWDSAYDFP AAQRGDVIKT EIAHGKPSGM TGFVINTRRA PFDDWRLREA 
           EAWATQYDFP AVARGEITLS EIPHGKPSGM TGFVMNTRRP PLDDWRVREA 
           EKWNRDYDFP AVRSGDIVLS EIDSGRPSGI TGFVMNTRRP PFDDIRVRDA 

           LIHAFNFELI NRTLNGAEVP RITSYFSNSV LAMQDGPATG RVAELLAPYA 
           MIQAYNFEFI NATVNGGVDP RITSPYSNSP LSMNPGPAEG RVLELLEPFA 
           LIHAFNFEFI NETMTGSAQP RITSYWSNSP LGMDSGPATG RVAEFLTPFA 
           LIHAFNFEFI NDAMTGGAQP RITSYWSNSP LGMHHGPATG RVAEFLAPFA 
           MIHAFNFEFI NDAMTGGVQP RITSYFSNSP LAMQDGPATG RVLEFLQPFA 
           MLHVFNFEYI NDVQTGGVQP RITSYYSNSE LGMRDGPAEG KVRELLEPFA 
           MIQVFNFEFI NQTLNGGREP RIQSYFHNSV LGMEVGPATG RVAEYLSAYD 
           LIAAFNFEYI NETLTGGAQP RITSYFSNSP LAMQDGPATG RVAELLTPFA 
           LISAFNFEYI NETLTGGALP RITSYFSNSD LAMRDGPATG RVFDLLADYA 
           MILAFNFEFI NDTLTGSSQP RITSYFSNSE LAFVPGPATG KVADLLSPFA 
           MILAFNFEFI NDTLTGSSQP RITSYFSNSE LAFVPGPATG KVADLLSPFA 
           LIRAFNFEYM NETLTGGTQP RILSYFSNSY LALQPGPAEG KVRALLAPFE 
           LILAFNFEYM NETLTGGTQP RISSYFSNSY LAMQPGAAEG KVADLLSPFA 
           LIEAFNYEFI NDTLTGGRLP RITSYFSNSY LSMQPGEATG RVAELLEPFK 
           LLLAFNFEFI NDTVTGGVMP RITSYFSGTD LAYRPGTASG REAELLAPFA 
           LITAFNFEYI NDTLTGGRQP RITSYFSGSE LGMDHGPATG RVRDLLTPLA 
           MLHAFNFEYV NETLTGGRQT RITSYFSHSD LGMREGPAQG RVRELLAPFA 

           LPPGALEGYT LPVSDGSEAN RRNIRAALRL MDEAGYTIEE PFTFEILLSQ 
           LRPGAIEGYA LPVSDGSERN RSGIRTAIAL MQEAGYTVED PVTFEILLQT 
           LVPETIEGYA LPVSDGSERN RAGTGKAFEM FEAAGWTVQD DFELEILLDQ 
           LIPGTLEGYN LPIGDGTERN RAGTAAALDL MAQAGWTVQD PFTFEILLQQ 
           IPADAISGYE LPVSDGSERN RANIGAALDL MEQAGYTVQD AFTFEILLAS 
           LLPGALEGYS LPVADGTVRN RANTAQALDL MAEAGYTIED PVTFEILIRQ 
           LPPGALEGYA LPASDGSERN RAGVARALDL MAEAGWTVQD EFTFEIVLNQ 
           LPAGALDGYA LPVSDGSARN RAGIRRAMGA LADAGFSADG PLSFSILLSK 
           LPPGTVDGYT LPVADGSVRN RSGIRAAMQQ LNAAGYKAEG PLTFTILLSK 
           LLPGTLEGYV LPQSDGSERN RRGIRRALAL LNDAGWTVKE PLAFTILLTQ 
           LLPGTLEGYT LPQSDGSERN RRGIRQAMAL LQEAGWSAQD PLAFTILLSQ 
           LLPGVLEGYS LPVSDGTERN RKNLRAATKL LAEAGWTVQD ALELQVLLTP 
           LVPGVMEGYR FPESDGSERN RKNLRAATKL MAEAGWTVVD ALELQVLLTP 
           LLPGTLEGYA LPVSDGSERN RANLRRARAL LQDAGWTVGD TMALKVLLQN 
           LPPGTLEGYA LPQGDGTARN RTNLRRAAQF LEQAGFRIEQ PLALRFLLRQ 
           LPPGTLEGYS LPVGDGTARN RTALRRAVDL LNEAGWQVQN PLSLTVLLQQ 
           IPEGALEGYA LPVSDGTPRN RRNIRKAVAL LEEAGWSVDG PFRFSLLLRQ 

           GEVQSMINIY AKSLERLGVS VDITTVDSAQ YRERTDAYDF DMTYYTRGLS 
           GENDAITNIY TEALERLGID VQVTRVDSAQ FRERRDVYDY DMIYYRWGLS 
           GEMQSIIDLY MESLARIGIT SVMTVADSAQ FKERTDAFDF DMVYYRRGLS 
           GENQSIVDMY VQSLGRIGIS PRVSLADGAQ YKERVDAYDF DMTYYRVGLS 
           GENQSMVDMY VESLSRLGIT PTLTVVDGAQ YSERTDAYDF GMTYYRRGLS 
           GDNVSIAEIF STSLKRLGID ATVVMVDSAQ FEDRTKSYDF DMAYYERGLS 
           GQDRQVIDIY AASLARIGIT PTISAMDSAQ YTERTNSYDF DMAPYWRSLS 
           GENIAIAELY IQALARLGIT ARVDAVDDAQ FVARNAAFDF DMAIFRRALS 
           GENLAIAELY TQSLKRLGIT AQIETVDDAQ FVARQNEYDF DMTFFRRSLS 
           GENKAITDLY VSALRRLGVD VSVETTDNAQ YIQRTNAFDF DMTPYRRALS 
           GENKAITDLY VSALRRLGID VAVETTDSAQ YVQRTTAFDF DMTPYRRALS 
           GEMRSVVEIY ARALERLGIS LSSDIVDSAQ FVQRQQAFDY DMTFFRRAMS 
           GEMRSVVEIY ARALERLGVT LIADVVDSAQ FVERQRAFDF DLTFFRRAMS 
           GEMQKAVDIY ATALERLGIS LTTDLVDSAQ YVERQDAYEF DLTFFRRALS 
           GDMQTVLEIY TRALERLGIA AQIEKVDNAQ YTARVAELDF DLTPFRRDLS 
           DQASAMMDIY ARALERLGIT LKVEMTDKAQ YAEREAQFDF DLTMMRRSLS 
           GELQTISDLY VKALERLGIQ VNVEVVDNAQ YQLRLTDFDF DMTDIRRQFS 

           LSPGNEQRLY WGSEGVDIPG SRNWPGIDSA AVDGLIDAML SAKSQEDYIA 
           LSPGNEQRNY WGCEAGLVDG GRNLHGGCNP AIDAMIDEML SASSQDNYRA 
           LSPGNEQYNY YGSENANEVG GRNLMGVQSP AADAMIGRLL TSESQDDFVA 
           LSPGNEQFNY FGAAAADQPG GRNVMGLKSP AVDAMINRLL TSQSQDDFVA 
           LSPGNEQYLY WGIDAADVIG GRNMMGVKSE AIDAMINLLL TSASQDDFLA 
           LSPGNEQYLY WGAAGVDTPG TGNWMGMNSP AADAMIGEML TADSHDDFVS 
           LSPGNEQRLY WGSAMVGENG SRNWMGVESD AVDGLIEEML TADSQEDFQA 
           LSPGNEQRYY WGSEAADQEG SRNLMGVKSP AIDAMIDTMV GASSAEAFTA 
           LSPGTEQRFY WGSEAADQPG TRNLMGVRSP AVDAMIDQML QARESADFVA 
           LSPGNEQRFY WGSASADQEG SRNLMGARSP VIDAMIDAML DARTQEDFVA 
           LSPGNEQRFY WGSAAADQEG SRNLMGATSP VIDAMIDAML VARSQEDFVA 
           LSPGNEQYLY WGSTAAQQKG SRNLIGIEDP AVDAMIDAML VSTSKEDFTA 
           LSPGNEQYLY WGSASADQEG SRNLTGVSDP AVDAMIDAML ISKSREDFIA 
           LSPGNEQMLY WGSAGADTPG SRNLMGMKSP AAEAMIQHML TTKSSEEFIA 
           LSPGNEQRLY WGSHSAGQPG TRNLMGAASP AIDAMIDRML AATTEDELTA 
           LSPGNEQTYY WGADYADQPG SRNLMGMKSS AAEAMIRAML TARDRAEFVA 
           LSPGNDQRIY WGSDVADTPG SRNLMGVASP AIDATIDAML ASRSGEDFTA 

           TVRALDRVLT AGRYVIPIWF NPVSRIAHAA DLTYPPAYGD WISFHPDVWW 
           AVRALDRILI SDRYVVPFHH NPISRIAYNS ELNFPPIYGD WVGWQPDVWW 
           AVKALDRVLT AGRYVIPIYQ WNISRIAQAK ELKHPPIFGD WPGWQPDVWW 
           AVQALDRILT AGRYVIPIYQ WNISRIAHAR ELRYPPIFGD WPGWQPDVWW 
           ATQGLDRLLT AGRYVIPIYQ WNISRIAHDK NLHYPPIFGD WPGWQPDVWW 
           AVRALDRVLT TGRYVIPMYR YDLSRIAHAK QLKYPPVYGD WLGFQPDVWW 
           ATKALDRVLT AGRYVIPIWY SDVSRVAHVK ELHYPPMYGD WLGFQPELWW 
           ATRALDRVLT AGRYVIPFWQ FTEDRIAHVA AMKYPPLYGD GPNYMPEVWW 
           ATRALDRILT AGRYVIPFWQ FDEGLIAHDA RMAYPPLYGD GPNFMPEVWW 
           AVRALDRALT AGRYVIPFWQ YTIGRIAHDA RLHFPPIYGD GPNFMPQVWW 
           AVRALDRTLT AGRYVIPFWQ YTVGRIAHDA RLRFPPIYGD GPNFMPQVWW 
           AARALDRLLT AGRYVIPVWQ YAEGRIAHVK ELKFPPVSGD GITYMPEVWW 
           AARALDRLLT AGRYVIPIWQ YSEGRIAHVK ELKFPPVSGD GIGYMPEVWW 
           AARALDRVLT AGRYVIPIWQ YAKSRIAHEA SLRYPPIYGD GIYYMPEVWW 
           ATRALDRVLT AGRYVIPIWR FDVGRIAHIR QLRFPPIYGD GPQYMPDVWW 
           ATRALDRVLM AGRYVIPIHQ YSVGRIAHKS QLKYPPIYGD GIGFLPEVWW 
           ATRALDRLLT AGRYVIPIHS YDVGRIAHVD ELTYRPLYGD SVYFLPEVWW 
