# Supplementary material for: Phylogenomic Analysis of Marine Roseobacters
Source: PLoS One. 2010 Jul 15;5(7):e11604. doi: 10.1371/journal.pone.0011604 (PMC2904699; doi:10.1371/journal.pone.0011604)
Supplement: File S1 — Protein sequence alignment of 109 HGT genes. Alignment was filtered by Gblocks to obtain reliable alignment regions for NJ or ML phylogenetic analyses. (0.20 MB ZIP) [file pone.0011604.s007.zip › 109HGTALIGN/ort669.txt]

    17    383
DSH        SLLVQDARTA KRNAAEARFK MYGLAAVITG ILALVLLLAS ILSNGLSAFQ 
ROS        SLLTQDARTK QRNAKEARFR MMGLVAVTIG LLSLVGLLTS ILASGLSSFQ 
OAN        SLLQTDPHTK KRNAAEKRFR MYGLSAIGIA IVALVILLVS IIGNGASSFR 
RCC        SLLASDARTK KRNAAEARFK AYGLSAIVVA MLALAILLTS VLTNGLSSFQ 
JAN        SLFASDARTA KRNRAERRFR VYGMAAVGVG ILALIVLLAS ILGNGLSAFK 
PGA        SLLQQSERTR KRNAAERRFR GYGISAITVG LLMLAVLVFT IVSRGTGAFQ 
RGR        SLLQHSARTR KRNAAERRFR AYGIAAISVG LLMLCVLVTT IVGRGTGAFQ 
SIL        SLLELSDRTK RRNAAETRFK AYGIAAIAVG LLMLVVLVTT IVSKGTGAFQ 
SPO        SLLTPDARTR RRNRAEARFR AYGMGAILIG LMMLAVLVFT IVSRGTGAYT 
SUL        SLLKPDARTV KRNRAEARFK SYGIAAIAVG LLMLAILLTT IIGRGVGAFQ 
OIN        SLLVQDGRTK RRNAAEGRFK LYGIVAITIG LLMLLTLLFT IVSRGTGAFQ 
RDE        SLLTQDARTK KRNAAETRFK AYGLIAISIG LLMLITLIFN IVSRGTGAFQ 
RLO        SLLTQDARTK KRNAAETRFK AYGMIAISIG LLMLITLVFN IVSRGTGAFQ 
RHB        SLYDVDARTK KRNAAEKRFR IYGMIAIGLG LVFLVALLST IVVRGIPAFQ 
SSE        SLTAADARTK HRNAAEKRFQ MYGLAAIGTG IFFLVVLLWA ILANGLTAFQ 
OBA        SLLTVDERTR RRNASEGRFK TYGIVAIAIA LFFLVVLVVA ILRSGLPAFT 
LVE        SLLEQSALVR KRHRTGTILR WLGFSAITLV LMFLAILLWS IVSRGVPALF 

           QTYVTLEIAL PEDKLDLIAT AMEAKLAEAG APAQLRDFVL ANPQVVGTTQ 
           QTYIELEVYL DPAKLDLIDA AMGAAIERVG APASLRDFVL ANIDRIGETV 
           QTYLSFPVTI NATEIEIIQI SLLAYLTNND AGATFRRFIL ANPDAAGTTF 
           QTFISLPIEL AEERVDLLRA AIVAEVERQG AAATVRNRVL ANPDLVGETI 
           QTYISYPLVL SEDRLDVLAL SLEAFLEAEG APAQVRAMVL ANPDLLGQTI 
           QTFITLDVEL LESKLDLIKN AVQAKVAELG AAAQLRAYVV ENPDQIGQTV 
           QTFVTLEVEL LESKLDIIRA AVEAKVAELG AAATLREFVI ANPDQIGETV 
           QTFITLPVEL LESKLDIIRN AVEAKVTDLG AAATLREFVI ANPDQIGTTV 
           QTFVTLDVEL LESKLDLINA AFETAMDKAG AAAQLRDYVI ADPERIGQTV 
           QTFLTLNVQL LEEKLDLMAA ALEAKVAETG AAAQLRDFVL DNPELIGTAV 
           QTFVTLSVPL LEDKLDLLKA AFETKVEDTG AAAQLRDHVL ANPELIGSVV 
           QTFVTLEVSL PADKLDLLRT AFEEHVAEQG AQAQLRNFVL ADPSVVGQRV 
           QTFVTLEVSL PADKLDLLRT AFEEHIAEKG AQAQLRNFVL ADPSVVGERV 
           QTKLTLPIAL PEETLDLIEQ ALADALDANG AAAVVRDEVL ANPELVGTTH 
           QTFIEVPVYL DEAKLDLIQQ AILAQVQDEG AAAQLRDYVI ANPDRIGQTI 
           ATVADVEITI TQEEFDLFIG KLQRQLSENG VGGDIREFYR ANPAQLGEPV 
           QYQAQIELYY DPAVLNIFTS SLRSTLENAG NRRDVRDQLV DNPDLVGTTE 

           TFELLANGRI DGYLKGRVSM ESASLDKNVS PAQLQLTDAL LEEGALEKRF 
           QFDLLAAGRI DGFFKGRVTM ETAALDRNIS PEQLQLADQL KEAGILTTKF 
           QMNLLTNGRI DGYFKGRVTA QTALLDKNVT PAQLILADRL ADQGTLVQRF 
           TFDLLAAGRI DGYFKGRVTL ETAALDGNTS PEALMVAQAL ADAGVIETKF 
           DAEILLGGRI DGFFKGRVTM ESAERDRNVS VNQLLLAQAL AERGEVVIRF 
           TFRFLASSRV DGYLKGRVSR DSIVNDKSIS PAQLDLVDAL VAAEVAAKTF 
           EFRFLASSRV DGYMKGRVSR DSIANDKSIS PEQLDLVDAL VSAGVVEKTF 
           EFRFLAQSRV DGYLKGRVSR DSIENDKNIS VEQLDLVDAL VAANVIEKTF 
           SFRFLANSRV DGYLKGRVTR ESIANDKSIS TEQLDFVDQL IAAGMIRKTF 
           EFKFLTNSRV DGYMKGRVTR DSIANDKSIS AEQLDLVDAL VADGALEKRF 
           EFEFLTNSRV DGYLKGRVTR ESIANDKNIS AEQLDLVDAL VADGSLAKRF 
           AFEFLASGRV DGYLKGRVSR DSIENDKNIS PAQLDLVDQL VEAGTIEKRF 
           DFEFLASGRV DGYIKGRVSR DSIENDKNIS PAQLDLVDLL IEEGTVEKRF 
           TFEILAASRV DGYLKGRVTR ESVARDNNID AAHFDVVDAL RDAGIIAKGF 
           DFRILASSRV DGYFKGRVKR DDLARDKNID AEHLDLVDQM RRAGLIQKSF 
           SFQLSASSRV DGYFKGRVTR EALQDSRFLQ LSDLDLVDAL EEAGIIRQSF 
           KTGVPIDISV TRYLSGELSV GTAQMPPGFD IGQLALVDAM VEADLISNSF 

           NWGFFTNPDA SEAAGLGVAI MGSLYMMMIV LCLALPIGVA ASIYLEEFAP 
           NWAFFTAPDA SEAAGLGVAI IGSIYMMLIV LVLALPLGVA ASIYLEEFAP 
           NWAFFTNPDA SEAAGLGVAI LGSLYMMAVV LCLALPIGVA ASIYLEEFAR 
           NWNFFTAPDA SEAAGLGVAI LGSLYMMLVV LFLALPIGVA SSIYLEEFAP 
           NWDFITWPDA SEAAGLGVAI IGSLYMMIVV LVLALPIGVA ASIYLEEFAP 
           NLDFITGADA SEAAGMGVSM MGSLFMMLVV LALALPIGVA ASIYLEEFAP 
           NLAFITGADA SEAAGMGVSM LGSLFMMLVV LALALPIGVA ASIYLEEFAP 
           NLDFILGSDA SEAAGMGVSM LGSLFMMFVV LALALPIGVA ASIYLEEFAP 
           NLDFILGSDA SEAAGMGVSM VGSLFMMLVV LVLALPIGVA ASIYLEEFAP 
           NIDFITGADA SEAAGMGVSM LGSLFMMLVV LALALPIGVA ASIYLEEFAP 
           NLDFITGADA SEAAGMGVAM IGSFAMMLVV LVLALPIGVA ASIYLEEFAP 
           NLAFITGADS SEAAGIGVSM IGSLVMMLVV LVLALPIGVA ASIYLEEFAP 
           NLSFITGADS SEAAGMGVSM VGSLVMMLVV LVLALPIGVA ASIYLEEFAP 
           NFDFITGADA SEQAGIGVSM LGSLFMMFVV LGLSLPIGVA ASIYLEEFAT 
           NTEFIFGADA SEQAGLGVSM LGSFFMMLVV LALSLPIGVA ASIYLEEFAP 
           NWTFIQGADS GGGAGIGASV VGSFFMMLVV LFLSLPIGVA ASIYLEEFAP 
           RWHFFTNPYS QEITGIGPAL MGSAYMMLVV LVFSLVFGVA ASIYLEEFAP 

           KNRLTDLIEV NISNLAAVPS IVFGILGLAI FINFAGLPQS APIVGGLVLT 
           KNRWTDLIEV NISNLAAVPS IVFGILGLAI FINMVGLPQS APIVGGLVLT 
           KSWITDVIEV NIANLAAVPS IVYGILGLAI FINFAELNQS SPLVGGLVLT 
           KNRITDIIEV NISNLAAVPS IVYGILGLAI FINFMEFNQS SPLVGGLVLT 
           KNRLTDVIEV NISNLAAVPS IVYGILGLAV FINFMEFNQS SPLVGGLVLT 
           KNWITDVIEV NISNLAAVPS IVFGILGLAV FINYMHLPMS APLVGGLVLT 
           KNWLTDIIEV NISNLAAVPS IVFGILGLAV FINYMHLPMS APLVGGLVLT 
           QNWITDIIEV NISNLAAVPS IVFGILGLAV FINYMHLPTS APLVGGLVLT 
           KNWLTDVIEV NISNLAAVPS IVFGILGLAV FINYMHLPMS APLVGGLVLT 
           KNLLTDIIEV NISNLAAVPS IVFGILGLAV FINYMHLPNS APLVGGLVLT 
           KNWITDIIEV NISNLAAVPS IVFGILGLAV FINYMHLPNS APLVGGLVLT 
           KNWITDVIEV NISNLAAVPS IVFGILGLAV FINYMHLPNS APLVGGLVLT 
           KNWITDVIEV NISNLAAVPS IVFGILGLAV FINYMHLPNS APLVGGLVLT 
           QNRFTDIIEV NISNLAAVPS IVFGILGLAV FIQFMHLPQS APLVGGLVLT 
           QNRWTDLIEV NISNLAAVPS IVFGILGLAV FIQFMHLPQS APLVGGLVLT 
           QNRWTDMIEV NISNLAAVPS IVFGILGLAV FIQFMHLPQS APLVGGLVLT 
           KNRFTNFIEI NIANLAAVPS IVFGILGAAI LFTLMDLGFG SALLGGLVLS 

           LMTLPTIIIS TRASLKSVPP SIRDAALGVG ASKMQAVFHN VLPLAAPGIL 
           LMTLPTIIIA TRAALKSVPP SIRDAALGVG ASKMQAIFHH VLPLAMPGIL 
           LMTLPTIIIS TRASLKSIPP SIRDAALGVG ASKMQSVFHH VLPLAAPGIL 
           LMTLPTIIIS TRAALKSVPP SIRDAALGVG ASKMQSVFHH VLPLAAPGIL 
           LMTLPTIIIA TRASLRAVPP SIRQAALGLG ASKMQSVFHH VLPLAMPGIL 
           LMTLPTVIIS TRASLKSVPP SIRDAALGVG ASRMQAVFHH VLPLAAPGIL 
           LMTLPTVIIS TRAALKAVPP SIRDAALGVG ASRMQAVFHH VLPLAAPGIL 
           LMTLPTIIIS TRASLKAVPP SIRDAALGVG ASKMQAVFHH VLPLAAPGIL 
           LMTLPTIIIS TRASLKSVPP SIRDAALGVG ASKMQAVFHH VLPLAAPGIL 
           LMTLPTIIIS TRASLKSVPP SIRDAALGVG ASKMQSVFHH VLPLAAPGIL 
           LMTLPTIIIS TRASLKSVPP SIRDAALGVG ASKMQSVFHH VLPLAAPGIL 
           LMTLPTIIIS TRASLKAVPP SIRDAALGVG ASKMQSVFHH VLPLAAPGIL 
           LMTLPTIIIS TRASLKAVPP SIRDAALGVG ASKMQSVFHH VLPLAAPGIL 
           LMTLPTIIIS TRASLKAVPP SIREAALGIG ASKMQTVFHH VLPLAMPGIL 
           LMTLPTIIIS TRASLKSVPP SIRDAALGVG ASKMQAVFHH VLPLAMPGIL 
           LMTLPTIIIS TRASLKAVPP SIRDAALGVG ASKMQAVFHH VLPLAMPGIL 
           LMTLPTIVIA TRAALKAVPP SIADAALGVG ASKVQMVFHH KLPLAAPGIL 

           TGTIIGLAQA LGETAPLLLI GMVAFVRFFD PASALPVQIY NWTQRSDPAF 
           TGAIIGLAQA LGETAPLLLI GMVAFVRFFD PAAALPVQVY NWTQRGDPAF 
           TGTIIGLAQA LGETAPLLLI GMVAFVKFGE ASTALPVQVF NWTQRSDPAF 
           TGTIIGLAQA LGETAPLLLI GMVAFVRFGE ASTALPVQVY NWTQRSDPAF 
           TGTIIGLAQA LGETAPLLLI GMVAFVRMGD GATALPVQVY SWTQRSDPAF 
           TGTIIGLAQA LGETAPLLLI GMVGFIALLA PNSAMPAQIY EWAKRADPAF 
           TGTIIGLAQA LGETAPLLLI GMVGFIALLS PNSAMPAQIY EWAKRADPAF 
           TGTIIGLAQA LGETAPLLLI GMVGFIALLS PNSAMPAQIY EWAKRADPAF 
           TGTIIGLAQA LGETAPLLLI GMVGFIALLS PNSAMPAQIY EWAKRADPAF 
           TGTIIGLAQA LGETAPLLLI GMVGFIALMD PNSAMPAQIY EWAKRADPAF 
           TGTIIGLAQA LGETAPLLLI GMVGFIALMS PNSAMPAQIY EWAKRADPAF 
           TGTIIGLAQA LGETAPLLLI GMVGFIALMD PNSAMPAQIY EWAKRSDPAF 
           TGTIIGLAQA LGETAPLLLI GMVGFIALMD PNSAMPAQIY EWAKRSDPAF 
           TGTIIGLAQA LGETAPLLLI GMVGYIAFLD PNSAMPAQIY EWAKRADPAY 
           TGTIIGLAQA LGETAPLLLI GMVGYIAFMS PNSAMPAQIY EWAKRADPAY 
           TGTIIGLAQA LGETAPLLLI GMVGFVAFVD PNSAMPAQIY TWAARADAAF 
           TGTIIGIAQA LGETAPLLLI GLSVSTGLLE QAQSMPTVVY LLAQNQDAPV 

           VERASGAIIV LLVFLLIMNA VAILLRRRFE RRW
           VERASGAIIV LLVFLVLMNI AAILLRRRFE RRW
           VERASGAIIT LLIFLLIMNA LAIFLRKKFE RRW
           VERASGAIIT LLVFLLIMNA VAIYLRRRFE RRW
           VERASGAIIV LLLFLLAMNA IAILLRRRFE RRW
           YERAWGGIII LLIFLVTMNT VAVILRRRFE RRW
           YERAWGGIII LLIFLVTMNT VAVILRRRFE RRW
           YERAWGGIII LLVFLITMNT LAVILRRRFE RRW
           YERAWGGIII LLVFLVTMNT LAVILRRRFE RRW
           YERAWGGIII LLVFLITMNA IAVMLRRRFE RRW
           YERAWGGIII LLVFLISMNA IAVLLRRRFE RRW
           YERAWGGIII LLGFLVSMNT LAVILRRRFE RRW
           YERAWGGIII LLGFLVTMNT LAVILRRRFE RRW
           YERAWGGIII LLVFLMTMNI LAVILRRRFE RRW
           YERAWGGIII LLVFLLTMNI IAIILRRRFE RRW
           YEKAWGGIII LLLFLMTMNF IAIVLRRRFE RRW
           REGAQSAILV MLVLLFALNI LAIILRRKFE RRW
