# Supplementary material for: Phylogenomic Analysis of Marine Roseobacters
Source: PLoS One. 2010 Jul 15;5(7):e11604. doi: 10.1371/journal.pone.0011604 (PMC2904699; doi:10.1371/journal.pone.0011604)
Supplement: File S1 — Protein sequence alignment of 109 HGT genes. Alignment was filtered by Gblocks to obtain reliable alignment regions for NJ or ML phylogenetic analyses. (0.20 MB ZIP) [file pone.0011604.s007.zip › 109HGTALIGN/ort670.txt]

    17    349
SUL        LHSLPNYYGY NAAMLTAIPA LFVLAIWMLV QPMLIISVLA LAGLFIAMRT 
OIN        LHSLPSYYGY NAVMSVAVPA LLVLSIWLLV QPMLVVDLIA LAGLLIVLRE 
RDE        LHSLPNYYGY NAAMFAAVPA FGMLVIWLLA QPMMIVLAAA LVGAAASIFA 
RLO        LHSLPNYYGY NAAMFAAVPA LGMLVIWLLA QPMMIVLTAA LVGAAASIFV 
PGA        LHSLPAYYGH NVAFSALVPA LAVLAIWSLA QPMVIVGLLA MVGFAWAYGR 
RGR        LHSLPAYYGH NVALSAIVPA IAVLAIWSLA QPMMIVLLLS LGGFAWAYGR 
SIL        LHSLPSYYGH NVALSALVPA LVLLAVWLLA QPMIIVVLVA LGGFGWSYGR 
SPO        LHSLPVYYGL NVALTGLVPA LGVLAVWLLA QPMLIVAGLA LAGLAWSYMR 
OBA        LHSLPSYYGS NVAIKAVVPA FLLMIVWLLV QPLYVVLVLS VLGSLWGLRE 
SSE        LHSLPSYYGS NAAIKVVVPA FLLLIVWLLA QPLYVVIVLA LAGLGIALRE 
RHB        LHSLPNFYGM NVAMLAFVPA VLLLAIWVIV QPLVVVLVVA VAGFLYAYLG 
OAN        LNALPHQHGL NTALSTLLPP LAVMLLWALV VRIGALIGLA ATGFVLSLLR 
RCC        LVSLPNQHAL NTALSTAVPP AAAVLLFALY ARLSEILGLG VTGCALSLIG 
DSH        LHSLPNYYGM NVALFTTAPA LMVLVAWMLV QPGIIVLGIA LVGLGLSWLR 
JAN        LHSLPTYYGT NVTLLTVMPA LLVLGVWLII QPIVIVGTLA VAGLAYAAMR 
ROS        LHSLPNYYGQ AVALFTAVPA LLLMLTWLFV QPLLIVLGLA LALLVWSWLR 
LVE        THSRPHQHAW HVVFATAAPS LLVVMLWLFF AGIASSLVLA IAGFVIALRR 

           ARADFRARNT VERFLLGLLV LAASLAILTT VGIVLSMLFE TLNFFRLHPW 
           TNAEFRARNR VESGIKALLI LAASLAILTT VGIVLSMLFE TINFFNLHPW 
           SKADFRARNV VERFALGMLM LAASLAILTT VGIVLSMLFE SMNFFRMHPW 
           SKADFRARNV VERFALGMLM VAASLAILTT VGIVLSMLFE SMNFFRMHSW 
           THKDFRARNV VEQGIMALLI LAASLAILTT VGIVFSMLFE SINFFGLHAW 
           THKDFRARNV VEQGIMALLI LAASLAILTT VGIVFSMLFE SLNFFGLHSW 
           THKDFRARNV VEQGIMALLI LAASLAILTT IGIVLSMLFE TRNFFALHSW 
           THHDYRARNV VERGVLALLI LAASLAILTT IGIVLSMLFE TANFFGLHDW 
           SQAEYRARNI VERSIRALLV GAASIAVLTT LGIVLSLVFN TVEFFRLYPA 
           TNKDFRARNV VETSIRYLLI AAASIAILTT VGIVFSLIGN TIRFFSLYPA 
           TSGTLRARNR VETGILILLI TAALIAILTT LGIVLSLLFN TIEFFGLYPA 
           ISRDFRARNA SERWIMALLI FASTIAILTT LGIVLSMVTE TYSFFGQYDW 
           IKTETRARTY AERWILGLLI FASSIAIMTT VGIVFSMLFE TFNFFGQYDW 
           TNRDFRARNT VETAILGLLM LASTIAILTT LGIILSMLFE TRNFFSQYPW 
           THKDQRARNS VERAVLGLLM AASTIAILTT VGIVLSMLWD TRNFFQLYPW 
           VHPDQRARNA SETFVLALLI GASLVAILTT VGIVASLLFE TINFFKMYPA 
           ISAEFRARVV VERWISGFLI FASTMAILAT VAILAALTLP SLSFFREYGF 

           QDFFLGTTWA PNFSDLSILP LLWGTLYISI IALLVAVPIG LFAAIYLSEY 
           TDFFFGSSWA PNFSDLSILP LLWGTLYISF IALLVAVPIG LFAAIYLSEY 
           TDFFFGGTWA PNFSDLSILP LLWGTLYISI VALLVAVPIG LFAAIYLSEY 
           TDFFFGDTWA PNFSDLSILP LLWGTLYISI VALLVAVPIG LFAAIYLSEY 
           SDFFFGTTWA PNFSDLSILP LLWGTLYISA IALLVAVPVG LFAAIYLSEY 
           SDFFFGSTWA PNFSELSILP LLWGTLYISL IALLVAVPVG LFAAIYLSEY 
           TDFFFGDTWA PNFSDLSILP LLWGTLYISF IALMVAVPIG LFAAIYLSEY 
           RDFFFGSTWA PNFSELSILP LLWGTLFISL IALLVSVPVG LFAAVYLSEY 
           TDFFFGLNWA PSFSDLGILP LLWGTFYISL VALVVAVPIG LFAAIYLSEY 
           GDFFGSLTWS PSFSELGIWP LLWGTLYISF VALLVAVPIG LFAAVYLSEY 
           DEFFFGTTWS PSFSQLGILP LLWGTLYISL IALAVAVPIG LFAAIYLSEY 
           RDFFFSTTWS PNFSDLGIIP LIWGTLYISF IALVFAVPVG LFAAVYLSEY 
           RDFFFSLTWS PNFSDLGIIP LLWGTLYVSF IALLFAVPIG LFAAIYLSEY 
           TSFFFGTTWD PSFSQLSILP LLWGTLYISF IALLVAVPIG LFAAIYMSEY 
           QDFFFGLEWR PSFSELGLIP LLWGTMYISF IALLVAVPIG LFAAIYMAEY 
           GDFFFSTVWN PQFSDLGILP LLWGTLYVSF LALLVAVPIG LMIAIYLAEY 
           FNFLFGMAWA PAGSALGFVP LIWGTLYISL VALLVAVPLG LLAAVYLSEF 

           ANNKVRSFAK PLLEILAGIP TIVYGLFALL TVGPFLVNIF GRGWMSGATS 
           AGPKVRATAK PLLEILAGIP TIVYGLFALL TVGPFLVQVF GRGWMSGATS 
           ASPRVRSFAK PLLEILAGIP TIVYGLFALL TVGPFLVSIF GRGWMSGATA 
           ASSGVRSFAK PLLEILAGIP TIVYGLFALL TVGPFLVSIF GRGWMSGATA 
           ASGTTRAFAK PLLEILAGIP TIVYGLFALL TVGPLLVKFF GQGWMSGATS 
           ASGAVRSFAK PLLEILAGIP TIVYGLFALL TVGPMLVRIF GQGWMSGATS 
           ASKTTRSFAK PLLEILAGIP TIVYGLFALL TVGPALVRFF GQGWMSGATS 
           AGKATRSFAK PLLEILAGIP TIVYGLFALL TVGPMLADIF GNGWMAGATS 
           ASPRIRSFAK PLLEVLAGIP TIVYGLFALL TVGPLLLGVF GDEIMQAGTA 
           AGPKMRAFAK PALEVLAGIP TIVYGLFALL TVGPLLLSVF GSDWMQGTRA 
           ASSKVRSIAK PMLEVLAGIP TIVYGLFALL TVGPLLVGIF GDGWMQGGTA 
           ASPRLRSVAK PMIEILAGIP TIVYGLFALV TVGPLLRDYF AAPLGQSASS 
           AGPRLRSVAK PAIEVLAGIP TIVYGLFALI TVGPLLRDYF AEPFGQSASS 
           AGPRVRAMAK PLIEILAGIP TIVYGLFALI TVGPLLRDYF AQPLGSSSSS 
           ATIRVRSIAK PLIEVLAGIP TIVYGLFALI TVGPMLRDYF AQPLGDSSSS 
           ASKALRAVAK PAIEVLAGIP TIVYGLFALI TVGPFLRDYV ASPLGSSSSS 
           ASRRARSWVK PALEILAGVP TIVYGIFALI TIGPFLQAVV GATVMPNTVS 

           VLTAGLVMGI MLIPFVSSLS DDIINAVPQS MRDGSFGLGA THSETIRQVV 
           VLTAGLVMGI MLIPFVSSLS DDIINAVPQS LRDGSFGLGA THSETIRQVV 
           VLTAGLVMGI MLIPFVSSLS DDIINAVPQA LRDGSLGLGS TKSETIRQVV 
           VLTAGLVMGI MLIPFVSSLS DDIINAVPQA MRDGSLGLGS TKSETIRQVV 
           VLTAGLVMGI MLIPFVSSLS DDIINAVPQA MRDGSLGLGA TKSETIRQVV 
           VLTAGLVMGI MLIPFVSSLS DDIINAVPQS MRDGSLGLGA TKSETIRQVV 
           VLTAGVVMGI MLIPFVSSLS DDIINAVPQA MRDGSLGLGA TKSETVRQVV 
           VLTAGVVMGI MLIPFVSSLS DDIINAVPQS MRDGSLGLGA TRSETVRSVV 
           VMTAGLVLGI MLIPFVSSLS DDIINAVPQA MRDGSYGLGA TKSETIKQVV 
           VITAGIAMGI MLIPFVSSLS DDIINAVPQA MRDGSYGLGA TKSETIKQVI 
           VMTAGLVMGI MLIPFVSSLS DDIINAVPQA MRDGSYGLGA TQSETIRQVV 
           VMTAGLVMGI MLIPFVSSLS DDIINAVPQA MRDGSLGLGA TKSETIRQVV 
           VMTAGLVMGI MLIPFVSSLS DDIINAVPQA MRDGSLGLGA TPSETIRQVV 
           VMTAGLVMGI MLIPFVSSLS DDIINAVPQS MRDGSLGLGA THSETIKQVV 
           VMTAGIVMGI MLIPFVSSLS DDIINAVPQS LRDGSYGLGA TQSETVKQVI 
           VLTAGLVMGI MLIPFVSSLS DDIINAVPQS MRDGAYGLGA TKSETIKQVI 
           VMTAGVVMGM MLVPFISSLS DDVINAVPQT LRDGSLAIGA TQAETVVQVI 

           LPAALPGIVG AVLLAASRAI GETMIVVLGA GAIARISGNP LEAMTTITTR 
           IPAALPGIVG AVLLAASRAI GETMIVVLGA GAIARISGNP LEAMTTITTR 
           LPAALPGIVG AVLLAASRAI GETMIVVLGA GAIAKFSLNP LDAMTTITTR 
           LPAALPGIVG AVLLAASRAI GETMIVVLGA GAIAKFSLNP LDAMTTITTR 
           IPAALPGIVG AVLLAASRAI GETMIVVMGA GAIAKFSLNP LESMTTITTR 
           LPAALPGIVG AILLAASRAI GETMIVVMGA GAIAKFSLNP LESMTTITTR 
           MPAALPGIVG AILLAASRAI GETMIVVMGA GAIAKFSLNP LDSMTTITTR 
           LPAALPGIVG AILLAASRAI GETMIVVMGA GAIAKFSLNP LESMTTITTR 
           LPAALPGIVG AILLAASRAI GETMIVVLGA GAAARLSLNP FEAMTTVTAK 
           LPAALPGIVG AILLATSRAI GETMIVVLGA GAAAKLSLNP FEAMTTVTTR 
           MPAALPGIVG AILLAASRAI GETMIVVLGA GAAARLSLNP FDAMTTVTAK 
           IPAALPGIVG AVLLAASRAI GETMIVVLGA GAAARLSLNP FEAMTTVTVK 
           IPAALPGIVG AVLLAASRAI GETMIVVLGA GAAARLSLNP FEAMTTVTVK 
           VPAALPGIVG AILLAASRAI GETMIVVLGA GAAAKLDLNP FEAMTTVTVK 
           LPAALPGIVG AVLLAASRAI GETMIVVLGA GAAARLDLNP FEAMTTVTVK 
           LPAALPGVVG AILLAASRAI GETMIVVMGA GAAAKLGLNP FEAMTTITVK 
           LPAALPGIVG AIVLAASRAI GETMIVVLAA GALSNVQPNP FGAVVTVTTR 

           IVSQLTGDTD FASPETLVAF ALGLTLFVLT LGLNVLALYI VRKYREQYE
           IVSQLTGDSD FASPETLVAF ALGLTLFVLT LGLNVLALYI VRKYREQYE
           IVSQLTGDTD FASAETLVAF ALGLTLFVLT LGLNVIALYI VRRYREQYE
           IVSQLTGDTD FASAETLVAF ALGLTLFVLT LGLNVIALYI VRRYREQYE
           IVSQLTGDTD FASPETLVAF ALGLTLFVLT LGLNVLALYI VRKYREQYD
           IVSQLTGDTD FASPETLVAF ALGLTLFVLT LGLNVLALYI VRKYREQYD
           IVSQLTGDTD FASPETLVAF ALGLTLFVLT LGLNVLALYI VRRYREQYD
           IVSQLTGDTD FASPETLVAF ALGLTLFVLT LGLNVLALYI VRKYREQYE
           IVSQLTGDAD FASPEALVAF ALGMTLFVIT LGLNIFALYI VRKYREQYE
           IVSQLTGDAD FASPEALVAF ALGMTLFILT LGLNVFALYI VRKYREQYE
           IVSQLTGDAD FASPEALVAF SLGMTLFVVT LALNVLALYI VRKYREQYE
           IVSQLTGDTD FASPETLVAF ALGLTLFVIT LGLNVVALFI VRKYREQYE
           IVSQLTGDTD FASPETLVAF ALGLTLFVIT LGLNVFALYI VRKYREQYE
           IVSQLTGDTD FASPETLVAF ALGLTLFVIT LGLNVLALYI VRKYREQYE
           IVGQLTGDTD FSSPEALVAF ALGLTLFVIT LGLNIVALAV VRKYREQYD
           IVSQLTGDTE FASPETLVAF ALGLTLFVFT LGLNVIALVI VRKYREQYE
           IVAVLTGESG FDSIDVLAVF ALAFTLFFIT LALNLLAQRM VAKYREQYD
