# Supplementary material for: Phylogenomic Analysis of Marine Roseobacters
Source: PLoS One. 2010 Jul 15;5(7):e11604. doi: 10.1371/journal.pone.0011604 (PMC2904699; doi:10.1371/journal.pone.0011604)
Supplement: File S1 — Protein sequence alignment of 109 HGT genes. Alignment was filtered by Gblocks to obtain reliable alignment regions for NJ or ML phylogenetic analyses. (0.20 MB ZIP) [file pone.0011604.s007.zip › 109HGTALIGN/ort671.txt]

    17    313
DSH        AAAARDQVQV AGSSTVLPYA AIVAEAFGEN FDFPTPVVES GGSSAGLKRF 
RCC        TSFARDNVQV AGSSTVLPYA AIVAEIFGEN FDFPTPVVES GGSSAGLKRF 
OAN        VVAARDNVQI AGSSTVLPYA AIVAEFFGEN TDFPTPVVES GGSSAGLKRF 
RHB        VAVARDQVQV AGSSTVLPYA SIVAEAFGEN FDFPTPVVES GGSSAGLKRF 
SSE        AAYARDNVQV AGSSTVLPYA SIVAEAFGEN FDFPTPVVES GGSSAGLKRF 
OBA        AAAARDQVQV AGSSTVLPYA SIVAELFGEN TDYPTPVVES GGSSAGLKRF 
SUL        AAAARDQVQV AGSSTVLPYA SIVAEAFGEN FDFPTPVVES GGSSAGLKRF 
OIN        AAAARDQVQV AGSSTVLPYA SIVAEAFGEN FDFPTPVVES GGSSAGLKRF 
PGA        AAAARDQVQV AGSSTVLPYA SIVAEAFGEN FDFPTPVVES GGSSAGLKRF 
RGR        AAAARDQVQV AGSSTVLPYA SIVAEAFGEN FDFPTPVVES GGSSAGLKRF 
SPO        AAAARDQVQV AGSSTVLPYA SIVAEAFGEN FDFPTPVVES GGSSAGLKRF 
SIL        AASAREQVQV AGSSTVLPYA SIVAEAFGEN FDFPTPVVES GGSSAGLKRF 
RDE        SATARDQVQV AGSSTVLPYA AIVAEAFGEN FEFPTPVVES GGSSAGLKRF 
RLO        TAAARDQVQV AGSSTVLPYA AIVAEAFGEN FEFPTPVVES GGSSAGLKRF 
JAN        SAQSRDNVQI AGSSTVLPYA TIVAEAFGEN FDFPTPVVES GGSSTGLRRF 
ROS        TAAARDNIQI AGSSTVLPYA AIVAEAFGEN FEFPTPVVES GGSGAGRKKL 
LVE        SAQSRANVQA AGSSTVLPYA NIVAEAFGAE TDFATPVVEG GGSSTGRRML 

           CEGVGENTLD IANASRQIRD AEVAVCAENG VTEIEVRIGY DGIVFASDIN 
           CEGIGANTLD IANASRAIRP AEIEVCAENG VTDIEVRIGY DGIVFASDIN 
           CEGVGANTID IANASRAIKD SELAICAENG VTDVEVRIGY DGIVFASDID 
           CEGVGENTID IANASRAIRE KEIAACAEAG VTDIEVRIGY DGIVFASQLN 
           CEGVGENTID IANASRAIRE KEIAACADAG VTDIEVRIGY DGIVFASQID 
           CEGVGENTID VANASRAIRE KEVAACADNG VTDIEVRIGY DGIVFASQQS 
           CEGVGENTID VANASRQIKS SEVEACAANG VTDIEVQIGY DGIVFASDIN 
           CEGVGENTID IANASRQIKD AEVAVCAENG VTDIEVRVGY DGIVFASDID 
           CEGVGENTID VANASRRIKD KEVKACAENG VTDIEVQIGY DGIVFANDIK 
           CEGVGENTID VANASRRIKD KEIKACAENG VTDIEVQIGY DGIVFASDIN 
           CEGVGENTID VANASRKIKD KEVAVCAENG VTDIEVRIGY DGIVFASDIA 
           CEGVGENTID IANASRAIKE KEIKACAEAG VTDIEVRIGY DGIVFASDID 
           CEGVGENTVD IANSSRPIRE REIAACAENG VTDIEVRIGY DGIVFASQQT 
           CEGVGENTVD IANASRQIRE REIAACAENG VTDIEVRIGY DGIVFASQQT 
           CEGVGENTTD IANSSRSIRE SEIATCAENG VTDIEVRFGY DGIVFASDIN 
           CEGVGENTID IANSSSRIKQ SDIDLCASNG VTEMEVRIGY DGIVFASDIN 
           CEGVGEGTID IANSSSLMKD SERETCIAAG ITPIEVRFGY DGIVFASDIN 

           GPSFAFTPED WYKALAAEHF IDGELVANSL ETWDQVNPAQ PIQAFVPGTK 
           GNSFEFTPED WYKALANEHF IDGALVANTF ETWDQVNPAQ PIQAFIPGTK 
           GNSFAFTPSD WYTALAADMP MDGTMAANPN TDWSQVNAMQ PIVAFIPGTK 
           GPEFAFTESD IFNALAPKVM VDGELVDNPH TKWSDFNPDA EILAFIPGTK 
           GPAFAFEPAD IYNALAPKVV KDGELVDNPY TMWSEFNPEA EIMAFIPGTK 
           GPAFAFEPTD IFNAIGAQVL VDGEIVDNPY NTWAEFNPDT EIAMFIPGTK 
           GNTFEFTPED WYKALSAEVV VDGEIVANPN KMWSDVNPEQ PIQAYIPGTK 
           GNTFEFTPTD WYKALSAKVV VDGEVTTNPY TTWDQVNPAQ PIQAFIPGTK 
           GNAFEYTPTD WFLALSDEIL ADGKMVANPN KTWADVNPAQ DIQAFIPGTK 
           GNGFEYTPSD WFLALSDEIL VDGKMVANPN KTWADVNPAQ DIQAFIPGTK 
           GNTFEFTPSD WFLALSDKIM VDGQLVDNPN STWADVNPAQ PIQAFIPGTK 
           GNGFEFTPTD WFLALSDKVV VDGALVDNPN KTWADVNPAQ PIQAFIPGTK 
           GPAFEFQPSD WYTALAANLP VDGEMVANPN MTWDAVNPAV DIAAFIPGTK 
           GPAFEFQPSD WYTALAAELP VDGKMIANPN ATWDSVNPAV DIAAFIPGTK 
           GPSFEFTQSD WHLALAAELP VDGEMVANPN TNWSQVRPDQ PISAFVPGTR 
           GPSYAFTPAD WHAALAAQVV KDGALADNTN KVWSDVRPGD EILAFVPGTK 
           GASFAFEPVH WHIALAAEHF IDGALVPNTL TNWAQVAPDQ EINAFIPGTN 

           HGTREVFEEK VILQGCQDGG FFQAMLDAGV DEDTAEEKCM SLRTDGRSVD 
           HGTREVFEEK VILAGCEDGG FFQAMLDAGV DEDTAEGKCM AIRTDGRSVD 
           HGTREVFEEK VLLQGCEDTG AMAAMIDMGM DEDTAESTCM AVRTDGLSVD 
           HGTREVFEEK VIAAGCEATG AMEAMIAGGM SEDDAEDACL MVRTDGMSVD 
           HGTREVFEEK VLAAGCEATG ALQAMLDSGM SEDDAEDACI AVRTDGRSVD 
           HGTREVFEEK VLLIGCEETG AMQAMIDGGM SEDDAEDACL DVRQDGKSVD 
           HGTREVFEEK VILAGCEATG DFEAFKAANG DDKAAEKACI ALRTDGVSVD 
           HGTREVFEEK VILAGCEETG DLEAFAEAAG GDKAAEKECI SLRTDGKSVD 
           HGTREVFEDK VILAGCEATG AFEHLLAHAE GDKAAEKACI SLRTDGKSVD 
           HGTREVFEDK VILAGCEATG AFDVLLAAAE GDKAAEKACI SLRTDGVSVD 
           HGTREVFEDK VILAGCEATG AFEALKAANG DDKAAEKACI ALRTDGVSVD 
           HGTREVFEDK VILAGCEETG AFDLLKEANG GDKAAEKACI ALRTDGVSVD 
           HGTREVFEEK VLLQGCEDTG AMQAMMDMGM DEDAAESACM AVRTDGKSVD 
           HGTREVFEEK VLLQGCEDTG AMQAMMDMGM DEDAAESACM AVRTDGKSVD 
           HGTREVFDER VILQGCEDNG SMAAIMDMGM DEDAAEEACM ELRADGVSVD 
           HGTREVFDEK VIIAGCEENG TYDAHLAANG GDKAAEKACM ALRTDGASID 
           HGTREVFNEK VLLDGCEQGG FLAAMLAAGV DEDTAEDACM NTRTDGRSVD 

           IDGDYTETLA RIASDTNGIG VFGLAFYENN TDKLQVATMN GVVPTTEAIA 
           IDGDYTETLA RIEADTNGIG VFGLSFYENN TDKLQVATMN GVVPTTESIA 
           IDGDYTETLA RIEADTNGIG VFGLSFYENN TDKLQVATMV GVVPTTQTIS 
           IDGDYTETLA RIDANTNAIG VFGLAFYENN TDKLKVATMS GVEPTTETIA 
           IDGDYTETLA SIDSNSNGIG VFGLAFYENN TDKLKVATVS GIEPKTETIA 
           IDGDYTETLA RIDANTNGIG VFGLAFYENN TDKLKVATMS GVSPSTETIA 
           IDGDYTETLA RIESNKDGIG VFGLAFYENN TDKLTVANMS GVEPTVETIS 
           IDGDYTETLA RIESNQDGIG VFGLAFYENN TDKLQVATMG GVEPTTESIA 
           IDGDYTETLA RIESNKDGIG VFGLAFYENN TDKLQVATMS GIVPTTESIA 
           IDGDYTETLA RIESNKDGIG VFGLAFYENN TDKLQVATMS GVVPSTESIA 
           IDGDYTETLA RIESNKDGIG VFGLAFYENN TDKLQVATMS GIVPSTESIA 
           IDGDYTETLA RIDSNKDGIG VFGLAFYENN TDKLQVATMS GVVPSTESIA 
           IDGDYTETLA RIESNANGIG VFGLAFYENN TDKLKVATMG GVEPTTETIS 
           IDGDYTETLA RIDSNTNGIG VFGLAFYENN TDKLKVATMG GVQPTTETIS 
           IDGDYTETLA RINADANGIG VFGLAFYENN TSVLQVATMA GVVPTVDAIA 
           IDGDYTETLA RVDANKNGIG VFGLSFYQNN TDKLQVATMG GIEPSVETIA 
           IEGDYPQTLA NLDSTPTGIG VFGLSFYENN TDRLQVATMS GVTPSTETIS 

           AGDYPVSRPL FFYIKKAHIG VIPGLQEFAE FFVADEIAGP DGPLAAYGLV 
           AAEYPVSRPL YFYIKAGHIG VIPGVKEFAE FFVSDDIAGP DGPLAEYGLV 
           AGDYPVSRPL YFYIKAAHVG VIPGLQEFAS FFVADELAGP DGPLAAYGLV 
           AGDYPVSRPL YFYIKKAHIG VIPGLKEYAE FFVADEIAGP DGPLSNYGLV 
           SGEYPVSRPL YFYIKKAHLG VIPGLKEYAE FFVADEIAGP DGPLSAYGLV 
           SGEYPVSRPL FFYVKKAHIG VIPGLKEYAQ FFVADEIAGP GGPLSNYGLV 
           SGDYPVSRPL FFYVKKAHIG VIPGLKEYAE FFVADEIAGP DGPLAEYGLV 
           SGDYPVSRPL FFYVKKAHIG VIPGLKEYAE FFVADEVAGP DGPLAEYGLV 
           EGEYPVSRPL FFYVKKAHIG VIPGLKEYAE FFVADEVAGP DGPLAEYGLV 
           TGEYPVSRPL FFYVKKAHIG VIPGLKEYAE FFVADEVAGP DGPLAEYGLV 
           TGEYPVSRPL YFYVKKAHIG VIPGLKEYAE FFIADEIAGP DGPLAEYGLV 
           TGEYPVSRPL YFYVKKAHIG VIPGLKEFAE FFVADEVAGP DGPLAEYGLV 
           TGEYPVSRPL FFYIKKAHIG VIPGLKDFAE FFVSDDIAGP DGPLAEYGLV 
           TGDYPVSRPL FFYIKKAHIG VIPGLKDFAE FFVSDEIAGP DGPLAEYGLV 
           TGEYPVSRPL YFYIKAAHLG VIPGLQEYAD FFVSDDIAGD WGPLAAYGLV 
           SGEYPVSRPL FFYVKNAHLD VIPGMQEYIE FFVSDEIAGP DGPLAAYGLV 
           VGEYPVSRPL QFYVKQEHIG VIPGLLEFVE FFISDEIAGP GGPLSDYGLV 

           SDPALGETQT LVA
           SDPELSEVQE TVM
           SDPELADTQA AVA
           ADPELAATQA MIA
           ADPELAQTQE KVA
           ADPELAETQN MVA
           SDPELAKTQS VVA
           SDPELAETQS VVA
           ADPELTKTQA VVS
           SDPELSKTQA AVA
           SDPELAKTQE AVA
           ADPELAKTQE AVA
           SDPALAETQA AVA
           SDPALSETQA AVA
           SDPELAETQA IVA
           SDPELAKTQE MVA
           PDPKLAETQA MVA
