# Supplementary material for: Phylogenomic Analysis of Marine Roseobacters
Source: PLoS One. 2010 Jul 15;5(7):e11604. doi: 10.1371/journal.pone.0011604 (PMC2904699; doi:10.1371/journal.pone.0011604)
Supplement: File S1 — Protein sequence alignment of 109 HGT genes. Alignment was filtered by Gblocks to obtain reliable alignment regions for NJ or ML phylogenetic analyses. (0.20 MB ZIP) [file pone.0011604.s007.zip › 109HGTALIGN/ort678.txt]

    17    244
OAN        GLRAPWGIAQ LPGDLVTERE GRMRIGGLPE VAAIDQGGLL DVAVRTDFAD 
RCC        GLDGPWGIAP LGGGLVTEKS GDLRLSGLPD VAAQGQGGLL DVAVSPGFAQ 
OBA        GLVHPWGIDV LPEDLVTERS GQLRIAGLPE VAAQEQGGLL DVALGPDFSS 
SSE        GLEHPWAVEA LPGDLVTERP GRLRVSGLPE IFNQSAGGLL DVKVGPGFEE 
JAN        ALSRPWGLAV LPDGIVTERG GTLRISGVPN VRAMRQGGLL DVTLAPDFDD 
DSH        DLDEPWAFGF LPEGLITERG GALLVSGLPR IAVGGQGGLL DLLIPADFAQ 
ROS        RLSEPWAIGF LPEGLITEKG GRLLITGVAQ IATRGQGGLL DILVPRDFAR 
SIL        GFDVPWGFTF LPGRLVTERS GQLWVDGVPE IAADGQGGLL DVVAARDFVQ 
RDE        GLDTPWAIAH LPDGLITEKD GRVLVEGAPQ VVDRGQGGLM DVTVARDFAR 
RLO        GLDEPWAIDH LPDGLITEKD GRVLVQGAPR VVDRGQGGLM DVTVARDFAT 
SUL        GLETPWALAI LPNGLVTERD GRLLVAGAPQ VVDAGQGGLL DIALARDFDR 
OIN        GLVAPWGVAP LPGGLVTEKA GRLIVSNLPE VAVVGQGGLL DITLAQDFAQ 
SPO        GLDSPWAVAP LPGALVTERG GDLLVSGTPR VRVAGQGGLL DVTLARDFAS 
PGA        GLDIPWGFDF LPDGLISERA GNLLIKGTPK VSDQGQGGLL DVMVPRTFAK 
RGR        GFDVPWGLGL LPGGLVTERD GRLLVKGVPR VAAQGQGGLL DVLVPHDFSS 
RHB        GFDMPWGVDF LPDGLVTEIA GTLVVSGVPQ VVAQGQGGLL DVAVARDFGE 
LVE        GLDQPWAMTF LPDSLMTGRG GIFLLDGAPD VSTAGQGGLL DVALAPDFAD 

           TRQVWWTYAA EMDGGYITAA ATGVLDEEMT DVRVIFEQNP PSQTPKHYGS 
           DRTIFWTYSK SVRGGLVTAA ARGQLAADVG EVVDIFVQDN PARNGRHFGS 
           DRMIYWTYAK PVEGGFVTAA ARGVLNEEVT EVEDIFVQTP AASAPMHFGS 
           DRWIYFTYAK GMGDGSVTAA ARGKLSEDLT EVSDIFVQDP PSPAAMHYGS 
           SRILYLTYAA RDGLASATAL ARATLSDDLE QVTELWRQTP ASAIPAHFGS 
           TREVVFSYSR PQARGAGTAV AVGRFSADLE NTRTIFAMEE GTRGGRHFGS 
           TRQLYFTYSK PQQGGQGTAI AHARLAPGLT DWTVIFELEP GSSGGRHFGS 
           SRTVYLTFAR PQGRGAGTAV ARAELSEDFD SLEVIFEATP GARGGRHFGS 
           SRTVFLSYSK RQRGGAGTAL AAATLSQDLE DLRDIFVMAP GSSGGRHFGS 
           SRSVFLSYSK RQQGGAGTAL AVATLSQDLL DLRDIFVMAP GSSGGRHFGS 
           SRTIFLTYAK ALEGGAGTAL AAAELSQDLE NLRDLFTMSR GSAAGQHFGS 
           SRALFLTYAK PQEGGAGTAL ASARLSDDLE DLTELFAMKP GSTGGQHFGS 
           SRRLYLTYAQ PQPGVAGTAV AVARLSEDLT GLSRIYEVPP GGQGGRHFGS 
           TRRIYLTYAK RVGRGSATAV ATGQLARRLQ GLRDIFVAAP AVSSGRHFGS 
           HRVIFWSYSK RVGHGATTAV ARGKLSRRLT DVRDIFVASP ASTTGRHFGS 
           SREIFLTYSK PQDSGAGTAL MVARLNEALT GGRVLFEMAE GGNTTQHYGS 
           SNVIYMTWAG SVAGGTTTHL GRGKLDRLVT DIETLFQVSP GIASNAHYGS 

           RIVFGPDITT TYGKVIRISP EGDVPDDNGV DTIWSYGHRN IQGADFAADG 
           RIIPMADIDS THGKVIRINA DGTVPADNGD DQIWSLGHRN MQGAAIGPGG 
           RIVFDGELDN TFGKVVRLNL DGSVPDDNAM DEIWSYGHRN IQGAWMSDGQ 
           RIVFDGNLST TYGKVVRVSL DGSTPEDNAI DTIWSYGHRN VQGAAMRGDQ 
           RVIVQPDVNA AYGVVVGFLP DGSPTANDVL PGIVSYGHRN SQGAAIQPGT 
           RIVEGRDLAI ESGSVIRIAR DGGIPTSNAQ PEIWSYGHRN PQGAALDLQG 
           RLVEGRDLAR QNGSVIRIAR DGGIPADNAE PEIWSYGHRN PQGAALDAKG 
           RLVEAPDLSR EQGSIIRILP DGSIPSDNAR PAIWSYGHRN PQGMALDAAG 
           RIVENTDREN HAGSVIRINR DGSIPSDNVQ PEIWSFGHRN PQGAGLDAQG 
           RIVEGTDRNS HAGSVIRINR DGSVPSDNVQ PEIWSFGHRN PQGAGLDAQG 
           RVVEARDLGQ HNGSVVRVNR DGTVPADNVL PEIWSYGHRN PQGAALDLKG 
           RVVEAPDRST HNGSIIRVNR DGSVPDDNVL PEIWSYGHRN PQGAGLDLEG 
           RVVEAADPGN PQGSVIRIHP DGRIPSDNIR PEVWSLGHRN PQGAGLDAQG 
           RLAEGPDLAS HQGSILRLTP EGSAPRSNAQ PEIWSYGHRN PQGLTFAADG 
           RLAEGPDVGS HNGSVVRINP DGSVPRDNAQ PEIWSYGHRN PQGLAFDTQG 
           RVTEAADLGH HNGTVVRVAR DGTVPSDNAL PEIWSYGHRN PQGAAMDGEG 
           RIVIHDDLSS ENGSVIRLTL DGTVPDDNAA PAIWSYGHRN IQAMTVHPDT 

           LWTMEHGPRG GDELNAPQAG ANYGWPIISY GINYDGTGVG SGEGMEQPVY 
           LWTIEHGPRG GDELNQPQAG LNYGWPVVSY GINYRGSDVG EGDGFVEPVY 
           LWTIEHGPKG GDEINLTEAG KNYGWPEISY GAQYSGNPVG SGEGMEQPVY 
           LFTLEHGPAG GDEINITEAG KNYGWPVISY GVNYDGSEVS EGVGMEQPDY 
           LWTLEHGPAG GDELNIIEEG GNYGWPMVSY GVNYNGSDVG SGEDFIEPRY 
           LWVVEHGARG GDEINRVEMG ANYGWPVISY GRHYSGLRIG EGTGMEQPAH 
           VWVVEHGARG GDEVNRIAKG ANYGWPVISY GRHYSGLKIG EGTGMEQPAH 
           IWAVEHGARG GDEINRITRG ANYGWPVISY GRHYSGLKIG EGTGLQQPEW 
           LWTAEHGARG GDEINLVRKG ANYGWPVISY GRHYTGGKIG EGTGMEQPAS 
           LWTAEHGARG GDEINLVRKG ANYGWPVISY GRHYTGGKIG EGTGMEQPAS 
           LWVSEHGARG GDEVNAVHKG ANYGWPVISY GRHYSGAKIG EGTGMEQPAF 
           LWVSEHGAKG GDEVNRISKG SNYGWPVISY GAHYSGEKIG EGSGMEQPEF 
           LWTSEHGARG GDEVNLIRPG ANYGWPVISY GRHYSGARIG EGTGMEQPKF 
           LWSVEHGARG GDEVNRIEKG ANYGWPIISY GRHYSGLTIG EGTGLKQPQY 
           LWSAEHGARG GDEINLIGRG LNYGWPVIAY GRHYSGLKIG EGTGMEQPMH 
           LWAVEHGARG GDEINRIEPG TNYGWPEISY GTNYNGSKIG VGTGMAQPEH 
           IWLAEHGEAG GDEINIVARG ENYGWPLAAY GVDYRTGEQF APTGFVAPAY 

           YWDPVIAPGG IDFYDWGGDL LIAGLNPGAL VRLVGRIRDV EVLR
           YWDPVIAPGG MMFYDWQGDL LIASLNPGGL VRLVGRIRDV EVLD
           FWDPVIAPAG TVVYAWSGDL LISSLHPGGI VRLMGRVRDL AVDD
           YWDPVIAPGD MTFYEWDGDL LIGALVAPGI VRLLGRVRDV EVLA
           FWDPSIAPSD MVFYDWQGDI LLGALAGQAL VRLEGRVRDV ELDA
           FWDPSIAPSG MMIYEWEGDF FVGSLKFGYL SRLTARLRDV REGP
           FWDPSIAPSG MMIYDWRGDI FVGSLKFDMI SRLTRRVRDI REAP
           YWDPSIAPSG MMIYNWRGDI FVGSLKFDYI SRLTARVRDI REAP
           YWDPSIAPSG LLVYDWRGHM FVGSLKDDYI ARLTTRVRDV ADAA
           YWDPSIAPSG LLVYKWRGDM FVGSLKDDYI ARLTARVRDI AEAV
           YWDPSIAPSG LLVYDWRGDI FVGSLKFNYI ARLTARVRDI IEAP
           YWDPSIAPAG LMVYEWEGDI FVGSLKFDYI SRLTARVRDV VEGP
           HWDPSIAPSG LLVYAWKGDI FVGSLKFDHI VRLTERLRDI VEAP
           YWDPSIAPSN LLVYDWRGDI FVGSLKFDYI ARLTGRIRDL REAP
           YWDPSIAPSN LLIYDWRGDI LVGSLKFDYI ARLTGRIRDI EEAA
           FWDPSIAPSG MAILGWDGHF VIGSLKFDSL HVLTARVRDV AEAP
           HSGPHFPPSG MTFYDWQGHL LVGNLFHRYL GVFGYRIRDV AVGP
