# Supplementary material for: Phylogenomic Analysis of Marine Roseobacters
Source: PLoS One. 2010 Jul 15;5(7):e11604. doi: 10.1371/journal.pone.0011604 (PMC2904699; doi:10.1371/journal.pone.0011604)
Supplement: File S1 — Protein sequence alignment of 109 HGT genes. Alignment was filtered by Gblocks to obtain reliable alignment regions for NJ or ML phylogenetic analyses. (0.20 MB ZIP) [file pone.0011604.s007.zip › 109HGTALIGN/ort697.txt]

    17    226
PGA        MLKISGEALM GDQGYGLHPP TVQRIAHEVK SVRDMGVEIC MVIGGGNIFR 
RGR        MLKISGEALM GDQGFGLHPP TVQRIAQEVK SVRDMGVEIC MVIGGGNIFR 
SPO        MLKISGEALM GDQGFGLHPP TVKRIAHEIK TVHDMGVEIC MVIGGGNIFR 
SIL        MLKISGEALM GTQGFGLHPP TVRRIAEEVK SVHDLGVEIC MVIGGGNIFR 
RDE        MLKISGEALM GDQGFGLHPP TVERVAREVQ SVHALGVEIC MVIGGGNIFR 
RLO        MLKISGEALM GDQGFGLHPP TVERIAREVQ SVHALGVEIC MVIGGGNIFR 
OIN        MLKISGEALM GDLGYGLHPP TVERIAREVQ TVHSLGVEIC MVIGGGNIFR 
RCC        MLKISGEALM GDTSFGLHPP TVQRVAREVK SVHDLGVEIC MVIGGGNIFR 
LVE        MLKISGEALM GDTAFGLHPP TVQRIAREVK SVHDLGVEIC MVIGGGNIFR 
SUL        MLKISGEALM GDQGFGLNPP TVQRIANEVK SVHDLGVEIC MVIGGGNIFR 
JAN        MLKISGEALM GDQGFGLHPP TVERIAREIQ SVHDMGVEIC LVIGGGNIFR 
OAN        MLKISGEALM GDQGYGLHPP TVERIAREVQ SVQEMGVEIC MVIGGGNIFR 
DSH        MLKISGEALM GPQGFGLHPP TVQRIAQEVK TVHDMGVEIC MVIGGGNIFR 
OBA        LLKISGEALM GDQGYGLNPP TVERIAREVK SVHDLGVEIC MVIGGGNIFR 
RHB        MLKISGEALM GDGSYGLNPP TVARIAQEVK SVHDMGVEIC MVIGGGNIFR 
ROS        MLKISGEALM GDLGYGLHPP TVERIAREVK IVHDLGVEIC MVIGGGNIFR 
SSE        MLKISGEALM GDQGYGLHPP TVERVAREIK AVHDMGVEIC MVIGGGNIFR 

           GLSGSAQGME RTTADYMGML ATVMNALAMQ SALEGLGVFT RVISAIRMDE 
           GLSGSAQGME RTTADYMGML ATVMNALAMQ SALEGLGVFT RVISAIRMDE 
           GLSGAAQGME RTTADYMGML ATVMNALGMQ AALEGLGVFT RVISAIRMDE 
           GLSGSAQGME RTTADYMGML ATVMNALGMQ SALEDLGVFT RVISAIRMDE 
           GLQGSAQGME RTTADYMGML ATVMNALAMQ SALEGLGIHT RVISAITMNE 
           GLQGSAQGME RTTADYMGML ATVMNALAMQ SSLEGLGIHT RVISAITMNE 
           GLQGSAQGME RTTADYMGML ATVMNALAMQ SALEGLGIHT RVISAITMNE 
           GLQGSAQGME RTTADYMGML ATVMNALAVQ SALEELGIHT RVISAITMNE 
           GLQGSAQGME RTTADYMGMI ATVMNALAMQ SALEELGIHT RVISAITMNE 
           GLQGSAQGME RTTADYMGML ATVMNALAMQ SALEELGIHT RVISAITMNE 
           GLQGSAQGME RTTADYMGML ATVMNALAMQ GALESLGVYT RVISAITMNE 
           GLQGSAQGME RTTADYMGML ATVMNALAMQ AALEGLGIHT RVISAITMNE 
           GLQGSAQGME RTTADYMGML ATVMNALGMQ AALEALGIHT RVISAIPMDQ 
           GLAGSAQGME RTTADYMGML ATVMNALAMQ SALEGLGVYT RVISAIPMDQ 
           GLAGSAQGME RTTADYMGML ATVMNALAMQ SALEELGVYT RVISAIPMDQ 
           GLQGSAQGME RTTADYMGML ATVMNALAMQ SALEKIGVFC RVISAIRMDE 
           GLAGSAQGME RTTADYMGML ATVMNALAMQ SALEGLGAYC RVISAIRMDE 

           VAEPYIRRRA VRHLEKKRVC IFAAGTGNPY FTTDTAATLR ANEMACEAIF 
           VAEPYIRRRA VRHLEKKRVC IFAAGTGNPY FTTDTAATLR ANEMACEAIF 
           VAEPYIRRRA VRHLEKKRVC IFAAGTGNPY FTTDTAATLR ANEMACEAIF 
           VAEPYIRRRA VRHLEKKRVC IFAAGTGNPY FTTDTAATLR ANEMNCEAIF 
           VAEPYIRRRA VRHLEKKRVC IFAAGTGNPY FTTDTAATLR ANEMSCEAIF 
           VAEPYIRRRA VRHLEKKRVC IFAAGTGNPY FTTDTAATLR ANEMSCEAIF 
           VAEPYIRRRA VRHLEKKRVC IFAAGTGNPY FTTDTAATLR ANEMSCEAIF 
           VAEPYIRRRA VRHLEKKRVC IFAAGTGNPY FTTDTAATLR ASEMNCEAIF 
           VAEPYIRRRA VRHLEKKRVC IFAAGTGNPY FTTDTAATLR ANEMNCEAIF 
           VAEPYIRRRA VRHLEKKRVC IFAAGTGNPY FTTDTAATLR ANEMACEAIF 
           VAEPYIRRRA IRHLEKKRVC IFAAGTGNPY FTTDTAATLR ASEMDCEAIF 
           VAEPYIRRRA VRHLEKKRIC IFAAGTGNPY FTTDTAATLR ASEMACEAIF 
           VCEPYIRRRA VRHLEKKRVC IFAAGTGNPY FTTDTAATLR ANEMSCEAIF 
           VCEPYIRRRA VRHLEKGRVC IFAAGTGNPY FTTDTAATLR ANEMACEAIF 
           VCEPYIRRRA VRHLEKKRVC IFAAGTGNPY FTTDTAATLR ANEMACEAIF 
           VAEPYIRRRA VRHLEKKRVC IFAAGTGNPY FTTDTAATLR ANEMACEAIF 
           VAEPYIRRRA VRHLEKKRIC IFAAGTGNPY FTTDTAAALR ANEMACEAIL 

           MGKNVDGVYD KDPAQHDDAV RYEDITYDEV LAKRLKVMDA SAIALARDNN 
           MGKNVDGVYD KDPKEHDDAV RYDEISYDEV LAKRLKVMDA SAIALARDNN 
           MGKNVDGVYD KDPALHDDAV RYDEISYDEV LAKRLKVMDA SAIALARDNN 
           MGKNVDGVYD KDPKTNEDAK RYDSVSYDDV LAKRLKVMDA SAIALARDNN 
           KGTKVDGVYD KDPAKFADAK RYDTVTYDDV LAKRLGVMDA SAIALARDNN 
           KGTKVDGVYD KDPAKFADAK RYDTVSYDDV LAKRLGVMDA SAIALARDNN 
           KGTKVDGVYD KDPAKFDDAK RYDTVSYDDV LQKRLGVMDA SAIALARDNN 
           KGTKVDGVYD KDPAKHADAV RYDTVSYDEV LQKHLGVMDA SAIALARDND 
           KGTKVDGVYD KDPVKHADAV RYDVVSYDEV LQKHLGVMDA SAIALARDNN 
           KGTKVDGVYD KDPAKFDDAV RYDAVSYDDV LQKRLGVMDA SAIALARDNN 
           KGTKVDGVYD KDPAKHADAK RYETVTYDEV LAQHLGVMDA SAIALARENK 
           KGTKVDGVYD KDPNKFDDAK RYETITYDEV LVQHLGVMDA SAIALARENS 
           KGTKVDGVYD KDPAKHDDAV RYDEISYDDC LAQHLGVMDA SAIALARDNK 
           KGTKVDGVYD RDPIEFPEAQ RFDSVTYDEV LARHLNVMDA SAIALARDNR 
           KGTKVDGVYD KDPKKFDDAK RYDVVSYDEA LAKRLGVMDA SAIALARDNN 
           KGTKVDGVYD KDPIKYADAK RYNRVTYDEV LAQHLAVMDA SAIALARDNN 
           MGKNVDGIYD CDPKTNPDAK RYDEITYDDV LRNNLKVMDA SAIALTRDNM 

           LPLMVFPLDE PGGFGILAGK GTYTKV
           LPLIVFPLDE PGGFGILAGQ GTYTKV
           LPLIVFSLDT AGGFGILAGE GTYTKV
           LPLIVFGLDE PGGFGVLAGE GTYTKV
           LPIIVFSLDE PGGFGILAGE GTYTRV
           LPIIVFSLDE PGGFRLHAGH RRYRAP
           LPIIVFSLDE PGGFGILAGQ GTYTRV
           LPIIVFSLDE PGGFGILAGE GTYTIV
           LPIIVFSLDE PGGFGILAGE GTYTTV
           LPIIVFSLDE PGGFGILAGE GTYTRV
           LPIMVFSLDE PGGFSILDGT GTYTKV
           LPIIVFSLDE PGGFAILDGT GTSTTV
           LPIIVFSLDE PGGFGILAGE GTYTLV
           KPIIVFSLDE PGGFGILAGQ GTYTIV
           MPIIVFSLDE PGGFGILAGQ GTYTTV
           LPIIVFSLDE PGGFGILAGE GTYTTV
           MPLLVFSLNE PGGFGIMAGE GTYTRV
