# Supplementary material for: Phylogenomic Analysis of Marine Roseobacters
Source: PLoS One. 2010 Jul 15;5(7):e11604. doi: 10.1371/journal.pone.0011604 (PMC2904699; doi:10.1371/journal.pone.0011604)
Supplement: File S1 — Protein sequence alignment of 109 HGT genes. Alignment was filtered by Gblocks to obtain reliable alignment regions for NJ or ML phylogenetic analyses. (0.20 MB ZIP) [file pone.0011604.s007.zip › 109HGTALIGN/ort720.txt]

    17    188
DSH        MVVEQTSRGE RAYDIFSRLL KERIVFVNGP VHDGMSQLVV AQLLHLEAEN 
RHB        MVVEQTSRGE RAYDIFSRLL KERIIFLNGP VHDGMSSLIC AQLLFLEAEN 
SSE        MVVEQTSRGE RAYDIFSRLL KERIVFLNGP VHDGMSSLVV AQLLHLEAEN 
RCC        MVVEQTARGE RAYDIFSRLL KERIIFVNGP VHDGMSQLIV AQLLHLESEN 
LVE        MVVEQTARGE RAYDIFSRLL KERIIFLNGP VHDGMSQLVV AQLLHLESEN 
SUL        MVVEQTSRGE RAYDIFSRLL KERIIFLNGP VHDGMSSLIV AQLLHLEAEN 
ROS        MVVEQTSRGE RAYDIFSRLL KERIIFLSGP VHDGMSSLIV AQLLHLEAEN 
RDE        MVVEQTSRGE RAYDIFSRLL KERIIFLNGP VHDGMSSLIV AQLLHLEAEN 
RLO        MVVEQTSRGE RAYDIFSRLL KERIIFLNGP VHDGMSSLIV AQLLHLEADN 
PGA        MVVEQTSRGE RAYDIFSRLL KERIIFLNGP VHDGMSSLIV AQLLHLEAEN 
RGR        MVVEQTSRGE RAYDIFSRLL KERIIFLNGP VHDGMSSLIV AQLLHLEAEN 
SIL        MVVEQTSRGE RAYDIFSRLL KERIIFLNGP VHDGMSSLIV AQLLHLEAEN 
OBA        MVVEQTSRGE RAYDIFSRLL KERIIFVSGP VHDGMSSLIV AQLLHLEAEN 
SPO        MVVEQTSRGE RAYDIFSRLL KERIIFINGP IHDGMSHLIV AQLLHLEAEN 
OIN        MVVEQTSRGE RSYDIFSRLL KERIIFVNGP IHSGMSHLVV AQLLHLEAEN 
JAN        MVVEQTSRGE RAYDIFSRLL KERIVFVNGP VHSGMSHLIV AQLLHLEAEN 
OAN        MVVEQTARGE RAYDIFSRLL KERIIFVNGP IHDGMSQLVV AQLLHLEAEN 

           PSKEISMYIN SPGGVVTSGL SIYDTMQYIK PKVSTLVVGQ AASMGSLLLT 
           PSKEIAMYIN SPGGVVTSGL SIYDTMQYIR PKVSTLVIGQ AASMGSLLLT 
           PSKEISMYIN SPGGVVTSGL SIYDTMQYIK PKVSTLVVGQ AASMGSLLLT 
           PKKEISMYIN SPGGVVTSGL SIYDTMQYIR PKVSTLVIGQ AASMGSLLLT 
           PKKEISMYIN SPGGVVTSGL SIYDTMQYIK PKVSTLVIGQ AASMGSLLLT 
           PSKEISMYIN SPGGVVTSGL SIYDTMQYIK PKVSTLVIGQ AASMGSLLLQ 
           PSKEISMYIN SPGGVVTSGL SIYDTMQYIK PKVSTLVVGQ AASMGSLLLT 
           PAKEISMYIN SPGGVVTSGL SIYDTMQYIK PKVSTLVIGQ AASMGSLLLT 
           PAKEISMYIN SPGGVVTSGL SIYDTMQYIK PKVSTLVIGQ AASMGSLLLT 
           PSKEISMYIN SPGGVVTSGL SIYDTMQYIK PKVSTLVIGQ AASMGSLLLT 
           PSKEISMYIN SPGGVVTSGL SIYDTMQYIK PKVSTLVIGQ AASMGSLLLT 
           PSKEISMYIN SPGGVVTSGL SIYDTMQYIK PKVSTLVIGQ AASMGSLLLT 
           PTKDISMYIN SPGGVVTSGL SIYDTMQYIK PKVGTLVIGQ AASMGSLLLA 
           PNKEISIYIN SPGGVVTSGL SIYDTMQYIK PKCSTLVIGQ AASMGSVLLA 
           PTKEISMYIN SPGGEVTAGL SIYDTMQYIK PKVSTLICGM AASMGSVIAI 
           PSKEISMYIN SPGGEVTAGM SIYDTMQYIK PKVSTLVCGM AASMGSVIAV 
           PKKEISMYIN SPGGAVHSGM SIYDTMQYIR PKVSTLICGM AASMGSVIAV 

           AGEKGMRFSL PNSRIMVHQP SGGYQGQATD IMIHAQETQK LKDRLNQIYV 
           AGAPGMRFSL PNSRIMVHQP SGGYQGQATD IMIHAQETQK LKDRLNSIYV 
           AGAAGMRFSL PNSRIMVHQP SGGYQGQATD IMIHAEETIK LKRRLNEIYV 
           AGSEGMRFSL PNSRVMVHQP SGGYQGQATD IMIHAAETQK LKTRLNEIYV 
           AGHPGMRFSL PNSRVMVHQP SGGYQGQATD IMIHAAETQK LKTRLNEIYV 
           AGEKGMRFSL PNSRVMVHQP SGGYQGQATD IMIHAQETQK LKTRLNEIYV 
           AGEPGMRFSL PNSRVMVHQP SGGYQGQATD IMIHARETQK LKDRLNEIYV 
           AGEAGMRFSL PNSRVMVHQP SGGYQGQATD IMIHAAETQK LKDRLNEIYV 
           AGEAGMRFSL PNSRIMVHQP SGGYQGQATD IMIHAAETQK LKDRLNEIYV 
           AGEAGMRFSL PNSRVMVHQP SGGFQGQATD IMIHAEETLK LKKRLNEIYV 
           AGEPGMRFSL PNSRVMVHQP SGGFQGQATD IMIHAEETLK LKKRLNEIYV 
           AGEAGMRFSL PNSRVMVHQP SGGYQGQATD IMIHAEETLK LKRRLNEIYV 
           GGAAGMRYAL PNAEIMVHQP SGGYRGQATD IMIHARHTEK LKERLNKIYV 
           GGEKGMRFSL PNSRIMVHQP SGGYQGQASD IMIHAAETQK LKDRLYDIYV 
           GGEKGMRFAL PNAEVMIHQP SGGSQGMAED ILISARHIER TRERMYQLYV 
           GGEKGMRLAL PNAEFLVHQP SGGARGTASD ILISARSIEA TRERLYQLYV 
           GGEKGMRFSL PNSEIMVHQP SGGSQGKASD MLITARHIEQ TRERFYKLYM 

           KHTGQPLKKV VDALERDNFM DAEQAKEWGL IDEIVESR
           KHTGQKLKAV VDALERDNFM DPEQAKDWGL IDEILESR
           RHTGQTYEAV EAALERDNFM DAEKAKEWGL IDEIVTSR
           KHTGNTLKKV EAALERDNFM SPEEAKEWGL IDEIVENR
           KHTGQPLKKV ETALERDNFM SPEEAKEWGL IDEIVVNR
           KHTGQPLEKV EAALERDNFM SPEEAKDWGL IDEIVENR
           RHTGQTLKKV EEALERDNFM SPDEAKAWGL IDEIVANR
           KHTGQTMKKV VDALERDNFM SPEEAKEFGL IDEIVENR
           KHTGQTLKKV ENALERDNFM SPEEAKDFGL IDEIVENR
           KHTGQEYDKI VDALERDNFM SPEDAKDFGL IDEIVENR
           KHTGQDYDSI VNALERDNFM SPEEAKEFGL IDEIVENR
           KHTGQDYDTI EKALERDNFM SPEQAKEFGL IDEIVENR
           KHTGQDFETV VDALERDNFM TAEEAKDWGL IDEIFESR
           KHTGQTKKAV EKALDRDNFM SPEEAKEWGH IDEIVESR
           KHSGQPLDVV QKALDRDLWM TPEEAKEWGH LDEIVESR
           KHTGQDYETV QRALDRDTWM TPEVALEWGH VDEIVTTR
           KHTGQTHKSV EKALDRDTWM TPEEAKEWGH LDEIVESR
