# Supplementary material for: Phylogenomic Analysis of Marine Roseobacters
Source: PLoS One. 2010 Jul 15;5(7):e11604. doi: 10.1371/journal.pone.0011604 (PMC2904699; doi:10.1371/journal.pone.0011604)
Supplement: File S1 — Protein sequence alignment of 109 HGT genes. Alignment was filtered by Gblocks to obtain reliable alignment regions for NJ or ML phylogenetic analyses. (0.20 MB ZIP) [file pone.0011604.s007.zip › 109HGTALIGN/ort725.txt]

    17    245
SUL        ISAQNLSLTF EDGPVHALKD VSLDIEKGDF VSFIGPSGCG KTTFLRCMAD 
ROS        ISAQNLSLTF QDGPVHALKD VSLEVEKGDF VSFIGPSGCG KTTFLRCMAD 
OIN        ISASNLDLTF EDGPVHALKD VNLDIHKGDF VSFIGPSGCG KTTFLRVMAD 
SSE        IQAQNLDLTF QDGPVHALKD VSLDIPKGAF VSFIGPSGCG KTTFLRCMAA 
PGA        IEARNLDLTF QDGPVHALKD VSLEINKGDF VSFIGPSGCG KTTFLRCIAA 
RGR        IEAKNLDLTF QDGPVHALKD VSLNINRGDF VSFIGPSGCG KTTFLRCIAA 
SIL        IQARDLDLVF GDTSVHALKD INLTINKGDF VSFIGPSGCG KTTFLRCIAS 
OBA        IQAKGLDLTF QDGAVQALKG VDLDINRGDF VSFIGPSGCG KTTFLRCVAA 
SPO        VSAKGLDLTF QDGPVHALKD VNLEINKGDF VSFIGPSGCG KTTFLRCIAA 
RDE        IHAQGLDLTF DDGPVHALKD VNLEIKKGEF VSFIGPSGCG KTTFLRCIAG 
RLO        IHAQGLDLTF EDGPVHALKD VNLEIKKGEF VSFIGPSGCG KTTFLRCIAG 
OAN        IRARNLDLTF TDGPVHALKD VSLDIQKGEF VSFIGPSGCG KTTFLRCIAG 
LVE        ISAQGLNLTF QDGPVHALKD VNLDIRKGEF ISFIGPSGCG KTTFLRCIAG 
RCC        ISAQGLNLTF QDGPVHALKD VNLEINKGDF VSFIGPSGCG KTTFLRCIAG 
DSH        ISARDLDLVF QDGPVHALSG VNLEIGKGEF VSFIGPSGCG KTTFLRAVAG 
JAN        IQAQSLDLTF QDGPVQALSD VSLDIDKGDF VSFIGPSGCG KTTFLRVIAA 
RHB        ISLRNVGKWF KDGRVVALED ITLDIAPREF VSLVGPSGCG KTTLLRLMNG 

           LEQPTGGEIT VNGVSARRAR AYGYVFQAAG LYPWRTIGGN IRLPLEIMGY 
           LEHPTGGTLT VNGTSARKSR AYGYVFQAAG LYPWRTIGGN IRLPLEIMGY 
           LEQPTGGQVT INGVSPRKSR AYGYVFQAAG LYPWRTIGGN IRLPLEIMGI 
           LEHPTGGTLT VNGMTPRRSR AYGYVFQAAG LYPWRTIGRN IALPLEIMGY 
           LEQPTGGALM VNGMTPRRQR AYGYVFQAAG LYPWRSIAKN IKLPLEIMGY 
           LEQPTGGTLT VNGMTPRRQR AYGYVFQAAG LYPWRTIAKN IKLPLEIMGY 
           LETPTGGSLT VNGMTPRKQR AYGYVFQAAG LYPWRTIAKN IKLPLEIMGY 
           LETPTGGSLT VNGMSPRQAR AYGYVFQAAG LYPWRTIAGN IRLPLEIMGF 
           LETPTGGSLT VNGMTPRRKR AYGYVFQAAG LYPWRTIAKN IKLPLEIMGF 
           LETPTSGEIS VNGMTPRQAR AYGYVFQAAG LYPWRTIGGN IRLPLEIMGF 
           LETPTSGEIS VNGMTPRQAR AYGYVFQAAG LYPWRTIGGN IRLPLEIMGF 
           LETPTAGEIS VNGMTPRRAR AYGYVFQAAG LYPWRTIGGN ISLPLEIMGF 
           LETPTDGTLS VNGMTPRRAR AYGYVFQAAG LYPWRTIGGN VKLPLEIMGF 
           LETPTGGQIF VNGMTPRMAR AYGYVFQAAG LYPWRTIGGN IKLPLEIMGF 
           LEHPTGGSLT VNGMTPRQAR AYGYVFQAAG LYPWRTIAKN ISLPLQIMGY 
           LEQPTGGQVT VNGLSPRRAR AYGYVFQAAG LYPWRTIEKN IKLPLEIMGY 
           LLQPDTGTVL VRGEAPTPNS DLAMVFQSAR LLPWRSVLGN IEFVLALRGL 

           SKADQAARVR QVLELVELAG FERKFPWQLS GGMQQRASIA RALAFDADIL 
           ARDDQEARVK RVLDLVDLAG FERKYPWQLS GGMQQRASIA RALAFDADIL 
           PRAEQAERVQ RVLELVELSG FEKKFPWQLS GGMQQRASIA RALSFDADIL 
           ARAERQQRIA RVLDLVELSG FEKKFPWQLS GGMQQRASIA RALAFDADIL 
           SKAEQAARVE QVLELVELAG FGGKYPWQLS GGMQQRASIA RALAFDADIL 
           SKAEQDKRVE QVLDLVELSG FGGKFPWQLS GGMQQRASIA RALAFDADIL 
           SKAEQDKRVA EVLELVELAG FGGKFPWQLS GGMQQRASIA RALAFDADLL 
           SKAEQNERVE KVLELVDLAG FGGKFPWQLS GGMQQRASIA RALSFDADIL 
           SRQEQEERVR KVLELVDLAG FGGKFPWQLS GGMQQRASIA RALAFDADIL 
           SKSEQAERVA RVLDLVDLNG FDRKFPWQLS GGMQQRASIA RALAFDADIL 
           SKSEQVERVG RVLDLVDLNG FDRKFPWQLS GGMQQRASIA RALAFDADIL 
           SKAEQRERVN RVMDLVDLGG FEKKFPWQLS GGMQQRASIA RALAFDADIL 
           SKSEQAERVA RVLALVDLAG FEKKFPWQLS GGMQQRASIA RALAFDADIL 
           SKAEQNERVG RVLELVDLVG FEKKFPWQLS GGMQQRASIA RALAFDADIL 
           SKADQEARVA RVLELVELSG FAKKYPWQLS GGMQQRASIA RALSFDADIL 
           SAKDQQDRVN DVLQLVDLEG FGKKFPWQLS GGMQQRASIA RALAFDADIL 
           SRTARRERSL GLLGAVGLRD FAEAFPHELS GGMQQRVGLA RALAVEPDVL 

           LMDEPFGALD EIVRDHLNEQ LLRLWARTQK TIAFVTHSIP EAVYLSTKIV 
           LMDEPFGALD EIVRDHLNEQ LLQLWDRTNK TICFVTHSIP EAVYLSTKIV 
           LMDEPFGALD EIVRDHLNEQ LLKLWARTEK TIAFVTHSIP EAVYLSTKIV 
           LMDEPFGALD EIVRDRLNEE VLRLWDKTGK TIAFVTHSIP EAVYLSTHIV 
           LMDEPFGALD EIVRDHLNEQ LLKLWARTDK TIGFVTHSIP EAVYLSTKIV 
           LMDEPFGALD EIVRDHLNEQ LLKLWARTNK TIGFVTHSIP EAVYLSTKIV 
           LMDEPFGALD EIVRDHLNEQ LLKLWARTNK TIGFVTHSIP EAVYLSTKIV 
           LMDEPFGALD EIVRDHLNEE LLKLWERTGK TIGFVTHSIP EAVYLSTRIV 
           LMDEPFGALD EIVRDHLNEQ LLALWARTGK TIGFVTHSIP EAVYLSTKIV 
           LMDEPFGALD EIVRDHLNEQ LLQLWARTEK TIGFVTHSIP EAVYLSTKIV 
           LMDEPFGALD EIVRDHLNEQ LLQLWARTEK TIGFVTHSIP EAVYLSTKIV 
           LMDEPFGALD EIVRDHLNEQ LLKLWARTEK TIGFVTHSIP EAVYLSTKIV 
           LMDEPFGALD EIVRDHLNEQ LLALWARTEK TIGFVTHSIP EAVYLSTKIV 
           LMDEPFGALD EIVRDHLNEQ LLKLWARTEK TIGFVTHSIP EAVYLSTKIV 
           LMDEPFGALD EIVRDHLNEQ LLALWKRTEK TIGFVTHSIP EAVYLSTKIV 
           LMDEPFGALD EIVRDRLNEE LLKLWARTEK TIGFVTHSIP EAVYLSTKIV 
           LMDEPFAALD AMTRETLRAE LLKLWARRGT AIVFVTHDID EAIFLSQRIV 

           VMSPRPGRIA DVIDSPLPKE RPLDIRETPE FLEIAHRVRE GLRAG
           VMSPRPGRIT DVIESTLPKH RPLDIRETPE FLEIAHRVRE GLRAG
           VMSPRPGRIA DVIESPLPRE RPLEIRESPE FLEIAHRVRE GLRAG
           VMSPRPGRIT DVIESPLPKD RPLDIRDTPE FIEIAHRVRE GLRAG
           VMSPRPGRIH DVIDSPLPKE RPLDIRDSAE FIEIAHRVRD GLRAG
           VMSPRPGRIH DVIDSTLPKE RPLDIRDSPE FIEIAHRVRD GLRAG
           VMSPRPGRIH EVIESTLPKE RPLDIRDTPE FIEISHRVRE GLRAG
           VMSPRPGRIT DVIESPLPKE RPLDIRDTPE FLEVAHRVRE GLRAG
           VMSPRPGRIT DVIESPLPKD RPLDIRDSAE FIEVAHRVRE GLRAG
           VMSPRPGRIS DVIDSPLPRE RPLDIRDSVE FIEIAHRVRD GLRAG
           VMSPRPGRIS DVIDSPLPKE RPLDIRDSAE FIEIAHRVRD GLRAG
           VMSPRPGRIT DVIDSPLPKE RPLDIRDSPE FIEIAHRVRD GLRAG
           VMSPRPGRIT DVIDSPLPKE RPLDIRDSKE FIDIAHRVRE GLRAG
           VMSPRPGRIH DVIDSPLPKE RPLDIRDSAE FIAVAHRVRD GLRAG
           VMSPRPGRIT DVIDSPLPLD RPLDIRDTPE FIEIAHRVRE GLRAG
           VMSPRPGRIT DVIESDLPKD RPLDIRDTPE FLALAHRVRE GLREG
           LLRPRPGAIE TTLTVDLPEP RETDPRADPR FAALRADLWN RIHAM
