# Supplementary material for: Phylogenomic Analysis of Marine Roseobacters
Source: PLoS One. 2010 Jul 15;5(7):e11604. doi: 10.1371/journal.pone.0011604 (PMC2904699; doi:10.1371/journal.pone.0011604)
Supplement: File S1 — Protein sequence alignment of 109 HGT genes. Alignment was filtered by Gblocks to obtain reliable alignment regions for NJ or ML phylogenetic analyses. (0.20 MB ZIP) [file pone.0011604.s007.zip › 109HGTALIGN/ort726.txt]

    17    403
RDE        DDFESGTRAA LAGGTTMVID FALPSPGQGL HDALKMWDNK STRANCDYSF 
RLO        DDFESGTRAA LAGGTTMVID FALPSPGQGL HDALKMWDNK STRANCDYSF 
OAN        DNFESGTRAA LSGGTTMVVD FVLPGQGQGF VDAMKAWHNK STLASCDYSF 
RCC        DDFESGTRAG LAGGTTMVVD FCLPNQGESL LDAIKRWDNK STRANCDYSF 
SPO        DDFESGTRAG LAGGTTMVVD FCLPNQGESL LDAIKRWDNK STRANCDYSF 
PGA        DDFESGTRAG LAGGTTMVVD FALPNPGESL LDALKRWDNK STRANCDYSF 
RGR        DDFESGTRAG LAGGTTMVVD FALPNPGESL LDALKRWDNK STRANCDYSF 
SIL        DDFESGTRAG LAGGTTMVVD FALPQPGESL LDALKRWDNK STRANCDYSF 
LVE        DDFESGTRAA LSGGTTMVVD FALPAPGQGL HDALQMWDNK SGRASCDYSF 
SSE        DDFDSGTQAA LAGGTTMVVD FALPSPGQGL LDALQMWDNK AGRAHCDYSY 
RHB        DDFESGTRAA LAGGTTMVVD FALPNPGESL LDALKRWDNK STRAACDYSF 
DSH        DDFESGTRAA LSGGTTMVVD FALPSPGQGL LDAIQMWDNK STRANCDYSF 
SUL        ETFETGTWAA AVGGTTMIVD FCLPGADGSI KNAINEWHRK SAPQICDVGY 
OIN        ETFETGTWAA ACGGTTMVVD FCLPGADGSI KNAINEWHRK SAPQICDIGY 
ROS        ETFETGTWAA ACGGTTMIVD FCLPGADGSI KHAINEWHRK SAPQICDIGY 
OBA        ETFETGTWAA ACGGTTMLID FCLPGEDGSI RNAIEEWHRK SAPQICDIGY 
JAN        ETFETGTFAA AAGGTTMLVD FCLPGEDGSL LSAIDAWDAK SKDQICDISY 

           HMAVTWWGEQ VFDEMKSVGI NTFKHFLAYK GALMVNDDEL YASFNRLAEL 
           HMAVTWWGEQ VFDEMKSVGI NTFKHFLAYK GALMVNDDEL YASFNRLAEL 
           HMAVTWWGKE LFDEMPTVGI NTFKHFMAYK GALMVNDDEL YASFSRLSEL 
           HMAVTWWGEQ VFNDMETVGI NTFKHFLAYK GALMVNDDEL FSSFNRLSEL 
           HMAVTWWGEQ VFNDMKTVGI NTFKHFLAYK GALMVNDDEL FASFNRLAEL 
           HMAVTWWGEQ VFDDMKTVGI NTFKHFMAYK GALMVNDDEL YASFQRLSEL 
           HMAVTWWGEQ VFDDMKTVGI NTFKHFMAYK GALMVNDDEL YASFQRLAEL 
           HMAVTWWGEQ VFDEMKTVGI NTFKHFMAYK GALMVNDDEL YASFQRLAEL 
           HMAVTWWGEQ VFNEMESVGI NTFKHFMAYK GALMVNDDEM YASFARLASL 
           HMAVTWWGEQ VFDEMKTVGI TTFKHFMAYK GALMVNDDEM YASFQRLAEL 
           HMAVTWWSEQ VFNEMETVGI NTFKHFLAYK GALMVNDDEL YSSFMRLAEL 
           HMAITWWGEQ VFNEMEAVGI NTFKHFMAYK GALMVNDDEM FASFRRCAEL 
           HMAITGWNEN VFDEMKDAGV NSFKHFMAYK GALMVEDDEM FASFQRCAEL 
           HMAITGWDET VFNEMKDAGV NSFKHFMAYK GALMIEDDEM FASFKRCAEL 
           HMAITGWNEN VFTEMKDAGV NSFKHFMAYK GALMIEDDEM FASFKRCAEL 
           HMAVTGWNEK IFDEMKDAGV NSFKHFMAYK GALMVEDDEM FASFSRCKEL 
           HMAITGWSES IFNEMADVGI NTFKHFMAYK GALMIEDDEM FSSFKRCAEL 

           GGIAMVHAEN GDVVAELSAK LLAEGNTGPE AHAYSRPPQV EGEATNRAIM 
           GGIAMVHAEN GDVVAELSAK LLAEGNTGPE AHAYSRPPQV EGEATNRAIM 
           GGIAMVHAEN GDVVAELQAK LLAEGNTGPE AHAYSRPPQV EGEATNRAIM 
           GAIAMVHAEN GDVVAEMTAK LLAEGNTGPE AHAYSRPSQV EGEATNRAIM 
           GGIAMVHAEN GDVVAEMTAK LLAAGNTGPE AHAYSRPSQV EGEATNRAIM 
           GGIAMVHAEN GDVVAELSAK LLAEGNNGPE AHAYSRPPQV EGEATNRAIM 
           GGIAMVHAEN GDVVAELSAK LLAEGNTGPE AHAYSRPPQV EGEATNRAIM 
           GGIAMVHAEN GDVVAELSAK LLAEGNTGPE AHAYSRPPQV EGEATNRAVM 
           GAIAMVHAEN GDVVAELSAK LLAEGNTGPE AHAYSRPPQV EGEAANRAIM 
           GGIAMVHAEN GDVVAELSAK LLAEGNTGPE AHAYSRPPQV EGEAANRAIM 
           GATPMVHAEN GDVVAELSAK LLAEGNTGPE AHAYSRPPQV EGEATNRAIM 
           GALPLVHAEN GDVVADLQQK FLAEGNTGPE AHAYSRPPAV EGEATNRAIM 
           GALPMVHAEN GDLVAALQEK YFNQGITGPE GHAYSRPPEL EGEAANRAIT 
           GALPMVHAEN GDLVAELQQK YFDQGITGPE GHAYSRPPEL EGEAANRAIT 
           GALPMVHAEN GDLVAEMQQK YFDQGITGPE GHAYSRPPEF EGEAANRAIC 
           GALPMVHAEN GDLVDLMQKK FLAEGKTGPE WHARSRPPEF EGEAANRAIT 
           GALPLVHAEN GDIVQELQQK YMAMGVTGPE GHAYSRPPEV EGEAANRAIM 

           IADMAGVPLY VVHTSCEEAH EAIRRARQQG KRVWGEPLIQ HLTLDESEYF 
           IADMAGVPLY VVHTSCEEAH EAIRRARQQG KRVWGEPLIQ HLTLDESEYF 
           IADMAGVPLY VVHTSCEEAH EAIRRAKQQG KRVWGEPLIQ HLTLDESEYF 
           IADMAGVPLY VVHTSCEESH EAIRRARQQG KRVWGEPLIQ HLTLDESEYF 
           IADMAGVPLY VVHTSCEEAH EAIRRARMQG KRVWGEPLIQ HLTLDESEYF 
           IADMAGVPLY VVHTSCEDSH EAIRRARMQG KRVWGEPLIQ HLTLDESEYF 
           IADMAGVPLY VVHTSCEESH EAIRRARMQG KRVWGEPLIQ HLTLDESEYF 
           IADMAGVPLY VVHTSCEESH EAIRRARMLG KRVWGEPLIQ HLTLDESEYF 
           IADMTGVPLY IVHVSCEEAH EAIRRARMQG KRVWGEPLIQ HLTLDESAYF 
           IADMAGVPLY VVHVSCEEAH EAIRRARQQG KRVWGEPLIQ HLTLDESEYF 
           IADMAGAPLY VVHVSCEESH EAIRRAKMQG KRVWGEPLIQ HLTLDESEYF 
           IADMAGVPVY IVHTSCEEAH EAIRRARMQG KRVYGEPLIQ HLTLDESEYA 
           IADAAGVPLY IVHVSCEQTH EAIRRARQKG MRVYGEPLIQ FLTLDESEYF 
           IADTAGVPLY IVHVSCEQTH EAIRRARQKG MRVYGEPLIQ FLTLDESEYF 
           IADAAGVPLY IVHVSCEQAH EAIRRARQKG MRVYGEPLIQ FLTLDESEYF 
           IADAAGVPLY IVHVSCEQAH EAIRRARQKG MRVYGEPLAQ FLTLDEEEYL 
           IADAAGTPLY IVHVSCEQAH EAIRRARQKG MRVFGEPLIQ HLTLDESEYF 

           NKDWDHAARR VMSPPFRNKQ HQDSLWAGLQ AGSLSVVATD HCAFTTEQKR 
           NKDWDHAARR VMSPPFRNKQ HQDSLWAGLQ SGSLSVVATD HCAFTTEQKR 
           NKDWDHAARR VMSPPFRNKQ HQDSLWAGLQ SGSLSVVATD HCAFTTEQKR 
           NKDWDHAARR VMSPPFRNKQ HQDSLWAGLQ SGSLSVVATD HCAFTTEQKR 
           HPDWDHAARR VMSPPFRNKQ HQDSLWAGLQ SGSLSVVATD HCAFTTEQKR 
           NSDWDHAARR VMSPPFRNKQ HQDSLWAGLQ SGSLSVVATD HCAFSTEQKR 
           NQDWDHAARR VMSPPFRNKQ HQNSLWNGLQ SGSLSVVATD HCAFTTDQKR 
           NPDWDHAARR VMSPPFRNKQ HQDSLWAGLQ SGSLSVVATD HCAFSTEQKR 
           NQDWDHAARR VMSPPFRNKM HQDSLWAGLQ SGSLSVVATD HCAFTTAQKR 
           NQDWDHAARR VMSPPFRNQK HQDSLWAGLM SGSLSVVATD HCAFTTDQKR 
           NQDWDHAARR VMSPPFRNKQ HQDSLWAGLS SGTLSVVATD HCAFTTEQKR 
           HPDWDHAARR VMSPPFRNKQ HQDSLWNGLA SGSLSVVATD HCAFTTAQKR 
           NKDWDHAARR VMSPPFRSKD HQDSLWAGLQ SGSLQVVATD HAAFSTEQKR 
           NKDWDHAARR VMSPPFRSKD HQDSLWAGLQ AGSLQVVATD HAAFSTEQKR 
           NKDWDHAARR VMSPPFRSKE HQDGLWAGLQ AGSLQVVATD HAAFSTAQKR 
           SEDWLHSACR VMSPPFRGKE HQDGLWAGLQ AGSLQVVATD HAAFSSEQKR 
           NKDWQYAARR VMSPPFRNKE HQDGLWAGLA AGSLQVVATD HAAFTDEQKR 

           FGVGDFTKIP NGTGGLEDRM PMLWTHGVAT GRLTPNEFVA VTSTNIAKIL 
           FGVGDFTKIP NGTGGLEDRM PMLWTHGVAT GRLTPNEFVA VTSTNIAKIL 
           TGLGDFTKIP NGTGGLEDRM PMLWTHGVNT GRLTMNEFVA VTSTNIAKIL 
           TGVGDFSKIP NGTGGLEDRM PMLWTHGVET GRLTPNEFVA VTSTNIAKIL 
           YGVGDFSKIP NGTGGLEDRM PMLWTHGVAT GRLTPNEFVA VTSTNIAKIL 
           YGVGDFTKIP NGTGGLEDRM PMLWTHGVET GRLTPNEFVA VTSTNIAKIL 
           YGVGDFTKIP NGTGGLEDRM PMLWTHGVNT GRLTPNEFVA VTSTNIAKIL 
           YGVGDFTKIP NGTGGLEDRM PMLWTHGVET GRLTPNEFVA VTSTNIAKIL 
           YGVGDFTKIP NGTGGLEDRM PMLWTHGVRT GRLTMNEFVA VTSTNIAKIL 
           YGVGDFTKIP NGTGGLEDRI PMLWTQGVGS GRLTPEEFVA VTSTNIAKIL 
           YGVGDFTKIP NGTGGLEDRI PMLWTYGVET GRITMNEFVA VTSTNIAKIL 
           TGVGDFTQIP NGTGGLEDRM PMLWTHGVNT GRLTPNEFVA VTSTNIAKIL 
           AGRDDFRIIP NGSNGLEERL AVLWTEGVET GRLTPNEFVA ATSTNVAKIL 
           AGRDDFRIIP NGSNGLEERL AVLWTEGVET GRLTPNEFVA ATSTNIAKIL 
           AGRNDFRIIP NGSNGLEERL AVLWTHGVET GRLTLNEFVA VTSSNVAKIL 
           MGVGDFTKIP NGTNGLEERL GVLWTRGVET GRLTPEEFVA VTSTNIAKIL 
           MGVDNFGMIP NGTGGLEERM AMLWTRGVET GRLTPEEFVA VTSSNIAKIL 

           NCYPKKGAVL VGADADLVVW DPQKEKTIAA STQQSAIDYN VFEGQTVKGL 
           NCYPKKGAVL VGADADLVVW DPQKEKTIAA STQQSAIDYN VFEGQTVKGL 
           NCYPTKGAVL VGADADLVVW DPEKEKTITA GAQQSAIDYN VFEGKHVKGL 
           NCYPNKGAVM VGADADLVVW DPAKTKTITA GSQQSAIDYN VFEGKEVKGL 
           NCYPKKGAVL VGADADLVVW DPEKSKTISA GSQQSAIDYN VFEGKEVKGL 
           NCYPKKGAVL VGADADLVVW DPAKTKTISA ASQQSAIDYN VFEGKEIKGL 
           NCYPKKGAVL VGADADLVVW DPEKTKVISA ESQQSSIDYN VFEGHEVKGL 
           NCYPKKGAVL VGADADLVVW DPKKTKTISA ESQQSAIDYN VFEGKEVKGL 
           NCYPRKGAVL VGADADLVVW DPEKSKTIMA KSQQSAIDYN VFEGKEVTGL 
           NCYPRKGAIR VGSDADILVL DPEKEKTISA AAQVSAIDYN VFEGKKVKGL 
           NCYPKKGAIL VGADADIMVL DPAKSKTITA DTQQSSIDYN VFEGKEVSAL 
           NCYPTKGAIL VGADADIVVW DPEKEKTISA DSQQSAIDYN VFEGKHVKGL 
           NIYPRKGAIV EGADADIVVW DPKISKTIST ANHHSILDYN VFEGFEVKAQ 
           NIYPQKGAIV EGADADIVVW DPKITKTIST ANHHSILDYN VFEGFEVKAQ 
           NIYPKKGAIV EGADADLVVW DPKITKTISA SNHHSILDYN VFEGFEVKAQ 
           NMYPQKGALV PGADADVVVW DPSITGTISA SNHHSILDYN VFEGYEVTAQ 
           NIYPMKGGIN VGGDADIVVW DPKLGRTITT ATAKSILDYN VFEGMEVSAS 

           PRFTLTRGHV AVHDGEIRTQ EGHGKFVKRA GNGVTNKALS TWKELTAPRP 
           PRYTLTRGHV AIHDGEIRTQ EGHGKFVKRD GNGVTNKALS TWKELTAPRP 
           PRFTLTRGHV AVHDGEIRTQ EGHGKFVKRK GNGTVNKALS SWKELTAPRP 
           PRFTLTRGHV AIHDGDVRTQ EGHGKFVKRE ANTPVNKALS SWKELTAPQP 
           PRFTLTRGQV AVHDGEIRTQ EGHGKFVARE ANTPVNRALS SWKELTAPRP 
           PRYTLTRGHV AVHDGEIRCQ EGHGKFLERE ANTTVNKALS TWKDLTAPRP 
           PRFTLTRGHV AVHDGEIRTQ EGHGKFVERE ANTTVNKALS TWKELTAPRP 
           PRYTLTRGQV AVMDGEIKTQ EGHGKFVERA PNTVVNKALS TWKELTAPRP 
           PRFTLTRGHV AVHDGEMRTR EGHGQFVKRA PNTPTNTALS KWKELTAPRP 
           PRYVMTRGHV AVTDGTLTSR EGHGQFVERK AGTPTNTALS KWKDLTAPRP 
           PRYVLTRGHV AVMDGEMNHK PGWGEFVARE PNATVNTSLS KWKALTAPQP 
           PRYTLTRGHV AVMDGEIRTQ EGHGKFVERP PVTPVSKALS TWKELTAPRK 
           ARYTLSRGEV IWAWGNSQPN PGRGRFVPRP AFPSANLALS KWKELTAPKL 
           SRYTLSRGEV IWAWGNSQPQ PGRGRFVPRP AFPSGNVALS KWKELNSPKM 
           PRYTISRGEV IWAWGNSQPQ PGRGRFVPRP AFPSAHQALS KWKALTAPKM 
           PRYTLSRGEV IWAWGNSQPQ PGRGRFVPRK PFASAHKALS KWKELNSPRS 
           PRYTLSRGDV VWAAGNSQPQ PGRGKFVKRP PAASASQALS KWKALNTPRK 

           VER
           VER
           VQR
           VQR
           VER
           VAR
           VER
           VER
           VER
           VQR
           VQR
           VER
           IKR
           IKR
           IQR
           VER
           IER
