# Supplementary material for: Phylogenomic Analysis of Marine Roseobacters
Source: PLoS One. 2010 Jul 15;5(7):e11604. doi: 10.1371/journal.pone.0011604 (PMC2904699; doi:10.1371/journal.pone.0011604)
Supplement: File S1 — Protein sequence alignment of 109 HGT genes. Alignment was filtered by Gblocks to obtain reliable alignment regions for NJ or ML phylogenetic analyses. (0.20 MB ZIP) [file pone.0011604.s007.zip › 109HGTALIGN/ort727.txt]

    17    415
RGR        MTSLGQNLKI NGDRLWDSLM DMAKIGPGVA GGNNRQTLTD EDAEGRALFQ 
SIL        MTALGQNLKI NGDRLWDSLM DMAKIGPGVA GGNNRQTLTD EDAEGRALFQ 
PGA        MTSLGQNLKI NGDRLWDSLM EMAKIGPGVA GGNNRQTLTD ADAEGRALFQ 
SSE        MAAPAANLTI NGDRLWDSLM EMAKIGPGVA GGNNRQTLTD SDAEGRALFK 
OBA        MAAPGENLRI NGDRLWDSLM EMAKIGPGVA GGNNRQTLTD EDAEGRALFQ 
RHB        MAAPGENLRI NADRLWDSLM EMAKIGPGVA GGNNRQTLTD ADAEGRALFQ 
RDE        MPAIGENLRI NGERLWESLM QMAEVGPGVA GGNNRQTLTD ADSEGRHLFQ 
RLO        MPAIGENLRI NSERLWGSLM EMAEIGPGVA GGNNRQTLTD EDSEGRHLFQ 
OAN        MPSMGENLKV NGARLWDSLM DMAKIGPGVA GGNNRQTVTD EDSEGRHLFK 
SUL        MAAPGENLKI NPDRLWDSLM EMAKIGPGVA GGNNRQTLTD EDAEGRALFQ 
OIN        MPAPGENLKI DPDRLWDSLM EMAKIGPGVA GGNNRQTLTD EDAEGRALFQ 
SPO        MAAPAQNLRI NVDRLWDSLM EMAQIGPGVA GGNNRQTLTD EDGEGRALFQ 
RCC        MPAPGENLRI NGERLWDSLT EMAKIGPGVA GGNNRQTLTD EDSEGRHLFQ 
LVE        MPSPGENLKI NGERLWDSLM EMAKIGPGVA GGNNRQTLTD EDSAGRHLFQ 
JAN        TSAPAENMKI DGARLWDSLM EMAKIGPGIA GGNNRQTLTD EDAEGRALFQ 
DSH        PNAPGENLKI NGDRLWDSLM EMARIGPGVA GGNNRQTLTD ADAEGRALFR 
ROS        MAAPGENLKI NSTRLWDSLM EMAKIGPGIA GGNNRQTLTD EDAEGRALFQ 

           SWCEAAGCTM GVDTMGNMFA TRPGEDPDAL PVYMGSHLDT QPTGGKYDGV 
           SWCEAAGMTM GLDSMGNMFA TRPGEDPEAL PVYMGSHLDT QPTGGKYDGV 
           SWCEAAGCTM GLDTMGNMFA RREGTDPDAL PVYMGSHLDT QPTGGKYDGV 
           TWCEEAGCTM GLDEIGNMFA RREGTDPDAL PVYVGSHLDT QPTGGKYDGV 
           QWCEAAGCEM GLDTMGNMFA MRAGTDPDAL PVYVGSHLDT QPTGGKYDGV 
           KWCEDAGMSM GVDTMGNMFA TREGTDPDAL PVYMGSHLDT QPTGGKYDGV 
           KWCEAAGCTM GLDQMGNMFA TRAGTDPDAL PVYVGSHLDT QPTGGRYDGV 
           KWCEAAGCTM GLDQMGNMFA TRAGTDPDAL PVYVGSHLDT QPTGGKYDGV 
           GWCEAAGCTM GLDTMGNMFA TRAGTDPDAL PVYVGSHLDT QPTGGKYDGV 
           KWCEEAGCTM GLDTMGNMFA QRDGTDPDAL PVYVGSHLDT QPTGGKYDGV 
           KWCEEAGCTM GLDQMGNMFA QRDGTDPEAL PVYVGSHLDT QPTGGKYDGI 
           KWCEAAGCSM GLDQMGNMFA MRPGTDPDAL PVYVGSHLDT QPTGGKYDGV 
           KWCEAAGCTM GVDEIGNMFA RREGTDPDAL PVYVGSHLDT QPTGGKYDGV 
           RWCDAAGCTM GVDEMGNMFA RRDGTDPDAL PVYVGSHLDT QPTGGRYDGV 
           KWCDDAGCTM GVDQMGNMFA RREGTDPDAL PVYVGSHLDT QPTGGKYDGV 
           RWCEEAGCTM GLDTMGNMFA RREGTDPDAL PVYVGSHLDT QPTGGKYDGV 
           SWCTTAGLTM GVDEMGNMFA RRDGTDPEAL PVYVGSHLDT QPTGGKYDGV 

           LGVLGGLEVV RTLNDLGIKT KHPIVVTNWT NEEGTRFAPA MLASGVFAGK 
           LGVLGGLEVV RTMNDLGIKT KHPIVVTNWT NEEGTRFAPA MLASGVFAGK 
           LGVLGGLEVV RTLNDLGIKT KHPIVVTNWT NEEGTRFAPA MLASGVFAGK 
           LGVLGGLEVI RSLNDTGIRT KHPIVVTNWT NEEGTRFAPA MLASGVFAGK 
           LGVLGGLEIV RSLNDLGIKT KHPIVVTNWT NEEGTRYAPA MLSSGVFAGV 
           LGVLGALEAV RSMNDLGIKT KHPIVIANWT NEEGTRFAPA MLSSGVFAGI 
           LGVLSGLELL RTLNDLDIKT KHPIVVTNWT NEEGTRYAPA MLSSGVFAGL 
           LGVLSGLELL RTLNDLDIKT RHPIVVTNWT NEEGTRYAPA MLSSGVFAGL 
           LGVLSGLEII RTMNDLDIKT KHPIVVTNWT NEEGTRYAPA MLSSGVFAGL 
           LGVLGGLELL RTMNDLGIKT KHPVVVTNWT NEEGTRYAPA MLSSGVFAGI 
           LGVLGGLEIL RTMNDLGIKT KHPIVVTNFT NEEGTRYAPA MLSSGVFAGI 
           LGVLAGLEVI RTLNDLGIRT KHPIVATNWT NEEGTRFAPA MLSSGVFAGM 
           LGVLGGLEIL RTLNDLDIKT KHPIVVTNWT NEEGTRYAPA MLASGVFAGK 
           LGVLGGLEVI RTLNDLDIKT KHPIVVTNWT NEEGTRYAPA MLASGVFAGK 
           LGVLGGLEII RTMNDLGIKT KHPIVVTNWT NEEGTRYAPA MLASGVFAGK 
           LGVLGGLEII RSLNDLGIKT KHPIVVTNWT NEEGTRFAPA MLASGVFAGK 
           LGVLAGLEII RTLNDLDIRT KHPIVVTNWT NEEGTRFAPA MLASGVFAGV 

           HSQDWAYARE DAEGKSFGDE LKRIGWVGDE EVGARKMHAM FELHIEQGPI 
           HTQDWAYGRE DAEGKTFGDE LKRIGWVGDE EVGARKMHAM FELHIEQGPI 
           HTQDWAYARE DADGKTFGDE LKRIGWVGEE QVGARKMHAM FELHIEQGPI 
           HDLQWAYDRE DAEGKSFGDE LERVGWKGEE KVGARKMHAM FELHIEQGPI 
           HSEDWAKGRE DAKGLKFGEE LKRIGWEGEE PVGSRKMHAF FELHIEQGPI 
           HTQDWAYDRV DAEGKKFGDE LKRIGWVGDE EVGARKMHAM FELHIEQGPI 
           HTQDWAYARV DAEGKTFGDE LQRIGWRGDE EVGARKMHAF FELHIEQGPI 
           HTQDWAYART DAEGKTFGDE LQRIGWRGEE EVGQRKMHAF FELHIEQGPI 
           HTQDWAYDRI DADGKTFGDE LKRIGWQGDE VVGARKMRAF FELHIEQGPI 
           HTQEWAYAKT DAEGLRFGDE LKRIGWQGDE EVGARKMHAF FELHIEQGPI 
           HTQDWAYERT DAEGKSFGDE LKRIGWRGEE EVGARKMHAF FELHIEQGPI 
           HTQDWAYART DAEGKSFGDE LSRIGWRGEE EVGARKMHAF FELHIEQGPI 
           HTLDWANDRV DADGKRFGDE LERIGWKGDE KVGDRKMHAF FELHIEQGPI 
           HALDWALDRV DAKGKRFGDE LERIGWKGPE KVGDRKMHAF FELHIEQGPI 
           HTQDWAYDKV DAQGKRFGDE LERIGWKGDE EVGARKMHAF FELHIEQGPI 
           HSQDWAYARV DAEGKRFGDE LKRIGYVGDE PVGDRKMHAF FELHIEQGPI 
           LSRDWAYDRV DAKGKRLGDE LERIGWKGPE KVGARKMHAF FELHIEQGPI 

           LEAEGKDIGV VTHGQGLWWL QCTVTGKDAH TGSTPMNMRV NAGLGMARMT 
           LEAEKKDIGV VTHGQGLWWL QCTVTGKDAH TGSTPMNMRV NAGLGMARMT 
           LEVENKDIGV VTHGQGLWWL QCTVTGKDAH TGSTPMNMRV NAGLGMARMT 
           LEAEGKDIGV VTHGQGLWWL QCTVTGKDAH TGSTPMNMRV NAGLGMARMT 
           LEAEGKDVGI VTHGQGLSWT QVTITGKDAH TGSTPMPMRK NAGLGMAKVL 
           LEAEEKDIGV VTHGQGLSWT QVTVTGKESH TGSTPMPMRK NAGLGMGRIL 
           LEAEGKDIGV VTHGQGLSWT QITITGKEAH TGSTPMPMRK NAGLAMARVL 
           LEAEGKEIGV VTHGQGLSWT QITITGKDAH TGSTPMPMRK NAGLAMARVL 
           LEAEGKDIGV VTHGQGLAWT QVTITGRDAH TGSTPMPMRK NAGLAMARIL 
           LEAEGKDIGV VTHGQGLSWT QVTVTGKDAH TGSTPMPMRK NAGLGMARML 
           LEAEGKDIGV VTHGQGLSWT QVTITGKDSH TGSTPMPMRR DAGLGMARVL 
           LEAEGKDIGV VTHGQGLSWT QVTITGKDAH TGSTPMPMRR NAGLGMARVL 
           LEAEGKDIGV VTHGQGLRWI ECTVTGKESH TGSTPMHMRK NAGRGLALVT 
           LEAEGKQIGV VTHGQGLRWV QCTVTGKESH TGSTPMHMRK NAGRGLALIT 
           LEAEGKDVGV VTHGQGLRWI ECTITGKESH TGSTPMHMRK NAGRGLALVT 
           LEAEGKEIGV VTHGQGLRWI ECTVTGKESH TGSTPMNMRR NAGRGLARIT 
           LEAEGKQIGV VTHGQGLRWI ECTVTGKGQH TGSTPMYMRR NAGRGLARVT 

           EAAHQIAMAH QPHAVGAVGH CDVYPNSRNV IPGKVVFTVD FRSPDLEKLT 
           EAAHQIAMAH QPHAVGAVGH CDVFPNSRNV IPGKVVFTVD FRSPDLEKLT 
           EAAHQIAMAH QPHAVGAVGH CDVYPNSRNV IPGKVVFTVD FRSPDLEKLT 
           EAAHQIAMAH QPHAVGAVGQ CDVYPNSRNV IPGKVVFTVD FRSPDLEKLT 
           QLVDEIALSH APHAVGAAGH IDVYPNSRNV IPGKAVFTVD FRSPDLAVIE 
           ELVDEIAWSH KPDAVGAAGH IDIYPNSRNV IPGKAVFTVD FRSPNLATIQ 
           EKVDEIALSH APHAVGAAGH IDVYPNSRNV IPGKVVFTVD LRSPDLDVMT 
           EKVDEIALSH VPHAVGAAGH IDVYPNSRNV IPGKVVFTVD LRSPDLDVIT 
           EKVDEIAMSH APHAVGAAGH IDVYPNSRNV IPGKVVFTVD FRSPDLNVIT 
           EAVDQIAWSH APHAVGAAGH IEVYPNSRNV IPGQVIFTVD FRSPDLSVIE 
           EKVSEIAWSH APHAVGAAGH IEVYPNSRNV IPGKTVFTVD FRSPDLSVIE 
           EKVDEIALSH APHAVGAAGH IDVYPNSRNV IPGKVVFTVD FRSPDLSVIE 
           ELVHEIAMKN QPGAVGAIGH IDVYPNSRNI IPGKVVFTVD MRTHLLDKLN 
           ELVHEIAMKH QPNAVGAIGH IDVYPNSRNI IPGKVVFTVD MRSHLLDKLN 
           ELVHEIAMKN QPNAVGAIGH IDVYPNSRNI IPGKVVFTVD MRTHILDKLE 
           ELVHEIAMKN QPNAVGAIGH IDVYPNSRNI IPGKVVFTVD MRTHLLDKLN 
           ELVHEIALHY QPNAVGAIGH IDVYPNSRNV IPEKVVFTVD FRSHVLETLE 

           SMRSQYEAKA KEIAEELGLG LEIEPVGHFD PVTFDKGCVS AVRSAAERLG 
           SMRTQYEAKA KEIAAELGLG LEIEPVGHFD PVTFDESCVS AVRGAAERLG 
           SMRAQYEVKA KEIADELGLG LEIEPVGHFD PVTFDEGCVN AVRSAAERLG 
           SMREQYEAKA QQIADELGLG LEIEPVGHFD PVTFDEGCVT AVRNAAERLG 
           DMERRLREGA QAICDEMGLG VDFEKVGGFD PVEFDAGCVA ALRDAADRLG 
           DMEKRLAEGA KKICDEMGLE VELEKVGGFD PVEFDKDCVS AVRDAADRLG 
           DMETRLRTQA QAIVDAMGLE IEFEKVGGFD PVTFDEGCVN AVRTAAERLG 
           DMETRLRTEA QAIVDAMGLE IEFEKVGGFD PVTFDEGCVS AVRTAAERLG 
           DMEARLRVEG QAIADAMGME IKFEKVGGFD PVAFDDGCVS AVRAAAERLG 
           DMEKRLRVEG QKIADDMGLE VAFEKVGGFD PVAFDEGCVS AIRSAAERLG 
           DMEKRLREDG QKIADDMELQ IEFEKVGGFD PVAFDEGCVT AVRNAAERLG 
           DMEARLRVEG QKIADAMGLE VAFEKVGGFD PVAFDEGCVS AIRNAAERLG 
           AMVAEFNERA PKLCEEIGVE FSCEIVGQFD PPAFDEGCVK AVRDAAERLG 
           AMVTELMERA PQICADIGVE FEAEIVGQFD PPAFDETCVA AVRKAAERLG 
           GMVAELMERA PKLCADIGVS FEAEIVGQFD PPAFDDNCVT AIRQAAERLG 
           AMVAEFDEKA PKLCEEIGVE FSSEIVGQFD PPAFDEGCVG AVRSAAQRLG 
           AMVEDLMSSA PGLCADVGVK FNAEVVGAFD PPAFDESLVA RVRDAADRLG 

           YSHMDIVSGA GHDACWINDL APTAMIMCPC VDGLSHNEAE DISKEWAAAG 
           YSHMDIVSGA GHDACWINDV APTAMIMCPC VDGLSHNEAE EISKDWAAAG 
           YSHMDIVSGA GHDACWINDL APTAMIMCPC VGGLSHNEAE DISKDWAAAG 
           YSHMNLVSGA GHDACWINDV APTAMIMCPC VDGLSHNEAE EISKEWAKAG 
           YSHRDIISGA GHDACWINQV APTAMIMCPC VDGLSHNEAE EISRDWATAG 
           YSHRDIISGA GHDACWINQV APTAMIMCPC VDGLSHNEAE EISKDWAMAG 
           YSHMNLISGA GHDACWINRV APTAMIMCPC VDGLSHNEAE EITPEWAAAG 
           YSHMNLISGA GHDACWINRV APTAMIMCPC VDGLSHNEAE EISPEWAAAG 
           YSHMNLISGA GHDACWINRV APTAMVMCPC VGGLSHNEAE EISPEWATAG 
           YSHMDVISGA GHDACWINGV APTAMVMCPC VDGLSHNEAE EITKEWAKAG 
           YSHMNLISGA GHDACWINAV APTAMVMCPC VDGLSHNEAE EITKDWAKAG 
           YSHMNIISGA GHDACWINRV APTAMVMCPC VDGLSHNEAE EISKDWAAAG 
           YSHMDIVSGA GHDACWINDI YPTAMVMCPC VDGLSHNEAE EISPEWARAG 
           YSHMDIVSGA GHDACWINDI YPTAMIMCPC VDGLSHNEAE EITPQWAAAG 
           LSHMDIVSGA GHDACWINDV APTAMVMCPC VDGLSHNEAE EISPEWAAAG 
           YSHMDIVSGA GHDACWINDL YPTAMVMCPC VDGLSHNEAE EISPEWAAAG 
           YSHMDIVSGA GHDACWINKV YPTTMVMCPC KDGLSHNEAE EITPDWARAG 

           TDVMLHAVLE TAEIV
           TDVMLHAVLE TAEIV
           TDVMLHAVLE TAEIV
           TDVLFHAVVE TAEIV
           ADVLFHAVVE TAEIV
           ADVLFHAALE TAEIV
           TDVLLHAVLE TAEVV
           TDVLLHAVLE TAEVV
           TDVLMHAVLE TAEIV
           ADVLLHAVLE TAEIV
           ADVLLHAVLE TAEIE
           TDVLFHAVVE TAEIV
           TDVLFHAVVE TAEIV
           TDVLFHAVVE TAEIV
           ANVLFHAVVE TAEIV
           ANVLFHAVVE TSEIV
           TDVLLHAVLE TAEVV
