# Supplementary material for: Phylogenomic Analysis of Marine Roseobacters
Source: PLoS One. 2010 Jul 15;5(7):e11604. doi: 10.1371/journal.pone.0011604 (PMC2904699; doi:10.1371/journal.pone.0011604)
Supplement: File S1 — Protein sequence alignment of 109 HGT genes. Alignment was filtered by Gblocks to obtain reliable alignment regions for NJ or ML phylogenetic analyses. (0.20 MB ZIP) [file pone.0011604.s007.zip › 109HGTALIGN/ort731.txt]

    17    140
DSH        MAIERTLSII KPDATKRNLT GKINAKFEDA GLRIVAQKRI HLTKAQAGVF 
ROS        MAVERTLSII KPDATKRNLT GKINAKFEDA GLRIVAQKRI QLTPEQAGVF 
OBA        MATERTLSII KPDATRRNLT GKINAKFEEA GLRIVAQKRI KLSKEQAGVF 
RDE        MALERTFSII KPDATRRNLT GKINAKFEEA GLRIVAQKRI HMTKAQAGVF 
RLO        MALERTFSII KPDATRRNLT GKINAKFEDA GLRIVAQKRI HMTKAQAGVF 
SUL        MALERTFSII KPDATRRNLT GKINAKFEEA GLRIVAQKRI HMTKAQAGVF 
SPO        MALERTFSII KPDATRRNLT GKINAKFEEA GLRIVAQKRI HMTKEQAGVF 
SIL        MALERTFSII KPDATRRNLT GAINAKFEEA GLRIVAQKRI HMTKAQAGKF 
OIN        MALERTFSII KPDATRRNLT GAIVKKFEDA GLRVVAQKRI HLTKAQAGEF 
RGR        MALERTFSII KPDATRRNLT GKINAKFEEA GLRIVAQKRI HLTKAQAGEF 
PGA        MALERTFSII KPDATRRNLT GKINAKFEDA GLRIVAQKRI HLTKAQAGEF 
SSE        MALERTFSII KPDATRRNLT GKINAKFEEA GLRIVAQKRI HLTKAQAGEF 
JAN        MAIQRTFSII KPDATKRNLT GQIAAKFEEA GLRIVASKRI QLTLAQAQAF 
RCC        MAIQRTFSII KPDATKRNLT GQIAAKFEDA GLRIVASKRI QLTLAQAQQF 
LVE        MAIQRTFSII KPDATKRNLT GAIVAKFEEA GLRIVASKRI HLTLAQAQQF 
OAN        MAIQRTFSII KPDATKRNLT GAIVAKFEAA GLRIIASKRI QLSLAQAQEF 
RHB        MAIQRTFSII KPDATKRNLT GAINAKLEGA GLRIVAQKRI KLSKEQAGVF 

           YAVHAERPFY DELCEFMASE PVVVQVLEGE GAIAKNREVM GATNPADAAP 
           YAVHKERPFY GELCEFMASG PVVVQVLEGE GAVAKNREVM GATNPADAAA 
           YEVHKERPFY DELCEFMASE PVVVQVLEGE GAIAKNREVM GATNPADAAP 
           YAVHAERPFY DELCEFMASA PVVVQVLEGE GAIAKNREVM GATNPADAAP 
           YAVHSERPFY DELCEFMASE PVVVQVLEGE GAIAKNREVM GATNPADAAL 
           YAVHAERPFY DELCEFMASE PVVVQVLEGE GAIAKNREVM GATNPADAAE 
           YGVHAERPFY DELCEFMSSA PVVVQVLEGE NAIAKNREVM GATNPADAAP 
           YAVHAERPFY DELCEFMSSA PVVVQVLEGE GAIAKNREIM GATNPADAAP 
           YKVHAERPFY DELCEFMASA PIVAQVLEGE NAIAKNREVM GATNPADAEA 
           YKVHAERPFY DELCEFMASA PIVAQVLEGE NAIAKNREVM GATNPADAAA 
           YAVHAERPFY DELCEFMASA PIVAQVLEGE NAIAKNREVM GATNPADAAA 
           YKVHAARPFY DELCEFMASA PIVAQVLEGE DAISKNREVM GATNPADAAE 
           YGVHSERPFF GELCEFMISE PIVVQVLEGE DAIVKNREVM GATNPADAAP 
           YGVHAERPFF DELCEFMISE PIVVQVLEGE DAIAKNREVM GATNPADAAP 
           YGVHKDRPFF GELCEFMISE PIVVQVLEGE DAIAKNREVM GATNPADAAP 
           YGVHSERPFF GELTEFMVSE PIVVQVLEGE DAIAKNREVM GATNPADAAD 
           YAVHKERPFY DELCEFMSSE PIVVQVLEGE NAILKNREVM GATNPEEAAE 

           GTIRAEFAES VGENSVHGSD APETAAVEIA YFFSGLELVG 
           GTVRAEFAES VGENSVHGSD ATETAAVEIA YFFSGLELVG 
           GTIRAEFAES VGENSVHGSD APETAAQEIA YFFSGLELVG 
           GTIRAEFAES VGENSVHGSD APETAAEEIA YFFSGMELVG 
           GTIRAEFAES VGENSVHGSD APETAAEEIA YFFSGMELVG 
           GTIRAEFAES VGENSVHGSD APETAAVEIA YFFSGLELVG 
           GTIRAEFAES VGENSVHGSD APETAAVEIA YFFSGIELVG 
           GTIRAEFAES VGENSVHGSD APETAAEEIA YFFSGLELVG 
           GTIRAEFAES VGENSVHGSD APETAAVEIA YFFSGLELVG 
           GTIRAEFAES VGENSVHGSD APETAAVEIA YFFSGLELVG 
           GTIRAEFAES VGENSVHGSD APETAAVEIA YFFSGLELVG 
           GTIRAEFAES VGENSVHGSD APDTAAEEIA YFFSGLELVG 
           GTIRKEFALS IGENSVHGSD APETAAEEIA FFFSGLELVG 
           GTIRKEFALS IGENSVHGSD APETAAEEIA FFFSGLELVG 
           GTIRKEFALS IGENSVHGSD APETAAEEIA FFFSGLELVG 
           GTIRKEFALS IGENSVHGSD APETAAEEIA YFFSGLELVG 
           GTIRKEFALS IGENSVHGSD GEDTAAEEIA YFFSGLELVG 
