# Supplementary material for: Phylogenomic Analysis of Marine Roseobacters
Source: PLoS One. 2010 Jul 15;5(7):e11604. doi: 10.1371/journal.pone.0011604 (PMC2904699; doi:10.1371/journal.pone.0011604)
Supplement: File S1 — Protein sequence alignment of 109 HGT genes. Alignment was filtered by Gblocks to obtain reliable alignment regions for NJ or ML phylogenetic analyses. (0.20 MB ZIP) [file pone.0011604.s007.zip › 109HGTALIGN/ort732.txt]

    17    578
SUL        MLSISEINYS VEGRPLFEEA SAVIPEGHKV GLVGQNGAGK TTLFKIIRGE 
OIN        MLRISEINYS VEGRPLFEEA SAVIPEGHKV GIVGRNGAGK TTLFKIIRGE 
RDE        MLRINDISFS IEGRPLFEGA SAVIPNGHKV GLVGRNGAGK TTLFKLIRGE 
RLO        MLRINDISYS IEGRPLFDGA SAVIPNGHKV GLVGRNGAGK TTLFKLIRGE 
SSE        MLRISSLSYS VEGRPLFEDA TATIPEGHKV GLVGPNGAGK TTLFRLIRGE 
RGR        MLRIKDISYS VEGRPLIDHA SATIPDGHKV GIVGRNGTGK STLFRLIRGE 
SIL        MLRIENITYS VEGRPLMEEA SASIPTGHKV GVVGRNGTGK STLFRLIRGE 
SPO        MLRIENITYA VEGRPLFDGA SAVIPDGHKV GLVGRNGTGK TTLFRLIRGE 
OBA        MLRIENLSFS IAGRPLIEDA SATIPEGHKV GIVGRNGAGK TTLFRLIRGE 
ROS        MLHIDDITYS VAGRTLIDSA SASIPDGHKV GIVGRNGTGK TTLFRLIRGE 
RHB        MLRIDDISYS VEGRPLIDHA SAVIPEGHKV GLVGRNGTGK TTLFRLIRGE 
RCC        MLKISDITYS VEGRTLVEHA TVTIPTGHKV GLVGRNGSGK TTLFRIIRGE 
LVE        MLKISDLTYS VEGRTLVENA TVTIPTGHKV GLVGRNGSGK TTLFRIIRGE 
OAN        MLRISEITYS VQGRTLIENT TVTIPTGHKV GLVGRNGTGK TTLFRIIRGE 
DSH        MLRIDDISYS VEGRPLLEHA SAVIPSGHKV GLVGRNGTGK TTLFRLIRGE 
JAN        MLRMSDIGYS VAGRSLLEGA SVTIPAGHKV GIVGRNGTGK TTLFRIIRGE 
PGA        MLRISDISYA VEGRLLFDGA SATIPTGHKV GLVGRNGTGK TTLFRLIRNE 

           LSLDAGDISL PSRAKIGGIA QEVPSSDVSL IDTVLAADVE RAALMHERIA 
           LSLDSGEFSL PSRAKIGGVA QEVPSSETTL IDTVLAADVE RARLMLERIA 
           LTLDGGDLSL PTRAKIGGVA QEVPSSETSL LDTVLAADTE RAALLQERIA 
           LSLDGGDLSL PTRAKIGGVA QEVPSSETSL LNTVLEADTE RAALLHERIS 
           LTIDGGDISL PSRARIGGVS QEVPSSDVSI LDTVLAADEE RSALMAERMA 
           LTLDTGEISL PSQARIGGVA QEVPSSEVTI LDTVLAADLE RAALLEERIA 
           LALEGGTITL PSKARIGGVA QEVPSSEVSL IDTVLAADTE RAALMAERIA 
           LALETGTIAL PRRARIGGVA QEAPASDVSL IDTVLAADTE RAALMAERIA 
           LTLDAGAIGL PERARIGGVA QEVPGNEVSL LDTVLAADTE RAALMAERIA 
           LALEGGSISL PSRARIGGVA QEVPGNEVSL VNTVLSYDTE RAELMEERIA 
           LTLETGTISV PRGAKIGGVA QEAPASDVSL LDTVLAADTE RAALLAERIA 
           MVLDTGTVNI PKGWKIGGVS QEVPGNEVSL INTVLRADTE REALLAERIA 
           MVLDTGSVSI PKGWKIGGVS QEVPGNEVSL IDTVLRADTE REALLAERIA 
           MVLDTGGISM PKGWKIGGVS QEVPGNEVSL LNTVLAADVE RVNLLAERIA 
           LTLDTGEITL PRGARIGGVS QEVPGNEVSL LNTVLAADTE RAGLMAERIA 
           LGLDTGEITL PAGTKIGGVA QEVPSSETSL IDTVLEADTE RAELLADRIA 
           LSLESGSISL PSRSRIGGVA QEAPASDVPL IETVLAADTE RAELLAERIA 

           EVQTRLADID AWSAEGRAAA ILKGLGFDDH DQQQPCSAYS GGWRMRVALA 
           DIQTRLADID AWSAEGRAAS ILKGLGFDDE EQQMPCSAFS GGWRMRVALA 
           EIQTRLADID AWSAEGRAAT ILKGLGFDDD EQLKPCSDFS GGWRMRVALA 
           EIQTRLADID AWSAEGRAAT ILKGLGFDDD EQLKPCSDFS GGWRMRVALA 
           EVQTRLADID AWSAEARAAT ILRGLGFEPE EHANPCSAYS GGWRMRVALA 
           EVQTRLADID AWSAPARAAA ILKGLGFDDE EHSRPCSAYS GGWRMRVALA 
           EIQTRLVDID AWSAEARAAS ILKGLGFDDQ DQLRPCSDFS GGWRMRVALA 
           EVQTRLADID AWSAPARAAS ILKGLGFDDD EQLKPCSDFS GGWRMRVALA 
           EVQTRLADID AWSAEGRAAT ILKGLGFTEE EQQMPCSAFS GGWRMRVALA 
           EIQTRLADID AWSAEARAAS ILKGLGFTDE EQLMPCSAFS GGWRMRVALA 
           EIQARLTDID AWSAEGRAAS ILKGLGFDDP DHARPCSDFS GGWRMRVALA 
           EVQTRLADIE AWSAEARAAT ILRGLGFTHE EQQMPCSAFS GGWRMRVALA 
           EVQTRLADID AWSAEARAAT ILKGLGFTHE EQQMPCSAFS GGWRMRVALA 
           DVQTRLTDID AWSAEARASS ILKGLGFTAP EQLQPCSAFS GGWRMRVALA 
           EIQTRLADID AWSAEARASS ILRGLGFTEP ETHQPCSAFS GGWRMRVALA 
           DVQARLADID AWGAEARAAT ILRGLGFSHA DQQRPCSAYS GGWRMRVALA 
           EIQTRLSDID AWSAEARAAS ILKGLGFDYE AQQRPCSDFS GGWRMRVALA 

           GVLFAQPDLL LLDEPTNYLD LEGALWLENY LSKYPHTVII ISHDRGLLNR 
           AVLFAQPDLL LLDEPTNYLD LEGALWLESY LAKYPHTVLI ISHDRGLLNR 
           AVLFAQPDLL LLDEPTNYLD LEGALWLEAY LAKYPHTVII ISHDRGLLNR 
           AVLFAQPDLL LLDEPTNYLD LEGALWLEAY LAKYPHTVII ISHDRGLLNR 
           GVLFAQPDLL LLDEPTNYLD LEGALWLESY LARYPHTVIV ISHDRGLLNR 
           GVLFAQPDLL LLDEPTNYLD LEGALWLESY LASYPHTVLV ISHDRGLLNR 
           AVLFAQPDLL LLDEPTNYLD LEGALWLESY IARYPHTVLI VSHDRGLLNR 
           AVLFSQPDLL LLDEPTNYLD LEGALWLESY LAKYPHTVII ISHDRGLLNR 
           GVLFSQPDLL LLDEPTNYLD LEGALWLESY LQRYPHTVLI ISHDRGLLNR 
           GVLFSQPDLL LLDEPTNYLD LEGALWLETY LARYPHTVLI VSHDRGLLNR 
           AVLFAEPDLL LLDEPTNYLD LEGALWLESY LAKYPHTVLV ISHDRGLLNR 
           AVLFSEPDLL LLDEPTNYLD LEGALWLEAY LVKYPHTVLI VSHDRELLNR 
           AVLFSEPDLL LLDEPTNYLD LEGALWLEAY LVKYPHTVLI VSHDRELLNR 
           AVLFSEPDLL LLDEPTNYLD LEGALWLENY LVKYPHTVLI VSHDRELLNR 
           AVLFSQPDLL LLDEPTNYLD LEGALWLEAY LARYPHTVLI VSHDRGLLNR 
           GVLFSQPDIL LLDEPTNYLD LEGALWLEAY LAKYPHTVLI ISHDRGLLNR 
           AVLFSQPDLL LLDEPTNYLD LEGALWLEAY LVKYPHTVII ISHDRELLNR 

           AVGGILHLED RKLTYYQGNY DQFAKMRAEK RAQLTAQAKK QQAHKAHMQA 
           AVGGILHLED RKLTYYQGPY DQFARQRAEK RALQAAMAKK QQARRDHMQS 
           AVGAILHLDE RKLTFYQGPY DQFARQRAEQ RALQAAMAKK QQARRDHMQA 
           AVGAILHLDE RKLTFYQGPY DQFARQRAEQ RALQAAMAKK QQARRDHMQS 
           AVGSILHLED RKLTYYGTPY DGFVRLRAEK RAQQAATAKK QQDRREHLQS 
           AVGSILHLED RKLTLYQGTY DTFAETRAAR IAAALSEARK QDARRAHLQS 
           AVSAILHLED RKLTLYQGPY DTFAETRAAR IAVAQSEAQK QENRRAHLQS 
           AVGAILHLED RKLTLYQGPY EQFARQRAEN LAQAQAMAKK QEARRAHLQS 
           AVGSILHLED RKLTLYKGPY DTFAETRAAR LAVAEAEARK QDARRAHLQS 
           AVGSILHLED KKLTLYQGGY ETFAETRAAR LAAAASEAKK QDARRAHLQS 
           AVGSILHLEA KKITLYKGGY DTFAETRAAR LAVAEAENRK NAARRDHLQS 
           SVGGILHLED KGLIYYTGPY DTFAKQRAAN RAVQAAAAKK QTAQREHLQA 
           SVGGILHLEE KGLIYYTGTY DMFAKQRAEK RALMASAAKK QDAKRAHLQA 
           SVGGILHLED KGLIYYTGNY DMFVKQRAEK RALVASAAKK QDLKRAHLQA 
           AVGGILHLED RKLTFYTGPY DQFARQRAEK RALQAAAARK QDAKRAHLES 
           AVGHILHLAD KTLTYYTGGY DTFAKTRAER RAVQAAAAKK QDLQRAHLQS 
           SVNGILHLEE LGLTYYSGNY DQFARQRAAN RANQAAQAKK QDARRAHLQA 

           FVDRFKAKAS KAKQAQSRMK AIEKMVTITP PEEAARKVFT FPQPDELSPP 
           FVDRFKAKAS KAKQAQSRLK MIEKMDMITA PEDVARKVFT FPEPEELSPP 
           FVDRFKAKAS KAKQAQSRLK MIEKMDMIAS PEQVAKRVFT FPEPEELSPP 
           FVDRFKAKAS KAKQAQSRLK MIEKMDMIAS PEQVAKRVFT FPEPEELSPP 
           FVDRFRAKAS KAKQAQARLK MIERMDMVTA PEEAAKRVFT FPQPDELSPP 
           FVDRFRAKAT KAKQAQSRLK MIEKMKPIST PQEAAMRAFT FPEPEEMSPP 
           FVDRFRAKAS KAKQAQSRLK MIEKMKPIST PQEAALRAFS FPEPEEMSPP 
           YVDRFRYKAD KAKQAQSRLK ALARMQPISS PQEAALRAFT FPKPEEMSPP 
           YVDRFRYKAD KARQAQSRLK ALARMKPITL PQEAALRAFS FPSPEELSPP 
           FVDRFRAKAS KAVQAQSRLK MIAKLKPITT PQEAALKRFT FPTPEELSPP 
           FVDRFRAKAT KAKQAQSRLK MIEKLKFTVT PQEAALRKFT FPEPEELSPP 
           FVYRFKAKAS KAKQAQSRVK MLEKMETIRA PEDAARTVFT FPEPEELSPP 
           FVDRFKAKAS KAKQAQSRVK MLEKMETIRA PEDAARTVFT FPEPEELSPP 
           FVDRFKAKAS KAKQAQSRVK ALEKMETIRM PEDAARTVFT FPKPEELSPP 
           FVNRFKAKAS KAKQAQSRVK MLEKMETIRV PEDAARTVFT FPTPEELSPP 
           FVDRFKAKAS KAKQAQSRVK MLERMETIRA PEDAARTVFT FPEPEELSPP 
           FVDRFKAKAS KAKQAQSRVK MLEKMETIRA PEDAARTVFT FPEPEELSPP 

           IISIEGGSTG YVLSRLNLRI DQDDRIALLG KNGQGKSTLS KLLSNRLVLF 
           IINIENGSVG YVLTRLNLRI DQDDRIALLG KNGQGKSTLA KLLSDRLPLM 
           IISIEGGAVG YVLNRLNLRI DQDDRIALLG RNGQGKSTLS KLLSDRLVLM 
           IISIEGGAVG YVLNCLNLRI DQDDRIALLG RNGQGKSTLS KLLSDRLVLM 
           IINIDGGSTG YVLHRLNLRI DQDDRIALLG KNGQGKSTLS KLLADRIALI 
           IIHIEGGTTG YVLKRLNLRI DQDDRIALLG KNGQGKSTLS KLLSDRLPLM 
           IIQIEGGITG YILRRLNLRI DQDDRIALLG KNGQGKSTLS KLLSDRLPLM 
           IIHLEGGVTG YVLKRLNLRI DQDDRIALLG KNGQGKSTLS KLLSDRLPLM 
           IIRIEGGAVG YVLSRLDLRI DQDDRIALLG RNGEGKSTLA KLLSERLSLM 
           ILRIESGSVG YVLRRLNLRI DQDDRIALLG RNGEGKSTLS KLLAGKLQPI 
           IVAIESGSVG YVLSKLDLRI DQDDRIALLG KNGEGKSTLS KLISGRLASM 
           IIATEGAAVG YVLHDLNLRI DQDDRIALLG RNGEGKSTLS KMLSDRLPIA 
           IIATEGAAVG YVLHDLNLRI DQDDRIALLG RNGEGKSTLS KMLSGRLDVA 
           IIATEGVSVG YVLDKLDLRI DQDDRIALLG RNGEGKSTLS KLLSGRLEKM 
           IVATEGASVG YVLRGLSLRI DQDDRIALLG RNGEGKSTLS KLLAGRLEAM 
           IVAMDNAAVG YVLKRLNLRL DQDDRIALLG RNGQGKSTLS KLLAGKLQTM 
           IIATEGASVG YILSRLDLRI DQDDRIALLG KNGEGKSTLS KMLSGRLGVM 

           EGKAINSSKL RIGFFAQHQV DELIVHETPL QHMISARPGV MQSKLRAQLA 
           AGKQINSSKL RVGFFAQHQV DELIVEETPL QHMIAARPGV MQSKLRAQLA 
           QGKAVKANKL RIGFFAQHQV DELHVNETPL QHMISARPGV LHSKLRAQLA 
           QGKAVKANKL RIGFFAQHQV EELHVKETPL QHMISARPGI LHSKLRAQMA 
           EGHMNRSSKL RIGYFAQHQV DELHLDETPL QHLQRERPDT PPAKLRARLA 
           AGKMTRSSKL RIGYFAQHQV DELYVDETPL DHLRRLRPEE TPTRWRTRLA 
           AGKMVRSSKL RIGYFAQHQV DELYINETPL DHLRRLRPDE PPAKWRARLA 
           AGRMTRSPKL RIGYFAQHQV DELYVDETPL DHLRRLRPGE TPAKWRARLA 
           DGKMTRASKL RVGFFAQHQV DELHLDETPI EHLRRERPDE APARLRARLA 
           EGQLHKSSKL RVGYFAQHQV EELHLDETPI DHIRRMRPTE TPAKLRARLG 
           GGRVTTASKL RIGYFAQHQM DELYPDETPI DHLRRLRPDE TPARLRARLS 
           RGKMTTSNKL RIGFFAQHQV DELRIDETPL DHLFRERPNE GQAKLRARLA 
           RGKMVTSNKL RIGFFAQHQV DELYVDETPL QHLMRERASE GQARLRARLA 
           GGKFSSSNKL RIGFFAQHQV DELYVDETPL EHLFRVRAAE GPARLRARLA 
           DGTLTASNKL RIGFFAQHQV DELRVEETPL QHLLRVRPDE GQARLRARLA 
           EGRITSSSKL RIGYFAQHQV DELHLDETPL DHLRRERPED APPKLRARLA 
           TGKMTQSSKL RIGFFAQHQV DELHIDETPL QHLQRERPNE GQARLRARLA 

           GFGLGPDQAD TEVGRLSGGQ KARLSLLLAT LDAPHLLILD EPTNHLDIES 
           GFGLGPEQAE TEVGRLSGGQ KARLSLLLAT LHAPHLLILD EPTNHLDIES 
           GFGLGPEQAE TEVGRLSGGQ KARLSLLLAT LDAPHLLILD EPTNHLDIES 
           GFGLGPEQAE TEVGRLSGGQ KARLSLLLAT LDAPHLLILD EPTNHLDIES 
           GFGLQAAQAD TEVARLSGGQ KARLSLLLAT LDAPHLLILD EPTNHLDIES 
           GFGLGAEQAE TAVGRLSGGQ KARLSLLIAT IDAPHMLILD EPTNHLDIES 
           GFGLGAQQAE VEVKRLSGGQ KARLSLLLAT LDAPHMLILD EPTNHLDIES 
           GFGLGAEQAE TAVGRLSGGQ KARLSLLIAT LDAPHMLILD EPTNHLDIES 
           GFGLGADQAE TEVGRLSGGQ KARLTLLLAT LDAPHLLILD EPTNHLDIES 
           GFGIGAEQAE TLVGKLSGGQ KARLSLMLAT VDAPHMLILD EPTNHLDIES 
           GFGLGAEQAE TVVARLSGGQ KARLTLLIAT IDAPHLLILD EPTNHLDIKS 
           GFGLGADQAD TEVGRLSGGQ KARLSLLLAT LPAPHLLILD EPTNHLDIES 
           GFGLGADQAE TEVGRLSGGQ KARLSLLLAT LPAPHLLILD EPTNHLDIES 
           GFGLGADQAD TEVGRLSGGQ KARLSLLLAT IDAPHLLILD EPTNHLDIQS 
           GFGLMAAQAE TEVGRLSGGQ KARLSLLLAT LDAPHLLILD EPTNHLDIES 
           GFGLGADQAE TIVAKLSGGQ KARLSLLLAT LEAPHLLILD EPTNHLDIES 
           GFGLGSDQAD TEVGRLSGGQ KARLSLLLAT LPAPHLLILD EPTNHLDIES 

           REALVEALTR YSGAVILVSH DMHLLSMVAD RLWLVSNGTV KPYEDDLEAY 
           REALVEALTR YSGAVILVSH DMHLLSLVAD RLWLVSNGTV KPYEDDLEAY 
           REALVEALTA YSGAVILVSH DMHLLSMVAD RLWLVSDGTV TPYEDDLDSY 
           REALVEALTA YSGAVILVSH DMHLLSMVAD RLWLVSDGTV TPYDDDLDSY 
           REALMEALTA YNGAVILVSH DMHLLSMVAD RLWLVSNGTV KPYEEDLDAY 
           REALVEALTA YSGAVILVSH DMHLLSLVAD RLWLVSDGTV KPYEGDLDSY 
           REALVEALTA YSGAVILVSH DMHLLSMVAD RLWLVSEGTV KPYDGDLDSY 
           REALVEALTD YTGAVILVSH DMHLLTLVAD RLWLVSDGSV KPFEGDLEAY 
           REALVEALTA YSGAVVLVSH DMHLLSLVAD RLWLVKDGRV ASFEGDLETY 
           REALVEALTA YSGAIILVSH DMHLLGLVAD RLWLVRGGEV APYEGDLESY 
           REALVEALTE YTGAVVLVSH DMHLLSLVAD RLWLVKGGRV TPFEEDLEAY 
           REALVEALTA YSGAVILVSH DMHLLSMVAD RLWLVKDGHV NPYDEDLQAY 
           REALVEALTA YSGAVILVSH DMHLLSMVAD RLWLVKGGHV TSYDDDLEAY 
           REALVEALTA YTGAVILVSH DMHLLSLVAD RLWLVKDGRV TTYDDDLPAY 
           REALVEALTA YTGAVILVSH DMHLLSLVAD RLWLVKDGHV APYEDDLEAY 
           REALVEALTA YTGAVILVSH DMHLLSLVAD RLWLVQDGHV APYANDLETY 
           REALVEALTA YSGAVILVSH DMHLLSLVAD RLWLVSGGTV KPYEGDLPSY 

           RKMLLNREDI LALRAEVRTA EARVTKINDM RDKLAKKLAD PALYEKGELE 
           RKMLLSRDEV LALRSEVRKA EARMEKINEM RDKLAKKLAD PALYEDGELE 
           RKMLLSRDEI LALRAEARKS EARVEKLNDM RDKLAKKLAD PALYDDGELD 
           RKMLLSRDEM LALRADARKS EARVEKLNDM RDKLAKKLAD PDLYEDGELA 
           RALLLSRDEI LDLRAHVRKC EDRVTKLEDM REKLANKLAN PALYENGELE 
           RDMLLSRDEL LALRSEVRKS EARVEKLSEM REKLDEKLAD PALYESSDIE 
           REMLLSRDQL LALRSEVRKS EARVEKLSEM REKLDAKLAD PALYESADIE 
           RDFLLSRDTV LALRAELRKC EERVEKLSEM HDKLAAKLAD PALYADSDLE 
           RDLLLSREDI LALRAEVRKC EARIDKLQEM ADKLSRKLAD PALYADGELE 
           RAMLLSRDAI LKLRQDVKRC EERLEKLHGM EGKVAEKLAD PKIYHDHGLT 
           RKLLLSRDEV LALRSEVRKC EARVEKLEDM REKLAKKLAN PDLYDKGEME 
           RKMLLSREAL MALRSDVRKN EERVKKINDM RDKLAKKLAD PVLYEDGELA 
           RRLLLTRDEI LALRADVRKN EERVTKINEM RDKLAKKLAD PALYEDGELA 
           RRMLLSREQL LAMKADVRKC EDRVNKINDM ADKLSKKLAD PALYEDGELE 
           RQMLLSRDAI LALRAEARKC EERVKKITEM QEKLSKKLAD PALYEDGELE 
           RKSLLSHDQI KELRAELKKA EARVEKIEDM REKLAKKLAD PALYEDGELT 
           RDLLLSRDAL LALRAEVRKG EARLEKVSEM RDKLAKKLAD PALYDEDEAV 

           VWNKKYAEVM AALERAEAIW MGALEKLE
           VWNKKYAEVM DALHRAEALW MGAQEKLE
           VWNKKYAEVM DALERAEAMW MTALEKLE
           VWNKKYAEVM DALERAEGMW MAALEKLE
           VWNKKYAEIM EGLSRAEELW MAAQEKLD
           VWQKKHAECI EALGRAEGLW MDALEKLE
           VWQKKHAECI EALERAEAIW MDALEKLE
           VWNRKYAELK DAMERAETLW MEAQEKLD
           VWNRKYAEVR EATERAEALW MAAQEKLE
           QWQKKYAEIK QGLSLAETLW MEALERLE
           VWQKKYAEVM DGLDRAEALW MQAQEKLD
           TWNKKYAEVM DGLERAETMW MAALEKLE
           TWNKKYAEVM DGLNRAEAMW MASLEKLE
           TWNRKYAEIR EALKKAESLW MIALERLD
           TWNRKYAEVM DGLDRAEAMW MAALEKLE
           TWQKKYAEVM DGLARAETLW EKAADALD
           VWQRKYAEVM EAQDRAEDLW LKAVEKLE
