# Supplementary material for: Phylogenomic Analysis of Marine Roseobacters
Source: PLoS One. 2010 Jul 15;5(7):e11604. doi: 10.1371/journal.pone.0011604 (PMC2904699; doi:10.1371/journal.pone.0011604)
Supplement: File S1 — Protein sequence alignment of 109 HGT genes. Alignment was filtered by Gblocks to obtain reliable alignment regions for NJ or ML phylogenetic analyses. (0.20 MB ZIP) [file pone.0011604.s007.zip › 109HGTALIGN/ort736.txt]

    17    239
SPO        TSAPLIEHLA ELRTRLIRAV LAFIVGIVLA FTVAEPILQF LLAPIEATLR 
SIL        STAPLIEHLA ELRSRLIRAV MAFAVGIVLA FMVAEPILQF LVAPIEQTLR 
PGA        STAPLIEHLA ELRTRLIRAV GAFIVGIVLA FTVAEPILQF LLGPIEETLR 
DSH        SSAPLIEHLA ELRTRLIRSV LAFIVGIVLA FTVAEPILQF LLVPIEETLR 
SSE        SSAPLIEHLA ELRTRLIRSI IALFVGICVM FILAEYVLQF LLVPIESALR 
ROS        SSAPLIEHLA ELRTRLIRSV IAFLIGIVLA FIVAEPILQF LLEPIEASLR 
OAN        SAAPLIEHLA ELRTRLIRAV LAFIVGIVIV FTVSEPILQF LLGPIEATLR 
RCC        SAAPLLEHLT ELRSRLIYSV MAFLVGMIIC FSFGGMLLDF LLGPIEKTMR 
JAN        SAAPLVEHLA ELRTRLIRSV LAFVVGIIVM FTVAEPILNF VSQPLADVLR 
SUL        SAAPLIEHLA ELRTRLIHSV IAFIIGMVIC FTVWNPIFNF LTNPLCSAMA 
OIN        SSAPLIEHLA ELRTRLIHSV IAFIIGMVIC FTVWNPIFNF LTEPLCSAMA 
OBA        SSAPLIEHLA ELRTRLIRSV LAFIAGMVIC FTVWNPVFNF LTQPLCDAMA 
RHB        SSAPLIEHLA ELRTRLIYSV LAFIVAMVIC FTVWNPVFNF LTQPLCEAQS 
LVE        SSAPLIEHLA ELRTRLIRSV LAFIVGMIIS FTVWNPLFNF LTLPLCDALA 
RDE        SAAPLIEHLA ELRTRLIRSV IAFLVGMIIC FTVATPIFNF LTDPLCAVLA 
RLO        SAAPLIEHLA ELRTRLIRSV IAFLIGMIIC FTVATPIFNF LTDPLCAVLA 
RGR        STAPLIEHLA ELRSRLIHSV AAFLVGMIIC FTVATPIFNF LTAPLCQVLA 

           DLGLQYTSPQ EYLFTLFRIS MVFGFALSFP VIGYQLWRFV APGLYRSEKG 
           ELGLQYTSPQ EYLFTLFRIS MVFGFALSFP VIGFQLWRFV APGLYKSEKG 
           NLGLQYTSPQ EYLFTLFRIS MVFGFALSFP VIGFQLWRFV APGLYKTEKN 
           ELGLQYTSPQ EYLFTLFRIS MVFGFALSFP VIAHQLWRFV APGLYRTEKA 
           ALGLQYTSPQ EYLFVLFRIG MVFGFALAFP VIAYQMWRFV APGLYRSEKN 
           ELGMQYTSPQ EYLFTLFRIS MVFGFALAFP VIGFQMWRFV APGLYRQEKN 
           ELGMQYTSPQ EYLFTLFRIS MVFGFALAFP VIGIQLWRFV APGLYSKEKG 
           DLGMQYTAPQ EYFFTLIRIS VVGGLTISFP VIAYQLWRFV APGLYRNEKN 
           NRGLIFTAPQ EKFFVLIRIS IIMGFAVSFP VIAHQLWRFV APGLYKSEKG 
           ERGLILIKLQ EGFFVAISIS LLGGLVLGFP YISYQLWRFV APGLYKNEKG 
           ERGLILIKLQ EGFFVAISIS LLGGLVLGFP FISYQLWRFV APGLYKNEKG 
           ARGLILIKLQ EGFFVAISIS LLGGLILAFP YISFQMWRFV APGLYRTEKN 
           AAGLILIKLQ EGFFLAVSIS LLGGLVLSFP IISYQMWRFV APGLYKNEKS 
           ARDLQFIALE EGFFVAISIS LLGGLIIGFP IISYQLWRFV APGLYKSEQG 
           DRGLIFISPQ EGFFVAIKVS LLGGFMLSFP VIAHQMWRFV APGLYKNEKG 
           DRGLIFISPQ EGFFVAIKVS LLGGFMLSFP VIAHQMWRFV APGLYKNEKG 
           EGGLIFISPQ EGFFVAIKIS FLGGFILAFP YIGFQMWRFV APGLYKNEKG 

           AFLPFLVASP FMFLLGASFA QFVVTPLAMQ FFLGFITFFG KVNESLDITL 
           AFLPFLIASP FMFLLGASFA QFVVTPLAMQ FFLGFITFFG KVNESLDITL 
           AFLPFLIASP MMFLLGASFA HFVVTPLAMA FFLGFITFFG KVNESLDITL 
           AFLPFIIASP FMFLLGASFA HFVVTPLAMA FFLGFITFFG KVNESLDITL 
           AFLPFIVASP VMFLLGASFA HFVVTPLAMA FFLGFITFFG KVNESLQTSL 
           AFLPFMIASP VMFLLGASFA HFVVTPLAMA FFLGFITFFG KVNESLDITL 
           AFLPFLIASP VMFLLGASFA HFVVTPLAMA FFLGFITFFG KVNESLDITL 
           AFLPFIIASP VLFLIGAAFA HYIVVPLAMA FFLGFIVFNG KVNETLDITL 
           AILPFLVASP VLFTIGAAFA HYVVTPLAMN FFIGFTIFLG SVKESLDLAL 
           AFLPFLISSP LMFFLGASFA FYVVTPLAFD FFLGFIAFQG SAQEYLSLTI 
           AFLPFLISSP AMFFLGASFA FYVVTPLAFD FFLGFIAFQG SAQEYLSLTI 
           AFLPFLLASP GMFFLGAAFA FYVVTPLAFD FFLGFIAFQG SAQEYLSLTI 
           AFLPFLFASP VMFFLGAAFA FYVVTPLAFD FFLGFVAFQG SAQEYLKLTI 
           AFFPFLVASP FMFFLGAAFA YYVITPLAFG FFLGFILFQG SAKAYLSLTI 
           AFLPFLIASP VMFMLGASFA FYVVTPLAYD FFLGFVVFQG SAQEYLNLTI 
           AFLPFLISSP VMFLLGASFA FYVVTPLAYD FFLGFVVFQG SAQEYLNLTI 
           AFLPFLVASP FMFLLGASFA FYVVTPLAYD FFLGFVVFQG SAQEYLNLTI 

           KFIMAFGLCF QLPVLLTLMG KAGLVSAEGL GSVRKYAMVA ILTLAALVTP 
           KFIMAFGLCF QLPVLLTLMG KAGLVSAEGL GGMRKYAVVA ILVLAALVTP 
           KFIMAFGLCF QLPVLLTLMG KAGLVSADGL GSVRKYAVVA ILVLAALVTP 
           KFIMAFGLCF QLPVLLTLMG KAGLVSAEGL GTVRKYAMVG ILLLAALVTP 
           VFIMAFGLCF QLPVLLTLMG KAGLVSAQGL GSVRKYAMVA ILILAAVVTP 
           KFIIAFGLCF QLPVLLTLMG KAGLVSSGGL KSVRKYAVVG ILILAALVTP 
           KFIMAFGMCF QLPVLLTLMG KAGLVSAEGL RNMRKYAVVG ILLLAAVVTP 
           KMIVAFGVCF QLPVLLTLMG SAGLASSRGL RGTRKYAVVG ILIVAALVTP 
           KFIFAFGLCF QLPVLLTLMG KAGLVSSQGL ADVRKWAVVG ILTLAALVTP 
           KFIVAFGLCF QLPVLLTLMG KAGLVSAEGL GNVRKYAVVG ILVLAALVTP 
           KFIVAFGLCF QLPVLLTLMG KAGLVSSEGL GNVRKYAVVA ILLLAALVTP 
           KFIVAFGLCF QLPVLLTLMG KAGLVSSEGL GNVRKYAVVA ILVLAALVTP 
           KFIVAFGLCF QLPVLLTLMG KAGLVSSKGL RSMRKYAVVG ILVLAALVTP 
           KFIVAFGLCF QLPVLLTLMG KAGLVSARGL RGTRKYAVVG ILIVAALATP 
           KFIVAFGMCF QLPVLLTLMG KAGLVSSEGL GNVRKYAVVA ILVLAALVTP 
           KFIVAFGMCF QLPVLLTLMG KAGLVSAEGL GNVRKYAVVA ILVLAALVTP 
           KFIVAFGLCF QLPVLLTLMG QAGLVSAEGL GSVRKYAVVA ILVLAALVTP 

           PDVVTQVILF VVVYGLYEVS IFLVARVEKK REAQLRAEG
           PDVITQIILF TVVYGLYEVS IFLVGRVEKK REAQLRAEG
           PDVITQGILF SVVYGLYELS ILLVRRVEKT REAKLRAEG
           PDVVTQLILF VVVYGLYEVS IFLVRRVEKK REKELRAQG
           PDVVTQLILF TVVYGLYEVS IFLVARVEKR REKDLREQG
           PDVMTQLILF VVVYGLYEIS IQLVSWVEKK REAALRAEG
           PDVITQVILF VVVYGLYEIS IQLVKRVEKR REIKLRAEG
           PDVTTQLILF VVVYGLYEIS IHLVAAVERK KDRVARAEG
           PDVITQVILF TVVYGLYEIS IQLVRWVEHS RNRRLRAEG
           PDVITQGILF VVVYGLYEIS IFLVGRVERK REEQLRADG
           PDVITQVILF VVVYGLYEIS IFLVRRVETK RDEKLREEG
           PDVITQIILF VVVYGLYEIS IWLVRRVETR REERLRAEG
           PDVITQVILF VVVYGLYEIS IQLVKRVEKQ RKEKLQAEG
           PDVISQVILF VVVYGLYEVS IQLVARVERK REAKLRAEG
           PDVITQAILF VVVYGLYEVS IFLVKRVETK REAKLRAEG
           PDVITQAILF VVVYGLYEVS IFLVKRVETK REAKLRAEG
           PDVITQIILF VVVYGLYELS ILLVRRVETK REAKLRAEG
