# Supplementary material for: Phylogenomic Analysis of Marine Roseobacters
Source: PLoS One. 2010 Jul 15;5(7):e11604. doi: 10.1371/journal.pone.0011604 (PMC2904699; doi:10.1371/journal.pone.0011604)
Supplement: File S1 — Protein sequence alignment of 109 HGT genes. Alignment was filtered by Gblocks to obtain reliable alignment regions for NJ or ML phylogenetic analyses. (0.20 MB ZIP) [file pone.0011604.s007.zip › 109HGTALIGN/ort752.txt]

    17    333
OBA        HPLGILLLTL GQVLLLVVPL LVALAFLLYA DRKIWAAVQL RKGPNVVGAF 
RHB        TNLGIALTIV GQVLLIVVPL LVALAFLLYY DRKVWAAVQM RRGPNVVGAF 
RCC        TNLGIVLLIL GQCLLVLVPL LVALAFLMYA DRKVWAAVQM RKGPNIVGPF 
LVE        TNLGIVLLIL GQSLLVLIPL LLALAFLMYA DRKVWAAVQM RRGPNIVGPF 
OAN        TNLGIILLIL GQCLLILIPL LVALAFLMYA DRKVWAAVQM RKGPNVVGVF 
SUL        TTLGTILLII GQIFLVVIPL LLALAFLMYA DRKIWASVQL RRGPNVVGIY 
SSE        NPWGIAIWIV FTILALLVPL LVSLAFLMWG DRKIWAAVQM RRGPNVVGIF 
OIN        TGLGIALLTV GQVLLLVVPL LLALAFLMYA DRKIWAAVMM RRGPNVVGVF 
JAN        TTTGAILLIL LQCLLLVVPL LVALAFLMYA DRKIWAAVMM RKGPNVVGAF 
RDE        TPGGIAVLIL AQVLAVIGFV MVSLLFLVYG DRKIWAAVQM RRGPNVVGTF 
RLO        TPGGIAVLIL AQVLAVIGFV MVSLLFLVYG DRKIWAAVQM RRGPNVVGTF 
ROS        TPLGILVIIF AQCLAVLGFV MVSLLFLVYG DRKIWAAVQM RRGPNVVGTW 
DSH        TGPGIAVLII AQCLAVLGFV MVSLLFLVYG DRKIWAAVQM RRGPNVVGAF 
PGA        TPGGIAVLIL AQVLAVVAFV MISLLFLVYG DRKIWAAVQM RRGPNVVGVY 
RGR        TPGGIAVLIL AQVLAVVAFV MISLLFLVYG DRKIWAAVQM RRGPNVVGVY 
SPO        TPGGIALIIL AQVLAVVAFV MISLLFLVYG DRKIWAAVQM RRGPNVVGVY 
SIL        TPGGIAVIIL AQTLAVVAFV MISLLFLVYG DRKIWAAVQM RRGPNVVGVY 

           GLLQSFADFG KYITKEVVIP AGADKFVFLL APLLSFVLAL VAWAVIPFND 
           GLLQSFADFL KYVLKEIVVP AGADKFVFFL APMLSFVLAM VAWAVIPFND 
           GLLQSFADFL KYIVKEIVVP AGADKFVFFL APLIAFVLAV ISWAVIPFND 
           GLLQSFADFL KYIVKEIVVP AGADKFVFFL APMITFVVAV ISWAVIPFND 
           GLLQSFADFI KYIVKEVVVP AGADKAVFFL APMISFTLAV VAWSVIPFND 
           GLLQSFADFA KYIVKEVVVP AGADRAVFFM APMVTLVMAL VAWAVIPFND 
           GLLQSFADFL KYIVKEVVVP AGADRFVFFL APMVSLVMAF IAWAVIPFGD 
           GLLQSFADFL KYIVKEVVVP AGADKGVFFL APMISFVMAM IAWAVIPFNE 
           GLLQSFADFL KYIVKEIVVP AGADRAVYFL APIVSLVMAL IAWAVIPFND 
           GLLQTVADAL KYVVKEVVVP AGADKTVFML APMTSFVLAL LAWAVIPFND 
           GLLQTVADAL KYVVKEVVVP AGADKTVFML APMTSFVLAL LAWAVIPFND 
           GLLQTVADAL KYVVKEVVVP AGADKTVFML APMTSFVLAV LAWAVIPMNE 
           GLLQTVADAL KYVVKEVVVP AGADKPVFML APMTSFVLAM IAWAVIPFND 
           GLLQSVADAL KYVVKEVVIP AGADRTVFIL APLTSFVLAM IAWAVIPFND 
           GLLQSVADAL KYVVKEVVIP AGADRAVFIL APLTSFVLAM IAWAVIPFND 
           GLLQSVADAL KYVVKEVVIP AGADRTVFIL APMTSFVLAM IAWAVIPFND 
           GLLQTVADAL KYVVKEVVIP AGSDRTVFIL APLTSFVLAM IAWAVIPFND 

           GWVLSDINVA LLYVFAVSSL EVYGVIMGGW ASNSKYPFLG SLRSAAQMIS 
           RWVLADVNVA ILFVFAVSSL EVYGVIMGGW ASNSKYPFLG SLRSAAQMIS 
           GWVLADINVA ILYIFAIGSL EVYGVIMGGW ASNSKYPFLG SLRSAAQMIS 
           GWVLADINIA IFYILAISSL GVYGIIMGGW ASNSKYPFLG SLRSAAQMIS 
           GWILADINVA VLFIFAVSSL EVYGVIMGGW ASNSKYPFLG SLRSAAQMIS 
           GWVLSNINVA ILYVFAISSL EVYGVIMGGW ASNSKYPFLG SLRSAAQMIS 
           GWVVSDINVA ILYVFAVSSL EVYGVIMGGW ASNSKYPFLG SLRSAAQMIS 
           GWILSDINVA ILYVFAVSSL EVYGVIMGGW ASNSKYPFLG SLRSAAQMIS 
           GWVLSSLNVA VLYVFAVSSL EVYGVIMGGW ASNSKYPFLG SLRSAAQMIS 
           GWVLSDINVA ILFVFAISSL EVYGVIMGGW ASNSKYPFLG SLRSAAQMIS 
           GWVLSDINVA ILFVFAISSL EVYGVIMGGW ASNSKYPFLG SLRSAAQMIS 
           GWVLSDINVA VLFVFAISSL EVYGVIMGGW ASNSKYPFLG SLRSAAQMIS 
           GWVLADINVA ILYVFAVSSL EVYGVIMGGW ASNSKYPFLG SLRSAAQMIS 
           GWVLSDINVA ILYVFAVSSL EVYGVIMGGW ASNSKYPFLG SLRSAAQMIS 
           GWVLSDINVA ILYVFAVSSL EVYGVIMGGW ASNSKYPFLG SLRSAAQMIS 
           GWVLSDINVA ILYVFAVSSL EVYGVIMGGW ASNSKYPFLG SLRSAAQMIS 
           TWVLSDINVA ILYVFAVSSL EVYGVIMGGW ASNSKYPFLG SLRSAAQMIS 

           YEVSIGLIII GVIISTGSMN FGAIVAAQDG GLFSWYWLPH FPMLFLFLIS 
           YEVSIGLIII GVIISTGSMN FGDIVRAQDG GLFSWYWLPH FPMVFLFLIS 
           YEVSIGLIIV GVIISTGSMN FGAIVAAQDG GLFNWYWVAH FPMLFLFFIS 
           YEVSIGLIII GVIISTGSMN LTDIVNAQRG GLFNWYLIAH FPMLFLFFIS 
           YEVSLGLIII GVIITTGSLN FGDIVAAQSG GLLNWYFIPH FPMMILFFIS 
           YEVSIGLIII GVVISSGSLN FGDIVLSQSG GLLNWYWLPH FPMLILFFIS 
           YEVSIGLIII GVVISSGSLN FGSIVEAQDG GILSWYWIPH FPMMFLFFIS 
           YEVSIGLIII GVILSTGSMN FSSIVAAQDG GLFNWYFLPH FPMLILFFIS 
           YEVSIGLIII GVIISTGSMN FTAIVHAQDG GLLNWYFLPH FPMLFLFFIS 
           YEVSLGLIII GVIISTGSMN FGGIVAAQDG GFFSWYWLPH FPMVFLFFIS 
           YEVSLGLIII GVIISTGSMN FGGIVAAQDG GFFSWYWLPH FPMVFLFFIS 
           YEVSLGLIII GVIISTGSLN FSEIVRAQDT GFFGWYWLPH FPMVFLFFIS 
           YEVSIGLIII GVILSTGSMN FSAIVAAQDG GFFSWYWLPH LPMVFLFFIS 
           YEVSIGLIIV GVIISTGSMN FGDIVRAQDG GLLNWYWIPH FPMVFLFFIS 
           YEVSIGLIII GVILSTGSMN FGDIVRAQDG GLLNWYWLPH FPMVFLFFIS 
           YEVSIGLIII GVILSTGSMN FGDIVRAQDT GFFGWYWLPH FPMVFLFFIS 
           YEVSIGLIII GVILSTGSMN FGDIVRAQDG GLFNWYWLPH FPMVFLFFIS 

           AMAETNRPPF DLPEAESELV AGYQVEYSST PFLLFMIGEY FAIVLMCALA 
           AMAETNRPPF DLPEAESELV AGYQVEYSST PFLLFMIGEY VAIVLMCTLV 
           ALAETNRPPF DLPEAESELV AGYQVEYSST PFLLFMIGEL MAVVLMCALI 
           ALAETNRPPF DLPEAESELV AGYQVEYSST PFLLFMIGEL MAVVLMCALV 
           ALAETNRPPF DLPEAESELV AGYQVEYSST PFLLFMIGEL LAVVLMCALV 
           ALAETNRPPF DLPEAESELV AGYQVEYSST PFLLFMIGEL VAVVLMCALI 
           ALAETNRPPF DLPEAESELV AGYQVEYSST PFLLFMIGEL TAVVLMCALV 
           ALAETNRPPF DLPEAESELV AGYQVEYSST PFLLFMIGEL VAVVLMCALV 
           ALAETNRPPF DLPEAEAELV AGYQVEYSST PFLLFMIGEL VAVVLMCALT 
           CLAETNRPPF DLPEAESELV AGYQVEYSST PFLLFMAGEY IAIFLMCALT 
           CLAETNRPPF DLPEAESELV AGYQVEYSST PFLLFMAGEY IAIFLMCALT 
           ALAETNRPPF DLPEAESELV AGYQVEYSST PFLLFMAGEY IAIFLMCALM 
           ALAETNRPPF DLPEAESELV AGYQVEYSST PFLLFMAGEY IAIFLMCALI 
           ALAETNRPPF DLPEAESELV AGYQVEYSAT PFLLFMAGEY IAIFLMCALT 
           ALAETNRPPF DLPEAESELV AGYQVEYSAT PFLLFMAGEY IAIFLMCALM 
           ALAETNRPPF DLPEAESELV AGYQVEYSAT PFLLFMAGEY IAIFLMCALT 
           CLAETNRPPF DLPEAESELV AGYQVEYSST PFLLFMAGEY IAIFLMCALT 

           SLLFLGGWLS PVPFLPDGIL WFILKMLLVF FVFALTKAVV PRFRYDQLMR 
           SILFFGGWLS PIEAIPDGAL WLILKIFFFF TIFAMVKAIT PRYRYDQLMR 
           SLLFFGGWLS PVPFLPDGIF WMVLKMALVF FMFSMVKAIT PRYRYDQLMR 
           TLLFLGGWLS PIPGLPDGIL WMVGKMMLVF FAFAMVKAIT PRYRYDQLMR 
           SLMFLGGWLS PLPFLPDGIG WLILKMGCVF FLFAMVKAIT PRYRYDQLMR 
           SLMFFGGWLS PIPGLPDGIF WMVAKMGLVF FFFSLVKAIT PRYRYDQLMR 
           SLLFLGGWLS PVEFLPDGIF WMCIKMLFVF FIFSLVKAIT PRYRYDQLMR 
           SLMFFGGWLS PVPFLPDGFF WMFIKMLMVF FMFSMVKAIT PRYRYDQLMR 
           VLLFFGGWLS PIPGLPDGVF WMILKMLAVF FMFSMVKAIV PRYRYDQLMR 
           SLLFFGGWLS PIPGLPDGVF WMIAKMAFFF FLFAMVKAIT PRYRYDQLMR 
           SLLFFGGWLS PIPGLPDGVL WMIAKMAFFF FLFAMVKAIT PRYRYDQLMR 
           SLLFFGGWLS PIPGLPDGVL WMIGKMAFFF FIFAMVKAIT PRYRYDQLMR 
           TLLFFGGWLS PIPFLPDGPI WMVGKMAFFF FLFAMVKAIV PRYRYDQLMR 
           TLLFFGGWLS PIPGLPDGVL WMVAKMAFFF FLFAMVKAIT PRYRYDQLMR 
           SLLFFGGWLS PFPFLPDGVL WMVGKMAFFF FLFAMVKAIT PRYRYDQLMR 
           SLLFFGGWLS PIPGLPDGVL WMVAKMAFFF FIFAMVKAIT PRYRYDQLMR 
           SLLFFGGWLS PVPFLPDSPL WMVAKMAFFF FLFAMVKAIT PRYRYDQLMR 

           IGWKVFLPLS LAWVVIVAFL AKFELFGGAY ARW
           IGWKVFLPLS LIWVVLVAFF AQYGAFWGTY ARW
           IGWKVFLPMS LAWVVLVSFL AKFEVLGGFW ARW
           IGWKVFLPLS LGWVVLVAFL AKYEVLGGFW ARW
           VGWKIFLPLS LFWVVLVSFL AKFEVFGGFW ARW
           LGWKVFLPFS LFWVVFVSFA AKFDWFWGIY ARW
           LGWKVFLPMS LAWVVFVAFA AKFEWFWGFY TRW
           LGWKVFLPFS LFWVVFVAFA AKFDWFWGIY ARW
           LGWKVFLPFS LFWVVFVAFM ARYEVLGGFW ARF
           LGWKVFLPFS LVWVVFVAFA AKFEWFWGAY ARW
           LGWKVFLPFS LVWVVFVAFA AKFEWFWGAY ARW
           IGWKVFLPMS LGWVVIVSFL AKFEVLGGFW ARW
           LGWKVFLPFS LAWVVFVAFA AQFELFGGAY ARW
           LGWKVFLPFS LAWVVFVSFA AKFDWFWGIF ARW
           LGWKVFLPFS LAWVVFVAFA AKFEWFWGIF ARW
           LGWKVFLPFS LVWVVFVAFA AKFDWFWGAF ARW
           LGWKVFLPFS LIWVVFVAFA ARFEWFWGAF ARW
