# Supplementary material for: Phylogenomic Analysis of Marine Roseobacters
Source: PLoS One. 2010 Jul 15;5(7):e11604. doi: 10.1371/journal.pone.0011604 (PMC2904699; doi:10.1371/journal.pone.0011604)
Supplement: File S1 — Protein sequence alignment of 109 HGT genes. Alignment was filtered by Gblocks to obtain reliable alignment regions for NJ or ML phylogenetic analyses. (0.20 MB ZIP) [file pone.0011604.s007.zip › 109HGTALIGN/ort754.txt]

    17    420
SUL        MLQDQDRIFT NIYGMHDRTL KGAQARGHWD GTAGILKNGR DWIIDQMKAS 
OIN        MLQDKDRIFT NIYGMHDRTL KGAQSRGHWD GTAGIIQKGR DWIVDQMKAS 
RDE        MLNDQDRIFT NIYGMHDRTL KGAQARGHWD GTDAIIKKGR DWIVDQMKAS 
RLO        MLNDQDRIFT NIYGMHDRTL KGAQARGHWD GTDAIIKKGR DWIVDQMKAS 
ROS        MLKDQDRIFT NLYGMHDRSL KGALARGHWD GTAKILQNGR DWIVNQMKAS 
SPO        MLKDQDRIFT NLYGMHDRTL KGAMARGHWD GTAGIIGKGR DWIIQQMKDS 
RHB        MLKDQDRIFT NLYGMHDRTL KGAQMRGHWD GTAGIIQKGR DWIVDQMKAS 
PGA        MLKDQDRIFT NLYGMHERTL AGAKQRGHWD GTAGIIEKGR DWIIQNMKDS 
RGR        MLKDQDRIFT NLYGMHERTL AGAKQRGHWD GTAGLIEKGR DWIIQTMKDS 
SIL        MLKDQDRIFT NLYGMHERTL AGAQKRGHWD GTAGLIEKGR DWIIQTMKDS 
SSE        MLHDQDRIFT NLYGMHDRTL DGAKKRGHWD GTAGLIEKGR DWIIQEMKDS 
OBA        MLKDQDRIFT NIYGMHDRTL QGARDRGHWD GTADIIKKGR DWIIDQMKAS 
DSH        MLQDQDRIFT NIYGMHDRTL AGARKRGHWD GTDKLIQMGR DDIVKIMKDS 
JAN        MLQDKDRIFT NIYGMHDRSL AGAKQRGHWD GTKDLIGLGR DKIVEIMKAS 
RCC        MLKDENRIFT NLYGMHDRTL KGAQARGHWD GTAGIIKKGR DWIINEMKAS 
LVE        MLKDQDRIFT NLYGMHDRTL KGAQARGHWD GTADIIKKGR DWIVNEMKAS 
OAN        MLADKDRIFT NLYGMHDRTL KGAQARGHWD GTAGIIKKGR EWIIDNMKAS 

           GLRGRGGAGF PTGLKWSFMP KESDGRPSYL VVNADESEPG TCKDREIMRH 
           GLRGRGGAGF PTGLKWSFMP KESDGRPSYL VVNADESEPG TCKDREIMRH 
           GLRGRGGAGF PTGLKWSFMP KESDGRPAYL VVNADESEPG TCKDREIMRH 
           GLRGRGGAGF PTGLKWSFMP KESDGRPSYL VVNADESEPG TCKDREIMRH 
           GLRGRGGAGF PTGLKWSFMP KESDGRPSYL VVNADESEPG TCKDREIMRH 
           GLRGRGGAGF PTGLKWSFMP KESDGRPSYL VVNADESEPG TCKDREIMRH 
           GLRGRGGAGF PTGLKWSFMP KESDGRPAYL VVNADESEPG TCKDREIMRH 
           GLRGRGGAGF PTGLKWSFMP KESDGRPSYL VINADESEPG TCKDREIMRH 
           GLRGRGGAGF PTGLKWSFMP KESDGRPSYL VINADESEPG TCKDREIMRH 
           GLRGRGGAGF PTGLKWSFMP KESDGRPAYL VINADESEPG TCKDREIMRH 
           GLRGRGGAGF PTGLKWSFMP KESDGRPAYL VVNADESEPG TCKDREIMRH 
           GLRGRGGAGF PTGLKWSFMP KESDGRPAYL VVNADESEPG TCKDREIMRH 
           GLRGRGGAGF PTGLKWSFMP KESDGRPHYL VVNADESEPG TCKDREIMRH 
           GLRGRGGAGF PTGLKWSFMP KESDGRPAYL VVNADESEPG TCKDREIMRN 
           GLRGRGGAGF PTGLKWSFMP KESDGRPAYL VVNADESEPG TCKDREIMRH 
           GLRGRGGAGF PTGLKWSFMP KESDGRPAYL VVNADESEPG TCKDREIMRH 
           GLRGRGGAGF PTGLKWSFMP KESDGRPSYL VVNADESEPG TCKDREIMRH 

           DPHTLIEGCL IASFAMNANA CYIYIRGEYI REREALQTAI DEAYDAGLVG 
           DPHTLIEGCL IASFAMNAHA CYIYLRGEYI REREALQTAI DEAYEAGLVG 
           DPHTLVEGCL IASFAMNAHA CYIYIRGEYI REKEALQAAI DEAYDAGLVG 
           DPHTLVEGCL IASFAMNAHT CYIYIRGEYI REKEALQAAI DEAYDAGLVG 
           DPHTLIEGCL IASFAMNAHA CYIYIRGEYI REKEALQVAI DEAYAAGLVG 
           DPHTLIEGCL IASFAMNANA CYIYIRGEYI REREALQAAI DEAYDAGLLG 
           DPHTLIEGCL IASFAMNAHA CYIYIRGEYI REREALQAAI DEAYDAGLLG 
           DPHTLIEGAL IASFAMNAHT CYIYLRGEYI REREALQAAI DECYDQGLLG 
           DPHTLIEGAL IASFAMNAHT CYIYLRGEYI REREALQAAI DEAYDNGLLG 
           DPHTLIEGAL IASFAMNAHT CYIYLRGEYI REREALQAAI DECYDKGLLG 
           DPHTLIEGCL FASFAMQAHA CYIYIRGEYI REREALQRAI DEAYDAGLVG 
           DPHTLIEGCL IASFAMNANA CYIYIRGEYI REREALQAAI DEAYDAGLLG 
           DPHTLIEGCL IASFAMGAHA SYIYIRGEYI REREALQAAI DEAYEAGLLG 
           DPHTLIEGCL IASFAMNANA CYIYIRGEYI REREALQAAI DEAYEDGLLG 
           DPHTLIEGCL IASFAMNANA CYIYIRGEYI REKEALQAAI DECYAAGLVG 
           DPHTLVEGCL IASFAMNAHA CYIYIRGEYI REKEALQAAI DEAYAAGLVG 
           DPHTLIEGCL IASFAMNANA CYIYIRGEYI REKEALQAAI DECYEAGMVG 

           KNACKSGYDF DIYLHHGAGA YICGEETALL ESLEGKKGMP RMKPPFPAGA 
           KNASKSGWDF DIYLHHGAGA YICGEETALL ESLEGKKGMP RMKPPFPAGA 
           KNAAGSGWDF DIYLHHGAGA YICGEETALL ESLEGKKGMP RMKPPFPAGA 
           KNAAGSGWDF DIYLHHGAGA YICGEETALL ESLEGKKGMP RMKPPFPAGA 
           KNACKSGWDF DIYLAHGAGA YICGEETALL ESLEGKKGMP RMKPPFPAGA 
           KNAAKSGWDF DLYLHHGAGA YICGEETALI ESLEGKKGMP RMKPPFPAGA 
           KNAAGSGWDF DLYLHHGAGA YICGEETALL ESLEGKKGMP RMKPPFPAGA 
           RNAAGSGWDF DVLLHHGAGA YICGEETALI ESLEGKKGMP RMKPPFPAGA 
           RNAAGSGWDF DVFLHHGAGA YICGEETALI ESLEGKKGMP RMKPPFPAGA 
           KNAAGSGWDF DLFLHHGAGA YICGEETALI ESLEGKKGMP RMKPPFPAGA 
           PNAAGSGWDF EIFLHHGAGA YICGEETALL ESLEGKKGMP RMKPPFPAGA 
           ANAAKSGWDF DLYLHHGAGA YICGEETALL ESLEGKKGMP RMKPPFPAGA 
           KNAAGSGWDF DLYLTHGAGA YICGEETALI ESLEGKKGMP RMKPPFPAGA 
           KDAAKSGWDF DLYLAHGAGA YICGEETALL ESLEGRKGMP RMKPPFPAGA 
           PNAAKSGWDF DIYLTHGAGA YICGEETALL ESLEGKKGMP RMKPPFPAGA 
           KNACKSGWDF EIYLTHGAGA YICGEETALL ESLEGKKGMP RMKPPFPAGA 
           KNASKSGWDF DIYLVHGAGA YICGEETALL ESLEGKKGMP RMKPPFPAGA 

           GLYGCPTTVN NVESIAVVPT ILRRGPEWFS SFGRPNNAGT KLFAISGHVN 
           GLYGCPTTVN NVESIAVVPT ILRRGPEWFA GFGRANNAGT KLFAISGHVN 
           GLYGCPTTVN NVESIAVVPT ILRRGPEWFS SFGRPNNAGT KLFAISGHVN 
           GLYGCPTTVN NVESIAVVPT ILRRGPEWFS SFGRPNNAGT KLFAISGHVN 
           GLYGCPTTVN NVESIAVVPT ILRRGPEWFS SFGRPNNSGT KLFAISGHVN 
           GLYGCPTTVN NVESIAVVPT ILRRGPEWFA GFGRQNNAGT KLFAISGHVN 
           GLYGCPTTVN NVESIAVVPT ILRRGPEWFA SFGRKNNEGT KLFAVSGHVN 
           GLYGCPTTVN NVESIAVVPT ILRRGPDWFA GFGRQNNAGT KLFAISGHVN 
           GLYGCPTTVN NVESIAVVPT ILRRGADWFA GFGRPNNAGT KLFAISGHVN 
           GLYGCPTTVN NVESIAVVPT ILRRGAEWFA GFGRQNNAGT KLFAISGHVN 
           GLYGCPTTVN NVESIAVVPT ILRRGASWFS SFGRENNAGT KLFAVSGHVN 
           GLYGCPTTVN NVESIAVVPT ILRRGPEWFA GFGRENNAGT KLFAVSGHVN 
           GLYGCPTTVN NVESIAVVPT ILRRGADWFA QFGRPNNAGT KLFAISGHVN 
           GLYGCPTTVN NVESIAVVPT ILRRGAEWFA GFGRPNNAGT KLFAISGHVN 
           GLYGCPTTVN NVESIAVVPT ILRRGGDWFA GMGRPNNAGT KLFAISGHVN 
           GLYGCPTTVN NVESIAVVPT ILRRGGAWFS GFGRPNNAGT KLFAISGHVN 
           GLYGCPTTVN NVESIAVVPT ILRRGSDWFA GFGRPNNAGT KLFAISGHVN 

           NPCVVEEAMS ITFEELIEKH CGGIRGGWDN LKAVIPGGSS VPMIPGAQMR 
           NPCVVEEAMS IGFEELIETH CGGIRGGWDN LKAVIPGGSS VPLIPGKDMR 
           NPCVVEEAMS ISFEELIETH CGGIRGGWDN LKAVIPGGSS VPLIPGKDMK 
           NPCVVEEAMS ISFEELIETH CGGIRGGWGN LKAVIPGGSS VPMIPGAQMK 
           NPCVVEEAMS ISFEELIEKH CGGIRGGWDN LKAVIPGGSS VPCIRGEHMR 
           NPCVVEEAMS ISFEELIETH CGGIRGGWDN LLAVIPGGSS VPCVRGEKMK 
           NPCVVEEAMS ISFEELIETH CGGIRGGWDN LLAVIPGGSS VPCVRGEKMK 
           NPCVVEEAMS ISFEELIEKH CGGIRGGWDN LLAVIPGGSS VPCVRGEKMK 
           NPCVVEEAMS ISFEELIEKH CGGIRGGWDN LLAVIPGGSS VPCVRGENMR 
           NPCVVEEAMS ISFEELIEKH CGGIRGGWDN LLAVIPGGSS VPCVRGEKMR 
           KPCVVEEAMS ISFEELIEKH CGGIRGGWDN LKAVIPGGSS VPCVRGEKMK 
           NPCVVEEAMS ISFEELIEKH CGGIRGGWDN LLAVIPGGSS VPCVRGEKMK 
           QPCVVEEAMS ISFEELIDKH CGGIRGGWDN LKAVIPGGSS VPCVRGENMR 
           QPCVVEEAMS ISFEELIETH CGGIRGGWDN LKAVIPGGSS VPCVRGENMR 
           NPCVVEEEMS ISFEELIEKH CGGIRGGWDN LKAVIPGGSS VPCVRGENMR 
           NPCVVEEEMS IPFEELIEKH CGGIRGGWDN LKAVIPGGSS VPCVRGENMR 
           NPCVVEESMS IPFEELIEKH CDGIRGGWGN LKAVIPGGAS VPMVRGENMR 

           DAIMDFDYLR EQRSGLGTAA IIVMDNSTDV IKAIWRLAKF YKHESCGQCT 
           DAIMDFDYLR EQRSGLGTAA VIVMDNSTDV IKAIWRLSKF YKHESCGQCT 
           DAIMDFDYLR EQRSGLGTAA VIVMDNSTDV IKAIWRLSKF YKHESCGQCT 
           DAIMDFDYLR EQRSGLGTAA VIVMDNSTDV IKAIWRLSKF YKHESCGQCT 
           EAIMDFDYLR EQRSGLGTAA VIVMDKSTDM IRAIWRLSKF YKHESCGQCT 
           DAIMDFDYLR ELGSGLGTAA VIVMDKSTDI VKAIWRLSKF YKHESCGQCT 
           DAVMDFDYLR ELGSGLGTAA VIVMDKSTDI VKAIWRLSKF YKHESCGQCT 
           DAIMDFDYLR ELGSGLGTAA VIVMDKNTDI IKAIWRLSKF YKHESCGQCT 
           DAIMDFDYLR ELGSGLGTAA VIVMDKQTDI IKAIWRLSKF YKHESCGQCT 
           DAIMDFDYLR ELGSGLGTAA VIVMDKQTDI VKAIWRLSKF YKHESCGQCT 
           DAIMDFDYLR ELGSGLGTAA VIVMDKDTDI IKAIWRLAKF YKHESCGQCT 
           DAIMDFDYLR ELGSGLGTAA VIVMDKQTDI IKAIWRLSKF YKHESCGQCT 
           DAIMDFDYLR ELGSGLGTAA VIVMDQSTDI IKAIWRLSAF YKHESCGQCT 
           DAIMDFDYLR DLQSGLGTAA VIVMDNSTDM IKAIWRLAAF YKHESCGQCT 
           DAVMDFDALK EKGSSLGTAA VIVMDNSTDM IKAIWRLSKF YKHESCGQCT 
           DAIMDFDALK EKGSSLGTAA VIVMDNSTDM IKAIWRLSKF YKHESCGQCT 
           DAIMDFDALK EKGSSLGTAA VIVMDKDTDV IKAIWRLAKF YKHESCGQCT 

           PCREGTGWMM RVMDRLVRGD AEPEEIDMLL DVTKQVEGHT ICALGDAAAW 
           PCREGTGWMM RVMDRLVTGD AEPEEIDMLL DVTKQVEGHT ICALGDAAAW 
           PCREGTGWMM RVMDRLVTGE AEPEEIDMLL DVTKQVEGHT ICALGDAAAW 
           PCREGTGWMM RVMDRLVTGE AEPEEIDMLL DVTKQVEGHT ICALGDAAAW 
           PCREGTGWMM RVMDRLVRGD AEVEEIDMLL DVTKQVEGHT ICALGDAAAW 
           PCREGTGWMM RVMDRLVRGE AEPEEIDMLW DVTKQVEGHT ICALGDAAAW 
           PCREGTGWMM RVMDRLVRGE AELEEIDMLF DVTKQVEGHT ICALGDAAAW 
           PCREGTGWMM RVMDRLVKGE AELEEIDMLW DVTKQVEGHT ICALGDAAAW 
           PCREGTGWMM RVMDRLVKGE AELEEIDMLW DVTKQVEGHT ICALGDAAAW 
           PCREGTGWMM RVMDRLVRGE AELEEIDMLW DVTKQVEGHT ICALGDAAAW 
           PCREGTGWMM RVMDRLVRGE ADEEEIDMLW DVTKQVEGHT ICALGDAAAW 
           PCREGTGWMM RVMDRLVKGE ASVEEIDMLF DVTKQVEGHT ICALGDAAAW 
           PCREGTGWMM RVMDRLVRGE AEVEEIDMLF DVTKQVEGHT ICALGDAAAW 
           PCREGTGWMM RVMERLVKGE AQVEEIDMLF DVTKQVEGHT ICALGDAAAW 
           PCREGTGWMM RVMARLVEGN ASVEEIDMLL DVTKQVEGHT ICALGDAAAW 
           PCREGTGWMM RVMARLVEGN ASVDEIDMLL DVTKQVEGHT ICALGDAAAW 
           PCREGTGWMM RVMERLVKGD ADVEEIDMLL DVTKQVEGHT ICALGDAAAW 

           PIQGLIRHFR DEIEDRIKHK 
           PIQGLIRHFR DEIEDRIKHK 
           PIQGLIRHFR DEIEDRIKHK 
           PIQGLIRHFR DEIEDRIKHK 
           PIQGLIRNFR DEIEDRIKSK 
           PIQGLIRNFR DEIEDRIKAQ 
           PIQGLIRNFR EEIEDRIKAQ 
           PIQGLIRNFR EEIEDRIKAQ 
           PIQGLIRNFR EEIEDRIKAQ 
           PIQGLIRNFR EEIEDRIKAQ 
           PIQGLIRNFR DEIEDRIKAQ 
           PIQGLIRNFR DVIEDRIKHK 
           PIQGLIRNFR DEIEDRIKAQ 
           PIQGLIRNFR DEIEDRIRVK 
           PIQGLIKNFR DEIEDRIKDK 
           PIQGLIKNFR DEIEDRIKHK 
           PIQGLIKNFR GEIEDRIAHK 
