# Supplementary material for: Phylogenomic Analysis of Marine Roseobacters
Source: PLoS One. 2010 Jul 15;5(7):e11604. doi: 10.1371/journal.pone.0011604 (PMC2904699; doi:10.1371/journal.pone.0011604)
Supplement: File S1 — Protein sequence alignment of 109 HGT genes. Alignment was filtered by Gblocks to obtain reliable alignment regions for NJ or ML phylogenetic analyses. (0.20 MB ZIP) [file pone.0011604.s007.zip › 109HGTALIGN/ort770.txt]

    17    502
PGA        MTPDSAVQLQ KLGYTCAIET GAGAAAGFAD ATYEAVGVEI VKTPAALWKA 
RGR        MTPDSAVQLQ KLGYDCAIET GAGAAAGFSD EAYEAAGVEI IKTPAALWKS 
RHB        MTPESAGMLQ KLGYDCLIET KAGEKAGFND ADYEAAGVKV VKTAASLWKE 
SSE        MTPDSARQLQ KLGHDCLIQS GAGLKAGFAD ALYEEAGVTV VEDADALWSQ 
OBA        MTPDSAAQLQ KLGHECYVEA GAGSAAGFTD DAYEAAGVTV VKTAAALWKE 
SIL        MTPASAKDLQ KLGFECCIEA GAGEAAGFTD AAYAEAGVEV IKTAAGLWKA 
SPO        MTPDSAVQLQ KLGYDCAIES GAGAAAGFSD ALYEAAGVEI IKTAAALWKE 
ROS        MTPDSALQLQ KLGYDCAIES GAGAAAGFSD AAYKEAGVEV LKTAAALYKA 
DSH        MTPDSAVQLQ KLGYECVIET GAGAAAGFSD EAYTAQGVTI AKTGAALFKE 
JAN        MTPDSATQLQ KLGYECVIEA GAGAQAGFSD AAYKEAGVEV VKTGAALWKA 
RCC        MTPASAKDLQ KLGYDCVIET GAGDGAGFSD KSYKDAGVEV VKTAAALYKA 
LVE        MTPASAQDLK KLGYDCVIET GAGVAAGFTD QSYKDAGVEV VKTAAALYKA 
RDE        MTPDSALQLQ KLGHTCVVES GAGHSAGFSD ADYEAAGVEV VKTPAALWKA 
RLO        MTPDSALQLQ KLGHTCVVES GAGHSAGFSD ADYEGAGVEV VKTPAALWKA 
SUL        MTPESALQLQ KLGHSCMIEA GAGEAAGFSN DKYVEAGVEV IDTAAELWET 
OAN        MTPASALELQ KLGHECIIET SAGVAAGFSD KSYKVAGVEV VKTAAALWKA 
OIN        MTPESALQLQ KLGHTCIIET GAGAAAGFDD AAYEAAGVEV AKTAAALWKA 

           ADIVAKVRQP TETELKRMTA GKTLISFFNP GGNEAGMELA RSKGANVIAM 
           VDIVAKVRQP TETELKRMTA GKTLISFFNP GGNEAGMELA RSKGANVIAM 
           ADIIAKVRIP TDTELKRLTK DKTLITFFNP GGNEEGLELA KSKGATVIAM 
           SDIIAKVRIP TLDELDRLTP EKTLITFFNP GGNAEGLEKA KEKGASVLAM 
           VDIIAKVRQP TETELKRLNK DKTLISFFNP AGNEEGMELA KSKGATVIAM 
           ADIIAKVRAP SETELKRLNK SKTLISFFNP GGNEEGLELA KSKGATVIAM 
           VDIVAKVRQP DATELKRLSK GKTLISFFNP AGNEDGMAAA KSKGANVIAM 
           ADVVAKVRPP NETEAKRLTE GQLLISFFWP AQNEAQMKQL AEKGASVIAM 
           VDIVAKVRPP SEAEAKRLRK GQLLISFFYP AANEALMELA KDKGASVIAM 
           ADIVAKVRPP TPAETKKLRQ GQLLISFFYP GQNEKGMEAA RKQGGNVIAM 
           ADIVAKVRPP SDAEIKRLRE GQTLISFFYP AQNKELMEAA NGKGATVIAM 
           ADIIAKVRPP EDVEVKRLRE GQTLISFFYP AQNKDLMEAA NAKGATVIAM 
           ADIVAKVRVP SDAEMKRLRE GQTLISFFSP VADEDKMKAA ADKGATVIAM 
           ADIVAKVRVP SDAEMKRLRA GQTLISFFSP VADEDKMKAA ADKGATVIAM 
           ADVVAKVRVP NTEEMAMLRS DQTLISFFSP VADEAKMKEA AEKGTTVVAM 
           ADVIAKVRVP DDDEMKRLHG DQTLISFFSP VADEAKMKSA ARKGATVVAM 
           ADVVAKVRPP SEAEVKRLRA SQTLISMFNP AGNTELMEAA AEQGATVMAM 

           EMVPRISRAQ KMDALSSMAN IAGYRAVIEA GNNFGRFFTG QITAAGKVPP 
           EMVPRISRAQ KMDALSSMAN IAGYRAVIEA GNNFGRFFTG QITAAGKVPP 
           EMVPRISRAQ KMDALSSMAN IAGYRAVIEA GNNFGRFFTG QVTAAGKVPP 
           EMVPRISRAQ KMDALSSMAN IAGYRAVIEA GNNFGRFFTG QVTAAGKVPP 
           EMVPRISRAQ KMDALSSMAN IAGYRAVIEA GNNFGRFFTG QVTAAGKVPP 
           EMVPRISRAQ KMDALSSMAN IAGYRAVIEA GNNFDRFFTG QITAAGKVPP 
           EMVPRISRAQ KMDALSSMAN IAGYRAVIEA GNNFGRFFTG QVTAAGKVPP 
           DMVPRISRAQ KMDALSSMAN IAGYRAVIEA GNNFGRFFTG QITAAGKVPP 
           DMVPRISRAQ KMDALSSMAN IAGYRAVIEA GNNFGRFFTG QITAAGKVPP 
           DMVPRISRAQ KMDALSSMAN IAGYRAVIEA GNNFGRFFTG QITAAGKVPP 
           DMVPRISRAQ KMDALSSMAN IAGYRAVIEA GNNFGRFFTG QVTAAGKVPP 
           DMVPRISRAQ KMDALSSMAN IAGYRAVIEA GNNFGRFFTG QITAAGKVPP 
           EMIPRISRAQ KMDALSSMAN IAGYRAVIEA GNNFGRFFTG QITAAGKVPP 
           EMIPRISRAQ KMDALSSMAN IAGYRAVIEA GNNFGRFFTG QITAAGKVPP 
           EMIPRISRAQ KMDALSSMAN IAGYRAVIEA GNNFGRFFTG QITAAGKVPP 
           EMIPRISRAQ KMDALSSMAN IAGYRAVIEA GNHFPRFFTG QITAAGKVPP 
           DMVPRISRAQ KMDALSSMAN IAGYRAVIEA GNNFGRFFTG QITAAGKVPP 

           AKVLVVGAGV AGLAAIGAST SLGAITYAFD VRPEVAEQVE SMGAEFVYLD 
           AKVLVVGAGV AGLAAIGAST SLGAVTYAFD VRPEVAEQVE SMGAEFVYLD 
           AKVLVIGAGV AGLAAIGTST SLGAQTFAFD VRPEVAEQVE SMGAEFVYLD 
           AKVLVVGAGV AGLAAIGTST SLGAITYAFD VRPEVAEQVE SMGAEFVYLD 
           ARVLVVGAGV AGLAAIGTST SLGAVTLAFD VRPEVAEQVE SMGAEFVYLD 
           AKVLVVGAGV AGLAAIGTST SLGAVTYAFD VRPEVAEQVE SMGAEFVYLD 
           AKVLIVGAGV AGLAAIGTST SLGAITYAFD VRPEVAEQVE SMGAEFVYLD 
           AKVLIVGAGV AGLAAIGTST SLGAITYAFD VRPEVAEQVE SMGAQFVYLD 
           AKVLVVGAGV AGLAAIGTST SLGAITYAFD VRPEVAEQVE SMGAEFVFLD 
           AKVLVVGAGV AGLAAIGTST SLGAITYAFD VRPEVAEQVE SMGAEFVFLD 
           AKVLVVGAGV AGLAAIGTAM SLGAITYAFD VRPEVAEQVE SMGAEFVFLD 
           AKVLVVGAGV AGLAAIGTAT SLGAITYAFD VRPEVAEQVE SMGAQFVFLD 
           AKVLVVGAGV AGLAAIGTST SLGAITYAFD VRPEVAEQVQ SMGAEFVFLD 
           AKVLVVGAGV AGLAAIGTST SLGAITYAFD VRPEVAEQVQ SMGAEFVYLD 
           AKVLVVGAGV AGLAAIGTST SLGAITLAFD VRPEVAEQVE SMGAEFVYLD 
           AKVLVVGAGV AGLAAIGTAT SLGAITYAFD VRPEVAEQVE SMGAQFVFLD 
           AKVLVVGAGV AGLAAIGTST SLGAITLAFD VRPEVAEQVE SMGAEFVYLD 

           FEESQQDGAA TGGYAAVSSP EFREAQLAKF RELAPDVDIV ITTALIPNRE 
           FEEEQQDGAA TGGYASVSSP EFREAQLAKF RELAPEIDIV ITTALIPNRE 
           FEEEQADGAA TGGYAAVSSP EFREAQLAKF RELAPDMDIV ITTALIPNRE 
           FEEEQADGSG SGGYASVSSP EFREAQLAKF RELAPEMDIV ITTALIPNRE 
           FEEEQQDGSA TGGYASVSSP EFREAQLAKF RELAPDIDIV ITTALIPNRE 
           FEEEQQDGAA TGGYASVSSP EFREAQLAKF RELAPEMDIV ITTALIPNRE 
           FEEEQQDGAA TGGYASVSSP EFAAAQLAKF RELAPEMDIV ITTALIPNRE 
           FKEEQQDGAA SGGYASVSSP EFREAQLAKF RELAPEMDIV ITTALIPNRE 
           FEEEQQDGAA TGGYASVSSP EFAAAQLAKF RELAPDMDIV ITTALIPNRE 
           FEEEQQDGSS TGGYASVSSP EFAAAQLAKF RELAPDIDIV ITTALIPGRD 
           FEEEQQDGSA TGGYAAVSSP EFAAAQLAKF REIAPDIDIV ITTALIPGRD 
           FKEEQQDGAK TGGYASVSSP EFAAAQLAKF REIAPDMDIV ITTALIPGRD 
           FEEEQQDGAA TGGYASVSSP EFREAQLAKF RELAPEVDIV ITTALIPNRE 
           FEEEQQDGAA TGGYASVSSP EFREAQLAKF RELAPEVDIV ITTALIPNRE 
           FEEEQQDGSA SGGYASVSSP EFREAQLAKF RELAPEVDIV ITTALIPNRE 
           FDEDQKDGSE TGGYAAVSSP EFAAAQLAKF REIAPDMDIV ITTALIPNRA 
           FEEEQADGSA SGGYASVSSP EFREAQLAKF RELAPDVDIV ITTALIPNRE 

           APKLWLEDMV AAMKPGSVII DLAAEKGGNV EGTVMDEKVV TENGVTIIGY 
           APKLWLEDMV AAMKPGSVIV DLAAEKGGNV EGTVMDEKVV TDNGVTIIGY 
           APKLWLKDMI DSMKPGSVIV DLAAEKGGNA EGTVMDEKVV TPNGVTIIGY 
           APKLWLADMV AAMKPGSVII DLAAEKGGNV EGTVKDEKVV TENGVTIVGY 
           APKLWLEDMV KAMKPGSVIV DLAAERGGNV EGTVPDEKVV TDNGVTIIGY 
           APKLWLADMV AAMKRGSVIV DLAAERGGNV EGTVKDEKVV TDNGVTIIGY 
           APELWTEDMV AAMKPGSVIV DLAAEKGGNC KLTVKDEKIV TENGVTIIGY 
           APELWTEDMV KAMKPGSVIV DLAAEKGGNC KMTVMDDKIV TDNGVTIIGY 
           APELWTKDMV EAMKPGSVIV DLAAERGGNC KLTVKDEKIV TDNGVTIIGY 
           APELWTEDMV AAMKPGSVIV DLAAERGGNC KLTVKDEKIV TDNGVTIIGY 
           APELWTKDMV ESMKPGSVII DLAAERGGNC KLTVMDEKIV TDNGVTIVGY 
           APELWTPDMV AAMKPGSVII DLAAERGGNC KLTVKDEKIV TDNGVIIIGY 
           APELWTEDMV KSMKAGSVIV DLAAEKGGNC KLTVMGEKIV TDNGVTIIGY 
           APELWTEDMV KSMKAGSVIV DLAAEKGGNC KLTVMDEKIV TDNGVTIIGY 
           APELWTEDMV AAMKPGSVIV DLAAEKGGNC KLTKMDEKIV TENGVTIIGY 
           APELWTEDMV KAMKPGSVIV DLAAEKGGNC KLTVMDEKIV TDNGVTIIGY 
           APELWTEDMV KAMKPGSVII DLAAEKGGNC KLTKMDEKVV TDNGVTIIGY 

           TDFPSRMAAQ ASTLYATNIR HMMTDLTPEK DGQINHDMED DVIRGATVTF 
           TDFPSRMATQ ASMLYATNIR HMMTDLTPEK DGQIVHDMED DVIRGATVTF 
           TDFPSRMATQ SSTLYANNIR HMMTDLTPDK DGKINVNMED DVIRGSTVTH 
           TDFPSRMATQ SSTLYATNIR HMMTDLTPEK DGKVNHNMDD DVIRGATVTH 
           TDFPSRMATQ SSALYATNIR HMMTDLTPEK DGVVDHDMDD DVIRGATVTH 
           TDFPSRMASQ SSSLYATNIR HMMTDLTPEK DGQVVHDMED DVIRGATVTH 
           TDFPSRMAAQ ASTLYATNIR HMMTDLTPEK DGQINHNMED DVIRGATVTF 
           TDFPSRMAAQ SSTLYATNIR HMMTDLTPDK DGKVNHNMED DVIRGATVAH 
           TDFPSRMAAQ SSTLYATNIR HLMTDLTPEK DGQTNHNMED DVIRGATITH 
           TDFPSRMSAQ SSTLYATNIR HMMADLTPEK DGTVNHDMED DVIRGATAVF 
           TDFPSRMAAQ SSTLYATNIR HMMTDLTPEK DGTPHHNMED DVIRGATATH 
           TDYPSRMAAQ ASTLYSTNIR HMMTDLTPAK DGVPVHNMED DVIRGATATH 
           TDFPSRMATQ ASSLYATNIR HLMSDLTPEK DGVINHNMED DVIRGATIAH 
           TDFPSRMATQ ASTLYATNIR HLMTDLTPEK DGVVNHNMED DVIRGATIAH 
           TDFPSRMATQ ASTLYATNIR HLMTDLTPEK DGVVNHNMED DVIRGATITH 
           TDFPSRMAAQ SSTLYATNIR HLLTDLTPNK DGAINHNMED DVIRGATIAH 
           TDFPSRMATQ ASTLYSTNIR HLLTDLTPEK DGVINHNMED DVIRGATITH 

           EKEITFPPPP PKVQAIAAQP KELTPEEKRA QEVEAFKQQT KNQVTLLAVG 
           EKEITFPPPP PKVQAIAAQK KELTAEEKRA QEVAAFKEQT KQQVTLLAAG 
           AGEITFPPPP PKVQAIAAQK KELTAEEKRA QEIAAFKQQT KTQATLLVVG 
           KGEITFPPPP PKVQAIAAQK KELTAEEKRA NEVAAFKAQT KSQVTLLAVG 
           KGEITWPPPP PKVAAIAAQK KELTPEEKRE QEIAAFKKET KNQVTLLAVG 
           AGEITFPPPP PKVQAIAAQK KELTAEEKRA AEVAAFKQQT KNQVTLLAVG 
           EGDITFPPPP PKVQAIAAKS KELTPEEKRA QEVAAFKAQT KNQVTLLTVG 
           AGAVTFPPPP PKVAAIAAAK KELTSEQKRA AELAAFKAQT KNQVTLLVVG 
           AGEITFPPPP PKVAAIAAKP KEKTPEEIRA EEVAAFKAQT KQQVILLGVG 
           AEEITFPPPP PKVAAIAAKP PELTPEEKRA AEVAAFKAQT KTQVGLIGIG 
           EGEITFPPPP PKVAAIAAAP KELTAEEKRA QEVAAFQKET KTQVGLLAIG 
           QGAITFPPPP PKINAIAQVA KELTAEEKRA KETADFKAQT RNQVTLLTVG 
           AKEVTFPPPA PKVAAIAAAP KELTAEEKRA KEAAEFKTQT RNQVALLAVG 
           AKEVTFPPPA PKVAAIAAAP KELTAEEKRA KETAEFKTQT RNQVALLAVG 
           DKEVTFPPPP PKVAAIAAAP KELTAEEKRA NEVAAFKTQT RNQVGLLAIG 
           AKSVTFPPPQ PKIQAIAAKP VALTAEQKRA NEVAAFRAQT KSQVTLIAVG 
           EKAVTFPPPP PKVAAIAAAP KEKTPEEKRA DELAAFKAQT KNQVTLLAVG 

           GALVLFVGLF APASFMQHFI VFALACFVGF QVIWGVAHSL HTPLMAVTNA 
           GALVLFVGLF APASFMQHFI VFALSCFVGF QVIWNVSHSL HTPLMAVTNA 
           GGLILLAGLF APASFMQHFI VFVLSVFVGF QVIWNVSHSL HTPLMAVTNA 
           GALMLLVGLV APASFLQHFI VFVLSVFIGF QVIWNVSHSL HTPLMAVTNA 
           GALILLAGLF TPASFMQHFV VFVLSVFVGF QVIWNVSHSL HTPLMAVTNA 
           AALLLAVGLV APASFMQHFI VFVLSVFVGF QVIWNVSHSL HTPLMAVTNA 
           GLLLLLVGLV APASFMQHFI VFVLAVFVGF QVIWNVSHSL HTPLMAVTNA 
           AALLLAVGLV APASFMQHFI VFVLAVFVGF QVIWNVSHSL HTPLMAITNA 
           AALVLSVGLI APASFMQHFI VFILSVFIGF QVIWNVAHSL HTPLMAVTNA 
           AILLLSVGLI APASFMQHFI VFILSVFIGF QVIWNVAHSL HTPLMAVTNA 
           AALILGVGLI PPASFMQHFI VFVLSVFIGF QVIWNVAHSL HTPLMAVTNA 
           AVLLLGVGLV APASFMQHFI VFVLAVFVGF QVIWGVAHSL HTPLMAVTNA 
           AALVLAVGLV APASFMQHFI VFILSVFIGF QVIWGVAHSL HTPLMAVTNA 
           AALVLAVGLV APASFMQHFI VFVLSVFIGF QVIWGVAHSL HTPLMAVTNA 
           GVLLLAVGLV APASFMQHFI VFVLSVFIGF QVIWGVAHSL HTPLMAVTNA 
           ALVLLTVGLV APASFMQHFI VFVLAVFVGF QVIWGVAHSL HTPLMAVTNA 
           AAVLLGVGLV APASFMQHFI VFVLAVFVGF QVIWGVAHSL HTPLMAVTNA 

           ISSIIILGAL MQIGSGSFLV IFLAALSVFM AGINIFGGFL VTRRMLAMFQ 
           ISSIIILGAL MQIGSGSFLV ILLAALSVFM AGINIFGGFL VTRRMLAMFQ 
           ISSIIILGAL MQIGSGSFLV ILLAAVSVFM AGINIFGGFL VTRRMLAMFQ 
           ISSIIILGAL MQIGAGNWLV VILAAISVFF AGINIFGGFL VTRRMLAMFQ 
           ISSIIILGAL MQIGSGSWLV ILLAALSVFM AGINIFGGFL VTRRMLAMFQ 
           ISSIIILGAL MQIGSGSWLV IFLAALSVFM AGINIFGGFL VTRRMLAMFQ 
           ISSIIILGAL MQIGSGSFLV ILLAGLSVFM AGINIFGGFL VTRRMLAMFQ 
           ISSIIILGAL MQIGSGSFLV IVLAALSVFM AGINIFGGFL VTRRMLAMFQ 
           ISSIIILGAL IQIGSSSLLI TVLAAAGIFM ASVNIFGGFL VTRRMLAMFQ 
           ISSIVILGAL IQIGSSSILI TILAAAGIFM ASINIFGGFL VTRRMLAMFQ 
           ISSIIILGAL IQIGSTSVLI TILAALGIFM AAVNIFGGFL VTRRMLAMFQ 
           ISSIIILGAL TQIGSGSWLV VVLAALAVFM TGINIFGGFL VTRRMLAMFQ 
           ISSIIILGAI IQIGSSSFLI TLLAALSVFM ASINIFGGFL VTRRMLAMFQ 
           ISSIIILGAV IQIGSSSFLI TILAALSVFM ASINIFGGFL VTRRMLAMFQ 
           ISSIIILGAV MQIGSGSFLV IILAALSVFM CGINIFGGFL VTRRMLAMFQ 
           ISSIIILGAL MEIGSGSFIV VLLAALAVFM TGINIFGGFL VTRRMLAMFQ 
           ISSIIILGAL MQIGSNSALV IILAALSVFM CGINIFGGFL VTRRMLAMFQ 

           KS
           KS
           KS
           KS
           KS
           KS
           KS
           KS
           KS
           KS
           KS
           KS
           KS
           KS
           KS
           KS
           KS
