# Supplementary material for: Phylogenomic Analysis of Marine Roseobacters
Source: PLoS One. 2010 Jul 15;5(7):e11604. doi: 10.1371/journal.pone.0011604 (PMC2904699; doi:10.1371/journal.pone.0011604)
Supplement: File S1 — Protein sequence alignment of 109 HGT genes. Alignment was filtered by Gblocks to obtain reliable alignment regions for NJ or ML phylogenetic analyses. (0.20 MB ZIP) [file pone.0011604.s007.zip › 109HGTALIGN/ort772.txt]

    17    672
PGA        DMQVADTLVS FIEDKALPGT GADAFWAGLA GLVNGMGDEN RALLAKRADL 
RGR        GMKVADTLVS FVEDKALPGT GADAFWAGLS GLVNGMGDEN RALLEKRADL 
SIL        GLQVASELVA FVEDQALPGT GKEAFWAGLA GLVEGMGDEN RALLAKRAEI 
DSH        GLQVAPELVE FLETQALPGT GAAAFWEGLS ALVHEEGPTN RALLAKRTEL 
RHB        GLKIAPEIAL FVEARALPGT GVDDFWRGFA KIVEDLTPKN RALLDKREQL 
SUL        GLQVAAELVD FIEGAALPGT GAGTFWAGLS DLVHDLGPTN RALLQTREDM 
OIN        GLQVEPALVE FIETSALPGT GAGAFWAGFS DLVHDLGPRN RALLEKRADL 
RDE        ELQVADVLVS FIEESALPGT DASDFWKGLS DLVHEFGPEN RALLEQRAAI 
RLO        ELQVADVLVS FIEDSALPGT GVSTFWSGFS DLVHGFGSEN RALLDKRAEI 
SPO        GLEIAGELAA FVETRALPGT GPDAFWAGMA RMVAELGPKN RALLDRRAAL 
RCC        GLKVAKELAD FIDTRALDGT GSDTFWTGFA DLVTQITPRN RAALATREEM 
LVE        GLQVANELAS FIDTSALPGT GPDAFWAGFA GLLAKMTPRN RALLQKRDDL 
OAN        GLSVATELAD FIDAQALPET GADAFWVGFS DLIHDFGPKN KALLAKREEL 
JAN        GLQVAPELAD FLEAQALPGS GAQTFWQGFS DLAHDLAPKN AALLARRDDL 
SSE        GLSIDAGLKR FVEEEVLPGT GPADLWSGFS ALVHDFGPQN RALLDKRETI 
OBA        GLQVADVIAE LVEDRILPGL DAEEFWNGYA RMLADLVPEN LRLLDVRDHL 
ROS        GLSVAAPLAR LIEDEVVLGL SADAFWSGYA ALLRDLAPKN AALLAKRREL 

           QGQIDAWHIE RKGQAHDATA YEAFLRDIGY LLPEGDDFEI ETQNVDDEIA 
           QGRIDAWHVA NKGKAHDEAA YEAFLREIGY LLSEGDDFEI ETQNVDPEIA 
           QGQIDAWHLE HRGQPHDAAA YKDFLTEIGY LVPEGPDFEV ETQNVDPEIA 
           QRKIDAWHVA RKGQPHDAAA YAAFLREIGY LVPEPEDFEI DTANVDPEIA 
           QGKIDAWHVA HRGEAFDAQA YRAFLEEIGY LLPEGDDFRI ETANVDPEIA 
           QAKIDSWHKE RAGQPHDADA YTSFLREIGY LVPEGPAFEI DTKGVDPEIA 
           QAQIDEWHRD RTGQAHDAEG YTAFLREIGY LLPEGPAFEI DTQNVDPEIA 
           QSKIDDWHIA HRDQPHDHEA YSAFLREIGY LVEEGPDFEI DTANVDPEIA 
           QSQIDDWHIA HRDQPHDHEA YSAFLREIGY LVEDGPAFEI DTANVDPEIA 
           QAQIDAWHVA HRDKPHDHEA YKTFLAEIGY LLPEGAAFEI ETANTDPEIA 
           QSMIDAWHVE RRGQALDRTA YEAFLREIGY LVPESDDFTI DTTNVDPEIA 
           QSAIDAWHVA QRGKPHDRVA YEHFLKDIGY LVPEGDDFEI DTANVDPEIA 
           QSQIDDWHRV RIGQAHDEAG YEAFLRKIGY LIPEGDDFTI DTANVDPEIA 
           QSQIDQWHIA HRDTAHDADA YHAFLSEIGY LVPEGEGFEI DTSNIDPEIA 
           QKQLDAWHKE RRSTPHNRVA YKGFLEQIGY IVPEGGDFTI DTANVDPEVA 
           QAQIDAWAAD RKGQDIDPAE YRAFLEEIGY IVPEGPDFEI RTENVDPEVA 
           QVQIDGWHRA RRGQQFDGAA YREFLTEIGY LVPEPETFEL GTQNVDAEIA 

           NVPGPQLVVP ITNARFALNA ANARWGSLYD ALYGTDAMGD LPEGKGYDAG 
           NVPGPQLVVP ITNARFALNA ANARWGSLYD ALYGTDAMGD LPEGKGYDAA 
           HVPGPQLVVP ITNARFALNA ANARWGSLYD ALYGTDAMGD LPSGSGYDAE 
           TIPGPQLVVP ITNARYALNA ANARWGSLYD ALYGTDALGD LPSGKGFDPE 
           TIAGPQLVVP ITNARYALNA ANARWGSLYD ALYGTDALGD VPMGKGYDPE 
           QVPGPQLVVP ITNARFALNA ANARWGSLYD AYYGTDALGD LPQGKGYDAD 
           QVPGPQLVVP ITNARFALNA ANARWGSLYD AFYGTDALGD LPSGQGYDAK 
           SVPGPQLVVP ITNARYALNA ANARWGSLYD GFYGTDAMGS PAPKGGYDQG 
           SVPGPQLVVP ITNARYALNA ANARWGSLYD GFYGTDAMGS PAPKGGYDQG 
           SVPGPQLVVP ITNARYALNA ANARWGSLYD ALYGTDAMAG PVPAGGYDRG 
           TVPGPQLVVP ITNARFALNA ANARWGSLYD AFYGTDAMGE LPPKGGYDRG 
           TIPGPQLVVP ITNARFALNA ANARWGSLYD AFYGTDAMGT LPPAGGYDRG 
           SVAGPQLVVP ITNARFALNA ANARWGSLYD AFYGTDAMGR LAQGNGYDRG 
           TVAGPQLVVP ITNARFALNA ANARWGSLYD AFYGTDAMGS RPTKGGYDRG 
           TVPGPQLVVP VTNARFVLNA ANARWGSFYD CLYGTDAMGV LPPPGGFDDG 
           RVAGPQLVVP VMNARFALNA ANARWGSLYD ALYGTDALPG APKGPGYDPE 
           QVAGPQLVVP VMNARFALNA ANARWGSLYD ALYGTDAISG TAQGPGYDAV 

           RGARVIAWGR GFLDQTFPLA EGSWNDCVGL SVEGGLKDAA QFAGYILLKN 
           RGARVIAWGR GFLDQTFPLA EGSWNDCTAL RVEGDLKDAA QFAGYILLKN 
           RGARVIAWGR QFLDETFPLT AGSWSDVAAL QVQDGLKDAT QFAGYILLKN 
           RGARVMAWAR DHLDHAAPIA GVSWADVTRI DVADGLVDPA QFAGYVLLRK 
           RGARVIAWVK AHLDDVAPLA GGSWADVTSL EVKNRLADPA QFVGYVILRV 
           RGARVVAQAK AFLDDAVPLA SGSHADVTGY AVVDGLKDPA QFVGYILLRN 
           RGARVVERAK AFLDEAAPLS AGSHADLAGY RVVDGLATPA QFAGYILLRN 
           RGARVVARAR VFLDEAFPIV GTSHADARRY IVHKGLVSPE KFIGYIVLRN 
           RGARVVARAR VFLDEAFPIV GTSHADARRY IVHKGLVSPE KFIGHIVLCN 
           RGARVVARAR VFLDEAFPVQ GVSHADARRY HIRDGLIDPS KFAGYVLLRN 
           HGSRVVARAR VFLDEAFPIE GTSHADVSRY YVHDGLRQPE KFAGYVLLRN 
           HGARVVARVR VFLDEAFPIE GKSHADVARY HVQDGLRDPA KFVGYVVLVN 
           HGSRVVARTR VFLDDAFPIQ GASHGDAENY VVSGGLMMPE QFVGYIMLKN 
           RGARVVARAR VFLDEAFPIV GTSHADVRRY HIEKGLADPS QFAGYVLLVN 
           RGARVVARAA VFLDEIFPLT GTSHAVATRY LVKDGLKAPE VFAGYILLKN 
           RGAQAVAWAA RFLDEAVPLE GASHADVTAY RRDGAFSDPG AFVGYYMLRH 
           RGRQVIAWAR AHLDKVVPLA AGSWADVDAL EVDGGLADAA QFAGHVMLRV 

           NGLHAVIVVD ANGNIGKGDQ AGINDIVLES ALSTIMDCED SVACVDGEDK 
           NGLHAVVVID KAGNIGKGDQ AGINDIILES ALSTIMDCED SVACVDSEDK 
           NGLHAILEID ASGNIGKGDA ANINDITLES ALSTIMDCED SVACVDAEDK 
           NGLHLRVMID PTSRIGAADP AGISDVIIEA AISAIMDCED SVAAVDAEDK 
           NGMHLEILVD PTSDVGKQDP AGISDIWLES AMSAIMDCED SVACVDAEDK 
           NGLHIEIRID AAHNIGKTDP AGVADVLLES AMSTIMDCED SVAAVDAEDK 
           NGLHIEITID PDHAIGKDDP ASVADVIIES ALSTIMDCED SVAAVDAEDK 
           NGLHVKLVFD RTHAIGGRDQ AGLADVQMES AVSAIMDCED SVACVDAEDK 
           NGLHVKLVFD RTHAIGGRDQ AGLADVQMES AVSAIMDCED SVACVDAEDK 
           NGLHVELVFD RTHPVGCHDQ AGLADVRLES AISAIMDCED SVACVDAEDK 
           NGLHVELVFD RAHPIGSRDQ ALLADVRLES AVSAIMDCED SVACVDAEDK 
           NGLHVELVFD RAHPIGSRDQ ALLADVRLES AVSAIMDCED SVACVDAEDK 
           NGLHVELVFK KDHPIGSHDR ATLADVRLES AVSAIMDCED SVACVDAEDK 
           NGLHVELVFD RAHTIGARDQ AGLADVRMES AVSAIMDCED SVACVDAEDK 
           NGLHVELVFD ASHPIGSQTP SGLADVQLES AMSAIIDCED SVACVDAEDK 
           NGLHIELVID PSHPVGAASP SGLRDVVIES ALTAIQDCED SVAAVDAADK 
           NGLMIEIVID PASAIGRDDA AGIADVRIES ALTAIQDCED SVAAVDADDK 

           VTAYANWLGL MKRDLAEEVT KGGETFTRVL NDDQTFTAPD GLKGRSLLLV 
           VTAYSNWLGL MKRDLAEEVT KGGETFTRVL NEDLAFKAPD GLKGRSLLLV 
           VSAYANWLGL MKRDLSEEVS KGGKTFTRVL NDDLSYTTPT GLKGRSLLLV 
           VLAYGNWLGL MKGDLSQEVT KGGKSFTRAL ARDVVATAPN GLKGRALMLV 
           ALAYDNWLGL MKGTLKEEVT KGGETFTRAL NPDSSYTTPD GLKGRALMLV 
           VVAYGNWLGL MKGDLSETFE KGGQQVTREM HGDRDYTAPD GIKGRSLMLV 
           VLAYGNWLGL MKGDLAETFE KGGKSVTRRM AEDRRYTAPD GLKGRSLMLV 
           VVAYANWLGL MKGDLEESFE KGGQTLTRRL NGDLTLTGPD DLKGRALMLV 
           VVAYANWLGL MKGDLEDSFE KGGKILTRRL NDDVTLTGPQ ELKGRALMLV 
           VQAYSNWLGL MRGDLSEEVT KGGATFTRAL AGDLDYLAPD GVKGRALMLV 
           VAAYENWLGL MQGNLTSAFQ KGGQTVTRRL ADDITYVAPD GLKGRALLWI 
           VLAYGNWLGL MKGDLSAEMV KNGKTMTRKL AADREYTTAT GLKGRALLWI 
           VLAYTNWLGL MRGDLEAVLQ KGGKTITRRL NDDRTFTAPD GLKGRALLWI 
           VLAYANWLGL MKGNLSETFE KGGAQITRAL APDLQFTAPD GVKGRALTLV 
           TLAYRNWLGL MKGDLAETFE KGGKQMTRRL HGDRTYTAPD GLKGRALLLV 
           AEVYGNWLGL MKGDLTETFE KGGQTMTRRL NPDKELTAPD GLPGRALLLV 
           CVVYGNWLGL MRGDLEERFE KGGRLLTRRL NPDVRYIDPE GHPGRALMLV 

           RNVGHLMTNP AVRDGREAGE GFIDAMVTVL CAMHDLQASL HGSVYVVKPK 
           RNVGHLMTNP AVLDGREAGE GFMDAMITVL CAMHDLKSSV HGSVYVVKPK 
           RNVGHLMTNP AILDGREAGE GLMDAMITVM VAMHDLKSSL HGSVYVVKPK 
           RNVGHLMTNP AILDGAEIGE GLMDAMVTTL IAMHDLGRSV HGSVYVVKPK 
           RNVGHLMTNP AILDGDEIFE GIMDAMMTTL ASMHDLERSS HGSFYVVKPK 
           RNVGHLMTNP AILDGREIGE GLMDAMVTTL IAMHDLQKSV AGSVYVVKPK 
           RNVGHLMTNP AVHDGREVGE GLMDAMVTTL IAMHDLQRST TGSVYVVKPK 
           RNVGHLMTNP AILDGNEVFE GLMDAMITTL IAMHDLKRSL TGSVYVVKPK 
           RNVGHLMTNP AILDGNEVFE GLMDAMITTL IAMHDLKRSL TGSVYVVKPK 
           RNVGHLMTNP AVLDGAEIYE GLMDALVTVA IAMHDLKRSL TGSVYVVKPK 
           RNVGHLMTNP AILDGDEVFE GLMDAMITVL IAMHDLKRSA LRSIYVVKPK 
           RNVGHLMTNP AILDGAEVFE GLMDAMITTL IALHDLKHSA RGSVYVVKPK 
           RNVGHLMTNP AILDGNEAYE GLMDAMITTL IAKHDLARSV HGSVYVVKPK 
           RNVGHLMTNP AVLLGAEIYE GLMDAMITTL IAMHDLVRSV AGSVYVVKPK 
           RNVGHLMTNP AILDGNEIFE GLMDAMFTTL IAMHDLKKSV EGSVYVVKPK 
           RNVGHLMTTD AVLFGEETPE GMLDALVTVA CAMHDLKKSR CGSVYVVKPK 
           RNVGLLMTTD AVLLGKETPE VMLDAAVTVA AAMHDLARSR AGSVYIVIPK 

           MHGPEEVAFT DRIFTHVEDA LGLPRHTVKI GIMDEERRTS VNLKSCIRAA 
           MHGPEEVAFT DRIFDHVEDA LGLPRHTVKI GIMDEERRTS VNLKECIRAA 
           MHGPEEVAFA VKIFDHVEDA LGLPRNTVKI GIMDEERRTS ANLKECIRAA 
           MHGPEEVAFT DRIFTRVEAA LGLPANTVKI GIMDEERRTS ANLKACIHAA 
           MHGPEEVAFA DELFTRVEEV LGLPRYTVKL GIMDEERRTS VNLKACIRAA 
           MHGPEEVAFA DEIFTRVETV LGLPANTVKL GIMDEERRTS VNLAECIRAA 
           MHGPEEVAFA DEIFTHVEKT LGLPQNTVKL GIMDEERRTS ANLAECIRAA 
           MHGPQEVAFA DRTFTHVENV LGLPQYTVKL GIMDEERRTS VNLKECIRAA 
           MHGPEEVAFA DRTFTHVENV LGLPQYTVKL GIMDEERRTS VNLKECIRAA 
           MHGPEEVAFA VETFDMVEDI LGLPRNTVKI GIMDEERRTS VNLKECIRAA 
           MHGPDEVALT SDIFAMVEDA LGLPRNTVKI GIMDEERRTT VNLKECIRAA 
           MHGPEEVAFT NDIFAAVEDA LGLPRNTVKI GIMDEERRTT VNLKECIRAA 
           MHGPEEVAFT NDMFAHVEKT LGLAQHTVKI GIMDEERRTS VNLKACIRAA 
           MHGPDEVAFT NEIFTRVEAA LGLPDYTVKI GIMDEERRTS VNLKECIRAA 
           MHGPEEVAFT DAIFTHVEKV LGLPQYTVKL GIMDEERRTS VNLKACIRAA 
           MHGPDEVAFA DALYAEVEAV LGLPKYTVKL GVMDEERRTS ANLRECMRAV 
           LHGPEECAFV DTLYGRVEEM LGLPRNTVKL GVMDEERRTS ANLMACIKAV 

           KHRVAFINTG FLDRTGDEIH TSMEAGAMMR KGEMKSTPWI ASYEDRNVDI 
           KHRVAFINTG FLDRTGDEIH TSMEAGPMMR KGEMKATPWI ASYEDRNVDI 
           KSRVAFINTG FLDRTGDEIH TSMEAGAMLP KGEMKSTAWI ASYEDRNVDI 
           RSRVAFINTG FLDRTGDEIH TSMEAGPVLP KGEMKGTAWI AAYEDRNVDI 
           KHRVAFINTG FLDRTGDEIH TAMEAGPMIR KGEMKNTDWI RAYEERNVDI 
           KSRVAFINTG FLDRTGDEIH TSMEAGPMVP KGEMKNAPWI SAYEDRNVDI 
           KHRVAFINTG FLDRTGDEIH TSMEAGPMVP KGEMKNSAWI AAYEDRNVDI 
           KSRVAFINTG FLDRTGDEIH TSMEAGPFSR KDFIKRKAWI GAYENQNVDI 
           KSRVAFINTG FLDRTGDEIH TSMEAGPFSR KDFIKRKAWI GAYENQNVDI 
           KSRVCFINTG FLDRTGDEIH TSMEAGPFSR KDFIKRKSWI TAYENLNVDI 
           KSRVAFINTG FLDRTGDEIH TSMEAGPFSR KDFIKRKQWI GAYEDQNVDI 
           KSRVAFINTG FLDRTGDEIH TSMEAGPFSR KDFIKRKQWI GAYEDQNVDI 
           KSRVAFINTG FLDRTGDEIH TSMEAGPFSR KDFIKRKGWI GAYEDQNVDI 
           KHRVAFINTG FLDRTGDEIH TSMEAGPFSR KDFIKRKGWI TAYENQNVDI 
           RHRVCFINTG FLDRTGDEIH TSMEAGPFSR KDFIKRKSWI TAYENQNVDI 
           KNRLVFINTG FLDRTGDEIH TSMHLGPFIP KGEMAGSLWL GAYEDGNVDA 
           KDRCVFINTG FLDRTGDEIH TSMQAGPVIP KGEMQKAIWL AAYEAGNVDA 

           GLACGLKGRA QIGKGMWAMP DRMGEMLEAK IGHPKSGATC AWVPSPTAAT 
           GLACGLKGRA QIGKGMWAMP DRMGEMLEAK IGHPKSGATC AWVPSPTAAT 
           GLACGLQGRA QIGKGMWAMP DRMGEMLDAK IGHPKSGATC AWVPSPTAAT 
           GLACGLKGRA QIGKGMWAMP DLMADMLEAK IGHPMSGANC AWVPSPTAAT 
           GLACGLKGKA QIGKGMWAMP DRMADMLEAK IGHPKAGANC AWVPSPTAAT 
           GLACGLQGRA QIGKGMWAMP DLMEAMLEAK IGHPKAGANC AWVPSPTAAT 
           GLACGLQGRA QIGKGMWAMP DRMAEMLDAK IGHPQSGANC AWVPSPTAAT 
           GLECGLSGRA QIGKGMWAMP DLMAAMLEQK IEHPKSGANC AWVPSPTAAT 
           GLECGLSGRA QIGKGMWAMP DLMAAMLEQK IEHPKSGANC AWVPSPTAAT 
           GLDCGLSGKA QIGKGMWAMP DRMAAMIETK IEHPKAGANC AWVPSPTAAT 
           GLECGFSGKA QIGKGMWAMP DMMAAMLEQK IGHPQSGANC AWVPSPTAAT 
           GLECGFSGRA QIGKGMWAMP DLMAAMLEQK IGHPQSGANC AWVPSPTAAT 
           GLECGLSGRA QIGKGMWAMP DAMAAMIEQK IAHPKSGANC AWVPSPTAAT 
           GLECGLRGRA QIGKGMWAKP DAMAEMLEQK IEHPRAGANC AWVPSPTAAT 
           GLECGFSGKA QIGKGMWAMP DKMAAMLEQK IEHPRAGATC AWVPSPTAAT 
           GLSLGLRGRG QIGKGMWAKP DRMAEMLEAK TNHPMAGANT AWVPSPTAAT 
           GLAAGMTGRG QIGKGMWARP DDMADMLEVK IAHPKAGANT AWVPSPTAAT 

           LHATHYHRVN VHEVQDQLGG ARGTLDDLLT IPVMQGENLS DAEIAQEIEN 
           LHATHYHRIN VHDVQDQLGG ARGTLADLLT IPVMQGENLS DADIAQEIEN 
           LHATHYHKVD VLSRQNELEG ARGTLDDLLT IPVMAGQNLS DEAITREIEN 
           LHATHYHKVD VFARQDEIGG ARGTLEDLLT IPLLEGRSLS AAEIAAEVEN 
           LHATHYHKVN VAAVQDEIGG ARGTLDELLT IPVADGQNWS DEDIREEIEN 
           LHAMHYHKID VLARQDEIGG ARGTLADLLT IPVLDGRNLS DADVAQEVEN 
           LHATHYHKVN VLARQEEIGG ARGTLDALLT IPVMEGRNLS NEEITREVEN 
           LHALHYHKVD VFAVQQKLGG RRAYVDTVLD IPLATYQKWT PEQVRREVEN 
           LHALHYHKVD VFAVQEKLGG RRAYVDTVLD IPLATYQKWT TEQVRREVEN 
           LHALHYHKVD VFAVQGALGG RRAHVDGILE IPLASFRKWS SEQIRREVEN 
           LHALHYHKVD VMAVQAKLGG RRAYVSSILD IPLAQYQRWT DAQKIKEVEN 
           LHALHYHKID VMAVQARLGG RRAYVSSILD IPLAQYQRWT DAQKMREVEN 
           LHALHYHRVD VFAEQAKLGG RRAYVQALLD IPLASYKAWT KDQIAREVEN 
           LHALHYHKVN VADVQARLGG KRAYVTALLD IPLAAYRRWT REQVIREVEN 
           LHATHYHKVD VMAVQSDLGG RRAYVDALLD IPLAAYRQWT RGQIRREVEN 
           LHATHYHQID VSQRQDELSR ERPRLVDLLT PPVLGGRNLT EDEVRRDLDN 
           LHATHYHQVD VAGLQAALGR DCASRAELLT PPLMVGRNLS GEEVRRELDN 

           NAQGILGYVV RWVDQGVGCS KVPDIHNVGL MEDRATCRIS SQALANWLHH 
           NAQGILGYVV RWVDQGVGCS KVPDIHNVGL MEDRATCRIS SQALANWLHH 
           NAQGILGYVV RWVDQGVGCS KVPDINDVGL MEDRATCRIS SQALANWLHH 
           NAQGILGYVV RWIDQGVGCS KVPDIHDVGL MEDRATCRIS SQALANWLHH 
           NAQGILGYVV RWIDQGVGCS KVPDIHDVGL MEDRATCRIS SQALANWLHH 
           NAQGILGYVV RWVDQGVGCS KVPDIHDVGL MEDRATCRIS AQALANWLHH 
           NAQGILGYVV RWIDHGVGCS KVPDINDVGL MEDRATCRIS AQALANWLHH 
           NAQGILGYVV RWVDQGVGCS KVPDMNDVGL MEDRATCRIS AQHIANWLHH 
           NAQGILGYVV RWVDQGVGCS KVPDMNNVGL MEDRATCRIS AQHIANWLHH 
           NAQGILGYVV RWVDQGVGCS KVPDINDVGL MEDRATCRIS AQHIANWLHH 
           NAQGILGYVV RWIDQGVGCS KVPDINDVGL MEDRATCRIS SQALANWLHH 
           NAQGILGYVV RWIDQGVGCS KVPDINNVAL MEDRATCRIS SQALANWLHH 
           NAQGILGYVV RWIDAGVGCS KVPDINNVAL MEDRATCRIS AQHIANWLHH 
           NAQGILGYVV RWIDQGVGCS KVPDINGVEL MEDRATCRIS AQHIANWLHH 
           NAQGILGYVV RWIDQGVGCS KVPDINDVGL MEDRATCRIS AQHIANWLHH 
           NCQGILGYVV RWIDQGVGCS KVPDINDVGL MEDRATLRIS SQYLANWLLH 
           SCQSILGYVV RWVDQGIGCS KVPDINDVAL MEDRATLRIS SQYLANWLIH 

           GIVDETQVMA AMQKMAAVVD GQNASDASYT PMAPGFDGIA FQAACDLVFR 
           GVVSEEQVMA AMQKMAAVVD KQNEGDPAYR PMAPGFDGVA FQAACDLVFR 
           GVVSEQQVMA AMQKMAAVVD GQNAADPSYR PMAPGFDGIA FQAACDLVFK 
           GIVSEEQVMG ALRKMAAVVD QQNAGDPAYR PMAPGFDGIA FAAACDLVFA 
           GVVSQGEVMA AMRKMAGVVD RQNAGDPLYR PMAPDFDGIA FQAACDLVFK 
           GVISEEQVTA ALKKMAAVVD RQNAGDPLYQ PMAPGFDGIA FQAASDLVLK 
           GVISREEVEA ALKKMAAVVD RQNADDPNYR PMAPGFDGVA FQAACDLVLK 
           GVVDAQDVMA ALRKMAQVVD AQNADDPLYV PMAPGFDGIA FQAACDLVFK 
           GVVDAQDVMA ALRKMAEVVD AQNTSDPAYM PMAPGYDGIA FQAACDLVFK 
           DVVDAQEVMA AMRKMAAVVD EQNAGDPAYH PMAPGFDGIA FQAACDLVFK 
           EVVSEEQVMD AMRKMAAVVD AQNAHDPSYR PMAPDFTGIA FQAACDLVFK 
           DVVGRDQVMA AMQKMARVVD DQNAGDPAYR PMAPDFSGIA FQAACDLVFL 
           DIVSEADTLV GMRKMAVVVD AQNGDDPTYR PMAPGFDGMA FQAACDLVFR 
           NVLTEADVGE VFRRMAVVVD AQNAGDPLYR PMAPGFNGIA YAAALDLVLK 
           GVVSNDEVEE IMKQMADVVD RQNAGDPNYV PMAPGFDGIA FKAACDLVFD 
           GLITEDEVEA ALRRMAAKVD AQNAGDPAYR PLADNPEGPA FQAARDLIFK 
           GICSAEEIDA SLRRMAPKVD AQNAQDPAYR PMAPDFDGAA FKAARDLIFE 

           GRIQPSGYTE PVLHARRLEL KA
           GRVQPSGYTE PVLHARRLEL KA
           GRIQPSGYTE PVLHARRLEL KA
           GREQPSGYTE PVLHARRLEL KA
           GRIQPSGYTE PVLHRRRQEL KA
           GRVQPSGYTE PVLHARRLEL KA
           GREQPSGYTE PVLHARRLQL KA
           GRVQPSGYTE PVLHARRLEL KA
           GRVQPSGYTE PVLHARRLEL KA
           GRVQPSGYTE PVLHARRLEL KA
           GRIQPSGYTE PVLHQRRLEL KA
           GREQPSGYTE PVLHRRRLEL KA
           GREQPSGYTE PVLHRRRLEL KA
           GRAQPSGYTE PVLHARRLEW KA
           GRKQPSGYTE PVLHRRRLQL KA
           GVSQPSGYTE PLLHAWRRRA KE
           GAKQPSGYTE PLLHAARRGV KA
