# Supplementary material for: Phylogenomic Analysis of Marine Roseobacters
Source: PLoS One. 2010 Jul 15;5(7):e11604. doi: 10.1371/journal.pone.0011604 (PMC2904699; doi:10.1371/journal.pone.0011604)
Supplement: File S1 — Protein sequence alignment of 109 HGT genes. Alignment was filtered by Gblocks to obtain reliable alignment regions for NJ or ML phylogenetic analyses. (0.20 MB ZIP) [file pone.0011604.s007.zip › 109HGTALIGN/ort773.txt]

    17    286
ROS        LTYKAPKPRV IAGAKHDWEL VIGMEVHAQV ASRSKLFSGA STQFGAEPNS 
SSE        LTYETPKPKV IAGAKHDWEL VIGMEVHAQV ASKAKLFSGA STQFGAEPNS 
RHB        LAFETPKPTV IAGAREDWEL VIGMEVHAQV SSKAKLFSGA STQFGAEPNA 
SUL        LTYDTPKVRT IAGAKHDWEL VIGMEVHAQV LSNAKLFSAA STKFGAEPNN 
OIN        LSYDTPKPRV IAGAKHDWEL VIGMEVHAQV ASNAKLFSGA STQFGAEPNS 
RDE        LTYETPAPKV ISGAKEDWEL VIGMEVHAQV TSAAKLFSAA STQFGAEPNN 
RLO        LTYETPAPKV ISGAKHDWEL VIGMEVHAQV NSAAKLFSAA STQFGAEPNN 
PGA        LTYELPKPKV IAGAKHDWEL VIGMEVHAQV SSNAKLFSGA STKFGAEPNS 
RGR        LTYELPKPKV IAGAKHDWEL VIGMEVHAQV SSNAKLFSGA STKFGAEPNS 
SIL        LTYELPKPKV IAGAKHDWEL VIGMEVHAQV SSNAKLFSGA STQFGAEPNS 
SPO        LTFETPKPKT IAGAKHDWEL VIGMEVHAQV ASQAKLFSGA STAFGAEPNS 
OBA        LTYEAPKPKV IAGAKHDWEL VIGMEVHAQV SSRAKLFSGA STRFGAEPNS 
RCC        LQYTAPAPKT IAGATSDWEL VIGLEVHAQV ATNAKLFSGA STLFGAEPNS 
LVE        LTYDAPTPKV ISGATGDWEL VIGLEVHAQV ATNAKLFSGA STLFGAEPNS 
OAN        LTYETPKVKT IAGATGDWEL VIGLEVHAQV ATKAKLFSSA STQFGAEPNS 
DSH        LTYETPKPKV IAGAREDWEL VIGLEVHAQV ATNAKLFSGA STLFGAEPNS 
JAN        LTYDTPKPRV IAGAKQDWEL VIGMEVHAQV STRAKLFSGA STRFGAEPNS 

           NVAFVDAAMP GMLPVINEFC VEQAVRTGLG LKAKINLWSA FDRKNYFYPD 
           NVSFVDAAMP GMLPVINEYC IEQAVRTGLG LKAQINLVSA FDRKNYFYPD 
           NVAFVDAAMP GMLPVINEFC VEQAVRTGLG LKAEINLFSA FDRKNYFYPD 
           NVAFVDAAMP GMLPTINEYC VEQAVRTGLG LKAEINLHSA FDRKNYFYPD 
           NVAFVDAAMP GMLPVINEYC IEQAVRTGLG LKAEINLKSA FDRKNYFYPD 
           NVSFVDAAMP GMLPTINEYC VEQAVRTGLG LKAEINLHSA FDRKNYFYPD 
           NVSFVDAAMP GMLPTINEFC VEQAVRTGLG LKAEINLHSA FDRKNYFYPD 
           NVAFVDAAMP GMLPVINDYC VEQAVRTGLG LKADINLWSA FDRKNYFYPD 
           NVAFVDAAMP GMLPVINEYC VEQAVRTGLG LKAEINLWSA FDRKNYFYPD 
           NVAFVDAAMP GMLPVINEYC VEQAVRTGLG LKADINLWSA FDRKNYFYPD 
           NVSFVDAAMP GMLPVINEFC VEQAVRTGLG LKAEINLKSA FDRKNYFYPD 
           NVAFVDAGMP GMLPVINEGC VALAVKTGLG LKAQINLHSA FDRKNYFYPD 
           NVAFVDAGMP GMLPVINEGC VAQAVKTGLG LNAEINLFSA FDRKNYFYPD 
           NVAFVDAGMP GMLPVINEAC VAQAVRTGLG LKAQINLTSA FDRKNYFYPD 
           NVAFVDAGMP GMLPVINEEC VAYAVKTGLG LKAQINLNSA FDRKNYFYPD 
           NVAFVDAGMP GMLPVINEEC VAQAVRTGLG LKAAINLTSA FDRKNYFYPD 
           NVAFVDAGMP GMLPVINEAC VSQAVRTGLG LKAQINLESA FDRKNYFYPD 

           LPQGYQISQL YHPLVGEGEI LVDMGPGVAR LVRVERIHME QDAGKSIHDM 
           LPQGYQISQL YHPLVGEGEI LVDMEPGIAR LVRIERIHVE QDAGKSIHDM 
           LPQGYQISQL YHPIVGEGEI IVDMGPGIAR RVRIERIHLE QDAGKSIHDM 
           LPQGYQISQL YHPIVGEGEV LVELGDGTAR LVRVERIHLE QDAGKSIHDM 
           LPQGYQISQL YEPIVGEGEV LVELGDGTAR LVRIERIHME QDAGKSIHDM 
           LPQGYQISQL YHPIVGEGEV LVEMGNGTAR LVRVERIHLE QDAGKSIHDM 
           LPQGYQISQL YHPIVGEGEV LVEMGDGTAR LVRVERIHLE QDAGKSIHDM 
           LPQGYQISQL YHPIVGEGEV LVELGDGTAR NVRVERIHME QDAGKSIHDM 
           LPQGYQISQL YHPIVGEGEV LVELGDGTAR LVRVERIHME QDAGKSIHDM 
           LPQGYQISQL YHPIVGEGEV LVELGDGTAR MVRIERIHME QDAGKSIHDM 
           LPQGYQISQL YHPIVGEGEV LVEMGDGTAR RVRIERIHME QDAGKSIHDM 
           LPQGYQISQL YHPIVGEGEV LVEMGEGMAR KVRIERIHLE QDAGKSIHDM 
           LPQGYQISQL YHPIVGEGEV LVEMGNGEAR NVRIERIHLE QDAGKSIHDM 
           LPQGYQISQL YHPIVGEGEV LVEMGNGTAR LVRIERIHLE QDAGKSIHDM 
           LPQGYQISQL YHPIVGTGEV LVEMNDGTAR NVRIERIHLE QDAGKSIHDM 
           LPQGYQISQL YHPIVGEGEV LVELGDGTAR VVRIERIHLE QDAGKSIHDM 
           LPQGYQISQL YHPIVGEGEV LVELGDGLAR LVRIERIHLE QDAGKSIHDM 

           DPAMSFVDLN RTGVCLMEIV SRPDIRGPEE AAAYVTKLRQ ILRYLGTCDG 
           DPNMSFVDLN RTGVALMEIV SRPDIRGPEE AAAYVAKMRQ ILRYLGTCDG 
           DPSMSFVDLN RTGVALMEIV SRPDIRGPEE AAAYVTKLRQ ILRYLGTCDG 
           DPNMSFVDLN RTGVALMEIV SRPDIRGPEE AAAYLTKLRQ ILRYLGTCNG 
           DPNMSFVDLN RTGVCLMEIV SRPDIRGPEE AAAYLSKLRQ ILRYLGTCNG 
           DPNMSFVDLN RTGVALMEIV SRPDIRGPEE AAAYLGKLRQ ILRYLGTCNG 
           DPNMSFVDLN RTGVALMEIV SRPDIRGPEE AAAYLAKLRQ ILRYLGTCNG 
           DPNMSFVDLN RTGVCLMEIV SRPDIRGPEE AAAYIAKLRQ IMQYLGTCDG 
           DPNMSFVDLN RTGVCLMEIV SRPDIRGPEE AAAYIAKLRQ IMQYLGTCDG 
           DPSMSFVDLN RTGVCLMEIV SRPDIRGPEE AAAYIAKLRQ IMRYLGTCDG 
           DPNMSFVDLN RTGVCLMEIV SRPDIRGPEE AAAYIAKLRQ ILRYLGTCDG 
           DPAMSFVDLN RTGVALMEIV SRPDIRGPEE AAAYVLKLRQ ILRYLGTCDG 
           DPTMSFVDLN RTGVALMEIV SRPDIRGPEE AAAYVLKLRQ ILRYLGTCDG 
           DPTMSFVDLN RTGVALMEIV SRPDIRGPEE AAAYVLKLRQ IMRYLGTCDG 
           DPAMSFVDLN RTGVALMEIV SFPDIRGPEE AAAYVVKLRQ ILRYLGTCDG 
           DPHMSFVDLN RTGVALMEIV SRPDIRGPEE AAAYVSKLRQ IMRYLGTCDG 
           DPALSFVDLN RTGVALMEIV SKPDIRSPEE AAAYVVKLRQ IMLYLGTCDG 

           NMQNGNLRAD VNVSICRPGQ YEKYMETQDF SHLGTRCEIK NMNSMRFIQM 
           NMQNGNLRAD VNVSICRPGQ YEKYQETQDF SHLGTRCEIK NMNSMRFIQM 
           NMQNGNLRAD VNVSVCRPGQ YEKYMETQDF SHLGTRCEIK NMNSMRFIQA 
           DMQSGAMRAD VNVSICLPGQ YEKYQETQDF SHLGTRCEIK NMNSMRFIQQ 
           DMQSGAMRAD VNVSICRVGQ YEKYQETQDF SHLGTRCEIK NMNSMRFIQQ 
           DMQSGAMRAD VNVSICRPGQ YEKYQATQDF SHLGTRCEIK NMNSMRFIQQ 
           DMQSGAMRAD VNVSICRAGQ YEKYQATQDF SHLGTRCEIK NMNSMRFIQQ 
           NMQNGNLRAD VNVSVCRPGQ YEKYQETQDF SHLGTRCEIK NMNSMRFIQQ 
           NMQNGNLRAD VNVSICRPGQ YEKYQETGDF SHLGTRCEIK NMNSMRFIQQ 
           NMQNGNLRAD VNVSICRPGA YEKYQETQDF SHLGTRCEIK NMNSMRFIQQ 
           NMQNGNLRAD VNVSICRPGA YEKYQETQDF SHLGTRCEIK NMNSMRFIQA 
           NMQNGNLRAD VNVSVCRPGQ YEKYMETQDF SHLGTRCEIK NMNSMRFIQA 
           NMQNGNLRAD VNVSVCKPGD YEKYWETQDF SHLGTRCEIK NMNSMRFIQM 
           NMQNGNLRAD VNVSVCRPGD YERYQATQDF SHLGTRCEIK NMNSMRFIQM 
           NMQNGNLRAD VNVSVCRPGD YEKFQASGDF GDLGTRCEIK NMNSMRFIQL 
           NMQNGNLRAD VNVSVCRPGD YEKYQASQDF SHLGTRCEIK NMNSLRFIQQ 
           NMQNGNLRAD VNVSICAPGQ YEKYQATQDF SHLGTRCEIK NMNSMRFIQQ 

           AIDYEARRQI AIVEAGGTVV QETRLYDPDK NETRSM
           AIDVEARRQI AIVEGGGTVD QETRLYDPDK NETRSM
           AIDYEARRQI AIVEDGGEVV QETRLYDPDK NETRSM
           AIEVEAKRQI AIVEAGGEVV QETRLFDPDK QETRSM
           AIEVEAKRQI AIVEAGGEVV QETRLFDPDK QETRSM
           AIEVEARRQI AIVEAGGTVD QETRLYDPDR NETRSM
           AIDVEARRQI AIVEAGGTID QETRLYDPDK NETRSM
           AIDVEARRQI AIIEAGGTID QETRLYDPDK GETRSM
           AIEVEARRQI AIVEAGGTVD QETRLYDPDK GETRSM
           AIEVEARRQI AIVEAGGEVE QETRLYDPDK GETRSM
           AIEYEARRQI AIVEAGGEVD QETRLYDPDK NETRSM
           AIDYEARRQI AIVEAGGSVV QETRLYDPDK NETRSM
           AIDFEARRQI ALIEDGREVV QETRLYDPDK NETRSM
           AIDFEARRQI ALLEDGKSVT QETRLYDPDR NETRSM
           AIDFEARRQI AIIEDGGKIV QETRLYDADK NETRSM
           AIEYEARRQI AIIEDGGSVT QETRLYDPDK GETRSM
           AIEVEAKRQI AIIEGGGTVD QETRLYDPDK GETRSM
