# Supplementary material for: Phylogenomic Analysis of Marine Roseobacters
Source: PLoS One. 2010 Jul 15;5(7):e11604. doi: 10.1371/journal.pone.0011604 (PMC2904699; doi:10.1371/journal.pone.0011604)
Supplement: File S1 — Protein sequence alignment of 109 HGT genes. Alignment was filtered by Gblocks to obtain reliable alignment regions for NJ or ML phylogenetic analyses. (0.20 MB ZIP) [file pone.0011604.s007.zip › 109HGTALIGN/ort784.txt]

    17    450
DSH        AALDPVLDHI DATLPEALDR LMALLRIPSI STDPAYAPDC ARAADWLVAE 
JAN        MTLDAVLTQI DTDLDAAMAR LMALLRVPSI STDPAFDADV ARAAQILCDD 
SUL        MSLPDVLARI DHDLDAATDR LLDLLRIPSI STDPAFKEDC DRAADWLVED 
OIN        MSLDDVLTQI DNDLPAATDR LLELLRIPSI STDPAFKADC DRAADWLVAD 
OBA        MTLDAVLSRI DTDLDAATDR LRDLLRIPSI STDPAYKADC DRAADWLVED 
RCC        MSLDPVLARI DADLPQATER LLSLLRIPSI STDPAYKGDC DTAADWLVAD 
LVE        MSLDPVLDRI DADLPQAVER LKELLRIPSI STDPAYKADC DMAADWLVAD 
RDE        MSLDDVLSRL DAEMPKATER LFELLRIASI STDPAYKHDC ERAADWLVND 
RLO        MSLDAVLSRL DAEMPKATER LFELLRIASI STDPAYKSDC ERAADWLVAD 
SSE        MSLKPVLDQI DSDLDAAMER LFDLLRIPSI STDPAFKGDV DRAADWLVSD 
RHB        MSLDTVLHKI DGEIDLALDR LISLLKIPSI STDPAYKGDC RTAAETIVND 
PGA        MSLNDVLDRI DTDLDAATKR LMDLLRIQSI STDPAYKADC DKAADWLVAD 
RGR        MSLNDVLDRI DSDLDAATNR LMDLLRIQSI STDPAYKEDC DKAADWLVAD 
SIL        MSLTPVLDKI DSDVSAATDR LLELLRIPSI STDPAYKADC DAAADWLVKD 
ROS        MSLSAVLSRI DDQLPSALDR LMGLLRIPSI STDPAYAGEC DAAADWLVAE 
SPO        MSLDDVLSRI DADLPAAIER LMELLRIPSI STDPAYAEAC DQAADWLVAD 
OAN        MSLDTVLAKI DTDLDASLDR LMGLLRLQSV STDPAYKDEV DKAADWLVDD 

           LRALGAEAAA HPTPGHPMVV GHLGPRVLFY GHYDVQPVDP LDLWHRPPFE 
           LTGLGFDASV RETTGHPMVV AHGGPHVLFY GHYDVQPVDP LDLWDRDPFD 
           LNSIGIKTTK RPTPGHPMVV GHVKPHILFY GHYDVQPVDP LNLWHRDPFD 
           LKSMGVEAEK RATPGHPMVV GHVKPHLLFY GHYDVQPVDP LNLWDRDPFD 
           LASLGATAEK RPTTGHPMVV GHIGPHLLFY GHYDVQPVDP LELWDRDPFD 
           LQSIGFAASK RPTPGHPMVV AHTGPHILFY GHYDVQPIDP IELWGRDPFD 
           LVAMGFAASK RPTPGHPMVV AHAGPHVLFY GHYDVQPVDP LHLWNRDPFD 
           LQSMGVAAEK RSTPGHPMVV GHAGPHLLFY GHYDVQPVDP IELWDNDPFD 
           LQSMGITAEK RKTPGHPMVV GHAGPHLLFY GHYDVQPVDP IELWNNDPFD 
           LDSIGITATK RPTTGHPMVV GHVGPHVLFY GHYDVQPVDP LELWDRDPFD 
           LATIGFDAQV RDTPGHPMVV AHGLPHLLFY GHYDVQPVDP LELWNTPPFD 
           LRSIGIDAEK RITPGHPMVV GHVLPHVLFY GHYDVQPVDP LDLWNTPPFE 
           LRSIGIDAHK RPTPGHPMVV GHVLPHVLFY GHYDVQPVDP LNLWNTPPFE 
           LNSIGIKAEK RETPGHPMVV GHVGPHLLFY GHYDVQPVDP LNLWNTPPFE 
           LQALGVTAEK RATPGRAMVV GHVGPHLLFY GHYDVQPVDP LALWHTDPFA 
           LAGIGIAAEK RPTPGRPMVV GHVAPHVLFY GHYDVQPVDP LNLWTSPPFE 
           LKSLGVDASK RETLMHPMVV GHVGPHLLFY GHYDVQPVDP VELWDHDPFA 

           PEVQDTTAGR VIRGRGACDD KGQLMTFLTA CRAWKAVNGP LPMEVVFFFE 
           PIIEEQNGKK VIRARGASDD KGQLMTFIEA CRAWKAVTGK LPAKVTIFLE 
           PAVEDTAKGR VIRGRGAADD KGQLMTFVEA LRAWKAVNGD FPCRMTFFFE 
           PAIEDTDKGR VIRGRGAADD KGQLMTILEA LRAWKEVKGD WPCRITFFLE 
           PQVEDTPEGK VIRGRGACDD KGQLMTFIEA CRAWIAENGQ LPCRITFFLE 
           PQIEDTAKGQ VIRGRGSSDD KGQLMTFVEA CRAWKAEHGS LPANITIFFE 
           PQVEDTPKGK VIRGRGTSDD KGQLMTFVEA CRAWIAVHGS LPAKMTLFFE 
           PKLEQTDKGP VLRGRGTADD KGQLMTFLEA CRAWKAEHGS LPCKITFFFE 
           PKLEQTEKGP VLRGRGTADD KGQLMTFLEA CRAWKAEHGA LPCKITFFFE 
           PAIEETPKGR VIRARGASDD KGQLMTFVEA CRAWKAVHGE MPCRITFFFE 
           PVIEDTPKGK VIRARGSSDD KGQLMTFIEA MRAWEAVNGA LPCRITIFLE 
           PQLEETARGT VIRGRGASDD KGQLMTFVEA CRAWQAVNGT LPCRITFFFE 
           PKLEETERGT VIRGRGASDD KGQLMTFVEA CRAWQAVNGS LPCRITFFFE 
           PQLEETPNGT VIRGRGASDD KGQLMTFVEA CRAWQAVHGT LPCRITFFFE 
           PEIQDTPHGK VIRARGSSDD KGQLMTFVEA CRAYRDVTGT LPCRITFFFE 
           PQLEDTPNGR VIRGRGSSDD KGQLMTFVEA CRAWKAVHGT LPCRITFFFE 
           PFIEDRDGKK VIRGRGTSDD KGQLMTFMEA CRAWIAVNGE LPCKITFLFE 

           GEEESGSPSL IPFLEAHREM LGAELALICD TGLFDDRAPA IITSLRGLAG 
           GEEESGSPSL VPFMEAHKDE LTAEVALICD TGLFAEGVPA IVTQLRGMLQ 
           GEEESGSPSL VPFMEENADE LRADYAMICD TGMFQSKVPS IVTMLRGLMG 
           GEEESGSPSL IPFMKENAEE LKADVAMICD TGLFESKTPA IVTMLRGLLG 
           GEEESGSPSL IPFMKENADE LKTDIALICD TGLFDAKTPA IVTMLRGLLG 
           GEEESGSPSL TPFMEENRDE LTADIALICD TGLYGDSTPA IIIQLRGLLG 
           GEEESGSPSL VPFMQDNAKE LTADIALICD TGLYGDSTPA IITQLRGLLG 
           GEEESGSPSL VPFMKENSDT LRADLALICD TAMFESKTPA IVTMLRGMMS 
           GEEESGSPSL VPFMEENSDE LRADLALICD TAMFESKTPA IVTMLRGMMS 
           GEEESGSPSL IPFLKENADE LKADIALICD TGLFESRAPA IMTQLRGLLG 
           GEEESGSPSL VPFLKEHAGE LTADIAMICD TGLYDGRVPA IVTQLRGLLA 
           GEEESGSPSL VPFMEQHAAE LKADLALICD TSMVSRGVPS ISSQLRGMLK 
           GEEESGSPSL VPFMEEHAAE LKADLALICD TSMVSRGVPS ISSQLRGMLK 
           GEEESGSPSL IPFLEAAKEE LSADIALICD TSMVARGVPS VASQLRGMMK 
           GEEESGSPSL IPFMRENPAE LSADLALICD TSMVAPGVPS IASQLRGMLK 
           GEEESGSPSL VPFLQANAEE LKADIALVCD TSMVSRGVPS IAAQLRGMLK 
           GEEETGSPSL VPFMQANADE LKADLALICD TGMVAPGVPS IASQLRGMLK 

           IEVTLTGADR DLHSGGFGGP AANPIRVLSK VLAGLHDDGR VTLPGFYAGV 
           EEITVTGPRI DLHSGMFGGI AMNPIRVLSG VLAGLHDAGS VTVPGFYEGV 
           EEVTITGPDL DLHSGMYGGV SMNPARVLSK VIASLHDDGR ITVPGFYDGV 
           EELTITAPDK DLHSGMFGGI AMNPIRVLSK VVASLHDDGR ITVPGFYDGV 
           EEVTITAATK DLHSGMYGGP AMNPIRVLSN IIAGLHDEGR ITVPGFYDGV 
           EELTITGPNK DLHSGMYGGL AMNPARVLAR IIAALHDDGR ITVPGFYDGV 
           EEITITGPDK DLHSGMYGGL AMNPARVLAR VIAALHDEGR ITVPGFYDGV 
           DEITITGPDK DLHSGYYGGI AMNPIRVLSR VIAALHDDGR VTIPGFYDGV 
           DEITITGPDK DLHSGYYGGI AMNPIRVLSR VIAALHDEGR VTIPDFYDGV 
           EEIVLTGPSK DLHSGMYGGA AMNPIRVMSR VLANLHDDGR IQVPHFYDGV 
           EEITLKAANR DLHSGFYGGL AQNPIHLLTR IVAGLRDDGT VTLPGFYDDV 
           DEFTLIGPRI DLHSGHYGGP GLNPLRELSR IVASFYDEGK VAVEGFYDGV 
           DEFTLIGPRI DLHSGHYGGP GLNPLREVSR IVASFYDEGK VAVEGFYEGV 
           DEFTLIGPKI DLHSGHYGGP GLNPLREISH IIASFHDPGA VAVEGFYEGV 
           DEFTITGPRI DLHSGHYGGP ALNPLSELSR LIASFHDDGR VAVEGFYEGV 
           DEFTITGPRI DLHSGHYGGP GLNPLRELSR IVTSFYDQGR VAVEGFYEGV 
           DEFTLHGPAM DLHSGHYGGP AVNPLREISR IIASFHDDGR VTINGFYDDV 

           PEVTADQLAS WDALGFDAEG FLRSVGLSRP AGEDGRRVLE MLWSRPTCEI 
           PDISDDLRAS WDALGFVPEA FLGPVGLSHP AGEAGRSGLE MIWSRPTAEV 
           PELPDDIQAQ WQGLAFDHDS FLGDVGLSKP AGEQDRMPIE MIWSRPTCEV 
           PDLPEELEAQ WQGLSFDHAA FLGDVGLSKP AGEQDRTPLE MIWSRPTCDV 
           PELSDEMRAQ WQGLNFDHAA FLGDVGLSVP AGEQDRTPLE MIWSRPTCEV 
           PELSNELAAA WDDLKFDHKD FLGDVGLSEP AGEVGRRPLE MIWSRPTCEV 
           PDLSNELAAA WDDLRFDEAA FLGDVGLSIP AGEKGRRPLE MIWSRPTCEV 
           PDLSADMQAQ WAGLGFDHTQ FLGDVDLSVP AGEAGVTPLE MTWSRPTCEV 
           PDLSADMQAQ WASLGFDHKQ FLGDVDLSVP AGEAGVTPLE MTWSRPTCEV 
           PDLPPEIKAQ WDGLGFDYAG FLGDVGLSKP AGEQDHTALE MIWSRPTAEI 
           PELSDELRAQ WQGLNFDHAR MLEDVGLSVP AGEQDRTPLE KVWSRPTCEV 
           HEVPEDQLRQ WEGCGFEEQD YLANAGYTQS HGEKDRSVLE QQWARPTLEV 
           HEVPEDQLRQ WEGCGFDEKD YLSNAGYTQA HGEKDRTVLE QQWARPTLEV 
           PEVPADILRQ WEGCGFDEKD YLSNAGYTEA HGEKKYSTLE QQWARPTLEI 
           HEVPADLLRQ WESCGFDEHE YLSSVGMTRA HGEEGYSTLV QQWARPTLEI 
           HEVPAEQLRQ WESCGFDESE YLNSVGYSQA HGEQGYSTLE QQWARPTLEV 
           IEIGDNLIAQ WKTCGFDEAE YMTGAGLTTS AGEKGYSILE QQWSRPTLEI 

           NGITGGYTGA GFKTVLPSQA SAKISFRLVG DQDPDAILAA LRAYVEASVP 
           NGVWGGYTGA GFKTVLPSQA HAKISFRLVA GQDPDRLHEN FVDWVTAQMP 
           NGMWSGYTGA GFKTVLPSQA HAKISFRLVG TQDPHVIRES FRKMVTDMIP 
           NGIWGGYTGD GFKTVLPSQA HAKISFRLVG TQDPFAIRES FRTMVREMLP 
           NGIQGGYTGD GFKTVLPSKA SAKISFRLVG QQDPHAIRES FRDYVSSQLP 
           NGLWSGYTGD GFKTVLPSEA SAKISFRLVG TQDPLKIREN FRKMVQDMLP 
           NGMWSGYTGD GFKTVLPSQA HAKISFRLVG TQDPLAIRAA FRKMVQDMIP 
           NGIWGGYIGE GFKTVLPSQA HAKISFRLVG DQDPHAIREN FRAMVQNLLP 
           NGIWGGYIGE GFKTVLPSQA HAKISFRLVG DQDPHAIREN FRAMVQSLLP 
           NGIKGGYTGD GFKTVLPSKV SAKVSFRLVG QQDPHALREH FREWVKTQLP 
           NGIWGGYTGD GFKTVLPAEA HAKISFRLVG QQDPDKIHAA FVDFVNARLP 
           NGLWGGYNGA GSKTVIPSEA HCKITCRLVG DMDPDALRLK IRKHVEDRLK 
           NGLWGGYNGA GSKTVIPSEA HCKITCRLVG DMDPDALRLK IRKHVEERLK 
           NGLWGGYQGA GTKTVIPSEA HCKITCRLVG DMDPADLRQK IRKHVEDRLP 
           NGLWGGYQGA GTKTVIPSEA HCKLTCRLVG DMDPDKLRKK VRKHVEDRLS 
           NGLWGGYNGA GSKTVIPAQA HCKITCRLVG DQDPDKLRVA IRKHVEAQLS 
           NGLWGGYQGA GSKTVIPADA HCKITCRLVG DMDPDKLRIA LRKHVENQLR 

           EDVDVTFDFG AAPASVMNTA HPAFAAARAA LSDEWGMDAA FTGAGGSIPV 
           PDCTVSIQIA GSRASQMDTS HPIFETTRQA LSDEWPNEAA YIGCGGSIPV 
           EDCEATFAHG SSKGSVFETT APAFEDARKA LTDEWNVPAA YVGCGGSIPI 
           EDCTVEFGHG AGPASGVETG HPMFEPARKA LSDEWQIPAA YIGCGGSIPI 
           EDCEVEFGHG ASPAGQMEID NPAFEAARKA LSDEWPNPAA YIGCGGSIPI 
           ADCTVSFDHG ASAAGQMTTT HPAFDQARKA LSDEWPNAAA YVGSGGSIPI 
           ADCSVTFAHG ASAAGQMTTT HPAFAQARRA LSDEWPQAAA YVGSGGSIPI 
           PDCTASFDHG ASKACVIDAE DPRFDKALAA LSEEWGVPAA YIGGGGSIPI 
           PDCTASFEHG ASEACVIDAG DPRFDKALAA LSAEWGVPAA YIGGGGSIPI 
           EDVTAEFAHG ASPASQMSTD HPAFEQTRAV LGEEWGEEAA FTGCGGSIPV 
           DDVECVFNGH GAPASVMSTD NPAFEIARGA LSDEWGVEAA FVGAGGSIPV 
           PDTQVKWDLE GSRASVMNIS RPEFEAARGA LSDEWNREAV FCGMGGSIPI 
           PDCKVVWDLE GSRASVMNIA RPEFEAARGA LSDEWNREAV FCGMGGSIPI 
           TDCTVKWDLD GAPAYVIDTT RPEFEAARGA LTEEWNREAV FSGMGGSIPV 
           PDAKITWDLD GSPAAVMNIN RPEFEAARQA LSDEWAREAV FTGMGGSIPI 
           PDAGVIWDLE GSKASVMNIA RPEMEAARGA LSDEWGREAV FTGMGGSIPV 
           PDTTVTWDLE GAPASVMNTD RPEFELARQA LSDEWNREAV FVGMGGSIPI 

           AGYFQSILGM DSMLIGFGKT DDGIHSPNEK YDVESFRKGA RSWARIFDRL 
           AGHFKTILGM DSVLAGFGKD DDAIHSPNEK YDVESFHRGI RSWARVLGGL 
           AGHFQKILDT TPVLIGFGKD DDAIHSPNEK YDLESFHKGI RSWARILDAM 
           AGYFQSILGT EPMLIGFGKD DDQIHSPNEK YDMESFHKGI RSWARILDAL 
           AGYFKTILDT DAMLIGFGKD DDQIHSPNEK YDLSSFHHGI RSWARILDAL 
           AGYFKDILNM DAMLIGFGKD DDQIHSPNEK YDLSSFHKGI RSWARILHQM 
           AAYFKQILDM DAMLIGFGKN DDQIHSPNEK YDLSSFHKGI RSWARILHAM 
           AGHFQDILNT KPLLIGFGKD DDAIHSPNEK YDLESFHKGA RSWARILAAL 
           AGHFQDILNT KPLLIGFGKD DDGLHSPNEK YDLESFHKGA RSWVRILAAL 
           AGYFKTYLGL DTMLVGWGKD DDQIHSPNEK YDVESFHKGI RSWARILDAI 
           AGHFKEVLGM DAMLIGFAKE DDAIHSPNEK YDVQSFHKGI RSWARILAAL 
           AGFFKSILGM DAMLIGFANE DDAIHSPNEK YDLESFHKGI RSWARVLDAL 
           AGFFKSILDM DAMLIGFANE DDAIHSPNEK YDLESFHKGI RSWARVLDAL 
           AGYFKSILGM DAMLIGFANE DDAIHSPNEK YDLESFHKGI RSWARVLDAL 
           AGFFKEVLGL DAMLIGFAQE DDAIHSPNEK YNVQSFHKGI RSWARVLDAL 
           VGFFKSVLGL DSMLVGYAND DDAIHSPNEK YDVESFHKGI RSWARILDAL 
           AGHFKSVLDM DAMLIGFASE DDRIHSPNEK YDVEAFHKGM RSWARVLDAL 
