# Supplementary material for: Phylogenomic Analysis of Marine Roseobacters
Source: PLoS One. 2010 Jul 15;5(7):e11604. doi: 10.1371/journal.pone.0011604 (PMC2904699; doi:10.1371/journal.pone.0011604)
Supplement: File S1 — Protein sequence alignment of 109 HGT genes. Alignment was filtered by Gblocks to obtain reliable alignment regions for NJ or ML phylogenetic analyses. (0.20 MB ZIP) [file pone.0011604.s007.zip › 109HGTALIGN/ort817.txt]

    17    768
RCC        MPVVVVESPA KAKKINGYLG SDYTVLASYG HVRDLPPKDG SVLPDDDFDM 
LVE        MPVVVVESPA KAKKINEYLG KGYIVLASYG HVRDLPPKDG SVLPDDDFDM 
OAN        MPVVVVESPA KAKTINKYLG PGYTVLASYG HVRDLPPKDG SVDPDNDFDM 
SUL        MPVVVVESPA KAKTINSYLG SDYTVLASYG HVRDLPPKDG SVDPENGFDM 
OIN        MPVVVVESPA KAKTINKYLG DNYTVLASYG HVRDLPPKDG SVDTDADFDM 
RDE        MPVVVVESPA KAKTINAYLG DDYTVLASYG HVRDLPPKDG SVNPDADFEM 
RLO        MPVVVVESPA KAKTINSYLG DNYTVLASYG HVRDLPPKDG SVDPDAGFEM 
DSH        MPVVVVESPA KAKTINKYLG SDFTVLASYG HVRDLPPKDG SVDPEHGFEM 
JAN        MPVVVVESPA KAKTINKYLG SDYTVLASYG HVRDLPSKDG SVDPEEGFFM 
OBA        MPVVVVESPA KAKTINKYLG SDYTVLASYG HVRDLPPKDG SVDPEHDFDM 
ROS        MPVVVVESPA KAKTINKYLG DGYTVLASYG HVRDLPAKDG SVDTEHGFEM 
RHB        MPVVVVESPA KAKTINKYLG SDYTVLASYG HVRDLPPKDG SVIPDNDFEM 
PGA        MPVVVVESPA KAKTINKYLG SDYTVLASYG HVRDLPAKNG SVEPDDDFAM 
RGR        MPVVVVESPA KAKTINKYLG SDYTVLASYG HVRDLPAKNG SVEPDDDFAM 
SIL        MPVVVVESPA KAKTINKYLG SDYTVLASYG HVRDLPAKNG SVDPEDDFAM 
SSE        MPVVVVESPA KAKTINKYLG SDYTVLASYG HVRDLPPKDG SVDTDHDFEM 
SPO        MPVVVVESPA KAKTINKYLG SDYTVLASYG HVRDLPAKDG SVDPEHDFDM 

           KWEIASDSKK HIKAIVDALK NDNELILATD PDREGEAISW HLTEALTAKK 
           KWEIATDSKK HIKAIVDALK TDNELILATD PDREGEAISW HLTEALTEKK 
           LWEIASDSKK HIKAIADALA NDNELILATD PDREGEAISW HLEETLRKRK 
           TWEVAAASKK HVKAIADALK DDNALILATD PDREGEAISW HLQEALTKRK 
           KWEVASDSKK HVKAIADALA KDNALILATD PDREGEAISW HLQEALTKRK 
           LWEVGYDSRK HVKAIADALK EDNALILATD PDREGEAISW HLQEALTKRK 
           LWEVGYDSRK HVKAIADALK EDNALILATD PDREGEAISW HLQEALTKRK 
           LWEIASDSRK HVKAIADALK DDDTLILATD PDREGEAISW HLQEALTKRK 
           KWEIGSDSKK HVKAIVDALK DDNSLILATD PDREGEAISW HLQEALTSRK 
           KWEVASDSKK HVKAIADALK DDNALILATD PDREGEAISW HLEEALRNRK 
           TWEIGVDSRK HVKAIADALK DDNALILATD PDREGEAISW HLEETLRKRK 
           LWEVGNDSRK HVKAIADALK EDNNLILATD PDREGEAISW HLEEALRKRK 
           TWEVGADSRK HVKAIADALK DDNALILATD PDREGEAISW HLQEALTKRR 
           TWEVGADSRK HVKAIADALK DDNALILATD PDREGEAISW HLQEALTKRR 
           TWEVGNDSKK HVRAIAEALK DDNALILATD PDREGEAISW HLQEALTKRR 
           KWEVANDSRK HVAAIAEALK TDDKLILATD PDREGEAISW HLKEALTKRR 
           TWEVAADSRK HVKAIADALA EDNELILATD PDREGEAISW HLQEALTKRR 

           AIKKDTPVSR VVFNAITKSA VTDAMANPRQ VDEPLVEAYL ARRALDYLVG 
           AIRKDTPVSR VVFNAITKTA ILEAMKNPRQ VDAPLVEAYL ARRALDYLVG 
           SIKRDTPVSR VVFNAITKTA VTEAMKNPRQ VDVPLVEAYL ARRALDYLVG 
           SIKKDTPVSR VVFNQITKKA VTEAMANPRQ VDMPLVEAYL ARRALDYLVG 
           SIKKDTPVSR VVFNQITKKA VTEAMENPRQ VDMPLVEAYL ARRALDYLVG 
           SIKKDTPVSR VVFNAITKAA VTEAMQNPRQ VDMPLVEAYL ARRALDYLVG 
           SIKKDTPVSR VVFNAITKAA VTEAMQNPRQ VDMPLVEAYL ARRALDYLVG 
           AIKKSTDVSR VVFNAITKSA VTEAMKNPRD VDMELVEAYL ARRALDYLVG 
           AIKTDTPVSR VTFNAITKDA VTKAMAEPRQ VDMELVEAYL ARRALDYLVG 
           ALKKDTPVSR VVFNAITQAA VTEAMKNPRQ VDGDLVEAYL ARRALDYLVG 
           AITKDTPVSR VVFNAITKSA VTEAMKNPRQ VDAPLVEAYL ARRALDYLVG 
           AIKKDTPVSR VVFNAITKSA VTEAMKNPRD VDGDLVEAYL ARRALDYLVG 
           SIKKDTAVSR VTFNAITKEA VTEAMKNPRQ VDLPLVEAYL ARRALDYLVG 
           SIKKDTAVSR VTFNAITKDA VAEAMKNPRQ VDMPLVEAYL ARRALDYLVG 
           SIKKDTDVKR VTFNAITKDA VAEAMKNPRD VDMPLVEAYL ARRALDYLVG 
           SIKKTTEVSR VTFNAITKAA VTEAMKNPRD IDAPLVEAYL ARRALDYLVG 
           SIKKGTAVSR VTFNAITKDA VTKAMQNPRQ VDMPLVEAYL ARRALDYLVG 

           FNLSPVLWRK LPGAKSAGRV QSVCLRIIVE REMEIEAFRN QEYWTVKALL 
           FNLSPVLWRK LPGAKSAGRV QSVCLRLIVE REMEIEAFRN QEYWTVKAQL 
           FKLSPVLWRR LPGAKSAGRV QSVSLRIIVE REMEIEAFNN REYWSVKAQL 
           FNLSPVLWRK LPGAKSAGRV QSVTLRLIVE REMEIEAFRN REYWSVKALV 
           FNLSPVLWRK LPGAKSAGRV QSVTLRLIVE REMEIEAFRA REYWSVKALL 
           FNLSPVLWRK LPGAKSAGRV QSVTLRLIVE REMEIEAFRA REYWSVKALL 
           FNLSPVLWRK LPGAKSAGRV QSVTLRLIVE REMEIEAFRA REYWSVKALL 
           FNLSPVLWRK LPGAKSAGRV QSVCLRLIVE REMEIEAFDP REYWSVRAVL 
           FNLSPVLWRK LPGAKSAGRV QSVCLRLVVE REMEIEAFRP REYWSVRAVL 
           FNLSPVLWRK LPGAKSAGRV QSVCLRLIVE REMEIEAFRA REYWSVTALL 
           FNLSPVLWRK LPGARSAGRV QSVCLRLIVE REMEIEAFTA REYWSVKAVL 
           FNLSPVLWRK LPGARSAGRV QSVCLRLIVE REMEIEAFNP REYWSVKALL 
           FNLSPVLWRK LPGARSAGRV QSVCLRLIVE REMEIEAFKP QEYWSVKASL 
           FNLSPVLWRK LPGARSAGRV QSVCLRLIVE REMEIEAFNP QEYWSVKAAL 
           FNLSPVLWRK LPGARSAGRV QSVCLRLIVE REMEIEAFNP QEYWSVRANL 
           FNLSPVLWRK LPGARSAGRV QSVCLRLIVE REMEIEAFNP REYWQVKAQL 
           FNLSPVLWRK LPGARSAGRV QSVCLRLIVE REMEIEAFKP VEYWSVKALL 

           QSARGQTFEA RLTTLAGKKL DKFDLGNETQ AEMAVQAISS RDLVIKSVEA 
           QSPRGQMFEA RLTALAGKKL DKFDLGNATQ AELAVQAVTS RDLKITSVEA 
           STPRNQAVET RLTVLAGKKL DKFDLVNATQ AELAETAVNS RDLTVKRVEA 
           ATPRGQEFEA RLVTLAGKKL DRFDLGNETQ AEMAVQAITS RDLTVTSVEA 
           ATPRGQEFET RLVSLAGKKL DRFDLADATQ AEMAVQAITS RALKVMNVEA 
           ATPRGQEFEA KLTVLAGKKL DRFDIENQTQ AELAVQAITS RDLSVKSVEA 
           ATPRSQEFEA RLTVLAGKKL DRFDIENQTQ AELAVQAITS RDLSVKSVEA 
           ETPRGQTYEA RLTELAGKKL DKFDLATAEA AELAVQAVTS RKLSVTSVEA 
           ETPRGQTIEA RLTVLGGKKL DRYDLPSAAE AGLAVQAVSS RKLSVSDVEA 
           ATPRGQEFEA RLTVLGGKKL DRYDIADATA AELAVQAVTS RDLSVQSVEA 
           TTPRGQDYEA RLVSLAGKKL DKFDLENATQ AELAVQAITS RTLTVTSVEA 
           QTPRGQQFEA RLVSYAGKKL DRYDLENEQQ AGLAVAAIEA RELSVLSVEA 
           ATPRGQEFEA RLTVLGGDKL DKYALANSTA AELAVQAVAS RALTVQSVEA 
           TTPRGQELEA RLTVLGGDKL DKFDLANSTA AELAVQAVAS RALSVTSVEA 
           ATPRGQSFEA RLTVLGGEKL DKFSLANSTA AELAVQAVSS RKMSVLSVEA 
           ATPRGQTFEA RLVSLAGKKL DRYDLENVTQ AEMAVDAVAK RALKVLSVEA 
           ETPRGQVYEA RLVTLAGNKL DKMDISNATQ AELAVQAITS RALSIQSVEA 

           KPATRNPSPP FMTSTLQQEA SRKFGMGAKQ TMSVAQRLYE AGLITYMRTD 
           KPAIRNPSPP FMTSTLQQEA SRKYGMGAKQ TMSVAQRLYE SGLITYMRTD 
           KPANRNPSAP FMTSTLQQEA SRKFGFGARM TMNAAQRLYE AGLITYMRTD 
           KPASRNPSAP FMTSTLQQEA SRKFGMGARQ TMSTAQRLYE AGHITYMRTD 
           KPASRNPSAP FMTSTLQQEA SRKFSMGARQ TMSTAQRLYE AGHITYMRTD 
           KPANRNPSAP FMTSTLQQEA SRKFGMGARQ TMSTAQRLYE AGYITYMRTD 
           KPANRNPSAP FMTSTLQQEA SRKFGMGARQ TMSTAQRLYE AGYITYMRTD 
           KPGTRNPSAP FMTSTLQQEA SRKFGFGARQ TMSTAQRLYE AGYITYMRTD 
           KPANRNPSPP FMTSTLQQEA SRKLGMGAKQ AMSTAQRLYE AGHITYMRTD 
           RPATRNPSPP FMTSTLQQEA SRKFGMGARQ TMQAAQRLYE AGHITYMRTD 
           KPASRNPSAP FMTSTLQQEA SRKFGMGAKQ CMSAAQRLYE AGYITYMRTD 
           KPASRNPSAP FMTSTLQQEA SRKFGFGARQ TMSTAQRLYE AGYITYMRTD 
           KPASRNPSAP FMTSTLQQEA SRKFGMGAKQ CMNAAQRLYE AGYITYMRTD 
           KPASRNPSAP FMTSTLQQEA SRKFGMGARQ CMNAAQRLYE AGHITYMRTD 
           KPAARNPSAP FMTSTLQQEA SRKFGMGAKQ CMNAAQRLYE AGLITYMRTD 
           KPASRNPSAP FMTSTLQQEA SRKFGMGAKA AMNAAQRLYE AGHITYMRTD 
           KPAARNPSAP FMTSTLQQEA SRKFGMGARH CMSAAQRLYE AGHITYMRTD 

           GIDMAPEAVT GARDAIKAKF GDKYLPDQPR MYKNKAKNAQ EAHECIRPTE 
           GIDMAPEAVT GARDAIKAKF GAQYLPDQPR IYKNKAKNAQ EAHECIRPTD 
           GIDMAPEAIT EARETIAKKF GKDYIPDKPR IYKNKAKNAQ EAHECIRPTD 
           GIDMAPEAIT MARDAISDRF GAEYVPSEPR IYKNKAKNAQ EAHECVRPTD 
           GIDMAPEAVT MARDAIADRF GADYVPKEPR IYKNKAKNAQ EAHECIRPTD 
           GIDMAPEAVT AARDAIKTLY GSKYVPEKPR IYKNKAKNAQ EAHECVRPTD 
           GIDMAPEAVS AARDAIKTLY GADYVPKSPR IYKNKAKNAQ EAHECVRPTD 
           GIDMAPEAVT MARDAIKERF GAAYLPDSPR IYKNKAKNAQ EAHECIRPTE 
           GIDMAPEAVE DARGAIKTRY GVDYVPGKPR IYKNKAKNAQ EAHECVRPTD 
           GIDMAPEAVE ACRAAIAGRY GKDYVPGQAR VYKNKAKNAQ EAHECIRPTD 
           GIDMAPEAVM AARDAIKDRF GPEYLPKSPR MYKNKAKNAQ EAHECIRPTE 
           GIDMAPEAVT AARDEIATRY GKDYVPAEPR VYKNKAKNAQ EAHECIRPTE 
           GIDMAPEAVQ EARAEIANRY GAEYVPGSPR IYKNKAKNAQ EAHECIRPTE 
           GIDMAPEAVQ ATRAEIESRY GADYVPSSPR IYKNKAKNAQ EAHECIRPTD 
           GIDMAPEAVS AARDEIAKRY GQEYVPGEPR IYKNKAKNAQ EAHECIRPTD 
           GIDMAPEAVS ACRDAIADRY GKDYVPSSPR VYKNKAKNAQ EAHECIRPTD 
           GIDMAPEAVM ATRDAIADRF GAEYVPDSPR MYKNKAKNAQ EAHECIRPTD 

           MSVSDQRKLY DLIYKRTMAS QMAAAKLERT VVDITSADEQ VVLRANGQVM 
           MMVGDQRKLY DLIYKRTLAS QMAAAQLERT VVDVASADGQ VILRANGQVM 
           LMLDDQRKLY DLIYKRTVSS QMEAARMERT TVDIGSADGQ IELRATGQVV 
           MTKDDQRKLY DLIWKRTLAC QMESARLERT TVEIGSKDEQ VGLRATGQVV 
           MTKDDQAKLY DLIWKRTLAC QMESARLERT TVEVGSEDGQ VGLRANGQVV 
           MMTKDQRKLY DLIWKRTLAC QMEAARMERT TAEIASEDGQ VGLRATGQVM 
           MMTKDQRKLY DLIWKRTLAC QMEAARLERT TAEIASEDGQ IGLRATGQVM 
           MSRADQRKLY DLIWKRTLAS QMAAARLERT TVEIGSPDGQ VALRATGQVV 
           MSKADQRKLY DLIWKRTIAS QMEAARLERT TVTIASDDRE VELRATGQVM 
           MAADDQKKLY DLIWKRTLAC QMESARLERT TVDIGSRDGQ VGLRATGQVV 
           MTRDDQRKLY DLIWKRTLAC QMEAARMERT TVEIGSNDGQ VGLRATGQVM 
           MSRDDQRKLY DLIWKRTIAC QMTGARLERT AVEIGSSDGQ VGLRATGQVV 
           MGRDDQRKLY DLIWKRTLAC QMEGARLERT TVDIGSNDGQ VVLRATGQVM 
           MSRDDQRKLY DLIWKRTIAC QMAGARLERT TVDIGSADQQ VVLRATGQVV 
           MSRDDQRKLY DLIWKRTLAC QMAGARLERT TVDIGSDDKQ VVLRATGQVV 
           MTKDDQRKLY DLIWKRTLAC QMEAARLERT TVEIGSDDGQ VGLRATGQVV 
           MRKDDQRRLY DLIWKRTIAC QMAAARLERT TVEIGSADGQ VGLRATGQVV 

           VFDGFIAIYE EGKDDVNPEQ HFTQPPPRYT EATLVKRMEE LGIGRPSTYA 
           VFDGFIAIYE EGRDDVDPEQ HFTQPPPRYT EATLVKRMEE LGIGRPSTYA 
           LFDGFLAIYE EGRDDVTAEQ HFTQPPPRYT EATLVKRMEE LGIGRPSTYA 
           KFDGFLRVYE EGRDDVTPEQ HFTQPPPRYT EATLVKRMEE LGIGRPSTYA 
           LFDGFLRVYE EGRDDVTPEQ HFTQPPPRYT EATLVKRMEE LGIGRPSTYA 
           LFDGFLRVYE EGRDDVTPEQ HFTQPPPRYT EATLVKRMEE LGIGRPSTYA 
           LFDGFLRVYE EGRDDVTPEQ HFTQPPPRYT EATLVKRMEE LGIGRPSTYA 
           VFDGFMKVYT EGQDEVFGQQ HFTQPPPRYT EATLVKRMEE LGIGRPSTYA 
           LFDGFLKVYE EGRDDVLGQQ HHTAPPPRYT EATLVKRMEE LGIGRPSTYA 
           LFDGFLRVYE EGRDDVTPDQ HFTQPPPRYT EATLVKRMEE LGIGRPSTYA 
           LFEGFLKVYE EGRDDILGLQ HFTQPPPRYT EATLVKKMEE LGIGRPSTYA 
           LFDGFLKVYE EGRDDVTPEQ HFTQPPPRYT EATLVKKMEE LGIGRPSTYA 
           LFDGFLRVYE EGRDDVLGLQ HHTQPPPRFT EATLVKRMEE LGIGRPSTYA 
           LFDGFLRVYE EGRDDVLALQ HHTQPPPRYT EATLVKRMEE LGIGRPSTYA 
           MFDGFMRVYE EGRDDTLALQ HHTQPPPRYT EATLVKRMEE LGIGRPSTYA 
           LFDGFLKVYE EGRDETLGTQ SFTNPPPRYT EATLVKKMEE LGIGRPSTYA 
           LFDGFLRVYE EGRDDVLALQ HHTQPPPRYT EATLVKRMEE LGIGRPSTYA 

           SIVTTIQDRG YVEKDKNRLI PQDKGRLVTA FLTNYFRKYI GYDFTADLEN 
           SIVTTIQDRG YVEKDKNRLI PQDKGRLVTA FLMNYFQKYI GYDFTADLEN 
           SIVTTIQDRE YVRKEKNRLI PEDKGRLVTA FLTNFFRKYV GYDYTASLEE 
           SVVTTIQDRE YVRKEGNRLF PEDKGRLVTA FLENYFRKYV GYDFTADLEN 
           SIVTTIQDRE YVRKDGNRLI PEDKGRLVTA FLENYFRRYV GYDFTADLED 
           SVVTTIQDRE YVRKDKNRLI PEDKGRLVTA FLSNYFRKYI GYDFTADLED 
           SVVTTIQDRE YVRKDKNRLI PEDKGRLVTA FLSNYFRKYV GYDFTADLED 
           SIVTTIQDRG YVTKDKNRLI PEDKGRLVTA FLVNYFRKYV GYDFTADLEN 
           SIMDTIQNRG YVIKDKGRLI PEDKGRLVTV FLSNYFNRYV QYDFTADLEQ 
           SIVTTIQDRG YVRKDKNRLI PEDKGRLVTA FLENYFRKYV EYDFTADLEE 
           SVLTTIQDRE YVRKEQNRLF PEDKGRIVTV FLINFFRKYV GYEFTANLEE 
           SIVTTIQDRE YVRKDKGRLI PEDKGRIVTM FLLNFFRQYV GYEFTADLEE 
           SVITTIQDRE YVRKDKNRLF PEDKGRIVTI FLLNFFRTYV GYEFTANLEG 
           SVITTIQDRE YVRKDKNRLF PEDKGRIVTI FLLNFFRTYV GYEFTANLEN 
           SVITTIQDRE YVRKDKNRLF PEDKGRIVTI FLLNFFKRYV EYDFTAALEN 
           SVITTIQDRE YVRKEQNRLF PEDKGRIVTI FLLNFFKRYV EYDFTAALED 
           SVITTIQDRE YVRKDKNRLI PEEKGRIVTI FLLNFFRQYV GYEFTANLEE 

           QLDEVSAGDA DYKKVLGQFW RDFSAAIAET ADLRITEVLE KINEVLEPHL 
           QLDEVSAGNA DYKKVLDRFW RDFSAAIGET ADLRIGEVLD KINEVLEPHL 
           ELDHVSAGEA DYKKVLSDFW GDFKITIDEA MDMSITQVLD KINEVLAPHI 
           QLDKVSAADA DYKDVLGRFW QDFSAAIAET ADLRITEVLE KINEVLEPHL 
           QLDKVSAGDA AYKEVLRRFW RDFSAAIAET SELRITEVLE KINEVLEPHL 
           QLDTVSAGNA DYKEVLGRFW RDFSAAIAET ADLRITEVLE KINEVLEPHL 
           QLDTVSAGNA DYKEVLGRFW RDFSAAIAET ADLRITEVLE KINEVLEPHL 
           QLDEVSAGDR NYKDVLDRFW RDFSAAIAET SELRITEVLE KINEVLAPHL 
           QLDEVSAGDR HYKDVLDRFW RDFRAAIDET SDLRIGEVLD KINEVLEPHL 
           ELDDVSAGDR DYKDVLGRFW RDFSAAIAET SELRITEVLE KINEVLEPHL 
           DLDRVSAGEA DYKEILARFW RDFSAAIAET SELRITEVLT VLDAALAPTL 
           ELDKVSAGEI EYKKLLARFW RDFSAAIAET SELRISEVLD KLDKALEKQL 
           ELDDVSAGDR DYKDLLSRFW RDFSAAISET SDLRITEVLD VLDDALAPQL 
           QLDDVSAGDA DYKELLSKFW RDFSAAISET SDLRISEVLD VLDEALAPQL 
           QLDDVSAGGK DYKELLDSFW RDFSAAISET SDLRISEVLD VLDEALAPQL 
           ELDQVSAGAE DYKELLAKFW RDFSAAIAET SDLRISEVLD VLDEALAPQL 
           QLDDVSAGSR DYKDLLGRFW RDFSAAISET SELRISEVLD KLDEALAPQL 

           FPPTEGGSDP RLCPNCGAGR LSMRTARSGG FIGCSNYPEC RYTRGDEIRI 
           FPPTADGTDP RLCPNCGAGR LSMRTARSGG FIGCSNYPEC RYTRGDEIRI 
           FPPNEEGTDP RLCPNCNVGR LSMRTARSGG FIGCSNYPEC KYTRGDKIWI 
           FPPNEDGSDP RLCPNCEIGR LSMRTARSGG FIGCSNYPEC RYTRGDEIRV 
           FPPTEDGSDP RLCPNCEIGR LSMRTARSGG FIGCSNYPEC RYTRGDEIRV 
           FPPNEDGSDP RLCPNCGAGR LSMRTARSGG FIGCSNYPEC RYTRDDKIYA 
           FPANEDGTDP RLCPNCGAGR LSMRTARSGG FIGCSNYPEC RYTREDKIYA 
           FPPREDGKPP RLCPNCEIGQ LSMRTARSGG FIGCSNYPEC RYTRGDEIRV 
           FPDPGDGTDP RLCPNCGVGR LSMRTARAGG FIGCSAYPEC RYTRGDEIRI 
           FPPTEDGSDP RLCPHCGAGR LSMRTARSGG FIGCSNYPEC RYTRGDEIRV 
           YPPREDGSDP RQCPLCGTGQ LHLKTSRSGG FVGCGNYPEC RYTRGIEISL 
           YPPREDGSDP RKCPLCGTGD LHLKTSRSGG FVGCSNYPEC RYTRGEEISL 
           YPPREDGVDP RVCPKCGAGQ LHLKTSRTGG FVGCGNYPEC NYTRGDEIHL 
           YPPREDGTDP RVCPKCGAGQ LHLKTSRTGG FVGCGNYPEC NYTRGDEIHL 
           YPPREDGGDP RICPKCGAGQ LHLKTSRTGG FVGCGNYPEC NYTRGDEIHL 
           YPPRDDGSDP RICPKCGQGR LHLKTSRTGG FVGCGNYPEC TYTRGDEIWL 
           YPPREDGSDP RICPKCGTGQ LHLKTSRTGG FVGCGNYPEC RYTRGDEIWL 

           FKGRFGPYAQ RGEVTEDNKK PKRQSIPDGW EPEEVTLDQA LMLLSLPREL 
           FKGRFGPYVQ RGATSEANPK PDRTGVPEGW PAEEVDLEQA LRLLQLPRQI 
           HKGRFGPYAQ RGEVTEDNKK PNRQSVPKEW PPEDVTLETA VRLLSLPRLI 
           FKGRFGPYVQ RGPVTEENKK PPRQSVPKDW PAEELELERA VMLLSLPREI 
           FKGRFGPYVQ RGPVTEENKK PPRQSIPKDW PAEEVTLEQG VMLLSLPRQI 
           FKGRFGPYVQ RGEVTEDNKK PPRQSIPKDW PPEDVDLPQA LKLLSLPREI 
           FKGRFGPYVQ RGEVTEDNKK PPRQSIPKDW PPEDVDLPQA LKLLSLPREI 
           FKGRFGPYVQ RGAVTEENKK PPRQSIPKSW VPEELELDKA VMLLSLPRQI 
           FKGRFGPYVQ RGAMTEENKK PPRQSIPKDW TPEELDLERA LMLLSLPRQI 
           FKGRFGPYVQ RGEVTEENKK PPRQSVPKDW VPEDLTLEQG VMLLTLPRLI 
           RSGRFGPYVQ RGEATEENKK PDRASLPKGW SAEAMTLEKA LTLLSLPREV 
           RSGRFGPYVQ RGEVSEENKK PDRASLPKGW SADDMDLEKA LTLLSLPRLI 
           KSGRFGPYVQ RGEATPENKK PPRSSLPKGW GPNEVTLEQA VTLLTLPREI 
           KSGRFGPYVQ RGEATPENKK PPRSSLPKGW GPNEIGLEQA VTLLTLPRDV 
           KSGRFGPYVQ RGEATPENKK PPRSSLPKGW GPNEITLEQA VTLLTLPREI 
           KAGRFGPYVQ RGEPTPENKK PPRASLPKGW DPADMTLEKA LTLLTMPREV 
           KAGRFGPYVQ RGEISEENKK PPRASLPRGW SAEDLDLEKA LVLLSLPRQI 

           GPHPEDGVWA NLGRYGPYLK HAESTSHRGT NANLESIDEV WTVGMNRAVQ 
           GLHPEDGVWA NIGRYGPYLK HAASTSDKGT NANLDGIDEV WTVGMNRAVQ 
           GTHPEDGVFA NIGRYGPYIK HAESTSDRGT NANLEGLDDV FTVGMNHAVQ 
           GPHPEDGVWA NIGRYGPYIK HADSTSNRGT NANLETLDEV FTVGMNRAVQ 
           GPHPEDGVWS NIGRYGPYIK HAESTSDRGT NANLEGIDEV FTVGMNRAVQ 
           GPHPEDGVWA NIGRYGPYLK HAPSTSDRGT NANLESIEEV FTVGMNRAVQ 
           GPHPEDGVWA NIGRYGPYIK HAPSTSDRGT NANLEGIDEV FTVGMNRAVQ 
           GLHPDDGVWA NIGRYGPYLK HADSTSDRGT NANLEDIEEV WTVGMNRAVQ 
           GPHPEDGVWS NIGRYGPYLK HAESTSDRGT NANLDGLDEV FTVGMNRAVQ 
           GQHPEDGVWA NIGRYGPYIK HAESTSDRGT NANLDGIDEV WTVGMNRAVQ 
           GQHPEGGISA NFGRFGPYLM HQSPEEAKPV YANLKDPNDV FEIGMNRAVE 
           GQHPEGGIKS NFGRFGPYVM HQLPDEAKPV YANLKDPQDV FEIGMNRAVE 
           GQHPEGGIQA NLGRFGPYIA HQKPDEEKPV YVNLKETLDV FEIGMNRAVE 
           GQHPEGGVQA NLGRFGPYIA HQKPDEEKPV YVNLKETLDV FEIGMNRAVE 
           GAHPEGGVSS NLGRFGPYIM HQRPDEEKPV YVNLKETLDV FEIGMNRAVE 
           GMHPDGGVSA NLGRFGPYIM HQLPDEEKPV YVNLKEFQEV FEIGMNHAVE 
           GQHPEGGISS NFGRFGPYLM HQLPDEAKPI YANLKDPSDV FEIGMNRAVE 

           LLAEKVASAA VPVRELGEHP GGPVNIFDGK YGPYVKWEKI NATIPDTIEP 
           LLAEKVASAA APIRELGDHP GGAVNIYDGK YGPYVKWDKI NATIPDTITP 
           LLAEKVASAA KTLKSLGDHP GGPIDIMEGK YGPYVKWEKV NATLPKDSDP 
           LLAEKVASAA KPIREMGEHP GGEVNIMEGK YGPYVKWEKV NATIPKEVEP 
           LLAEKVASAA KPIREMGEHP GGAVNIMEGK YGPYVKWEKV NATIPKEVEP 
           LLAEKVASAA KTLRDLGEHP GGPVAIMEGK YGPYVKWDKI NATLPKDSDP 
           LLAEKLASAA KTLRDLGEHP GGPIAIMEGK YGPYVKWEKV NATLPKDSDP 
           LLAEKVASAA KPLRELGEHP GGPVNIMKGK YGPYVKWEKI NATIPKETDP 
           LLAEKVASAA KPLRELGEHP GGPVNVMKGK YGPYVKWDKV NATIPEAIDP 
           LLAEKVASQA KVLKELGEHP GGAVSVMEGK YGPYVKWEKV NATLPKETDP 
           LLAAKRANAA KALREMGDHP GGPIQILEGR YGPYIKWDKV NATLPKGTEP 
           MLAEKRANAA KALKELGEHP GGPVNVMDGR YGPYVKWAKV NATLPKDVKP 
           MLAEKRANAA KALKELGDHP GGAISIMDGR YGPYVKWEKV NATLPKDVEP 
           MLAEKRANAA KALKELGDHP GGAISIMDGR YGPYVKWEKV NATLPKDVEP 
           MLAEKRANAA KPLRELGEHP KAPVNIMDGR YGPYVKWGKV NATLPKDTEA 
           LLAQKRANTA KALREMGEHP GGKISIMEGR YGPYVKWEKV NATLPKDVEP 
           LLAEKRANAA KPLKELGEHP GGAVNVLDGR YGAYIKWDKV NATLPKDVEA 

           SELTMAQAVH LIDERAEK
           DDLTLAQAID LIDERAAK
           EALTIQQAVD LITEKQAK
           ADLTMERAVE LIEEKLAK
           ADLTMERAVE LIEEKLAK
           AELTMEAAIA LIDEKAAS
           AGLTMEAAVA LIDEKAAS
           EQVTMEMAVQ LIEERAAK
           EAITMDQAVQ LIEERAAK
           ETVTMEQAVD LIAERAAK
           EDVTMEMAVE AIAAKASK
           EDVTMEMAVN LIAEKAAK
           KDVTVEMAVQ LITEKAGK
           KDVTVEMAVK LIEEKAGK
           KDVTMEMAVE LLNEKAAK
           ADVTMETVLE LIAAKAKK
           ADVTMEMAVA LIAEKSTK
