# Supplementary material for: Phylogenomic Analysis of Marine Roseobacters
Source: PLoS One. 2010 Jul 15;5(7):e11604. doi: 10.1371/journal.pone.0011604 (PMC2904699; doi:10.1371/journal.pone.0011604)
Supplement: File S1 — Protein sequence alignment of 109 HGT genes. Alignment was filtered by Gblocks to obtain reliable alignment regions for NJ or ML phylogenetic analyses. (0.20 MB ZIP) [file pone.0011604.s007.zip › 109HGTALIGN/ort818.txt]

    17    229
OBA        MKKIYGSAAE ALDGLLFDGM FIAAGGFGLC GIPELLLQAI KDAGTRDMTF 
SIL        MKKVYGSAAE ALDGVLFDGM TIAAGGFGLC GIPELLLEAI KDAGTKDLTF 
OIN        MNKIYGSAAE ALEGVLSDGM LIAAGGFGLC GIPELLLQAI KDNGAKDLTF 
OAN        MQKIYPNAAT ALDGLLHDGM FIAAGGFGLC GIPELLLDAI KDAGNKDLTF 
RCC        MKKIYPNAAA ALDGLLHDGM FIAAGGFGLC GIPELLLDAI KDAGTQDLTF 
LVE        MKKIYGSAQE ALDGLLFDGM FIAAGGFGLC GIPELLLAAI KDAGTKDLTF 
PGA        MKKVYANAAE ALDGVLHDGM FIAAGGFGLC GIPELLLDAI KDAGTKDLTF 
RGR        MKKVYANAAE ALDGLLHDGM FIAAGGFGLC GIPELLLEAI KEAGTKDLTF 
SPO        MKKVYANATE ALDGLLQDGM LIAAGGFGLC GIPELLLQAI KESGAKDLTF 
RDE        MNKVYGSASE ALEGVLHDGM LIAAGGFGLC GIPELLLSAI RDAGTKDLTF 
RLO        MNKVYGSASE ALEGVLHDGM LIAAGGFGLC GIPELLLSAI RDAGTKDMTF 
SUL        MKKIYGSAAE ALEGVLHDGM LIAAGGFGLC GIPELLLNAI RDAGTKDLTF 
ROS        MKKVYGSAAE ALDGILRDGM LIAAGGFGLC GIPELLLAAI RDSGVKDLTF 
DSH        MQKIYGSAAE ALEGLLFDDM LIAAGGFGLC GIPELLIEAV QKSGVKRLTI 
RHB        MQKVYPNAKA ALDGLLRDDM LIAAGGFGLC GIPELLIDAV VESGVKNLTV 
SSE        MKKVYGSASE ALDGLLSDGM LVAAGGFGLC GIPELLIDAL VESGVKDLTV 
JAN        MKKVFGSAAD ALDGVLFDGM MIAAGGFGLC GIPELLIDGI VAAGTKDITI 

           ASNNAGVDDF GIGILLQSRQ VKKMISSYVG ENKEFMRQYL SGELELEFNP 
           ASNNAGVDDF GIGILLQTKQ VKKMMSSYVG ENAEFMRQYL SGELELEFNP 
           ASNNAGVDDF GIGILLQSRQ VKKMISSYVG ENAEFMRQYL SGELELEFNP 
           ASNNAGVDDF GIGILLQTRQ VKKMISSYVG ENAEFMRQYL SGELELEFNP 
           ASNNAGVDDF GIGILLQTRQ VKKMISSYVG ENAEFMRQYL SGELELEFNP 
           ASNNAGVDDF GIGILLQTRQ VKKMISSYVG ENAEFMRQYL SGELELEFNP 
           ASNNAGVDDF GIGILLQTKQ VKKMISSYVG ENAEFMRQYL SGELELEFNP 
           ASNNAGVDDF GIGILLQTKQ VKKMISSYVG ENAEFMRQYL SGELELEFNP 
           ASNNAGVDDF GIGILLQTKQ VKKMISSYVG ENAEFMRQYL SGELELEFNP 
           ASNNAGVDDF GIGILLQTRQ VKKMISSYVG ENAEFMRQYL SGELELEFNP 
           ASNNAGVDDF GIGILLQTRQ VKKMISSYVG ENAEFMRQYL SGELELEFNP 
           ASNNAGVDDF GIGILLQTKQ VKKMISSYVG ENKEFMRQYL GGELELEFNP 
           ASNNAGVDDF GIGILLQTRQ VRKMMSSYVG ENAEFMRQYL SGELELEFNP 
           ASNNAGVDDF GLGLLLQTKQ VKKMMSSYVG ENDLFMQQYL SGELEIEFNP 
           ASNNAGVDGF GLGKLLDTRQ IKKMMSSYVG ENAEFMRQYL AGELELEFNP 
           ASNNAGVDDF GLGKLLATRQ IKKMMSSYVG ENKEFMRQYL GGELELEFNP 
           ASNNAGVDDF GLGKLLATRQ VKKMMSSYVG ENAEFMRQYL SGELELEFNP 

           QGTLAERMRA GGAGIPGFYT KTGVGTQIAE GKEHKDFDGE TYILERGMFA 
           QGTLAERMRA GGCGIPGFYT KTGVGTQIAE GKEVKVFDGE EYILERGIFA 
           QGTLAERMRA GGSGIPGFYT KTGVGTQIAE GKEVKQFHGE DYILEEGIFA 
           QGTLAERMRA GGCGIPGFYT KTGVGTVIAD GKEHKDFPTQ TYIMETGIVA 
           QGTLAERMRA GGCGIPGFYT KTGVGTVIAD GKEHKDFNGE TCIMEEGIFA 
           QGTLAERMRA GGCGIPGFYT KTGVGTVIAD GKEHKDFNGQ TYILEHGIVT 
           QGTLAERMRA GGAGIPGFFT KTGVGTVIAE GKMEKQFPTQ DYIMEEGLFA 
           QGTLAERMRA GGAGIPGFFT KTGVGTVIAE GKMEKQFPTE DYIMEEGIFA 
           QGTLAERMRA GGAGIPGFYT KTGVGTVIAD GKEHKEFNGE TYILEEGIFA 
           QGTLAERMRA GGCGIPGFYT KTGVGTVIAD GKEHKDFDGE TYILERGIVA 
           QGTLAERMRA GGCGIPGFYT KTGVGTVIAD GKEHKDFDGE TYILERGIVA 
           QGTLAERMRA GGAGIPGFYT KTGVGTVIAE GKEHKDFDGE TYILERGIVA 
           QGTLAERMRA GGCGIPGFYT KTGVGTQVAE GKEHKDFNGE TYILERGIFA 
           QGTLAERMRA GGCGIPGFYT KTGVGTVIAE GKEHKDFNGE TYILEEGIFA 
           QGTLAERMRA GGSGIPGFYT KTGYGTQIGE GKEVKVFNGE HYILEEGIFA 
           QGTLAERMRA GGAGIPGFYT KTGVGTQIAE GKEVKTFDGE DYILERGIFA 
           QGTLAERMRA GGAGIPGFYT KTGVGTVIAE GKEVKRWGEQ DYILEEGIFA 

           DLSIVKAWKA DETGNLVFRK AARNFNPPAA TCGKVCVVEV EEIVPTGSLD 
           DLSIVKAWKA DETGNLVFRK TARNFNPPAA MCGKICVVEV EEIVPTGSLD 
           DLSIVKAWKA DDTGNLVFRK TARNFNPPAA MCGKVCIVEV EEIVPRGSLD 
           DLAIVKAWKA DGTGNLMFRK TARNFNPPAA MCGKICVVEV EEIVPVGSLD 
           DLSIVKAWKA DETGNLVFRK TARNFNPPAA MCGKTCVVEV EEIVPTGSLD 
           DLSIVKAWKA DETGNLVFRK TARNFNPPAA MCGKICVVEV EEIVPTGSLD 
           DLAIVKAWKA DETGNLVFRK TARNFNVPAA TCGKICVAEV EEIVPVGSLD 
           DLAIVKAWKA DETGNLVFRK TARNFNVPAA TCGKVCVVEV EEIVPTGSLD 
           DLSIIKAWKA DDTGNLVFRK TARNFNVPAA TCGKICIAEV EEIVPRGELD 
           DLSIVKAWKA DATGNLVFRK TARNFNPPAA MCGKICVVEV EEIVPTGSLD 
           DLSIVKAWKA DATGNLVFRK TARNFNPPAA MCGKICVVEV EEIVPTGSLD 
           DLAIVKAWKA DDTGNLVFRK TARNFNPPAA MCGKICIAEV EEIVPRGSLG 
           DLSIVKAWKA DTTGNAIFRK TARNFNPPAA MCGKICIMEV EEIVQPGELD 
           DLSIVKAWKA DETGNLVFRK TARNFNPPAA MCGKVCVAEV EEIVPTGTLD 
           DLSIVKAWKA DDTGNLVFRK TARNFNPPAA MCGKVCVVEV EEIVERGALD 
           DLSIVKAWKA DDTGNLVFRK TARNFNPPAA MCGKVCVVEV EEIVPRGSLD 
           DLSIVKAWKA DATGNAVFRK TARNFNPPAA MCGKVCILEV EEIVETGSLD 

           PDHIHLPGVY VHRIIQGEHE KRIEQRTVR
           PDHIHLPGVY VHRLIQGEHE KRIEKVTTR
           PDKIHLPGIY VHRIIQGDHE KRIEKVTTR
           PDAIHLPGIY VHRIIAGAHE KRIEQRTVR
           PDSIHLPGIY VHRLIQGEHE KRIEQRTVR
           PDHIHLPGIY VHRIIAGTHE KRIEQRTTR
           PDSIHLPGIY VHRIIQGDHE KRIEQRTTR
           PDSIHLPGIY VHRIIKGEHE KRIEQRTVR
           PDCIHLPGIY VHRIIQGEHE KRIEQRTTR
           PDSIHLPGIY VHRLIQGEHE KRIEQRTTR
           PDSIHLPGIY VHRLIQGAHE KRIEQRTTR
           GDAIHLPGIY VHRIIQGDHE KRIEQRTVR
           PDTIHLPGIY VHRLVQGTHE KRIEQRTVR
           PDTIHLPGIY VHRLVQGEHE KRIEQRTTR
           PDHIHLPGIY VHRIIQGEHE KRIEKVTTR
           PDHIHLPGIY VHRIIQGEHE KRIEQRTTR
           GDAIHLPGIY VHRMIQGEHE KRIEQRTTR
