# Supplementary material for: Phylogenomic Analysis of Marine Roseobacters
Source: PLoS One. 2010 Jul 15;5(7):e11604. doi: 10.1371/journal.pone.0011604 (PMC2904699; doi:10.1371/journal.pone.0011604)
Supplement: File S1 — Protein sequence alignment of 109 HGT genes. Alignment was filtered by Gblocks to obtain reliable alignment regions for NJ or ML phylogenetic analyses. (0.20 MB ZIP) [file pone.0011604.s007.zip › 109HGTALIGN/ort830.txt]

    17    254
RDE        ALLVLLCGFA LSCATVDHGL RPEAADEARS VAGYCAAHDV PHVTLKWGNT 
RLO        ALLVLLRDYA LSCATVDHGL RPEAAAEAEG VAAYCAAHDV PHVTLKWGNT 
SUL        ALLHLLNDYA LRAATVDHGL RPEAAREAAM VAAQCRALGV PHDTLRWGNL 
OIN        ALLSLLHGLC LEAVTVDHGL RPEAATEAAF VAHHAGALGL PHETLQWGNL 
PGA        ALMHLLHECF ICVATVDHGL RPTSGEEAQM VAGAAAKLGM AHDILQWGNL 
RGR        ALLHLLHDCF LCVATVDHGL RDGSHDEAMM VAAEAAKLGL SHDVLEWGNL 
SPO        ALMHLLARCF LCVATVDHGL RSESASEAAL VARQAAGLGL PHETLLWGNL 
SIL        ALMHVLATMA LAVATVDHGL RPESRREAEF VAQQAHDLGL SHQTLTWGNL 
LVE        ALLHLAAAIG ISVASVDHGL RPESAAECGM VADICTSYGL PHQTLKWGNL 
ROS        ALLHLLHDWQ LAAVTVDHGL RPEAGAEAAE VAHICARLNV PHHTLHWGNL 
OBA        ALLHLLHDWA LHAVTVDHGL RADSAAEAAC VGEIAGRLGV PHTVLHWGNL 
OAN        ALLHMCIWWA VEAVTVDHGL RAEAADEAAV VAAFCKDQGV SHSVLNWGNV 
RHB        ALLHVAQAWG VSALTVDHGL RDEAATEAAR VAEICADLGV AHRTLDWGNL 
JAN        AMLTLAHGWA LHVVTVDHGL RSASRQEAEM VAKECAVLGH PHTTLKWGNL 
SSE        AMLALAHGWA LWVVTVNHGF REEAAAEAEM VAAECAVLGW PHASLHWGNA 
DSH        ALLHLLADWA LRAASVDHGL RPEAADEIAL AAKTCAALGI PHDSLTWGNL 
RCC        ALMHLAARLR LRVLTVDHGL RPEAQQEIAL VASQAADLNI DHAVMPWGNL 

           QNAARVARYR LLADWAALGH TQDDQAETVL MGLARASGVD GLSAMPARRD 
           QNAARVARYR LLADWAALGH TQDDQAETVL MGLARASGVD GLSAMAARRD 
           QNEARKARYR LLADWACIGH TADDLAETFV MRLGRRAGVD GLSAMPAIFD 
           QNAAREARYR LMADWAALGH TADDQAETVL MRLARRSGVD GLSAMAPQSR 
           QEQARNARYA LLTSWAALGH TADDQAETLL MRLGRSSGVS GLSAMSRSRA 
           QDEARNARYG LLTNWAALGH TADDQAETLL MRLGRASGVS GLSAMPRMRA 
           QDQARRARYG LLTDWAALAH TADDQAETLL MRLGRSAGVS GLAAMAPRRM 
           QAEARAARYR LLGDWAAVGH TADDQAETVL MRLRRASGVA GLCGMPTCHH 
           QDQARRARYG LLADWAALGH TADDQAETIV MALARGAGVG GLAGMAAVMS 
           PDRARRARYT LMSDWAAIGH TQDDLAETFL MRLARGAGVD GLAAMRPRWT 
           SDRARRARYD LMAEWAALGH TADDQAETLL MRLARGSGVA GLAAMSPGRS 
           QAAAREARYA LMAGWAMLGH TADDIAETFL MRLARTSGVD GLAAMDARFD 
           QAMARAARYD LIADAALIGH TMDDAAETFL MRLARGSGVD GLSRMRSTWT 
           QDAARRARLS LIGAWRLFAH TRDDQAETML MRLLRGSGVD GLSAMAETRD 
           MEAAREARVR LIAGWRLMAH TQDDVAETFL MRLARGSGVD GLSKMQARRV 
           QAAARDARYR LLSDWACLGH TQDDQAETVL LRLLRGSGVD GLAAMRPRTL 
           QAAARARRWA AVSAWAWLGH TEDDQVETVL MRLARGSGID GLTAMYPLSE 

           DRGRPLLATS RAGLRGFLSA NGVAWCEDPS NDDAQFERIK ARRALVDRAS 
           DRGRPLLAMS RAQLRGFLRG RGVAWCEDPS NEDDQFERIK ARRALVDRAS 
           RHGRPLLNVR RADLRAHLTR CGVTWVDDPS NEDDSFARVR IRKALVDSAA 
           RHGRPLLFAR RESLRDYLRR AGLEWVDDPS NDDPRYARIQ TRQSLIDVET 
           MEGRPLLEVT REELRAYLRT RECCWVEDPS NEDARFERVR VRQAMLTVER 
           MDGRPLLDVT RDQLRAYLRK KQVAWVDDPS NEDTRFERIR IRQAMLTVER 
           QDGRPLLGIT RDALRDFLRA EGIAWAEDPS NEDIRYDRIK ARQALIDAQR 
           RDGRPMLDLR RSDLRAYLTA RDVAWIEDPS NLDMKFERVR IRDALLTVDA 
           RDGRPLLQVT RVALRAYLVA TGRVWCDDPS NDDPAYERIR IRQAALTSQT 
           QEGRPLLGLA REALRDHLRG LRQTWIDDPT NVDTSYLRPR AREILLDAAT 
           HAGRPLLTVR RAELRRYLDA RDQKWIEDPT NEDMRFDRPK ARRALLTVEA 
           RDGRPLWEQP RAQLRNYLRR HDVGWVEDPS NEDLSQTRPK ARKILIDVGT 
           DRGRPFLTVR RAALRDWLHD REIGWIDDPT NDDTQYDRVR MRQALIDAER 
           MDGRPLLSET RADLRHYADV LRVPYVDDPS NEDETFDRVR LRGTIMDTRA 
           VDQRPCLAMR RADLRHYVRV LQVPFVDDPS NENPAYARAR IRAALLDVPT 
           RAGRPLLAVS RAALRADLTA RGVAWAEDPS NADLRFDRVR VRQAMLPVAR 
           RDDRPLLGCA RADLRHWLQS NKIPWCEDPS NDDPRFDRVR ARQMFLTRKR 

           LAQVAQNMAQ ARAALEQQTR RAIGGAMMPW SGFQTLPSEI RRVLMAAIDW 
           LAQVAGNMAQ ARSALEHQTM QAVGGAAMPW SGFLGLPQEI RRLLVAAIDW 
           LADVSRHLAD ARTALDAQMF AAAGAVAMDW QALCGLPTET RRLLTHTIAW 
           LAEVASNMAT ARDALERQTE RAAGALVMRS EAFFAEPEEI RRLMIRALGK 
           LAAVARNMGA AREALDWYTF LAAGAIVIDQ RQFRTLPDEI HRLLVRSVQW 
           LAAVAQNLGA AREALDWYTF LAAGAIVIDQ REFRTLPDEI HRLLVRAVQW 
           LAEVAANMAR AREALDWYTF LAAGDVLLEP RGFRTLPDEI RRLLLHIVGW 
           LTAVADNMRM ANRALDSATR TAAGMVVLDC AGFNRLETEI RRLLVSALLH 
           LGQVAQHMAT ATEALDRGTA DLAGDVLIML ALRDLSREQA RRLVLAAMER 
           LAEVACNLSD ARTALSHTTH AAAGDLLIDH AGFANLPDEI RRLLHGALQW 
           LNMVAGNMAA LRKTLGHYAE AEAGDVLIPC AAFGAMPGET RLILQAALHW 
           LKSTAAFLSS ARSALQCWAA DEAGDVIIPT RSCPPVHTEI RRLQLAAIGY 
           LTMTAQAMTE ARQALEHWAE QAAGDVVFDQ AKVQALPRET DRLIAHAIGW 
           LANTAARMGR ARTALEARAV DVAGDLLIDR DRFAEVEPDT LRVLAGALQW 
           LAATAERMAR ARNALRLQAA DAWGDLLLER DGFAGLPREV LRLLAAAIGF 
           LADTAQAMAR AQEALGRRAA EAAGDILLTA DALSALDAET LRLLAEALRW 
           LLQTIDHMQA AHLSLQIAAH GFAGDLLCDP PALDLQKADA RRVMAAAFAW 

           IAAPPHAPRQ KALTAALSAL RASGSATVAG CGLPRALLLA TPAVYQGDVL 
           IAAPSHAPRQ KALAAALAAA ETSDSATVAG CDLPRTLLLA TPAVWQGDVL 
           INGATYAPRS SAVAEVLTAL DDAGAATVQG CGVPRGVLLA SPAVWQGAEL 
           ISGSAYSPRR GPVAALIAGL AEGQAATLDG CGRPRAMLLS TPAIWQGAQL 
           VSGAVHPPRR DPMIKARDAV RHGGSFTLGG CEVPGAVLQA TPAVWKQDEL 
           VGGAVYPPRR DPMMQAQRTA RQGGSFTLAG CGLPGPVLEA TPAVWQNHHL 
           IGGGEYPPRR VAVAEALSAL RHERSSQLGG CGRPYAALIA SPSVWSGADL 
           TNGAAYPPRR APVLDALKAL KEGRGATLQG CDAPRALLKS LPGVWCDGQL 
           VHRRITPPRK DEQQRLMHAL LQGQGVTLGG CGLPRRSLQA TPAVWRDQTL 
           LTGAEYPPRG AALSALLAAA RAGQTMTLQG GGLPHASALA TPGLWQGDSL 
           VSGEEYPPRR GGIQRLVEAI ARGEGMPLSG CGLPRRTLLA APAVWRDGAL 
           INGEGYPPRK MALNYLDVAL LKQDRHTVAG CGLPRASLMA SPAVFDGETL 
           VASAAYRPRR AALIQAVRDV TETGRATLGG CGLPRDTLLA SPAVFAGDRL 
           VTTADYRPRA APLEDLLDRA LSGGGGTLHG APPPHDAAIC LPALFEGDRL 
           VSGTVRRPRA ARLEEVLDRV LSGGGGTLGG CGLTYRAARS LPMVATGAGG 
           VAGAAYRPRL SALTGVWDGL EAGQGATLHG CGPPHPSLMS TPALWRGDEV 
           VGSRTYRPRF EQLLDTVARA RKGMTVTLAG CGMPRTSLLA SPSVWEGDVV 

           IAAP
           IAAP
           VAAP
           LAAP
           IAAP
           VAAP
           VAAP
           IAAP
           VSAP
           IAAP
           RAAP
           IAAP
           VAAP
           VAWH
           ARIS
           LSVP
           IAAP
