# Supplementary material for: Phylogenomic Analysis of Marine Roseobacters
Source: PLoS One. 2010 Jul 15;5(7):e11604. doi: 10.1371/journal.pone.0011604 (PMC2904699; doi:10.1371/journal.pone.0011604)
Supplement: File S1 — Protein sequence alignment of 109 HGT genes. Alignment was filtered by Gblocks to obtain reliable alignment regions for NJ or ML phylogenetic analyses. (0.20 MB ZIP) [file pone.0011604.s007.zip › 109HGTALIGN/ort840.txt]

    17    146
ROS        LIRKIPGVIS TRVGYTGGNV PNATYRNHGT HAEGIEIHFD PAKVTYRRLL 
SSE        LIRKLPGVEK TRVGYTGGDV PNATYRNHGT HAEGIEILFD PEKTSYRRLL 
OAN        LIRKLPGVVS TRVGYTGGDV ANATYRNHGT HAEGIEITFD PTQTTYRRLL 
JAN        LIRKMPGVEA TRVGYTGGDV PNATYRNHGT HAEGIEILFD PARISYRQIL 
OBA        LIRKLPGVLR TRVGYTGGDV PKATYRNHGT HAEGIEIIFD PDRITYRQLL 
SPO        LIRKMPGVDR TRVGYTGGDV PNATYRNHGS HAEGIEIWFD PTRISFRQLL 
RDE        LIRKREGVIS TRVGYTGGDV AHATYRNHGT HAEGIEVIFD PAVLSYRDLL 
RLO        LIRKRKGVIS TRVGYTGGDV AHATYRNHGT HAEGIEIMFD PAVLSYRDVL 
SUL        LIRKREGVLS TRVGYSGGDV PNATYRDHGT HAEAIEVMFD DDVISYRDLL 
SIL        LIRHRKGVLS TRVGYTGGDV PNATYKNHGT HAEGIEITFD PEQTSYREML 
RGR        LIRKRPGVIS TRVGYSGGDV PNATYKNHGT HAEAIEIIFD PAQTSYRTLL 
PGA        LIRKRPGIVS TRVGYSGGDV PDATYKNHGT HAEAIEIMFD PGQTSYRALL 
OIN        LIRRRLGVVS TRVGYTGGDV PNATYRNHGT HAEAIEITFD PEKTSYRELL 
RCC        MFWKLDGVQS TMVGYAGGYT PNATYEEVCS HNEVVRVIYD PTIISYDQLL 
LVE        MFWKLDGVQS TMVGYAGGYT PNATYDEVCT HNEVVRVVYD PGVISYDQLL 
DSH        MFWKLEGVWL TMVGYAGGFT QNPTYQEVCT HNEVVRVVYD PKVISYETLL 
RHB        KFWQVPGVWL TMVGNAGGHT PNPTYEEVCT HAEAVRVVYD PKQVSYEELL 

           EFFFQIHDPT TVNRQGNDVG MSYRSAIYFC NEAQKAEALR TIADVEASGL 
           EFFFQIHDPT TPNRQGNDRG MSYRSAIYYV NEAQRDEALE TIRDVDASGL 
           EFFFQIHDPT TVNQQGNDRG MAYRSAIYFA DEAQKAVAED TIKDVDASGL 
           EFFFQIHDPT TPNRQGNDRG MSYRSAIYYV DDAQKAVAED TIADVNASGL 
           EFFFQIHDPT TLNRQGNDIG LSYRSAIYYV DDQQKAVAED TIADVNASGI 
           EFFFQIHDPT TVNRQGNDLG TSYRSAIYYV DEAQKAVALD TIADVDASGL 
           ELFFQIHDPT TLNRQGNDIG LSYRSAIYYV DETQHQVALD TIADVNASGL 
           ELFFQIHDPT TLNRQGNDVG LSYRSAIYYV DENQQRVALD TIEDVNASGI 
           ELFFQIHDPT TLNRQGNDRG LSYRSAIYYV DEDQKATALD TIADVEASGI 
           EFFFQIHDPT TVNRQGNDIG MSYRSAIYYV DARQKQIAED TIADVEASGI 
           EFFFQIHDPT TVDRQGNDIG TSYRSAIFFV DETQKQIAED TIADVNASGI 
           EFFFQIHDPS TVNQQGNDLG MSYRSAIYYV DADQKAIAED TIADVDASGL 
           EFFFQIHDPT TTNRQGNDVG MSYRSAIYYV DDEQKAVAED TIADVEASGL 
           QVFWEGHDPT QGMRQGNDAG TQYRSGIYTY SAAQKVAADA SKAAFAPRLS 
           QVFWEGHDPT QGMRQGNDRG TQYRSGIYTF NAAQKQAADA SRDAFAPRLT 
           QVFWEGHDPT QGMRQGNDVG TQYRSGIYTT TEAQAQAAQD SRAAYADQLR 
           QVFWEGHDPT QGMRQGNDRG TQYRSAIYAV NDAQLAAAKA SRERFQPRLS 

           WPGKVVTEVE PVGEFWEAEP EHQDYLKRFP QGYCHFPRAD WVLPRK
           WPGKVVTEVE PVGDFWEAEP EHQDYLQRIP HGYCHYVRPG WVLPRR
           WPGSVITDLD PVSEFWEAEP EHQDYLERVP HGYCHFIRPD WVLPRR
           WPGAVVTEVE PAGPFWDAEP EHQDYLERIP NGYCHFVRPD WVLPKR
           WPGRVVTEVE PVGDFWEAEP EHQDYLERIP NGYCHFPRPD WVLPKR
           WPGRVVTEVE PVGDFWEAEE NHQDYLEKHP NGYCHFARAD WVLPKR
           WPGKVVTEVA PVGDFWEAEP EHQNYLERYP NGYCHFPRAD WVLPKR
           WPGKVVTEVE PVGDFWEAEP EHQNYLERFP NGYCHFPRAD WVLPKR
           WPGKVVTEVE PVSDFWEAEP EHQDYLERIP NGYCHFPRPD WVLPKR
           WPGKVVTEVE PVGDFWEAEA EHQDYLQRLP NGYCHFPRPD WVLPKR
           WPGKVVTELA PVGDFWEAEP EHQDYLERLP NGYCHFPRPD WVLPKR
           WPGKVVTEVE PVGDFWEAEP EHQDYLERQP NGYCHFARPD WVLPRR
           WPGKVVTEVE PVGDFWEAES EHQDYLERLP NGYCHFPRAD WVLPKR
           QAGAITTEII EAPAFYFAED YHQQYLAKNP NGYCGIGGTG VTCPIG
           QAGAITTEII DAPTFYFAED YHQQYLAKNP NGYCGIGGTG VTCPIG
           KAGAITTEIV PAPSFYFAED YHQQYLAKNP NGYCGIGGTG VSCPIG
           KAGKITTDIE MAGPFYWAED YHQQYLHKHP NGYCGLGGTG VTCPVG
