# Supplementary material for: Phylogenomic Analysis of Marine Roseobacters
Source: PLoS One. 2010 Jul 15;5(7):e11604. doi: 10.1371/journal.pone.0011604 (PMC2904699; doi:10.1371/journal.pone.0011604)
Supplement: File S1 — Protein sequence alignment of 109 HGT genes. Alignment was filtered by Gblocks to obtain reliable alignment regions for NJ or ML phylogenetic analyses. (0.20 MB ZIP) [file pone.0011604.s007.zip › 109HGTALIGN/ort853.txt]

    17    199
PGA        MAFELPDLPY AHDALASKGM SAETLEYHHD LHHKAYVDNG NKLIAGTEWD 
RGR        MAFELPDLPY AHDALASKGM SAETLEYHHD LHHKAYVDNG NKLIAGTEWD 
SIL        MAFELPDLPY AHDALASKGM SAETLEYHHD LHHKAYVDNG NKLIAGTEWD 
SUL        MAFTLPDLPY AHDALASKGM SKETLEYHHD KHHNAYVTNG NKAIEGTEWE 
OIN        MAFQLPDLPY AHDALASKGM SKETLEYHHD KHHNAYVTNG NKAIEGTEWE 
OAN        MAFELPDLPY AHDALAAKGM SAETLEFHHD KHHNAYVENG NKAIAGTEWD 
RDE        MAFELPDLPY AHDALAGKGM SAETLEYHHD LHHNAYVTNG NKAIEGTEWA 
RLO        MAFELPDLPY AHDALAGKGM SAETLEYHHD LHHNAYVTNG NKAIEGTEWA 
JAN        MAFELPDLPY AHDALAAHGM SAETLEYHHD LHHNAYVTNG NKAIEGTEWE 
RCC        MAFSLPDLPY AHDALASNGM SAETLEYHHD LHHNAYVTNG NKAIEGTEWE 
LVE        MSFTLPDLPY AHDALAAKGM SAETLEFHHD IHHNAYVTNG NKAIEGTQWA 
DSH        MAFELPDLPY AHDALASKGM SAETLEYHHD LHHKAYVDNG NKLIAGTEWE 
SPO        MAFELPDLPY AHDALASKGM SAETLEYHHD LHHKAYVDNG NKLIADTEWD 
ROS        MAFELPDLPY AHDALAAHGM SAETLEYHHD LHHKAYVDNG NKLIAGTEWD 
OBA        MAFELPDLPY AHDALADLGM SKETMEYHHD IHHKAYVDNG NKAIAGTEWE 
RHB        MAFELPDLPY AHDALADLGM SKETMEYHHD IHHKAYVDNG NKAIAGTEWE 
SSE        MAFELPDLPY AHDALASSGM SRETMEYHHD IHHKAYVDNG NKLIAGTEWE 

           GKSMEEIIKG TYDANAVAQS GIFNNISQLW NHNQFWEMMG PGESKMPGEL 
           GKSMEEIIKG TYDANAVAQN GIFNNISQLW NHNQFWEMMG PGESKMPGEL 
           GKSLEEIIKG TYNKDAVAQN GIFNNISQLW NHNQFWEMMG PGESKMPTEL 
           GKTLEEIIKG TYNPDAVAQS GIFNNISQLW NHNQFWEMMS PEDSKMPSEL 
           GKTLEEIIKG TYDANAVAQN GIFNNISQLW NHNQFWEMMT PNDSKMPGEL 
           GKSLEEIIKG THDASAVAQS GIFNNISQLW NHNQFWEMMG PNGAMMPSEL 
           GKSMEDIITG TYDASAVAQN GIFNNISQLW NHNQFWEMMG PGESKMPGEL 
           GKSMEDIITG TYDATSVAQS GIFNNISQLW NHNQFWEMMG PGESKMPGEL 
           GKSLEEIITG TYDAGAVAQN GIFNNISQLW NHNQFWEMMG PGASSMPSEL 
           GKSLEEIIVG TYDKSSVAQN GIFNNISQLW NHNQFWEMMG PGDSAMPGEL 
           GKSLEEIIIG TYDAAAVAQN GIFNNISQLW NHNQFWEMMT PADSKMPGAL 
           GKSLEEIITG TYDKGAVAQN GIFNNISQLW NHNQFWEMMG PGDAGMPGEL 
           GKSMEEIITG TYDKSAVAQN GIFNNISQLW NHNQFWEMMG PGESKMPGEL 
           GKSLEEIITG TYDKSAVAQS GIFNNISQLW NHNQFWEMMS PTKTGMPGAL 
           GKSAEEIIKG TYDPNAVAQN GIFNNASQYW NHNQFWEMMA PGEKKMPGEL 
           GKSVEEIIKG TYDPKAVAQS GIFNNASQYW NHNQFWEMMG PGEKKMPGEL 
           GKSVEEIIKG TYNSGAVAQS GIFNNASQHW NHCQFWEMMG ANKGAMPSEL 

           EKALVDSFGS VDTFKEEFSA AGAGQFGSGW AWLVKDTDGG LKVTKTENGV 
           EKALVDSFGS VDKFKEEFSA AGAGQFGSGW AWLVKDTDGG LKVTKTENGV 
           EKALVESFGS VEKFKEEFSA AGAGQFGSGW AWLVKDTDGG LKVTKTENGV 
           EKAITESFGS VDKFKDEFKA AGGGQFGSGW AWLVKDTDGG LKVTKTENGV 
           EKAITESFGS VDKFKDEFKA AGAGQFGSGW AWLVKAKDGG LKVSKTENGV 
           ESAIKDSFGS VDDFKSQFSA AGAGQFGSGW AWLVKDTDGS LKVTKTENGV 
           EKALTENFGS VDAFKEQFSA AGAGQFGSGW CWLVKNPDGS LAVTKTENGV 
           EKALTESFGS VDAFKEQFSA AGAGQFGSGW CWLVKNADGS LSVTKTENGV 
           ESALTESFGS VDEFKSQFSA AGAGQFGSGW CWLVKNADGS LAVTKTENGV 
           EKALVDSFGS VDEFKSQLSA AGAGQFGSGW CWLVKNADGS LAVTKTENGV 
           EKALVESFGS VDEFKTQFSA AGAGQFGSGW AWLVKKADGS LAITKTENGV 
           EKALVESFGS VDEFKSQFSA AGAGQFGSGW AWLVKNSDGS LAVTKTENGV 
           EKAIAESFGS VDEFKSQFSA AGAGQFGSGW CWLVKNADGS LAVTKTENGV 
           EKAITESFGS VDKFKEAFSA AGAGQFGSGW AWLVKDKDGS LKVTKTENGV 
           EKALTEAFGS VDKFKEEFSA AGAGQFGSGW AWLVKDQDGS LKVTKTENGV 
           EKALTEAFGS VDKFKEDFSA AGAGQFGSGW AWLVKDTDGS LKVTKTENGV 
           EAAIKDSFGT VDKFKEDFAA AGGGQFGSGW AWLVKDTDGG LKVTKTENGV 

           NPVCFGQTAL LGCDVWEHSY YIDFRNKRPA YLTNFLDNLV NWENVASRM
           NPLCFGQTAL LGCDVWEHSY YIDFRNKRPA YLTNFLDNLV NWENVASRM
           NPLCFGQAAL LGCDVWEHSY YIDFRNKRPA YLSNFLDNLV NWENVASRM
           NPVCFGQTAL LGCDVWEHSY YIDFRNARPD YLSNFLDNLV NWDNVASRM
           NPVCFGQTAL LGCDVWEHSY YIDYRNARPD YLSNFLDNLV NWENVASRL
           NPVCFGQTAL LGCDVWEHSY YIDFRNARPK YLTNFLDNLV NWENVASRM
           NPLCFGQTAL LGCDVWEHSY YIDFRNKRPA YLTNFLDNLV NWENVASRM
           NPLCFGQTAL LGCDVWEHSY YIDFRNKRPA YLTNFLDNLV NWENVASRM
           NPLCFNQTAL LGCDVWEHSY YIDFRNKRPD YLKNFLDNLV NWENVASRM
           NPLCFGQIAL LGCDVWEHSY YIDFRNKRPA YLTNFLDNLV NWENVASRM
           NPLCFGQTAL LGCDVWEHSY YIDFRNKRPA YLTNFLDNLV NWENVAGRM
           NPLCFGQTAL LGCDVWEHSY YIDFRNKRPA YLTNFLDNLV NWENVASRM
           NPLCFGQTAL LGCDVWEHSY YIDFRNKRPA YLTNFLDNLV NWENVASRM
           NPLCFGQTAL LGCDVWEHSY YIDFRNKRPA YLTNFLDNLV NWENVASRM
           NPLCFNQTAL LGCDVWEHSY YIDFRNKRPA YLSNFLDKLV NWENVASRM
           NPLCFGQTAL LGCDVWEHSY YIDFRNKRPA YLTNFLDNLV NWENVASRM
           NPLCFGQTAL LGCDVWEHSY YIDFRNKRPA YLQNFLDNLV NWENVASRL
