# Supplementary material for: Phylogenomic Analysis of Marine Roseobacters
Source: PLoS One. 2010 Jul 15;5(7):e11604. doi: 10.1371/journal.pone.0011604 (PMC2904699; doi:10.1371/journal.pone.0011604)
Supplement: File S1 — Protein sequence alignment of 109 HGT genes. Alignment was filtered by Gblocks to obtain reliable alignment regions for NJ or ML phylogenetic analyses. (0.20 MB ZIP) [file pone.0011604.s007.zip › 109HGTALIGN/ort873.txt]

    17    539
RCC        VAVAAGREKA DLVIRGGKLV NVQTREILQV AVAEGRFAYV GPDASHCVIE 
LVE        VAVAAGRMPA DCVIRGGKLV NVQTREVLQV AIAAGRFAYI GPDASHCVIE 
SUL        VAVAAGRSAA DTIITGGIWV NVHTRETLDI AIKAGRIAFV GPDASHCVIE 
OIN        VDVAAGRRAA DTIITGGIWV NVHTRECLDI AIAAGRIAFV GPDASHCIIE 
RDE        IAVATGRMAA DMLIRGGKWV NVHTREVLDV AIIRGRIACV VPDATNCMIR 
RLO        IAVATGRMAA DMLIRGGKWV NVHTREVLDI AIIHGRIACV VPDATNCIIR 
PGA        IEVAAGRRPA DTVIRKGIWV NVHTREQLDI AIVAGRIAYV GPDASYCVIE 
RGR        IEVAAGRRPA DTVIRKGVWV NVHTRELLDI AISAGRIAYV GPDAGYCVIE 
SIL        IETAAGRSPA DTVIRNGKWV NVHTREVLDI AIKAGRIAYV GPDASYCVID 
SPO        VAVAAGREPA DMIIRNGTWI NVHTREALSI AIAEGRIAFV GPDASHCIIE 
RHB        VAVAAGREAA DLVIKSAKVV NVHTREVLQV AVAEGRFAYV GPDASHCVID 
JAN        VATAAGRAPA DLVIRGAKVV LVQTREVMDV AIKHGRFAYV GPDASHCVEE 
DSH        IAQGRGDAPA DLVLRGARVL DLVTGEMIDV AICDGIIVGT GEDYDGAVVD 
SSE        IAQGRGDEAA DIVLRGGRML DLVTDALLDV AICGDRIVGT LDSYDGRVID 
ROS        IAQGRGDGPA DLVLRGAQVF DLVTGDLIDV AVCGNTIVGI GAAYEGCVID 
OAN        IAQGRGDAPA DLVLRGAQVF DVITGEMLDV AICGDTIVGT CADYDGRVVD 
OBA        ISQGRGDMPA DLVLRGGEVW DMVTGDRIDV AICGGTIVGI GADYEAEVVD 

           AEGRYLIPGL CDGHMHIESG MLTPAEFAAA VIPHGTTTMF TDPHEIANVL 
           AAGRYLIPGL CDGHMHIESG MLTPAEFAAA VIPHGTTTMF TDPHEIANVL 
           AKGRYMIPGL CDGHMHIESG MLTPAEFARA VIPHGTTSMF TDPHEIANVL 
           ANGRYMIPGL CDGHMHIEST MLTPAEFARA VIPHGTTSAF TDPHEIANVL 
           ANGRYMIPGL CDGHMHIESG MLTPAEFARA VIPHGTTSMF TDPHEIANVL 
           ANGRYMIPGL CDGHMHIESG MLTPAEFARA VIPHGTTSMF TDPHEIANVL 
           ANGRYMIPGL CDAHMHIESG MLTPAEFARA VIPHGTTSMF TDPHEIANVL 
           ANGRYMMPGL CDAHMHIESG MLTPAEFARA VIPHGTTSMF TDPHEIANVL 
           AEGRYMMPGL CDGHMHIESG MLTPAEFARA VIPHGTTTMF TDPHEIANVL 
           ANGRYMIPGL CDGHMHIESG MLTPAEFAAA VIPHGTTTMF TDPHEIANVL 
           ADGKYLIPGL CDAHMHIESG MLTPAEFAAA VIPHGTTSMF TDPHEIANVL 
           LSGHYLIPGL CDGHMHIESG MLTPAEFTRA VIPHGTTSMF TDPHEIANVF 
           LSGTILVPGF IDTHLHIESS LVTPFEFDRC VAPRGVTTAI CDPHEIANVI 
           VGGAILVPGF IDTHLHIESS LVTPFEFDRC VGPRGVTTAI CDPHEIANVI 
           VSGLILVPGF IDTHLHIESS LVTPYEFDRC VTPRGVTTAI CDPHEIANVL 
           VTGLTLVPGF IDTHLHIESS LVTPFEFDRL VTPLGVTTAI CDPHEIANVL 
           VAGMTLVPGF IDTHLHIESS LVTPHEFDRC VGPRGVTTAI CDPHEIANVI 

           GLRGVRMMHD EALMQPVNIY TQMPSCAPSA GLETTGFEIS AADVAEAMAW 
           GLRGVRMMHD EALMQPVNIF TQMPSCAPSA GLETTGFKIS ADDVAEAMAW 
           GLEGVRMMHD EALMQPVNIF TQMPSCAPSA GLETTGFEIT AEDVAEAMHW 
           GLNGVRMMHD EALMQPINIF TQMPSCAPSA GLETTGFEIS AEDVAEAMAW 
           GLEGVRMMHD EALMQPVNIF TQMPSCAPSA GLETTGFEIT AADVADAMAW 
           GLEGVRMMHD EALMQPVNIF TQMPSCAPSA GMETTGFEIT AADVADAMTW 
           GLEGVRLMHD EALLQPVNIF TQMPSCAPSA GLETTGYEIT AEDVAEAMSW 
           GLEGVRLMHD EALLQPVNIF TQMPSCAPSA GLETTGYEIS PEDVGEAMNW 
           GLEGVRLMHD EALLQPVNIY TQMPSCAPSA GLETTGYEIS AEDVAEAMTW 
           GLAGVRMMHD EALMQPVNIF TQMPSCAPSA GLETTGYEIT PEDVAEAMTW 
           GLEGVRLMHD EAALQPVNIF TQMPSCAPSA GLETTGREIT PEDVAEAMNW 
           GLRGVRLMHD EALLQPINVF TQMPSCAPSA GLETTGFEIG PDDVSEAMAW 
           GPDGIRYFQE ASTRTVMDIK VQLSSCVPST DMETAGARIE AEDLIPLRGH 
           GAAGIRYFQD ASRHTLMDIR VQLSSCVPST HMETAGAELD AQALRPLMGH 
           GLDGIRYFQA ASEQTLMDIR VQLSSCVPST DMETSGAEIA AEDLCSVMGH 
           GVAGIQYFLA AALETVLDIR VNLSSCVPST DMETSGARIE AADLIPLRDH 
           GVEGIRYFLD AASETVMDIR VNLSSCVPSS HMETAGARIE AEDLVPLMDH 

           PGIIGLGEMM NFPGVINGDP QMLAEMAATM GKTVGGHYAS PDGVAFSAYV 
           PGIIGLGEMM NFPGVVNGDP QMLAEMAATM GKTVGGHYAS PDGVAFSAYV 
           PGIIGLGEMM NFPGVTAGDP KMLAEIAATQ GKTVGGHYAS PDGPAFAAYV 
           PGIIGLGEMM NFPGVSNADP QMLAEIAATQ NKTVGGHYAS PDGPAFAAYV 
           PGIVGLGEMM NFPGVSNADP KMLAEIAATQ GKTVGGHYAS PDGPAFAGYI 
           PGIVGLGEMM NFPGVSNADP KMLAEIAATQ GKTVGGHYAS PDGPAFAGYV 
           PGVIGLGEMM NFPGVAAGDP KMLAEIAATQ GKTVGGHYAS PDGPDFAAYV 
           PGIIGLGEMM NFPGVANGDP KMLAEIAATQ GKTVGGHYAS PDGPDFAAYV 
           PGIIGLGEMM NFPGVAHGDP KMLAEIAATQ GKTVGGHYAS PDGPDFAAYV 
           PGIIGLGEMM NFPGVTNADP KMLAEIAATQ GKTVGGHYAS PDGPAFAAYV 
           PGIIGLGEMM NFPGVVHGDP KMLAEIAATQ NKTVGGHYAS PDGPNFHAYA 
           PGIVGLGEMM NFPGVVNGSQ QMLAEIAATQ GKTVGGHYAS PDGPAFHAYA 
           PSGIGLAEFM NYPGVIHRDP GAMAKLRAFA GGHIDGHCPL LSGRDLNAYV 
           ESGLGLAEFM NYPGVIHRDP GCMEKLALFD GGHIDGHCPL LSGRDLNAYV 
           RSGIGLAEVM NYPGVIHRDP GMMAKLRLFE GAHVDGHCPQ LSGRDLNAYC 
           AAVIGLAEVM NYPGVIHQDP RIMAKLEMFK GGHIDGHAPM LSGKDLNAYI 
           PQVIGLAEFM NYPGVVFQDP GCMAKLEAFR GRHIDGHCPQ LGGKDLNAYV 

           AGGAADDHEG TSEADAIARV RNGMRSMMRL GSAWYDVESQ ITAVTEKDPR 
           AGGAADDHEG TAEADAIARV RNGMRSMMRL GSAWYDVESQ ITAVTQKDPR 
           AGGPADDHEG TCEADAIARM RQGMRSMIRL GSAWYDVETQ ITAITEKDSR 
           AGGPADDHEG TCEADAVARM RQGMRSMIRL GSAWYDVKTQ ITSITEKDPR 
           AGGPADDHEG TCEADAIARM RQGMRSMIRL GSAWYDVESQ ITAITEKDPR 
           AGGPADDHEG TCEADAIARM RQGMRSMIRL GSAWYDVESQ ITAITEKDPR 
           AGGPADDHEG TCEADVIARM RQGMRAMVRL GSAWYDVEAQ ITAITEKDPR 
           AGGPADDHEG TCEADAIARM RQGMRAMVRL GSAWYDVEAQ ITAITEKDPR 
           AGGPADDHEG TCEADAITRM RQGMRAMVRL GSAWYDVEAQ ITAITEKDPR 
           AGGPADDHEG TCEADAIARV RQGMRSMMRL GSAWYDVETQ ITAVTEKDPR 
           AGGPADDHEG TCEADAIARV RQGMRSMMRL GSAWYDVETQ ITAVTEKDPR 
           AGGPADDHEG TSETDAMARM RQGMRSMIRL GSAWYDIESQ ITAITERDPR 
           AAGIRTEHEA TSAAEAREKL QKGMRVLIRE GSVSKDLEAL APLLTERTAP 
           AAGIRTEHEA TSAPEALEKL RKGMRVLIRE GSVSKDLHAL QPLLDERTAP 
           SAGIRTEHEA TTPEEAREKL QRGMRILIRE GSVSKDLDAL QALLTDVTAP 
           AAGIRTEHEA TTADEAREKL QKGLRVLIRE GSVSKDLDAL LPLLNERTAS 
           AAGIRTEHEA TTAEEAREKL RKGMRVLIRE GSVSKDLHAL QPLLTDVTSA 

           NFILCTDDCM AGTLVNDGHM NRVLRHAIAC GCDPVIALQM ATINTATHFG 
           NFILCTDDCH SGTLVNDGHM NRVVRHAIAC GCDPLVALQM ATINTATHFG 
           NMILCTDDCH SGTLVNDGHM NRVVRHAIDC GCDPLVALQM ATINTATHFG 
           NMILCTDDSH SGTITNEGHM NRVVRHAIDC DCDPLIALQM ATINTATHFG 
           NMILCTDDCH SGTLVNDGHM NRVVRHAIEC GCDPLVALQM ATINTATHFG 
           NMILCTDDCH SGTLVNDGHM NRVVRHAIEC GCDPLVALQM ATINTATHFG 
           NFILCTDDCH SGTLVNDGHM NRVVRHAIDC GCDPVIALQM ATINTATHFG 
           NFILCTDDCH SGTLVNDGHM NRVVRHAIDC GCDPLVAIQM ATINTATHFG 
           NFILCTDDCH SGTLVNEGHM NRAVRHAIDC GCDPLIAIQM ATINTATHFG 
           NFILCTDDCH SATLVNDGHM NRVVRHAIAC GCDPLIALQM ATINTATHFG 
           SFILCTDDSH SGTLVNDGHM NRVVRHAIAC GCDPLIALQM ATINTATHFG 
           NMIICTDDCF AKTLVEDGHM NRAVRHAIDC GCDPLIALQM ATINTATHFG 
           YMCLCTDDRN PLDIAEHGHL DYMIRTLIAR GAPPLAVYRA ASLSAAEAFE 
           YMCLCTDDRN PLDIGEHGHL DYMIRELIRL GTPPLAAYRA ATLSAAEAFG 
           YMCLCTDDRN PLDIAEEGHL DHMIRRLIAL GSSPLATYRA ASLSGAEAFG 
           YMCFCTDDRN PLDIGEHGHL DYMIRTAIAR GTSPVAVYRA ASLSAAEAFG 
           YMCLCTDDRN PLDIGEHGHL DYMIRELIRL GCPPLAVYRA ASLSAAEAFG 

           LEEIGSIAPG RRADVILTSD LTTLPIEDVI ARGRTVARVE CPHYTWPDDA 
           LEELGSITPG RRADVILTSD LVTLPIEHVI ARGKTVALVD CPHYDWPDDA 
           LEEIGSLTPG RRADVILTSD LETLPIETVI ARGQIVAEVD CPHYDWPPHA 
           LEEIGSLTPG RRADVILSSD LKTLPVEMVI ARGAVVAEVD CPHFDWPDMA 
           LEEIGSITPG RRADIILTSD LRTLPIETVI ARGQVVAEVE CPHFDWPAAA 
           LEEIGSITPG RRADIILTSD LRTLPIETVI ARGQVVAEVE CPHFDWPAAA 
           LEDIGSLTPG RRADVILTSD LKTLPIELVI ARGQIAAKVE CPHLDWPESA 
           LEELGSITPG RRADVILTSD LKSLPIEVVV ARGQIVAEVD CPHLDWPDSA 
           LEEIGSITPG RRADIILTSD LKTLPIEVVI ARGQIVAEVE CPHLDWPESA 
           LEELGSTAPG RRADVILTSD LRDLPIELVI ARGQVVAEVD CPHYDWPDTA 
           LEELGSIAPG RRADMILTPS LTELQIERVY ARGALVAEVA CPHLDWPDHA 
           LEEIGQIAPG RRADMIVTRD LRTLPIEVVY ARGQRVAQVE CPHLDWPTDT 
           LKDRGLIAPG LRADIVALRS LEECRAEAVF CGGVRVNEAF AARDTIPPVG 
           LKDRGMIAPG KRADIVAVGS LEACDARMVM AGGVVLSEAF AARQGIEPVG 
           LKDRGLIAPG RRADIVAVGT LEACDVRLVL CGGRVADATF AARYEIPPIG 
           LKDRGLIAPG QRADIAALGS LENCDAKMTF CGGIHAAEAF YARKITPPIG 
           LKDHGQIAPG KRADIVALRD VSACRAEMVI SDGVVMGDAF AARRITPPVG 

           RKTVLGPSDF AIQANKVKAK VIGVVENQAP TEALTAELPV VDGLVGDTYQ 
           RQTVLDHADF AVHANSVVAK VIGVVENQAP TEALTAELPV VDGVAGDTYQ 
           RQTVLGADDF QITANAVTAN VIGVVENQAP TRALKFELPV TEGRVGEVCQ 
           RSTVLAADDF DIAANAVTAN VIGVVENQAP TRALKFELPV TEGRVGEVCQ 
           RQTVLGPDDF TINANAVTAN VIGVVENQAP TKALKFELPV TEGRVGDVAQ 
           RQTVLEPDDF TINANAVTAN VIGVVENQAP TKALKFELPV TEGRVGDVAQ 
           RGTVLSAEDF EIAANAVTAN VIGVVENQAP TKALQAELPV QNGLVGDTCQ 
           RGTVLSARDF EISANAVTAN VIGVVENQAP TKALQAELPV VDGLVGDVCQ 
           RGTVLAATDF ELAANAVTAN VIGVVENQAP TKALKAELPV RDGLVGDVCQ 
           RGTVLSARDF EIAANRVRAN VIGVVENQAP TKALKAELPV REGLVDDVCQ 
           RNTVLEGADF EIAANTVTAK VIGVVENQAP TKALTADLQV SNGIVNDIAQ 
           RHSVLTAADF EIRSAEVTAN VIGVVENQAP TKALTQTLPV RHGVVDGIAQ 
           RNSVVEPEAF RCAGNREDTD VIGILEGKIL TEHLHADIPI VDGDKRDLVR 
           RASVVRAADF RHRGNKVETD VIGIREGQIL TDHLHEDIAI ADGDKRDLVR 
           RNSVVRPEDF RHAGNRAETD VIGILNGKIL TEHLHEEIAP QNGDKRDLVR 
           RKSVVTAVDF RTTSNRAETD VIGVIPGKII TDHLYEVIEP RNGDKRDLIK 
           HGSVLRPEQF RTGGNRPKTD VIGIIPGKII TEHLTEIIEI ENGDKRDLVK 

           IALVERHQGT GKVVNGFVSG FGYMAMASTV AHDSHHMIVV GTDRAMMAAA 
           IALVERHRAT GKVVNGFVSG FGYMAIASTV AHDSHHMIVV GTDRALMAKA 
           IALVERHRGT GTVVNALVSG FGYMAMASTV AHDSHHMIVV GTDTKHMAMA 
           IALVERHRAM GTVTNAFVSG FGYMAMASTV AHDSHHMIVV GTDAEQMALA 
           IALVERHRAT GSVTNAFVSG FGYMAMASTV AHDSHHMIVV GTDADDMARA 
           IALVERHRAT GSVTNAFVSG FGYMAMASTV AHDSHHMIVV GTDAEDMARA 
           IALVERHRAT GGVTNAFVSG FGYMAMASTV AHDSHHMIVV GTDRDQMALA 
           IALVERHRAT GGVTNAFVSG FGYMAMASTV AHDSHHMIVV GTDRAQMALA 
           IALVERHRAT GGVTNAFVSG FGYMAMASTV AHDSHHMIVV GTDRTQMALA 
           IALVERHRAT GGVTNAFVSG FGYMAMASTV AHDSHHMIVV GTDREQMALA 
           IALVERHRGT GDVTNGFVSG FGYMAIASTV AHDSHHMIVV GTSRRDMALA 
           IALVERHRGT GGVTNAFVSG FGYMAMASTV AHDSHHMIVV GTDRAMMAKA 
           IAVIERHGIN GNIATGFVQG FGLGAIASTV CHDHHNIACV GVDYDDLALA 
           IAVVERHGKN GNIATGFVRG FGLGAIASTV CHDHHNIACV GVSYEDMAVA 
           IAVVERHGKN GNIATGFVQG FGLGAIASTV CHDHHNIVCV GVDYADMAVA 
           IAVIERHGIN GNIATGFVKG FGLGAIASTV CHDHHNIACV GANYHDMALA 
           IAVAERHGIN GNVATGFVKG FGLGAIASTV CHDHHNIAVV GAEYGDMAHA 

           GNRLGDVGGG VTVWKDGKEL ALVELPIAGL MSDSPAAEVA AKADQMVAAM 
           ANRLGQVGGG VTVWKDDAEL ALVELPIAGL MSDSPAAEVA AKADAMVAAM 
           ANRLREVGGG ITIFKDGAEL AMVELPIAGL MSDNPASEVA AKTEAMMQAM 
           ANRLREVGGG ITIFRDGEEL ALVALPIAGL MSDRPAAQVA ADADALVQAM 
           ANRLGEVGGG IVLFKDGVEL ALVELPIAGL MSDRPAAEVA AKADKMMQAM 
           ANRLGEVGGG IVLFKDGVEL ALVELPIAGL MSDRPAAEVA AKADKMMQAM 
           ANRLAEVGGG ITIFRDGAEL ALVELPIAGL MSDSPATEVA AKAQKMVEAM 
           ANRLAEVGGG ITIFREGQEL ALVELPIAGL MSDSPATEVA AKAQKMVDAM 
           ANRLAEVGGG ITIFRDGAEL ALVELPIAGL MSDSPASEVA ANAQKLVEAM 
           ANRLAEVGGG ITIWRDGQEL ALVELPIAGL MSDSPAAEVA AKAQAMVEAM 
           ANRLGEVGGG ITVFRDGKEI ALVELPVAGL MSDEPAETVA AKAQNMVEAM 
           AMRLGEVGGG ITLWQDGTER ALVELPIAGL MSDRPATEVA AKVTQLVEAM 
           ANRLSEIEGG FVVAEGGAVR AELALPVAGL MSLEPFEDVR DRLEALRAAA 
           ANRLGEIEGG FVVVRDGAVL AELALPVAGL MSLEPFEAVR DSLESLRAAA 
           VNRLGKIEGG FIVVEGGQVR AELALPMAGL MSLERFELVR DRLIGLRAAA 
           ANRMTVLEGG FVVTENGKIL AELALPVAGL MSLEPFEHVR EKLEILRAAA 
           ANRLAELQGG FVVVRDGAVL AELALPVAGL MSDQPFEVVH DRLVELREAA 

           AACGCTLNNA YMQHSLLALV VIPSLRISDL GLVDVDKFE
           AACGCTLNNA YMQHSLLALV VIPALRISDL GLVDVTRFE
           RDCGCTLNNA YMQHSLLALV VIPELRISDL GLVDVRSFE
           VDCGCKLNNA YMQHSLLALV VIPELRISDL GLVDVQKFE
           RDCGCTLNNA YMQHSLLALV VIPELRISDL GLVDVRTFE
           RDCGCTLNNA YMQHSLLALV VIPELRISDL GLVDVRTFE
           EACGCKLNNA YMQHSLLALV VIPELRISDL GLVDVRSFE
           EACGCTLNNA YMQHSLLALV VIPELRISDL GLVDVRSFK
           QACGCTLNNA YMQHSLLALV VIPELRISDL GLVDVRSFK
           AACGCTLNNA YMQHSLLALV VIPELRISDL GLIDVRSFE
           AACGCTLNNA YMQHSLLALV VIPELRISDL GLVDVTKFE
           EAAGCTLNNA YMQHSLLALV VIPELRISDL GLVDVRTFE
           RALGVTLEEP FLQLAFLALP VIPALKITDR GLVDVNRFE
           TSLGVTLEEP FLQLAFLALP VIPALKITDR GMVDVTKFE
           KSLGVTLQEP FLQLAFLALP VIPALKITDR GLVDVTRFE
           KSLGVTLEEP FLQLSFLALP VIPMLKITDR GMVDVAKFE
           KGLGVTLDEP FLQLAFLALP VIPALKITDR GMVDVTKFE
