# Supplementary material for: Phylogenomic Analysis of Marine Roseobacters
Source: PLoS One. 2010 Jul 15;5(7):e11604. doi: 10.1371/journal.pone.0011604 (PMC2904699; doi:10.1371/journal.pone.0011604)
Supplement: File S1 — Protein sequence alignment of 109 HGT genes. Alignment was filtered by Gblocks to obtain reliable alignment regions for NJ or ML phylogenetic analyses. (0.20 MB ZIP) [file pone.0011604.s007.zip › 109HGTALIGN/ort882.txt]

    17    361
RHB        MGIVGLPNVG KSTLFNALTR TAAAQAANFP FCTIEPNVGE VAVPDARLDK 
SSE        MGIVGLPNVG KSTLFNALTK TAAAQAANFP FCTIEPNVGD VAVPDTRLDK 
DSH        MGIVGLPNVG KSTLFNALTR TAAAQAANFP FCTIEPNVGE VAVPDPRLDR 
RDE        MGIVGLPNVG KSTLFNALTR TAAAQAANFP FCTIEPNVGE VAVPDARLDK 
RLO        MGIVGLPNVG KSTLFNALTR TAAAQAANFP FCTIEPNVGE VAVPDVRLDK 
OIN        MGIVGLPNVG KSTLFNALTR TAAAQAANFP FCTIEPNVGE VAVPDARLDT 
PGA        MGIVGLPNVG KSTLFNALTK TASAQAANFP FCTIEPNVGE VGVPDARLDK 
RGR        MGIVGLPNVG KSTLFNALTK TASAQAANFP FCTIEPNVGE VGVPDPRLDK 
SIL        MGIVGLPNVG KSTLFNALTK TASAQAANFP FCTIEPNVGE VGVPDARLDK 
SPO        MGIVGLPNVG KSTLFNALTR TAAAQAANFP FCTIEPNVGE VGVPDARLDK 
OBA        MGIVGLPNVG KSTLFNALTR TAAAQAANFP FCTIEPNVGE VAVPDARLET 
SUL        MGIVGLPNVG KSTLFNALTK TAAAQAANFP FCTIEPNVGE VAVPDSRLDK 
OAN        MGIVGMPNVG KSTLFNALTR TAAAQAANFP FCTIEPNVGE VAVPDKRLDK 
ROS        MGIVGLPNVG KSTLFNALTR TAAAQAANFP FCTIEPNVGE VAVPDARLDK 
RCC        MGIVGLPNVG KSTLFNALTK TAAAQAANFP FCTIEPNVGD VAVPDARLDK 
LVE        MGIVGLPNVG KSTLFNALTK TAAAQAANFP FCTIEPNVGD VAVPDARLDK 
JAN        MGIVGLPNVG KSTLFNALTR TAAAQAANFP FCTIEPNVGD VAVPDARLDK 

           LAEIAKSKEI IPTRMTFVDI AGLVKGASKG EGLGNQFLAN IREVDAIAHV 
           LAGIAGSKQI IPTRMTFVDI AGLVKGASKG EGLGNQFLAN IREVDAIAHV 
           LAEIAGSKQV IPTRMTFVDI AGLVKGASKG EGLGNQFLAN IREVDAIAHV 
           LADIAKSKQI IPTRMTFVDI AGLVKGASKG EGLGNQFLAN IREVDSIAHV 
           LADIAKSKQI IPTRMTFVDI AGLVKGASKG EGLGNQFLAN IREVDSIAHV 
           LAEIAKSKSI IPTRMTFVDI AGLVKGASKG EGLGNQFLAN IREVDAIAHV 
           LAAIAGSKQI IPTRMTFVDI AGLVKGASQG EGLGNQFLAN IRETDAIAHV 
           LAAIAGSKQI IPTRMTFVDI AGLVKGASKG EGLGNQFLAN IREVDAIAHV 
           LAAIAQSKQI IPTRMTFVDI AGLVKGASKG EGLGNQFLAN IREVDAIAHV 
           LAAIAKSKQI IPTRMTFVDI AGLVKGASKG EGLGNQFLAN IREVDAIAHV 
           LAGIAKSKEI IPTRMTFVDI AGLVKGASKG EGLGNQFLAN IREVDAIAHV 
           LAAIAGSKQI IPTRMTFVDI AGLVKGASKG EGLGNQFLAN IRETDAIAHV 
           LAAIAGSKSI IPTRMTFVDI AGLVKGASKG EGLGNQFLAN IRETDAIAHV 
           LAEIAGSKQI IPTRMTFVDI AGLVKGASKG EGLGNQFLAN IRETDAIAHV 
           LAAIASSKQI IPTRMTFVDI AGLVKGASKG EGLGNQFLAN IRECDAIAHV 
           LAAIAGSKQI IPTRMTFVDI AGLVKGASKG EGLGNQFLAN IRECDAIAHV 
           LAAIAASKSV IPTRMTFVDI AGLVKGASQG EGLGNQFLAN IRETDAIAHV 

           LRCFEDGDVT HVEGRVNPVE DAQTIETELM LADMESIEKR LQNIVRKVRG 
           LRCFEDDDVT HVDGRVDPVS DADTIETELI IADMESLEKR LQNIVRKVRG 
           LRCFEDGDVT HVEGRVDPIA DAATIETELM LADMESIEKR LQNIVRKVRG 
           LRCFEDGDVT HVEGRVDPVA DAETIETELM LADLESIEKR LQNIVRKVRG 
           LRCFEDGDVT HVEGRVDPVA DAETIETELM LADLESIEKR LQNIIRKVRG 
           LRCFEDGDVT HVEGRVDPVA DAETIDTELM LADIESIEKR LQNIVRKVRG 
           LRCFEDGDVT HVDGRVDPVA DAEVIETELM LSDLESIEKR RANLVRKLKG 
           LRCFEDGDVT HVEGRVDPVA DAETIETELM LADLESIEKR RANLVRKLKG 
           LRCFEDGDVT HVDGRVDPVA DADTIETELM LADLESIEKR RANLVRKLKG 
           LRCFEDGDVT HVEGRVDPVA DAETIETELM LADLESIEKR RANLVRKLKG 
           LRCFEDGDVT HVEGRVDPVA DAETIEMELM LADLESIEKR RANLVRKLKG 
           LRCFEDGDVT HVEGRVDPVA DAETIDTELM LADLESIEKR RAGLVRKIKG 
           LRCFEDGDVT HVDGRVDPVA DAETIETELM LADLESIEKR LQNLIRKTRG 
           LRCFEDGDVT HVEGRVDPVA DADTIETELM LADLESVEKR RAGLQRKIKG 
           LRCFEDDDIT HVEGRVDPVE DAEVIETELM LADLESIEKR LQNLVRKVRG 
           LRCFEDDDIT HVEGRVDPVE DAATIETELM LADLESIEKR LANLMRKVKG 
           LRCFEDGDVV HVDGRVDPIA DAETIETELM LADLESIEKR MVNLVRKVRG 

           GDKEAVQQER LMKAAMEALE AGQPARTVEV DAEDAKAWKM LQLLTTKPIL 
           GDKEAVQQER LMKMALEVLE QGKPARVVEV DAEDAKAWRM LQLLTAKPVL 
           GDKEAVQQER LMRAAMAALE EGKPARAVAV DAEDAKAWRM LQLLTTKPIL 
           GDKEAVQQQR LMEAAKAALE DGRPARVVEV DAEDRKAWNM LQLLTSKPVL 
           GDKEAVQQQR LMEAAKSALE DGRPARVIDV DAEDRKAWNM LQLLTSKPVL 
           GDKEAVQQER LMRKALEALE AGNPARVVEV DEDDAKAWRM LQLLTTKPVL 
           NDKEAQQQDR LLADAQAMLE EGKPARLVEV DAEDAKAWKM LQLLTTKPVL 
           NDKEAQQQDR LLATAQDMLE SGKPARLVEV DAEDAKAWKM LQLLTTKPVL 
           NDKEAQQQDR LLAAAQAMLE DGKPARLVEV DAEDQKAWTM LQLLTTKPVL 
           NDKDAQQQDR LLAVAQAALE DGKPARVVEV SDEDAKAWKM LQLLTTKPVL 
           NDKEAAQQDR LLAAAQAVLE EGRPARVVEV DAEDAKAWNM LQLLSTKPVL 
           NDKDAAQQDR LLAAAQEAIE NGKPARTVEV DADDAKAWRM LQLLTTKPVL 
           GDKDAVQQVR LLEAAKVALE EGQPARTVDV DEDDVKAWKL LQLLTTKPVL 
           GDKDAVQAER LLAQAQAALE QGRPARTVQV DAEDTKAWKM LQLLTAKPIL 
           GDKEAVQQVK LLELAQAALE NGKPARTVEV DDDDAKAWKM LQLLTTKPVL 
           GDKDAVQQVR LLEAAQAALE QGKPARTVAV DADDAKAWRL LQLLTIKPVL 
           GDKEAVQQER LLNAAKAALE DGKPARTVDV AGEDAKAWKM LQLLTTKPIL 

           YVCNVGEDEA AEGNEHSAAV AEMAAEQGAA SVVISAKIEE EISQLDAEEQ 
           YVCNVDEGDA SEGNALSAKV FEMAAEQGNS AVVISAKIEE EISQLDADEA 
           YVCNVDEASA GSGNAHSKAV ATMAAEQGAA HVVISAQIEE EISQLDPEEA 
           FVCNVGEAEA ATGNAHSAKV AEMAAAQGNS HVVISAQIEE EISQLEPEEA 
           FVCNVGEAEA ATGNAHSAKV AEMAAAQGNS HVVISAQIEE EISQLEPDEA 
           YVCNVGEAEA AEGNDHSAKV AEMAAAQGNS HVVISAQIEE EISQLEAEEA 
           YVCNVGESES VEGNEYSAKV AEMAAGQGNS HVIISAQIEE EISQLEPEEA 
           YVCNVGESES VDGNEHSAKV ADMATAQGNA HVIISAQIEE EISQLEPEEA 
           YVCNVGESES VEGNAHSAKV AEMAAAQGNA HVIISAQIEE EISQLEPEEA 
           YVCNVGEAEA AEGNAHSARV AEMAAAQGNS HVIISAQIEE EISQLEDDEA 
           YVCNVAEDEA AEGNAHSAAV AEMAAAQGNS HVIISARIEE EISQLDPEEA 
           YVCNVGESEA AEGNALSAKV AEMAAAQGNS HVVISAQIEE EISQLEPEEA 
           YVCNVGEAEA AEGNAHSLAV AEMAASQGNA HVIISAQIEE EISQLEDDEA 
           YVCNVDEANA ATGNAHSDAV AKMAADQGAA SVVISAQIEE EISKLEPDEA 
           YVCNVEEDSA GSGNSQSARV AEMAAAQGNS HVVISARIEE EISQLEAEEA 
           YVCNVEENSA GSGNSQSARV AEMAAAEGNS SVVISARIEE EISQLDAEEA 
           YVCNVEEENA GSGNAESARV AEMAAAQGNS HVVISAKIEE DISQLESDDA 

           AMFLDELGLE QAGLDRLIKA GYDLLHLQTY FTVGPKEARA WTIKEGTAAP 
           QEFLGELGLE EAGLDRLIKA GYALLGLQTY FTVGPKEARA WTIREGTGAP 
           EMFLSEMGLE EAGLDRLIKA GYALLHLETY FTAGPKEARA WTIPAGTHAP 
           EMFLDEMGLS EAGLDRLIQA GYALLHLETY FTVGPKEARA WTIPQGTTAP 
           EMFLDEMGLS EAGLDRLIQA GYKLLHLETY FTVGPKEARA WTIPQGTTAP 
           EMFLEEMGLK EAGLDRLIRA GYELLHLETY FTVGPKEARA WTIKTGTSAP 
           EMFLSEMGLA EAGLDRLIRA GYELLHLETY FTVGPKEARA WTIRTGTAAP 
           EMFLSEMGLA EAGLDRLIRA GYELLKLETY FTVGPKEARA WTIRTGTAAP 
           QMFLDEMGLA EAGLDRLIRA GYELLHLETY FTVGPKEARA WTIRSGTAAP 
           AMFLEEMGLE EAGLDRLIKA GYALLHLETY FTVGPKEARA WTIRQGTAAP 
           EMFLGEMGLE EPGLDRLIRA GYDLLHLETY FTVGPKEARA WTIRTGTAAP 
           SMFLDEMGLE EAGLDRLIRA GYELLHLETY FTVGPKEARA WTIKAGTSAP 
           VMFLEEMGLA EAGLDRLIKA GYELLHLETY FTVGPKEARA WTVSAQTKAP 
           EMFLTEMGLD EAGLDRLIRA GYELLHLETY FTVGPKEARA WTIPAGTPAP 
           EMFLEEMGLE EAGLDRLIRA GYELLHLQTY FTVGPKEARA WTIKEGTSAP 
           TMFLDEMGLE EPGLDRLIRA GYALLHLQTY FTVGPKEARA WTIKAGTSAP 
           EMFLEELGLE EPGLDRLIRA GYELLNLQTY FTVGPKEARA WTIKEGTLAP 

           QAAGVIHGDF ERGFIRAETI AYDDYIALGG ENGAKDAGKM RAEGKSYVVK 
           QAAGVIHGDF EKGFIRAETI AYDDYVTLGG EGPAKDAGKM RAEGKGYVVQ 
           QAAGVIHGDF ERGFIRAETI AYDDYVALGG EQAAKEAGKM RAEGKSYVVK 
           KAAGVIHGDF EKGFIRAETI AYDDFVSLGG ESAAKEAGKM RAEGKAYVVK 
           KAAGVIHGDF EKGFIRAETI AYDDFVSLGG ESAAKEAGKM RAEGKAYVVK 
           KAAGVIHGDF EKGFIRAETI AYDDFIGLGG EGPAKEAGKM RAEGKSYIVK 
           QAAGVIHGDF EKGFIRAETI AYEDFIAHNG EQGAKEAGKM RAEGKGYVVK 
           QAAGVIHGDF EKGFIRAETI AYDDYIAANG EQGAKEAGKM RAEGKSYIVK 
           QAAGVIHGDF EKGFIRAETI AYDDYIACGG ESGAKEAGKM RAEGKSYIVK 
           QAAGVIHGDF EKGFIRAETI AYDDYIACNG EQGAKEAGKM RAEGKSYVVK 
           QAAGVIHGDF EKGFIRAETV AYDDFVACNG EAGAREAGKL RAEGKGYVVK 
           KAAGVIHGDF EKGFIRAETI AYDDFVALGG EGPAKEAGKM RAEGKSYTVK 
           QAAGVIHGDF EKGFIRAETI AYDDFVTLGG EQPAKEAGKM RAEGKSYVVK 
           KAAGVIHGDF ERGFIRAETI AYDDFVGLGG EQKAKDAGKM RSEGKSYVVK 
           QAAGVIHGDF ERGFIRAETI AYDDFVTLGG EQPAKEAGKM RAEGKAYIVK 
           QAAGVIHGDF ERGFIRAETI AYDDFVGLGG EQPAKEAGKM RAEGKTYTVK 
           AAAGVIHGDF EAKFIRAETI AYGDYVELGG ENPAKDAGKM RAEGKAYVVK 

           DGDVLHFLFN A
           DGDVLHFLFN T
           DGDVLHFLFN T
           DGDVLHFLFN T
           DGDVLHFLFN T
           DGDVLHFLFN T
           DGDVLHFLFN T
           DGDVLHFLFN T
           DGDVMHFLFN T
           DGDVLHFLFN T
           DGDVLHFLFN A
           DGDVLHFLFN T
           DGDVLHFLFN T
           DGDVLHFLFN T
           DGDVMHFLFN T
           DGDVLHFLFN T
           DGDVLHFLHG G
