# Supplementary material for: Phylogenomic Analysis of Marine Roseobacters
Source: PLoS One. 2010 Jul 15;5(7):e11604. doi: 10.1371/journal.pone.0011604 (PMC2904699; doi:10.1371/journal.pone.0011604)
Supplement: File S1 — Protein sequence alignment of 109 HGT genes. Alignment was filtered by Gblocks to obtain reliable alignment regions for NJ or ML phylogenetic analyses. (0.20 MB ZIP) [file pone.0011604.s007.zip › 109HGTALIGN/ort884.txt]

    17    157
SIL        VFGGDADPLA IQIPYNVLLK RLKAGRFKST LFNLKVEGHD DVRVICRDVQ 
SSE        VFGGDKEPLA INIPFNVLLK RLKQGRFKST LFNLQVEGHE DVRVICRDVQ 
ROS        VFGGDKEPLP INIPFNALLK RLKKGRFKST LFNLQVEGQD DVRVICRDVQ 
SPO        VFGGDNEPLP IQIPFNRLLK MLKAGRFKST LFNLKVEGHE DVRVICRDVQ 
PGA        VFGGDADPVS IQIPFNELLK KLKAGRFKST LWNLKVEGQE DVRVICRDVQ 
RGR        VFGGDAEPMS IQIPFNELLK KLKAGRFKST LWNLKVEGQE DVRVICRDVQ 
DSH        VYGGGADPQP IQIKFNELLR RLKAGRFMAT LFNLKVEGQE DVRVICRNVQ 
OBA        VYGGDNDPLP IQIPFNDLLK KLKAGRFLAT LWNLKVDGHD DVRVICRNVQ 
RHB        MYGGDVDPLP ININFNMLLK KLKDGRFLST LFNLKVEGQD DVRVICRNVQ 
RCC        VYGGGADPQS IIIPFNYLLT KLRKGGFMST LHNLKIEGEE DVRVICRGVQ 
LVE        VYGGGIDPQS INIPFNYLLT TLRKGRFMST LFNLKVEGQD DVRVVCRGVQ 
RDE        VFGGDVDPLP INIPFNVLIK KLREGRFKST LFNMKVEGHD DVRVICRDVQ 
RLO        VFGGDVDPLP INIPFNVLIK KLREGRFKST LFNMKVEGHD DVRVICRDVQ 
SUL        VFGGDLDPLP INLDFNKLLT KLRAGRFKAT LFNLKVEGQE DVRVICRDVQ 
OIN        VFGGDNEPLP INIPFNKLLT RLRQGRFKAT LFNLKVEGHD DVRVICRDVQ 
JAN        VYGGGIDPLA INIPFNVLLK RLKDGRFLST LFNMKVEGQD DVRVICRNVQ 
OAN        VYGGGEDPIA INVPFNVLLK RLQAGRFLST LFNLKVEGHD DVRVICRNVQ 

           RDVVKDLPTH FDLMRLRRTS KINLFIPVEF INEEECVGLK RGGVLTVVRA 
           RDIVKDLPTH VDFMRLRRTS KVNLFIPVEF INEETAPGIR KGGVLTVVRP 
           RDVVKDLPTH VDLMRLRRTT RINLFIHVDF INHENCPALR KGGVLTVVRN 
           RDVVKDLPTH LDLMRLRRTS RIKLFIHVDF VNHAAAPGLK KGGVLTVVRP 
           RDVVKDLPTH FDLMRLRRTS KVNLFVPVEF INEEEAPGIK RGGVLTAVRP 
           RDVVKDLPTH FDLMRLRRTS KVNLFVPVEF INEEAAPGIK RGGVLTAVRP 
           RDVVKDLPTH LDLMRLRRTS KVNLFIPVEF INEGAAPGIK KGGVLTAVRP 
           RDVVKDLPTH LDLMRLRRTS RVNLHIPVEF INEDAAPGIK RGGVLTVVRA 
           RDVVKDLPTH VDFLRLRRTS RINLFIPVEF INEEKAPGVK KGGVVVHVRP 
           RDVVKDLPTH IDLMRLKRTS RVNIFIPVEF LNAETCPGVK KGGVLTVVRN 
           RDVVKDLPIH IDLMRLKRTS RVNLFIPVEF INGDTCPGIK KGGVLTVVRN 
           RHVVKDLPTH IDFMRLKRTT KINLFIAVEV EGEDVAPGLK KGGVLTLIRP 
           RHVVKDLPTH IDFMRLKRTT QINLFIAVEV DGEEEAPGLK KGGVLTLIRP 
           RHVVKDLPTH VDLMRLKRTT KINLFIQVEV EGEEVSPGLK KGGVLTLVRP 
           RHVVKDLPTH IDLMRLKRTT KINLFINVEV KGEEECPGLK KGGVLTLVRP 
           RDVVKDLPTH VDFMRLKRTS KIALFIPVEV IGEEECPGLK KGGVLTMVRP 
           RHIVKDLPTH LDFMRLKRTT KINLFIGVEF INEDECPALK EGGVLIPVRN 

           EVELVVTAGD IPEKLTVDLT GKIGDVIHIS DVTLPEGSKP TIDRDFVIAN 
           EVELVVTAGD IPEKVVVDLG NMIGDIVHIN DVTLPEGSKA TIDRNFVIAN 
           EVELTVTAGD IPDHLTVDLS KIIGDVVTIS MIDLPEGSEP VIDRDFVICN 
           EVELEVTAGD IPESITVDLT GLIGDVVTIS SVTLPAGAKP TVERDFVIAN 
           EVELVVTAGD IPEKLVVDLA GLVGDTVTIS AIKLPEGAKP TIDRDFVVAN 
           EVELVVTAGD IPEKLVVDLT GLIGDTVTIS SVTMPEGAKP TIDRDFVVAN 
           EVELRVTAGD IPESITVDLT GLIGDTVTIS SVTLPEGATP TIDRDFVIAN 
           DVELNVLAGD IPEKIVVDLT GLIGDTVTIS MVNLPDGVKP TIDRDFVIAN 
           EVELDVVAGD IPEKIVVDLA GRIGDVIHIS DVELPQGAKP TVERDFVIAN 
           EVELNVLAGD IPEHIEIDLT EVIGDTISIS DVTLPEGATP AIDRDFVIAN 
           EVEMDVLAGD IPDHLTVDLA NAMGDVIHIS DVTLPEGAKP VIDRNFVIAN 
           EVELIVTAGD IPDHVTIDIS EMIGDNITIS SVNLPEGAKP TIDRDFVIAQ 
           EVELIVTAGD IPDHITIDIS EMIGDNITIS SVNLPEGAKP TIDRDFVIAQ 
           EVELVVTAGD IPDHITIDVS ELIGDSLTIS SVKLPNGTKP VIDRDFVIAQ 
           EVELVVTAAD IPEFVTVDVT GLIGDSATIS RVDLPEGAKP TIDRDFVIAT 
           EVELRVTAGD IPEQITIDLT GLIGDTVTIS SVELPAGAKA TIDRDFVIAN 
           EVELIVTAGD IPEILTVDLT GLLGETITIS SIKLPAGAKA TIDRDFVIAN 

           ISAPSGL
           ISAPSGL
           ISAPSAL
           ISAPSGL
           ISAPSGL
           ISAPSGL
           IQAPSGL
           VSAPSGL
           ISAPSGL
           VQAPRAL
           ISAPRGL
           LSAPAGL
           LSAPAGL
           ISAPSGL
           VSAPAGL
           LTAPSGL
           LQAPAAL
