# Supplementary material for: Phylogenomic Analysis of Marine Roseobacters
Source: PLoS One. 2010 Jul 15;5(7):e11604. doi: 10.1371/journal.pone.0011604 (PMC2904699; doi:10.1371/journal.pone.0011604)
Supplement: File S1 — Protein sequence alignment of 109 HGT genes. Alignment was filtered by Gblocks to obtain reliable alignment regions for NJ or ML phylogenetic analyses. (0.20 MB ZIP) [file pone.0011604.s007.zip › 109HGTALIGN/ort896.txt]

    17    429
RCC        RLMTTTCALA MTASVAAADY TLHIIHTNDL HSRIEPINRF DSTCNAEDNA 
LVE        RLMTTSCALA LIAGSAAADY TLHIIHTNDL HSRIEPISAF DSTCNAEANA 
DSH        RILSSAAALA LTTGMATAEY TLHVIHINDL HSRIEPINRF DSTCSAEDET 
JAN        RILGSTAMMA AVAAPAAADT TLHLLHINDL HSRILPINRF DSTCGAEDDA 
SIL        RFLTSAAALG LTAGMAAAEY KLTILHTNDI HSRIESISKY DSTCGADDEA 
RDE        RFLSATAALA VTTGMAAAEY NLTILHTNDF HARFEPISRF DSGCSAEDDA 
RLO        RFLSATAALA VTTGMAAAEY NLTILHTNDF HARFEPISRF DSGCSGEDDA 
OIN        RFLTATAALA LTSGMAAAEY NLTILHTNDF HARFEPISKY DGPCGAEDNT 
OBA        RLLTGTAALA LTAGSAAADY SLTILHTNDF HARFEPISKY DSGCSAEDND 
SSE        RLMTSAAAFA LIAGAASADY SLTILHTNDF HARFEPISKY DSGCSAEDND 
RHB        RVLGSAAVLA LSSGMAWADF NLTILHTNDF HARFEPVSKY DSGCSAEDND 
PGA        RFLTSVAALG LTAGVAAADY KLTILHTNDF HSRFEPISKY DSGCREGDNA 
RGR        RLLTSVAALG LTAGVAAAEY QLTILHTNDF HSRFEPISKY DSGCREGDNA 
SPO        RFMTSVAALG LTAGMAAAEY KLTILHTNDF HARFEPISKY DSGCGAEDNA 
SUL        RFLTATAALA LTSGMAAADY SLTILHTNDF HARFEPISKY DGPCSAEDNT 
OAN        RLLTTSAAIT MIAGAAAADY SLTILHTNDF HARFEPISKY DSGCSAEDND 
ROS        LQLLHANDLE VAALDNAPNF AAIVDTFEDT FENTILLSAG DNYIPGPFFS 

           AGECFGGIAR VITDAGDQYQ GSLMYTTYKG DVEAEFMEQI GYDVMAVGNH 
           AGECFGGVAR VITDAGDQYQ GSLMYTTYKG EVEAEFMNVI GYDVMAVGNH 
           EGKCFGGVGR VATDAGDQFQ GSLMYTTYKG TVEAEFMEAI GFDVMAVGNH 
           AGECFGGVAR VATDAGDQFQ GSLMYTTYKG DVEAEFMEAI GFDVMAVGNH 
           EGKCFGGIAR VKTDAGDPFQ GSLFYTTYKG AAEAEFMEDI GYDVMAVGNH 
           EGKCFGGSAR LVTDGGDQFQ GTLFYTYYKG ALAAEMMNKM GYDAMTVGNH 
           EGKCFGGSAR LVTDGGDQFQ GTLFYTYYKG ALAAEMMNKM GYDAMTVGNH 
           AGECFGGSGR LMTDGGDQFQ GTLFYTQYKG ALAAEMMNQM GYDAMTVGNH 
           AGECFGGSAR LVTDGGDQFQ GTLFYTYYKG KLAAEMMNRM GYDAMTVGNH 
           AGECFGGSAR LQTDGGDQFQ GTLFYTYYKG KLAAEMMNQM GYDAMTVGNH 
           AGECFGGSAR LVTDGGDQFQ GTLFYTYYKG ALAAEMMNKM GYDGMTVGNH 
           EGKCFGGSAR LVTDGGDQFQ GSLYYTYYKG KVAAEMMNKL GYDGMTVGNH 
           EGKCFGGSAR LVTDGGDQFQ GSLYYTYYKG KVAAEMMNKL GYDGMTVGNH 
           EGKCFGGTAR LVTDGGDQFQ GTLFYTYYKG KVAAEFMNKL GYDAMTVGNH 
           AGECFGGTAR LVNDGGDQFQ GSLFYTHYKG KMAAEMMNML GYDGMTVGNH 
           AGDCFGGTAR MVNDGGDQFQ GTLFYTYYKG AMAAEFMNLL NYTAMTVGNH 
           TAADFSMGAT LTALGQDLTG VTLDITEGPG RVDITIMNIL GFDASAVGNH 

           EFDDGDEGLR KLTDFPVISG NIDVSSSVLD VGGERIGIIS ALAADTVETS 
           EFDDGDAGLR KLTDFPVISG NIDVAGSVLE IGGQRIGIIS ALASDTVETS 
           EFDDGPIKLA EFVDFPVISG NLDLTGEVLE VGGERIGIVS ALATDTVETS 
           EFDDGPENLA RFAEFPIISG NLDLSQSVLD VNGTQVGVIS ALAVDTAETS 
           EFDDGPAGLQ QFVDFPVISG NLDLSSEVLE VGGEKIGIIS ALATDTVETS 
           EFDDGPEVLR GFIDFPVLMS NADVTREVIE RGGERLGLIG LTPQDTDELA 
           EFDDGPEVLR GFIDFPVLMS NADVTREVIE RGGERLGLIG LTPQDTDELA 
           EFDDGPEVLR GFMDFPVLMS NADVSGEVIE KGGEQIGLIG LTPQDTHELA 
           EFDDGPEVLR GFMDFPVLMS NADVSGEVIE QGGERIGLIG LTPQDTPELA 
           EFDDGPEVLR GFVDFPVLMS NADISGEVIE KGGEKIGLIG LTPQDTDELA 
           EFDDGPEVLA GFMDFPVLMS NADVSGEVIE KGGEKIGLIG LTPIDTDELS 
           EFDDGPEVLR GFMDFPVLMS NADVSGEVIE RGGEKIGLIG LTPEDTPDLA 
           EFDDGPEVLR GFMDFPVLMS NADVSAEVIE RGGEKIGLIG LTPEDTPDLA 
           EFDDGPEVLR GFMDFPVLMS NADFSGEVIE KGGEKIGLIG LTPEDTHELA 
           EFDDGPEVLA GFMEFPILMS NADVSAEVIE RGGEKIGLIG LTTEYTHELS 
           EFDDGPEVLR GFVDFPVLMS NADISGEIIE QGGDRIGLIG LTPENTDELA 
           EFDPGTNAFA GIINFPYLSS NIDFSGDLIE EGGELIGVVG ATTQIIETIS 

           SPSDAVIFVA ALEAEGVTKI IALTHVGVPK DTAIAEQVAG VDAIVGGHSH 
           SPSDAVIFVA ALQDEGVTKI IALTHVGLSK DMEIAAAVDG IDAIVGGHSH 
           SPGPNVVFVA ELEADGVTKI IALTHVGLPK DLAIAEAVEG IDAVVGGHSH 
           SPGPSIIFVD ALTEQGVNII IALTHVGLPQ DIRIAEAVTG IDVIVGGHSH 
           SPGPNVVFVE ALQAEGVNKI IALTHVGLAK DMEIAAKVPG VDLVVGGHSH 
           SPGDNITFVD LLTADGVNKI IVLSHSGYGV DQRVAAETTG VDVIVGGHSN 
           SPGDNITFVD LLTADGVNKI IVLSHSGYGV DQRVAAETTG VDVIVGGHSN 
           SPGDNITFVD LLIARGVNKI IVLSHSGYGV DQKVAAETTG VDVIVGGHTN 
           SPGPNIVFVD KLTGDGVNKI IVLSHSGYNV DKQVAENTTG VDVIVGGHSN 
           SPGKNIIFVD KLTEEGVNKI IVLSHSGLNV DKTVAENTTG VDVIVGGHDN 
           SPGKNIIFVD RLSEEGVNKI IVLSHSGYGV DQTVAENTTG VDVIVGGHTN 
           SPGKNITFVD RLTAEGVNKI IVLSHSGYAV DQRVAAGTTG VDVIVGGHSN 
           SPGKNITFVD KLTAEGVNKI IVLSHSGYAV DQKVAANTTG VDVIVGGHSN 
           SPGPNISFVD RLTAEGVNKI IVLSHSGYGT DQRVAAETTG VDVIVGGHSN 
           SPGDNVVFVD LLTAQGINKI IVLSHSGYGV DQMVAENTTG VDVIVGGHTN 
           SPGPNVTFVD RLTAEGVTKI IVLSHSGYNA DLEIAAATTG VDVIVGGHSN 
           STGSTNEIID ALIAAGANKI ILTSHLQISL EKELAGLLDG VDIIIAGGSN 

           TLFVPVVQAY AYSKYVGHLT LVFDDAGNVT SATGDTILLD ASIAEDRVAE 
           TLMVPVVQAY AYSKYVGHLT LVFDDAGNVT SATGDTILLD ASVAEDRIAE 
           TLLTPVVQAY AYSKYVGHLQ LTFDDAGNVT AATGDTILLD ASVTPDRVAE 
           TYLVPIVQAY AYSKYLGHLE VTFDDDGNVI YSSGDTMVLD ASVTPDRVAE 
           TLLVPVVQAY AYTKYLGELT VTFDDEGNVI SAAGEPILLD ASVTPDRIKE 
           SLLTAIVQAY AFGKFLGELN VTFDDEGTLV RAVGEPLIMD ATVTADRIVE 
           SLLTAIVQAY AYGKFLGELN VTFDDAGAVI SAVGEPLIMD ATVTADRIVE 
           TLLTAIVQAY AFGKFLGELN VTFDDEGNIT KAEGEPLIMD AAVTEDRIAE 
           TLLTAIVQAY AYGKFLGELN VTFDDAGKVT EASGAPIIMD AAVTENRIGE 
           SLLTAIVQAY AYGKFLGELN VVFDDEGVIT EAKGEPILLD GNVAEERIAE 
           TLLVQIVSAY AYGKFLGELN VTFDDEGNVT AASGAPLVMD AAVTEDRIAE 
           TYLVAIVQAY AYGKFLGELS VTFDDAGNVV EAVGEPLIMD GTVTEDRIAE 
           TYLVAIVQAY AYGKFLGELN VTFDDEGNVI EAKGEPLIMD GNVAEDRIAE 
           TYLVQIVQAY AYGKFLGELN VTFDDAGNVI EAVGEPLIMD ATVSEDRIQE 
           TLLTAIVQAY AYGKYLGELN VTFDDEGKIK EASGDPILID AGVAEDRIGE 
           TLLTAIVQAY AYGKFLGELN VTFDDMGVIT EASGSPLLID GTIPEDRIAE 
           TLQVAIVSTD GEYSYLGRLV VEFDDAGNLI ASSIDDTVSG TFATDTLTDA 

           LAGPIEEMKT RVVADTVEAI EGDRTVCRAM ECPMGNLVAD AMLDRVKDQG 
           LAGPIEEMKT RIVAETAAAI DGDRSVCRAM ECPMGSLIAD AMLDRVRDQG 
           LAGPIEELKA RPVSEAVEPI EGDRSVCRAM ECPMGNLVAD AMLARVADQG 
           LSGPIEEAMA EVIGETSDVI EGSREVCRAM ECAMGNLVAD AMLDRVADQG 
           MGAPIDEMKT RVVAETTDAV EGSRDVCRAG ECAMGNLVAD AMLARVKDQG 
           AALPLDEIRN TVVADAAEAI VGERDACRAR ECEMGNLIAD AMLARVQDQG 
           AALPLDEIRN AVVADAAGAI VGERDACRAR ECEMGNLIAD AMLARVQDQG 
           AAKPLEEIRN RVVADTAEAI DGERGSCRAQ ECSMGNLVAD AMLDRVKDQG 
           AAAPLDEIRN RVVAETSEAI EGNRDVCRAQ ECSMGNLVAD AMLDRVADQG 
           AAVPLDEIRN EVVAEAAEAI EGNRDVCRAM ECSMGNLVAD AMLDRVKDQG 
           AAAPLDEIRN KVVAEASAAI DGSRDTCRAG ECQMGNLVAE AMLDRVADQG 
           LAKPLDEIRN KVVAESAEAV DGDRNNCRVQ ECQMGNLVAD AMLDRVKDQG 
           LAKPLDEIRT KVVAEASAAV EGDRSICRVQ ECEMGNLVAD AMLDRVKDQG 
           LAVPLEEIRN KVVANAAAPI EGSRDVCRVQ ECQMGNLVTD AMLERVADQG 
           LAQPLEELRS KVVAETTEPI EGDRSVCRVQ ECQMGNLVAD AMLARVADQG 
           LAIPLDEIRN EVVAEAADVL TGDRAVCRAM ECSMGNLIAD AMLARVADQD 
           VQVIVDEADA IAFGNHDVFL DGRRETVRTE ESNLGNLTAD ANLAAARDAD 

           IQIAIQNGGG LRSSIDGEIT MGEVLTVLPF QNTLSTFEVT GEAIVAALEN 
           VQIAIQNGGG IRASIDGEVT MGEVLGVLPF QNTLSTFEVT GETLLQALEN 
           ITIAFQNGGG LRASIDGEIT MGEVLTVLPF QNTLSTFEAT GQDLIDALEN 
           IQVAIQNGGG LRATIDGEIT MGEVFTVLPF QNTLATFQLT GAGIVEALEN 
           VSIAIQNGGG LRASIDGEVT MGEVLSVLPF QNTLSTFEVS GQTMIEALEN 
           VEIALQNGGG IRASIDGEVT KGEVLTVLPF QNTLSTFKVT GATIVAALEN 
           IEIALQNGGG IRASIDGEVT KGEVLTVLPF QNTLSTFKVT GATIVAALEN 
           IDVAIANSGG LRASIDGEVT MGEVLTVLPF QNTLSIFQVT GAQLVEALEN 
           VQIAIANSGG LRASIDGEVT MGEVLTVLPF QNTLSTFEAS GATIVEALEN 
           IAIAIANSGG LRASIDGSVT MGEVLTVLPF QNTLSTFQVT GATLVEALEN 
           VTIAITNGGG LRASIDGEVT MGEVLTVLPF QNTLSTFETT GANIVAALEN 
           VSIAIANSGG IRASLEGEVT MGEVLTVLPF QNTLSTFEIT GEQVIAALEN 
           VSIAIANSGG IRASLEGEVT MGEVLTILPF QNTLSTFEIS GEGVVAALEN 
           VTIAIANSGG LRASIDGEVT MGEVLTVLPF QNTLSTFEAT GALIVEALEN 
           IEVAIQNSGG LRSSIDGEVT MGEVLAVLPF QNTLSTFQVT GAALVEALEN 
           IDIALQNSGG IRADIDGEIT KGEVLTVLPF QNTLSTFFIT GETLLATLEN 
           VNVSFKNGGG IRAEIGGVLS QLDLQNSLRF NNGLAVATVT KEGFLMLLEH 

           GVGQIEEGAG RFPQVAGMSF SVDAIDTAAT YGVVSNNYVR NGGDGYAMNA 
           GVSQIEEGAG RFPQVAGMTF TVDPLDPAMV YAVVSNNYVR NGGDGYAANA 
           GVSAVEEGAG RFPQVAGMKF TWDPIDPAAT YGVVTNNYVR NGGDGYDKNA 
           GVSAVADGAG RFPQVSGMSY AFDPIDLEAT YGVVSNNYMR GGGDGYAENA 
           GVGQIEDGAG RFPQVAGLKY AFDAIDPAKT YGVVSNNYVR NGGDGYDKNA 
           AVSQHEEGAG RFLQVAGMSY AFDPIDLEKL YGVVSNDYVR NGGDGFAQDA 
           AVSQHEEGAG RFLQVAGISY AFDPIDLEKL YGVVSNDYVR NGGDGFAQEA 
           GVSQHEEGAG RFPQVAGMSF AFDPIDLEKT YGAVSNNYVR NGGDGYAANA 
           GVSQIEDGAG RFPQVAGLKF TFDPIDPEKT YLAVTNNYVR NGGDGYAENA 
           GVSQMEDGGG RFPQVAGISF TVDAIDPEKT YGVVSNNYVR NGGDGYAQNA 
           GVSQVEEGAG RFPQVAGLQF TWDPIDPEET YLAVTNNYVR NGGDGYAANA 
           GVSQVEEIKG RFPQVAGLKF TWDPIDPAKT YVVVTNNYVR NGGDGYDKNA 
           GVSQVEEVKG RFPQVAGLKF TWDAIDPAKT YVVVTNNYVR NGGDGYDKNA 
           GVSQAEEGAG RFPQVSGLTF TWDPLDLTGT YMVVTNNYVR NGGDGYDKNA 
           GVSQIEEVAG RFPQVAGMTF TVDPLDPEKT YGVVSNNYVR NGGDGYAQNA 
           AASQHEDGAG RFLQVAGMSY SVDPLDMAKQ YGAVSNNFVR NGGDGFAKNA 
           GVADTDTEAG RFFQIGGFRV SFDAEAPETI RMVTLDFLMQ SNGDGYEADR 

           YDFGPDLADV TAEYIAQNAP YQPYTDGRI
           YDFGPDLADV LAEYMAAQGA FVPYTDGRI
           YDFGPDLADV TAAYLMENGP YQPYTDGRI
           YDFGPGLEQV VADYISAAGT YEPYTDGRI
           YDFGPDLADV VAEYLAEVGP YSAYTDGRI
           YDFGPDLADV TAEYMAANAP YTPYLDGRI
           YDFGPDLADV TAEYMAANAP YTPYLDGRI
           YDYGPDLADV TAEYLAKDGT YKPYTDGRI
           YDFGPDLADV TAEYLAEQGP YAPYTDGRI
           YDFGPDLADV TAEYLAEKGP YAPYTDGRI
           YDFGPDLADV TAEYLAAMGP YEPFTDGRI
           YDFGPDLADV MAEYLIENSP YKPYTDGRI
           YDFGPDLADV LAEYLAEQGP YTPYTDGRI
           YDYGPDLADV TAEYLAANAP YQPYLDGRI
           YDYGPDLADV TAEFIAANGA YTPYTDGRI
           YDFGPDLADV TSEYLRDNSP YQPYTDGRI
           LGEQQALGDF MSENFPDEDN AFANAETDV
