# Supplementary material for: Phylogenomic Analysis of Marine Roseobacters
Source: PLoS One. 2010 Jul 15;5(7):e11604. doi: 10.1371/journal.pone.0011604 (PMC2904699; doi:10.1371/journal.pone.0011604)
Supplement: File S1 — Protein sequence alignment of 109 HGT genes. Alignment was filtered by Gblocks to obtain reliable alignment regions for NJ or ML phylogenetic analyses. (0.20 MB ZIP) [file pone.0011604.s007.zip › 109HGTALIGN/ort90.txt]

    17    392
OAN        FDWASQPFYT LGLTFIFGPY FAAVAARAQG IWSGGQTIAG LVIAFSAPFL 
LVE        FDWASQPFYT LGLTFIFGPY FAVVAARAQW IWSAGQTVAG LLIAFSAPFL 
RCC        FDWASQPFYT LGLTFIFGPY FAVVAAQSQA VWSLGQTIAG LMIAFTAPFL 
SSE        FDWAQQPYAT LGLTFVFAPY FATVAASAQG LWSSAQTMAG LVIAISAPVL 
PGA        FDWASQPYHT LLVTFVFAPF FAAVAAQAQT VWSMCLTITG LMIGLGGPFL 
RGR        FDWASQPYHT LLITFIFGPF FAAVAAQAQS TWSLCLTIAG LTIGICAPFL 
SIL        FDWASQPYHT LLVTFVFGPF FAASAAAAQS SWSLCLTITG LIIGLSAPFL 
SPO        FDWASQPYHT LLVTFVFSPF FAAVAAQAQV VWSQCLTITG LIIGFGAPFL 
ROS        FDWASQPYHT LLVTFVFGPY FATVAARAQA MWSWCLTVTG LIIGLGAPIM 
RHB        FDWASQPYHT VLLTFIYGPF FATVAARAQT VWSMCLTITG LIIGFGGPIL 
JAN        FDWASQPYNT LLLTFIFGPY VNELLTQAQT AWGYGVGTAG FLIAISAPFL 
OBA        FDWASQPYNT LLITFIFAPY VQELIARAQS AWGFGVGLAG FLIAVLAPVL 
DSH        FDWASQPYNT LLLTFIFSPY FATVVVAAQA MWGYMLTATG LTIAVLAPVL 
SUL        FDWASQPYNT LLLTFIFGPY FAQTAAQAQA YWGYGLTVAG IMIAILAPTL 
OIN        FDWASQPYNT LLLTFIFGPY FAQTAAQAQA YWGYGLALAG IAIAILAPIL 
RDE        FDWASQPYNT LLLTFIFGPY FAQTAAQAQA YWGYGLTAAG IAIAVLAPLL 
RLO        FDWASQPYNT LLLTFIFGPY FAQTAAQAQA YWGYGLTAAG ISIAILAPLL 

           GAFADNSGRK MPWIAFFSIV YVITMTMLWG LTPDGGNLIW MLVIFYVGFI 
           GAFADRSGRK IPWIAFFSVV YVVTTWMLWG LTPDGASLIL ILVLFYIGFI 
           GAFADNSGRK MPWIAFFSVI YVVAAFMLWG LTPDGSTIML TLIIFYVGFF 
           GAWADTSGRK MPWIYGFTTL AVVMASMLWI LMPDGGGLIF ALTAFWIGFI 
           GALADISGRK LPWIMVFSLM YITGAWGLWF MDPGGSNLWW MLISFGFGFI 
           GAFADISGRR RPWVVLFSLM YVIGAAGLWF TDPAGSNLYL MLFVFGIGFL 
           GALADIAGRK LPWIIGFSIA YVLGAAGLWF MDPAGSNLWW MLISFGVGFI 
           GAMADISGRR MTWITLFCGM YVVGAWGLWY MDPTGGNLWW MMASFGIGFI 
           GAFADTSGRR LSWIIVFSMM YVVGATAVWG TMPDGSNLWW GLMAFGFGFI 
           GALADTSGRR RPWIYLFTLL YVVGAWSLWY TDPAGGNMWL MLFAFGIGFI 
           GAMADLSGRR IPFIWLFSVM YFVGSYGLWW AAPGDFNLML TLILFAIGLI 
           GAISDVSGNR RRWIWAFSAL YVIGSGMLWF AAPGDFDLYT TLFFFGIGMV 
           GALADQAGRR MPWILAFSVL YLVGASMLWI AVPGAEAVVL ILFCFGLGLI 
           GAVADSSGKR MPWIWLFSGL YVVGSAALWW TAPQDFSVLW ALFFFGIGLI 
           GAVADSSGRR MPWIWIFSVM YVVGAAALWW TAPADFSMLW ALFFFGIGLI 
           GSIADGSGRR MPWIVLFSTL YVVGAAGLWW TAPADFSILW ALFFFGIGLI 
           GSIADGSGRR MPWIVLFSTL YVVGSAGLWW TAPADSSILW ALFFFGIGLI 

           AAESALNFVN AILPSLGEIG RISGSGAAFG YWGGVTALFV MLLLLAEGVT 
           AAESALNFVN AILPSLGEVG RISGSGAAFG YWGGVVSLFL MLLLLAEGVT 
           AAESALNFVN AILPSLGEVG RISGSGAAFG YWGGVTSLFI MLIFFAEGVT 
           ASESAFNLNN ALLPSLGQIG RISGTATAFG YWGGVASLFI VLLFFAEGKT 
           GAEFALIFVN AQLPSLGDVG TISGTGFAIG YLGGVIALFL MLTLFVEGKT 
           GAEFALIFVN AQLPSLGDVG TLSGFGFAIG YLGGVVALVI MLTLFVEGRT 
           GAEFALIFVN AQLPSLGEVG ALSGSGFAFG YLGGVVSLFI MLLLFVEGKT 
           GAEYALIFIN AQLPSLGEVG QISGSGFAFG YLGGVVALFI MLLLFVEGKT 
           GAEYALIFIN SQLPSLGEVG NLSGSGFAFG YVGGVVSLLI VLALFVEGKT 
           GAEFALIFVN GQLPGLVEVG KTSGSGFAFG YVGGIVALII MLAIFAEGKT 
           GMEFATIFTN AMLPTLGEIG RISGSGFAWG YVGGLIALVL MLFFFAEGKT 
           GMELATIFTN SMLPDLGEIG RISGNGWAFG YLGGLVALVL MLTLFAEGRT 
           GMEFATIFTN AMLPDLGELG RISGTGWAVG YAGGVVALIL MLLFFAEGVT 
           GMEFATIFTN SYLPELHERG RLSGSGWAFG YVGGVVALIV MIALFQAGRT 
           GMEFATIFTN AYLPELHERG RISGDGWAFG YAGGVLALIA MIALFQSGRT 
           GMEFATIFTN SFLPELHERG RISGSGWAFG YLGGVVALAI MLVLFQAGRT 
           GMEFATIFTN SFLPELHERG RISGSGWAFG YLGGVVALVI MLVLFQAGRT 

           LLGNPPLFGL DPEMREGTRS VGPMIAIWFA VFMIPFFLWV RDVKDRKSLL 
           LLGNAPLFGL DPDLREGTRA VGPFIAIWYV IFIIPFFLYV RDVVKRKSLF 
           FVGLTPLFGL DPDLREGTRF VGPFIALWYA IFIIPFFMFV RDVFHRKSLL 
           LIGLAPAFGL DPEWREGTRF TGPFIALWFG LFMIPYFIWN REISRRRSCA 
           LIGIDPILGL DAALREGTRA AGPLTAIWFS IFIIPYFRWV RDLRHRASLT 
           LIGLTPAFGL DPALREDTRI VGPITALWFV VFIIPYFLWV RDLRNRLSLA 
           LIGLDPILGL DASAREGTRA VGPFVAIWFV AFMIPYFAWV RDLKHRKSLT 
           LVGLDPVLGL DPDTREGTRA VGPFTALWFV IFMIPYFLWV RELRHRGSLA 
           LIGLDPAFGL DATLREGTRA VGPFTALWYL IFMVPYFLWV RDLRYRLSLS 
           LIGLEPAFGL DGSTREGTRF VGPFVAIWFI VFMVPYFLWV RELKDRRSLL 
           LLGLDPILGL DAETREGTRA VGPLTAIWFG IGMIPFFLWV RDLPSEKPLM 
           LIDIEPVLGL DPEQREGTRF VGPLTAIWYA VFMIPFFLYV RDLPRTPSLF 
           LLGIAPVFGL DPEMREGTRS VGPFVALWFV VFMIPFFLWV RELPGQRSLA 
           MAGLSPLFGL DPATKADTRI VGPLTAIWYA VFMIPFFLYV RDLPRHPSLL 
           MAGLTPLFGL DPSTKADTRI VGPLAAIWYA VFMIPFFLFI RDLPKHPSLL 
           IAGLSPLFGL DPDTGADTRI VGPLTAAWFM VFIIPFFLHF RDLPRTPSLL 
           LAGLSPLFGL NPETGADTRI VGPLTAAWFM IFIIPFFLHF RDLPQTPSLL 

           NFLVGSMFYR DALNALYAFG GVYAALVLDW STIYIGVFGI VAAIAAAITT 
           NFLLGSMFYR DALNAVYAFG GVYAALVLEW QTIQIGVFGI IAAIAAAIVT 
           NFLIGSMFYR DALNALYAFG GVYAALVLDW QTTQIGIFGI IAAIAAAVTT 
           SFLVSSMFYR DALTALYSYG GIYATLVLDW SIIQIGVFGI IAAIAAAVIS 
           GYLISSMLYR DALNGLYAFG GIYARLVLGW EITLIGVFGI IAVISSALFS 
           SYLGSSMLYR DALNGLYTFG GIYARLVLDW QITLIGIFGI VSAISAAFFC 
           SYLVSSMLYR DALNGLYGFG GVYAGLVLDW SITQIGIFGI IAAISAALFS 
           SYLASSMFYR DALNGLYGFG GVYARLVLGW EITMIGVFGI IAAISAAAFS 
           TYLGSSMFYR DALNGLYGFG GTYAILVLNW SITSVGVFGI IGAIAGAVFS 
           NFLLSSMFYR DALNGLYGFG GVYATLVLDW QVTSIGIFGI ISAISAALFS 
           AYLLSSMFYR DALNGMYVFG GIYASGVLGW SVVDVGIFGI LAILTGAFFS 
           SYLASSMFYR DALNGMYVFG GIYASGVLGW SVTFIGVFGI VAIIAGAIFA 
           AYLASSMFYR DALNGMYTFG GIYALGVLEW SVIDIGIFGI MAAITGAVFA 
           AYLGSSMFYR DALNGMYTFG GIYALGVLNW SIIDIGVFGI LAAISGAVFC 
           AYLGSSMFYR DALNGMYTFG GVYALGVLDW SIQEIGIFGI LAAISGAVFC 
           AYLGSSMFYR DALNGLYTFG GIYALGVLGW SIMDIGIFGI LAAISGAVFC 
           AYLGSSMFYR DALNGLYTFG GIYALGVLGW TIMDIGVFGI LAAISGAVFC 

           WLAGLADQKY GPKPVIRVSV WALIVVSTII VGMSREAMFG IPLAEGSSIP 
           WLGGLGDARY GPKPVITACV WVLIGVSVII VGMSRQAMFG IPLPQGSPIP 
           WLSGLADARV GPKPVIRIAV WVLIMVSVVI VGMSRETLFG VPLAADSSLP 
           WLGGIADERV GPKPVIRWCI WSLIVVCTII VGMSRDHLFM IPLPPGSAVP 
           WLGGLADRRF GPKPVITLSI LILTAVCFLV VNMSREQFFG MTLAAGSGLP 
           WVGGFADRRY GPKPVIRTSI LVLTVVCLIV VSMSREQILG IPLAEGSKLP 
           WAGGLADARF GPKPVIVLAI LVLSLVCLIV VNMTRTEVFG VALAESSGLP 
           WLGGLADRRV GPKPVIVGSI LVLILVCATI VGMDRTQIFG IPLAEGSGLP 
           WVGGKADKRF GPKPVIKVAI WALMAVCVIV VGMDRSQILG VPLADGSKLP 
           WLGGKVDSSI GPKPVIVGAI LGLSLVIVTI VFMDRQSVFG IALAEGSKLP 
           WLGGRADGRF GPKPVIVLNV ILLSFVALAV VFVSRDSVLG IPVAEGSSLP 
           VIGGRLDQRF GPRPVIMVCI LILSFVALSI VFVSRTSVYG VPVDAGSMLP 
           YIGGFADRAF GPKPVIAVCI VILTGVGITI VSVSREAVFG MPVAPDSTLP 
           WVGGRVDRAI GPMPVIVTCC LILIATAVLI ISLTPNSIMG ITLAEGSSAP 
           VLGGRIDRRI GPMPVIVACC IILIATACLI ISLGPNSVTG VSLPEGSALP 
           WIGGHADRRI GPMPVIIFCC VTLILTSGLI LSLTPRSILG IALADGSAIP 
           WVGGRVDRRI GPMPVIVFCC VTLILTSGLI LSLTPTSILG IGLAEGSAVP 

           DMVFYVCGAV IGGAGGAVYS ASRSMMVRHT HPERPAEAFG LFALSGKATA 
           DMVFYVCGVF IGGAGGALYS ASRSMMVRHT HPDRPAEAFG LFALTGKATA 
           DIIFYICGVC IGGAGGAVYA SSRSMMVRHT HPDRPAEAFG LFALTGKATA 
           DVVFFICGAV IGGAGGALYS ASRSLMVRHT DPARPAEAFG LFALTGKATA 
           DTVFFACGVL IGGFGGILQA ASRSLMVRHT TPENATEAFG LYGLSGRATA 
           DIVFFACGVL IGGFGGILQA ASRSLMVRHT TPETATEAFG LYGLSGRATA 
           DQIFFACGVL IGGFGGILQA TSRTLMVRHT TPETATEAFG LYGLSGRATA 
           DFVFFFCGVL IGGFGGIVQA ASRSLMVRHT DPEMPTESFG LYGLSGRATA 
           DVVFFGCGVL IGGFGGVLQS ASRSLMVRHT DPALPTENFG LYGLSGRATA 
           DIIMFGAGIV IGGMGGTLQA ASRSLMVRHA DPASPTEYFG LYGLSGRATA 
           DIAFYILGAF IGACGGALQS SSRTMLVRQA YPDRMTEAFG LYALAGKATS 
           DIMFFVFGAL IGAAGGVIQA ASRTMMVRQA NPDRMAEAFG LYALAGKATS 
           DTIFYICGAL IGAAGGVLQA ASRTMMVRQA SRGRMTEAFG LYALAGKATS 
           DIAFYIAGAL IGAAGGALQA SSRNMLTRQG NPDRMTEAFG LYALSGKATS 
           DILFYVAGAS IGAAGGALQA SSRNMLTRQG NPERMTEAFG LYALSGKATS 
           DVTFYIAGAL IGAAGGALQS SSRTMMTHQA NPDRMTEGFG LYALSGKATS 
           DIAFYIAGAL IGAAGGALQS SSRTMMTHQA NPERMTEAFG LYALSGKATS 

           FLAPAFITLF TYLTNNNQLG FLPVIFLFLA GLFLLRWVNP QG
           FLAPALITIF TIVTGSNQLG FLPIIFLFVI GLFLLRSVNK NG
           FLAPALITLF TIMTGNNQLG FLPVIFLFLI GLLLLRWVNK DG
           FLAPALITVS TLWTQSNQLG FLPVIFLFLL GLALLVWVKP EG
           FLAPALIGIA TTLTGSARLG IAPVILLFII GLIVLRWVNA EG
           FLAPALIGIA TTMTGSPRLG ITPIILLFLA GLFVLRWVNA EG
           FVAPALIGLM TTLTGSARLG ITPVIALFAL GLLLLLWVDG EG
           FLAPALIGAA TAATGSARLG VSPVVGLFIL GLILLIWVKP QG
           FMAPALIGMV TTLSGSARIG VSPVILLFVI GLVLLRWVKA EG
           FIAPALIGLA TTITGSARLG VSPLILLFLL GLVLLVWVRP DG
           FIAPLSIGVV TQISGSQQVG VVPLVVLFTI GLILLFWVDP QG
           FLAPMLIGIV TTISGSQQIG VSPLIFLFLI GLILLVWVKP NG
           FLAPLTIAIA TDLSGTQSAG LIPLIALFLC GLGLLRFVHP DP
           FLAPALIAIA SDVSGSQRIG IAPVVGLFII GLVLLVWVKP NG
           FLAPALIGIT SDLTGSQRLG ITPVVGLFII GLILLAWVKP KG
           FLAPASIAIV SDLTGSQRMG ITPIVVLFIL GLILLIWVKP KG
           FLAPASIAIV SDLTGSQRMG ITPIVVLFIL GLILLIWVKP KG
