# Supplementary material for: Phylogenomic Analysis of Marine Roseobacters
Source: PLoS One. 2010 Jul 15;5(7):e11604. doi: 10.1371/journal.pone.0011604 (PMC2904699; doi:10.1371/journal.pone.0011604)
Supplement: File S1 — Protein sequence alignment of 109 HGT genes. Alignment was filtered by Gblocks to obtain reliable alignment regions for NJ or ML phylogenetic analyses. (0.20 MB ZIP) [file pone.0011604.s007.zip › 109HGTALIGN/ort904.txt]

    17    570
RCC        QFVLHDLLKV SEQDIPGFED LDRDFTSAVV EEAGKVATEV LHPLNVVGDT 
LVE        QFVLHDLLKI SEQDIAGFED LERDFTGAVV EEAGKVATAV LHPLNAVGDR 
OBA        QFILHDVLKT SEQDVTGYDD LDRDFTAAIL EEAGKLASEV FAPLNAVGDS 
RHB        AFLLHDVMKV ETKDVPGYDE LDPSFTSAIL EEAAKISSEV LAPLNRVGDL 
SUL        QFVLHDVLNV TASSTPGYDE LEADFTSAIL EEAGKLTSEV LAPLNAVGDQ 
OIN        QFVLHDVLKV TESKTPGYDE LEPDFTAAIL DEAGKLTSEV LAPLNAVGDK 
PGA        QFILHNVLKI SQSGIPGYDE LDADFTNAVL EEAGKISSEV LHPLNTVGDI 
RGR        QFILHDVLKI TETQIPGYDE LEAEFTSAVL EEAGKIAGEV LHPLNTVGDT 
SIL        QFVLHDVLNI KDAGIPGYDE LEPDFTGAVL EEAGKIARDV LHPLNVVGDT 
SPO        QFILHDVLKV SQSDTPGYAE LDADFTGAVL EEAGKIATNV LHPLNIVGDT 
RDE        QFVLHDVLKV TEKSIPGYED LEADFTSAIL EEAGKLATSV LAPLNTVGDT 
RLO        QFVLHNVLNV VRQPIPGYED LEADFTSAIL EEAGKLATGV LAPLNTVGDT 
JAN        QFILHDVLNI SAQDIPGYGD LERDFTSAIL EEAGKISTEV LAPLNAVGDT 
ROS        QFVLHEVLNV SEQTTPGYAE LEPDFTKAVL EEAGKIASEV LMPLNAVGDT 
SSE        MFVLNDVLKI GTADIPGYED LDRDTVQAIL DEAGKVARDV LAPLNVVGDT 
DSH        QFLLHDVLQV SQNDIPGYDE LDRDFTGAVL DEAGKLAMEV LHPLNTVGDQ 
OAN        QFILHNVLNI SEMDIPGYAD LDRDFTDAVL SEAGKLASEV LVPLNAVGDK 

           EGCVMENGVV RTPTGFKEAF AQMKEGGWTA MDCDPEYGGQ GLPYVMHTAA 
           EGCVLENGVV RTPAGFKDAF EQMKKGGWTA MDCDPAYGGQ GLPYVMHTAA 
           QGVTLENGVV RTPEGFKEAF ERFREGGWAG LDCDPDYGGQ GLPYLLSTAT 
           EGCKLENGVV RTPTGFKDAF DQVRDGGWTG LDCDPEYGGQ GLPHVIGSAV 
           EGCRLENGVV YTPKGFKDAF EKVKEGGWTG LDMPEQYGGQ NMPYILGTAV 
           EGCRLENGVV YTPKGFKEAF EKVKEGGWPG LDMPEQYGGQ NMPYVIGTAV 
           EGCRLENGVV YTPTGFKAAF EQVKEGGWTG LDMPEQYGGQ NMPYVMGTAV 
           EGCRLENGVV YTPTGFKAAF EQVKEGGWTG LDMPEQYGGQ NMPYVMGTAV 
           EGCRLENGVV YTPTGFKAAF EQVKEGGWPG LDMPEQYGGQ NMPYVIGTAV 
           EGCRLENGVV YTPTGFKEAF EQVKEGGWTG LDMPEQYGGQ NMPQVIGTAV 
           EGCTLENGVV RTPTGFKAAF DQIREGGWPG LDMPEEYGGQ NMPCVIGTAV 
           EGCTLENGVV RTPTGFKAAF DQVREGGWPG LDMPEEYGGQ NMPCVIGTAV 
           QGCVMENGVV RTPDGFKDAF GQMSEGGWPG IDMPEEFGGM GLPYVMNTAV 
           EGCVLENGVV RTPKGFKEAF EQMKAGGWTA LDLPEEFGGQ YMPYILGTAV 
           EGCVLENGVV RTPKGFKDAF DQVREGGWTA LDCDPEFGGQ GLPYVVATAV 
           QGCVLENGVV RTPEGFKDAY KIMCDGGWTG LDMDPEYGGQ GMPYILQTAT 
           QGCSLENGVV RTPDGFKAAY DKMSEGGWMA MDLAEEYGGQ GLPYVMHTAA 

           QEPFVSANMA FNMYQGLTHG AYSAIYAHGS DEQKQKYLPK MVSCEWTGTM 
           QEPFVSANMA FNMYQGLTHG AYSAIYAHGS DEQKQTYLPK LTTCEWTGTM 
           GEIFSSSNMA FMMYPGLTHG AYSAIHAHGT DAQKQTYLPK MVSCEWTGTM 
           GEFLTASNMA FNMYQGLTHG AYSAIHAHGT DEQKQTYLPN MVTCQWTGTM 
           GEMFSASNQA FTMYQGLTHG AASAILAHGS DAQKDTYLPN MVSCEWTGTM 
           GEMFSAANQA FTMYQGLTHG AASAILAHGT DAQKDTYLPK MVSCEWTGTM 
           GEMFSAANQA FTMYQGLTHG AASAILAHGT DAQKDTYLPK MVSCEWTGTM 
           GEFFSAANQA FTMYQGLTHG AASAILAHGT DAQKDTFLPK MVSCEWTGTM 
           GEFFSGANQA FTMYQGLTHG AASAILAHGT DAQKDTYLPK MVSCEWTGTM 
           GEMFSASNQA FTMYQGLTHG AASAILAHGT DAQKDTYLPK MVSCEWTGTM 
           GEMFSSSNMA FTMYHGLTHG AASAILAHGS QAQKETYLPN MVSCEWTGTM 
           GEMFSSSNMA FTMYQGLTHG AASAILAHGS QAQKETYLPN MVSCEWTGTM 
           GEMFSSSNMA FTMYQGLTHG AASAILAHGS DAQKATYLPK MVSCEWTGTM 
           GEMFSAANQA FTMYQGLTHG AASAILVHGT DDQKATYLPK MANCEWTGTM 
           GEQFSAANMA FNMYQGLTHG AYSAIHTHGT EDQKATFLPR MVTCEWTGTM 
           GEMFSAANMA FQMYNGLTHG AMSALAEHGS DQQKATYLPK MIAGNWTGTM 
           MEPMVSANMA FNMYPGLTHG NISAIVTHGT DAQKAMYLPK MATGEWSGTM 

           NLTEPHCGTD LGLMRTKAVP NGDGSYKISG QKIFISAGEH DMADNIIHLV 
           NLTEPHCGTD LGLMRTKAVP QDDGSYKISG QKIFISAGDH DLAENIIHLV 
           NLTEPHCGTD LGLMRTRAEP QDDGSYAITG QKIFISAGDH DMSENVIHLV 
           NLTEPHSGTD LGLMRTKAEP QEDGTYKISG QKIFISAGDH DMSENVIHLV 
           NLTEPHCGTD LGLMRTKAAP QEDGSYKITG QKIFISSGEH DMADNIIHLV 
           NLTEPHCGTD LGLMRTKAVP QDDGSYKISG QKIFISSGEH DMADNIIHLV 
           NLTEPHCGTD LGLMRTKAEP QDDGSYKITG QKIFISSGDH DMADNIIHLV 
           NLTEPHCGTD LGLMRTKAEP QDDGSYKITG QKIFISSGDH DMADNIIHLV 
           NLTEPHCGTD LGLMRTKAEP QDDGSYLVTG QKIFISAGDH DMSENVIHLV 
           NLTEPHCGTD LGMMRTKAEP QGDGSYKITG QKIFISSGDH DMADNIVHLV 
           NLTEPHCGTD LGLMRTKAEP QADGSYRITG QKIFISAGEH DMSSNIIHLV 
           NLTEPHCGTD LGLMRTKAEP QADGSYTLTG QKIFISAGEH DMSSNIIHLV 
           NLTEPHCGTD LGLMRTKAEP QGDGSYKISG QKIFISAGEH DMSDNIIHLV 
           NLTEPHCGTD LGLMRSKAEP QGDGSYKITG QKIFISSGEH DMADNIIHLV 
           NLTEPHCGTD LGLMRTKAEP QDDGSHKITG QKIFISAGDH DMSDNVVHLV 
           NLTEPQCGTD LGLIRTKAEP QEDGSYAITG QKIWISAGEH DMSENIIHLV 
           NLTEPHCGTD LGLMRTKAEP QDDGSYKVSG QKIWISAGEH DLSENIIHLV 

           LAKIQGGPEG IKGVSLFIVP KFMVNDDGSL GQRNGVACGK IEEKMGIHGN 
           LAKIQGGPDG IKGVSLFIVP KIMVNDDGSL GARNGVSVGK IEEKMGIHGN 
           LAKIPGGPEG IKGVSLFIVP KFLVKDDNTP GDRNAVSVGK VEEKMGIHGN 
           LAKIPGGPDG IKGVSLFIVP KFLVKEDGSL GERNGVSVGA LEEKMGIHGN 
           LAKIEGGPEG IKGVSLFIVP KFMVKEDGSL GARNAVSVGS IEEKMGIHGN 
           LAKIEGGPEG IKGVSLFIVP KFMVKEDGSL GERNGVSVGS IEEKMGIHGN 
           LAKIPGGPDG IKGVSLFIVP KFIVKDGGSL GDRNGVSVGK IEEKMGIHGN 
           LAKIPGGPDG IKGVSLFIVP KFIVKDDGSL GDRNGVSVGK IEEKMGIHGN 
           LAKIPGGPDG IKGVSLFIVP KFIVNEDGTP GERNGVSVGK IEEKMGIHGN 
           LAKITGGPEG IKGVSLFIVP KFMVNEDGTL GARNAVSVGK IEEKMGIHGN 
           LAKIPGGPEG IKGVSLFIVP KFLVKEDGTL GERNGVSVGK IEEKMGIHGN 
           LAKIPGGPEG IKGVSLFIVP KFIVKDDGSL GERNAVAVGK IEEKMGIHGN 
           LGKITGGPEG IKGVSLFIVP KFLVNDDGSL GARNGVSCGK IEEKMGIHGN 
           LAKIPGGPEG IKGVSLFIVP KFIVKEDGSL GDRNGVTCGK IEEKMGIHGN 
           LAKIPGGPDG IKGVSLFIVP KFLVNEDGSL GDRNAVSVGK IEEKMGIHGN 
           LAKIPGGPEG VKGISLFIVP KFLVNDDGSL GARNAVSCGG LEHKMGIHGN 
           LAKIPGGPDG VKGISLFIVP KFIVNADGSL GTRNALSCGG LEEKMGIHGN 

           STCVMNYDEA TGFLVGEEHK GMRAMFTMMN EARLGVGLQG YAQAESAYQN 
           ATCVMNYDDA TGFLVGEAHK GMRAMFTMMN EARLGVGLQG YAQAESAYQN 
           ATCVMNYDGA TGYLLGEEHK GMRAMFTMMN EARLGVAMQG LSQATVAYEN 
           ATCVMNYDEA TGYLLGTEHK GMRAMFTMMN EARLGVGVQG LGQATAAYQN 
           STCVMNYDGA VGYLLGDEHK GMRAMFTMMN EARVGVGMQG LAQADVAYQN 
           STCVMNYDGA TGYLLGTEHK GMRAMFTMMN EARVGVGMQG LAQAEVAYQN 
           STCVMNYDSA TGYLLGTEHK GMRAMFTMMN EARLGVGMQG LAQAEAAYQN 
           STCVMNYDSA TGYLLGTEHK GMRAMFTMMN EARLGVGMQG LAQAEAAYQN 
           STCVMNYDGA KGWLLGDMHK GMRAMFTMMN EARLGVGMQG LAQAEAAYQN 
           STCVMNYDGA TGYLLGEEHK GMRAMFTMMN EARLGVGMQG LAQADAAYQN 
           STCVMNYDGA TGYLLGEEHK GMRAMFTMMN EARLGVGMQG MSQAEAAYQN 
           STCVMNYDGA TGYLLGEEHK GMRAMFTMMN EARLGVGMQG MSQAAAAYQN 
           STCVMNYDEA TGYLLGEDHK GMRAMFTMMN EARLGVGMQG VSQAEVAYQN 
           STCVMNYDGA TGWLLGEEHK GMRAMFTMMN EARIGVGMQG LAQAEVAYQN 
           STCVMNYDGA TGYLLGEAHK GMRAMFTMMN EARLGVGLQG YAQAEVAYQN 
           ATCVMNYDGA TGFLVGEMHK GLRAMFTMMN EARLSVALQG YAQGDIAYQN 
           ATCVMNYDGA TGYLIGEMHK GMRAMFTMMN EARLGVGLQG YAQGAVAYEN 

           AVAYANDRLQ GRDVTGAKNP DGPADPLIVH PDIRRNLMDQ KSFVEGARAF 
           AVAYANDRLQ GRAVTGAENP DGPADPLIVH PDIRRNLMDQ KSFVEGARAF 
           ALAYAKDRLQ GRAVTGAENP DGPADPLIVH PDIRRSLMDQ KSFVEGARAF 
           ALEYARDRLQ GRAVTGVEAP DKPADPIIVH PDIRRALLDQ KSFIEGARAF 
           ALAYAKDRLQ GRAVTGTEHP DKPADPLIVH PDIRRSLMEQ KSFVEGARAF 
           AVIYANDRLQ GRAVTGAVAP EKAADPLIVH PDIRRSLMDQ KSFVEAARAF 
           ALEYAKDRLQ GRDVTGVKNP DGPADPLIVH PDIRRNLMDQ KSFAEGARAF 
           ALEYAKDRLQ GRDVTGAKNP EGPADPLIVH PDIRRNLMDQ KSFAEGARAF 
           AVEYAKDRLQ GRDVTGAKNP DGPADPLIVH PDIRRNLMDQ KSFAEGARAF 
           ALEYAKDRLQ GRDVTGVKNP EGPADPLIVH PDIRRNLMDQ KSFTEGARAF 
           ALEYAKDRLQ GRDVTGVKNP DGPADPLIVH PDIRRSLMDQ KSFVEGARAF 
           ALEYAKDRLQ GRDVTGEKNP DGPADPLIVH PDIRRSLMDQ KSFVEGARAF 
           ALEYAKDRLQ GRDVTGIKNP DGPADPLIVH PDIRRNLMEQ KSFAEGARAF 
           ALAYAKDRLQ GRAVTGAENP NGPADPLIVH PDIRRSLMDQ KSFIEGARAF 
           ALAYAKDRLQ GRDVTGAKNP DGPADPLIVH PDIRRSLMDQ KSFVEGARAF 
           ALGFARDRLQ GRDITGAQAP NKPADPIIVH PDVRRNLMDQ KSFVEGARAL 
           ALGFARDRLQ GRAVTGVEEP DKPADPIIVH PDVRRNLMDQ KSFVEGARAL 

           TFWGAYLIDR AHKNEDADAD GLISLMTPVI KGFLTDKGFE YATAAQQVYG 
           TYWGAYLIDR AHRNSDKDAD GLISLMTPVI KGFLTDKGFE YATAAQQVYG 
           GLWSASLIDR SHRMGDDQAE GLVSLMTPVL KGFLTDQGFD MTVLAQQIYG 
           VLWSAELIDR SQRNGDEEAE GLVSLIIPVL KGFLTDKGLE SAVQAQQVFG 
           ILWGASLIDA AHRADDKDAD GLVSLMTPVI KGFLTDIGYD MTVKAQQVYG 
           ILWGATMIDA AHRADDKDAD GLVSLLTPVI KGFLTDQGYD MTVKAQQVYG 
           ILWGAKMIDQ AHRAEDKDAD GLISLLTPVI KGFLTDQGYD MTVQAQQIYG 
           ILWGAKMLDQ AHRSEDKDAD GLISLLTPVI KGFLTDQGYD MTVQAQQVYG 
           ILWGATMIDK AHRSGDKDAD GLISLLTPVI KGFLTDKGYD MTVQAQQVYG 
           LLWGATLIDA AHRAGDKDAD GLVSLLTPVI KGFLSDQGYD MTVQAQQVYG 
           MLWGATMIDA AHRSHDKDAD GLVSLLTPVI KGFLTDQGYD MTIKAQQVYG 
           MLWGATMIDA AHRSHDKDAD GLVSLLTPVI KGFLTDQGYD MTIKAQQVYG 
           LLWGSSLIDA AHRGDDKDAD GLISLLTPVI KGFLTDKGFD MAVQAQQVYG 
           MLWGAELIDR SHRGDDAAAE GLISLMTPVI KGFLTDEGYD MTVLAQQVYG 
           VYWGAAMIDR AHRNSDKDAD GLISLMTPVI KGFLTDRGFD MCTQAQQVYG 
           VFWGATLIDQ AHRCKDAEAD AMISLLIPVM KGFLTDKGFE TTVLAQQTLG 
           TYWGATLMDR SHKNGDEDAE ALISLMTPVI KGFLTDKGFE TCVLAQQTLG 

           GHGYIEEWGM SQYARDARIA MIYEGANGVQ ALDLVGRKLA QDGGKHVMAF 
           GHGYIEEWGM SQYARDARIA MIYEGANGIQ ALDLVGRKLA LDGGKHVMAF 
           GHGYIEEWGM SQFTRDARIA MIYEGANGIQ ALDLVGRKLA AQGGKPAMAF 
           GHGYIEEWGM SQFVRDSRIA MIYEGANGIQ ALDLVGRKLA QDGGKHVMGF 
           GHGYIEEWGM SQFTRDARIA MIYEGANGVQ ALDLVGRKLA QDGGKHVMAF 
           GHGYIEEWGM SQFTRDARIA QIYEGANGVQ ALDLVGRKLA QDGGKHVMAF 
           GHGYIEEWGM SQYTRDARIA MIYEGANGVQ ALDLVGRKLA QDGGKHVMAF 
           GHGYIEEWGM SQYTRDARIA MIYEGANGVQ ALDLVGRKLA QDGGKHVMAF 
           GHGYIEEWGM SQYTRDARIA MIYEGANGVQ ALDLVGRKLA QDGGKHVMAF 
           GHGYIEEWGM SQYTRDARIA MIYEGANGVQ ALDLVGRKLA ADGGKHVMAF 
           GHGYIEEWGM SQFTRDARIA MIYEGANGVQ ALDLVGRKLA QDGGKHVMAF 
           GHGYIEEWGM SQFTRDARIA MIYEGANGVQ ALDLVGRKLA QDGGKHVMAF 
           GHGYIEEWGM SQFARDARIA MIYEGANGVQ ALDLVGRKLA QDGGKHVMAF 
           GHGYIEEWGM SQFTRDARIA MIYEGANGVQ ALDLVGRKLA QDGGKHVMAF 
           GHGYIEEWGM SQFARDARIA MIYEGANGVQ ALDLVGRKLA QDGGKHVMAF 
           GSGFTREWGL EQFVRDARIA MIYEGTNGIQ SLDLVGRKLG LNGGKTVMAF 
           GSGFTREWGL EQFVRDARIT MIYEGTNGIQ ALDLVGRKLG LNGGKTVMAF 

           FEMIKTFIKE NEGFLTPLKA ASKDLQAAGM YFMQNPNNAL SGSYDFMHMM 
           FEMIKTFIKE NEGFLVPLKA ASKDLQAAGM YFMQNPNNAL SGSYDFMHMM 
           FEEIKGFIKE NSDFMDPLKT ASKQLQEAAM FFMQNPNEAL SGSYDFMHLF 
           FEMIKSFIKE NEGFLDPLKD ASKDLQGAAM FFMQNPNHAL AGSYDFMTMF 
           FDMIKTFIKE NAGFMEPLKA ASKDLQSAGM YFMQNPNNAL SGSNDFMHMF 
           FDLVKGFIKD NAGFLDPLKA ASKDLQSAGM YFMQNPNNAL AGSNDFMHMF 
           FEMVKNFCKE NGDFIEPLKA ASKDLQAAGM YFMQNPNNAL SGSYDFMHMF 
           FEMIKNFCKE NGDFIEPLKA ASKDLQAAGM YFMQNPNHAL AGSYDFMHMF 
           FDMVKGFCKE NAEFIEPLKA ASKDLQAAGM YFMQNPNNAL AGSTDFMHMF 
           FELVKSFCKE NAGFIEPLKA ASKDLQAAGM YFMQNPNNAL SGSYDFMHMF 
           FDLVKTFIKD NAGFLEPLKA ASKDLQAAGM YFMQNPNNAL SGSYDFMHMF 
           FDLVKTYIKD NAGFLEPLKA ASKDLQAAGM YFMQNPNNAL SGSYDFMHMF 
           FDLVKGFAKD NAEFLTPLKA ASKDLQAAAM YFMQEPNNAL SGSTDFMHLF 
           FDLVKTFLKE NEGFLDPLKA ASKDLQASAM FFMQNPNAAL SGSYDFMHLF 
           FDMVKSYLAE AKGFLDPLKA ASKDLQGAGM YFMQNPNAAL AGSYDFMHLF 
           FDMVKTFLKE NEDFLDPLKA ASKDLQAAGM YFMSDPNNAL SGSYDFMHLF 
           FEMIKTYIAD NKGFLEPLKA ASKDLQAAGM YFMQNPNDAL SGSYDFMHMM 

           GHVCLGLMWA RMAKAAMEAL ENGASDTEFY ETKIATGRYY MARQLPATAM 
           GHVCLGLMWA RMAKAAMDAL ASGASDTEFY ETKIATGRYY MARQLPATAM 
           GHVCLGYMWA RMAVVAKAAL AAGAEDRDFY DTKLATGRYY MARRLPACAM 
           GHVVLGFMWA TMAKASHEAL DAGTDDAAFY ETKLATGRYY MKRQLPATKM 
           GHVCLGLMWA KMGLAAKKAL KDGTGDASFY ETKLATGRFY MARQLPATSL 
           GHVCLGLMWA KMGLAAKEAL KTGSGDATFY ETKLATGRYY MARQLPATAL 
           GHVCLGLMWA EMAKAAQAEL DAGSSDAAFY ETKIATGRYY MARQLPATAL 
           GHVCLGLMWA EMAKAAQAAL DAGSSDAAFY ETKIATGRYY MARRLPATAL 
           GHVCLGLMWA MMGKAAQKAL DEGASDAAFY ETKLATGRYY MARQLPATKL 
           GHVCLGLMWA QMAKAARTAL DGGASDTAFY ETKIATGRFY MARRLPATAL 
           GHVCLGLMWA KMGKAARDAL AAGASDTAFY ETKLATGRYY MVRQLPATAL 
           GHVCLALMWA KMGKAAQDAL AAGASDTAFY ETKLATGRYY MARQLPATAL 
           GHTCMGLMWA MMAKASLEAL AAGTSDPVFH ETKLATGRFY MTRTLPMTAT 
           GHVCLGLMWA RMAKSAHAAL EAGTSDEAFY KTKLATGRFY MKRRLPATAL 
           GHVCLGLMWA KMAEAANEVL ASGAGDAEFL KAKIDTGRYY MARQLPMTAT 
           GHVCLGLMWA RMAKASIAAL EAGDTDTDFH ATKIATGRYY MSRQLPMTGT 
           GHVCLGLMWA KMGRASIDAL AAGDTDTDFH NSKIATGRYY MARQLPATKM 

           HLARINTGGD TIMALEAANF 
           HLARINTGAD TVMALQAAHF 
           HVARITSGAE TVMALDAANF 
           HLARIESGAE PVMELAAEAF 
           HLKRIETGAD TVMALDAANF 
           HLTRIQSGAD TVMALEAANF 
           HLSRIQTGGD TVMALAADQF 
           HLARIQTGAD TVMALDADQF 
           HLARIETGAD TVMALDAAQF 
           HLARIQTGAD TVMALDAANF 
           HLSRIQSGAD TVMALDAANF 
           HLSRIQSGAD TVMALDAANF 
           HLARIHAGGE TVMALDAANF 
           HLARIESGAD TVMALEAEAF 
           HLKRIESGAE PVMALEAEAF 
           HLARIMSGAE PVMALDAANF 
           HLARINTGGD TVMALDAANF 
