# Supplementary material for: Phylogenomic Analysis of Marine Roseobacters
Source: PLoS One. 2010 Jul 15;5(7):e11604. doi: 10.1371/journal.pone.0011604 (PMC2904699; doi:10.1371/journal.pone.0011604)
Supplement: File S1 — Protein sequence alignment of 109 HGT genes. Alignment was filtered by Gblocks to obtain reliable alignment regions for NJ or ML phylogenetic analyses. (0.20 MB ZIP) [file pone.0011604.s007.zip › 109HGTALIGN/ort906.txt]

    17    403
SUL        MTEAYIYDAL RTPRGKGRKD GALHELTSLR LSALTLNAMK ERNNLEGHAV 
OIN        TQDAYIYDAL RTPRGKGRKD GALHEVTSLR LSALTLNALK ERNNLEGHAV 
RDE        MTDAYIYDAL RTPRGKGRKD GSLHEVTSLR LSALTLNALK DRNNLEGHAV 
RLO        MTEAYIYDAL RTPRGKGRKD GSLHEVTSLR LSAQTLNALK ERNNLEGHAV 
SPO        MTEAYIYDAV RTPRGKGRKD GSLHEVTSVR LSALTLNALK ERNNLEGHAV 
SIL        MTEAYIYDAV RTPRGKGRKD GALHEVTSVR LSALTLNALK ERNNLEGHAV 
OAN        MTDAYIYDAI RTPRGKGRKD GSLHEVTAAR LSAGVLNALK DRNNLEGHAV 
ROS        MSDAYIYDTL RTPRGKGRKD GALHEVTAAR LSAQVLNALK SRNGLDGHAV 
RCC        MTEAYIYDAI RTPRGKGRKD GSLHEVTSAR LSAGVLNALK ERNNLEGHAV 
LVE        MTDAYIYDAI RTPRGKGRAD GSLHEVTSAR LSAGVLNALK ERNNLEGHAV 
PGA        MTEAYIYDAV RTPRGKGRKD GSLHEVTAAR LSAVALNALK DRNNLEGHAV 
RGR        MTEAYIYDAV RTPRGKGRKD GSLHEVTAAR LSAVALNALK DRNNLEGHAV 
JAN        MTDAFIYDAI RTPRGKGRRD GALHEVTSAR LSAFTLNTLK ERNGLEGHAV 
SSE        MTEAYIYDAV RTPRGKGRKD GALHEVTSLR LSAQVLNAVR ERNGLDGHAV 
DSH        MTEAYIYDAI RSPRGKGRKD GSLHEVTAVS LSAQTLNAIK DRNGLTGHAV 
OBA        MTDAYIYDAV RSPRGKGRPD GSLHEVTSVA LGKQMLNAIK ERSDLDGHAV 
RHB        MSEAYIYDSV RSPRGKGRAD GSLHEVTAVS LGKQMLNAIK ERSNLDGHAV 

           EDVIWGNVTQ VMEQGGCLAR SAVLASDLDE RIPGLAINRF CASGMEAVNL 
           EDVIWGNVTQ VMEQGGCLAR SAVLASDLDE RIPGLAINRF CASGMEAVNL 
           EDVIWGNVTQ VMEQGGCLAR SAVLASDLDE RIPGLAINRF CASGMEAVNL 
           EDVIWGNVTQ VMEQGGCLAR SAVLASDLDE RIPGLAINRF CASGMEAVNL 
           EDVIWGNVTQ VMEQGGCLAR TAVLASDLDQ SIPGLAINRF CASGMEAVNL 
           EDVIWGNVTQ VMEQGGCLAR SAVLASDLDQ SIPGLAINRF CASGMEAVNL 
           EDVIWGNVTQ VKEQGGCLAR TAVLASNLDQ SIPGLAINRF CASGMEAVNL 
           EDVIWGNVTQ VMEQGGCLAR TAVLASDLDE SIPGLAINRF CASGMEAVNL 
           EDVIWGNVTQ VGEQGGCLAR TAVLASDLDQ SIPGLAINRF CASGMEAVNL 
           EDVIWGNVTQ VGEQGGCLAR TAVLASDLDQ SIPGLAINRF CASGMEAVNL 
           EDVIWGNVTQ VGEQGACLAR TAVLASDLDE SIPGVSINRF CASGLEAVNM 
           EDVIWGNVTQ VGEQGACLAR TAVLASDLDE SIPGVSINRF CASGLEAVNM 
           EDVIWGNVTQ VMEQGGCLAR AAVLASDLDE SIPGLAINRF CASGLEAVNL 
           EDVIWGNVTQ VGEQGGCLAR SAVLASDLDE SIPGLAINRF CASGLEAVNL 
           EDVIWGNVTQ VMEQGGCLAR TAVLASDLDE SIPGLAINRF CASGLEAVNL 
           EDVIWGNATQ AMEQGGCLAR TTVLASDLDE RIPGLSINRF CASGMEAVNL 
           EDVIWGNATQ AFEQGGCLAR TTVLASDLDE RIPGLSINRF CASGMEAVNL 

           AANQVRGGAG MGYIAGGVEM MGRVAMGSDG AAIAVDPSLA MERYFVPQGI 
           AANQVRGGAG DGYIAGGVEM MGRVAMGADG AAIAVDPTLA MEKYFVPQGI 
           AANQVRGGAG QAYIAGGVEM MGRVAMGSDG AAIAVDPTLA MEKHFVPQGI 
           AANQVRGGAG QAYIAGGVEM MGRVAMGSDG AAIAVDPTLA MEKYFVPQGI 
           AANQVRGGAG DAYIAGGVEM MGRVAMGSDG AAIAVDPSIA METYFVPQGI 
           AANQVKGGAG DGYIAGGVEM MGRVAMGSDG AAIAVDPSLA MDTYFVPQGI 
           AANQIKGGAG EAYIAGGVEM MGRVPMGSDG AAIAVDPSIA MDTYFVPQGI 
           AANQIKGGAG EAYIAGGVEM MGRVAMGSDG AAIAVDPSIA MDTYFVPQGI 
           AANQVKGGAG QAYIAGGVEM MGRVAMGSDG AAIAVDPSIA MDTYFVPQGI 
           AANQVRGGAG QAYIAGGVEM MGRVPMGSDG AAIAVDPSIA MDSYFVPQGI 
           AANQVRGRAG HAYIAGGVES MSRVPMGMDG GAIAVDPAIA IENYFVPQGI 
           AANQVRGRAG HAYIAGGVES MSRVPMGMDG GAIAVDPSIA IDNYFVPQGI 
           AANQIKGGAG DGYIAGGVEM MGRVAMGSDG AAMAVDPQLA MGSYFVPQGI 
           AANQVKGGAG SAYIAGGVEM MGRVAMGSDG AAIAVDPSLA MDRYFVPQGI 
           AANQVRGGGG QAYIAGGVEM MGRVPMGSDG AAIAADPSVA MKTYFVPQGI 
           AANQVKGGAG AAYIAGGVEM MSRVPMGSDG AAVAVDPTVA LDDYFVPQGI 
           AANQVRGGGG DAYIAGGVEM MSRVSMGSDG AAVAVDPTVA MDSYFVPQGI 

           SADIIATEYG FTRDEADKLA MQSQQRAKKA WDEGRFDKSV IEIKDQNGLS 
           SADIIATEFG FTRDEADQLA MQSQQRAARA WEEGRFDKSV ITVRDQNGLA 
           SADIIATEYG FSRDDADTLA VESQRRAKQA WDEGRFDKSV IEVRDQNGLK 
           SADIIATEYG FGRDDADTLA VESQRRAKQA WDEGRFDKSV IEVRDQNGLK 
           SADIIATEYG FTRDQADALA MESQRRAKEA WDEGRFAKSV IPVRDQNGLT 
           SADIIATEYG FTRDQADALA VESQRRAKAA WDDNRFAKSI ITVRDQNGLA 
           SADIIATEYG FSRDDADALA VESQRRAKAA WDAGHFSKSI VPVKDQNGLT 
           SADIIATEYG FSRDEADALA VESQRRAKAA WDDKRFANSI IEVQDQNGLT 
           SADIIATEYG FSRDDADQLA MESQKRAKAA WDDKRFDKSI VPVRDVNGLA 
           SADIIATEYG FTRDEADQLA VASQQRAKAA WDDGRFAKSV VTVRDINGLA 
           SADIIATEYG FSRDDADAMA MESQRRAKAA WDDNRFAGSI VPVRDINGLT 
           SADIIATEYG FSRDAADEMA VESQRRAKAA WDDNRFARSI VPVRDINGLT 
           SADIIATEYG FTRDEVDAYS VESQNRAAAA WADHRFGKSV ITVKDQNGLT 
           SADIIATEYG FSRDDADALA VESQRRAAAA WEDNRFEKSV VTVRDVNGLP 
           SADIIATEYG ISRDDADALA VASQRRAKAA WDENRFNGSV FTVRDQNGLN 
           SADIIATEYG FSRDDVDAFA VESQKRAVAA WEDKRFDKSI VTIRDVNGLP 
           SADIIATEYG FSRDDVDMLA VESQKRAAEA VDDGRFAKTL VTIRDVNGLP 

           ILSHDEYMRP QTDMQSLGSL NPAFQQMGEV MPGFDKVALM KYPHLEKINH 
           ILDRDEYMRP QTDMQSLGGL NPAFQQMGEV MPGFDKIALM KYPHLERINH 
           ILDHDEYMRP QTDMQSLGAL NPAFQAMGEV MPGFDKVALM KYPHLERINH 
           ILDHDEYMRP QTDMQSLGAL NPAFQAMGEV MPGFDKVALM KYPHLERINH 
           ILDHDEYMRP GTDMQSLGGL NPAFQMMGEQ MPGFDKIAML KYPHLERINH 
           ILDHDEYMRP GTDMQALGSL NASFQMMGEV MPGFDAVAKL KYPHLEKVNH 
           ILDTDEYMRP QTDMQSLGAL NAAFQAMGEV MPGFDKVALM RYPHLERINH 
           ILDHDEYMRP GTDMQTLGAL TPAFQAMGEV MPGFDVVARM KYPHLERINH 
           ILDHDEYMRP GTDMQSLGGL NPAFQAMGEV MPGFDKVALM KYPHLEKINH 
           ILDHDEYMRP ETNMQTLGSL NPAFQAMGEV MPGFDKIALM KYPHLERINH 
           ILDHDEYMRP GTDMQSLGGL NPAFQMMGEQ MPGFDKIAML KYPHLERINH 
           ILDHDEYMRP GTDMQSLGGL NPSFQMMGEQ MPGFDKIAML KYPHLERINH 
           ILDKDEYMRP QTDMQSLGAL KPAFKDMGEA MPGFDAVALM KYPHLEAINH 
           ILDRDEYMRP GTDMQSLGAL KPSFKDMGEV MPGFDAVALM KYPHLERINH 
           ILDHDEYMRP ETDMQSLGAL KPAFKDMGEQ MPGFDKIALM KYPHLEKIEH 
           ILSYDEYIRP GTDMQALGSL KASFREMGEV MPGFDNVAKL KYPHLERINH 
           ILDHDEYIRR GTDMQALGGL KPAFKDLGEV MPGFDKVARL KYPHLEKINH 

           IHHAGNSSGI VDGAAAVLIG NKEFGEKYGL KPRARIRATA KIGTDPTIML 
           IHHAGNSSGI VDGAAAVLIG NKEFGEKHGL KPRARIRATA KIGTDPTIML 
           IHHAGNSSGI VDGAAAVLIG NKEFGEEHGL KPRARIRATA KIGTDPTIML 
           IHHAGNSSGI VDGAAAVLIG NKEFGEEHGL KPRARIRATA KIGTDPTIML 
           IHHAGNSSGI VDGAAGVLIG NKEFGEKYGL KPRARIKATA KIGTDPTIML 
           IHHAGNSSGI VDGSAALLIG NKEFGERHGL KPRARIKATA KIGTDPTIML 
           IHTAGNSSGI VDGAAGVLIG SKEYGIKHGL TPRARIRQTA KIGTDPTIML 
           IHHAGNSSGI VDGAAGVLIG SKAFGEKWGL KPRARIRQTC KIGTDPTIML 
           IHHAGNSSGI VDGAAGVLIA SKEWGEANGM KPRARIKATA KIGTDPTIML 
           IHHAGNSSGI VDGAAGVLVA SKEWGEAMGL KPRAVIRATA KIGTDPTIML 
           IHHAGNSSGI VDGAAAVLIG DKEFGEAMGL KPRARIKATA KIGTDPTIML 
           IHHAGNSSGI VDGAAAVLIG DKEFGEAMGL KPRARIKATA KIGTDPTIML 
           IHHAGNSSGI VDGSAAILVG NKEFGEKWGL TPRAKIRANA KIGTDPTINL 
           IHHAGNSSGI VDGSAAVLIG NKAFGEQYGL KPRAKIRATC KIGTDPTIML 
           IHHAGNSSGI VDGSAALLIG NKAFGEAHGL KPRAVIKATA KIGTDPTIML 
           VHHAGNSSGI VDGSAAVLVG NKEFGEKYGL KPRAVIRATA KIGTDPTIML 
           VHHAGNSSGI VDGSAAILIG NKAFGERHGL KPRARIKATA KIGTDPTIML 

           TGPVPVTEKI LADNGMNIND IDLFEVNEAF AAVVMRFMQA FDVDESKVNV 
           TGPVPVTEKI LKDNGMNIGD IDLFEVNEAF AAVVMRFMQA FDVDDSKVNV 
           TGPVPVTEKI LADSGMDIKD IDLFEVNEAF AAVVLRFLQA FDVDDAKVNV 
           TGPVPVTEKI LADSGMNIKD IDLFEVNEAF AAVVLRFMQA FDVDDAKVNV 
           TGPVPVTEKI LADNGMKIGD LDLFEVNEAF ASVVLRFQQA FDVDPALVNV 
           TGPVPVTEKI LKDTGMTISD LDLFEVNEAF ASVVLRFQQA FDVDPALVNV 
           TGPVPVTHKI LSDAGMNIKD IDLFEVNEAF SSVVLRFMQA FNVDHSVVNV 
           TGPVPATQKI LADSGMSISD IDLFEVNEAF ASVVLRFQQA FNVDPSLVNV 
           TGPVPVTEHI MKSSGMSISD IDLFEVNEAF ASVVLRFMQA FDVDNSKVNV 
           TGPVPVTEKI LRDSGMAISD IDLFEVNEAF ASVVLRFMQA FNVDHDRVNV 
           TGPVPVTEKI LRDNGMAIGD IDLFEVNEAF ASVVMRFEQA FGVDHDKVNV 
           TGPVPVTEKI LRDNGMEIGD IDLFEVNEAF ASVVMRFEQA FGVDHDKVNV 
           TGPVPVTEKI LSENGMSIDD IGLFEVNEAF AAVVLRFLQA FDVDHAKVNV 
           TGPVPATEKI LKDAGMSIGD IDLFEVNEAF ASVVLRFMQA FDVSDDKVNV 
           TGPVPATEKI LADSGMSISD IDLFEVNEAF SSVVLRFMQA FDVDHDKVNV 
           TGPVPATERI LEQSGMSISD IDLFEVNEAF SAVVLRFMQA FDVDHDKLNV 
           TGPVPATEKI LADSGMSISD IDLFEVNEAF SAVVLRFMQA FDVDHSKVNV 

           NGGSIAMGHP LGATGAMIIG TLLDELERSD KEVGMATLCI ASGMGAATII 
           NGGGIAMGHP LGATGAMIIG ILLDEMERAD KEVGLATLCI ASGMGAATII 
           NGGSIAMGHP LGATGAIIIG TLLDELERDD KEVGLATLCI ASGMGAATII 
           NGGSIAMGHP LGATGAIIIG TLLDELERAD KEVGLATLCI ASGMGAATII 
           NGGSIAMGHP LGATGAIIIG TLLDELERRD LETGLATLCI ASGMGAATII 
           NGGSIAMGHP LGATGAIIIG TLLDELERQD KECGLATLCI ASGMGAATII 
           NGGSIAMGHP LGATGAIIIG TLLDELERSD KEVGLATLCI ASGMGAATII 
           NGGSIAMGHP LGATGAIIIG TLLDELERTG KGTGLATLCI ASGMGAATII 
           NGGSIAMGHP LGATGAIIIG TLLDELERTG QGTGLATLCI ASGMGAATII 
           NGGSIAMGHP LGATGAIIIG TLLDELERTG KSTGLATLCI ASGMGAATII 
           NGGSIAMGHP LGATGAMILG ALLDELERSD RETGLATLCI GSGMGAATII 
           NGGSIAMGHP LGATGAMILG ALLDELERSD RETGLATLCI GSGMGAATII 
           NGGAIAMGHP LGATGAMILG TLLDEMERAD KETGLATLCV AAGMGSATIL 
           NGGSIAMGHP LGATGAIILG TLLDELERTG KGTGLATLCI ASGMGAATII 
           NGGAIAMGHP LGATGAMILG TLLDELERTG KGTGLATLCV ASGMGAATII 
           NGGAIAMGHP LGASGAIIIG TLLDEMERRG LGTGLATLCV ASGMGAATII 
           NGGAIAMGHP LGASGAIIIG TLLDELERTG KGTGLATLCV ASGMGAATII 

           ERV
           ERV
           ERV
           ERM
           ERV
           ERV
           ERV
           ERV
           ERV
           ERV
           ERV
           ERV
           ERV
           ERV
           ERV
           ERV
           ERV
