# Supplementary material for: Phylogenomic Analysis of Marine Roseobacters
Source: PLoS One. 2010 Jul 15;5(7):e11604. doi: 10.1371/journal.pone.0011604 (PMC2904699; doi:10.1371/journal.pone.0011604)
Supplement: File S1 — Protein sequence alignment of 109 HGT genes. Alignment was filtered by Gblocks to obtain reliable alignment regions for NJ or ML phylogenetic analyses. (0.20 MB ZIP) [file pone.0011604.s007.zip › 109HGTALIGN/ort907.txt]

    17    703
RCC        DADGVATIVW DTVGKSMNVM NQQGFLDLDA LVDQALADDT IKGVIITSGK 
LVE        DADGVAIITW DTVGKSMNVM NQQGFTDLDA LVGHALADDA VKGIIITSGK 
DSH        DADGVAIITW DVQGKSMNVM NQQGFEDLDA LVDKALADDT VKGIIITSGK 
JAN        DADGVAVITW DVPGKSMNVL NRDAFDVVEE LVDAALADET VKGIVITSGK 
OAN        DADGVAIITW DVVGKSMNVL SLEGWDDLDT CVDAALADDS VKGVVITSGK 
ROS        GADGVAIITW DTQGKSMNVM NTQGFLDLET LIDDALADEA VKGVILTSGK 
PGA        DADGVAIITW DCPGKTMNVL NGQAMIDLDG LVDDALADDA VKGIVITSGK 
RGR        DADGVAIITW DCPGKTMNVL NGQAMQDLDG LIDDALADEA VKGIVITSGK 
SPO        DADGVAFITW DAQGKSMNVM TREAFELVDS LVDQALADDE VKGIVITSGK 
SIL        DADGIAIITW DAEGKSMNVL TREAFGLVED YIDRALGDDA VKGVVITSGK 
SUL        DADGVAIITW DVPGKSMNVM SIEGLSELDS IIDTVLSDDA IKGAVITSGK 
RDE        DGQGIATITW DVKDKSMNVM TLEAWDVLDG LIDAALGDEA VKGVIITSGK 
RLO        DAAGIATITW DVKDKSMNVM TLEAWDVLDA LIDQALTDDA IKGVVITSGK 
OIN        DAEGIATITW DVPGKSMNVM SFDGLRDLET HIDDALADDA VKGIIITSGK 
OBA        GADGVAIITW DLPGRSMNVL TLKGAEELEA AVTDALADDA VKGIVITSGK 
RHB        GADGVAVITW DLPGKSMNVL TLQGIEELEG LTKDALADDS VKGIVITSGK 
SSE        DADGVAVITW DVPGKSMNVL SLEGLEELDG LVDAALADEA VKGIVITSGK 

           SFAGGMDLNI IAKMKDDPAR GLFEGVMNMH AVLRKIERAG MDPKTNKGGK 
           SFAGGMDLNI IARMKDDPAR GLFDGVMAMH GVLRRIERAG MDPKTNKGGK 
           SFAGGMDLNV IAKMRDDPAR GLFEGVMAMH GILRKIERAG MDPKTNKGGK 
           SFAGGMDLNV LASIRDNPAE GLFNFTMNGH RILRKIERAG MEPKTNKGGK 
           TFAGGMDLNI IAKMKDNPAK GLMDGLMKSH AILRKIERAG MDPKTNKGGK 
           SFAGGMDLNI IAKMRENPAK GLFDGVMWMH AILRKIERAG MDPKTNKGGK 
           DFAGGMDLNV LAKMKDEPAR GLFEGIMKMH EGLRKIERAG MDPKTNKGGK 
           DFAGGMDLNV LAKMKDEPAR GLFEGIMKMH EGLRKIERAG MDAKTNKGGK 
           DFAGGMDLNT LAVIRENPAQ GLFDFVMGGH RIMRKLELAG MDPKTKKGGK 
           DFAGGMDLNV LATIRENPAQ GLFDFTMNGH RILRKLERAG MDAKNNKGGK 
           SFAGGMDLNL LAKMRDDPAQ GLFDGTMKMH ALLRKIERAG MDAKTNKGGK 
           SFAGGMDLNV IARMKDDPAK GLFDGIMNAH RIMRKIERAG MDPKTLKGGK 
           SFAGGMDLNV IARMKDDPAK GLFDGIMNAH RIMRKIERAG IDPKTLKGGK 
           SFAGGMDLNL LAKMKDDPAK GLFEGTMKMH ALLRKIERAG MDPKTNKGGK 
           SFAGGMDLNV LAGMKDNGAE GVFDGVMQLH NMLRKIERAG MEPKTNKGGK 
           TFAGGMDLNI LAQFKENGAE GVFEGTMRGH KMLRTLELAG MDPKTKKGGK 
           TFAGGMDLNI IAKMKDDPAK GLFEGVMRMH GVLRKIERAG MDPKTNKGGK 

           PIACALPGTA LGIGLEIPLA CHRIFAADNP KAKIGLPEIL VGIFPGAGGT 
           PIAAALPGTA LGIGLEIPLA CHRIFAADNP KAKIGLPEIM VGIFPGAGGT 
           PVAAALPGTA LGIGLEIPLA CHRIFAADNP KAKIGLPEIM VGIFPGAGGT 
           PIACAIPGTC AGIGTEIALA CHRRFMADNP KAKMGLPEIL VGLFPGAGGT 
           PIAAALPGTA LGIGLEIPLA CHRIFVADNP KAKIGLPEIM VGIFPGMGGT 
           PIAAALPGTA LGIGLEIPLA CHRIFAADNP SAKIGLPEIM VGIFPGAGGT 
           PVAAALPGTA VGIGLELPLS THRIFAADNP KAKIGLPEIM VGIFPGAGGT 
           PIATALPGTA VGIGLELPLS THRIFAADNP KAKIGLPEIM VGIFPGAGGT 
           PVACAINGTC AGIGTEIALA CHHRVMTTNP KAKIGLPEIL LGIFPGGGGT 
           PIACAINGTC AGIGTEIALA CHYRTMTDNP KAKIGLPEIL LGIFPGGGGT 
           PIASALPGTA AGIGLELPLA THRIFVADNP KARIGLPEIM VGIFPGAGGT 
           PIATVLPGTA LGIGLEIPLC THRIFAAPNP KAKIGLPEIM VGIFPGAGGT 
           PIATVLPGTA LGIGLEIPLC THRIFAAPNP KAKIGLPEIM VGIFPGAGGT 
           PVACVIPGTA AGIGLELPLA THRTFAANNP KARIGLPEIL VGIFPGAGGT 
           PIAAALPGTA MGIGLELPLA CHRIFVADNP KAKLGLPEIM VGIFPGSGGT 
           PVAAALPGTA LGIGLELPLA THRIFAANNP KAKIGLPEIQ VGIFPGMGGT 
           PVAAALPGTA LGIGLELPLS THRIFAADNP KAKIGLPEIM VGIFPGAGGT 

           TRLSRKLGAM GASPLLLEGK LNDPKKAKAA GVVDEVVELL SAAKAWVLAI 
           TRLARKLGAM GASPLLLEGK LNDPQAAKRA GVIDEVVDLI SAAKAWVLAI 
           MRVSRKLGAM QAAPILLEGK LFEPKKAKMA GIVDEVVELL DAAKAWVLDI 
           TRYSRMVGAM AAAPVLLEGR MLDPKKAKSA QLVDEVVELL SAAKDWVLDI 
           TRLVRKMGAM MASPLLLEGK MNDPKKAMQA GVVDEVVELM AIAKAWVLKI 
           TRLVRKLGAM AASPLLLEGK LNDPKKAKAA GVVDEVVQLI EKAREWVLVI 
           TRLVRKMGAM AAAPFLLEGK LVDPKKAKGA GIIDEVVDPL AAARAWVLDI 
           TRLVRKLGAM AAAPFLLEGK LVDPKKAKAA GLIDEVVDPL AAARAWVLDI 
           IRYSRMVGAM AAAPVLLEGK MMDPAKAKGA QMVDALADPV AAAKEWVLDL 
           IRYSRMVGAV NAAPVLLEGK MMDPKKAKSA SLVDEVADPL EAARQWVLDI 
           TRLARKLGAM AASPFLLEGK MVAPAAAKSA GLIDEVVDPV AAAKEWVLDI 
           TRLTRKMGAM AASPFLLEGK LVDPARAKAA GLIDEVADPM AAARDWVLDL 
           TRLTRKMGAM AASPFLLEGK LVDPARAKAA GLIDEVADPM AAARDWVLDL 
           TRMVRKLGAM AASPFLLEGK MVSPDAAVKA GILDEVSDPM AAARDWVLDL 
           TRLVRKLGVM GASQYLLQGK SVDPKKAKSA GIIDEVADPV AAAKEWVLKI 
           TRLARKLGVM AASPFLLQAK MSSPEAAVKA GIIDEVADPV AAAKEWVLDL 
           TRLVRKMGAM AASPFLLEGK LSAPAKAKSA GIIDEVVDPL AAAKAWVLDI 

           VKPWDEKGYK MPGGAPYHPA GFMTFVGASA MVNGKTQGVY PAAKALLSAV 
           VKPWDEKGYK MPGGAPYHPA GFMTFVGASA MVNGKTMGVY PAAKALLSAV 
           VKPWDLKGYK FPGGAPYHPA GFMTFVGASA MIHSKTMGVY PAAKALLSAV 
           VKPWDAKGYK MPGGAPYHPA GFMTFVGANA MIHGKTKGVY PAAKALLSSI 
           VKPWDEKGYK MPGGEPYHSA GFMTFVGASA MVNGKTQGVY PAAKALLSAV 
           VKPWDDKGYK MPGGAPYHPA GFMTFVGASA MVNGKTQGAF PAAKALLSAV 
           VKPWDAKGYK MPGGAPYHPA GFMTFLGAAA MVHGKTFGAF PAAKALLSAV 
           VKPWDQKGYK MPGGAPYHPS GFMTFLGAAA MVHGKTFGAF PAAKALLSAV 
           VKPWDAKGYK MPGGAPYHPA GFMTFVGASA MVNGKTQGAF PAPKALLSAI 
           VKPWDQKGYK MPGGAPYHPA GFMNFVGASA MVHGKTQGAF PAAKALLSAV 
           LKPWDAKGYK MPGGAPYHPA GFMTFVGANA MVNGKTQGAF PAAKALLSAV 
           VKPWDAKGYK MPGGAPYHPA GFMTFVGASA MVNGKTQGVY PAAKALLSAV 
           VKPWDAKGYK MPGGAPYHPA GFMTFVGASA MVNGKTQGVY PAAKALLSAV 
           VKPWDAKGYK MPGGAPYHPA GFMTFVGASA MVNGKTQGVY PAAKALLSAV 
           VKPWDEKGYK MPGGAPYHPA GFQTFVGANA MVNGQTWGAF PAAKALLSAV 
           VKPWDAKGYK VPGGAPYHPA GFQTFVGANA MIMGNTWGAF PAPKAMLSAV 
           LKPWDAKGYK MPGGAPYHPA GFMTFVGASA MVNGKTKGVY PAAKALLSAV 

           YEGALVPFDT AIKIEARWFT NVLMNPSSSA MIRSLFINKE ALEKGANRPA 
           YEGALVPFDT ALKIEARWFT NVLMNPSSSA MIRSLFINKE ALEKGANRPA 
           YEGAMVPFDT ALKIEARWFT NVLMNPSSSA MIRSLFINKE ALEKGAVRPV 
           YEGALVDFDT ALKIEARYFT QILMNPSSSA MIRSLFINKQ ALEKGANRPV 
           YEGAMVPFDT ALKIEARWFT NVLMNPSSEA MIRSLFINKE ALEKGANRPV 
           YEGALVPFDT ALKIEARWFV NVLMNPSSSA MIRSLFINKE ALEKGANRPV 
           YEGALVPFDT ALKIEARWFT HVLMNPSSEA MIRSLFLNKE ALEKGAVRPI 
           YEGAIVPFDT ALKIEARWFT HVLMNPSSEA MIRSLFLNKE ALEKGAVRPI 
           YEGALVDFDT ALRIEARWFT HVLMNPSSSA MIRSLFINKQ ALEKGAVRPI 
           YEGALVDFDT ALRIEARWFT HVLMNPSSSA MIRSLFLNKQ ALEKGAVRPI 
           YEGSLVPFDT ALKIEARWFT NILLNPSSSA MIRSLFLNKE ALEKGAVRPV 
           YEGALVPFDT ALKVEARWFT NVLMNPSSSA MIRSLFVNKE ALEKGAVRPV 
           YEGALVPFDT ALKVEARWFT NVLMNPSSSA MIRSLFVNKE ALEKGAVRPV 
           YEGALVPFDT ALKIEARWFT NVLMNPSSGN MIRSLFLNKE ALEKGAVRPV 
           YEGAMVPFDT ALKIEARWFT NVIMNPSSGA MIRSLFLNKE ALEKGANRPA 
           YEGLMVPFDT ALKIEARWFT NVIMNPSSGA MIRSLFLSKE ALEKGAVRPV 
           YEGALVPFET ALKIEARWFT NILMNPSSGA MIRSLFINKE ALEKGAVRPV 

           PDQKVKKVGV IGAGMMGAGI SLVSALAGIE VVLIDSTQEA ADKGKSYTTA 
           PDQKVRQVGV IGAGMMGAGI ALVSALAGIK VVLIDAKQDA AEKGKSYTAA 
           PDQKVKKVGI LGAGMMGAGI AYVSANAGIE VVLIDAAQES ADRGKAHAAG 
           PDQTVKKVGI IGAGMMGAGI AYVSALAGIE VVLIDAAQDS ADRGKAYSEG 
           ADQTVKKVGV LGAGMMGAGI SLVSALAGIE VVLIDREQAA ADKGRSYTAD 
           PDQRVKKVGV MGAGMMGAGI ALVSAMAGMQ VVLIDQKQEA ADKGKSYTAD 
           EDQSVKKIGV LGAGMMGAGI ALVSAQAGME VVLIDRDQAA ADKGKAYTES 
           EDQSVKKIGV LGAGMMGAGI ALVSAQAGME VVLIDRDQDA ADKGKAYSAS 
           PDQRVKKLGV LGAGMMGAGI ALVSAQAGME VVLIDRDQAA ADKGKAYTEA 
           EDQSVKKIGV LGAGMMGAGI ALVSAQAGME VVLIDRDQDA ADKGKAYSAT 
           ADQRVKKLGV LGAGMMGAGI TLVSVQAGIE VVLIDQTQEA ADKGKAYSAS 
           ADQRVKKLGV LGAGMMGAGI SLVSAQAGIE VVLIDQTQEA ADRGKAYTAS 
           ADQRVKKLGV LGAGMMGAGI SLVSAQAGIE VVLIDQTQEA ADRGKAYTAS 
           PDQRVKKLGV LGAGMMGAGI TLVSAQAGIE VVLVDQTQEA ADKGKAYSAS 
           PDQTVKKVGV MGAGMMGAGI ALVSAQAGIE VVLIDQKQEA ADKGKAYAES 
           PDQRVRKVGV LGAGMMGAGI ALVSAQAGID VVLIDQKQEA ADKGKAYTES 
           PDQRVRKVGV LGAGMMGAGI ALVSAQAGIE VVLIDQKQEA ADRGKAYTES 

           HLDKGIARKK VSQEKKDAVL GLINATTDYD ALKGCDLIVE AVFEDVGVKA 
           YMDKGIARKK ATEDKKAAVL GLIHATTDYA ALKDCDLIVE AVFEDVGVKA 
           ILDKGIARKK VTPEKKDEVL ARITATTDYA ALEGCDLVVE AVFEDPGVKA 
           LLDKGMKRGK VTEEKKAKVL GQITATTDYD ALNGCDLIVE AVFEDPKVKA 
           YMDKGIARKK ASVEKKEKVL GMITATTDLE ALKGCDLIVE AVFEDVGVKA 
           FMDQGIKRGK ATAEKKAATL DLITATTDYA ALKGCDLIIE AVFEDPKVKA 
           YLDKGIKRGK VTADKKEAML SRITATPDLD HLKGCDLIIE AVFEDPGVKA 
           YMDKGIKRGK ATEEKKDALL SRITATPDLE QLKGCDLIIE AVFEDPGVKA 
           YLDKGMKRGK VTAEKKEAML GLITATPDLD ALKGCDLIIE AVFEDPGVKA 
           YMDKGIKRGK ATPEKKEALL AQITATADLD ALKGCDLIIE AVFEDPGVKA 
           FFDKGIARKK STEEKKAAAL DLITATTDLD ALKGCDLIIE AVFEDPAVKA 
           FADKGIARKK TTPEKKEQLL NLITATTELE HLKDCDLIIE AVFEDPKVKA 
           FADKGIARKK TTPEKKEQLL NLITATTDLD HLKDCDLIIE AVFEDPKVKA 
           YFDKGIARKK STAEKKEAAL NLITATTDLD ALKGCDLIIE AVFEDPKVKA 
           YFEKGIKRGK STPEKAEAVL KKITATTDYD QLKDADLIIE AVFEDVGVKA 
           YLDAGVKKKK TTPEKKDEVL GRITATTDYA ALSDADLIIE AVFEDPGIKA 
           FMDKGIAKKK ATPEKKAEVL GRITATTDYA ALADADLIIE AVFEDPKVKA 

           DVTAKVQAVT GPDCIFATNT STLPITELAK ASADAEKFIG IHFFSPVDKM 
           EVTKKVQAVT GAGCIFATNT STLPITELAK ASNDPTNFIG IHFFSPVDKM 
           EVTAKAEAVI PGDAIFATNT STLPISELAK ASARPEQFIG IHFFSPVDKM 
           EVTAKAEAAM NADGIFATNT STLPITMLAK ASSRAEQFIG IHFFSPVDKM 
           EMTKKVEAIV GDDCIFATNT STLPITELAK ASVRADKFIG IHFFSPVDKM 
           QVTREVLKVV DKDCIFATNT STLPISELAK ASDNPENFIG IHFFSPVEKM 
           EMTKKVEAII PEDCIFASNT STLPITDLAE ASVRPEQFIG IHFFSPVEKM 
           EMTKKVEAII PEDCIFASNT STLPITGLAE ASVRPEQFIG IHFFSPVEKM 
           EMTKKVEAII PEDCIFASNT STLPITGLAK ASVRPEQFIG IHFFSPVEKM 
           EMTKKVEAII PEDCIFASNT STLPITSLAE ASVRPEQFIG IHFFSPVEKM 
           EMTKKVEAVI PEDCIFASNT STLPITELAK ASSRADQFIG IHFFSPVEKM 
           EMTRKVEAVI PQDCVFASNT STLPITELAK ASSRPDQFIG IHFFSPVEKM 
           EMTRKVEAVI PQDCIFASNT STLPITELAK ASSRPDQFIG IHFFSPVEKM 
           EMTQKVEAVI PEDCIFASNT STLPITDLAK ASSRQEQFIG IHFFSPVEKM 
           EVTKNVEAVV PEDCIFATNT STLPISDLAK ASKRPEQFIG IHFFSPVEKM 
           EVTKNVEAVI PDDCIFATNT STLPITDLAK ASSRPDQFIG IHFFSPVEKM 
           EVTKAVDAVT SDDCIFATNT STLPISELAK ASKNPEQFIG IHFFSPVEKM 

           LLVEIIKGKE TGDVAVAKAL DYVRQIKKTP IVVNDERFFY ANRCIIPYIN 
           MLVEIIKGEA TGDVAVAKAL DFVRQIRKTP IVVNDARFFY ANRCIIPYIN 
           LLVEIIKGRQ TGDVAVAKAL DFVRQIRKTP IVVNDARFFY ANRCIIPYIN 
           ALVEIIKGKQ TGDVAVAKAL DFVRQIRKTP IVVNDERFFY ANRCILPYVN 
           ALVEIIKGAK TGDIAIAKSL DFVRQIRKTP IVVNDERFFY ANRCILPYGK 
           MLVEIIKGHK TGPRAVAKAL DYVRQIRKTP IVVNDARFFY CNRCIIPYIN 
           FLVEIIKGEK TGDRAVAKAL DYVRQIRKTP IVVNDARFFY CNRCIIPYVN 
           FLVEIIKGKE TGDRAVAKAL DYVRQIRKTP IVVNDARFFY CNRCIIPYVN 
           LLVEIIKGKE TGPRAVAKAL DYVRQIRKTP IVVNDARFFY CNRCIIPYVN 
           FLVEIIKGEK TGDRAVAKAL DYVRQIRKTP IVVNDARFFY CNRCIIPYIN 
           ALVEIIKGAE TGDRAVAKSL DYVRQIRKTP IVVNDARFFY ANRCIIPYAN 
           LLVEIIKGKG TGDRAVAKAL DYVRQIRKTP IVVNDARFFY ANRCIIPYIN 
           LLVEIIKGKG TGDRAVAKAL DYVRQIRKTP IVVNDARFFY ANRCIIPYIN 
           LLVEIIKGKQ TGDRAVAKAL DYVRQIRKTP IVVNDARFFY ANRCIIPYIN 
           ALVEIIKGNE TGDRAVAKAL DYVRQIRKSP IVVNDARFFY ANRCIIPYLN 
           LLVEIIKGAE TGDRAVAKAL DYVRQIRKTP IVVNDARFFY ANRCIIPYIN 
           MLVEIIRGKE TGDRAVAKAL DYVRQIRKTP IVVNDARFFY ANRCIIPYIN 

           EGIRMVKEGV EPALIENAAK LVGMPLGPLQ LVDETSVDLG VKIAKATKAA 
           EGIRMVREGV EPALIENAAK LVGMPLGPLQ LVDETSIDLG VKIAKATRAA 
           EGIRMVAEGV TPALVENAAK LVGMPLGPLQ LVDETSIDLG VKIAKATKAA 
           EGVRMLQEGV APALIENAAK LVGMPLGPLQ LTDETSIDLG AKIARATKAA 
           EGIRMVSEGV APALVENAAK LMGFPVGTLQ LTDDTTIALN ASIARATKSA 
           EGLRMVAEGI APALIDNAAR QLGFPVGPLQ LVDETSIDLG AKIARATKAA 
           EGARMITEGV APALIDNAAR QLGFPVGPIQ LTDETSIDLG AKIARATKAA 
           EGARMITEGV TPALIDNAAR QLGFPVGPIQ LTDETSIDLG AKIARATKAA 
           EGARMITEGV SPVLIDNAAR QLGFPVGPIQ LTDETSIDLG AKIARATKAA 
           EGARMITEGV SPVLIDNAAR QLGFPVGPIQ LTDETSIDLG AKIARATKAA 
           EGARMITEGA APQLVDHAAQ LLGFPVGPVQ LTDETSIDLG AKIARATKAA 
           EGIRMVAEGV EPALIENAAK LVGMPLGPLQ LVDETSIDLG AKIARATKAA 
           EGIRMVAEGV EPALIENAAK LVGMPLGPLQ LVDETSIDLG AKIARATKAA 
           EGVRMVQEGV EPALIENAAK LVGMPLGPLQ LMDETSIDLG AKIARATKAA 
           EGARMVAEGV EPALVDNAAR LLGMPVGPLQ LIDETSIDLA VKIAKATKEA 
           EGVRMVAEGV EMPLIDNAAR LLGFPVGPLQ LVDETSIDLG VKIAKATKAA 
           EGIRMVKEGV APALIENAAK LVGMPLGPLQ LVDETSIDLG AKIARATRAA 

           MGDADGEVDE VLFWMFDQER LGRKSNAGFY SYDEKGKRGG LWEGLAAQYP 
           MGDADGVVDE VLFWMADQTR LGRKSNAGFY AYDDKGKRTG LWDGLAVQYP 
           MGDADGAVDE VLFWMADEGR LGRKSNAGFY TYDEAGKRGL LWEGLADRYP 
           DPDYDDTTDE LIFWMEEEGR LGRKANAGFY SYDEKGKRQG LWDGLGARYA 
           MGDADAVTDD VLFFLEDQKR LGRKAGAGFY NYDEKGKRDG FWDGLAERYP 
           MGDADAAVDE VIFYMEGEGR LGRKSKAGFF DYDDKGKRLG YWPGLATQYP 
           MGDAESAADD LIFWMEEQGR LGRKSNAGFF DYDDKGKRQG YWKGMQEKYP 
           MGDAESPADD LIFWMEEQGR LGRKANAGFF DYDDKGKRQG YWKSMQEKYP 
           MGNAESPADD LIFWMEELGR MGRKANAGFF DYDDKGKRTG YWQGLQDKYP 
           MGDAESPADD LIFWMEDQGR LGRKANAGFF DYDDKGKRVE YWKGLAEKYP 
           MGNAASQADD LIFWMEDLGR LGRKANAGFF DYDEKGKRQG YWKGMHDKFP 
           MGDADAAVDE VIFWMEGENR LGRKTSAGFY AYDEKGKRQD LWDGLAVQYP 
           MGDADAAVDE VIFWMEGENR LGRKTSAGFY AYDEKGKRQG LWDGLAAQYP 
           MGADNDDIDP LVFWMESEGR LGRKANAGFY SYDAKGKREG LWKGMGDKYP 
           LGDKNKPVDD LMFALYDQGR LGRKSNAGFY SYDEKGKREG LWEGLDDLTP 
           MGDADDATDE IMFWMYDEGR LGRISNAGFY DYDEKGKRAG FSDVVKDRFP 
           MGDADGEVDE VIFWMEDEGR LGRKAKAGFY DYDDAGKRQG LSEAVKAKYP 

           VADEQPDLIT VQHRLLFAQT LEAVRALEEG VLEDIREGDV GAILGWGFAP 
           VADQQPDLVT VQHRLLFAQV LEAVRALEDG VLTDIREGDV GAILGWGFAP 
           AAKEQPELTA VQHRLLMAQV LEAVRALEDG VLMDIREGDV GAILGWGFAP 
           QADDQPELTD VQHRLLFAQV LEAVRALEAG VLMDIREGDV GAILGWGFAP 
           RLETQPDLID VQHRLMFAQV LEAVRALEEG VLMDIREGDV GAILGWGFAP 
           RAAEQPDLHE VQQRLMFAQV LEAVRALEEG VLEDIREGDV GAILAWGFAP 
           LADEQPDLIE VQERLMFAQV LEAVRALEEG VLMDIREGDV GAILAWGFAP 
           LADEQPDLIE VQERLMFAQV LEAVRALEEG VLMDIREGDV GAILAWGFAP 
           LAEEQPDLIE VQERLMFAQV LEAVRALEEG VLEDIREGDV GAILAWGFAP 
           LAEVQPDLVE VQERLMFAQV LEAVRALEEN VLMDIREGDV GAVLAWGFAP 
           LAEEQPDLRD VQDRLMFVQV LEAVRALEEG VLEDIREGDV GAILGWGFAP 
           VSDTQPDLID VQHRLLFSQT LEAVRALEEG VLMDIREGDV GAILGWGFAP 
           VSDTQPDLID VQHRLLFSQT LEAVRALEEG VLMDIREGDV GAILGWGFAP 
           VAEQQPDLIE VQHRLLFSQV LEAVRALEEG VLMDIREGDV GAILGWGFAP 
           TQDDQPDVTE VQHRLMFAQV LEAVRALEEG VLEDIREGDV GAILGWGFAP 
           ASDDQPDLTE VQHRLMMSQV LEAVRALEEG VLEDIREGDV GAILGWGFAP 
           EADAQPSLTD VQHRLLFVQS LEAVRALEDG VLMDIREGDV GAILGWGFAP 

           WSGGPFSWLD IIGAPYAAER CDQLTAEFGD RFKTPDLLRE MADKGQDFYK 
           WSGGPFSWLD IIGAPYAAER CDQLTAQFGD RFTTPDLLRD MAAKGHEFYK 
           WSGGPLSWLD MIGAARAVEI CDALTDTHGA RFTTPALLRE MAEKGETFYG 
           WSGGPFSWLD ILGTPYAAER CDQLEAEFGP RFACPPLLRE MADKGQSFYG 
           WSGGPFSWLD ILGAPYAAAR CDELTKVHGA RFECPALLRE MADKGQSFYG 
           WSGGPFAWLD IIGTPYAAER CDQLAEKFGP RFTTPKLLRE MADNTQSFYG 
           WSGGPLSWLD IIGTPYAAER CDQLTAKYGE RFTCPPLLRE MAEKGQTFYG 
           WSGGPLSWLD IIGTPYAAER CDQLSEKYGE RFACPPLLRE MAEKGQTFYG 
           WSGGPLSWID IIGTPYAADR CDQLAAKYGE RFACPPLLRE MADKGQSFYG 
           WSGGPLSWLD IIGTPYAAER CDQLAEAYGD RFACPPLLRE MAEKGQTFYG 
           WSGGPFSWLD IIGTPYAAER CDQLEAQFGE RFKCPDLLRE MAEKNQTFYG 
           WSGGPLSWLD MLGAAYAAER CDQLTQSFGE RFACPDLLRE MATKNQNFYS 
           WSGGPVSWLD MLGAAYAAER CDQLTQSFGD RFTCPDLLRD MAAKNQSFYG 
           WSGGPLSWLD MIGAPYAAER CDQLTEKFGE RFACPELLRE MASKGQSFYG 
           WSGGPFSWLD ILGAEYAAER CDQLAQKFGP RFSCPDLLRD MASKGQTFYG 
           WSGGPFSWLD MLGAAKAVEI CDHLTGAYGE RFATPKILRE MAEKGETFYG 
           WSGGPLSWLD MLGAAYAAER CDALEEAYGP RFHCPDLLRD MASKSQGFYG 

           RFG
           RFG
           RFG
           RFG
           RFG
           RFG
           RFN
           RFN
           RFD
           RFA
           RFG
           RFV
           RFA
           RFN
           RFG
           RFG
           RFG
