# Supplementary material for: Phylogenomic Analysis of Marine Roseobacters
Source: PLoS One. 2010 Jul 15;5(7):e11604. doi: 10.1371/journal.pone.0011604 (PMC2904699; doi:10.1371/journal.pone.0011604)
Supplement: File S1 — Protein sequence alignment of 109 HGT genes. Alignment was filtered by Gblocks to obtain reliable alignment regions for NJ or ML phylogenetic analyses. (0.20 MB ZIP) [file pone.0011604.s007.zip › 109HGTALIGN/ort915.txt]

    17    281
PGA        IIDQASATKQ ARLGRPKAAP DDELPLKDRM VALIFEKPST RTRVSFDVGV 
RGR        IIDQARITKD ARQGRPKAAL DDEQPLKDRM VALIFEKPST RTRVSFDVGV 
SIL        IIDQAGQMKT ARLGRPKGTP DDEQPLAGHM VALIFEKPST RTRVSFDVGV 
SPO        MIDQAGAMKQ ARLGRPKAAP DDEQPLKDRM VALIFEKPST RTRVSFDVGV 
SSE        IIDNARAVKD ARKGKPKVEP DDELPLKNRM VALIFEKPST RTRTSFDVGV 
ROS        MIDQARSMKE ARADRPRGTP DDEQPLAGRM VALIFEKPST RTRVSFDVGV 
OBA        MIDQARSMKE ARAGRSRGAP DDEQPLAGRM VALIFEKPST RTRVSFDVGV 
SUL        IIDNAATMKS SRLGRPRGAP DDEQPLKDHM VALIFEKPST RTRVSFDVGV 
OIN        IIDNAAAMKA ARQGRPRGAA DDDQPLKDQM VALIFEKPST RTRVSFDVGV 
RCC        IIDNAQAMKT ARAGQPKGTP DAEQPLAGHM VALIFEKPST RTRVSFDVGV 
LVE        IIANARRMKD ARDGLPKGTP DAEQPLAGQM VALIFEKPST RTRVSFDVGV 
OAN        IIDSAASMKS ARAGLPKGTP DADQPLANHM VALIFEKPST RTRISFDVGV 
RDE        IIDQAAIMKS ARKGRPRGAP DDTQPLKDRI VALIFEKPST RTRVSFDVGV 
RLO        IIDQAATMKN ARLGRPRGAP DDTQPLKDHM VALIFEKPST RTRVSFDVGV 
DSH        MLDRGRAMKT ARAGRPKGAS DDDQPLAGHM VALIFEKPST RTRVSFDLGV 
JAN        ILAQAGNMKT ARGTRPKGTP DDDQPLAGHV VALIFEKPST RTRVSFDVGV 
RHB        MLDEAHRIKA GRGDAAKGVP DDEQALAGKV VALIFEKPST RTRVSFDVGV 

           RQMGGQTMVL SGNDMQLGHG ETIADTARVL SRYVDMIMIR TFDETVLTEM 
           RQMGGQTMVL SGNDMQLGHG ETIADTARVL SRYVDMIMIR TFDETVLTEM 
           RQMGGETMVL SGKDMQLGHG ETIADTARVL SRYVDMIMIR TFDETVLTEM 
           RQMGGQTMVL SGNDMQLGHG ETIADTARVL SRYVDMIMIR TFDESVLAEM 
           RQMGGQTMVL SGSDMQLGHG ETIADTARVM SRYVDMIMIR TFDESVLEEM 
           RQMGGQTLVL SGADMQLGHG ETIADTARVM SRYVDLIMIR TFDESVLLEM 
           RQMGGQTMVL SGQDMQLGHG ETIADTARVL SRYVDLIMLR TFDEAVLQEM 
           RQMGGQTMVL SGADMQLGHG ETIADTARVL SRYVDLIMIR TFEEATLLEM 
           RQMGGQTMVL SGADMQLGHG ETIADTARVL SRYVDMIMIR TFEEQTLLEM 
           RQMGGQTMVL SGADMQLGHG ETIADTARVL SRYVDLIMIR TFEEQTLLDM 
           RQMGGQTMVL SGTDMQLGHG ETIADTARVL SRYVDLIMIR TFEEQTLLDM 
           RQMGGETMVL SGKDMQLGHG ETIADTARVL SRYVDLIMIR TFEEQTLLEM 
           RQMGGQTMVL SGADMQLGHG ETIADTARVL SRYVDLIMIR TFDEAVLTEM 
           RQMGGQTMVL SGSDMQLGHG ETIADTARVL SRYVDLIMIR TFDEAVLTEM 
           RQMGGQTMVL SGADMQLGHG ETIADTARVL SRYVDLIMIR TFEETTLLEM 
           RQMGGSTLVL SGAEMQLGHG ETIADTARVL SRYVDLIMIR TFGEDILHEM 
           RQMGGETLVL SGSEMQLGHG ESIPDTARVL SRYVDLIMIR TFEESALQEL 

           AEYASVPVIN GLTDRTHPCQ IMADVLTYEE HRGPIKGKKV VWCGDGNNVC 
           AEYASVPVIN GLTDRTHPCQ IMADVLTYEE HRGSIKGKKV VWCGDGNNVC 
           AEYADVPVIN GLTDRTHPCQ IMADILTYEE HRGPIKGKKV VWTGDGNNVC 
           AEYADVPVIN GLTDRSHPCQ IMADVLTYEE HRGPIAGKKV VWTGDGNNVC 
           AEYASVPVIN GLTDRTHPCQ IMADVMTFEE HRGPIAGKKV VWCGDGNNVC 
           AEHADVPVIN GLTDRTHPCQ IMADILTYEE HRGPIQGKKV VWSGDGNNVC 
           ADYASVPVIN GLTDRTHPCQ IMADVMTYEE HRGSIAGKNV TWLGDGNNVF 
           AEYASVPVIN GLTNRTHPCQ IMADIMTFEE HSGPIKGKKV VWSGDGNNVF 
           AEYATVPVIN GLTNRTHPCQ IMADIQTFEE HRGPIKGRKV VWSGDGNNVF 
           AEYATVPVIN GLTNRTHPCQ IMADIMTFEE HNGPIKGKKI VWSGDGNNVF 
           AEYASVPVIN GLTNRTHPCQ IMADIMTFEE HNGPIKGKKV VWSGDGNNVF 
           AEYASVPVIN GLTDRTHPCQ IMADILTFEE HSGPIKGKKV VWSGDGNNVF 
           AEFATVPVIN GLTDRTHPCQ IMADILTFEE HRGPIAGKKV VWSGDGNNVC 
           AEFATVPVIN GLTDRTHPCQ IMADILTFEE HRGPIAGKKV VWSGDGNNVC 
           AEHASVPVIN GLTNRTHPCQ IMADVMTYEE HRGPIAGKKV VWCGDGNNVC 
           AEHATVPVIN GLTDNSHPCQ IMADVMTFEE HRGPIKGKRV AWMGDGNNVA 
           AEFATVPVIN GLTNRTHPCQ IMADILTYEE HRGPIAGKKV VWTGDGNNVC 

           ASFLHAAAQF GFDLTFTGPA QLDPEPEFIG LAIERDAAKA VEGADLVVAD 
           ASFIHAAGQF GFDLTFTGPA QLDPEEEFVG LAIERDVNKA VEGADLVVAD 
           ASFLHAAGQF GFDLTFTGPA QLDPEDEFIG FAIERDAAKA VEGADLVVAD 
           SSFLHAAGQF GFDLTFSGPA QFDPEEEYMG FAIERDAVKA VEGADLVVAD 
           ASFLHAAGQF GFDLTFSGPV QLDPEPEFVG WAIERDPAKA VEGADLVVAD 
           ASLLHAAGQF GFDLTFTGPM QLDPEPEFIG LAIERDPFKA VDGADLVVTD 
           ASFLHAATQF GFNLTFCGPQ QLDPDREFLD QAIERDPWKG VDGADLVVAD 
           ASFAHAAKAF DFELVFTGPQ TLDPEAALNG LYTVRDPNKA VEGADLVVTD 
           ASLAHAAKQF DFDLVFTGPQ TLDPEAALDG LYIERDPQKA VEGADLVVTD 
           ASFAHAAKQF EFDLVYTGPP PLDPEPALDG LYTVRDPHEA VQGADLVVTD 
           ASFAHAAKQF DFDLVFTGPP PLDPDPALDG LYIMRNPNEA VQGADLVVTD 
           ASFAHAAKQF DFDLVFTGPE TLQPEAALDG LYTERNPNLA VQGADLVVTD 
           ASFLHAAGQF GFDLTFTGPQ TLDPDAEFVE LAVERDPAKA VEGADLVVTD 
           SSFLHAAGQF GFDLTFTGPP TLDPEPEFID LAVERDPAKA VEGADLVVTD 
           ASFLHAAGQF GFDMTFTGPP TLDPEAEFVA GAIERDPAVA VQGADLVVAD 
           QSFLHAAASF GFDFTFSGPA QLDPRDDLVG AVIERDPAKA VADADLVVTD 
           ASFIHAAGQL GFDLTYTGPE RLGPDREFVE EAIERDPHAA VKGADLVVTD 

           TWVSMHDSQS SKERRHNMLR GYQVNDALMA HAKPDALFMH CLPAHREEEV 
           TWVSMHDSQS SKERRHNMLR SYQVNEALMA QAKPDALFMH CLPAHREEEV 
           TWVSMHDSQS SKERRHNMLR PYQVNDALMA HAKPDALFMH CLPAHREEEV 
           TWVSMHDAQS AKERRHNLLR PYQVNAELMR HAKPDALFMH CLPAHREEEA 
           TWVSMHDAQS ARERRHNMLR PYQVNAALMA QAKEDALFMH CLPAHREEEV 
           TWVSMHDSQS MKERRHNMLR PYQVNDKLMA AAKPDALFMH CLPAHRGEEV 
           TWVSMHDAQS SRERRHNLLR AYQVNDRLMA AASPEALFMH CLPAHREEEV 
           TWVSMHDPQS ARERRHNQLR GYQVNDALMA KAKPDALFMH CLPAHRDDEV 
           TWVSMHDPQS ARERRHNQLR GYQVNDALMS LAKPDALFMH CLPAHRDDEA 
           TWVSMHDPQS ARERRHNQLR GYQVNDALMA KAKDDALFMH CLPAHRDDEA 
           TWVSMHDPQS ARERRHNQLR GYQVNDALMA KAKPDALFMH CLPAHREDEA 
           TWVSMHDPQS ARERRHNQLR GYQVNADLMS KAKPDALFMH CLPAHRDDEA 
           TWVSMHDAQS ARERRHNQLR PYRVDAALMS RAKPEALFMH CLPAHRDDEA 
           TWVSMHDAQS ARERRHNQLR PYRVDAALMS HAKPEALFMH CLPAHRDDEA 
           TWVSMHDSQT TKERRHNQLR PYQVDRALME KAKPDALFMH CLPAHRGEEV 
           TWVSMGDAES SRQRRHNLLR PYQVNERLMD AAPDHAMVMH CLPAHRGEEV 
           TWVSMHDAPS TRERRHNLLR AYQVDDRLMA GANPDALFMH CLPAHRNEEV 

           TSAVMDGPQS VIFDEAENRL HAQKAIMRYC L
           TSAVMDGPQS VIFDEAENRL HAQKAIMRYC L
           TSAVMDGPQS VIFDEAENRL HAQKAVMRWC L
           TSEVMDGPHS VIFDEAENRL HAQKAIMRWC L
           TSEIMDGPHS VIWDEAENRL HAQKAIMRWC V
           TSDVMDGPTS VIFDEAENRL HAQKAVMRWC L
           TSSVMDGPQS VIFDEAENRL HAQKAVMRWC L
           TSSVMDGPSS VIFDEAENRL HAQKSVMRWC L
           TSSVMDGPHS VIFDEAENRL HAQKAVMRWC L
           TSSVMDGPHS VIFDEAENRL HAQKAIMRHC L
           TSSVMDGPHS VIFDEAENRL HAQKAIMRYC L
           TSEVMDGLRS VIWDEAENRM HAQKAVLRYC L
           TSEVMDGPQS VIFDEAENRL HAQKAIMRWC L
           TSEVMDGPQS VIFDEAENRL HAQKAIMRWC L
           TSEVMDGPHS VIFDEAENRL HAQKAVMRWC L
           TDAILDGPRS VVFDEAENRL HAQKAIMRWC L
           TDAVMDGPQS VVFDEAENRL HAQKAIMRWC L
