# Supplementary material for: Phylogenomic Analysis of Marine Roseobacters
Source: PLoS One. 2010 Jul 15;5(7):e11604. doi: 10.1371/journal.pone.0011604 (PMC2904699; doi:10.1371/journal.pone.0011604)
Supplement: File S1 — Protein sequence alignment of 109 HGT genes. Alignment was filtered by Gblocks to obtain reliable alignment regions for NJ or ML phylogenetic analyses. (0.20 MB ZIP) [file pone.0011604.s007.zip › 109HGTALIGN/ort916.txt]

    17    204
RHB        MVTALIDYES GNLHSAEKAF QRMAREVGAG DVIVTSDPHL VASADRIVLP 
ROS        MTTVIVDYES GNLHSAEKAF QRMASETGAG TVIVTSDPDV IRAATRIVLP 
DSH        MLTVLVDYDS GNLHSAEKAF ERMAREVDGG EICVTSDPDL VARADRIVLP 
JAN        MTTVLIDYDA GNLHSAEKAF QRMALEADAG ALIVSADPDV VASADRIVLP 
RCC        MTTVLVDYDS GNLHSAQKAF ERMAAEVGSG SIIVTSDPDV VSKADRIVLP 
LVE        MTTALVDYDS GNLHSAQKAF ERMAAEVGAG PIIVTGDPDV VARADRIVLP 
OAN        MITVLIDYDS GNLHSAQKAF ERMAAETNAG NIIVTGDPDI VAKADRIVLP 
SUL        MLTAIIDYES GNLHSAHKAF ERMARECNAG DVVVTADADV VARADRLVLP 
OIN        MLTAIIDYES GNLHSAHKAF ERMARENNAG EVTVTADADV VARADRLVLP 
RDE        MLTAIIDYES GNLHSAHKAF ERMANETGGG DVVVTGDADV VARADRIVLP 
RLO        MLTAIIDYES GNLHSAHKAF ERMANETGGG DVVVTGDADV VARADRIVLP 
PGA        MLTAIIDYES GNLHSAEKAF QRMAREVDGG EVMVTSDADV VARADRLVLP 
RGR        MLTAIIDYES GNLHSAEKAF QRMAREVDGG EVVVTSDAEV VARADRLVLP 
SIL        MLTAIIDYES GNLHSAEKAF QRMATEVGAG DVVVTSDADV VARADRLVLP 
SPO        MLTAIIDYES GNLHSAEKAF QRMARETGAG EVVVTSDADL VARADRLVLP 
SSE        MLTAIIDYES GNLHSAEKAF QKMAAETGAG SVVVTSDPET VAVADHIVLP 
OBA        MLTVLIDYES GNLHSAEKAF QRMAREVGGG EVIVSDRAED VRRADRIVLP 

           GDGAFPACKQ ALGIYEAMER AVFERGVPFM GICIGMQMLA TRGLEYAETD 
           GDGAFPACRK ALGVFEAIED AVITQARPFM GICIGMQMLA TRGMEYEETA 
           GDGAFPACRA GLGLFEAIEE AVTARARPFL GICVGMQLMA TTGREYEDTP 
           GDGAFPACRR GLGLEEALLH AVETKGKPFL GICVGMQMMT SWGREYEDVA 
           GDGAFPHCRA ELGLAEAIVE AVTTRARPFF GICVGMQMMA TTGHEYEETP 
           GDGAFPHCRS QLGLAEAITE AVTRRAVPFF GICVGMQMLA TTGHEHADTP 
           GDGAFPHCQA ELGLADAIRE SVEIRAVPFM GICVGMQMLA IKGFEYEEAA 
           GDGAFPSCMA ALGIYAAMVE SAVDKGRPFL GICVGMQLMA SMGREYEDTA 
           GDGAFPACMA ALGLYDAMVE AVEEKGRPFL GICVGMQLMA SLGREYKDTP 
           GDGAFPACMA ALGLYAAMIE AVEGKGRPFM GICVGMQLMA TLGREYRDTE 
           GDGAFPACMA ALGLYAAMIE AVEGKGRPFM GICVGMQLMA TLGREYRNTE 
           GDGAFPACAE ELGIYEAMVE AVEQNGRPFL GICVGMQLMA TTGHEYRDTP 
           GDGAFPACAE ELGIYEAMVE AVEQNGRPFL GICVGMQLMA TTGHEYRDTA 
           GDGAFPACAA ELGIYDAMVE AVEVKGRPFL GICVGMQLMA TTGHEYEDTP 
           GDGAFPACAA ELGLYDAMVE AVEQKGRPFL GICVGMQLMA TTGHEYEETP 
           GDGAFPACAA ALGCFEAMVD AVENRGRPFL GICVGMQLMA QEGHEYEATK 
           GDGAFPACAR ALNLYDALRE MVEDKARPFM GICVGMQLMA RIGHEYEETA 

           GFDWIGGDVV HIEPKKVPHM GWNDLVIDNP HPVLDGIGTG DHAYFVHSYH 
           GFDWIGGAVE HIEPLKVPHM GWNDLVIDNP HPIFDGVSTG DHAYFVHSYH 
           GFGWIDGEVV KITPLKVPHM GWNDLVIDRP HPVLEGVATG DHAYFVHSYH 
           GFGWIPGEVT QIAPLKVPHM GWNDLVIDHP HAILDGVTTG DHAYFVHSYA 
           GFDWVAGDIR KIAPMKVPHM GWNDLVIDNP HPVLDGVGTG DHAYFVHSYA 
           GFGWIAGDIR QITPLKVPHM GWNDLVIDTP HPVLDGIATG EHAYFVHSYA 
           GFGWINGEVH KITPLPVPHM GWNDLVIDTP HPVLNGIKTG DHAYFVHSYQ 
           GLGWISGEVT KITPLKVPHM GWNDLVIDHP HPVFDGIETG DHTYFVHSFH 
           GLGWIGGEVT KITPLKVPHM GWNDLVIDHD HAVFDGLKTG DHTYFVHSYH 
           GLDWISGEVI RITPLKVPHM GWNDLIIDAP HPVFEGITTG DHAYFVHSYH 
           GLDWVSGEVI KITPLKVPHM GWNDLIIDAP HPVFEGITTG DHAYFVHSYH 
           GLGWVQGDVV KITPLKVPHM GWNNLVIDHD HTIFDGITSG DHCYFVHSYH 
           GLGWVQGDVV KITPLKVPHM GWNDLVIDHD HAIFDGITSG DHCYFVHSYH 
           GLGWVDGDVV KITPLKVPHM GWNDLVINHP HPVFDGISTG DHCYFVHSYH 
           GLGWVAGDVV RITPLKVPHM GWNDLVIEAA HPIFDGIAGG DHVYFVHSYH 
           GLGWIDGSVE HIAPLKVPHM GWNDLLIDTP HPLLDGIETG EHAYFVHSYQ 
           GLGWIDGEVA RIGALKVPHM GWNDLVIDRP HPVLAGIETG QHAYFVHSYH 

           FRVADPAHRL AYCDYGEEIT AIVGRDNMVG TQFHPEKSQA NGMKIIANFL 
           FRVTDPAHLL AHVDYAEAIT AVVGRDTIVG TQFHPEKSQQ TGLRLIANFL 
           MQVTDPATLL AHCDYGGPVT AVVGRDTMVG AQFHPEKSQA AGLRMIANFL 
           MQPADPADLL AHVEYGGQVT AIVGRDTMVG MQFHPEKSQS AGLRMIANFL 
           MDVTNPAERL AHVDYGGEVT AIIGRDTMIG TQFHPEKSQD AGLRMIGNFL 
           MQVSNPAERL AHVEYGGDVT AIIGRDNIIG TQFHPEKSQH AGLRMIANFL 
           MVMGDRAQRL AHCDYAGDVT AIVGRDTIIG TQFHPEKSQS AGLQMIANFL 
           MDVQDESERL AHVDYAGDVT AVIGRDTMIG MQFHPEKSQT TGLRMIANFL 
           MAVADPAERL AHVNYGGDVT AIIGRDTMLG MQFHPEKSQT TGLRLISNFL 
           MDVTHDAERL AHVDYSGDVT AVIGRDNMIG LQFHPEKSQS AGLRMIANFL 
           MDVSNDAERL AHVDYSGDVT AVIGRDNMIG LQFHPEKSQS AGLRMIANFL 
           FRVNDPAERL AHVDYGSDVT AVIGRDTMVG MQFHPEKSQD IGLRMIGNFL 
           FRVKDPAERL AHVDYGGDVT AVIGRDTMVG MQFHPEKSQD IGLRMIGNFL 
           FRVANPNERL AHVDYAGDVT AVIGRDTMLG MQFHPEKSQH VGLKMIGNFL 
           FRVTNPTERL AHVDYGGPVT AVVGRDTMVG LQFHPEKSQA IGLRMIGNFL 
           MRMLAPGQRV AHVDYGGDVT AIVADGTKVG LQFHPEKSAG AGLRMIANFL 
           MAVAAPEQLL AHVDYGHPVT AIIGRDTMVG TQFHPEKSQQ TGLRMIANFL 

           DWRP
           RWKP
           TWRP
           AWRP
           RWTP
           SWRP
           QWTP
           NWRP
           TWAP
           AWRP
           AWRP
           TWTP
           TWAP
           TWKP
           TWTP
           NWRP
           TWSP
