# Supplementary material for: Phylogenomic Analysis of Marine Roseobacters
Source: PLoS One. 2010 Jul 15;5(7):e11604. doi: 10.1371/journal.pone.0011604 (PMC2904699; doi:10.1371/journal.pone.0011604)
Supplement: File S1 — Protein sequence alignment of 109 HGT genes. Alignment was filtered by Gblocks to obtain reliable alignment regions for NJ or ML phylogenetic analyses. (0.20 MB ZIP) [file pone.0011604.s007.zip › 109HGTALIGN/ort937.txt]

    17    638
PGA        YDASSIEVLE GLEPVRQRPG MYIGGTDERA LHHMVAEILD NSMDEAVAGH 
RGR        YDASSIEVLE GLEPVRQRPG MYIGGTDERA LHHMVAEILD NSMDEAVAGH 
SIL        YDASSIEVLE GLEPVRQRPG MYIGGTDERA LHHMVAEILD NSMDEAVAGH 
RHB        YDASSIEVLE GLEPVRQRPG MYIGGTDERA LHHMVAEILD NSMDEAVAGH 
RCC        YNADSIEVLE GLEPVRKRPG MYIGGTDERA LHHLVAEVLD NSMDEAVAGH 
LVE        YNASSIEVLE GLEPVRKRPG MYIGGTDERA LHHLVAEVLD NSMDEAVAGH 
RDE        YDASSIEVLE GLEPVRKRPG MYIGGTDERA LHHLVAEVLD NSMDEAVAGH 
RLO        YDASSIEVLE GLEPVRKRPG MYIGGTDERA LHHLVAEVLD NSMDEAVAGH 
SSE        YDASSIEVLE GLEPVRKRPG MYIGGTDERA LHHMVAEILD NSMDEAVAGH 
SPO        YDASSIEVLE GLEPVRKRPG MYIGGTDERA LHHMVAEVLD NSMDEAVAGF 
OBA        YDASSIEVLE GLEPVRKRPG MYIGGTDERA LHHLVAEILD NSMDEAVAGH 
JAN        YDASSIEVLE GLEPVRKRPG MYIGGTDERA LHHLVAEVLD NSMDEAVAGY 
OIN        YDASSIEVLE GLEPVRKRPG MYIGGTDERA LHHLVAEVLD NSMDEAVAGH 
OAN        YDASSIEVLE DMEHVRLRPG MYIGGKDDRA LHHMVAEIVD NSMDEAVAGH 
ROS        YDASSIQVLE DMEHVRLRPG MYIGGKDDRA LHHMVAEIID NSMDEAVAGH 
DSH        YDASSIQVLE DMEHVRLRPG MYIGGKDDRA LHHMVAEIID NSMDEAVAGH 
SUL        YDASSIQVLE DMEHVRLRPG MYIGGKDDRA LHHMVAEIID NSMDEAVAGH 

           ANRIEVTLHA DYAVTISDNG RGIPIDPHPK FPDKSALEVI LCTLHAGGKF 
           ANRIEVELHA DYAVTIRDNG RGIPIDPHPK FPDKSALEVI LCTLHAGGKF 
           ANRIEVELHA DYSLTVRDNG RGIPIDPHPK FPDKSALEVI LCTLHAGGKF 
           ATRIEVELHG DYSVTVTDNG RGIPIDPHPK FPGKSALEVI LCTLHAGGKF 
           ANRIEVELHA DYSVTIKDNG RGIPIDPHPK FPDKSALEVI LCTLHAGGKF 
           ANRIEVELHA DHSVTIRDNG RGIPVDPHPK FPDKSALEVI LCTLHAGGKF 
           ATRIEVELHE DYAITIRDNG RGIPIDPHPK FPDKSALEVI LCTLHAGGKF 
           ATRIEVELHE DYAVTIRDNG RGIPVDPHPK FPDKSALEVI LCTLHAGGKF 
           ANRIEVTLRA DHAIEIRDNG RGIPIDPHPK FPGKSALEVI LCTLHAGGKF 
           ANRIEVELHA DYALTVRDNG RGIPVDPHPK FPGKSALEVI LCTLHAGGKF 
           ATRIEVELHE DYSLTVRDNG RGMPFDPHPK FPGKSALEVI LCTLHAGGKF 
           ATRIEVELHA DHAVTIRDNG RGMPFDPHPK FPGKSALEVI LCTLHAGGKF 
           ANRIEVELNA DYSVTIRDNG RGIPIDPHPK FPDKSALEVI LCTLHAGGKF 
           ATWIEVELHA NGHATVRDNG RGIPVGMHPK LPNKSALEVI FCTLNAGGKF 
           ATWIEVELHA NGHVSVRDNG RGIPVDPHPK DPKKSALEII FCTLNAGGKF 
           ATWIEVELHA NGHVSVRDNG RGIPTDPHPK TPDKSALEVI FCTLNAGGKF 
           ATWIELELHE NGHVTVRDNG RGIPTDPHPK DPSKSALEII FCTLNAGGKF 

           SGKAYQTSGG LHGVGSSVVN ALSDSMVVQV AKNKELFEQR FSRGIPQGPV 
           SGKAYQTSGG LHGVGSSVVN ALSDSMVVQV AKNKELFEQR FSRGIPLGGV 
           SGKAYQTSGG LHGVGSSVVN ALSDSLVVQV AKNKELFEQR FSRGKPLGGV 
           SGKAYQTSGG LHGVGSSVVN ALSDSLVVQV AKNKELFEQR FSRGLPLGPV 
           SGKAYQTSGG LHGVGASVVN ALSDSLVVQV ARNKEIYEQR FSRGIPLGPV 
           SGKAYQTSGG LHGVGASVVN ALSDSMVVQV ARNKELFEQR FSRGLPLGPI 
           SGKAYETSGG LHGVGASVVN ALSDSMVVQV ARNKQLFEQR FSRGVPLGPV 
           SGKAYETSGG LHGVGASVVN ALSDSMIVQV ARNKQLFEQR FSRGLPLGPV 
           SGDAYETSGG LHGVGASVVN ALSDSMVVQV AKNKELYEQR FSRGIPLGPV 
           SGKAYQTSGG LHGVGASVVN ALSDSMVVQV ARDKLLYEQR FSRGLPLGPI 
           SGKSYETSGG LHGVGASVVN ALSDSMVVQV ARDRKLVEQR FSRGVPQGPL 
           SGKAYQTSGG LHGVGASVVN ALSDSMVVQV ARDRKVVEQR FSRGLPLGPV 
           SGKAYQTSGG LHGVGASVVN ALSDSMVVQV ARNRELFEQS FSRGIPQGPV 
           SGDSYQTSGG LHGVGSSVVN ALSDHLRVEV AINKELFMME FSRGVPQAPL 
           SGDSYQTSGG LHGVGSSVVN ALSDHLRVEV ARNRELYMME FSRGMPQAPL 
           SGDSYETSGG LHGVGSSVVN ALSDHLRVEV ARNRELYAME FSRGVPQGKL 
           SGDSYETSGG LHGVGSSVVN ALSDHLRVEV ARNRELFAME FSRGIPQGKL 

           EKIGAAPNKR GTFVTFHADE QIFGSHRFKP KRLFTLVRSK AYLFSGVEIR 
           EKVGAAPNRR GTSVTFHADE QIFGSHRFKP KRLFTLVRSK AYLFSGVEIR 
           EKIGAAPNRR GTTVTFHADE QIFGSHRFKP ARLFKLVRSK AYLFSGVEIR 
           EKVGAAPNRR GTSVTFHADD QIFGSHRFKP KRLFTLARSK AYLYSGVEIR 
           EKVGSAPNRR GTTFTFHADA EIFGSHRFKP ARLFKSIRSK AYLFSGVEIR 
           QKLGPTQNRR GTTVTFHADE QIFGSQKFKP ARLYKSIQSK AYLFSGVEIR 
           QELGPTQNRR GTTVTFHADA EIFGAHRFKP ARLFNSIRSK AYLFSGVEIR 
           EELGPTQNRR GTTVTFHADA EIFGAHRFKP ARLFNSIRSK AYLFSGVEIR 
           EKVGAAPNRR GTTTTFHADE DIFGHHRFKP ARLFKMVRSK AYLFSGVEIR 
           QQIGAAPNRR GTTVTFHADE EIFGHHRFKP ARLFKSIRSK AYLFSGVEIR 
           QEIGAAPNRR GTTTTFHPDE EIFGHHKFKP ARLFKSIRSK AYLFSGVEIR 
           TEIGAAPNRR GTTTTFHADE QIFGSHRFKP ARLMKMVQSK AYLFSGVEIR 
           EKIGAAPNRR GTTVTFHADE QIFGAHRFKP SRLLKMVRSK AYLFSGVEIR 
           AKIGAAPNRR GTAVTFHPDP EIFGSLDLKP ARLFKMARSK AYLFSGVEIR 
           VKIGAAPNRR GTSVTFHPDP EIFGSLTLKP ARLFKMARSK AYLFSGVEIR 
           AKIGAAPNRR GTAVTFHPDP EIFGSLALKP ARLFKMARSK AYLFSGVEIR 
           EKIGAAPNRR GTAVTFHPDA EIFGPLKLKP ARLFAMARSK AYLFSGVEIR 

           WKSEIDDNET PTEATFHFPG GLKDYLTEVL GKSSVYAEQP FAGKVEFEKF 
           WKSHIDDGET PTEATFHFPG GLRDYLTEVL GKSSVYADVP FAGKVEFEKF 
           WKSAIDDGET PQEATFHFPG GLRDYLTEVL GKSSVYADAP FAGKVEFEKF 
           WKSAIDDGET PTEATFHFPG GLKDYLKEVL GTASTYSDTG FAGKVEFEKF 
           WKSEIDDGET PTEATFHFPG GLSDYLKETL GTATTYADKP FAGTVDFEKF 
           WKTEINDGET PLEATFHFPG GLADYLKETL GKSATYADKP FAGSVDFDKF 
           WKSAIADGDT PQEATFHFPG GLSDYLRETL GTATTYADNP FAGSVDFEKF 
           WKSAISDGET PQEATFHFPG GLSDYLRETL GAATTYADNP FAGTVDFEKF 
           WKSEIDDKET PTEATFHFPG GLSDYLTETL GTASTYADAP FGGVVDFERF 
           WKSAIDDGET PTEATFHFPG GLADYLKETL GKASTYAEQP FAGTVDFEKF 
           WKSAIDDGET PQEATFHFPG GLADYLKESL SGAMTYSEAP FAGRVSFERF 
           WKSAIDDGET PTEATFHFPG GLSDYLTETL GKTATYTEIP FAGKVEFQRF 
           WKSEIEDGDT PMEATFHFPG GLADYLRETL GKATTYAENP FAGTVEFERF 
           WKTDINDGET PQEATFKFPG GLADYLNETL AGATTYSEKP FAGTVDFDKF 
           WKTEITDGET PTEATFKFPG GLADYLGETL NGATTYAERP FAGTVDFDKY 
           WKTAIDDGDT PEEATFHFPG GLSDYLNETL GQAATYADAP FSGTVSFEKF 
           WKCGQQDGDT PQEATFHFPG GLSDYLNETL KGSTTYAEHP FGGTVDFEKF 

           NAPGYVEWAI NWTPSRDGFT QSYCNTVPTP EGGTHVAGFW AAILKGIKAY 
           GEPGYVEWAI NWTPSRDGFT QSYCNTVPTP EGGTHVTGFW AAILKGIKAY 
           GEPGYVEWAI NWTPSRDGFT QSYCNTVPTP EGGTHVAGFW SAILKGIKAY 
           GEPGYVEWAI NWTPARDGFI QSYCNTVPTP EGGTHVAGFW AAILKGIKAY 
           GEPGKVEWAI NWTPVRDGFI QSYCNTVPTP EGGTHVSGFW AAILKGIKAY 
           NEPGKVEWAI NWTPVRDGFI QSYCNTVPTP EGGTHVAGFW NAILKGIKGY 
           GEPGKVEWAI NWTPSRDGFI QSYCNTVPTP EGGTHVAGFW AAILKGIKAY 
           GEPGKVEWAI NWTPSRDGFI QSYCNTVPTP EGGTHVAGFW AAILKGIKAY 
           QVPGKVEWAI NWTPSRDGFI QSYCNTVPTP EGGTHEAGFW AAILKGIRAY 
           NTPGKVEWAI NWTPSRDGFI QSYCNTVPTP EGGTHEAGFW SAILKGIRAY 
           GVPGRVEWAI NWTPVRDGFV QSYCNTVPTP EGGTHVAGFW AAVLKGIKAY 
           NVPGSVEWAI SWTPARDGFI QSFCNTVPTP EGGTHEAGFW AAILKGIRAY 
           GVPGKVEWAI NWTPARDGFI QSYCNTVPTP EGGTHEGGFW AAILKGIRAY 
           NVPGKVEWAI NWTPTRDGFI QSYCNTVPTP EGGTHEQGFW AAVLKGIKSY 
           NVPGKVEWAI NWTPARDGFI QSYCNTVPTP EGGTHEAGFW AAILKGIKAY 
           GRPGKVEWAI NWTPARDGFI QSYCNTVPTP EGGTHEAGFW AAILKGIKAY 
           NAPGKVEWAI NWTPSRDGFI QSYCNTIPTP EGGTHEAGFW SAILKGVKAY 

           GDLVGNKKAA SITREDLMAG GCALVSCFIA DPAFVGQTKD RLSTEIAAKM 
           GELVNNKKAA QITRDDLMTG GCALVSCFIA DPAFVGQTKD RLSTEAAAKM 
           GELVGNKKAG QITRDDLMAG GCALVSCFIA DPAFVGQTKD RLSTEAAAKM 
           GELVGNKKAA QINRDDLLTG GCALVSTFIA DPAFVGQTKD RLSTEAAAKM 
           GELSGNKKAG QITRDDLMSG GCALVSCFIR DPAFVGQTKD RLSSEIAAKM 
           GELANNKKAA LITREDLMSG GCALVSCFIR EPAFVGQTKD RLSSEIAARM 
           GELSNTKKAA QITREDLTSG GCALVSCFIA EPAFVGQTKD RLSTEAAAKM 
           GELSNTKKAA QITREDLTSG GCALVSCFIA EPAFVGQTKD RLSTEAAAKM 
           GELVNNKKAS NITRDDLMTG GCALVSCFIR EPEFVGQTKD RLATTEAQRL 
           GELISNKKAA QITRDDLLTG GCALVSCFIR EPEFVGQTKD RLATVEAQRL 
           GELVNNRKAA QITREDLMAG GCALVSCFIR EPEFVGQTKD RLATVEAHRL 
           GELAGNKKAA NITRDDIATG AGALVSCFIA EPEFVGQTKD RLATTEAQRL 
           GELANNRKAK DITRDDLITG GCALVSCFIR EPEFVGQTKD RLATTEAARL 
           GERVNNKKAT NITREDLTTG AGALVSCFIR DPEFVGQTKD RLATTDALRM 
           GELSNNRKAA QITREDLLAG GCALVSCFIR EPEFVGQTKD RLATTDAARM 
           GELVSNRKAS TITREDLITG AGALVSCFIR EPEFVGQTKD RLATVEAQRM 
           GELVGNKKAG TITRDDLITG GCALVSCFIR EPEFVGQTKD RLATVDAQRM 

           VENSVRDHFD NWLAADTKSA GAILDFLVLR AEERLRRKQE KETQRKSATK 
           VENSVRDHFD NWLAADTKSA GAILDFLILR AEERLRRKQE KETQRKTATK 
           VENSVRDHFD NWLAADTKSA GAILDFLILR AEERLRRRQE KETARKSATK 
           VEGAVRDHFD NWLAADTKSA GAILDFLVLR AEERLRRRQE KETQRKSATK 
           TEGAVRDHFD NWLANDTKSA GAILDFLVLR AEERLRRRQE KETARKSATK 
           TEGAVRDHFD NWLAADTKSA GAILDFLVLR AEERLKRRQE KETARKSATK 
           TEGAVRDHFD NWLAADTKSA GAILDFLVLR AEERLRRRQE KETARKSATK 
           TEGAVRDHFD NWLAADTKSA GAILDFLVLR AEERLRRRQE KETARKSATK 
           VENAVRDHFD NWLASDTKSA GAILDFLVLR AEERLRRRQE KETARKSATK 
           VEGAVRDHFD NWLAADTKSA GAILDFLVLR AEERIRRRQE KETQRKTATK 
           VENAVRDHFD NWLAADTKSA GAILDFLVLR AEERQRRRQE KETQRKTATK 
           VEQAVRDHFD NWLGQNTKEA GAILDFLVLR AEERLRRRAE KETARKSATK 
           VENAVRDHFD NWLAADTKSA GAILDFLVLR AEERMRRRQE KETARKSATK 
           VQLAVADHFD NWLAADTKSA GAILDFLVLR AEERLRRKQE KETSRKTATA 
           VEGAVRDHFD NWLAADTKSA GAILDFLVLR AEERLRRRQE KETQRKTATK 
           VENAVRDHFD NWLAADTKSA GAILDFLVLR AEERLRRRQE KETARKSATK 
           VENAVRDHFD NWLAADTKSA GAILDFLVLR AEERLRRRQE KETARKTATK 

           KLRLPGKLTD CTSKDRAGTE LFIVEGDSAG GSGKGARNRV NQALLPLKGK 
           KLRLPGKLTD CTSKDRSGTE LFIVEGDSAG GSGKGARNRV NQALLPLKGK 
           KLRLPGKLTD CTSKDRSGTE LFIVEGDSAG GSGKGARNRE YQALLPLKGK 
           KLRLPGKLVD CSATNREGTE IFLVEGDSAG GSAKMGRDRK TQALLPLRGK 
           KLRLPGKLTD CTSKDRVGTE LFIVEGDSAG GSGKGARDRK TQALLPLKGK 
           KLRLPGKLTD CTSKDRKGTE LFIVEGDSAG GSGKGARNRV NQALLPLKGK 
           KLRLPGKLTD CTSKDRAGTE LFIVEGDSAG GSGKGARNRN TQALLPLKGK 
           KLRLPGKLTD CTSKDRIGTE LFIVEGDSAG GSGKGARDRK TQALLPLKGK 
           KLRLPGKLTD CTAKSREGTE IFIVEGDSAG GSAKGARSRE TQALLPLKGK 
           KLRLPGKLVD CSATSREGTE LFIVEGDSAG GSAKMARDRK TQALLPLRGK 
           KLRLPGKLTD CSATNRDGTE LFLVEGDSAG GSAKMARDRK TQALLPLRGK 
           KLRLPGKLVD CSQSARDGTE LFIVEGDSAG GSAKMARNRK NQALLPLRGK 
           KLRLPGKLTD CTSKTREGTE LFIVEGDSAG GSGKGARNRN TQALLPLKGK 
           KLRLPGKLTD CSNKSRDGTE LFIVEGDSAG GSAKMARNRK TQALLPLKGK 
           KLRLPGKLVD CSSSTREGTE LFIVEGDSAG GSAKMGRDRK IQALLPLRGK 
           RLRLPGKLVD CSATNRAGTE LFIVEGDSAG GSAKMARDRK TQALLPLRGK 
           KLRLPGKLTD CTSKTREGTE LFIVEGDSAG GSGKGARNRN TQALLPLKGK 

           ILNVLGAASN KIGTNAEIRD LCEALGVGTG TKFNLDDLRY DKIIIMTDAD 
           ILNVLGAASG KLGSNAEIRD LCEALGVGLG TKFNLDDLRY DKIIIMTDAD 
           ILNVLGAASG KLTSNAEIRD LCEALGVGLG TKFNLDDLRY DKIIIMTDAD 
           ILNVLGAASS KLGQNQEIND LCQALGVGMG IKFRVDDLRY DKVIIMTDAD 
           ILNVLGAASS KLTTNAEIND LCEALGVGMG TKFNVDDLRY DKIIIMTDAD 
           ILNVLGAASN KLTTNQEIND LCEALGVGMG TKFNVDDLRY EKIIIMTDAD 
           ILNVLGAASS KLGTNAEISD LCEALGCGMG TKFNLDDLRY EKIIIMTDAD 
           ILNVLGAASS KLGTNAEISD LCEALGCGMG TKFNLDDLRY EKIIIMTDAD 
           ILNVLGAASN KLTSNAEIRD LCEALGVSLG TKFNIDDLRY EKIIIMTDAD 
           ILNVLGAASS KLGSNQEISD LTQALGVGLG TRFNVDDLRY DKIIIMTDAD 
           ILNVLGAASN KIGTNQEIND LCQAMGVGLG TKFNIDDLRY DKIIIMTDAD 
           ILNVLGAASG KLTSNAEISD LCQALGVGMG TKFNIEDLRY DKIIIMTDAD 
           ILNVLGAASS KITTNAEISD LCEALGVGMG TKFNLDDLRY DKIIIMTDAD 
           ILNVLGAASN KLGTNAEISD LTQALGVQLG AKFNVDDLRY EKVIIMTDAD 
           ILNVLGAASS KLGSNQEIND LTQALGVGLG TKFNLDDLRY DKIIIMTDAD 
           ILNVLGAASS KLGSNQEISD LTQALGVGLG SKFNIEDLRY DKIIIMTDAD 
           ILNVLGAASS KLNTNAEIND LCEALGVGMG TKFNLDDLRY DKIIIMTDAD 

           VDGAHIASLL MTFFFTQMRP LIDGGHLYLA CPPLFRLTQG ARRVYCLDEA 
           VDGAHIASLL MTFFFTQMRP LIDGGHLYLA CPPLFRLTQG ARRVYCLDEA 
           VDGAHIASLL MTFFFTQMRP LIDGGHLYLA CPPLFRLTQG AKRVYCLDEA 
           VDGAHIAALL MTFFFSQMRP LIDHGHLYLA CPPLYRLTQG AKRLYVADDA 
           VDGAHIASLL MTFFFTQMRP LIDQGHLYLA CPPLYRLTQG AKRVYVADDA 
           VDGAHIASLL MTFFFTQMRP LIDHGHLYLA CPPLYRLTQG ARRVYVADDA 
           VDGAHIAALL MTFFYTQMRP LIDAGHLYLA CPPLFRLTQG AKRVYCLTEE 
           VDGAHIAALL MTFFFTQMRP MIDAGHLYLA CPPLFRLTQG AKRVYCLTEE 
           VDGAHIASLL MTFFFTQMRP LIDQGHLYLA CPPLYRLTQG AKRLYVADDA 
           VDGAHIAALL MTFFFTQMRP MIDTGHLYLA CPPLYRLTQG AKRVYCLDEA 
           VDGAHIASLL MTFFFSQMRP LIDKGHLYLA CPPLFRLTQG AHRVYVQDEA 
           VDGAHIAALL MTFFFSQMRP MIDGGHLYLA CPPLFRLTQG ARRVYCLDEQ 
           VDGAHIAALL MTFFFTQMRP LIDSGHLYLA CPPLFRLTQG AKRVYCLDEA 
           VDGAHIAALL MTFFFSQMRP MIDAGHLYLA CPPLFRVTQG ARREYCLDEV 
           VDGAHIAALL MTFFFTQMRP MIDAGHLYLA CPPLYRLTQG SKRVYCLDEA 
           VDGAHIASLL MTFFFTQMRP MIDAGHLYLA CPPLFRLTQG AKRVYCLDEA 
           VDGAHIAALL MTFFYTQMRP MIDAGHLYLA CPPLYRLTQG AKRVYVADDA 

           ERDLWLEKGL GGKGKIDVSR FKGLGEMDAK DLKETTMDPT TRKLIRVTID 
           ERDMWLEKGL GGKGKIDVSR FKGLGEMDAK DLKETTMDPK TRKLIRVTID 
           ERDMWMEKGL GGKGKIDVSR FKGLGEMDAK DLKETTMDPK TRKLIRVTID 
           EKDAWMAKGL GGKGKIDVQR FKGLGEMDAK DLKETTMDPN TRKLIRVTID 
           EKDAVMAKGL GGKGKIDLQR FKGLGEMDAK DLKETTMDPA TRKLIRVTVH 
           EKEKMMAKGL GGKGKIDVQR FKGLGEMDAK DLKETTMDPA TRKLIRVTVH 
           EKNDWLEKGL GGKGKIDVSR FKGLGEMDAK DLKETTMDPT TRKLIRVSID 
           EKNDWLEKGL GGKGKIDVSR FKGLGEMDAK DLKETTMDPT TRKLIRVSID 
           AKEEALAKGL GGKGKIDVQR FKGLGEMDAK DLKETTMDPN TRTLIRVTID 
           ERDEWLAKGL GGKGKIDVSR FKGLGEMDAK DLKDTTMNPE TRKLIRVTID 
           ERDVWLEKGL GGKGKIEVSR FKGLGEMDAK DLKETTMDVK TRKLIRVTVD 
           ERDEMMEKGL GGKGKIDVSR FKGLGEMDAK DLKETTMDPE SRKLIRVSVD 
           EKNMWLEKGL GGKGKIDVSR FKGLGEMDAK DLKETTMDPA TRKLIRVTVD 
           EKNAILARGL GGSGKMDVSR FKGLGEMDAK DLKETTMDPK SRKLIKVSID 
           ERDVWLAKGL GGKGKIDVSR FKGLGEMDAK DLKETTMDPR SRKLIRVTID 
           ERDAWLEKGL GGKGKIDVSR FKGLGEMDAK DLKDTTMNPE TRKLIRVSID 
           EKDMWLEKGL GGKGKIDLQR FKGLGEMDAK DLKETTMDPT TRKLIRVTVD 

           EDEPGETGEL VEQLMGKKPE LRYQYIQENA KFVEELDV
           EDEPGETGDL VERLMGKKPE LRFQYIQENA KFVEELDV
           EDEPGETSDL VERLMGKKPE LRFQYIQENA KFVEELDV
           EDEPGETGDL VERLMGKKPE LRFQYIQENA RFVEELDV
           DDEPGDTADL VERLMGKKPE LRFQYIQENA RFVEELDV
           DDVPGDTADL VERLMGKKPE LRFQYIQENA RFVEELDV
           EDVPGETGDL VERLMGKKPE LRFQYIQENA KFVEELDV
           EDIPGETGDL VERLMGKKPE LRFQYIQENA KFVEELDV
           EDEPGETGDL VERLMGKKPE LRFQYIQENA RFAVELDV
           EDEPGETGDL VERLMGKKPE LRFQYIQENA RFVEELDV
           EEAPGETGDL VERLMGKKPE LRFQYIQENA RFAEGLDL
           DDVPGETGDL VERLMGKKPE LRFQYIQENA RFVEELDV
           EDVPGETGDL VERLMGKKPE MRFEYIQQNA QFVEELDV
           EDEAGETADL VERLMGKKPE MRFQYIQENA RFVEELDV
           EDEPGQTSDL VERLMGKKPE LRFQYISENA RFVEELDV
           EDEPGETGDL VERLMGKKPE KRFEYIQENA RFVEELDV
           EDMPGETGDL VERLMGKKPE LRYQYIQENA QFVEELDV
