# Supplementary material for: Phylogenomic Analysis of Marine Roseobacters
Source: PLoS One. 2010 Jul 15;5(7):e11604. doi: 10.1371/journal.pone.0011604 (PMC2904699; doi:10.1371/journal.pone.0011604)
Supplement: File S1 — Protein sequence alignment of 109 HGT genes. Alignment was filtered by Gblocks to obtain reliable alignment regions for NJ or ML phylogenetic analyses. (0.20 MB ZIP) [file pone.0011604.s007.zip › 109HGTALIGN/ort945.txt]

    17    656
JAN        GSTPGEAPFT RGVKATMYAG RPWTIRQYAG FSTAEESNAF YRKALEAGQQ 
ROS        GGIPGAAPFT RGVKATMYAG RPWTIRQYAG FSTAEESNAF YRRNLAAGQQ 
OBA        GSLPGFAPFT RGPKATMYAG RPWTIRQYAG FSTAEESNAF YRRNLAAGQQ 
RHB        GSLPGFGPFT RGVKATMYAG RPWTIRQYAG FSTAEESNAF YRKALAAGQQ 
PGA        GTMPGFGPFT RGVKATMYAG RPWTIRQYAG FSTAEESNAF YRRNLAAGQQ 
RGR        GTLPGFGPFT RGVKATMYAG RPWTIRQYAG FSTAEESNAF YRRNLAAGQQ 
SPO        GGMPGFGPFT RGVKATMYAG RPWTIRQYAG FSTAEESNAF YRRNLAAGQQ 
SIL        GTLPGFGPFT RGVKATMYAG RRWTIRQYAG FSTAEESNAF YRRNLAAGQQ 
SSE        GSLPGQEPFT RGVKATMYAG RPWTIRQYAG FSTAEESNNF YRKALAAGQQ 
SUL        GGIPGEAPFT RGVKATMYAG RPWTIRQYAG FSTAEESNAF YRRALAAGQQ 
OIN        GSIPGEAPFT RGVKATMYAG RPWTIRQYAG FSTAEESNAF YRRALAAGQQ 
RCC        GGIPGEAPFT RGVKATMYAG RPWTIRQYAG FSTAEESNAF YRKALEAGQQ 
LVE        GGIPGQAPYT RGVKATMYAG RPWTIRQYAG FSTAEESNNF YRKALAAGQQ 
RDE        GSTPGAAPYT RGVKATMYAG RPWTIRQYAG FSTAEESNAF YRQALANGQQ 
RLO        GSTPGAAPYT RGVKATMYAG RPWTIRQYAG FSTAEESNAF YRQALANGQQ 
OAN        GSLPGEAPFT RGVKATMYAG RPWTIRQYAG FSTAEESNAF YRKALAAGQQ 
DSH        GSVPGQAPFT RGVKATMYAG RPWTIRQYAG FSTAEESNAF YRKALAAGQQ 

           GVSVAFDLAT HRGYDSDHAR VVGDVGKAGV AIDSVEDMKI LFDGIPLDKI 
           GVSVAFDLAT HRGYDSDHAR VEGDVGKAGV AIDSVEDMKI LFDGIPLDKV 
           GVSVAFDLAT HRGYDSDHPR VVGDVGKAGV AIDSVEDMKI LFDGIPLDQV 
           GVSVAFDLAT HRGYDSDHER VVGDVGKAGV AIDSVEDMKI LFDGIPLDQV 
           GVSVAFDLAT HRGYDSDHPR VMGDVGKAGV AIDSVEDMKI LFDGIPLDQV 
           GVSVAFDLAT HRGYDSDHPR VVGDVGKAGV AIDSVEDMKV LFDGIPLDQV 
           GVSVAFDLAT HRGYDSDHPR VVGDVGKAGV AIDSVEDMKI LFDGIPLDKV 
           GVSVAFDLAT HRGYDSDHER VVGDVGKAGV AIDSVEDMKI LFDGIPLDQV 
           GVSVAFDLAT HRGYDSDHPR VVGDVGKAGV AIDSVEDMKI LFDGIPLDKV 
           GVSVAFDLAT HRGYDSDHPR VEGDVGKAGV AIDSVEDMKI LFDGIPLDKV 
           GVSVAFDLAT HRGYDSDHPR VEGDVGKAGV AIDSVEDMKI LFDGIPLDQV 
           GVSVAFDLAT HRGYDSDHPR VEGDVGKAGV AIDSVEDMKI LFDGIPLDKV 
           GVSVAFDLAT HRGYDSDHPR VEGDVGKAGV AIDSVEDMKI LFDGIPLDKV 
           GVSVAFDLAT HRGYDSDHER VEGDVGKAGV AIDSIEDMKI LFDGIPLDKV 
           GVSVAFDLAT HRGYDSDHER VEGDVGKAGV AIDSIEDMKI LFDGIPLDKV 
           GVSVAFDLAT HRGYDSDHPR VVGDVGKAGV AIDSVEDMKV LFDSIPLDKV 
           GVSVAFDLAT HRGYDSDHPR VEGDVGKAGV AIDSVEDMKI LFDGIPLDQV 

           SVSMTMNGAV IPVLASFVVA GEEQGHDKAL LSGTIQNDIL KEFMVRNTYI 
           SVSMTMNGAV IPVLASFIVA GEEQGHDKSL LSGTIQNDIL KEFMVRNTYI 
           SVSMTMNGAV IPVLANFIVT GEEQGHDRSV LSGTIQNDIL KEFMVRNTYI 
           SVSMTMNGAV IPILANFIVT GEEQGHDRAV LSGTIQNDIL KEFMVRNTYI 
           SVSMTMNGAV IPILASFIVA GEEQGHDKSL LAGTIQNDIL KEFMVRNTYI 
           SVSMTMNGAV IPILANFIVA GEEQGHDKSL LAGTIQNDIL KEFMVRNTYI 
           SVSMTMNGAV IPILASFIVA GEEQGHDRSV LSGTIQNDIL KEFMVRNTYI 
           SVSMTMNGAV IPILASFIVA GEEQGHDKAL LSGTIQNDIL KEFMVRNTYI 
           SVSMTMNGAV IPVLANFIVT GEEQGHDRSV LSGTIQNDIL KEFMVRNTYI 
           SVSMTMNGAV IPILANFIVA GEEQGHDKSV LSGTIQNDIL KEFMVRNTYI 
           SVSMTMNGAV IPILASFIVA GEEQGHDRAK LSGTIQNDIL KEFMVRNTYV 
           SVSMTMNGAV IPILANFIVA GEEQGHPRNV LSGTIQNDIL KEFMVRNTYV 
           SVSMTMNGAV IPILANFIVA GEEQGHPRNV LSGTIQNDIL KEFMVRNTYV 
           SVSMTMNGAV IPILANFIVA GEEQGHDRAV LSGTIQNDIL KEFMVRNTYV 
           SVSMTMNGAV IPILANFIVA GEEQGHDRAV LSGTIQNDIL KEFMVRNTYV 
           SVSMTMNGAV IPILASFIVA GEEQGHDRSV LSGTIQNDIL KEFMVRNTYV 
           SVSMTMNGAV IPILANFIVT GEEQGHDRSV LSGTIQNDIL KEFMVRNTYV 

           YPPEPSMRII SDIIAYTSDN MPKFNSISIS GYHMQEAGAN LVQELAYTIA 
           YPPKPSMRIV SDIIAYTAEH MPKFNSISIS GYHMQEAGAN LVQELAYTLA 
           YPPKPSMRII SDIIEYTSNE MPRFNSISIS GYHMQEAGAN LVQELAFTLA 
           YPPEPSMRII SDIIEYTSNE MPKFNSISIS GYHMQEAGAN LVQELAFTLA 
           YPPEPSMRII SDIIEYTSNE MPKFNSISIS GYHMQEAGAN LVQELAYTLA 
           YPPEPSMRII SDIIEYTSNE MPKFNSISIS GYHMQEAGAN LVQELAYTLA 
           YPPEPSMRII SDIIGYTSDN MPKFNSISIS GYHMQEAGAN LVQELAYTLA 
           YPPEPSMRII ADIIEYTSNE MPKFNSISIS GYHMQEAGAN LVQELAYTLA 
           YPPAPSMRII SDIIAYTSDY MPKFNSISIS GYHMQEAGAN LVQELAFTLA 
           YPPEPSMRII GDIIEYTSDH MPKFNSISIS GYHMQEAGAN LVQELAFTLA 
           YPPEPSMKII GDIIEYTSDH MPKFNSISIS GYHMQEAGAN LVQELAFTIA 
           YPPEPSMRII ADIIEYTTNE MPKFNSISIS GYHMQEAGAN LVQELAYTLA 
           YPPEPSMRII ADIIEYTTAE MPKFNSISIS GYHMQEAGAN LVQELAYTLA 
           YPPEPSMRII ADIIEYTSAE MPKFNSISIS GYHMQEAGAN LVQELAFTLA 
           YPPEPSMRII ADIIEYTSAE MPKFNSISIS GYHMQEAGAN LVQELAFTLA 
           YPPEPSMQLV ADIIEFTANE MPKFNSISIS GYHMQEAGAN LVQELAFTLA 
           YPPEPSMRII ADIIEYTSAE MPKFNSISIS GYHMQEAGAN LVQELAFTLA 

           DGREYVRAAI EAGMDVDKFA GRLSFFFAIG MNFFMEAAKL RAARTMWHRV 
           DGREYVRAAI EAGMDVDSFA PRLSFFFAIG MNFFMEAAKL RAARLLWHRI 
           DGREYVKAAI EAGMDVDRFA GRLSFFFAIG MNFFMEIAKL RAARTLWHRI 
           DGKEYVKAAM DAGMDVDKFA GRLSFFFAIG MNFFMEAAKL RAARLLWHRI 
           DGREYVRAAM EAGMDVDKFA GRLSFFFAIG MNFFMEIAKL RAARTLWHRV 
           DGREYVRAAM EAGMDVDKFA GRLSFFFAIG MNFFMEIAKL RAARTLWHRV 
           DGREYVRAAI EAGMDVDKFA GRLSFFFAIG MNFFMEIAKL RAARTLWHRI 
           DGREYVKAAI EAGMDVDKFA GRLSFFFAIG MNFFMEAAKL RAARTLWHRV 
           DGKEYVKTAM EAGMDIDKFA GRLSFFFAIG KNFFMEVAKL RAARLLWHRI 
           DGREYVRTAI AAGMDVDRFA PRLSFFFCIG MNFFMEAAKL RAARLLWSRI 
           DGREYVRTAI AAGMDVDRFA PRLSFFFAIG MNFFMEAAKL RAARLLWSRV 
           DGREYVRTAI ARGMDVDQFA GRLSFFFAIG MNFFMEAAKL RAARLLWSRI 
           DGREYVRAAI ARGMDVDQFA GRLSFFFAIG MNFFMEVAKL RAARLLWSRI 
           DGREYVRAAI ARGMDVDKFA GRLSFFFAIG MNFFMEAAKL RAARLLWSRI 
           DGREYVRAAI ERGMDVDKFA GRLSFFFAIG MNFFMEAAKL RAARLLWSRI 
           DGREYVRTAI ARGMDVDKFA PRLSFFFAIG MNFFMEAAKL RAARLLWSRI 
           DGREYVRAAI ARGMDVDKFA GRLSFFFAIG MNFFMEAAKL RAARMLWHKI 

           MTEMGAQSDR SKMLRTHCQT SGVSLQEQDP YNNVVRTAYE AMSAVLGGTQ 
           MTEFGATRET SKMLRTHCQT SGVSLQEQDP YNNVIRTAYE AMSAVLGGTQ 
           MTEFGAKNDR SKMLRTHCQT SGVSLQEQDP YNNVIRTAYE AMSAVLGGTQ 
           MTEVGAKNDR SKMLRTHCQT SGVSLQEQDP YNNVVRTAYE AMSAALGGTQ 
           MTDFDAKNDR SKMLRTHCQT SGVSLQEQDP YNNVIRTAYE AMSAVLGGTQ 
           MTDFGAKNDR SKMLRTHCQT SGVSLQEQDP YNNVIRTAYE AMSAVLGGTQ 
           MTEFGAKSER SKMLRTHCQT SGVSLQEQDP YNNVIRTAYE AMSAVLGGTQ 
           MTEFGAKSDR SKMLRTHCQT SGVSLQEQDP YNNVIRTAYE AMSAVLGGTQ 
           MTELGAQNPR SKMLRTHCQT SGVSLAEQDP YNNVIRTAYE AMSAVLGGTQ 
           MDEFKPKNPK SSMLRTHCQT SGVSLQEQDP YNNVIRTAYE AMSAVLGGTQ 
           MAEFEPKNPK SSMLRTHCQT SGVSLAEQDP YNNVVRTAYE ALSAVLGGTQ 
           MAEFEPKNPK SSMLRTHCQT SGVSLQEQDP YNNVIRTAYE AMSAVLGGTQ 
           MAEFDPKDPK SSMLRTHCQT SGVSLQEQDP YNNVIRTAYE AMSAVLGGTQ 
           MEEFEPKNPK SSMLRTHCQT SGVSLQEQDP YNNVIRTAYE AMSAVLGGTQ 
           MEEFEPKNPK SSMLRTHCQT SGVSLQEQDP YNNVIRTAYE AMSAVLGGTQ 
           MAEFEPKSEK SSMLRTHCQT SGVSLQEQDP YNNVVRTAYE AMSAVLGGTQ 
           MSEFEPKNPR SMMLRTHCQT SGVSLQEQDP YNNVIRTAYE AMSAVLGGTQ 

           SLHTNSFDEA IALPTDFSSR IARNTQLILQ EETGVTNVVD PLAGSYYVEA 
           SLHTNALDEA IALPTDFSAR IARNTQLILQ EETGVTKVVD PLAGSYYVEK 
           SLHTNALDEA IALPTDFSAR IARNTQLILQ EETHVTRTVD PLAGSYYVES 
           SLHTNALDEA IALPTEFSAR IARNTQLILQ EETGITNVVD PLAGSYYVEA 
           SLHTNALDEA IALPTDFSAR IARNTQLVLQ EETGVTNVVD PLAGSYYVES 
           SLHTNALDEA IALPTDFSAR IARNTQLVLQ EETGVTNVVD PLAGSYYVES 
           SLHTNALDEA IALPTDFSAR IARNTQLVLQ EETGVTKVVD PLAGSYYVES 
           SLHTNALDEA IALPTDFSAR IARNTQLILQ EETGVTNVVD PLAGSYYVES 
           SLHTNALDEA IALPTEFSAR IARNTQLVLQ EETGVTKVVD PLAGSYYVES 
           SLHTNALDEA IALPTDFSSR IARNTQLILQ EETGVTNVVD PLAGSYYVEK 
           SLHTNSLDEA IGLPTEHSAR IARNTQLILQ EETGVTNVVD PLAGSYYVEK 
           SLHTNALDEA IALPTEFSAR IARNTQLILQ EETGVTNVVD PLAGSYYVEN 
           SLHTNALDEA IALPTEFSAR IARNTQLILQ EETGVTKVVD PLAGSYYVES 
           SLHTNALDEA IALPTENSSR IARNTQLILQ EETGVTNVVD PLAGSYYVEK 
           SLHTNALDEA IALPTENSSR IARNTQLILQ EETGVTNVVD PLAGSYYVEK 
           SLHTNALDEA MSLPTDFAAR IARNTQLILQ EETGVTNVVD PLAGSYYVEK 
           SLHTNALDEA IALPTEFSAR IARNTQLILQ EETGVTNVVD PLAGSYYVES 

           LTAELIEKAT TLMDEVEEMG GMTKAVASGL PKLRIEESAA RRQAMIDRGE 
           LTHDLAEKAW ALIEEVEDMG GMTRAVESGM PKLRIEETAA TRQAMIDRGD 
           LTNDLIEKAW ALMEEVEEMG GMTKAVASGM PKLRIEESAA RRQAMIDRGE 
           LTAELADKAW ELIEEIEEMG GMTKAVASGM PKLRIEETAA RRQADIDRGT 
           LTNELIEKAW ALMEEVEEMG GMTKAVASGM PKLRIEESAA RRQAMIDRGE 
           LTNELVEKAW ALMEEVEEMG GMTKAVASGM PKLRIEESAA KRQAMIDRGE 
           LTNDLIEKAW ALIQEVEEMG GMTKAVASGM PKLRIEESAA RRQAMIDRGE 
           LTAELVDKAW AMMQEVEEMG GMTKAVASGM PKLRIEETAA RRQAMIDRGE 
           LTNELAERAW ALIEEVDEMG GMTRAVESGM PKLRIEETAA RRQADIDRGT 
           LTADLADAAW KLIEEVEELG GMTKAVASGM PKLRIEEAAA TRQAKIDRGT 
           LTADLAEAAW KLIEEVEEMG GMTKAVASGM PKLRIEEAAA QRQAGIDRGT 
           LTHELAEAAW ALIEEVEEMG GMTKAVASGM PKLRIEETAA KRQAGIDRGT 
           LTHDLAEKAW ELIEEVEQMG GMTKAVASGM PKLRIEETAA KRQAAIDRGT 
           LTHDLAEAAW QLIEEVEEMG GMTKAVASGM PKLRIEEAAA TRQANIDRGT 
           LTHDLAEAAW QLIEEVEEMG GMTKAVASGM PKLRIEEAAA TRQANIDRGT 
           LTADLADAAW EIILEVEEMG GMTKAVASGM PKLRIEESAA KRQAMIDRGQ 
           LTNELAEKAW ALIEEVEELG GMTKAVASGM PKLRIEESAA RRQAMIDKGT 

           EVIVGVNKYR KDAEDPIDIR DIDNDAVRDA QIARLTQIRS SREDSVCAAA 
           EVIVGVNKYR KDKEDPIDIL DIDNDKVRES QIARLERIRA SRDEAACQAA 
           EVIVGVNKYR KDKEDPIDIL DVDNVKVRAG QVKALERIRA ERDEDACTRA 
           EVIVGVNKYR KDHEDPIDIL DVDNVRVREG QVKALERIRA ERDQAACDAA 
           EVIVGVNKYR KEKEDPIDIL DVDNVAVRDS QIARLETLRA DRDSAACEAA 
           EVIVGVNKYR KEKEDPIDIL DVDNVAVRES QIARLETLRA DRDSAACEAA 
           EVIVGVNKYR KDKEDPIDIL DVDNMAVRDA QIARLERIRA SRDEAACAAA 
           EVIVGVNKYR KDKEDPIDIL DVDNVKVRES QIARLEQIRA SRDAAACEAA 
           DVIVGVNKYR LEKEDDLDIL DIDNAKVRES QVARLEKIRS TRDEAACTAA 
           EVIVGVNKYR REVEDEIDIL DVDNVKVRDS QIKRLEAIRS ARDENACKAA 
           EVIVGVNKYR RDKEEPIDIL DVDNVKVRAG QVARLERIRA ERDDAACEAA 
           EVVVGVNKYR KDNEDPIDIL DIDNDAVRLS QIARIEATKA ARDDAACEAA 
           EVVVGVNKYR KDNEDPIDIL DIDNEAVRLS QIARIDRTKA ARDAAACEAA 
           EVIVGVNKYR RDKEDLIDIL DIDNAAVRQS QIARLEQVRA GRDGAACDAA 
           EVIVGVNKYR RDKEDLIDIL DIDNAAVRQS QIARLEKVRE ARDSAACDAA 
           EVIVGVNKYR LDKEEPIDIM DIDNDAVRIG QVAGLKKLRE TRDQVACEGA 
           EVIVGVNKYR KDKEDPIDIL EIDNAKVRDG QVARLAKIRA ERDEAACDSA 

           LEELTRTARE GGNLLAAAVE AARARATVGE ISMAMEHTFG RHRAEVKTLA 
           LDELTRRARA GGNLLDAAVD AARARATVGE ISMALEKEFG RHRAEVKTLA 
           LDELTRRAKE GGNLLEAAVE AARARATVGE ISMAMEKEFG RHRAEVKTLA 
           LDELTRRAKE GGNLLEAAVE AARARATVGE ISMAMEKEFG RHRAEVKTLA 
           LDNLTRVAKE GGNLLAAAVE AARARASVGE ISMAMEKEFG RHSAEVKTLA 
           LDNLTRVAKE GGNLLAAAVE AARARASVGE ISMAMEKEFG RHSAEVKTLA 
           LDELTRRAKE GGNLLEAAVE AARARASVGE ISMAMEKEFG RHRAEVKTLA 
           LAELTRRASE GGNLLEAAVE AARARATVGE ISMAMEKEFG RHRAEVKTLA 
           LEELTRRAKE GGNLLDAAVE AARARATVGE ISMAMEKEFG RHRAEVKTLA 
           LAELTRRAAE GGNLLEGAVE AARARATVGE ISMAMEEKFG RHRAEVKTLA 
           LAELTRRSAE GGNLLDAAVE AARARATVGE ISMAMEKEFG RHRAEVKTLS 
           LTELTRRANE GGNLLEAAVE ASRARATVGE ISMAMEKAFG RHRAEVKTLA 
           LAELTRRAGD GGNLLEAAVV AARARATVGE ISMAMEKVFG RHRAEVKTLA 
           LEELSRRAAE GGNLLEAAVE AARARATVGE ISMAMEKIFG RHRAEVKTLA 
           LEELSRRAAE GGNLLEAAIE AARARATVGE ISMAMEKIFG RHRAEVKTLA 
           LAEIERRARD GGNLLEAAID AARLRASVGE ISMAMEKVFG RHRAEVKTLA 
           LAEVERCAAE GGNLLAAAVE AARARASVGE ISMAMEKVFG RHRAEVKTLA 

           GVYGSAYEGD EDFAAIQEDV EKFAEAEGRR PRMLVVKMGQ DGHDRGAKVI 
           GVYGAAYEGD AGFAAIQKSV EDFAEVEGRR PRMLVVKMGQ DGHDRGAKVI 
           GVYGAAYEGD EGFAAIQKDI ETFAGEEGRR PRLLVVKMGQ DGHDRGAKVI 
           GVYGAAYEGD EGFAAIQKDV EAFAEEEGRR PRMLVVKMGQ DGHDRGAKVI 
           GVYGAAYEGD EGFAAIQKSI EDFAEAEGRR PRLLVVKMGQ DGHDRGAKVI 
           GVYGAAYEGD EGFAAIQKSI EDFAEAEGRR PRLLVVKMGQ DGHDRGAKVI 
           GVYGAAYEGD EGFAAIQKSI EAFAEEEGRR PRLLVVKMGQ DGHDRGAKVI 
           GVYGAAYEGD EGFAAIQKSI ESFAEEEGRR PRLLVVKMGQ DGHDRGAKVI 
           GVYGAAYEGD EGFAAIQKSV EQFAEDEGRR PRMLVVKMGQ DGHDRGAKVI 
           GVYGAAYEGD SGFAEIQKSV EDFAEAEGRR PRMLVVKMGQ DGHDRGAKVI 
           GVYGAAYEGD AGFADIQKSV DEFAEAEGRR PRMLVVKMGQ DGHDRGAKVI 
           GVYGAAYEGD EGFAAIQSSV EKFAEDEGRR PRMLVVKMGQ DGHDRGAKVI 
           GVYGAAYEGD AGFAAIQASV EAFAKEDGRR PRMLVVKMGQ DGHDRGAKVI 
           GVYGAAYEGD AGFAAIQKSV EAFAETEGRR PRMLVVKMGQ DGHDRGAKVI 
           GVYGAAYEGD EGFAAIQKSV EAFAETEGRR PRMLVVKMGQ DGHDRGAKVI 
           GVYGAAYEGD EGFAAIQKDI EDFAEVEGRR PRILVVKMGQ DGHDRGAKVI 
           GVYGAAYEGD DGFAAIQKSV EDFAAEEGRR PRMLVVKMGQ DGHDRGAKVI 

           ATAFADIGFD VDVGPLFQTP EEAAQDAIDN DVHVIGISSQ AAGHKTLAPK 
           ATAFADIGFD VDVGPLFQTP EEAAQDAIDN DVHVVGISSQ AAGHKTLAPK 
           ATAFADIGFD VDVGPLFQTP EEAAQDAIDN DVHVVGISSQ AAGHKTLAPQ 
           ATAFADIGFD VDVGPLFQTP EEAAQDAVDN DVHVVGISSQ AAGHKTLAPK 
           ATAFADIGFD VDVGPLFQTP DEAAQDAIDN DVHVVGISSQ AAGHKTLAPQ 
           ATAFADIGFD VDVGPLFQTP EEAAQDAIDN DVHVVGISSQ AAGHKTLAPQ 
           ATAFADIGFD VDVGPLFQTP AEAAQDAIDN DVHVVGISSQ AAGHKTLAPQ 
           ATAFADIGFD VDVGPLFQTP AEAAQDAIDN DVHVVGISSQ AAGHKTLAPQ 
           ATAFADIGFD VDVGPLFQTP EEAAQDAIDN DVHVVGISSQ AAGHKTLAPQ 
           ATAFADIGFD VDVGPLFQTP AEAAQDAVDN DVHVIGISSQ AAGHKTLAPQ 
           ATAFADIGFD VDVGPLFQTP AEAAQDAVDN DVHVIGISSQ AAGHKTLAPQ 
           ATAFADIGFD VDVGPLFQTP AEAAQDAIDN DVHVIGISSQ AAGHKTLAPK 
           ATAFADIGFD VDVGPLFQTP AEAAQDAIDN DVHVIGISSQ AAGHKTLAPK 
           ATAFADIGFD VDVGPLFQTP AEAAQDAVDN DVHVIGISSQ AAGHKTLAPQ 
           ATAFADIGFD VDVGPLFQTP AEAAQDAVDN DVHVIGISSQ AAGHKTLAPQ 
           ATAFADIGFD VDVGPLFQTP EEAAQDAVDN DVHVIGISSQ AAGHKTLAPK 
           ATAFADIGFD VDVGPLFQTP EEAAQDAIDN DVHVIGISSQ AAGHKTLAPK 

           LIAALKAEGA GEIIVICGGV IPQQDYDFLT KAGVAAIFGP GTHIPSAAKD 
           LIEALRARDA GDIIVICGGV IPQQDYAFLQ KAGVKAIFGP GTNIPEAAKD 
           LIEALREKDA GDIIVICGGV IPQQDYEFLK KAGVKAIFGP GTNIPSAAQD 
           LIEALKAQDA GDIIVICGGV IPQQDYDFLK KAGVKAIFGP GTNIPEAAKD 
           LVKALKEQGA EDIIVICGGV IPQQDYQFLY DNGVKAIFGP GTNIPEAAQD 
           LVKALKEQGA EDIIVICGGV IPQQDYQFLY DNGVKAIFGP GTNIPEAAQD 
           LVEELRKAGA GDIIVICGGV IPQQDYQFLY DHGVKAIFGP GTNIPEAAQD 
           LIAELKAAGA EDIIVICGGV IPQQDYDFLY KAGVKAIFGP GTNISTAAQD 
           LVKALQAEGA GDIIVICGGV IPHQDYEFLK NAGVKAIFGP GTNIPEAAQD 
           LIKALKDQGA EDILVICGGV IPQQDYKFLK DAGVKAIFGP GTNIPNAAQD 
           LIQALKDAGA EDILVICGGV IPQQDYKFLQ DAGVKAIFGP GTNIPTAAKD 
           LVAALKEAGA EDIIVICGGV IPQQDYQFLY DSGVKAIFGP GTNIPKAAQD 
           LVQALKDAGA DDIIVICGGV IPQQDYQFLY DSGVKAIFGP GTNIPKAAED 
           LVTALKEAGA EDILVICGGV IPQQDYQFLY DSGVKAIFGP GTNIPEAAQD 
           LVSALKEAGA EDILVICGGV IPQQDYQYLY DAGVKAIFGP GTNIPKAAQD 
           LIEALKAADA EDILVICGGV IPQQDYDFLM KAGVKAIFGP GTNIPDAARD 
           LVDALKAQGA GDILVICGGV IPQQDYQYLY DRGVKAIFGP GTNIPEAAQD 

           ILRLIG
           ILRLIR
           ILKLIR
           ILKLVR
           ILKLIR
           ILNLIR
           ILKLVR
           ILELIR
           ILRLIR
           ILKLIR
           ILKLIR
           ILDIIR
           ILHLIR
           ILKLIA
           ILKLIA
           ILRLIR
           ILRLIR
