# Supplementary material for: Phylogenomic Analysis of Marine Roseobacters
Source: PLoS One. 2010 Jul 15;5(7):e11604. doi: 10.1371/journal.pone.0011604 (PMC2904699; doi:10.1371/journal.pone.0011604)
Supplement: File S1 — Protein sequence alignment of 109 HGT genes. Alignment was filtered by Gblocks to obtain reliable alignment regions for NJ or ML phylogenetic analyses. (0.20 MB ZIP) [file pone.0011604.s007.zip › 109HGTALIGN/ort962.txt]

    17    128
RDE        TGRHVAFILC SAFFVIITVN LTLAFNAVST FPGLEVKNSY VASQSFDKDR 
RLO        TGRHVALIFC SAFSVIIAVN LTLAFNAVST FPGLEVKNSY VASQSFDKDR 
PGA        TGWHMLMVFG GAFSVIIGVN IALAVNAVRT FPGLEVKNSY VASQSFDARR 
RGR        TGWHALMVFG GAFGIIIAVN IALAVSAVST FPGLEVKNSY VASQSFDARR 
SIL        TGKHMLAVCV GAFGIIISVN LYMAYSAVST FPGVEVKNSY VASQQFDTRR 
SPO        TGKHAAMVFV GAFGIIIGVN ILLAYSAIKT FPGLEVKNSY VASQEFDTRR 
ROS        TGKHVLIGFV TAFAVIIGVN LVLAYAAVST FPGLEVKNSY VASQEFNDRK 
OAN        TGRKLFFGMA GAFGVILSVN LLLAYSAVAT FPGLEVKNSY VASQNFDADR 
DSH        TGRHMLMVML GAFGVIITVN LTMAYNAIGT FPGLEVKNSY VASQNFDKNR 
RHB        TGWHVLAIFV GAFAIIIGVN VFMAVKAVGT FPGLETRNSY VASQKFDTDR 
JAN        TGWHVFGIFG GCFGIIIGVN LFMAFQAVST FPGLEVSSSY ADSQTFDLRR 
SSE        TGWHVLAGFA AAFGIIIAVN IALAVNAVRT FPGLETEHSY IASQTFDVRR 
OIN        TGWHVLAMFV GGFTIIISVN IALAVSAVKT FPGKETDSSY VASQNFDTDR 
OBA        TGWHVLAIFV GGFSIIIAVN LALAVNAVRT FPGKETESSY IASQNFQADR 
SUL        TGWHVLAMFI GGFSIIISVN LALAFNAVRT FPGKETESSY VASQNFDTDR 
RCC        TGWHMLGLMV GGFGIIIAVN LTLAWNAIAT FPGVEARNSY EVSQRFQADR 
LVE        TGKHMLAVML GGFGIIISVN LGMAYLAIST FPGVEARSTY VASQTFEANR 

           EVQQSLGWSV RADARGGQVL LSVTPVEVAT LDATLGRATH VKDDSTPDFY 
           EVQHSLGWSV YAEAREGQVL LSVTPVEVAS LEATLGRATH VKDDSTPDFY 
           DAQQALGWSV YASAVGDQVK LEVTPVEVAA LRATLGRATH VKDDQTPDFY 
           DAQEALGWSV YASAAGDQIK LEITPVEVAA LSATLGRATH VKDDQTPDFY 
           AAQEALGWSV YASAIGNEVK LEISPVEVAS LTATLGRATH VRDDQKPQFY 
           DAQEALGWHV RADATGGLVV LSITPVEVSE LKAVLGRATH VQEDFAPDFY 
           AAQEGLGWTV VADHAGGLLV LGITPVEVER LEATVGRATH VQDDQTPEFY 
           SAQLALGWTV SANVSDDELH LSITPVEVAE LDGIFGRATN VRDDQTPDFY 
           ASQQALGWTT DVRLDDGVLH LVFTPVRAEL LSVTLGRSTH VRDDQTPPFF 
           AAQEALGWDV APTLSGETLM LMITPVMVRD AGGILGRATH VADDQTLTFV 
           HAQDALGWEA SVEAADDTLA LTLVPVYPAE LEVLLTRPTT RADDQVLALL 
           AAQQALGWDI SASHADGLLV LKIVPVQAAK MDVILGRPTH QKADRVPQFY 
           AAQEALGWAV QTDLTEAALR LAVQVVKPEI VTATLGRATT VADDITPEFW 
           AAQEALGWAV ETDLTPTDLR LAVQIVRPEI VSATLGRATT VADDIAPAFW 
           AAQEALGWTV RTTLTDTTLA LSVTVLRPEI IFATLGRATT VADDISPAFW 
           AAQNALRWDV SADIADGVLT VAIFPLQVEV TRAVLGQATN VNMDTVPDFY 
           TAQDALGWDV VATLDDGLLT LAIQPVQPKV QKAIFGRATH TGEDHTPDFL 

           VAPADLAPGN WNIRMSATSA DGRVFRQR
           VAPVDLAPGN WNIRMSATST DGRLFRQR
           VAPAELSAGN WNIRMVARAE DGTEFTQR
           VAPAELSPGN WNIRMKARAD DGTEFEQR
           VAPAELAPGN WNIRMIARAE DGTEFTQR
           VAKAELGDGN WNIRMVARAE DGTEFVQR
           VAPVALGNGN WNIRMKAWDR DGTLFQQR
           IAPVTTAPGN WNLRMEATAQ DGTAFRQR
           TAPVDLDGGN WNIRLVAQAE DGTQFRQR
           TEVGALDFGK WELRLEAVAD DGTPFRQL
           TAPADLDAGR WRLRLTGAAR DGTEYRHN
           VAHEELEKGN WDLWIKATAM DGTAFEQR
           TALVTAGPGN WNLRIEMRAA DGTLFRRR
           VAPVTAGPGN WNLRIEMRAA DGTLFRRR
           VAPVTSGPGN WNLRIEMRAA DGTLFRRR
           TAPVTMTEGY WNLRLELLAP DGTKFRRR
           IAMVPSRDGY WNLRLELESA DGTIFRRR
