# Supplementary material for: Phylogenomic Analysis of Marine Roseobacters
Source: PLoS One. 2010 Jul 15;5(7):e11604. doi: 10.1371/journal.pone.0011604 (PMC2904699; doi:10.1371/journal.pone.0011604)
Supplement: File S1 — Protein sequence alignment of 109 HGT genes. Alignment was filtered by Gblocks to obtain reliable alignment regions for NJ or ML phylogenetic analyses. (0.20 MB ZIP) [file pone.0011604.s007.zip › 109HGTALIGN/ort963.txt]

    17    403
RDE        TLGIYYVVPW IRWDRGPDLP NQAVLLDLAN RRFYFFWIDI WSHEFYFVAG 
RLO        TLSIYYIVPW IRWDRGPDLP NQAVLLDLAN RRFYFFWIDI WSHEFYFVAG 
SUL        TLGVYYVTPW LRWDRGPNLP DQAVLVDLAN RRFHFFWIEI WPHEFYFVAG 
OIN        TLGVYYITPW IRWDRGPNLP DQAVLVDLAG RRFHFFWIEI WPHEFYFVAG 
OBA        TLGIYYVTPW IRWDRGPNLP DQAVLVDLAN RRFHFFWIEI WPHEFYLVAG 
RCC        TLGIYYLTPW IRWDRGPNLP DQAVLIDMAH RRFYFFWIEI WPHEFYFVAG 
LVE        TLGIYYLTPW IRWDRGPNLP DQAVLIDMAH RRFYFFWIEI WSHEFYFVAG 
JAN        TLGIYYVTPW IRWDRGPNLP DQAVLVDMAN RRFFFFWIEI WPHEFYFVAG 
PGA        TLGIYYLTPW IRWDRGPALP DQAVLLDLAN RRFYFFWIEI WPHEFYFVAG 
RGR        TLGIYYLTPW IRWDRGPALP DQAVLLDLAN RRFYFFWIEI WPHEFYFVAG 
SPO        TLGIYYLTPW IRWDRGPSLP DQAVLLDMAN RRFYFFWIEI WPHEFYFVAG 
SIL        TLGIYYLLPW IRWDRGPELP DQAVLLDLAG RRFYFFWIEI WPHEFYFVAG 
ROS        TLGIYYVTPW IRWDRGAALP DQAVLLDLAN RRFFFFWIEI WPHEFYFVAG 
RHB        TLGVYYLTPW IRWDRGPNLP DQAVLVDLAG RRFFFFWIEI WPHEFYFIAG 
SSE        TLGIYYVTPW IRWDRGPQLP DQAVLIDLSG RRFFFFWIEI WPHEFYFVAG 
DSH        TLGVYYITPW IRWDRGPNLP DQAVLVDLAN RRFYFFVIEI WPHEFYFVAG 
OAN        TLSIYYLTPW IRWDRGAELP DQAVLIDLAS RRFFFFWIEI WPHEFYFIAG 

           LLIMAGLGLF LFTSALGRVW CGYACPQTVW TDLFILVERW IEGDRNARLR 
           LLIMAGLGLF LFTSALGRVW CGYACPQTVW TDLFILVERW IEGDRNARLR 
           LLIMAGLGLF LFTSALGRVW CGYACPQTVW SDLFMTVERW IEGDRNARIR 
           LLIMAGLGLF LFTSALGRVW CGYACPQTVW SDLFMTVERW IEGDRNARIR 
           LLIMAGLGLF LFTSALGRVW CGYACPQTVW SDLFMTVERW IEGDRNARIR 
           LLIMAGLGLF LFTSALGRVW CGYTCPQTVW TDLFILVERW IEGDRNARVR 
           LLIMAGLGLF LFTSALGRVW CGYTCPQTVW TDLFILVERW IEGDRNARVR 
           LLIMAGLGLF LFTSALGRVW CGYTCPQTVW TDLFYTVERW IEGDRNARLR 
           LLIMAGLGLF LFTSALGRVW CGYTCPQTVW TDLFILVERW IEGDRNARLR 
           LLIMAGLGLF LFTSALGRVW CGYACPQTVW TDLFILVERW IEGDRNARLR 
           LLIMAGLGLF LFTSALGRVW CGYACPQTVW TDLFILVERW IEGDRNARLR 
           LLIMAGLGLF LFTSALGRVW CGYACPQTVW TDLFILVERW IEGDRNARLR 
           LLVMAGLGLF LFTSALGRVW CGYACPQTVW TDLFILVERW IEGDRNARLR 
           LLIMAGLGLF LFTSALGRVW CGYACPQTVW TDLFILTERW IEGDRNARVR 
           LLIMAGLGLF LFTSALGRVW CGYACPQTVW TDLFILVERW VEGDRNNRLR 
           LLIMAGLGLF LFTSAMGRVW CGYACPQTVW TDLFIAVERW IEGDRNNRLR 
           LLIMARLGLF LFTSAMGRVW CGYACPQTVW TDLFIATERW IEGDRNARVR 

           LHRKMDARKL RLRLTKWTVW LFIAVATGGA WVFYFADAPT LLVDLFTGQA 
           LHRKMDARKL RLRMTKWTVW LFISVATGGA WVFYFADAPT LLVNLFTGQA 
           LHNPWSLRKA RLRGVKWAVW LLIAVATGGA WVFYFADAPR LARDLVTLQA 
           LHNPWSLRKA QLRLTKCAVW LVIAVATGGA WVFYFADAPS LARDLVTLQA 
           LHKPMSLRKA RLRVAKWAVW LVIAVATGGA WVFYFADAPT LARDLVTLEA 
           LWNDWSLRKT RLRLTKWTVW LLISVATGGA WVFYFADAPT LAVNLATFNA 
           LWNKWDARKI RLRATKWSVW LLIAVATGGA WVFYFADAPT LARDLATFQA 
           LWKDWGFRKW RLRITKWIVW LLIAVATGGA WVFYFADAPT LLRDLLTGQA 
           LHRKLDFRKA RLRVTKWVVW LLIGLATGGA WVFYFADAPT LLRDLLTGQA 
           LHRKLDFRKA RLRVTKWVVW LLIGLATGGA WVFYFADAPT LLRDLVTGNA 
           LHRKLDFRKA RLRITKWAAW LLIGLATGGA WIFYFADAPT LLSDLVTGNA 
           LHRKWDFKKV RLRVTKWVAW LLIGLATGGA WVFYFADAPT LLQDLVTGQA 
           LHRSWDLRKI RLRLTKWATW LLIAVATGGA WVFYFTDAPT LLVDLFTLNA 
           LWKKWDLKKW RLRLSKWFVW LLIGLATGGA WVFYFVDAPT LARDLVTLNA 
           LHRKLDFHKA RLRVTKWTLW LLIGLATGGA WVFYFADAPT LLRDLVTLNA 
           LHRPMSARKL RLRLTKWTIW LVIAVATGGA WVFYFTDAPT LLRDLVTFSA 
           LWNKWDVRKL RLRLTKYAIW LVIALATGGA WVFYFTDAPT LLVNLINGTA 

           AAVAYITVAI LTATTFVFGG FAREQICIYA CPWPRIQGAM MDEDTLTVAY 
           AAVAYITVAI LTATTFVFGG FAREQICIYA CPWPRIQGAM MDEDTLTVAY 
           APVAYATIAV LTATTFIFGG FMREQICIYM CPWPRIQGAM MDPGTLTVGY 
           APVAYATIAV LTATTFIFGG FMREQVCIYM CPWPRIQGAM MDPGTLTVGY 
           APVAYATIAV LTATTFIFGG FMREQVCIYM CPWPRIQGAM MDPGTLTVGY 
           PPIAWATIAV LTATTFLFGG FMREQVCNYM CPWPRIQAAM MDPETLTVAY 
           PFVAWATIGV LTATTFVFGG FMREQVCNYM CPWPRIQAAM MDPETLTVAY 
           AFVAYGTVAF LTATTFLFGG FAREQICIYA CPWPRIQAAM MDEHSITVAY 
           HPVAYTTMAI LTGTTFLFGG FAREQICIYA CPWPRIQAAM MDEDTLTVGY 
           HPVAYTTMAI LTGTTFFFGG FAREQICIYA CPWPRIQAAM MDEDTLTVGY 
           HPIAYTTMAV LTFTTFFFGG FAREQICIYA CPWPRIQAAM MDEDTLVVGY 
           HPVAYTTMAI LTFTTFFFGG FAREQICIYA CPWPRIQAAM MDEDTLTVGY 
           HPIAYTTIAV LTGTTFFFGG FAREQICIYA CPWPRIQAAM MDEDTLTVGY 
           HPVAYSTMGI LTFTTFFFGG IAREQICIYA CPWPRIQAAM IDEDTLVVAY 
           HPVAYTTMLI LTLTTFFFGG FAREQICIYA CPWPRIQAAM MDEDTLTVAY 
           HPVAYTTIAI LTATTFVFGG FAREQICIYA CPWPRIQAAM MDEDTLTIGY 
           HPVAYTTMAI LTVSTVFFGG IAREQVCIYA FPWPRIQAAM MDEDTITIGY 

           RPWRGEPRGD CIDCMACVNV CPVGIDIRDG QQMECITCAL CIDACDDVMA 
           RPWRGEPRGD CIDCMACVNV CPVGIDIRDG QQMECITCAL CIDACDDVMA 
           RKWRGEPRGD CIDCNACVAV CPMGIDIREG QQMECITCAL CIDACDDVMA 
           RKWRGEPRGD CIDCNACVAV CPMGIDIREG QQMECITCAL CIDACDDVMA 
           RRWRGEPRGD CIDCNACVAV CPMGIDIREG QQMECITCAL CIDACDDVMA 
           REWRGEPRGD CIDCMACVNV CPAGIDIREG QQMECITCAL CIDACDDVMD 
           RDWRGEPRGD CIDCMACVNV CPAGIDIRDG QQMECITCAL CIDACDDVMA 
           RDWRGEPRGD CIDCNACVNV CPMGIDIRDG QQMECITCAL CIDACDEIMD 
           REWRGEPRGD CIDCMACVNV CPMGIDIRDG QQMECITCAL CIDACDDVME 
           REWRGEPRGD CIDCMACVNV CPMGIDIRDG QQMECITCAL CIDACDDIMD 
           REWRGEPRGD CIDCMACVNV CPVGIDIRDG QQLECITCAL CIDACDDMME 
           RDWRGEPRGD CIDCMACVNV CPMGIDIRDG QQMECITCAL CIDACDDIMA 
           REWRGEPRGD CIDCMACVNV CPVGIDIRDG QQLECITCAL CIDACDDIMA 
           RDWRGEPRGD CIDCMACVNV CPMGIDIRDG QQLECITCAL CIDACNEMMD 
           RDWRGEPRGD CIDCNACVNV CPMGIDIRDG QQMECITCAL CIDACDDVMA 
           RDWRGEPRGD CIDCMACVNV CPMGIDIRNG QQMECITCGL CIDACDDIME 
           RARRGEPRGD CIDCMACVNV CPVGIDIRDG QQMECITCGL CIDACDDIMA 

           KIGKPRGLID YLALSDEKLE RAGWKHIFRP RTLIYTALWG GVGVALLVAL 
           KIGKPRGLID YLALSDEKLE RAGWKHIFRP RTLIYTALWG GVGVALLVAL 
           KIGRPRGLID YLALDDEPPT APQWQHIFRP RTIVYTTAWA AIGVALVVAL 
           KIGRPRGLID YLALDDEPPT APRWQHIFRP RTIFYTTAWA AIGVALVVAL 
           KIGRPRGLID YLALDDEPPV RPGWQHVFRP RTVLYTLAWA AIGVALVVAL 
           KIGKPRGLID YLALSDQEEE AKGWQHVFRF RTILYTTMWA AIGFGLVFAL 
           KIGKPRGLID YLALSDQEAE ANGWAHVLRF RTVLYTVLWA LIGVGLVFAM 
           RTGRERGLID YLALTDEAHE REGLRHILRP RTLIYTALWS AIGIGLVVAL 
           RIGKPRGLID YMALSDEANE RAGWKHILRP RTIMYTTLWG AVGLALIFAL 
           KIGKPRGLID YMALSDEANE RAGWKHILRP RTIMYTSLWG AVGLALLFAL 
           KIGKPRGLID YMALKDEEAE RAGWKHILRP RTIMYTSLWS LVGFGLLFAL 
           KVGKPRGLID YMALSDETQE RAGWKHILRP RTIMYTTLWG GVGLALVFAL 
           KIGKPRGLID YMAFTDEESE RAGIKHVLRP RTILYTALWS LVGIGLVFAL 
           KVGKPRGLID YMALKDETHE RAGMKHILRP RTIMYTALWA AVGVALTVAL 
           KIGKPRGLID YLALSDEPRE RAGWQHVFRV RTMMYTALWS LVGIGLVFAL 
           KIGKPRGLID YLALSDETLE RAGWQHILRP RTILYTVLWA GVGVGLVVAL 
           KIGKPRGLVD YLSLDDEEAE RNAWQHILRP RTLIYSGLWS IVGIGLVVAL 

           FIRADIEVTV APVRNPTFVT MSDGSIRNTY DIRLRNKNNE ERLFRIAVQG 
           FIRADIEVTV APVRNPTFVT MSDGSIRNTY DIRLRNKNNE ERLFRIAVQG 
           FIRPEIDMTI APVRNPTFVT LSDGSIRNAY DIRLRNKHTE ARDFRVSLVA 
           FIRPEIDMTI APVRNPTFVT LSDGSIRNAY DIRLRNKHGE ARDFRLSQVG 
           FIRPEIDMTV APVRNPTFVT LSDGSIRNAY DIRLRNKHGE ARDFRLSLGA 
           FIRADIEMTV AAVRNPTFVT LSDGTVRNIY DIRLLNKHGE DREFHLSLTS 
           FIRADLEMTV SPVRNPTFVV LSDGTVRNIY DIRLLNKLGD DRVFALSLVS 
           FVRSEIDLTV APVRNPQFVT LSDGAIRNTY DIRIRNMTAE DTVFRIGLTS 
           FIRSDIELTV APVRNPTFVT LSDGSIRNTY DVRLRNKSGE PRPFELSIKG 
           FIRSDIELTV APVRNPTFVT LSDGSIRNTY DVRLRNKTGE PRPFELSLKG 
           FIRSDIDLTV APVRNPTFVT LSDGSIRNTY DVRLRNKHGE ERPFQLSVVG 
           FIRADINMTV APVRNPTYVT LSDGTIRNTY DVRLSNKNGE ARIFEMSIVG 
           FIRSDIDLTV APVRNPTFVT LSDGSIRNTY EVRIRNMQHE TRDFEVTVKG 
           FIRPDLQITV HPVRNPTFVT LSDGSVRNTY EVGIRNKHGE SRPFYFSLGV 
           FVRPDIEMTV APVRNPTFVV LSDGSVRNTY DIRLLNKHGE DRPFRITLNG 
           FLRSDIEMTV APVRNPTFVT LANGDIRNTY EVRLLNKHGE DRRFDLTVEA 
           FIQPDINMTV AAVRNPTYVV LSDGTIRNVY EIRLRNKHGE TRPFELSVTS 

           DVSVGADASH LQRVYVIAPP NSAPAEGDHT DLRFWIEDLT NGDRAYKDSN 
           DVSVGADASH LQRVYVIAPP NSGPAEGDHT DLRFWIEDLT NGDRAYKDSN 
           DVNVPADTSR LQRVYVIAPP QTPAARAQRS DLRLWVEDVT SGERAYGNTI 
           DVKVPADTSR LQRVYVIAPP QTRAAGQSRS DLRLWVEDIT SGERAYGNTI 
           AVTVPPDSTQ RQRVYVIAPR ETPAAERARS DLRFWVQDVT SGERAHGDTI 
           DIIVPANETY LQRVYVSARP IDPASTTDRT ELRFWVEDLV SGERAHKDAI 
           DVTVPANETM LQRVYVSAVA GTPAAVADRI DLRFWVEDAI TGERAFTESI 
           EVEVPADETF LQRVYVIARP DDPAASAERT DLRFWVEEFG TTERAYQSQT 
           TVTVPADTSF LQRVYIVAPK TADAAAARST PVRIWVTDID NGERAHKDSS 
           EVDVPADTSL LQRVYIVAPK GSDAAQARST PVRIWVADVA NGERAFKDSS 
           DVSVPADTAF LQRVYIVTPK DAAPSQAAST DVRIWVEDQS NGERAYKDTT 
           DVEVPADSAE LQRVYVSAPR DSAPAEAENT GLRLWVEDLT SGERAYRDTT 
           DIGVNADEVY LQRVYLVAPA GSKPATEERS DVRIWIEDLT SGERAYKDTV 
           DLVVDPDTEG KTRLYVTAPA GSEVARDDRT EIRIWVIDGV TGDRASHDTV 
           SVTVPANETY LLKVFVVAPK GSAPADSERT EFRFWVEDLT NGDRAHKDTI 
           QVMVPADSTQ LSRVYVIGPR GSDAVENHRT EFRLWVEDLS TGERAYKDTV 
           DVDVPADSTH LERVFVSAAA QTPASTDDRT PMRFWVIDTI NDERAHDDTY 

           FTG
           FTG
           FNG
           FNG
           FHG
           FNG
           FNG
           FFG
           FNG
           FNG
           FNG
           FNG
           FNG
           FNG
           FNG
           FNG
           FNG
