# Supplementary material for: Phylogenomic Analysis of Marine Roseobacters
Source: PLoS One. 2010 Jul 15;5(7):e11604. doi: 10.1371/journal.pone.0011604 (PMC2904699; doi:10.1371/journal.pone.0011604)
Supplement: File S1 — Protein sequence alignment of 109 HGT genes. Alignment was filtered by Gblocks to obtain reliable alignment regions for NJ or ML phylogenetic analyses. (0.20 MB ZIP) [file pone.0011604.s007.zip › 109HGTALIGN/ort972.txt]

    17    401
RCC        IESHGFNEYG ELKYGPDFPH LDYVNPDAPV GGEISSWTGS FDSMNPFATL 
LVE        IVSHGFNEYG DLKYPSDFPH LDYVNPAAPK GGEISSADGS FDSMNPFATL 
PGA        IKSHGFTEFG ELKYPEGFAH FDYVNPEAPK GGELSSAVGT FDSMNPYTRK 
RGR        IKSHGFAEFG ELKYPAGFAH FDYVNPDAPK GGELSSAVGT FDSMNPYTRK 
SPO        IKSHGFSEFG DLKYPEGFAH FDYVNPDAPK GGELSAAVGT FDNLNPFTRK 
OIN        IKSHGYSFYG DLTYPADFEH FDYVNPDAPK GGEISPFVGT LDSMNPYSGK 
SIL        TVSHGYSFYG DLDYPADFEH FDYVNPDAPK GGELAPFIGT LDSMNPYSGK 
RDE        IVSHGYSFYG DLSYPADFAH FDYVNPDAPK GGEIASVVGT FDSMHPYTRK 
RLO        IVSHGYSFYG DLSYPADFEH FDYVNPDAPK GGEIASVVGT FDSMHPYTRK 
SUL        ITAHGYSFYG DLKYPADYTH FDYVNPDAPK GGEISSTLGT FDSMNPYSRK 
OBA        IEAHGYNYYG ELQYPPDFEH FNYVNPDAPK GGEFADASGT FDSMNPYSRK 
ROS        ITSHGYSFYG DLKYPADYPH FDYVNPDAPK GGEISYAPGT FDSMNPYSRK 
SSE        IKAHGYSFYG DLKYPADYPH FAYVNPDAPK GGEIVGARGT FDGFNRWAWR 
DSH        ITSHGISTFG DLKYPADFPH LDYVTPDAPK GGEMSWAFGS FDSMNPYTLK 
JAN        ITTHGISTFG ELQYGPDAPH LDYVNPDAPK GGEMSWSSGS FDSMHPYTRV 
OAN        ITSHGYTNFG ELKYGPDMVH LDYVNPDAPK GGEMSSSQGT FDTFNNYTRE 
RHB        IETHAFSNFG EVKYGPDMEH LDYVNPDAPK GGEISSSMGT FDSFNNYSRK 

           GTPGLMSSIM FERIMDEVGS YYCVLCTTIE YPEDQSWVIF NLRDDVVFSD 
           GTPGSLSSVM YERMMDEVGS YYCLLCTTLE YPADQAWVIF NLRDDVTFSD 
           GRGGAMSADH FESLMDEPGS YYGLLAESLE YPESQDWVIF NMRPEARFSD 
           GRGGAMSADH FESLLDEPGS YYGLLAESLE YPETQDWVIF NLRPEARFSD 
           GRAAARSADQ YESLLDEPAS YYGLVAESLE YPESQDWVIF NIRPEARFSD 
           GRAHLFSIFG FESLLDVYGE SYCLLCESLE YPEDKSWVIF NMRPEAQFSD 
           GRAHAFSVYP YESLLDKYGQ SYCLLCETVE YPEDKSWVIF RMRPEARFSD 
           GRAGALSSIM YESLLDTYGE SYCLLCERVE YPETKDWVIF YMRPEARFSD 
           GRAGALSSIM YESLLDTYGE SYCLLCERVE YPETKDWVIF YMRPEARFSD 
           GRGGALSTVM YESLLDVYGE AYCLLCESLE YPESKDWVVF HMRKDAKFST 
           GRAGALASMM YETLLDEYAT SYCLLCESLE YDQGKNWVIF HLRPEARFSD 
           GRAGQLSWMV YESLLDSYNE GYGLLAERLE YDAGKTWVIF HLRPEARFSD 
           GNPETNAGVV AESMFDTITD SYCLVAREVE YPEDQTWVIF HMRDDVTFRN 
           GRAAGLSNVF FESLLDEIGA AYCLLCESLT YPEDRSEVTF TLREGITFSD 
           GRPAILSSVF FESMLDEIGS AYCLLCESFS YPEDRSYVIF TLRDGITFSD 
           GAAAAGTTLL FESIMDDPYG SYCYLCTTLE YPESMDWVIF NLRDDITFAD 
           GVSAALATIG SESILDDPYG IYCFLCTTME YPEDLKWITF NLRDDVTFAD 

           GTPMTAHDII HTHELFREQG TPSIRVSLTQ LVTAYEALDD HTVKFTFSPD 
           GTPMTSQDVV FTHNLFAEQG TPSFRAGITQ LVTGAEALDD YTVKFTFNPE 
           GTPVTAEDVV FSHNLLLEQG LKSYAEAVKK RIPKAEVLGP HRVKFYFSPD 
           GSPLTAEDVV FSHNLLLEQG LKSYAEAVKK RIPKAEVLGP HRVKFYFSPD 
           GTPITAEDVV FSHELLLEQG LKSYAEAVRK RIPKAEALDS HRVKFHFAPD 
           GTPVTAHDIV FSHNLLLDEG LKSYADAVRK RIPKVEALDD HRVKFTFADD 
           GTPVTAHDIA FSHNLLLDQG LKSYADFIRR LIPKVEVIDD HTIKFYFADG 
           GTPVTAHDIA FSHNLLLDEG LKSYADAVRK RIPKVEVIDD HTIKFYFTEG 
           GTPVTAHDIA FSHNLLLDEG LKSYADAVRK RIPKVEVIDD LTIKFYFTEG 
           GDPVTAHDIA FSHNLLLDQG LKSYADAVRK LIPKVEVIDD YTIKFYFSPG 
           GTPLTAEDVV FSHNLFLEQG LPSYANAVKQ RVTGAEVIDE HTVRFTFAPD 
           GTPVTAHDVV FSHNLFLEQG LKSYADAVKR RVLSAEALDD TRVKFTFAEG 
           GAPVRAQDAA FTHNLFIEQG IRSYARSVKE RISGVEVIDD LTLKYTFVDG 
           GTPLTAQDVV FSYEILLTKG LPSFRAQLAQ KVESAEALDD RTVRFVFKEG 
           GTPMTSQDVL FSYEIMRDEG LPSFRASIPR TIAGAEIVDE RSVRFDFNPD 
           GTPMTAQDVA FTHNLFMTQG LPEYVAVVSD YLDGVEVLDT YRIKFFFTPD 
           GTPMTAEDVL FSFNLFLEQG ITEYRRIVEG FIEDVEIVDD HTITFTFTDQ 

           APTRARIPQM GGALAMSKAW FEETGRMDES RLDVSPGTGE YMIGEVDPGR 
           SPRRGRVSQM ANTIVMPQDW FEESGRLDES RLNTAPGTGP YMVDSVDPGR 
           FPRRAMITQV AGTSVFSKSW FEADPRLDEP RLDPGIGSGP YVLESADVNQ 
           FPRRAMITQV GGTSVFSKAW FEADPRLDEP RLDPGIGSGP YVLESLDVNQ 
           IPRRALITQV GGTPIFSKAW FMADPRLDEP RLEQGIGSAP YVLDSFDINR 
           ISRRSLIETV GGVPAWPKKW FEETGGLKDS WMDPPPGSGA YMVESVDLTK 
           VSRRSLIEQV GGVPAWSKKW FDETGKLNEN WIEGPPGSGP YVIEEIDLSR 
           ISRRSLIDQV GFVPAWSKKW YEETGGLDES RLEVSPGSGP YMIDSVDVNR 
           ISRRSLIDQV GFVPAWSKKW YEETGGLDES RLDVSPGSGP YMIDSVDVNR 
           VSRRSLIEQV GGVPAWSKKW YEETGRLDES RLETSPGSGP YMIDSIDVNR 
           ISRRSLISQV GAVDIFSKKW FEETGRLDEP RMETSPGSGP YMVDSYDINR 
           ISRRSLIDQV GGTPVFPRKW YEETGRLDEP RLEAAPGSGP YQVKSYDVNR 
           ISRRSLISQV GGTPIFSEEW YKETGKLDEP SVLSPMASGP YQVADYEFNR 
           IPTRDLISDV GALPVFSEDF YTANDDFEET SLEPLVGSGP YVLGRMDVGQ 
           APLRGRIQSA GGLPVFSEAS HIAAGPFEDS RLEPLVGSGP YVLGEVQPGQ 
           APRRDVIGFA GGTTVFSKAW FEETGRLDES TDVPFMGTGA YVIDSFDTNR 
           APIRERVGFA GGTPVFSKAW FEETGRLDDS SEEPFMSTGA YVLESKDFNR 

           KITYVRNPDY WGSDVPINVG RGNYDTIRIE YFADSSAAFE AFKAGEFTFR 
           QIIYRRNPDY WGQTHPINIG RANFDTIRVE YFADSSAAFE AFKAGEFTFR 
           RIVYKRNPDY WGNDVNVNVG RHNYDRIRIE YFGDSVAAME GFKAGVYTMR 
           RITYKRNPDY WGKDVNVNVG RHNYDRIRIE YFGDAVAAME GFKAGVYTMR 
           RITYRRNPDY WGADLNVNVG RNNYDSIRVE YYTDTIAAME GFKAGNYTLR 
           RIVLKRNPDY WGKDLPINRG RMNFDRIRLE IISDDTSAFE AFKAGEYTFR 
           RIVLKRNPDY WGKDLPVNQG RHNFDSLRVE IFADDTAAFE AFKAGEYTFR 
           RITYKRNPDY WGQDLPFNVG RNNFDEIRIE YFGDDTAAFE AFKAGEYTFR 
           RITYKRNPDY WGQDLPFNVG RNNFDEIRIE YFGDDTAAFE AFKAGEYTFR 
           RIVYKRNPDY WGKDLPFNVG RNNFDKIRVE YFGDENSAFE AFKAGEYTFR 
           RIVYKRNPDY WGKDLPINVG RHNYDTIRVE YFADETAAFE AFKAGEYTFR 
           NIVYERNPEY WGWHLPINVG RHNFDRIRIE YFADDNAAFE AFKAGIYTFR 
           YVVYERNPNY WGWDHPANVG RHNFDRVRFE YFADDTAEFE AFKAGITNFR 
           TVVYERNPAY WGADLPINIG RNNFDAIRIE YYADYNAAFE GFKGGTYTFR 
           RVVYERNPDY WGSDIWIAQG RNNFDSIRIE FYGDSLAAFE GFTAGNYTFR 
           QVIYARDPDW WGAEHPFNIG QANFDTIRYE YFTDSAAAFE AFKAGEYTFR 
           QIVYAKNPDY WGADHPLQIG RNNFDRIRVE YFADSQAAFE AFKAGAFTFR 

           RESSSINWAT SYDFPAIDNG WVVREELEDG TLPGATGFVF NMGREKFADR 
           RENSSINWAT SYDFPAIDQG WVVRDTLADG TLPAATGFVF NLRREKLQDR 
           PENSSKSWAT AYGFDAVKEG DVVKGEFPDG NVPAASGFVM NLLRPKFQDP 
           PENSSKSWAT AYEFDAVADG HVVRGEFADG NVPAASGFVM NLLRPKFQDP 
           QENNSKSWAT AYDFPAIEKG HVIKAELRDG DVPSASGFVI NMDRPQFQDI 
           AEGDSKKWAT GYDFSKVTDG DIVKAELPDG SPPTPSGIIF NLGREALQDR 
           AEGDSKKWAS GYDFPKVDSG AVKLEELPNG APPASSGIVF NLASPELQDR 
           SEGDSKKWAT GYDFPKTRDG LVVTKELPNG SPPTPSGIVF NLGRDTLTDR 
           SEGDSKKWAT GYDFPKTREG LVITKELPNG SPPTPSGIVF NLGRDTLTDR 
           TEGSSKQWAS SYDFPKVTAG QVVKEDIPDG SPPTPSGIVF NLGREVLQDK 
           NETNSKQWAT GYNFPAVEKG WVVQEEIPDG NPPTNVGFVF NLDREKFADK 
           PEGNSKTWAT GYDFPAANAG YVVKAELPDG LPPTPSGFVF NLGRETLQDK 
           TEGSTKLWAT GYDFPAIQRG DVVKDEIPDQ SAPNNSGIIF NTTREPLDNR 
           NEASSKIWAT GYDFPAVAEG SVIKAELPNG SKATGQAWVF NLRRPQFQDP 
           QESSSQAWAN NYDFPALQNG TVVRAELPDG SIAPGQSFMI NLRRPQFQDV 
           NENSSLQWAT GYEFPSIENG WVRKEELPDG TIGSAQAFIF NLRDPKFQDP 
           VENSSLIWAT GYDFPNLNDG YVIKEEIPDG TVGTAQSFIF NLDREVWQDK 

           RVRQAIGLVY NFTWTNENLQ YGLFQQRESF WENDRLKAVG LPEGRELEIL 
           NVRLALGLMY NFTWTNDNLQ YGLFQQRSSF WENDRLRAAG QPAGRELEML 
           RVREAIQLAY NFEWTNDSLQ YGLFAQRHSF WQDSALEAKG LPEGRELEVL 
           RVREAMQLAY NFDWTNESLQ YGLFRQRHSF WQDSALEAKG VPQGAELEVL 
           RVRAAVQLAF NFEWTNESLQ YGLFQQRHSF WQGTPLEATG LPEGREREVL 
           AVREAVALMF NFEWTNESLQ YGLFNHRASF TQDTPLMAQG APEGAELALL 
           RVREALALAF NFEWSNESLL YGLFDRRASF TQNSPLMAKG VPEGAERAFL 
           RVRQALALAF NFEWTNESLQ YGLFRQRASF TQGTPVMAVD LPVDAELAFL 
           RVRQALALAF NFEWTNESLQ YGLFRQRASF TQDTPVMAVD LPVDAELAFL 
           RVREAVALGF NFEWTNESLQ YGLFKQRASF TQDTPLMATG APQGAELALL 
           RIREALALGF NFEWTNESLQ YGLFDQRESF FQDTVQHARD VPEGAELELL 
           RVRQAIALGF NFEWTNASLQ YDLFKQRHSF VQDTPLEAKG APEGAELELL 
           NIRHALSLAY NFEWERESLQ YSLTTQRKSF VEGQEWEARG LPEGKEKELL 
           RVREALGMMF NFEWSNETLF YGIYDYVDSF WDNSELEATG LPTEAEIAIL 
           RVRSALAHMF NFEWTNETLF YGLYSHIGSF WENTWMEAEG LPSEAELALL 
           AVREAIRLMF NFEWSNETLF YGLYDRVDSF WQNSDLQARG VPSVGELALL 
           RVRDAIGMMF NFEWSNEALF YGLYDRVYSF WPGTDLAAEG VPSEGEVEIL 

           ESLRDPEEIF TQEAVLPHMR GNLRRALALM EEAGWTTDTD ADGNTLDVEL 
           DTVRAPEAIF TEDAFMPHTR DNLRRALDLM EQAGFTPGND ADGRTLDIEF 
           QDLGDDPALL TSEPVMAHSR RNLRRAMKLL DEADWAVGDD AKGEVLKLEF 
           TGLGDDPALL SSEPVMAHSR RNLRRAMKLL DDAGWSVGDD ADGELLKVEF 
           EALGDDPAVL SEEPVSAHTR KNLRRAMKLL DEAGWAVDGD GAGETLRIEF 
           KSLGDPEGML SEPAVVPHTR RNARQASKLL EEAGWTVQNG DAGEPLRLNF 
           QSLGDPDEML TEEVYIPPTR RNARKAAALL DAAGYTVGDG PDGSAFELDF 
           QSLGDPPEML SEPALVPHTR RNARKAMRLL DDAGWVVGDD ADDETLSLNF 
           QSLGDPPEML TDPVLVPHTR RNARTAMKLL DDAGWVVGDD AEGVTLSLNF 
           ESLGDPPELL TQDAVVPHTR RNLRRAMKLL DEAGWAVGDD AQGKPLQLRF 
           RSLGDPEEMI TEPVRVPHTR RNLRQAMRLL DEAGYAVGSD AEGETLDIVI 
           KSLGDPEEML TAPAVMAHSR RNLRTAMRLL DEAGWAVGDD AAGEVLTIEI 
           ESLGEPPEMM TEEAVMPHTR RNKRTGLRLL EQEGWTVNAD EAGQQMALNF 
           QPLVDAPEIL TSEPFSFPRR GNLRAASALL DEAGWVVGDD KNGQTLSVEF 
           EPLRDPETVF TQEAYSVPPR RQSRRATALL EEAGWTPGDD AAGNTLDVEF 
           QPLVDDPSIL TDEAVLSPTR ANLRLASDLL AGAGWIAGED KDGETLSVEF 
           QPLVDDASIL TDEPAMPHVR GTYRAAGALL EEAGWIPGDD EAGEVLALEI 

           L
           L
           L
           L
           L
           L
           L
           L
           L
           L
           P
           P
           L
           L
           L
           L
           L
