# Supplementary material for: Phylogenomic Analysis of Marine Roseobacters
Source: PLoS One. 2010 Jul 15;5(7):e11604. doi: 10.1371/journal.pone.0011604 (PMC2904699; doi:10.1371/journal.pone.0011604)
Supplement: File S1 — Protein sequence alignment of 109 HGT genes. Alignment was filtered by Gblocks to obtain reliable alignment regions for NJ or ML phylogenetic analyses. (0.20 MB ZIP) [file pone.0011604.s007.zip › 109HGTALIGN/ort974.txt]

    17    243
SUL        PCMTFEGVIR AVREGRADLA MLPVENSTYG RVADIHRLLP QSGLRIIAEA 
OIN        PCQSFEGVIR AVNEGRAELA MLPVENTTYG RVADIHRLLP ESGLHIIGEA 
RDE        PCATFDDVIA AMHAGDADLA MLPVENSTYG RVADIHRLLP ESGLHIIDEG 
RLO        PCATFDDVIA AMHAGDADLA MLPVENTTYG RVADIHRLLP ESGLHIIDEG 
SSE        PCNTFEDVIS AVRDGSADLA MLPVENTTYG RVADIHRLLP ESGLRIVDEA 
OBA        PCRTFEECID AVLDGTADLA MLPVENSTYG RVADIHSLLP KSGLHIVDEA 
RHB        PCATFEDVIA AVREGRAEQA MLPVENSTYG RVADIHRLLP ESGLHILDEA 
DSH        PCRTFEDVFA AVHDGSCDLG MLPVENSTYG RVADIHRLLP ESGLHIIEEA 
ROS        PCRTFEDAIA AVREGQADLA MLPVENSTFG RVADIHHLLP ESGLHIVAEA 
RCC        PCATFEAAID AVRSGAADLG MIAVENSTYG RVADVHSLLP ESGLHIVDET 
LVE        PCATFEDAIA AVRNGDADLG MIAVENSTYG RVADVHSLLP ESGLHIVDET 
OAN        PCPTFDAAIE AVRKGDADLG MIAVENSTYG RVGDVHTLLP ESGIHIVDEA 
JAN        PCASFEDVIE AVRAGDAQQA MVPVENSTYG RVADIHRLLP ESGLHIVDEA 
PGA        PCRNFEDAIN AVRSGAAELA MLPVENSTYG RVADIHRLLP HSGLHIIDEA 
RGR        PCRNFEDAIN AVRSGEAELA MLPVENSTYG RVADIHRLLP HSGLHIIDET 
SIL        PCRGFEDAIN AVRSGEAELA MLPVENTTYG RVADIHRLLP HSGLKIIDEA 
SPO        PCRTFEDVIE AVRRGEAELA MLPVENTTYG RVADIHRLLP HSGLHIIDEA 

           FVRVRISLMA HDGVKLEDIK HVRAHMVLIP QARSWLDAHG ITSEAAADSA 
           FVRVRIALMA RPGVTMDDIK HVRAHLVLLP QARSFLQKHG ITSEPAADSA 
           FVRVRINLMA PKGVSLAEVR HIRAHLVLIP QARSFLDRHG ITAEAAADSA 
           FVRVRINLMA PKGVGLSEIN HIRAHLVLIP QARSFLDQHG ITAEAAADSA 
           FVRVHISLMA QPGVEIDELE VVRAHLVLLP QAESFLKKYG IRGEAWPDSA 
           FVRVRISLMA RPGTRLEDVK SVRAHLVLLP QARSFLRQHG IRAEAAADSA 
           FVRVRISLMG LPGARLQDIT DVRAHLVLLP QSAAFLKAHG IRGHAAADSA 
           FVRVHINLLA VPGAKLGDIR TAQSHTVLLG QCRSFLRAHD IQPVTGADTA 
           FVRVHINLLA LPGVRLDEIE SAMSHTMLLG QCRAFLERHG IHRITGADTA 
           FVRVHINLLG KTDAALSDIK EAHGHPVILP QCGEFLRANG ITGRTSSDNA 
           FVRVHINLLA KPGANLSDID TAVGHPVILP QCAGFLRKHG IAGRTSTDNA 
           FVRVHINLLG KPGARLNQIR SAAGHIVILP QCGKFLREHG ISPVASPDNA 
           FVRVHINLLA VPGATLENVT EAHSHLVLLP QCSKFLAKNG IKGRVSSDNA 
           FVRVHINLLG VPGAQLEDIK EAHSHLVLLP QCARFLSENN IHGRVSPDNA 
           FVRVHINVLG VPGAKLEDIT DAHSHLVLLP QCARFLNENN IRGRVSPDNA 
           FVRVHINLLG VPGATLDDIK EAHSHLVLLP QCATFLRQHQ IQGRVSPDNA 
           FVRVHINLLG VPGATLDDIR DAYSHLVLLP QCAGFLKQHG ITGRVSPDNA 

           GAAADLAVSE ERDVGVLASE VAADIHGLKV LARDIEDLDH NTTRFLLMSP 
           GAAAELAATE GSTDGVLAGE VAAEINGLNV LARDIEDMDH NTTRFLLMAP 
           GAAAELARHP EPGVGALASA VAADIHGLDI LARDIEDEHH NTTRFLLMSH 
           GAAAELAQDP EPGVGALASA VAADIHGLDI LARDIEDAHH NTTRFLLMSH 
           GAAAEIARTG SRTVGALASD LAAEINGLHI LARHIEDHAH NTTRFLLMSP 
           GAAAELARAG DPGEAVLASE LAAEIHGLEI LASDIEDHGH NTTRFLVMSR 
           GAAAELAERK VKGEGVLAST LAAEIYGLDV LARDIEDHGH NTTRFVIMGR 
           GSAMHVAQEG NPAHAALASE LAGEIYGLDV LARHIEDQDN NTTRFLIMTP 
           GSARHVAEAG QPELAALASE LAGEIYGLDV IAQHIEDQGN NTTRFLVMAR 
           RAAREVASGD DPSIAALASE LAADIYGLKV LARHIEDHAR NTTRFLIMAR 
           RAAREVAQGS DLTTAALASE LAAQIYGLQV LARHIEDHDR NTTRFLIMAR 
           RAAMDVAAGE DMTAGALASE MAAKIYGLDI LARHIEDHDR NTTRFLIMSR 
           RAARDVADWA DPSKAALASE LAGEIYGLNA LARHIEDHDR NTTRFLVMAP 
           RAARDVAEQG DKSHAALASE LAGEIYGLEV LARHIEDHGN NTTRFLTMSR 
           RAARDVAEAK DKTHAALASE LAGEIYGLDV LARHIEDQGD NTTRFLTMSR 
           RAAREVAERG EITHAALASE LAGEIYGLNV LARHIEDQGN NTTRFLTMAR 
           RAAREVAERG DKSHAALASE LAGEIYGLNV LARHIEDTDN NTTRFLVMSR 

           ELDRTRRMLT TFVFQVRNIP AALYKAMGGF ATNGVNMTKL ESYMAGGSFT 
           KIDLSRRMLT TFVFEVRNIP AALYKAMGGF ATNGVNMTKL ESYMVGGSFT 
           DLDKTRRMIT TFVFEVRNIP AALYKAMGGF ATNGVNMTKL ESYMVGGSFT 
           DLDTTRRMIT TFVFEVRNIP AALYKAMGGF ATNGVNMTKL ESYMVGGSFT 
           EPDTTVRMIT TFVFQVRNIP AALYKAMGGF ATNGVNMTKL ESYMVGGSFT 
           EPNYARRMIT TFVFEVRNIP AALYKAMGGF ATNGINLTKL ESYMVGGSFT 
           EPDLTRRMMT TFVFEVRNIP AALYKAMGGF ATNGVNMTKL ESYMIDGSFT 
           ELDLTRRMIT SFVFQVRNIP AALYKAMGGF ATNGVNMTKL ESYMVGGSFT 
           EPDFSRRMMT TFVFQVRNIP AALYKAMGGF ATNGVNMTKL ESYMVSGSFT 
           EPDYARRMMT SFVFRVRNIP AALYKAMGGF ATNSVNMTKL ESYMVGGEFT 
           APDQTRRMVT SFVFRVRNIP AALYKAMGGF ATNGVNMTKL ESYMVGGQFT 
           DLDLNHRMVT SFVFRVRNIP AALYKAMGGF ATNGVNMTKL ESYMVGGQFT 
           DADMTRRMMT TFVFRVRNIP AALYKAMGGF ATNSVNMTKL ESYMVDGSFT 
           DPNTERRMIT SFVFQVRNIP AALYKAMGGF ATNGINMTKL ESYMVDGSFT 
           TPDHSRRMIT SFVFEVRNIP AALYKAMGGF ATNGVNMTKL ESYMVGGSFT 
           EADTSRRMIT SFVFQVRNIP AALYKAMGGF ATNGVNMTKL ESYMVNGSFT 
           ETDDSRRMIT SFVFEVRSIP AALYKALGGF ATNGVNMTKL ESYMLDGSFS 

           ATQFYADIEG HPEDPAVARA LEELAHFTNF IDILGVYPAH PDR
           ATQFYADIEG HPEDPAVKRA LEELGYFTNM LEILGAYPAH PGR
           ATQFYADIEG HPDDPGVRRA LEELDYFTNM IEILGVYPAH PDR
           ATQFYADIEG HPDDPGVKRA MEELDYFTNM IEILGVYPAH PDR
           ATQFYADIEG HPEDPPVARA LEELAYFTSM LEILGVYPRD PRR
           ATQFYVDIEG HPEDANVRLA LDELKYFTQM LEILGVYPAD LQR
           ATRFYSDIEG HPEDENVKLA LEELEYFTRN LDVLGVYPAD PRR
           ATQFYADIEG HPDDANVRRA LDELGYFTSQ LEILGVYPAD PRR
           ATQFYADIEG HPDDPSVARA LDELDYFTSD ITILGVYPAD PRR
           ATQFYAEIEG HPDDHNVTLA MEELGYFTDH LHVMGVYPAA ARR
           ATQFYAEIEG HPEDRNVQLA LEELRYFTDH LLVMGVYPAA ARR
           ATQFYAEVEG HPDDRNVQRA MDELDYFTDH IRLMGVFPAA PRR
           ATQFYSDIEG HPDDANVQLA MEELGYFTDQ LKILGTYPAD AAR
           ATQFYADIDG HPDDPNVRLA MDELAYFTTN IEILGVYPAN DDR
           ATQFYADIDG HPDDPNVRLA MDELAYFTTN IEILGVYPAN RDR
           ATQFYADIDG HPEDENVRLA MDELSYFTTD VEILGVYPAD RKR
           ATQFYADIVG HPEDANVRLA MDELNHFTTN VEILGVYPAA QPR
