# Supplementary material for: Phylogenomic Analysis of Marine Roseobacters
Source: PLoS One. 2010 Jul 15;5(7):e11604. doi: 10.1371/journal.pone.0011604 (PMC2904699; doi:10.1371/journal.pone.0011604)
Supplement: File S1 — Protein sequence alignment of 109 HGT genes. Alignment was filtered by Gblocks to obtain reliable alignment regions for NJ or ML phylogenetic analyses. (0.20 MB ZIP) [file pone.0011604.s007.zip › 109HGTALIGN/ort989.txt]

    17    493
DSH        VLIFDTTLRD GEQSPGATMT HDEKLEIAAL LDEMGVDIIE AGFPIASDGD 
JAN        VLIFDTTLRD GEQSPGATMS HDEKLEIATL LDEMGVDIIE AGFPIASEGD 
SUL        VLIFDTTLRD GEQSPGATMT HAEKIEIAGL LDEMGVDIIE AGFPIASEGD 
OIN        VLIFDTTLRD GEQSPGATMT HAEKLEIAQL LDEMGVDIIE AGFPIASEGD 
RDE        VLIFDTTLRD GEQSPGATMT HSEKLEIAGL LDEMGVDIIE AGFPIASEGD 
RLO        VLIFDTTLRD GEQSPGATMT HSEKLEIAGL LDEMGVDIIE AGFPIASEGD 
ROS        VVIFDTTLRD GEQSPGATMT HAEKLEIAGL LDDMGVDIIE AGFPIASEGD 
RCC        VLIFDTTLRD GEQSPGATMT HDEKLEIAEM LDDMGVDIIE AGFPIASEGD 
LVE        VLIFDTTLRD GEQSPGATMT HAEKLEIAEL LDDMGVDIIE AGFPIASEGD 
OAN        VLIFDTTLRD GEQSPGATMT HDEKVEIAEM LDEMGVDIIE AGFPIASEGD 
PGA        VLIFDTTLRD GEQSPGATMT HDEKLEIAEL LDDMGVDIIE AGFPIASEGD 
RGR        VLIFDTTLRD GEQSPGATMT HDEKLEIAEL LDDMGVDIIE AGFPIASEGD 
SIL        VLIFDTTLRD GEQSPGATMT HDEKLEIAEL LDDMGVDIIE AGFPIASEGD 
SPO        VLIFDTTLRD GEQSPGATMT HTEKLEIAEM LDEMGVDIIE AGFPIASEGD 
SSE        VLIFDTTLRD GEQSPGATMT HDEKLEIAEL LDDMGVDIIE AGFPIASEGD 
OBA        VLIFDTTLRD GEQSPGATMT HEEKLEIAAA LDEMGVDIIE AGFPIASEGD 
RHB        VLIFDTTLRD GEQSPGATMS HEEKLEIAEM LDDMGVDVIE AGFPIASEGD 

           FAAVSEIAKN SVNSVICGLA RANFKDIDRC WEAVRHARQP RIHTFIGTSP 
           FNAVSEIAKN ATKSTICGLA RANFKDIDRA WEAVKHAKSP RIHTFIGTSP 
           FAAVSEIAKL SKNSVICGLA RAQFGDIDRC YEAIKHAAQP RIHTFIGTSP 
           FNAVSEIARQ SQNAVICGLA RAQLGDIDRC WEAVKHARQP RIHTFIGTSP 
           FAAVSEIARN AKTSVICGLA RAQIGDIDRC WEAVKHAKRP RIHTFIGTSP 
           FAAVSEIARN AKTSVICGLA RAQIGDIDRC WEAVKHAKRP RIHTFIGTSP 
           FNAVSEIAKN SRNAVICGLA RANFKDIDRC WEAVKHAAKP RIHTFIGTSP 
           FQAVSEIAKL AKSATICGLS RANYKDIDRC WEAVKHAKSP RIHTFIGTSP 
           FNAVSEIAKR AKRATICGLA RANYKDIDRC WEAVKHASSP RIHTFIGTSP 
           FNAVSEIAKR SKTAQICGLS RANFKDIDRC WEAVKHSQRP RIHTFIGTSP 
           FKAVSEIAER SKNSRICGLA RANFKDIDRC AEAVKRAAQP RIHTFIGTSP 
           FKAVSEIAER SKNSVICGLA RANFKDIDRC AEAVRKSAQP RIHTFIGTSP 
           FKAVSEIAER SKNSVICGLA RANFKDIDRC AEAVRKAAKP RIHTFIGTSP 
           FKAVSEIAKR AQNSRICGLA RANFADIDRC WEAVKHAEKN RIHTFIGTSP 
           FRAVSEIAER SRNSVICGLA RAQIPDIDRC WEAVKKAERP RIHTFIGTSP 
           FNAVSEIAKN SRNSVICGLS RANFKDIDRN WEAIRHAARP RIHTFIGTSP 
           FEAVKEIAVR SKQSTICGLS RANFKDIDRC YEAIKHAGSH RIHTFIGTSP 

           LHRAIPNLTM DEMADRIHDT VTHARNLCDN VQWSPMDATR TEYDYLCRVI 
           QHRAIPNLTM DEMADRIHET VTHARNLCDN VQWSPMDATR TGWDYLARTV 
           LHRAIPNLTM DEMADRIHET VTHARNLCDN VQWSPMDATR TELDYLYRVV 
           LHRAIPNLTQ DEMADRIHET VTHARNLCDN VQWSPMDATR TELDYLYRVV 
           LHRAIPNLDM DQMAERIEQT VTHARNLCDN VQWSPMDATR TEEDYLCRVV 
           LHRAIPNLDM DQMAERIEQT VTHARNLCDN VQWSPMDATR TEEDYLCRVV 
           LHRAIPNLDR DQMAERIHET VTHARNLCDN VQWSPMDATR TEWDYLCRTV 
           LHRAIPNLDM DEMAERIHDT VTHARNLCDN VQWSPMDATR TEWDYLCRVV 
           LHRAIPNLDM DQMAERIHDT VTHARNLCDN VQWSPMDATR TEWDYLCRVV 
           LHRAIPNLDM DEMAERIHDC VTHARNLCDN VQWSSMDATR TEWGFLKRTV 
           LHRAIPNLTK DEMAEKIHDT VTHARNLVDN VQWSPMDATR TEWDYLCRVI 
           LHRAIPNLTM DEMAEKIHET VTHARNLVDN VQWSPMDATR TEWDYLCRVI 
           LHRAIPNLTM DEMAERIHDT VTHARNLVDN VQWSPMDATR TEWDYLCRVI 
           LHRAIPNLTQ DEMAEKIHET VSHARNLCDN VQWSPMDATR TEWDYLCRVI 
           LHRAIPNLTM DEMAERIEQT VSHARNICDN VQWSPMDATR TEWDYLCRVI 
           LHRAIPNLTQ DEMADRIHET VTHARNLCDD VQWSPMDATR TEHDYLCRVV 
           LHRAIPNLTQ DAMADLIHDT VTHARNLTDN VQWSAMDATR TEHDYLCRVV 

           EIAIKAGATT INIPDTVGYT APRESADLIA RLIADVPGAE DVTFATHCHN 
           EIAIKAGATT INIPDTCGYT APVESADLIR RLIAEVPGAD EIIFATHCHN 
           EIAIKAGATT INIPDTVGYT APRESADLIR KLLENVPGAD EIVFATHCHN 
           EIAIKAGATT INIPDTVGYT APRESADLIT KLLENVPGAD EIIFATHCHN 
           EIAIKCGATT INIPDTVGYT APRESAALIS MLLERVPGAD EITFATHCHN 
           EIAIKCGATT INIPDTVGYT APRESAALIS MLLERVPGAD TITFATHCHN 
           EIAIKAGATT INIPDTVGYT APEESASLIR RLIETVPGAD DVVFATHCHN 
           EIAIKAGATT INIPDTVGYT APIESADLIR NLISTVPGAD DVIFATHCHN 
           EIAIKAGAST INIPDTVGYT APAESADLIK RLIATVPGAD SVIFATHCHN 
           DIAIKAGATT INIPDTVGYT EPVESADLIK RLIAEVDRAD TVIFSTHCHN 
           EIAIKAGATT INIPDTVGYT APVESADLIK RLIETVPGAD DVIFATHCHN 
           EIAIKAGATT INIPDTVGYT APVESADLIK RLIETVPGAD DVIFATHCHN 
           EIAIKAGATT INIPDTVGYT APRESADLIR RLIETVPGAD EIIFATHCHN 
           EIAIKAGATT INIPDTVGYT APAESADLIR RLIETVPGAD DVIFATHCHN 
           EIAIKAGATT INIPDTVGYT APRESADLIR RLIETVPGAD EIVFATHCHN 
           EIAIRAGATT INIPDTVGYT APRESADLIR MLIEKVPGAD EVVFSTHCHN 
           EIAINAGATT INIPDTVGYT APRESADLIR MLIEKVPGAD EVVFSTHCHN 

           DLGMATANAL AAVDAGARQV ECTINGLGER AGNTALEEVV MALRVRNDIM 
           DLGMATANSL AAVDGGARQI ECTINGLGER AGNTALEEVV MAMKVRHDIM 
           DLGMATANSL AAVEAGARQI ECTINGLGER AGNTALEEVV MALKVRNDIM 
           DLGMATANSL AAVEAGARQV ECTINGLGER AGNTALEEVV MALKVRNDIM 
           DLGMATANSL AAVEAGARQI ECTINGLGER AGNTALEEVV MALKVRNDIM 
           DLGMATANSL AAVEAGARQI ECTINGLGER AGNTALEEVV MALKVRNDIM 
           DLGMATANAL AAVAGGARQI ECTINGLGER AGNTALEEVV MALKVRGDIM 
           DLGMATANSL AAVEGGARQI ECTINGLGER AGNTALEEVV MALKVRGDIM 
           DLGMATANSL AAVIGGARQI ECTINGLGER AGNTALEEVV MALKIRGDIM 
           DLGMATANSL AAVQGGARQI ECTINGLGER AGNTALEEVV MALKVRKDIM 
           DLGMATANSL AAVAGGARQI ECTINGLGER AGNTALEEVV MALKVRNDIM 
           DLGMATANAL AAVAGGARQI ECTINGLGER AGNTALEEVV MALKVRNDIM 
           DLGMATANSL AAVEAGARQI ECTINGLGER AGNTALEEVV MAMRVRNDIM 
           DLGMATANSL AAVAGGARQI ECTINGLGER AGNTALEEVV MAMKTRHDIM 
           DLGMATANSL AAVEAGARQI ECTINGLGER AGNTALEEVV MAMRVRHDIM 
           DLGMATANSL AAVEAGARQI ECTINGLGER AGNTALEEVV MALRVRNDIM 
           DLGMATANSL AAVDAGARQI ECTINGLGER AGNTALEEVV MAMRVRNDIM 

           PYQTRIDTRK IMNISRRVAA VSGFAVQFNK AIVGKNAFAH ESGIHQDGML 
           PYTSGIDTTK IMHLSRRVAT VSGFNVQPNK AIVGKNAFAH ESGIHQDGML 
           PFQTKIDSTK IMNISRRVAA VSGFAVQFNK AIVGKNAFAH ESGIHQDGML 
           PYETRIDSTK IMNISRRVAA VSGFAVQFNK AIVGKNAFAH ESGIHQDGML 
           PFHTGIDATK IMNISRRVAA VSGFPVQFNK AIVGKNAFAH ESGIHQDGML 
           PFHTGIDATK IMNISRRVAA VSGFPVQFNK AIVGKNAFAH ESGIHQDGML 
           PYETGVDTRK LMNISRRVAA VSGFPVQFNK AIVGKNAFAH ESGIHQDGML 
           PYTTKIDTRK IMNISRRVAT VSGFAVQFNK AIVGKNAFAH ESGIHQDGML 
           PFETGIDTRK IMNISRRVAT VSGFAVQFNK AIVGKNAFAH ESGIHQDGML 
           PFETRIDARK IMNISRRVAT VSGFPVQFNK AIVGKNAFAH ESGIHQDGML 
           PFTTGIDTQK IMHISRRVST VSGFVVQPNK AIVGKNAFAH ESGIHQDGML 
           PFHTGIDTKK IMHISRRVST VSGFVVQPNK AIVGKNAFAH ESGIHQDGML 
           PFQTGIDTKK IMHISRRVAT VSGFNVQFNK AIVGKNAFAH ESGIHQDGML 
           PWRTGIDTTK IMAISRRVAT VSGFNVQFNK AIVGKNAFAH ESGIHQDGML 
           PFDTQIDTKK IMHISRRVAT VSGFQVQPNK AIVGKNAFAH ESGIHQDGML 
           PFATNVDTTR IMKLSRRVAT VSGFPVQYNK AIVGKNAFLH ESGIHQDGVL 
           PYATQIDTKK IMAISRRVSQ VSGFPVQFNK AVVGKNAFAH ESGIHQDGML 

           KNAETFEIMR PEDIGLSETN LVMGKHSGRA ALRAKLKDLG YELADNQLKD 
           KSADTFEIMR PEDVGLSETN IVMGKHSGRA ALRSKLKDLG YDMADNQLND 
           KNAETFEIMR PEDVGLTETN IVMGKHSGRA ALRSKLENLG YELGDNQLKD 
           KNAETFEIMR PEDVGLTETN IVMGKHSGRA ALRSKLEDLG FELGDNQLKD 
           KNAETFEIMR PEDVGLTETN IVMGKHSGRA ALRSKLENLG FELGDNQLKD 
           KNAETFEIMR PEDVGLTETN IVMGKHSGRA ALRSKLENLG FELGDNQLKD 
           KNAETFEIMR PEDVGLTETN IVMGKHSGRA ALRSKLKDLG YELADNQLND 
           KNRETFEVMK PEDVGLAGTS LPLGKHSGRA ALRAKLNELG FDLADNQLND 
           KNAETFEIMR PEDVGLSGTS LPLGKHSGRA ALRAKLAELG FDLADNQLND 
           KNRETFEVMR PEDVGLSGTT LPLGKHSGRA ALRAKLSELG FEMGDNELKD 
           KNKETFEIMR PEDVGIAGTS LPLGKHSGRA ALRDKLSQLG FEVGDNQLKD 
           KNKETFEIMR PEDVGIAGTS LPLGKHSGRA ALRDKLSQLG FEVGDNQLKD 
           KNKETFEIMR PEDVGLAGTS LPLGKHSGRA ALRDKLSSLG FEIGDNQLKD 
           KNRENFEIMR PEDIGLSGTS LPLGKHSGRA ALRDKLEHLG YEVGDNQLKD 
           KNAETFEIMR PEDVGLAGTS LPLGKHSGRA ALRAKLKDLG TEVGDNQLKD 
           KNVETFEIMK PADIGLNEDN IVLGKHSGRA ALKSKLAALG IDLGQNQLND 
           KNAETFEIML PEDIGLAASS LPLGKHSGRA ALRDKLKGLG YDVGENQLKD 

           VFVRFKALAD RKKEIYDEDL VALMSARERL SVKFLRVICG TEAQSADLTL 
           LFVRFKALAD RKKEVFDDDL IALVTGEGHL EVKFLRVICG TEAQSADLTL 
           VFVRFKELAD RKKEIYDDDL IALMRESDRI VLGSMTVVCG TEGQKAEMSL 
           VFVRFKELAD RKKEIYEDDL IALMREEDRI RLKSLKVVCG TEGQTADMVL 
           VFVRFKALAD RKKEIYDDDL IALMRENDRI KLVSLRVVCG THGQQADLVL 
           VFVRFKELAD RKKEIYDDDL IALMRENDRI QLVSLRVVCG TDGQQADLVL 
           VFVRFKELAD RKKEIYDDDL VALVNENNRL QIKHLRVICG TDGQQATLTM 
           VFVRFKDLAD RKKEVFDDDL MALVTEDDRL KLKSLRVVCG TDGQKADMVM 
           VFVRFKDLAD RKKEVFDDDL MALVYGEDRI KLKSLRVICG TEGQQADMVL 
           VFVRFKDLAD RKKEVFDDDL IALVREDDRL KLKDLTVVCG MNGQKADMVL 
           LFVRFKELAD RKKEVFDDDI IALMREDDHL KLVSMKVVCG TGGAEATLEM 
           LFVRFKELAD RKKEVFDDDI IALMRDDDHL KLVSMKVVCG TGGAESTIEM 
           VFVRFKELAD RKKEVFDDDI IALMREDDHL KLVSMKVVCG TGGAESTVEM 
           IFVRFKELAD RKKEVFDDDV IALMREQDHL QLVSMKVICG TGGAEATVEM 
           IFVRFKDLAD RKKEVFDDDI LALVSGADAI TLVNLRVVCG TGGAEAQVEL 
           VFVRFKDLAD RKKEVYEDDL WTLVRTPDRL ELKDLKVICG TGGQSAEMVM 
           VFVRFKALAD RKKEVYDDDI IALMQINERI KLKFLRVICG TEAQSADINL 

           SIDGVDKQVT AQGDGPVDAT FNAVKALFPH TARLQLYQVH AVTEGTDAQA 
           RVGDTDHQAT AQGDGPVDAA FNAVKAVFPN EAALQLYQVS AVTEGMDAQA 
           TVDGAETSTS QTGDGPVDAA FNCIKALVDH SARLQLYQVH AVTEGTDAQA 
           EVDGAEQSTN QTGDGPVDAA FNCIKALVLH TARLQLYQVH AVTEGTDAQA 
           NIDGVEKSTT QTGDGPVDAS FNAIKALVSH SARLQLYQVH AVTEGTDAQA 
           NIDGVEESTT QTGDGPVDAS FNAIKALVAH SARLQLYQVH AVTEGTDAQA 
           EIDGREVSTE ATGDGPVDAT FNAVKALFPH EARLQLYQVH AVTEGTDAQA 
           EVDGADVETS ATGDGPVDAT FNAVKAIFSH GARLQIYQVS AVTEGTDAQA 
           DIDGTDVKTS ATGDGPVDAT FNAVKALFPH GARLQLYQVQ AVTEGTDAQA 
           EIDGSDHSKS ATGDGPVDAT FNAVKALFAH DARLQLYQVH AVTEGTDAQA 
           EVEGKDVSET AEGDGPVDAA FRAIRKIHPN SAHLQLYQVH AVTEGTDAQA 
           EVDGKDVTEA AEGDGPVDAT FKAIRKIHPN AAHLQLYQVH AVTEGTDAQA 
           EVDGKDVTET AEGDGPVDAT FKAIRKIHPN AAHLQLYQVH AVTEGTDAQA 
           EIDGKDVSAT AHGDGPVDAS FKAIRALHPN EAHLQLYQVH AVTEGTDAQA 
           EIDGKDLTAT SEGDGPVDAT FKAIRALHPN MARLQLYQVN AVTAGTDAQA 
           LVDGKETRAE TSGDGPVDAC FNAVKEIFPH QAKLELYQVH AVTQGTDAQA 
           TIDGVDHQHT ATGDGPVDAT FNAVKALFPT GARLELYQVS AVTEGTDAQA 

           TVTVRMEEDG RIVSGQAADT DTVVASAKAY VAALNRLILR REK
           TVTVRVEEGG RIATGQSADT DTVVASVKAY VNALNRLIVR REK
           TVSVRLEEDG RIVTGQSADT DTVVASVRAY IHALNRLLVR REK
           TVSVRMEEEG RIVTGQSADT DTVVASVRAY IHALNRLLVR REK
           TVSVRMEEEG RIVTGQSADT DTVVASARAY IHALNRLLVR REK
           TVSVRMEEDG RIVTGQSADT DTVVASARAY IHALNRLLVR REK
           TVSVRMEEAG RIVMGQSADT DTVVASAKAY VHALNRLLVR REK
           TVSVRMEEEG RIATGQSADT DTVVASAKAY INALNRLLVR REQ
           TVMVRLDEDG RIATGQSADT DTVVASAKAY INALNRLLVR RAH
           TVSVRMEEDG RIATGQSADT DTVVASAKAY INALNRLLVR REK
           TVSVRLEENG VIATGESANT DTVVASAAAY IGALNRLIIR RDK
           TVSVRLEEDG VIATGESANT DTVVASAAAY ISALNRLIVR RSK
           TVSVRLEEDG VIATGDSANT DTVVASAMAY IDALNRLIVR RDK
           TVSVRLEEDG MIATGESANT DTVVASAKAY INALNRLIVR REK
           TVSVRLEEDG VIATGQSADT DTVVASALAY IQALNRLVVR REK
           TVSVRLNEDG RIVTGQSADT DTVVASVKAY LHALNRLLVR RGK
           TVSVRLSEDG RIATGQSSDT DTVVASAKAY ITALNRLQVR KKS
