# Supplementary material for: Phylogenomic Analysis of Marine Roseobacters
Source: PLoS One. 2010 Jul 15;5(7):e11604. doi: 10.1371/journal.pone.0011604 (PMC2904699; doi:10.1371/journal.pone.0011604)
Supplement: File S2 — Tree topologies with the extended data. The multi-documents have been combined into a single ZIP-formatted file. The trees should be considered unrooted. The tree topologies were calculated in PhyML as described in Methods. Numbers refer to bootstrap values. The tree topology (separate pdf) shows that Roseobacter bacteria form a monophyletic group and was deposited in a document named “high bootstrap”. The other organisms embedded within the Roseobacter clade, or Roseobacter bacteria embedded within other phyla are shown in red (deposited in a document named “inter-phylum”). Individual file name corresponds to gene family code listed in Table S1. The non Roseobacter organism taxonomic name is detailed in the amino acid fasta of the sequences (a document named “sequences”). (4.62 MB ZIP) [file pone.0011604.s008.zip › sequences/ort1000.fasta]

>DSH Dshi|:362188-363468 hypothetical protein; KEGG: rde:RD1_0708 hypothetical protein
MKKTLTSMAVAATMVAAPVMADLVYPSLSYRTGPYAAGGIPFADGYADYFTLLNERDGGI
GGVMTRVLECETGYNTQKGVECYESTKGEGSLVYQPLSTGITYQLIPKATADGIPLHTMG
YGRTSAANGTVFSHVFNYPANYWDAASVAVNHLLGEYESLEGKTIALLYHNSAYGKEPIR
TLEELSAKHGFELTTIAVDHPGQEQKSQWLQIRRERPDYVVMWGWGVMNQVAVQEAANIR
FPMENFIGNWWAGSENDVIPAGMAADGYKSLAMHSVGDDFPIYEDLKTHVFDKGLAAGAG
DQHGTVLYNRGLYAAMLAAEATRKAQEIHGVADITPAMMRDGMEALEITEARMAELGMPD
FGPAFSVSCEDHGGSGAAKIQQWDADTQTWTVISDWIAPDAEVINALVTADSEAFAAENN
IETRCN
>SUL EE36|:c538703-539983 branched-chain amino acid ABC transporter, periplasmicbranched-chain amino acid binding protein, putative; COG0683 ABC-type branched-chain amino acid transport systems, periplasmic component
MKLKMTTLALGAALAAGPAMAELVFPSLSYRTGPYAANGIPFADGYADYFTLLNERDGGI
GGEPIRMIECETGYNTEKGVECYESTKGEGALVYQPLSTGITYQLIPKATADGIPVHSMG
YGRTSAKDGSVFKNIFNYPTNYWDGASVAIKHLLDLNGGSLEGKKIALVYHNSAYGKEPI
RTLEELGKKHGFELSLLPVDHPGQEQKSQWLQIRREKPDNVIMYGWGVMNQVAVQEAANI
RYPMDQFIGIWWSGSENDVRPAGDKANGYKALTFHNVGDDFPVFDDIQKYVVDTGKAAGA
GDQIGTALYNRGLYAAMLAAEAAKTAQGIHDTKALTPAQMRDGMEALEITEAKMADLGLP
NFGPEFTVSCENHGGNGYGAVAQWDAAADSWSLITDYIQSDQDVLAPLVTEDAQAFAAES
GIEPSC
>JAN Jann|:c4107634-4108986 putative branched-chain amino acid ABC transporter, periplasmic branched-chain amino acid binding protein; 
MCKTPLLGGAGKRNRKNIHGRNDPMKKVTLIAVAAAVAAGSPAAADLVFPSLSYRTGPYA
AGGIPFADGYADYMTLLNERDGGIGGVMTRVPECETAYNTERGVECYESTRGEGALVYQP
LSTGITYQLIPRTTVDGIPLHTMGYGRTSAANGDVFSHTFNYPANYWDAASVIVNQLLEE
NDGSLEGQTIALLYHNSAYGREPIRTLETLSEQHGFELSQLAVDHPGQEQGNQWLQIRRE
RPDYVVMWGWGVMNQVAIQEAINVRYPMENFIGNWWAGADHDVESAGADAAGYRSLNMNR
LGDMPVFAEIQEHVIDAGLNAGDGTNLGNVLYTRGMYAAMLAAEAAATAQEIHGVAEIDA
SMMRDGMEALEITNARMEELGMPGIGPEFAVTCEDHGGTGMAIMQQWDGEAWVTLTDFIA
PDDSVTQPLVLEDSAQYAEENGIESQCGES
>OAN OA307|:c2748901-2750184 hypothetical protein; [E] COG0683 ABC-type branched-chain amino acid transport systems, periplasmic component
MTLKTLGALALTATIGATAAMADLVIPDLSYRSGAYAAGGTPFSDGYQDYFNLLNARDGG
IGGEAIRIVECETGYNTEVGVECYESTKGEGALVYQPLSTGITYQLIPRATADGIPIHTM
GYGRTSAADGETFNWVFNYPANYWDAASVMVNYLLGQNGGSLEGKDITLLFHNSAYGKEP
IATLNALAELHGFNFSELAVDHPGQEQTAQWLQIRRERPDYVLMWGWGVMNQVAIQEAAN
ISYPMDQFIGNWWAGAEHDVTPAGAAANGYLSLNMNRIGDMPVLAEMQSMVVDAGNGAGD
GSNVGSVLYVRGMYAAMLAAEAIAKAQEIHGVADITPAMMRDGMEALEITNARMEELGMP
LVGPEFSVSCQDHGGSGMGIVQQWDAAAGAFVALTDYIAPDDSVTGPLITADAAAFAAEN
NITPGCL
>OBA |:2846415-2847701 ABC branched amino acid transporter family, periplasmicsubstrate-binding subunit; COG0683 ABC-type branched-chain amino acid transport systems, periplasmic component
MRLKLMAALAATVMGVAPALADLTIPALNYRTGPYAPSGIPYADGFSDYMTMLNERDGGI
GGEQINVLECETGYNTEKGVECYEQTKGQGALVYIPQSTGITYQLIPKATADEIPIWSVA
YGRTSAVNGKVFEWIFNLPGTYWDAASIMTKYAMEQEGGSLDGKKIALVYHNSAYGKEPI
RTLEKLSEKHGFELVLLAVDHPGQEQKSQWLQIRRERPDYVFMWGWGVMNQVAIQEASNI
RFPMDKFIGVWWSGSEADVVPVGEGADGYKSVTWHGAGTDYPAMQEIKSTVIDAGLAAGD
GTKFGEVGYNRGVYTAAVLAEAIRQAQEASGTSDIDATQLRDAMETLEISDARFEELGLP
GFTGGFQLSCAQHSAPRTAFIQQWNAADQTWTPVSDFMEPDLEVIDPLIMEDSMAYAEEN
GITPRECD
>OIN |:1590403-1591683 hypothetical protein; COG0683 ABC-type branched-chain amino acid transport systems, periplasmic component
MKYKLGTLAVAGLMAASPVMADLVFPSLSYRTGPYAAGGIPFADGYADYFTLLNERDGGI
GGETIRVPECETAYNTEKGVECYESTKGEGALVYQPLSTGITYQLIPKVTADDIPMLTSG
LGRTSAKDGNTFSHVFNFPANYWDGASVAVKHIMEQEGGDLSGKKIALVYHNSAYGKEPI
RTLQELSKKHGFELKEVPVDHPGQEQKSQWLQIRRDKPDYVIMYGWGVMNQVAVQEAANI
RFPMDKFIGIWWSGSENDVLSAGAAADGYKALTFHNVGSDYPLYDDLKKHVVDAGKAAGA
GDQVGTVLYNRGVYAAMLVSEAARTAQEIHGVSNITGGQMRDGMEQLEITEEKMAALGLP
DFGPEFSVSCDNHGGEGFVAVTQWDAEAKEWNLVSDFMQSDQDVIQPLIDEDSKAYATEN
AIEGNC
>RHB RB2654|:c2409805-2411091 branched-chain amino acid ABC transporter, periplasmicbranched-chain amino acid binding protein, putative; 
MKMKLATVALGAAVAASPALADLTFTALSYRTGPYAANGIPFADGYADYFTLLNERDGGI
GGEMIELIECETGYNTEKGVECYESTKGSGALVYQPLSTGITYQLIPKATADEIPVHSMG
YGRTSAKNGEVFNYIFNYPANYWDGASVAIKYLLNENGGSLEGKKIALVYHNSAYGKEPI
RTLEELSAKHGYELITLPVDHPGQEQKSQWLQIRRDKPDYTLMWGWGVMNQVAIQEAVNI
RYPMENFIGIWWSGSENDVLPAGEGANGYKALTFHNVGSDYPVFDDIQQYVVDAGKAAGA
GDQIGTALYNRGLYAAMLAAEAAKTAQEMHGTSTLTPQQMRDGMENLEITEAKMTDLGLP
GFGPEFSVSCQNHGGDGYAAVAQWDAAAGEWSLITDYMQADLDVLSPLIEEDSAAFAAEA
GIEPGCAM
>RCC RCCS2|:1715255-1716541 putative branched-chain amino acid ABC transporter, periplasmic branched-chain amino acid binding protein; COG0683 ABC-type branched-chain amino acid transport systems, periplasmic component
MKMKKLAAMALAGTIAATPAMAELVIPDLSYRTGPYAAGGTPFSDGYQDYFNLLNARDGG
IGGEPIRIVECETGYNTEKGVECYESTKGEGALIYQPLSTGITYQIIPKATVDEIPIHTM
GYGRTSAANGEVFNWVFNYPANYWDAASVMVNYLLEENGGDLSGKKIALVYHNSAYGKEP
IRTLEELSAMHGFELSQLAVDHPGQEQKSQWLQIRRERPDYVLMWGWGVMNQVAVQEAAN
IGFPMENFIGNWWAGAEHDVTPAGAGADGYKSLNMNRIDASLPVFAEIQSLVHEAGNAAG
DGSNVGSVLYTRGMYAAMLAAEAIAKAQEIHGVSDVTAAMVRDGMAALEITEARMAELGM
SQIGPEFSVSCENHGGSGLGIVQQWNAADGQWVALTDYIAPDDSVIDPLIAADSAAFAAE
NNIEPGCL
>RDE RD1|:685313-686596 hypothetical protein; 
MKHKIGTWAVAAVMAASPVMADLVFPSLSYRTGPYAANGIPFADGYADYFTLLNERDGGI
GGVMTRVPECETGYNTEKGVECYESTKGEGALVYQPLSTGITYQLIPKATADGIPVHSMG
YGRTSAKDGTVFRNIFNYPANYWDGASFAIKHLLDVNDGSLEGKKIALVYHNSAYGKEPI
RTLEELSEKHGFELMLLAVDHPGQEQKSQWLQIRRERPDNVIMYGWGVMNQVAIQEAANI
RFPMENFIGIWWSGSENDVRPAGAAADGYKALAFHNVGSDFPVFDDIQKYVVDAGKAAGA
GDQIGTVLYNRGLYAAMLAAEAARTAQEIHGVAEITAPMMRDGMEALKITEEKMAALGLP
GFGPAFEVSCENHGGGGFVAMAQWSGTNDQWTLISDYEQSDQDVIGPLIAEDAAAFAAEN
NITPGCD
>PGA RGBS107|:c3410436-3411719 branched-chain amino acid ABC transporter, periplasmic branched-chain amino acid binding protein, putative; COG0683 ABC-type branched-chain amino acid transport systems, periplasmic component
MKMKLTTLALGAVMAAGPAMADLVFPSLSYRTGPYAAGGIPFADGYADYFTLVNERDGGI
NGVKAKVIECETGYNTEKGVECYESTKGEGALVYQPLSTGITYQLIPKVTADGIPLHTMG
YGRTSAANGEVFSNVFNYPANYWDGASGIINYLLEENGGDLNGKKISLLFHNSAYGKEPI
RTLEELSKKHGFTLSTLPVDHPGQEQKSQWLQIRRDRPDFVIMWGWGVMNQVAIQEAANT
RYPMENFIGVWWSGAEHDVMAAGDKANGYKAVTFHGVGRDFPVFADIQTHVVDKGLAAGA
GDQIGNVLYNRGMYAAMLAVEAAKTAQEIHGTNDITPAMMRDGMEALEMPEARMSALGMP
YFGPSFNVSCENHGGPGLVGMTQWDASAKTWNLISDFAPSDRDVIQPLIEEDSMAYAKEN
NIEAGCK
>RLO RLO149|:c4627072-4628352 hypothetical protein; COG0683 ABC-type branched-chain amino acid transport systems, periplasmic component
MKYKIGTWAVAALMAASPVMADLVFPSLSYRTGPYAANGIPFADGYADYFTLLNERDGGI
GGVMTRVPECETGYNTEKGVECYESTKGEGALVYQPLSTGITYQLIPKATADGIPVHSMG
YGRTSAKDGTVFRNIFNYPANYWDGASFAIKHLLEVNDGSLDGKKIALVYHNSAYGKEPI
RTLEELSEKHGFELLLLAVDHPGQEQKSQWLQIRRERPDNVIMYGWGVMNQVAIQEAANI
RFPMENFIGIWWSGSENDVRPAGGAADGYKALAFHNVGSDFPVFEDIQKYVVDAGKAAGA
GDQIGTVLYNRGLYAAMLAAEAAKTAQEIHGVAEITAPMMRDGMEALKITEEKMAALGLP
NFGPAFDVSCENHGGGGFVAMAQWSGTNDQWTLISDYEQSDQDVIGPLIAEDAAAFAAEN
NITPGCN
>ROS ROS217|:c894765-896051 branched-chain amino acid ABC transporter, periplasmicbranched-chain amino acid binding protein, putative; COG0683 ABC-type branched-chain amino acid transport systems, periplasmic component
MKQRLLTALTAAMLVASPALAELTVVDTSYRTGPYGANGIPFSDGYQDYFTLLNERDGGI
GGEKINLVECETGYNTEKGVECYEATKSAGNGALIYQPLSTGITYQLIPKVSSDGIPMHT
MGYGRTSAKNGEVFKWVFNYPANYWDGASHAITHILNENGGDIKGRKIALVYHNSAYGKE
PIRTLEELAKKHGFELTLLPVEHPGQEQKSQWLQIRREKPDNVLMWGWGVMNQVAVQEAV
NIRYPMDQFIGIWWSGSENDVKAAGEGANGYKALTFHNLGDEYPVYDDLRKFVVDGGKAA
GAGDQVGSVLYNRGMYAAMLAAEAIKTAQEMHGVSAINAAQMRDGMENLEMTEAKMAALG
LPNFGPEFKVSCQNHGGNGFGAVSQWDAAAGEFKLITDYFQSDQEIISALVAEDSAAFAA
ESGITPGC
>RGR RR11|:c2485466-2486749 transcriptional regulator, Fis family; [E] COG0683 ABC-type branched-chain amino acid transport systems, periplasmic component
MKLKLTTLALGAAMAAGPAMADLVFPSLSYRTGPYAAGGIPFADGYADYFTLVNERDGGI
GGVKARVIECETGYNTEKGVECYESTKGEGALIYQPLSTGITYQLIPKVTADGIPLHTMG
YGRTSAANGKVFSNVFNYPANYWDGASGVINYLLEANDGDLNGKKISLLFHNSAYGKEPI
RTLEELSKKHGFTLSTLPVDHPGQEQKSQWLQIRRDRPDFVIMWGWGVMNQVAIQEAANI
RYPMENFIGVWWSGAEHDVMPAGEKADGYKAVTFHGVGRDFPVFDDIQTHVVDKGLAAGA
GDQIGNVLYNRGMYAAMLAVEAAKTAQEIHGTADITPAMMRDGMEALEMPEARMSALGMP
LFGPAFNVSCENHGGPGLVGMTQWDASAKEWTLISDFAQSDRDVIQPLIDEDSAAYAAEN
NIEQRCN
>LVE SKA53|:c2077620-2078903 ABC branched amino acid transporter family, periplasmicsubstrate-binding subunit; COG0683 ABC-type branched-chain amino acid transport systems, periplasmic component
MKMKTLAVMALAGSMTAGTAMADLVIPDLSYRTGPYAAGGVPFSDGYQDYFALLNARDGG
IGGEPVRVIECETAYNTERGVECYEATKGEGALIYQPLSTGITYQLIPRTTADNIPLHTM
GYGRTSAANGEVFNWVFNYPANYWDAASVAVNYLLDENGGSLDGKTIALVYHNSAYGKEP
IRTLEDLSALHGFTLTQLAVDHPGQEQKSQWLQIRRERPDYVLMWGWGVMNQVAVQEAAN
IGFPMENFIGNWWAGAEHDVTPAGMAANGYKSLNMNPITDYPVLSEIQSLVHEAGNAAGD
GSNLGSVLYVRGMYAAMLAAEAIANAQDIHGVADVTPAMVRDGMEALEITNARMTELGME
GIGPEFAVTCQNHGGTGQGLVQQWNASAGVWEPLTGFISPDASVIAPLIAEDSAAFAAES
GITPGCL
>SPO DSS3|:c3490052-3491335 branched-chain amino acid ABC transporter, periplasmic branched-chain amino acid binding protein, putative; Assignment partly based on membership in branched-chain amino acid ABC transporter gene cluster.
MKMKLATVALGALMAAGPALADLTFPSLSYRTGPYAAGGIPFADGYADYFTLLNERDGGI
GGVKANVLECETGYNTEKGVECYESTKGQGALVYQPLSTGITYQLIPKATADGIAIHSMG
YGRTSAKNGNVFSHVFNYPANYWDGASGAVNYLLEINGGDIKGKKIALVYHNSAYGKEPI
RTLEELSKKHGFDLSTLPVDHPGQEQKSQWLQIRRDKPDYVLMWGWGVMNQVAVQEAANI
RFPMENFIGIWWSGSENDVLPAGDAANGYKALTFHNVGTAFPLFDDLQKYVIDAGKAAGA
GDQVGTVLYNRGLYAAMLAAEAAKKAQEISGKADITAADMRDGMEALEMTEAKMAELGLP
NFGPTFSVSCGNHGGDALVGVTQWDATSKTWSLISDFKPTDGDVIGALIEEDSSAYASEN
NISPRCN
>SSE SSE37|:c2444487-2445779 putative branched-chain amino acid ABC transporter, periplasmic branched-chain amino acid binding protein; COG0683 ABC-type branched-chain amino acid transport systems, periplasmic component
MKHFTKLAVAAVVAGVTAGAAMAQELYTPNLSYRTGPFAATGIPLMNGQADYMTMLNERD
GGIGGAKINFEECETGYSTEKGVECYEKTKGQAIVTQPWSTGITLQVLPKTNVDEIPILA
SGYGFSPMMDGETFQWAFNTPAGYWDGADMIIQYLESQGSLEGKKIVHLHLDHPFGKEPL
PVLEKLAEEKGFELVPIPVGLKEMQNQSAQWLQIRRERPDYVIMWGWGAMNAGAITEAVK
TKFPMENFIGVWWAGHDADLKIVGEDGKGYKSISWSFPNAEAPVIADIKKYVVDAGLTKS
NPEEMEGVFYNRGIIISAILAEGIRKAQEEYGTAEIDASQLRWGLENIDMTEARIDELGL
TGMVPPFKTSCSDHTGKSGGWMLEWDGEKFVKASDHLVPNTEGYADLIASSAAEYAEANQ
PWPVNENCGG
>SIL TM1040|:125411-126694 branched-chain amino acid ABC transporter periplasmic branched-chain amino acid binding protein putative; 
MKLKLTSVALSALIAASPAMADLVFPDLSYRTGPYAAGGIPFSDGYNDYFTLVNERDGGI
GGVKARVIECETGYNTEKGVECYESTKGEGALVYQPLSTGITYQLIPKVTADGIPLHTMG
YGRTSAANGKVFSNVFNYPANYWDGASGVINYLLEENGGDLNGKKIALVYHNSAYGKEPI
RTLEELSKKHGFELSLLPVDHPGQEQKSQWLQIRRDRPDNVVMWGWGVMNQVAIQEASNI
RFPMENFIGVWWSGAEHDVMAAGDKADGYKAVTFHNVGRDFPIFEDIQTHVVDKGLAAGA
GDQIGNVLYNRGMYAAMLAVEAAKTAQEIHGTAEIDASMMRDGMEALSITAEKMNALGMP
NFGPSFDVSCENHGGPGLVGVTQWDAETQTWSLVSGFNPTDQEVIDALVAEDSASYAAEN
NIEERCN
>Acinetobacter
FPLQSYRVGPYAAGGTGFFGGFIDYMKAVNAQ-GGVNGVKLVWSECETEYVVEKGVECYERLKNGLNGAPAAATNPLSVGIAYATLERSTKDKLPLITINHGRTDSTDGSVFPYVFPLQLNPYSEVSAIVNYLGQQSGGLDHLKGKKIVVLYHGSPYGKETIPVIDQLSKKYHFEVTHIEVPHPGNEQQSQWLKIRQIQPDWVILRGWGVMNPVALKTAQKVGYPVNKIIGNIWSNSEEDAAPAGDAAKGFISITTHPSGTNFPVLQQIKQLVVDKGQSDLTDLKRFGTVYYNLGVVNGILNVEAVRVAQEKYGHRPLTGEEVRWGFEHLNLSDERLKQLGAYGLVQPLKLSCSDHEGGGAVRFQQWDG--TKWNVISNWIQADRGFLRPIIEESSHKYAKEQGIKIR
>Burkholderia
FPLQSYRVGPYAAGGTGFFGGFIDYMKLINARDGGVNGVKLVWKECETEYVVEKGVECYERLKSSGPDGAPTAATNPLSVGIAYATLDRSTADKLPLITINHGRTDSTDGAVFPYVFPLQLNPYSEVSAIVNYIGQRSGGLQQLKGKKIVVLYHGSPYGRETIPVVDLLAKQYGFAVTQIEVPHPGNEQGSQWLKIRQIAPDWVILRGWGVMNPVALKSAQKVGYPTDHIIGNIWSNSEEDVRPAGDAAKGFISITTHPSGTEYPVLQAINQYV----IKAGNGDLKDPARFGTVYYNLGVVNGILNVEALRTAQKKFGNQPLSGEQVRWGFEHLNLDDARLKQLGALGLVQPLKLTCEDHEGGGAVRFQQWDG--QHWKVISDWVQADRALLRPIIEKSANAYAKEKGITPR
>Pseudomonas
FPLQSYRVGPYAAGGTGFFGGFIDYLRYVNA-NGGVNGVKLTWSECETEYVVEKGVECYERLKGGLNGAPAAATNPLSVGIAYATLERSTADKLPLITINHGRTDSTDGSVFPYVFPLQLNPYSEVSAIVNYIGQREGGLASLKGKKIAVLYHGSPYGKETNGVLETLAKNYGFELTTLEVPHPGNEQQSQWLNIRRLKPDWVILRGWGVMNPVALKSAQKVGFPVDHIIGNIWSNSEEDVIPAGTAAKGFISITTHPSGTDFPVLQGIKTAVLDKGQGNLADPKRFGTVYYNLGVVNGILNVEALRIAQARFGNKPLTGEQVRWGFEHLNLDDARLQALGAKGLVQPLKLSCADHEGGGAVRFQQWDG--QRWNLISDWIQADRALLRPIIEASAAQYAKEKGITPR
