# Supplementary material for: Phylogenomic Analysis of Marine Roseobacters
Source: PLoS One. 2010 Jul 15;5(7):e11604. doi: 10.1371/journal.pone.0011604 (PMC2904699; doi:10.1371/journal.pone.0011604)
Supplement: File S2 — Tree topologies with the extended data. The multi-documents have been combined into a single ZIP-formatted file. The trees should be considered unrooted. The tree topologies were calculated in PhyML as described in Methods. Numbers refer to bootstrap values. The tree topology (separate pdf) shows that Roseobacter bacteria form a monophyletic group and was deposited in a document named “high bootstrap”. The other organisms embedded within the Roseobacter clade, or Roseobacter bacteria embedded within other phyla are shown in red (deposited in a document named “inter-phylum”). Individual file name corresponds to gene family code listed in Table S1. The non Roseobacter organism taxonomic name is detailed in the amino acid fasta of the sequences (a document named “sequences”). (4.62 MB ZIP) [file pone.0011604.s008.zip › sequences/ort1023.fasta]

>DSH Dshi|:c323755-324486 SNARE associated Golgi protein; PFAM: SNARE associated Golgi protein KEGG: rde:RD1_1463 mercuric reductase
MSIMDENRKAALPRWVPIAGIAAIAAIGAFTLRDTLSFEALAENREALIAFRDANFGLTI
GVYLAVYIAVVAFSLPGATITTLTGGFLFGLGTGTLLTVFAATIGATIIFLAARWGLGER
LAAKMDASEGRVKQLKAGLAENEISVLFLMRLVPAIPFFVANLLPALVGVKLRNFVFTTF
FGIIPGTAVYTWVGAGLGEVFARGETPNLGIIFEPHILGPILGLSALALLPILLKYFRKT
KGA
>SUL EE36|:c312681-313415 membrane protein, putative; COG0398 Uncharacterized conserved protein
MSAQASEKPSWFRYLPFVVILAVAVIGYFALRDYLTFETLRDNREALIAFRDQHYALTIL
VFLGIYVMIVGFSLPGASVATITGGFLFGTVFGVLANVTGATLGAVVIFLAARMGLGEIL
KARMDASEGLVRKVKAGIDENQWSMLFFIRLVPVVPFFVANLIPAFLGVPLYRFVISTFL
GIIPGSLVFTSIGAGLGSVFARGETPDFGIIFEPHILLPILGLCALSVLPVVLKAVTGKK
ELLK
>JAN Jann|:614618-615352 hypothetical protein; 
MSDSVNQPSNTQITRYLPLLAVLIGAGVGWFLFRDYLSFQALADNREALLAFRDANYLLT
VGLFIGAYALIVAFSLPGATIATLTGGFLFATFPGAFFNVFGATLGATAIFLAAQTSFGA
RFGATLEGSEGVTKKFKDAIDENQWSALFLLRLVPAVPFFVANLLPAFFEVPLRRYVIST
FLGILPGAIVYTSVGAGLGEVFERGETPNLGIIFEPQILLPILGLCALATLPIILKAVRG
KKGL
>OAN OA307|:c3701376-3702137 SNARE associated Golgi protein; [S] COG0398 Uncharacterized conserved protein
MTKMTDAPGPTAETDATQSSALMKRLPIIVIGVVAVLGAYFLRDYLTFDGLAENRESLIA
FRDANYLLTVLVFIAIYTVVVAFSLPGATIMTLAGGFLFATFPGFLFNVIAATMGATGIF
MAARWGFGKQLGAKLEGSEGIVKKIKDGIDENQWSMLFLIRLVPAVPFFLANLIPAFLEV
PLRRFVISTFFGIIPGAVVYTSVGAGLGEVFANGETPNLGVIFEPHILLPILGLSVLAVL
PIIIKAVRGKKGL
>OBA |:c1598113-1598802 hypothetical transmemebrane protein; COG0398 Uncharacterized conserved protein
MVRLWPIGLLIVLAALAYWLFGDRLTLSSLREGQDRLIAFRNENYLLSALVFVGVYGVIV
ALSLPGATVATLTGGFLFAVWPGTLLNVVGATLGAVVIFLAVRFGLGRSLARRLDGAGGR
IGRVKQGLDRNQWPMLFFIRLVPIIPFFAANLLPALLNVPLRRFAVSTFLGIAPGALVYT
AVGSGLGRVLEAGGQPDLGLIFEPHILLPLLGLAALSLLPVLFRGRAPA
>OIN |:1673294-1674028 mercuric reductase; COG0398 Uncharacterized conserved protein
MSREDQSTPALTRYLPLAVILVVAAIGAFTLRDYLSFDALRENREALIAFRDNNYLLTAL
AFVAAYVVIVAFSLPGATVATLTGGFLFGLFPGVLYNVGGATLGAIVIFLAAQWGLGDRL
KERMDAAEGVVRKIKAGIDDNQWSMLFFIRLVPVVPFFVANLVPAFLGVPLFRFAISTFF
GIMPGALVFTSVGAGLGAVFARGETPDLGIIFEPHILLPILGLCVLSLLPVAIKTFTGKK
DLLK
>RHB RB2654|:c2189869-2190654 hypothetical transmemebrane protein; COG0398 Uncharacterized conserved protein
MRREGGGGTNASSSWCDHLSKEDTLNAERIKRLIPITIIAIVALVGFVLFRDRLTYDALA
ENRADLIAFRDDNYLLAVLVFIAAYTAIVGFSLPGATIATLTGGFLFGLFPGVFYNVAAA
SMGALIIFSAAKLGLGERLAARMEASPGRIARLKAAIDKSQWSVLFLMRLIPVVPFFVAN
VLPALVNVRTWVFAVTTVVGIIPGALIYTSVGSGLGEVFEAGGTPDLGIIFKPYILGPII
GLCALALLPLILRVFRKEPIA
>RCC RCCS2|:1354187-1354918 hypothetical protein; COG0398 Uncharacterized conserved protein
MTDMTEAPANPLLKKLPLIIIGIVAALGAFFLRDYLTFEALAENREALLGFRDANYLLTV
FVFIAAYVVIVAFSLPGATIATLTGGFLFATFPGALFNITAATIGATAIFLAARWGFGES
LGKKLEGSEGSVKKIKDGINQNQWSMLFLIRLVPAVPFFLANLIPSFLSVPLHRFVISTF
LGIIPGTVVYTSVGAGLGEVFARGETPNLGIIFEPQIIFPIIGLCVLAALPIAINAIRGK
KGL
>RDE RD1|:1387141-1387872 mercuric reductase; 
MLEMTQIQKSGWTRRLPLILILAVAAIGAFTLKDYLSFEALRDNREALIAVRDSHFAITV
LGFVLTYVVIVAFSLPGALIATLTGGFLFGTFGGSALSVTAATLGATVIFLAARNGLGEK
LKARMDAAEGTVGKISKGLDENQWSMLFFMRLVPVVPFFVANLVPAFLAVPLHRYVISTF
LGIIPGSLVYSSVGAGLGEVFARGETPNFGIIFEPHILLPILGLSALSVLPVLIKAITGK
KDL
>PGA RGBS107|:3521357-3522160 hypothetical protein; COG0398 Uncharacterized conserved protein
MSDQSDQPDIADRSGGVAPASESGGRGKKTPALTRFLPLALVLVVAVIGAMTLGDYLTFE
TLRDNRVALMAFRDDNYLGLVGLFVLAYVVIVVFSLPGAAVASVTGGFLFGLVAGTVFNV
LAATVGAVGIFLAARWGLGAMLTHRLEAAEGRVRILKQALRENEIEVLLLLRLVPAVPFF
VANLLPALVGVKLVHFLWTTAVGIIPGAIVFTWIGVGLGAVFDRGGTPDLSILWEPFVIG
PILGLCVLAALPILLKKRRPAVPGKEQ
>RLO RLO149|:c2439940-2440797 mercuric reductase; COG0398 Uncharacterized conserved protein
MTQGKTVHACHATSSAREGAIATSAQASCKVSIATGLQKVTVMLEMTQTQKSGWTRRLPL
LLILLVAAVGAFTLKDYLSFEALRDNREALIAVRDSNFAVTVLGFLLTYVVIVAFSLPGA
LIATLTGGFLFGTFGGSALSVTAATLGATVIFLAARNGLGEKLKARMDAADGTVGKIAKG
LDENQWSMLFFMRLVPVVPFFVANLVPAFLAVPLHRYVISTFLGIIPGSLVYSSVGAGLG
EVFARGETPNLGIIFEPHILLPILGLSALSVLPVLIKAITGKKDL
>ROS ROS217|:4161808-4162551 membrane protein, putative; COG0398 Uncharacterized conserved protein
MDQSSPETKSTKPSSWTRHVPLAIILIMAVVGFVTLRDYLTFDTLRDNREALIAYRDANI
ALMALAFIAIYFVIVAFSLPGAAVASVTGGFLFGLVLGTGFNVIAASLGACAIFLAARAG
LGKTLAAKIETSDGTLKRLKEGLHNNEISVLFLMRLVPAVPFFVANLLPALVGVKFVNFA
FTTVLGIIPGAIVFTWIGVGLGEVFDRGGTPDLSLLWEPQIIGPILGLCALAALPMIIKA
IRGKKEL
>RGR RR11|:3203371-3204171 mercuric reductase; [S] COG0398 Uncharacterized conserved protein
MQDQTPSQPSQSEARESAKKPGLGRFLPLAAVLVVAAIGAMTLGDYLTFETLRDNREALM
AFRDNNYAGLVGLFMLTYVVIVVFSLPGAAVASVTGGFLFGLALGTTFNVLAATTGAMGI
FLAARWGLGAMLTQRLETAEGRVKMLKQALRENEIEVLLLLRLVPAVPFFVANLLPALVG
VKLVNFLWTTAVGIIPGAIVFTWIGVGLGSVFDRGETPDLSLLWEPHVIGPIIGLCVLAA
LPILLKKRKPRAGNAPAAATTQESEQ
>LVE SKA53|:1251590-1252339 hypothetical protein; COG0398 Uncharacterized conserved protein
MTTPDPAPPRKNRLLRFAPVAAILAALGAMYAAGLQDIFNLDWLAAQRDTLRALIADHYA
LSLISFALIYVLAVATAFPAASMLTISGGFLFGWLVGGSVVVISATCGASLLFLAARTSF
GAGLRAIAGPRVNRLAEAFENNAFSTLIVLRLAPVFPFFAMNIAPALFRVPLSTYVPATL
IGIAPGTFAFAYLGSGIDSVLASAEAAGQSVQIGDLVTPELTIAFGALALVAAIPPVIRK
LYPKRTPKA
>SPO DSS3|:533672-534469 membrane protein, putative; 
MAAWVCILGQMKPDPETKPDPMRQTAQPAPQRLLRHLPLIVIVLIAVIGAITLRDYLSFD
TLAANRQALLAYREAHYAALAAIFVATYVLIVAFSLPGAAVASMTGGFLFGLAVGTVLNV
VAATIGAVAIFLAARAGLGAMLTARLEASEGTVKRLKEGLRRNEIEVLFLLRLVPAVPFF
AANLIPALVGVKLRNYVLTTALGIVPGAIVFTWIGVGLGGVFDRGESPDLSLFREPFVIG
PILGLCLLAALPIAIKALRGKPEGE
>SSE SSE37|:4069118-4069855 hypothetical protein; COG0398 Uncharacterized conserved protein
MSEMTDPRGRAAGLKRHLPLILIASVALIGVFTLRDTLSFETLADNREALIALRNDHFVL
IAAAFVLIYVAIVAFSLPGAAVASITGGFLFGLLGGTILNVAAATTGACLIFLAARAGLG
EMLSAKMDASEGRLAKLRDGLRENEISVLFLLRLVPAVPFFVANLLPALVGVRFRNYLIT
TALGIVPGAIVFTWIGVGVGEVFDRGETPDLSLLWEPHVIGPILALCALAALPMIIKAVR
GKREI
>SIL TM1040|:319077-319814 hypothetical protein; 
MMSDTPSSPKRKNWLRHLPLALVAVGALVGAVTLGDVLSFETLRDNREALLAFRDQNYLG
LVLVFLVAYVAIVAFSLPGAAVASVTGGFLFGLVAGTGLNVLAATIGAMAIFLAARWGLG
AALSAKIESSEGRIRRLKSALHDTEIEVLLLLRLVPVVPFFVANLLPALVGVRVWNFFWT
TALGIIPGAIVFTWIGVGLGEVFDRGESPNLSLLWEPHIIGPILGLCALAALPILIKALR
GTSEV
>Francisella philomiragia subsp. philomiragia ATCC 25017] >gi|167597338|gb|ABZ87336.1| conserved hypothetical protein [Francisella philomiragia subsp. philomiragia ATCC 25017]
MTNSKFYKFFPIAILIIGIISFFSFGGQQYLSLEALKNNYQTILGFANQHFLACMLVFSV
AYIVVVALSIPGATIMTLLGGLLFGLVLGSIIVVLAATLGASVVFIAVRTALGDSLKNKA
KGSIEKMRRGFEKDVFNYLLILRLIPIFPFFIINIAAGMFGVKFRDFFWATLLGIIPGSV
VYVWVGTSFAYVIQQGADINLGIILEPQFILPLIALAILSIVPVIIKKRK
