# Supplementary material for: Phylogenomic Analysis of Marine Roseobacters
Source: PLoS One. 2010 Jul 15;5(7):e11604. doi: 10.1371/journal.pone.0011604 (PMC2904699; doi:10.1371/journal.pone.0011604)
Supplement: File S2 — Tree topologies with the extended data. The multi-documents have been combined into a single ZIP-formatted file. The trees should be considered unrooted. The tree topologies were calculated in PhyML as described in Methods. Numbers refer to bootstrap values. The tree topology (separate pdf) shows that Roseobacter bacteria form a monophyletic group and was deposited in a document named “high bootstrap”. The other organisms embedded within the Roseobacter clade, or Roseobacter bacteria embedded within other phyla are shown in red (deposited in a document named “inter-phylum”). Individual file name corresponds to gene family code listed in Table S1. The non Roseobacter organism taxonomic name is detailed in the amino acid fasta of the sequences (a document named “sequences”). (4.62 MB ZIP) [file pone.0011604.s008.zip › sequences/ort103.fasta]

>DSH Dshi|:3465947-3466816 branched-chain amino acid aminotransferase; TIGRFAM: branched-chain amino acid aminotransferase PFAM: aminotransferase class IV KEGG: jan:Jann_0094 branched-chain amino acid aminotransferase
MVGAYDDRDGTIWMDGKLVDWRAANVHILTHAMHYASSVFEGERAYNGKIFESRRHSERL
HFSAGELDIEIPFTVDEIEAAKYEVMKVNGLSDAYVRAVAWRGAGPDMGVASARNPVHLA
IACWEWGSYYGDAKTRGAKLDIAKWKRPSPETIPVHAKAAGLYMICTTSKHAAEAKGCSD
ALFMDYRGYVAEATGANIFFVKDGEVHTPDPDCFLNGITRQTVIGMLRDKQVKVHERHIM
PEELEGFEQCWLTGTAAEVTPVGQIGTYNFEVGALTRDIAESYEQLVRA
>SUL EE36|:c1019045-1019914 branched-chain amino acid aminotransferase; COG0115 Branched-chain amino acid aminotransferase/4-amino-4-deoxychorismate lyase
MDGAYDDRDGKIWLDGKMVDWRDANVHILTHAMHYASSVFEGERCYNGKIFKGREHSERL
RKSAQYLDFEIPYSVDEIEAAKYEMLKANGWTDAYVRAVAWRGAGPDMGVSAARNPVRLA
IAGWEWGNYYGDAKMKGAKLDISKWKRPSPETIPVHAKAAGLYMICTTSKHAAEAKGCSD
ALFMDYRGYVAEATGANIFFVKDGEVHTPLADCFLNGLTRQTVIGMLKEKGLTVHERHIM
PEELEGFEQCWLTGTAAEVTPVGQIGDYTFEVGALTREISEDYEKLVRS
>JAN Jann|:88325-89191 branched-chain amino acid aminotransferase; 
MAGYDDRDGMIWMDGKLVDWRAANVHLLSHAMHYASSVFEGERAYNGKIFESRKHSERLH
YSASCIDFEIPFTVDEIEAAKYEVMKANGLTDAYIRAVAWRGAGEDMGVSSARNPVRLAV
AAWEWGSYYGDAKMKGAKLDISKWKRPSPETIPVHAKAAGLYMICTTSKHAAEAKGCSDA
LFMDYRNYVAEATGANIFFVKDGEVHTPTPDCFLNGITRQTVVGMLKDKQIKVHERHIMP
EELESFEQCWLTGTAAEVTPVGHIGDYNFEVGALTRDIAESYEALVRA
>OAN OA307|:c3892790-3893659 branched-chain amino acid aminotransferase; [EH] COG0115 Branched-chain amino acid aminotransferase/4-amino-4-deoxychorismate lyase
MAGAYDDRDGKIWMDGTLVDWRAAKVHILSHALHYASSVFEGERCYNGKIFKSRQHSERM
LRSGKFIDFDIPYTIDEIEAAKQAALDANGLKDAYVRAVAWRGAGEDMGVASSRNPVHMA
VAVWEWGNYYGDAKTKGAKLDIAKWKRPSPECAPSQAKAAGLYMIATMSKHAAEAKGCSD
AMMYDYRGYIAEATGANIFFVKNGEVHTPTPDAFLNGITRQTVIGMLRDKGITVIERHIM
PEELDGFEQCWLTGTAAEVTPVGQIGEKKFEVGKLVTDLAADYEKLVRA
>OBA |:2391363-2392232 branched-chain amino acid aminotransferase; COG0115 Branched-chain amino acid aminotransferase/4-amino-4-deoxychorismate lyase
MDGAYDDRDGKIWMDGKLVEWREANVHLLTHGLHYASSVFEGERCYNGRIFKGEEHSARL
RKSAEYLDFEIPWTVEEIEKAKYDMLAANGWTDAYVRAVAWRGAGKDMGVSARRNPVRLA
IAGWEWGNYYGDAKFKGAKLDIAKWKRPSPETIPVHAKAAGLYMICTMSKHEAETKGCSD
ALFMDYRGYVAEATGANIFFVKDGEVHTPDPDCFLNGITRRTVIDMLKDRQIKVHERHIM
PEELESFEQCWLTGTAAEVTPVGQIGDYNFEVGALAKDMVEGYEKLVRA
>OIN |:1376275-1377144 branched-chain amino acid aminotransferase; COG0115 Branched-chain amino acid aminotransferase/4-amino-4-deoxychorismate lyase
MAGGYDNRDGHIWMDGKMVDWREANVHILTHAMHYASSVFEGERAYNGKIFKSREHSERL
KRSAEMIDFEIPYTIDEIEAAKAEVLAASGLQDAYVRAVAWRGVGEDMGVASARNPVRLA
IAAWEWGAYYGDAKMKGAKLDISKWKRPSPETIPSHAKAAGLYMICTMSKHAAEAKGCSD
AMMYDYRGYVAEATGANIFFVKDGEVHTPTPDCFLNGITRQTVIGMLKDKGITVHERHIM
PEELEGFEQCWLTGTAAEVTPVGQIGDWKFEVGALTREIATDYEKLVRS
>RHB RB2654|:c2934942-2935853 Branched chain acid aminotransferase; COG0115 Branched-chain amino acid aminotransferase/4-amino-4-deoxychorismate lyase
MRNICKSAHVAKEVGMAGYDDRDGKIWVDGTLVDWRDANVHILTHALHYASSVFEGERAY
DGKIFLTDEHSKRLLRSGELLDMPIPWTAEQITAAKDEVLKANGFSNAYVRAVAFRGAGE
DMGVSSSRNPVRLFIAAWEWGSYYGDAKMKGAKLDISKWKRPSPETIPTAAKAAGLYMIC
TMSKHAAEAKGCSDALFYDYRGYVAEATGANVFFVKDGEVHTPLPDAILNGLTRQTVIKM
LEERGVKVHERHIMPEEMEGFEQCWLTGSAAEVTPVGQIGDYTFEVGALTREIAEAYERH
VRS
>RCC RCCS2|:c2009542-2010411 branched-chain amino acid aminotransferase, putative; COG0115 Branched-chain amino acid aminotransferase/4-amino-4-deoxychorismate lyase
MAGAYDDRDGKIWMDGQLVDWRDANVHILTHAMHYASSVFEGERCYSGKIFKSREHSERL
IKSGQLIDFEIPYTVDEIEAAKQAALDANGLTDAYVRPVAWRGSGEDMGVAAAKNPVHLA
VAVWEWGNYYGDAKMKGAKLDIAKWKRPSPETAPSQAKAAGLYMIATMSKHAAEAKGCSD
AMMFDYRGYVAEATGANIFFVKDGEIHTPNADAFLNGITRQTVIGMLKDKGLTVHERVIM
PEELEGFEQCWLTGTAAEVTPVGQIGDYNFEVGAITREIAEDYEKLVRA
>RDE RD1|:536900-537769 branched-chain amino acid aminotransferase; catalyzes the transamination of the branched-chain amino acids to their respective alpha-keto acids
MAGAYNDRDGHIWMDGQMVDWRDANVHILTHAMHYASSVFEGERAYNGKIFKSREHSERL
KRSAQMIDFEIPYTVDEIEAAKVEVLEKSGLQDAYVRAIAWRGAGEDMGVASARNPVRLA
IAAWEWGAYYGDAKMKGAKLDISKWKRPSPETIPSHAKAAGLYMICTMSKHAAEAKGCSD
AMMFDYRGYVAEATGANVFFVKDGEVHTPDPDCFLNGITRQTVIGMLREKQIKVHERHIM
PEELEGFEQCWLTGTAAEVTPVGQIGDYNFEVGNLTRDIAQSYETLVRA
>PGA RGBS107|:c1865057-1865923 branched-chain amino acid aminotransferase; COG0115 Branched-chain amino acid aminotransferase/4-amino-4-deoxychorismate lyase
MAGYDDRDGLIWMDGEMVNWRDAKVHILSHAMHYASSVFEGERAYNGKIFKSREHSERLI
ASAEALDMPMPYTVDQIEAAKEETLKASGLQDAYVRAVVWRGSGEDMGVASAKNPVRMAI
AVWGWGAYYGDAKMQGAKLDIAEWKRPSPETIPVHAKAAGLYMICTISKHKAEAKGCSDA
LFMDYRGYVAEATGANIFFVKDGEVHTPKPDCFLNGITRQTVIGMLKDRGITVHERHIMP
EELDGFEQCWLTGTAAEVTPVGQIGPHSFEVGELTQDIAKAYEELVRS
>RLO RLO149|:c3065763-3066662 branched-chain amino acid aminotransferase; COG0115 Branched-chain amino acid aminotransferase/4-amino-4-deoxychorismate lyase
MRWVITEGKTMAGAYNDRDGHIWMDGQMVDWRDANVHILTHAMHYASSVFEGERAYNGKI
FKSREHSERLKRSAQMIDFEIPFTIDEIEAAKVEVLEKSGLQDAYVRAIAWRGAGEDMGV
ASARNPVRLAIAAWEWGAYYGDAKMKGAKLDISKWKRPSPETIPSHAKAAGLYMICTMSK
HAAEAKGCSDAMMFDYRGYVAEATGANIFFVKDGEVHTPDPDCFLNGITRQTVIGMLKDR
QVKVHERHIMPEELEGFEQCWLTGTAAEVTPVGKIGDYNFEVGSLTRDIAQGYETLVRV
>ROS ROS217|:2782990-2783856 branched-chain amino acid aminotransferase; COG0115 Branched-chain amino acid aminotransferase/4-amino-4-deoxychorismate lyase
MSGYDDRDGKIWMDGKLVEWRDANVHILTHALHYASSVFEGERCYDGKVFKSRAHSERLL
KSGELMDMAIPYSVDEIEAAKRAVLDANGLTNAYVRVVAFRGAGPDMGVAAARNPIRMAV
TAWEWGNYYGDAKMKGAKLDIAKWKRPSPETIPVAAKAAGLYMICTMSKHAAEAKGCSDA
MFLDYRGYVAEATGANIFFVKDGEVHTPLPDAILNGLTRQTVIGMLKDRQIKVHERHIMP
EELEGFEQCWLTGSAAEVTPVGQIGAYTFDVGAMTQEVSQAYEALVRA
>RGR RR11|:c2631319-2632185 branched-chain amino acid aminotransferase; [EH] COG0115 Branched-chain amino acid aminotransferase/4-amino-4-deoxychorismate lyase
MAGYEDRDGLIWMDGEMVEWRDAKVHILTHAMHYASSVFEGERAYNGKIFKSREHSERLI
ASAEALDMPMPYTVDQIEAAKEETLKASGLQDAYVRAIVWRGSGEDMGVASAKNPVRMAI
AVWGWGAYYGDAKMKGAKLDIAEWKRPSPETIPVHAKAAGLYMICTISKHKAEAKGCSDA
LFMDYRGYVAEATGANIFFVKDGEVHTPKPDCFLNGITRQTVIGMLKDRGITVHERHIMP
EELDGFEQCWLTGTAAEVTPVGEIGPHRFEVGELTQEIAKAYEELVRS
>LVE SKA53|:2158515-2159384 branched-chain amino acid aminotransferase; COG0115 Branched-chain amino acid aminotransferase/4-amino-4-deoxychorismate lyase
MAGAYDDRDGKIWLDGKLVEWRDANVHILTHAMHYASSVFEGERCYNGKIFKSRAHSERL
IKSGQLIDFQIPFSVDEIETAKQAALDANGLKDAYVRPIAWRGSGEDMGVAAARNPVHLA
VAVWEWGNYYGDAKTRGAKLDIAKWKRPSPETAPSQAKAAGLYMIATMSKHAAEAKGCSD
AMMFDYRGYVAEATGANLFFVKDGEVHTPAADAFLNGITRQTVIGMLRDKGITVHERVIM
PDELEGFQQCWLTGTAAEVTPVGQIGDYNFEVGALTRDIAADYEKLVRA
>SPO DSS3|:273044-273910 branched-chain amino acid aminotransferase; identified by similarity to SP:P00510; match to protein family HMM PF01063; match to protein family HMM TIGR01122
MASYDDRDGVIWMDGELVDWRDAKVHILTHAMHYASSVFEGERAYNGKIFKSREHSERLV
ASAQALDMPMPYTVDQIEAAKEETLKASGLTDAYVRALVWRGSGEDMGVASARNPVRMAI
AVWPWGAYYGDAKMQGAKLDIAEWKRPSPETIPVHAKAAGLYMICTISKHKAEAKGCSDA
LFMDWRGYVAEATGANVFFVKDGEVHTPLADCFLNGITRQTVIGMLKDKGITVHERRIKP
EEMEGFEQCWLTGTAAEVTPVGQIGPYTFEVGQMTRDIAAEYEALVRA
>SSE SSE37|:2355865-2356737 branched-chain amino acid aminotransferase; COG0115 Branched-chain amino acid aminotransferase/4-amino-4-deoxychorismate lyase
MAESAYDDRDGKIWLDGKLVDWRSAQVHVLTHGLHYASSVFEGERAYGGKIFLSRKHSER
LHFSASCLDFEIPFSVDEIEAAKTEVLKANGFTDAYVRAVAWRGAGPDMGVSSARNPVRL
AIAAWGWGNYYGDAKMKGAKLDISKWKRPSPETIPVHAKAAGLYMICTTSKHAAEAKGCS
DALFMDYRGYVAEATGANIFFVKDGEVHTPKPDCFLNGLTRQTVIGMLEEKQIKVHERHI
MPEEMEGFEQCWLTGTAAEVTPVGQIGDYSFEVGAMTQEISQDYEKLVRS
>SIL TM1040|:3096162-3097028 branched chain amino acid aminotransferase; 
MAGYDDRDGLIWMDGELVNWRDAKVHILTHAMHYASSVFEGERAYNGKIFKSRAHSERLI
ASAEALDMPMPYSVDDIERAKEETLKASGLQDAYVRAVVWRGSGEDMGVASAKNPVRMAV
AVWGWGAYYGDAKMQGAKLDIAEFKRPSPETIPVHAKAAGLYMICTISKHKAEAKGCSDA
LFMDYRGYVAEATGANIFFVKDGEVHTPKPDCFLNGITRQTVIQMLKDKGITVHERHIMP
EEMDGFEQCWLTGTAAEVTPVGEIGPYKFEVGQLTREIAEEYEALVRS
>Caulobacter 
MSLVPFDDRDGWIWLDGQFVPWREAKVHVLTHGLHYASSVFEGERMYGGEIFKLTEHTER
LFKSAEILDFKIPYTVAEIDEACKATAAKNGLKDCYVRPIAWRGSEMIGVSAQQTKIHVA
IAVWEWPSYFDPATKAKGIRLTWAKYQRPDPKTAPVAAKAAGLYMICTISKHAAEKDGYA
DAMMLDYRGYVAEATGANVFFVKDGVLHTPKPDCFLDGITRRTVIAIAKDKGIEVVERHI
QKEELSGFSECFIVGTAAEVTPVSEIGEFKFTPAKLSLDLMDTYAALVRGQAMAEA
>Xanthobacter
MSAQGVPFDQRDGWIWYDGVFVPWADAKLHVLSHGLHYGSTVFEGERAYGGTIFKSAEHS
ERLRLSAEMLDFTIPYTIGEIDAAKKATLEKNNLVDAYIRPVAWRGSEMMGVAAQKNTIH
LAIGVWEWPSYFDPEQRQKGLRLDLSEWRRPDPATIPCKAKAAGLYMICTISKHRAERRG
FADALMLDYRGYVAECTGANVFFVKDGVIHTPTPDCFLDGLTRRTVIDIARRHGMEVVER
HIKPEELSSFTECFITGTAAEVTPVGSIADWHFAPSGITHQLMDSYTAEVRPKQQAA
>Burkholderia 
MTSPHTLPFDQRDGQIWFDGEFVEWKHAKIHVLTHGLHYASCVYEGERVYAGQVFRLREH
TERLYRSARTLDFALPYTPEQIEAATAELIERNGIVEGYVRPVAWRGSEQISTSARASRI
HVAIACWSWPSYFDPAAKQRGITLETAVWRRPPPSASPFAAKASSHYMIATLCKHHAEEH
GFHDALMLDWRGHVAEATSANVFFVRDGVLHTPVPDCFLDGITRQTVIGLARERGLRVIE
RTVLPEELGSFSECFLTGTAAEVCPVGRIDAHAFTPSAITFDLMAAYSALVRQPAGVAIH
A
>Streptomyces 
MTSLPFDDRDGVIWYDGAFVPWRDARLHVLSHGLHYGGGVFEGMRVYDGAIFKLTEHTER
LHTSAHALGFAIPFGVPELADASEELVRRQGIADGYVRPVAWRGGEQLSVSSAGNRVHVA
IATWEWPRLFGDATQEEGIRLGTSRWRRPAPDTAPVHAKAASLYNICTLARDEAEAAGYD
DALLLDHRGLLAEATGANLFLVIGGALHTPVPDTFLNGITRQTVIGLADDLGIPVHERPL
EPDALADADEVFLTGTAYEVQPVRAVDGHRYRVGKVTSALAVAYARLVRTP
>Rickettsia 
MTMIKLEQIFGHVWINGDLVPYQFARIHVLTHSLHYSGSVFEGERAYNGKVFKLKEHTAR
LIKSAEALGLKVPYSVDEIIKAHELVIKQNNIKDAYIRPLIWCGDESLNITNPDLSTNLL
IAGIPSIPRSFEKGINLHVSRWRKAMPDSTPVQSKSAAQYNMAITSQKAAKALGYDDALL
LDYEGYIAECTTTNIFFVQDKTLYTPIADRFLNGITRQTIIEIAKDLGLEVKEERLKLEQ
LENFTGCFVTGTAIEVQNISSIDLGNKKLIFEDHKITELLKEEYGRVVRE
>Methanothermobacter
MRLWRALYRPPTITYPSKSPEVIIMSCEASGKIWLNGEMVEWEEATVHVLSHVVHYGSSV
FEGIRCYRNSKGSAIFRLREHVKRLFDSAKIYRMDIPYTQEQICDAIVETVRENGLEECY
IRPVVFRGYGEMGVHPVNCPVDVAVAAWEWGAYLGAEALEVGVDAGVSTWRRMAPNTMPN
MAKAGGNYLNSQLAKMEAVRHGYDEAIMLDYHGYISEGSGENIFLVSEGEIYTPPVSSSL
LRGITRDSVIKIARTEGVTVHEEPITREMLYIADEAFFTGTAAEITPIRSVDGIEIGAGR
RGPVTKLLQDEFFRIIRAETEDSFGWLTYI
>Ralstonia 
RRLFNSAKIFQMQIPFSEQQLMDAQREVVRANALASCYIRPLAWLGSEKMGVSARGNTVH
VAIAAWPWGAYLGEEGMQRGIRVKTSSFTRHHVNVSLVRAKASGYYINSILANQEATGLG
YDEALLLDTEGYVSEGSGENVFIVRNGVIYTPDLASCLDGITRDAIITIAGDLGIEVREK
RITRDEMYCADEAFFTGTAAEVTPIRELDDRVIGAGSRGPITTQLQSTFFDIVNGKSTIE
KYKAWLTLA
>Chromobacterium 
MSMADRDGYIWYDGKLVDWRDATTHVLTHTLHYGMGVFEGVRAYETPKGPAIFRLQDHTE
RLFRSAKILGIALPFTPEDINQAHLDVVKANGLKSCYFRPMAFYGSGKLGVAPMKNDVRV
IVAAWPWGAYLGEEGLEKGIRVKTSSFTRHHVNITMCKAKANGNYMNSILANNEATADGY
DEALLLDVDGFVAEGSGENIFIVRKGKLYTPDLTSALEGITRDTVVQIAKEMGLELIEKR
ITRDEVYSADEAFFTGTAAEVTPIRELDRRPIGAGSRGPITAEIQKRYFNIVKGLDAEHE
HWLTYVK
>Pseudomonas
MSMSDRDGVIWYDGELVPWREANTHVLTHTLHYGMGVFEGVRAYNTPDGTAIFRLQAHTD
RLFDSAHIFNMQIPFSKEEINEAQRTAVRENGLESAYLRPMVFFGSEGMGLRASGLKVHV
IVAAWHWGAYMGEEALVSGIKVRTSSYTRHHVNISMTRAKANGNYINSMLALQEAISGGA
DEAMLLDPEGYVAEGSGENIFLVKDGVVYTPEVTSCLNGITRSTILTLAAEHGIKVVEKR
ITRDEVYIADEAFFTGTAAEVTPIREVDGRQIGIGRRGPVTEKLQKAYFDLVTGKTSAHA
EWRTLVK
>Acinetobacter 
MNLADRDGFIWQDGQLVDWREAKTHVLTHTLHYSMGVFEGVRAYETPNGTAIFRLKEHTK
RLLNSAKIYQMKVPFDQAALEQAQIDVVRENKLASCYLRPIIFIGSEKLGIAATDNTIHA
VVAAWSWGAYLGEEAMAKGIRVKTSSFTHHHPNVTMCKAKASGNYTLSILAHQEVAHSGY
DEAMLLDPQGYVCQGSGENVFLVRDGVIHTPDIAGGALDGITRQTIITIAKDLGYDVIER
RITRDEFYIADEAFFTGTAAEVTPIREYDDRQIGEGVRGPITTQIQKAYFDAVQGKDPKY
AHWLTYVK
>Campylobacter
MAIPEAEHIWFDGKLIKWKDATVHVLTHSLHYGNAVFEGVRAYKTPKGLAIFKLKEHTKR
LFESAKACGITIPFSQDEINKAHIDLLKSNTYNSNVYIRPLVFLGYGKMGVSHIGCPVNT
AIAAWQWGAYMGDDALENGIKVTISSWIKPAPFSMMAKAKASANYFNSQMANYEAQLSGY
DEALLLDPQGFIAEGSGECFFIVKNGAIITPPNDTSLESITQKTVIDIAKDLGYEVVRQR
ITRDEAYTADEAFFTGTAAEVTPISNIDGRIIGSGKRGVIATQLQAAYFDVVMGKNAKYE
HFVTYIK
>Chlorobium
MNKSEKIWMNGELINWSDAKIHILSHAIHYGSSIFEGIRCYETAKGSAVLFLDEHIKRLR
DSSKIYRIEIPYSEQELREAIIATIKVNAHKSCYVRPIVYRGQGALGVNPARASIEVAIA
TWEWGTYLGEDVLENGVDVRVSSWNRLSPNTLPSWAKAGGNYLNSQLIKMEALMDDYAEG
LALDHNGYVSEGSGENIFVIRNGVIYTPMTAQSILPGFTRYAVIHIARELGYEVHETLIP
REALYVADEVFLTGTAAEITPVRSIDKYPVGNEKRGPITEVLQHHYLKIVQTGEDPYNWL
TFI
>Thermus
MTKPEPKGGDVQIRAGLIWFNGKLVPQEEAKTSVLSHALHYGTSVFEGIRAYETPKGPAI
FRLKEHVKRLYNSAKVLRMEIPYTPEEMEEAIKEVVRRNGYKSCYIRPLAWMGAKALGVN
PLPNNPAEVMVAAWEWGAYLGEEAVRKGARLITSSWARFPANVMPGKAKVGGNYVNSALA
KMEALAAGADEALLLDEEGYVAEGSGENLFFVRDGVIYALEHSVNLEGITRDSVIRIAKD
LGYQVQVVRATRDQLYMADEVFMTGTAAEVTPVSMIDWRPIGEGTAGPVALRLREVYLEA
ATGRRPEYEHWLTYVNGQ
>Helicobacter 
MKEAKYIWKDGKLIPWADATTHILSHTLHYGNAVFEGTRAYMTKKGLAIFRLKEHTKRLL
DSAKIVCIKSPFTQDELEKAHIEVLRANKDEYKGNVYIRPIIYLGYGVMGLNHINAPVNV
AIAAWEWGAYLGEDGLNNGIKVKTSSFVRNPTKSFMGKAKAAANYLNSQMAKHEALACGC
DEALLLDDNGFVAEGSGECFFIVRNGKLITPPYDNTLESITQATTIEIAKDMGLSVEQRR
ITRDEVYIADEAFFTGTAAEITPVRELDARIIGNGKAGDLTKKLQQAYFDVVNGENPKYS
HYLTYID
>Vibrio 
MATTTADYIWFNGKLVPWKEANVHVLTHAMHYGTSVFEGVRCYNTPKGPIIFRHREHAKR
LKDSAKIYRFPIPYSVDEIMEATRETLRENKLDSAYIRPLGFVGNVGLGVCPPQGTEMDL
IIAAFPWGSYLGEEALEKGVDAMISSWNRAAPNTIPTAAKAGGNYLSSLLVGGEARRHGY
DEGIALSVDGYLSEGAGENIFVIKDGVITTPPATSAILPGITRDSIMTIARDKGYQVREA
NIAREALYLADEVFMTGTAAEVVPVATIDKIDVGSGKRGPITKELQEAYFGLFNGTTEDK
WGWLDYVYPADAAK
>Nitrosomonas
MSMADRDGVIWYDGKMVPWRDANTHVLTHTLHYGLGVFEGLRAYETAQGSAIFRLQEHTD
RLFNSAHIFMMKIPYSKDVIMQAQCDVVKQNQLTSGYIRPIAFYGAEAMGLSAKTLSVHV
AIAAWPWGTYLGPESLENGIRVKTSSFTRHHVNINMCRAKSVTTYANSILANQEVGLNGY
DEALLLDVEGYVAEGSGENIFIIKQGKIYTPDLTSCLEGITRASIIELAAEVGIPVIEKR
ITRDEVYCADEAFFTGTAAEVTPIRELDNRIIGAGKRGPITTQLQTLFFDCVKGKAKNHA
DWLTLI
>Desulfovibrio
MVQKAEKIWFDGELVNWDDAQVHVLTHTLHYGAGVFEGIRAYATVDGKSAVFRLREHVVR
LFDSAKILGLTIPFTVEEIHDAILETLKVNGLKEGYIRPLVFIGDGAMGVHPGSNPIRVC
IATWPWGAYLGEEALEKGIRVKTSSFNRHHVNVMMTKSKACGNYVNSILAKVEAVKDGYD
EALMLDTSGFVSEATGENIFIVKDNIIKTTPLTSVLPGITRASLMKVARDLGYEVVEQLF
TRDELYIADEAFFCGTAAEVTPICEVDNRVIGEGKRGPVGTLLQKEYFNAVKGGNDKYKG
WLDYYEI
>Thermus 
MQIKAGLIWMNGAFVPQEEAKTSVLSHALHYGTSVFEGIRAYETAKGPAIFRLKEHVKRF
YNSAKVLRMEIPFAPEELEEAIKEVVRRNGYRSCYIRPLAWMGAKALGVNPLPNNPAEVM
VAAWEWGAYLGEEAVRKGARLITSSWARFPANVMPGKAKVGGNYVNSALAKMEAVAAGAD
EALLLDEEGYVAEGSGENLFFVRDGVIYALEHSVNLEGITRDSVIRIAKDLGYEVQVVRA
TRDQLYMADEVFMTGTAAEVTPVSMIDWRPIGKGTAGPVALRLREVYLEAVTGRRPEYEG
WLTYVNGQ
>Vibrio 
MATKTADFIWFNGEMVPWAEANVHVLTHAMHYGTSVFEGVRCYNTPKGPIVFRHREHAQR
LKDSAKIYRFPIPFSVEEIMEATRETLRQNKLDSAYIRPLGFVGNVGLGVCPPVGTEMDL
IIAAFPWGSYLGEEALEAGVDAMISSWNRAAPNTIPTAAKAGGNYLSSLLVGGEARRHGY
DEGIALSVDGYLSEGAGENIFVIKDGVITTPPATSAILPGITRDSIMTIARDKGYEVREA
NIAREALYLADEVFMTGTAAEVVPVATIDKIEVGTGKRGPITKELQAAYFGLFNGTTEDK
WGWLDYVYPEQK
>Flavobacterium 
MYYNNNTLIYLDGKFVKANEATTDLYSQTLHYGYGVFEGIRAYKTVHGTHVFKAQEHYER
LKKSAELVNIPFGYDVQELVEATYALLEKNNLSDAYVRPLVFCDPNMALARPNKVSVMIC
AWEWGAYLGDKQLRLTVSSYCRPHPRSIKIEAKVCGHYINSILATNEAKDKSFDEALLLD
SDDYLAEGPGANLFFEKDGKLFTPQLGNILPGITRATILELAEKLGVEVIQGLFTTNDLE
AADSAFYCGTAAEVIGIESVDATVFPKEWSKTLGKKLQDEYSKLVRKSEKK
>Enterobacter
MTTKKADYIWFNGEMVRWEDAKVHVMSHALHYGTSVFEGIRCYDSHKGPVVFRHREHMQR
LHDSAKIYRFPVSQSVDELMEACREVIRKNNLTSAYIRPLVFVGDVGMGVNPPEGYTTDV
IIAAFPWGAYLGAEALDQGIDAMVSSWNRVAPNTIPTAAKAGGNYLSSLLVGSEARRHGY
QEGIALDVNGYISEGAGENLFEVKDGILFTPPFTSSALPGITRDAIIKLAKDLGIEVREQ
VLSRESLYLADEVFMSGTAAEITPVRSVDGIQVGEGRCGPVTKRIQQAFFGLFTGETDDK
YGWLDQVNH
>Escherichia 
LHDSAKIYRFPVSQSIDELMEACRDVIRKNNLTSAYIRPLIFVGDVGMGVNPPAGYSTDV
IIAAFPWGAYLGAEALEQGIDAMVSSWNRAAPNTIPTAAKAGGNYLSSLLVGSEARRHGY
QEGIALDVNGYISEGAGENLFEVKDGVLFTPPFTSSALPGITRDAIIKLAKELGIEVHEQ
VLSRESLYLADEVFMSGTAAEITPVRSVDGIQVGEGRCGPVTKRIQQAFFGLFTGETEDK
WGWLDQVNQ
