# Supplementary material for: Phylogenomic Analysis of Marine Roseobacters
Source: PLoS One. 2010 Jul 15;5(7):e11604. doi: 10.1371/journal.pone.0011604 (PMC2904699; doi:10.1371/journal.pone.0011604)
Supplement: File S2 — Tree topologies with the extended data. The multi-documents have been combined into a single ZIP-formatted file. The trees should be considered unrooted. The tree topologies were calculated in PhyML as described in Methods. Numbers refer to bootstrap values. The tree topology (separate pdf) shows that Roseobacter bacteria form a monophyletic group and was deposited in a document named “high bootstrap”. The other organisms embedded within the Roseobacter clade, or Roseobacter bacteria embedded within other phyla are shown in red (deposited in a document named “inter-phylum”). Individual file name corresponds to gene family code listed in Table S1. The non Roseobacter organism taxonomic name is detailed in the amino acid fasta of the sequences (a document named “sequences”). (4.62 MB ZIP) [file pone.0011604.s008.zip › sequences/ort1031.fasta]

>DSH Dshi|:308666-309964 polar amino acid ABC transporter, inner membrane subunit; TIGRFAM: polar amino acid ABC transporter, inner membrane subunit PFAM: binding-protein-dependent transport systems inner membrane component KEGG: rde:RD1_1446 amino acid ABC transporter, permease protein
MSDTHASAAFVRTEEIPPSPPPVSEVGIVNWLRSNLFYSIPSSILTLLTAAFIYWLSSIL
MPWMFNGVWDANSIRDCREILDGAIGGCFAVIAERWPQLIFGNYPNEEYWRAVLAFVGLF
VALAPVLFFKLPRKMLWFTGLFPFIAYWLIWGGSAWVSVMALVGVVVGYVAFKALEERSF
FGAIVAALFATLLFWIFISPLAVNALSSVVALSLPQVESRFIGGFMINFILGTSGIALSL
PLGIALALGRQSNLPIIKGVCVVFIEFIRGVPLITLLFVASVMLAYFLPPGTSFDLVLRV
IIMITLFASAYIAEAIRGGLAALPRGQYEAGDSLGLDYWQSMRLIILPQALKISIPSIVN
IAIGLFKDTTLVSIISMFDMLGMIQGPILSSTEWFGVYWELLGFAGVLFFVFCYGISQYS
QWLERQLATEHR
>SUL EE36|:c321957-323252 ABC glutamate/glutamine/aspartate/asparagine transporter, innermembrane subunit BztC; COG0765 ABC-type amino acid transport system, permease component
MSDTHAASVPYVRDTMLPQHAPPPTAQGPVKWVRESLFSSIPYTILTLAALYVIYLILSG
FLPWLLGGVWTTSNIRECREVLDGVQAGCFSVLTERWNQLLFGIAYPQDGYWRPTLAFVL
LFVAVSPVLFSNLPRGLILFTVIYPFIAFWLIWGGSLLVPLSALLAVVVGYVVYSRIVKT
SFAGGLFAGLIAGIVTWFICGFITPSLSGVLALEPVASRNMGGFMLNMILGVICVSLSLP
MGILLALGRQSSLPIIKLICVVFIEFIRGVPLITLLFVANVVLAYFLPPGTNFDLILRVI
IMITMFASAYIAEVIRGGLAALPRGQYEAADSLGLDYAQAMRLIILPQALKISIPGIVNV
AVGLFKDTTLVSIISMFDLVGMIRGPILASTDWNGVYWELWGFAALLFFVVCYGISQYSQ
WLERQLQTDHH
>JAN Jann|:601894-603231 Amino acid ABC transporter, permease protein, 3-TM region, His/Glu/Gln/Arg/opine; 
MSEMHSETSVHTAYVRTEMLPEQTPPVAVAGPVKWVRENLFSSVPNALMTLVSIYVVYVV
LAGILPWMINGIWDADSLSECREIRDARFGPSDGHGGGVACWAVLVDRWDQLMFGFYPPE
LYWRAILAFALFLGAIAPVLYDTLPRKLLLLTAAMPFLCAWLLWGGSIWTPLLVAAGFGL
GYAVIKFGSVALGAMTSTILAIVVPLLYWLFLLGPLVSVMDSILPIGIQAVQSREFGGFL
LAFVIGASGIILSMPLGVMLALGRQSDLFIINKFSVIFIEVIRGVPLIVWLFTAQLLLGY
FLPPGTNFDLMVRVIIMVTLFSAAYIAEVIRGGLAALPRGQYEGADSLGLNYWQSMQLIV
LPQALKISIPGIVSSFIGLFKDTTLVVFIGLFDPIGFSNAIRADTDWNGIYWELFIFIGL
CFFICCFGMSRYSQWLERKLATDHR
>OAN OA307|:c3712498-3714870 ABC transporter, permease protein; [E] COG0765 ABC-type amino acid transport system, permease component
MSETHAQTVSYVRDKMIDEQAPPIAETGVIKWVRENLFSGWLNILLTVLSLFVVYLALSL
VLPWAFGGVWNAGSLTECREVLFSFYKSSHGGACWAVIEDRWLQIMFGFYPPELYWRPVL
AFALFFVALAPVLFAEKVPGQMIWFSFAYPFIATWLIWGGSFWAPFLAAMGFIVGVLAHK
ALGKITGPIVANLGAVVAALLWWAAIMGPINDGLNKMIGSGRLESAIATLQEAAVRLPAE
VAAMEAISEEQASGIAEAVEVKNGLLQSMDEIRIEEFAIEAQIETKEVALRQLVGAEESL
DDLAAILNDWDGSPTAASDASEADVSKAQDATDRASGLIQDVSDLIGDAIGDIENDTVDP
SVVVTDLVATAAAEDPSILADVDALVTKSTLIEPLVTLQERATGITTQSSMDEIGVLRAD
IMTVIASFDADITTLKDIQGKIIASNVEDLVSPQAALLSQMKVLAGLRDDATVVAQDTFR
VSSTQSSGRRFLSSLTSLLDQEVSLPELREQTAALLDALPRNQRGMIAVSQLPDDASNEK
RAALNSYLDAKSDELNIQATISGTYAELGRVGLRPVDSRQIGGFMLALIIGIAGIVLSLP
LGILLALGRQSNLFIVKKICVTFIEVIRGVPLIVWLFTGSLLLNYFLPPGTNFDLLLRVI
IMVTLFAAAYIAEVIRGGLAALATGQYEGADSLGLSYWQSMQLIVLPQAMKISIPGIVNT
FIGLFKDTVLVVFIGLSDPIGFSNLIRADTDWNGIYWELFVFIGALFFLFCFSMGRYSLY
LEKKLQREHR
>OBA |:c1609530-1610834 ABC glutamate/glutamine/aspartate/asparagine transporter, innermembrane subunit BztC; COG0765 ABC-type amino acid transport system, permease component
MSDTHAQSVGYVQRSQIPPSPPPATEAGAVRWVRENLFSSTANAIMTLLGLLAIYHLAVW
ALPWILNGVWNADSLSECREILDGARGACFAVIAERWNQLLFGFKYPSTEYWRPTLAFVL
LLVSASPVLFSKLPRQLLVLTALYPFVGFWLIWGGSIWVPVFALLGIVAGYYAFKQLERQ
SFAMGLIGAVVAAALFWWVTGFVIPDLSRIIPISLPEVPSRDMGGFMLNLILGTVCISLS
LPIGIVLALGRRSQMPLIKWICVIFIEFIRGVPLITLLFVANVVLAYFLPPGSNFDLILR
VIIMITMFASAYIAEVIRGGLAALPKGQYEAADSLGLDYPQAMRLIILPQALKISIPGIV
NVAVGLFKDTTLVSVISMFDMVGMIRGPILASTDWNGVYWELFIFAALLFFIVCYNISQY
SQWLERQLDTGHKR
>OIN |:1662416-1663714 amino acid ABC transporter, permease protein; COG0765 ABC-type amino acid transport system, permease component
MSDTHAESIAFVRESSLPPSAPPDKVGGPLKWVKDNLFPTWANALLTVVALYFLYLLLSG
SLPWLLNGVWSASSLSECREILDGASGACFSVISERWHQLLFGFKYPSDQYWRPTLALVL
LFIAIAPVLFIDLPRKLLFFTGLYPFLAFWLIWGGPIWGPIFALLGVIAGYVAYSRLVHK
SFAMALAGGIVAAVIVWYIGGFIGEALRPASPLLEAIPSRDLGGFMLNMMLGITCVSLSL
PIGVALALGRQSHLPIVKGICVVFIEFVRGVPLITLLFVANVMLAYFFPPGSGVDLFIRV
VIMITMFSSAYIAEVIRGGLAALPKGQYEAADSLGLDYAQAMRLIILPQAMKISIPGIVN
IAVGLFKDTTLVSVISLFDIIGMIRGPILASTDWNGVYWELFMFASLLFFIVCYGISQYS
QWLERRLATDHR
>RHB RB2654|:c2204509-2205810 glutamate/glutamine/aspartate/asparagine ABC transporter, permeaseprotein; COG0765 ABC-type amino acid transport system, permease component
MEDLSYVRTDMLPERDPPASEVGVIGWLRMNLFSGWFNSILTVIALAFIYLVLAAIIPWL
WSPTWGAGSLSACREIIAELGKEHGGACYGVITERWQQLLFGFYPEELRWRPILTFIGLF
VALAPVLFNETFPGKMLWFTGAFLFLAPWLMWGGPIWTPLLVAAGPALGFVAYRYLVSVI
GNLASVIVAVLIPVLFWLFLVGPLSQAIDGVVPLGIEVVESRLFGGFMLSVWIGVVAIAI
SLVLGVILALGRQSDLLIVKYLSVGFIEFIRGVPLITLLFVASTLLNIFMPPGTNFDIIL
RVMIMATLFASAYIAEVIRGGLAALPRGQYEAADALGLDYWKAQRLIILPQALKISIPGI
VSTFIGLFKDTTLVSIIGLLDPIGLTGSIRADANWNGIVWELYGFIALLFFISCFSMSRY
SMWLEKKLRTDHR
>RCC RCCS2|:2179371-2180669 amino acid ABC transporter, permease protein; COG0765 ABC-type amino acid transport system, permease component
MSDTHAHSVAFVRTEPLPELPPPPGETGMVKWMQQNLFSSIPSSILTLVSLYVIYLLVAF
VAPWMANGIWNTDSLAECRTALDGATGACFSVISERWNQLLFGFSYPTEFYWRPGLAFIL
LFVAAAPVMFFDLPRKMLIFTGLYPFIAFWLIWGGTIYTPLFALAGVVVGYLVYSRYVKD
SFAMGFFGGVIAAFITWFIGGYIVDAIAPAEPFLEAVASRNMGGFMLNMILGVVCVSLSL
PLGIVLALGRQSDMPIIKWICVVFIEFIRGVPLITLLFVANVVLAFFLPPGTTFDLILRV
IIMITMFSAAYIAEVIRGGLAALPKGQYEAADSLGLDYAQAMRLIILPQALKISIPGIVN
VAVGLFKDTVLVSVISMFDLLGMIRGPILSSTEWNGVYWELFMAASVLFFVVCYGISQYS
QWLERRLATDHR
>RDE RD1|:1374986-1376284 amino acid ABC transporter, permease protein; 
MTDTNQHSASFVRTETIPERAPPVTASGPVKWVRENLFATPANSVLTIIALYFIYLLLAG
SLPWLLNGVWTTSSLSECREVLGGAVGACFSVLTERLNQLLFGFQYPSELYWRPALALVL
LFVAGAPVLFFDLPRKLLIFTALYPFIAYYLIWGGALGVPVLALVGCVAGYLVYSRFVAG
SFAKGFFGGIAAALIVWNLGGLLIPENANDTAMMTAVPSRDLGGFMLNMMLGVTCVSLSV
PLGIVLALGRQSSMPLIKWICVIFIEFIRGVPLITLLFVASVMLAYFFPPESTVDLFLRV
VIMITMFSSAYIAEVIRGGLAALPKGQYEGADSLGLDYAQATRLIILPQALKISIPGIVN
VAVGLFKDTTLVSVISMFDLVGMIRGPILASTDWAGVYWELYGFAALLFFVVCYGISQYS
QWLERRLATDHR
>PGA RGBS107|:3506808-3508106 amino acid ABC transporter, permease protein; COG0765 ABC-type amino acid transport system, permease component
MSDTHAQTVAFVRETQIPPAPPPGRETGVYKWIRENLFSSVPNSILTLAALALIYALLSS
TLPWLLNGVWTTNSLAECREVLDGKLGACFSVLTERWNQLLYGFKYPGTEYWRPNLALVL
LLVALAPVLFFDLPRKLLAFTAIYPFLAFWLIWGGSILVPIVALLGFVAAGFVFQKFGKG
SFALGFFGAIVAAVVVWNIGGFLIPEGASDNAMLSAVPSRDLGGFMLNMMLGVTCVSLSV
PLGIALALGRQSNMPLIKWICVVFIEFVRGVPLITLLFVASVMLSYFFPPDATVDLFLRV
VIMITLFSAAYIAEVIRGGLAALPKGQYEAADSLGLDYPQAMRLIILPQALKISIPGIVN
VAVGLFKDTTLVSVISMFDLVGMIRGPILASTEWNGVYWELLGFAAFLFFIVCYGISQYS
QWLERRLATDHH
>RLO RLO149|:c2451534-2452832 amino acid ABC transporter, permease protein; COG0765 ABC-type amino acid transport system, permease component
MTDTSQHSASFVRTETIPERAPPLAASGPVKWMRENLFATPANSVLTIVAAYFIYLILAG
TLPWLLNGVWSTDSLSECRDVLDGAVGACFSVLTERWNQLLFGFQYPSELYWRPGLALIL
LFIAGAPVLFFDLPRKLLIFTALYPFIAYYLIWGGALGVPVLALVGCVAGYLVYRRFVTG
NFAIGFFGGIVAAVFVWILGGLLIPENANETAMMTAVPSRDLGGFMLNMMLGVTCVSLSV
PLGIVLALGRQSSMPLIKWICVIFIEFIRGVPLITLLFVASVMLAYFFPPESTVDLFLRV
VIMITMFSSAYIAEVIRGGLAALPKGQYEGADSLGLDYTQATRLIILPQALKISIPGIVN
VAVGLFKDTTLVSVISMFDLVGMIRGPILASTDWGGVYWELYGFAALLFFVVCYGISQYS
QWLERRLATDHR
>ROS ROS217|:2493414-2494703 glutamate/glutamine/aspartate/asparagine ABC transporter, permeaseprotein; COG0765 ABC-type amino acid transport system, permease component
MARDQLAFVRTHMLPEAPPPTAQTGAVKWLRENLFSSPGNALLTLVSAYVVFQIVISTAP
WFINGVWESPSLTACREILDGKMGGCFAVLTERWNQLLFGFKYPSELYWRPGLAFVLLFI
AAAPVLFGKIFPRKMLIFTGLYPFIAYWLIWGGSVLVPVFALLGVLVGAFTYSRVVTISA
GVAVIAAFVAALIFWILSGYVTGPMENVMAIQAVASRDMGGFMINLMLGVVCVSLSLPLG
ILLALGRQSSMPIIKWICVVFIEFIRGVPLITLLFVANVVLAYFLPPGTNFDLILRVIIM
ITMFSSAYIAEVIRGGLAALPRGQYEAGDSLGLDYAQSMQLIILPQALKISIPGIVNVAV
GLFKDTTLVSVISMFDIVGMIRGPILASSEWNGVYWELFGFACVLFFITCYGISQYSQWL
ERQLRTDHR
>RGRRR11|:3188848-3190170 amino acid ABC transporter, permease protein; [E] COG0765 ABC-type amino acid transport system, permease component
MSDTHAQTVAFVRETEIPPAPPPGRETGVYKWMRENLFSSIPNSILTIVALALIYSLLSG
TLPWLLNGVWNTSSLQECREVLDGQVGACFSVLTERWNQLLYGFKYPIDPAYESPFMQYW
RPNLALLLLLIALAPVLFFDLPRKLLAFTAVYPFIAFWLIWGGSILVPIVALLGFVAAGV
VFQKYGKGSFAVGFFGGILAAIVVWNVGGFLIPEGASENAMLEAVPSRDLGGFMLNMMLG
VTCVSLSVPLGIALALGRQSTMPLIKWICVVFIEFVRGVPLITLLFVASVMLSYFFPPDA
TVDLFLRVVIMITLFSSAYIAEVIRGGLAALPKGQYEAADSLGLDYPQAMRLIILPQALK
ISIPGIVNVAVGLFKDTTLVSVISMFDLVGMIRGPILASTEWNGVYWELLGFAAFLFFVV
CYGISQYSQWLERRLATDHR
>LVE SKA53|:2690059-2691552 ABC glutamate/glutamine/aspartate/asparagine transporter, innermembrane subunit BztC; COG0765 ABC-type amino acid transport system, permease component
MTSTSKVAYVRTDMLPEQAPPPGVAGPVKWLRENLFSGWFNSLMTILAIYVVWSVLSGTL
PWVFNGIWDAGSLNECREIRDARGLESAACWAVINERWLQMLFGFYPTDNPVLARLFYAE
ELAAAGGAEVVFGGGFNATQQVEFISAMKDDVSNAAIFFFGYWRPLAALGLLVVAVAPVL
YSNLPRSLLIFSLAYPFIAFFLLWGGSVWLPVLVALGLLATVMAGRYASAFVGSLGGLIV
SLVVFAIIFMNPLGAIGVDGLFPLLPQLRGALDGVMPWGLPYTASENFGGFMLAIIIGTS
GIVLSLPLGIALALGRQSSMPLIKWVCVSFIEVIRGVPLIVWLFTASTLLNYFLPPGTTF
DLLLRVIIMVTLFASAYLAEVVRGGLAALPKGQYEAADSLGLDYWKSMRLIILPQALKIS
IPGIVNTFIGLFKDTTLVVFIGLRDPLGLTNAIRATSEWNGIYWELYIFVGGLFFMFCFF
MSRYSMYLERRLRTDHR
>SPO DSS3|:517862-519175 glutamate/glutamine/aspartate/asparagine ABC transporter, permease protein; identified by similarity to SP:Q52665
MSDIGFVRTEMLPEREPPASTVGALGWARANLFSNWFNSVLTLASLYAVFAILAAVLPWI
FSPTWNGTSLSNCREILTAAGSVGDHGTSGACWGVIRERWIQLLFGFYPSELYWRPILAF
ILLGVALAPVLFSDKMPSKMLIFSGLYPFIFPWLLWGGTIWGPIAALLGFVLGWVIYSAV
SKTMSSLIGILLGAAAALVWWLVLAGFFVGVFDSVLAIGIEAVESRKFGGFMLSITIGVV
AIACSLPLGIVLALGRQSDLLIVKYICVGFIEFIRGVPLITLLFVASTLLNIFMPPGTNF
DIILRVLIMVTLFAAAYMAEVIRGGLAALPKGQYEGADSLGLNYWQAQRLIIMPQALKIS
IPGIVSTFIGVFKDTVLVSIIGLLDPLGLSNAIRADANWNGIVWEIYGFIALIFFVFCFG
MSRYSMYLERKLHTGHR
>SSE SSE37|:c2014906-2016291 ABC transporter, membrane spanning protein (amino acid); COG0765 ABC-type amino acid transport system, permease component
MQEHETDHWVRTHEAPRLPAPPTEVGLRGWLWRNIFASMSDFTSPGKAVGSILMILITVF
AAYSLVWMIWTLLDFAVFNATFADPEGLKRETCFLNPTGACWPFIQAKWYQFMFGFYPEE
DVWRVKLSMLILAVGIAWLIFPLPHRGKVAAFMLTGFPVIAYVLLNGMPVEDDGDLGHIF
AGAWFPLVLAAVFFAAWWLSDAGKLGDVGSAFAPALLIAAGGLALWGGLPLVTMVIDLAL
GTEVVETNKWGGLTITLVVAIFGIVISLPVGMLLALGRRSNAPIIKYSSVIFIEVVRGIP
LISVLFFASAMLPYFLEPGVDFNKLLRAMIGVVLFASAYMAEVIRGGLQAIPKGQYEGGM
SLGLSFWQQMRLIIMPQALTTVIPGIVNTFIGLFKDTTLVLIISIFDLLGILNNTLKDPE
WSTPTTAYTGYLTIALIYWIFCFGMSRYSVHMERKLDRSHR
>SIL TM1040|:302763-304091 Amino acid ABC transporter permease protein 3-TM region His/Glu/Gln/Arg/opine; 
MSDISFVRTEMLPPKEPPASEVGVLGWMRANLFSNWFNSVLTLVSLYFVIQILIGLITWA
WVPTWSAGSLPECRVIFEELGRTGHNAGACWGVIAERWPQLLFGFYPNGSEPGTADLRWR
PVLAFLLLFVALAPVLFADKVPAKLIYFSAAYPFLMPWLLWGGTVWTPVMIAAGFVVGYF
VYKAVSQATSELIGLISGVVGAVVWWLFVASFIASVLAGIVPLALESVESRQFGGFMLSI
LIGVVAIGLSLPIGIVLALGRQSDLLIVKTLCVGFIEFIRGVPLITLLFVASTLLNIFMP
PGTNFDIIMRVFIMVTLFASAYMAEVIRGGLAALPKGQYEGADSLGLNYWQAQRLIIMPQ
ALKISIPGIVSTFIGVFKDTTLVSVIGLFDPLNLTNAIRADANWNGLVWELYGFIALLFF
VFCFGMSRYSMYLERKLQTGHR
>Vibrio sp. AND4] >gi|159175179|gb|EDP59976.1| amino acid ABC transporter, permease protein [Vibrio sp. AND4]
MSIHQFQPDLPPPANTIGVVGWLRKNLFNGPINSIVTLFLAYIVFSALWNILDWAFINAD
WIGTTRDDCSREGACWVFISVRWEQFMYGFYPEAELWRPRLFYITLAIFTVLLAYEKTPK
RIWIWLFFVNIYPFIIAALLYGGVFGLEVVETHKWGGLLVTLIIALVGIVVSLPIGVALA
LGRRSDMPIIRSICTVYIEVWRGVPLITVLFMASVMLPLFLSEGSETDKLIRALIGVVMF
SAAYMAEVVRGGLQAIPKGQYEAADALGLSYWKKTGLIILPQALKITIPSIVNTFIGLFK
DTSLVLIIGMFDVLGIGQAANTDPEWLGFATESYVFVALVFWVFCFGMSRYSIWLENKLH
TGHKR
>Pseudomonas syringae pv. aesculi str. 2250]
MTTHTFKPDMPPPGKVFGPMAWMRQNLFSSWINTLLTLFSLYLIYLVVPPIISWALLDAN
WVGTTKDDCTKAGACWVFIEQRFGQFMYGYFPNELHWRVDLTAVLAIVGAAPLFISKFQR
KAVYGIAFLVIYPIVAFYLLHGGAFGLTNVPTSQWGGLMLTLVIATVGIVGALPLGILLA
LGRRSNMPAVRVVCVTFIEFWRGVPLITVLFMSSVMLPLFMPEGMNFDKLLRALIGVILF
QSAYIAEVVRGGMQAIPKGQYEAASAMGLGYWRSMGLVILPQALKMVIPGIVNTFIALFK
DTSLVIIIGLFDLLNSVKQATADPAWLGMATEGYVFAALVFWIFCFGMSRYSMHLERKLD
TGHKR
>Escherichia coli 042]
MMTKVLLSHPPRPASHNSSRAMVWVRKNLFSSWSNSLLTIGCIWLMWELIPPLLNWAFLQ
ANWVGSTRADCTKAGACWVFIHERFGQFMYGLYPHDQRWRINLALLIGLVSIAPMFWKIL
PHRGRYIAVWAVMYPLIVWWLMYGGFFGLERVETRQWGGLTLTLIIASVGIAGALPWGIL
LALGRRSHMPIVRILSVIFIEFWRGVPLITVLFMSSVMLPLFMAEGTSIDKLIRALVGVI
LFQSAYVAEVVRGGLQALPKGQYEAAESLALGYWKTQGLVILPQALKLVIPGLVNTIIAL
FKDTSLVIIIGLFDLFSSVQQATVDPAWLGMSTEGYVFAALIYWIFCFSMSRYSQHLEKR
FNTGRTPH
>Yersinia mollaretii ATCC 43969] >gi|238717672|gb|EEQ09509.1| Inner membrane amino-acid ABC transporter permease protein yhdY [Yersinia mollaretii ATCC 43969]
MTLTREPPRTVRPGNPLSRMVFWARKNLFSSWSNSLLTLFCLWLMWQLIPPLLNWTIFNA
NWLGTSRTDCTREGACWVFIHARFGQFMYGLYPIEQRWRINTTLIIGLLTLIPLFWRGMP
RRGRYLAVWMVAYPLLVWVMLYGGFLGLSRVETHQWGGLTLTLIIAAVGIAGALPLGILL
ALARRSSMPVVRILSVAFIEFWRGVPLITVLFMSSVMLPLFMTEGTSIDKLIRALVGVVL
FQSAYVAEVVRGGLQALPKGQTEAAESLGLGYWKTQGLVILPQALKMVIPGLVNTIIALF
KDTSLVIIIGLFDLFSSVQQATVDPAWLGMSTEGYVFAAAVYWIFCFSMSRYSQHLEKRF
HTGRSPH
>Chromohalobacter salexigens DSM 3043] >gi|91795347|gb|ABE57486.1| Amino acid ABC transporter, permease protein, 3-TM region, His/Glu/Gln/Arg/opine [Chromohalobacter salexigens DSM 3043]
MSGEFMRDEMIEARRPPDARRGIWRWFHRNLFNGPINSVVTVVTIGLLAWGLWPFVQWAL
IQADWIGDSRQACSGEGACWVFISARFESIIYGFYPEAARWRVDIVFALMAGLLAWLAIP
RVPGKRWAAVIAVIGFPIAAYVLLLGGHFGLIYVPTREWGGLMLTLTVATIGIVGSLPIG
IVLALGRRSNLPFVRAVSVVFIEFWRGVPLITVLFMASVMLPLFVPTQVEFDKLLRALVG
IMLFWSAYMAEVVRGGLQAIPSGQDEAGKALGLGYWQRMGLIVLPQALKLVIPGIVNTFI
ALFKDTSLVLIIGLFDLLAIIRAGLTDSDWLGFATEGYVFAALVFWVFCFSMSRYSQYIE
RRLQTGHTS
>Xanthobacter autotrophicus Py2] >gi|154162553|gb|ABS69769.1| polar amino acid ABC transporter, inner membrane subunit [Xanthobacter autotrophicus Py2]
MSDTTVPLSAPRVSPAQAYVSTTLREQEPAPVATRGPVLWVRKHLVGSVPQVLLTLFGIW
LVYVTVPPMIKFFLIDAVWTGANREACLPEKVGRAVGACWPFVWAKLDQLIYGFYPASER
WRVNVVYALGVILLLPLLIQKLPGKRLNAILFFGIYPVVAFVLLTGGNLEMQRFLIGYFG
PTDLFAGAGIVQGMRISFWIDFLLSTAIVTGIAYLVSRIVAGPEAAPGAAKTTLSVFVLL
GLVIFAMDIDVGLPQVETRLWGGLLVTLVIAVTGITVSLPFGILLALGRRSKLPLVKALS
IIFIEFWRGVPLITVLFFATYMLPLFLPGRLTIDGLLRALVGVALFASAYMAEVVRGGLQ
AIPKGQYEGAMAVGLPSSLMLRLVVLPQALKLVIPGIVNNFIGLFKDTTLVLIVSIFDLL
GSMRAAFTDPNWASPTTLFTGFGFAGIIYFVFCFGMSRYSMALEKRLDRAQRH
>Clostridium papyrosolvens DSM 2782] >gi|256744421|gb|EEU57574.1| polar amino acid ABC transporter, inner membrane subunit [Clostridium papyrosolvens DSM 2782]
MSFLQQKSKIIDWLKKNLFGSWISGIVTCLFAIITIFIAKAVLKFIFVTAKWDVIPANLK
ILMVGQYTASEVWRVWLSLSVVVFLLGVLWGIKRGIIKAVSFSIIAIFAITLLLPFVSIA
TRVWAFTQILLTLAGFWIGHKFKFIKKYYFLGWLLSVPIILILLNGVGNMKDVNTNLWGG
FLLTVLIAVVDIVLSFPIGVLLALGRRSKLVVIRWFCIIYIEVIRGVPLITVLFGAQLLL
PLFLGNGLELNNVLRVMIGFTLFNAAYVAETVRGGMQIIPQGQYEAAQALGLNYVQRITF
VIMPQALRSVVPALVGSVIEVFKDTSLVAIVSLMDLLGIAKRVVANPQFLGRQMEVFLFV
AAVFFVICTVISKISKRMEVSSSYGKV
>Prochlorococcus marinus str. NATL1A] >gi|123961200|gb|ABM75983.1| Amino acid ABC transporter, permease protein, 3-TM region, His/Glu/Gln/Arg/opine [Prochlorococcus marinus str. NATL1A]
MFGIYTSSLIIFFKNARKTLFSNLFNTIITLLIILFISVACFNTFEWLIYKANWKVVISN
LPLYAFGSFPSNEQWRPATWIISLLSLSIFTLYGPEWKWLRKNLLIVWVGTIPLGLYLLY
GGIGLSPIMSRQWGGLTLTILLTVCSSLFSLPIGIVLALCRHSSLPIIQKLSSIFIDVMR
AIPLIAVLFFGQLLIPLFLPVEIEIDRVWRAIFAFTLFVSAYIAEDIRGGLQSIPNTQIE
AANSLGLNQYQIIQFILIPQALRIALPALTNQSIGLFQNTSLMAILGLVELLGIGRSILA
NPEFIGQYIEVYVWLACVYWIVCTIMAVLARHLEQRMTINQANF
>Caulobacter segnis ATCC 21756] >gi|264674364|gb|EEZ37754.1| polar amino acid ABC transporter, inner membrane subunit [Caulobacter segnis ATCC 21756]
MSRVGRGHPWRRWAVWALVAALAVVLAGPALRWLILDATWTGDSRAACDPAGACWAMITA
RAPQILIGFYPPGHGGRVLLAVLALAAGLSPLALPRRAGLVLVTAPLGAVVCLVLMGGAR
LLPSVPSAYWGGLALNLIVGAVCAIFALPLGVLLGLARQSRLPLIRLLASAYVETARAAP
LIVVLFAAAVLGPLLLPSALPLDKLGRAMVAITLFEAAYMAEAVRGGLMAVPQGQREAAR
ALGLGPLRALVDVVLPQALRTATPALVNSFIGLLKDTSLLYVIGVLDITGVLRNAVSDFA
WQGLEPEAYIFVGLSFWLLCFGLSRAAAALERRLQTAPRSPA
>Synechococcus sp. CC9902] >gi|78168718|gb|ABB25815.1| Amino acid ABC transporter, permease protein, 3-TM region, His/Glu/Gln/Arg/opine [Synechococcus sp. CC9902]
MNRWLDRWLTLLLLALIGWAGWSCLHWLWNGADWTVVMTNLPLYAVGSYPEDERWRPLLC
IVAVVVLIVITLVGPRQAGWRRAIPLLWSGMAPLGLWLLAGGLGLAPVGTQSWGGFSLTL
LLTAGSGMLALPLGVLLALGRRSDLPVLRGSSTAYIELMRAVPLIAVLFFGQLLIPLFLP
PGVEINRVLRAVVAFALFAAAYIAEDVRGGLQAIPPTQREAAMVLGLSPRQTLQLVVLPQ
AFRVALPSLTNQAVGLLQNTSLMAILGLVELLGISRSLLANPAFIGRYLEVYIWLAAVYW
LACTAMALLARHLEIQLDPVRSAR
>Desulfovibrio desulfuricans subsp. desulfuricans str. G20] >gi|78220212|gb|ABB39561.1| Amino acid ABC transporter, permease protein, 3-TM region, His/Glu/Gln/Arg/opine [Desulfovibrio desulfuricans subsp. desulfuricans str. G20]
MLRYWLDKTWVQYTLLCTTTLLGIYYFGWVFNFGYQFEWSVLYTQNETYKLNLGAEMLRG
LVTTVNISLISSALALGLGTMLGLARLSAFRPLRISASVVVEFFRNTPLLVQLFFWYFAF
PNVLPEAARQWVFEQNFEFWCAVSALGVYTGSFMAEVIRAGLQSIPKGLLEAAYSSGLSY
FQVLTRIILPLAFRTIIPPLGSEFLNNMKNSSLAMVIGVAELTWHSQQVQSLTFRGFEAT
TAATVLYLSLSLIISFIMNGVNGKLRLDTMQGRSVSVMFINALLAPLAALRNLLYRPVRS
ALNARRAGRRAGGLAPRVSAWRAAAVRARSMLVLSLKGAYLALLAGLLYTAVRGLMGFEW
SVIADNISALLIWHFPNGSENEIFMGLGGLASSLLMALIAISVSFFIGLAVGLGRCARNR
IFRLPCLVYIEIIRGNPLIIVIFWIYFFLPVVFGAYFDVFWSATIALTVFTGAYLAEIVR
AGVQNIPAGQVEAAYSTGLSYFQTMRRIVLPQALKQMIPAIVGQFIAIFKDTSLAFVIGV
LELTFVAQGLDNRLMVYPFEIWTTVAVLYFVCCYAMSVYAARLERRLSPEKVNLVM
>Burkholderia cenocepacia J2315] >gi|198038361|emb|CAR54318.1| putative amino acid ABC transporter system permease [Burkholderia cenocepacia J2315]
MLDLFVRSLPLLESAVTMTVFLGLASFALGSALGLAVALARVSSIRFLRGIAFAYVSIFR
GTPLLVQILLIYFGLPRYGITLDPVPAALLALTLFSAAYLSENFRSGINAVDRGQWEAAH
SLGMNYWKMMWRVILPQGLRIAIPPVGSRMIALIKDTSLASTITVVELTRVADQVGASTF
RYMEMFLMVGLIYWVINQILTIVQTIFEGRVSRRFQ
