# Supplementary material for: Phylogenomic Analysis of Marine Roseobacters
Source: PLoS One. 2010 Jul 15;5(7):e11604. doi: 10.1371/journal.pone.0011604 (PMC2904699; doi:10.1371/journal.pone.0011604)
Supplement: File S2 — Tree topologies with the extended data. The multi-documents have been combined into a single ZIP-formatted file. The trees should be considered unrooted. The tree topologies were calculated in PhyML as described in Methods. Numbers refer to bootstrap values. The tree topology (separate pdf) shows that Roseobacter bacteria form a monophyletic group and was deposited in a document named “high bootstrap”. The other organisms embedded within the Roseobacter clade, or Roseobacter bacteria embedded within other phyla are shown in red (deposited in a document named “inter-phylum”). Individual file name corresponds to gene family code listed in Table S1. The non Roseobacter organism taxonomic name is detailed in the amino acid fasta of the sequences (a document named “sequences”). (4.62 MB ZIP) [file pone.0011604.s008.zip › sequences/ort106.fasta]

>DSH Dshi|:c3461924-3462799 Polyprenyl synthetase; PFAM: Polyprenyl synthetase KEGG: rsh:Rsph17029_2796 polyprenyl synthetase
MSGFAAAQADGATRIAACLDDLIGAQPESVIRDGMAYATRGGKRLRGVLVLETAWLHGVA
PERAVYAAAAIECLHAYSLVHDDLPAMDDDDLRRGQPTVHVKWDEASAILVGDALQTLAF
EALSDPRMTDDPAVALALVRSLAQASGAAGMVLGQALDIAAETAAAPLSLDEITRLQAGK
TGALIRWSAEAGALLARADPAPLRRYAEAIGLAFQIADDILDVTGDAEKAGKRLQKDAEA
GKATFVSLLGLEAARARAAALVAEAEAALQPYGAEAETLCELARFVIARDT
>SUL EE36|:1021617-1022555 geranylgeranyl pyrophosphate synthetase; COG0142 Geranylgeranyl pyrophosphate synthase
MATATLSEWLLLAGFDISLETELTRKPFHAAMPHAADLAIGQILHGLDGLDGTVAEAMRY
AVTGGKGLRAFLVIESARLHGVMDAQAAPAAGAIEALHAYSLVHDDMPCMDDDALRRGQP
TVHVKWDEATAVLAGDALQTLAFELVAATGCGDAERVALVTGLARAAGVRGMVGGQAMDI
AAETARQPLTLDQITTLQAGKTGALIEWAATAGPVMAGDDAAALRSYARNLGLAFQIADD
ILDVEGDAATVGKAVGKDADAGKATFVSLLGLDPARARARDLVDAACDALSPYGSDAETL
RDAARFVISRKS
>JAN Jann|:c84769-85635 Polyprenyl synthetase; 
MFKTALRDAQTRIGDFLTRQLADLGDDTIAQGMRYATGGGKRLRGFLALESAALFDVPPG
QALYAAGAVECLHAYSLVHDDLPCMDDDDLRRGQPTVHKKWDDATAVLVGDALQTFAFEL
ISREDAGTAEERVALTASLAKASGAQGMVLGQAQDIAAETAGRALTLQEITGLQANKTGR
LIEWPAHAGAVLGGADPAPLQRYARAIGLAFQIADDILDVEGDAAKAGKALRKDADAGKA
TFVSLLGMEAAKARSAALVADATAALAPYGDKAQTLRDLAQYIVTRDK
>OAN OA307|:3896228-3897127 polyprenyl synthetase superfamily; [H] COG0142 Geranylgeranyl pyrophosphate synthase
MGNRQARNRWMADALKDALKHAAQIVETTIEAAVRPVETVVPDAMMYAVRGGKALRGFLV
LEGARLHGVEERIAAPIAGAIEAMHAYSLIHDDLPCMDDDDVRRGKPTVHRKWDAATAVL
TGDALQALAFELIMSADIKPEAKVVLAHMLAIDAGERGMVGGQAADIAAETADAPLTLRE
IESLQAKKTGALIEWACAAGPRIAGADEMPMRHYGQALGRAFQIADDILDVTGDANTVGK
AVCKDDAAGKATFVSLLGLDGAKRRAVELVDEACDALDVYKEAADTLKAAARFVVNRSR
>OBA |:c2387902-2388762 farnesyl diphosphate synthase; COG0142 Geranylgeranyl pyrophosphate synthase
MFDRRIAEVAATVSGRLDLALRDMPGEVGEAMRHATSGGKRLRAFLVCEGAALHGVAPGP
ALDAAAAIEAMHAYSLVHDDLPAMDDDDLRRGQPTVHVKWNEATAILVGDALQSLAFDLL
SHAALPADRVVTLTAGMARAAGGMGMVHGQALDIAAETAPEPLSLPQITELQARKTGALI
EWSAQAGPIMADADPGPMGAYARALGLAFQIADDILDVEGDEAETGKRLRKDTAAGKATF
VSLMGLDGAKAEAGRLVETACEALSVYGERADGLREAARFVISRQS
>OIN |:c1373650-1374534 geranyltranstransferase; COG0142 Geranylgeranyl pyrophosphate synthase
MTLQSTPRPLAEALTHARDLAQAQIEAALSAHKGPVAEAMRYACTGGKGLRGFLVIESAR
LHGIAPGMAAPAAGAIEALHAYSLVHDDLPCMDDDDLRRGQPTVHRKWDEATAVLAGDAL
QTLTFELIGHLPCSAEARLSLMTSLAGAAGVGGMVGGQALDIAAETAPAPLSLAEITALQ
AGKTGALIEWSAMAGPRMAGADATALGQYAKHLGLAFQIADDILDVEGDAETVGKAVGKD
DAAGKATFVSLLGLDGAKTRAAELVDMACDALSDYGQEAQSLRAAAAFVIARDS
>RHB RB2654|:c2883691-2884551 geranylgeranyl pyrophosphate synthetase; COG0142 Geranylgeranyl pyrophosphate synthase
MFHDALEEANRRARARLAHALPKTGPLAEPMAYAVEGGKGLRGFLVIEGASLFDVSPDRS
SYAAAAIEAVHASSLVHDDLPCMDDDDLRRGRPTVHVKWDEATGVLVGVALQFLAFELVG
DPAVGSGDIRAELARTLGHGAGGFGMVMGQSLDLAAEVAPNPLTLDEIIALQAGKTGALF
EWSAFAGAILGEADREPLRQYGAALGQAFQIADDILDIEGDAETVGKAVQKDKDAGKATF
VSLLGMDGARKRAHMLVDNACDVLAPFGQKADNLREAARFAISRKN
>RCC RCCS2|:2013816-2014724 geranylgeranyl pyrophosphate synthetase; COG0142 Geranylgeranyl pyrophosphate synthase
MAEGAQGYQIAALQRKPLQDALAQASKIAEARIGFALSGLEGDVPAAMLYAASGGKALRA
FLALETARMLGINPVAAAGAAAAIECIHAYSLVHDDLPCMDDDDLRRGQPTVHQKWDQAT
AVLAGDGLQALAFELLIQAECAPRAKLNLLMSLSNAAGVRGMVGGQAADIAAETAAVPLD
LEQIMDLQASKTGALISWSALVGPRMAETEREPLSIYGANLGLAFQIADDVLDATGDAAT
VGKAVGKDAAAGKATFVSLMGLDGAKSRAGALVEEACDALSPYGDDADTLKEAAQFVIAR
TH
>RDE RD1|:c534312-535181 geranyltranstransferase; 
MFTQRLDAAAAAVQAHFDKVLAAFEPLPIVEAMAHATSGGKRLRGFLVLETARLHDIAAG
EAIWSATAIEALHAYSLVHDDLPCMDNDDMRRGQPTVHKKWDDATAVLAGDALQTLAFEL
VTHPGASASAEVRADLALSLARASGAQGMVLGQALDIAAETARAPLSLDEITRLQQGKTG
ALIGWSAQAGARLAQADTAALKRYAQALGLAFQIADDILDVTGDSAQVGKAVGKDASAGK
ATFVSLLGLDAARARAMSLIDEACDSLATYGAKADTLRETARFVVRRTH
>PGA RGBS107|:1868558-1869457 branched-chain amino acid aminotransferase; COG0142 Geranylgeranyl pyrophosphate synthase
MATAADTTVQPAPVRPFAQALKDAQTRITTHMDARLGGDDALHAAMRYAVTGGKMLRGFL
VLESARLHGVAEAAALEAALAIECIHAYSLVHDDLPCMDDDDLRRGQPTVHRKWDEAMAV
LAGDSLQTFAFELLADPRIGPHALTLIRGLAQASGKDGMVSGQMLDIAAETATRPLDLEQ
ITHLQNRKTGCLISWSATAGAVMAGADEAPLRRYADALGLAFQIADDILDVEGDAAKVGK
AVRKDADAGKATFVSLLGLDAAKKRAKTLMEQACDALTPYGDAAETLKDTARFVISRDS
>RLO RLO149|:3068352-3069221 geranyltranstransferase; COG0142 Geranylgeranyl pyrophosphate synthase
MFSQRLEAAGAAVQAHFDKVLAEFEPLPIVEAMAHATSGGKRLRGFLVLETARLHDIAAG
EAIWSATAIEALHAYSLVHDDLPCMDDDDMRRGQPTVHKKWDDATAVLAGDALQTLAFEL
VTHPGASPSAEVRADLALSLARASGAQGMVLGQALDIAAETAHTPLSLDEITRLQQGKTG
ALIGWSAQAGARLAQADTAALKRYAQALGLAFQIADDILDVTGDSAQVGKAVGKDASAGK
ATFVSLLGLDAARTRAMSLIDEACDSLATYGARADTLKDTARFVVRRTH
>ROS ROS217|:4026044-4026907 farnesyl diphosphate synthase; COG0142 Geranylgeranyl pyrophosphate synthase
MQARLAAEAEVIQTHLTRVLAPFGTGPVAEGMRYATQGGKRIRGFLLMESARLHAVPETS
ALWPATAIEALHAYSLVHDDLPAMDNDDLRRGQPTVHVKWDEATAILVGDALQSLAFELV
AHPDCGPAAVRADLTLTLARAAGGQGMVLGQALDIAAETATTPLSLDEITTLQAGKTGAL
ILWSATAGARMAMADSAPLSTYARALGLAFQIQDDVIDVTGDAAAAGKAVGKDAAAGKAT
FVSLLGLEGARTRATSLVDEACDALSCYGARAGALRDLARFVISRQS
>RGRRR11|:2634820-2635704 polyprenyl synthetase; [H] COG0142 Geranylgeranyl pyrophosphate synthase
MAAAADAQSRPFAQALKEAQSRITAHMEARLGGNDPLHAAMRYAITGGKMLRGFLVLESA
RLHGVDDDAALEAALAIECIHAYSLVHDDLPCMDDDDLRRGQPTVHKKWDEAMAVLAGDS
LQTFAFELLADPKIGPHALVLIRGLAQSSGKDGMVSGQMLDIAAETATTPLDLDQITRLQ
NRKTGCLISWSATAGAVMAGADEAPLRRYADALGLAFQIADDILDVEGDAAKVGKAVRKD
ADAGKATFVSLLGLDAAKDRARTLMEQACDALSPYGSAAETLKEAARFVISRDS
>LVE SKA53|:c2155053-2155937 geranylgeranyl pyrophosphate synthetase; COG0142 Geranylgeranyl pyrophosphate synthase
MVDLITRRPLPDALAQAARIATQMIEAQLSDLSGPVPDAMIYAARGGKALRAFLAIETAR
LHGVPPQVAAHAAAAIECIHAYSLIHDDLPCMDDDDLRRGQPTVHKRWDEATAVLAGDAL
QALAFELLGRLDCADAAKLDLTLSLAQAAGVRGMVGGQAADIAAETADVPLTLDQIIALQ
AGKTGALMSWAALVGPRMALADQAALRLYGDCLGLAFQIADDVLDVTGDAALVGKALGKD
AAAGKATFVSLLGLDGAKRRAVDLVTQACDALSDYGDDAETLKDAARFVTARTH
>SPO DSS3|:c269616-270482 farnesyl diphosphate synthase; identified by similarity to GB:BAA96458.1; match to protein family HMM PF00348
MFHERLAQDAALIQRSFDTVLGALEPLDITRAMAWTTEGGKRLRGFLVLESARLHDVDEA
RAIWPATAIEALHAYSLVHDDLPCMDDDDLRRGRPTAHVKWDEGTAVLAGDALHSLAFEL
CTRPEVGTAETRATLALTLAQAAGARGMVLGQALDIAAETAPKPLTLDQITRLQAGKTGA
LIEWAAAAGAVLAGADPDPLRQYARALGLAFQIADDILDVEGDAEKAGKRLQKDAGAGKA
TFVSLLGLDAAKARARDLVDQGCAALDGYGERAGTLKEAARFVIARDN
>SSE SSE37|:c2352391-2353299 geranylgeranyl pyrophosphate synthetase; COG0142 Geranylgeranyl pyrophosphate synthase
MTDAAGQERTGDIAPLGFEAALARAAELANGQISYALSGVPGPVAAAMRYAVEGGKALRA
FMVIEGARLFDIDRQHAAPAAGAIEALHAYSLVHDDLPCMDDDDMRRGKPTVHRKWDETT
AVLAGDALQALAFQLVTHTACPADRRLELVAGLATAAGLRGMVGGQARDIAAESAQTPLT
LEEITALQAGKTGALISWSCGAGAVMAGQSTGPLRRYGDCLGLAFQIWDDVLDVEGDAAT
VGKAVGKDADRGKATFVSLLGMEGAKARAQELVHEACTSLDLYGDAADALRDAARFVISR
RN
>SIL TM1040|:c3092630-3093493 farnesyl-diphosphate synthase; 
MTAGFTAALLQAQTQILNHMDRRLPQADLLHQAMDYALRGGKMLRGFLVLESARLHDVPE
TAAIEAALAIECIHAYSLVHDDLPAMDDDDLRRGQPTLHRKWDEATAVLAGDSLQTLAFE
LLARDSVGPNALSLIRTLAQAAGKDGMVSGQMMDIAAETAETPLTLDEITTLQARKTGCL
IEWSACAGARLAGADPAPLRHYAQALGLAFQIADDILDVEGDAATVGKAVRKDADAGKAT
FVSHLGLEGAKHRARELADLACAALAPYGAAGDTLKDAARFVISRDS
>Pseudomonas 
MIGAYQASSQARVDAALEPLFIAPTKELERLYAAMRYSVMNGGKRVRPLLAYAACQALGA
PAEQANGAACAVELIHAYSLVHDDLPAMDDDDLRRGQPTTHKAFDEACAILAGDGLQSLA
FSALLDPRLSPQPDAIRLAMVQALAKAAGPAGMVAGQAIDLGSVGVKLDQQALEFMHRHK
TGALIEASVRLGALASGRAEQAQLDALQTYAQAIGLAFQVQDDILDVESDTATLGKRQGA
DIARDKPTYPALLGLEAAKAYAIELRDQALVALEGFGEDAEPLRALARYIVERRH
>Clostridium 
MNMLKIEINKWLNDYFENKGSYNKILYDSMKYSIEVGGKRIRPILMLSTYSIYKNNYKDI
MPMACAIEMIHTYSLIHDDLPGMDNDDLRRGKPTNHKVFGEAIAILAGDGLLNEAMNIMF
NYSLTHDKLALMASKVISEASGAEGMIGGQVVDIISEGQEISPDKLKYMHKNKTGQLIKS
SIIAGAILGGASKEEIEILDEFGSKLGLAFQIKDDILDVIGDSKILGKEVHKDDENNKTT
FISHFGLKKCKELCVELTEQCIKLLSYISKDTKQLKDIALFLMKREF
>Caulobacter 
MNDLAPKDLARRIVQAADIVTVALDELLPRADGPESRLTEAMRYAALGPGKRLRPFFALE
TGKMFDLAERPVLRAACALECIHAYSLVHDDLPAMDDDDVRRGRPTVHKQYDEATAILAG
DALQTAAFEIMAHPDTHDDAHIRSELVRKLAIASGARGMVGGQMIDILGVRDDLGAVARM
QRLKTGALIAFAFEIPLIIARAKESERHALMAFAQDLGLAYQIVDDILDAEGDEKTLGKA
AGGKDAAKGKANYVTLLGLDAAKERVTLLAEQTRSHLEIFGERAEHLRESVDFVLDRRN
>Prochlorococcus 
MTKVINSYDFEKYLKQTKKVIEEALDFSLGPENPEILRESMRYSLLAGGKRIRPILCLAS
CSLAGGEPSLAVPTAVAIEMIHTMSLIHDDLPAMDNDDLRRGRPTNHKVYGDAVAILAGD
ALLTRAFEMVSLRSPGVDPNRLLNVIGELSLVAGAPGLVGGQVVDLECEGKEVDLDTLEY
IHLHKTGALLKACVRTGAMIAGANEKLLQALTTYAEGIGLAFQIIDDILDLTSSSEKLGK
TAGKDLLADKTTYPKLLGMEESKKRAFDLVEKAKKAIEPWGADANHLISLADFITNRDR
>Thermoanaerobacter 
MFKEKLREKQQLVEKELHRILDIDEKPEIIYEAMRYSVFAGGKRLRPVLCLSSCELLGGD
IKKALPVACAIELIHTYSLIHDDLPAMDNDDLRRGKPTNHKVYGEAIAILAGDGLLNLGY
EVLVRHALEHPEDYERILKATNEIATASGCKGIIGGQVVDILSQNTELTYEELKFMHEHK
TGALIEASVCAGAYIAGATEEEIHALREYARLIGFAFQIKDDILDVIGEEEKLGKKVGSD
KEKGKFTFVNIFGLEKSQEMVVELTQNAIKILDRFGEKAEFLKELSNYLIERVN
>Xylella
MSKALFTRWCQRTDSYLERTLSIPTQAPQRLHAAMRYTVLSGGKRIRPLLVYAAGHLFHV
DEPLLDVPAAAVELIHAYSLVHDDLPAMDDDLLRRGRPTVHIAFDEATAILTGDALQTLA
FECLADAPADTSLRIAWLQTLTHAAGVAGMCGGQALDIDATGQSQTLKALEVMHALKSGT
LMRAAVRMGALAGDPSAEDLHSLDTFAATLGLAFQVRDDILDIESSSEQLGKTAGKDAIQ
QKSTFPALLSVEGAKCYLQELAERLYTQLHPYGERAAPLTALARLAVERAH
>Desulfurivibrio
MDIKQYLNHRCQEVEQALDQLLPPIEGPLAGHVEAMRYSLLAGGKRIRPILCLAAAEALP
TDSRPLLPVAAALECIHTYSLIHDDLPAMDDDDLRRGNPTCHKKFGEAAAILAGDGLLSF
AFELLARPLATKNISAGEQLHLIGNIAAAIGPMGMVGGQVLDIEAEGRQIELEQLQQIHR
CKTGALITVAVQSGAIGGGADRRQYEALTSYGEQIGLAFQIVDDLLNVTGDSTTLGKAAG
SDAARGKATYPALLGLEATRRQADEAVAGAITALNGFGEEAEPLRELARYIAARRK
>Escherichia
MDFPQQLEACVKQANQALSRFIAPLPFQNTPVVETMQYGALLGGKRLRPFLVYATGHMFG
VSTNTLDAPAAAVECIHAYSLIHDDLPAMDDDDLRRGLPTCHVKFGEANAILAGDALQTL
AFSILSDANMPEVSDRDRISMISELASASGIAGMCGGQALDLDAEGKHVPLDALERIHRH
KTGALIRAAVRLGALSAGDKGRRALPVLDKYAESIGLAFQVQDDILDVVGDTVTLGKRQG
ADQQLGKSTYPALLGLEQARKKARDLIDDARQSLKQLAEQSLDTSALEALADYIIQRNK
>Vibrio
MQQTLTSFQERNNQQLNLWLEQLPYQEQPLIQAMKYGLLLGGKRVRPFLVYITGQMLGCK
PEDLDTPASAIECIHAYSLIHDDLPAMDDDDLRRGQPTCHIKFDEATAILTGDALQTLAF
TIIADGPLSPSAENQRVNMIKALAHSSGANGMCVGQALDLGAENRQVSLAEMEEIHRKKT
GALIDCAVKLGALAAGEKGIEVLPHLERYSKAIGLAFQVQDDILDIISDTETLGKPQGSD
QELNKSTYPSLLGLEGAIEKAHTLLQEALQALEAIPYNTQLLEEFARYVIERKN
>Enterobacter
MDFATELQARVVRANDALRRFIAPQPFQNTPLVEAMHYGALLGGKRLRPFLVYATGNMFG
ISDATLDAPAAAVECIHAYSLIHDDLPAMDDDDLRRGQPTCHIKFGEANAILAGDALQTL
AFSILSDAPMVEVSDRYRLAMVSELAMASGVAGMCGGQALDLEAEGRQVNLEQLERIHRH
KTGALIRAAVRLGALSAGEQGRKALPILDRYAESIGLAFQVQDDILDVVGDTATLGKRQG
ADQQLGKSTYPALLGLEQAQRKARDLIEDARQSLSQLAAQSLDTSALEALADYIIQRNK
>Erythrobacter
MPDLLSDAFDQVQQDVDAAFDAYLPVPQDTRGRLVEAMRYAAIGGGKRVRPLLVCATAKL
FGVDRDAAVAAGCAVEAIHAYSLIHDDLPCMDDDDLRHGKPTLHKVYDEATAVLAGDCLH
ALAFDILTMPGISNDPFVRAELVATLAKASGHEGMAGGQMMDIVSDEEEYDIRQVTRLQQ
LKTGALLAASVEMGAVLGKLPPEGRTHLRAYARDIGLAFQIADDLLDVEGDETKAGKALR
KDEGQGKQTFVTLMGRDAARAQAEMLIDQAGQHLASYGEDARVLVELAHFVAKRDH
>Shewanella 
MLKLALADCQSRVDAVLAAHIDALPQTAPALKAAMRHGALIGGKRIRPFLVYAVGELLGV
DKAKLDRLAAAVECVHAYSLIHDDLPAMDDDNLRRGKPTVHIAFDEATAILAGDALQTLA
FEIISESDAGLAPKAQVAMIAALARASGYLGMCGGQALDLAGEGKSISLDELTRLHNLKT
GALIRAAVELALIAADASDADTAALRAYADAIGLAFQVQDDILDITATTEEIGKPQGSDL
DANKSTYPKLLGLDGARQTADALVADALSALAKMPYNSQLLADFARYIVARRV
>Yersinia
MSDTHAPVDFKQQLAAHQQRVNQALLDFIAPLPFGNSNLIEAMRYGAVIGGKRLRPYLVY
ATGQMFGLSLANLDAPAAAIECIHAYSLIHDDLPAMDDDDLRRGQPTCHVKFGEAHAILA
GDALQTLAFSILAEAPMPDVADKDRLSMIIELAQASGAAGMCAGQALDLEAETRPVLLGD
LEQIHRHKTGALIRAAVRLGAQAAGEAGRKTLLSLDRYAEAIGLAFQVQDDILDVIGDTA
TIGKRQGSDQQLGKSTYPALLGLDCAQTKAMDLYQEALEALDELAKQSYNTDSLQALARF
IIERNN
>Xanthobacter
MTFSLKDRLDASAAATEARLALALADAALPGERLRPERLMAAMRHGALGGGKRLRPFLVI
ESAALFGIPADQAVTAATAIECIHCYSLVHDDLPAMDDDDLRRGRPTVHRAFDEATAILA
GDGLLTLAFDLLAGEDAHPDPAVRIALVRALARASGIGGMVGGQMLDLAAEGRFSGGTPL
ALAEDAIRDLQAMKTGALLAVSVEAGALLGGATADERAALLAYGRALGAAFQIADDILDV
EGTAEEVGKKVGKDAAAGKATLVSRLGLPAARTLLDRLVADASAALAPFGARGAVLAEAA
LFVANRRN
>Gluconobacter
MNAPTTSVSLKDALARACSEIESTIDTLLPMVPGDESVLIEAMRYAALGGGKRLRGFLAV
EVATLFGADRKAALRVAASVELLHAYSLVHDDLPSMDDDDLRRGQPSTHKQFDEAIAILA
GDALQTRAFEILVEPETSPNATVRANLALALAQASGSAGMVGGQVIDIRGEGRALPLDQV
RRLHALKTGALIRYAAESGAILADVDDARRAAIVAYGRDLGTAFQVADDVLDSTATAEEL
GKTAGKDEASGKSTYVSLLGIDGARAEARRLSDRAREALSSFGAQADALRALADYVVERR
N
