# Supplementary material for: Phylogenomic Analysis of Marine Roseobacters
Source: PLoS One. 2010 Jul 15;5(7):e11604. doi: 10.1371/journal.pone.0011604 (PMC2904699; doi:10.1371/journal.pone.0011604)
Supplement: File S2 — Tree topologies with the extended data. The multi-documents have been combined into a single ZIP-formatted file. The trees should be considered unrooted. The tree topologies were calculated in PhyML as described in Methods. Numbers refer to bootstrap values. The tree topology (separate pdf) shows that Roseobacter bacteria form a monophyletic group and was deposited in a document named “high bootstrap”. The other organisms embedded within the Roseobacter clade, or Roseobacter bacteria embedded within other phyla are shown in red (deposited in a document named “inter-phylum”). Individual file name corresponds to gene family code listed in Table S1. The non Roseobacter organism taxonomic name is detailed in the amino acid fasta of the sequences (a document named “sequences”). (4.62 MB ZIP) [file pone.0011604.s008.zip › sequences/ort110.fasta]

>DSH Dshi|:c3441879-3443228 Cytochrome b/b6 domain; PFAM: Cytochrome b/b6 domain KEGG: jan:Jann_0326 cytochrome b/b6-like
MSGIPHDHYEPKTGGEKWIHSRLPIVGLIYDTIMIPTPKNLNWMWIWGIVLMFCLILQIV
TGIVLVMHYVPHVDMAFASVEHIMRNVNGGHMLRYLHMNGASLFFVAVYLHIFRNLYYGS
YKAPREITWIIGMLIYLLMMATAFMGYVLPWGQMSFWGATVITGLFGAIPFVGDALQTWL
LGGPAVDNATLTRFFSLHYLLPFVILGLSIVHVWAFHTTGNNNPTGVEVRRTSKEEAERD
TLPFWPYFVIKDLFALAVIMVVFFAVVGFMPNYLGHPDNYIEANPLVTPSHIVPEWYFLP
FYAILRAFTPDVWVVMFASWITGGIIDAAFFGVLAMFGAIAVMALAPWLDTSSVRSGRYR
PMFKWWFWLFIVNFVVLTWVGAMPAEGIYPIIALIGSAYWFAYFLVILPLLGVIEKPTAP
PATIEDDFKAHYGKADSADGSAAAPTPAE
>SUL EE36|:1027321-1028664 ubiquinol--cytochrome c reductase, cytochrome B; COG1290 Cytochrome b subunit of the bc complex
MAGIPHDHYEPKSNGEKWLHTRLPVVGLLYDTLMIPTPKNLNWMWIWGIVLTFCLALQIV
TGIVLAMHYTPHVDVAFSSVEHIMRNVNGGYMLRYLHMNGASLFFVAVYAHIFRGLYYGS
YKAPREITWIVGMLIYLLMMATGFMGYVLPWGQMSFWGATVITGLFGAIPFIGESLQTLL
LGGPAVDNATLNRFFSLHYLLPFVIAGLVIVHIWAFHTTGNNNPTGVEVRRTSKEDAEKD
TLPFWPYFVMKDLFALAVILVVFFAIVGFMPNYLGHPDNYIEANPLSTPAHIVPEWYFLP
FYAILRAFTAEVWVVQIASFVTGGIIDAKFFGVLAMFGAIAVMALVPWLDTSSVRSGRYR
PMFKWWFALLVIDFFALMWLGAMPAEEPYASFSLIASAYWFAYFLVILPLLGVIEKPAPQ
PETIEADFDAHYAPKTGGTKTLVKPAE
>JAN Jann|:331199-332554 cytochrome b/b6-like; 
MGGIPHDHYEPNSRGEKWLHRRLPIVGLMYDTLMIPTPKNLNWMWIFGIVLVFCLVMQII
TGVLLVMHYTPHVDMAFASVEHIMRNVNGGWAIRYIHQNGASLFFIAVYLHIFRGLYYGS
YKAPREVTWIIGMLIYVLMMGTAFMGYVLPWGQMSFWGATVITGLFGAIPFIGDGIQTWL
LGGPAVDNATLNRFLSLHYLLPFLILGLVIVHIWAFHTTGNNNPTGVEVRRTSKKEAEAD
TLPFWPYFVIKDLFALAVILVIFFAIVGFMPNYLGHPDNYIEANPLATPAHIVPEWYFLP
FYAILRAFDTEVWVVIAADFLTGGIVDAKFFGVIAMFGAIVVMALAPWLDTSSVRSGRYR
PMFKWWFWVFVVNFIVLTWVGARPAEGPYPYISLIGAAYWFAYFLVILPLLGVIEKPLPQ
PDTIEEDFNNHVSGDSGTPGSGTAPVASPAE
>OAN OA307|:4322008-4323351 Cytochrome b(N-terminal)/b6/petB subfamily, putative; [C] COG1290 Cytochrome b subunit of the bc complex
MGGIPHDHYEPKTSGEKWLDSRLPIVGLLYSTLMAPTPKNLNWMWIWGIVLTFTLAMQIA
TGVVLVMHYTPHVDLAFSSVEHIMRNVNGGHMIRYFHMNGASLFFVAVYAHMFRSLYYGS
YKAPREVTWIIGMLIFVLMMATGFLGYVLPWGQMSFHGTAVITGLFGAIPLIGETLQTWL
LGAGAVGQPALNRFFSLHYLLPFLITGLVIVHIWAFHTTGNNNPTGVEVRRGSKEEAEKD
TLPFWPYFVIKDLFALTVILAIFVAIVGFMPNYLGHPDNYIEANALATPAHIVPEWYFLP
FYAILRAFDNQVWVVIFAEWISFGIIDAKFFGVMAMFGAIIVMALVPWLDTSSARSGRYR
PMFKWWFGLLVVDFIVLMWAGAMPAAEPYSTISLIAATYWFAYFLVILPLLGVIEKPMAP
PATIEDDFNAHYASKDDDTQPIVSPAE
>OBA |:c2947487-2948830 ubiquinol--cytochrome c reductase, cytochrome B; COG1290 Cytochrome b subunit of the bc complex
MSGIPHDHYEPKTKGEKWLNSRLPVLGLLYDTLFIPTPKNLNWWWIWGIVLAFCLALQII
TGIVLVMHYTPHVDMAFASVEHIMRDVNGGYMLRYLHMNGASLFFFAVYIHIFRGLFYGS
YKAPREVTWIIGMIIYLLLMATGFMGYVLPWGQMSFWGATVITGLFGAIPFVGEPLQTWL
LGGPAVDNYTLNRFFSLHYLLPFVIAGLVIVHIWAFHSTGNNNPTGVEVRRGSKEEAEKD
TLPFWPYFVIKDFVGLAVVLVIFFAIVGFMPNYLGHPDNYIEADPLVTPSHIVPEWYFLP
FYAILRAFTSDVWIVMFSSWITGGIIDAKFFGVLAMFGAIAVMALTPWLDTSSVRSGRFR
PMFKWWFYLLIIDFIVLMWCGAMPAEPPYSTISLIGATYWFAYFLVILPILGVIEKPLPQ
PKTIEEDFEAHYSPKTGGTTTAGLPGE
>OIN |:1321965-1323308 ubiquinol--cytochrome c reductase, cytochrome B; COG1290 Cytochrome b subunit of the bc complex
MSGIPHDHYEPNSNGEKWLHRRLPIVGLLYDTLMIPTPKNLNWMWIWGIVLTFCLALQII
TGIVLVMHYTPHVDMAFSSVEHIMRNVNGGYMIRYLHMNGASLFFIAVYAHIFRGLYYGS
YKAPREITWIIGMLIYLLMMATGFMGYVLPWGQMSFWGATVITGLFGAIPFIGEGLQTFL
LGGPAVDNATLNRFFSLHYLLPFVIAGLVVLHIWAFHTTGNNNPTGVEVRRTSKEDAKKD
TLPFWPYFVIKDLFALAVILTLFFAVVGFMPNYLGHPDNYIEANALATPAHIVPEWYFLP
FYAILRAFTSEVWVVQIASFVTGGIIDAKFFGVLAMFGAIAVMALVPWLDTSSVRSGRYR
PMFKWWFALLVIDFFALMWLGAMPAEEPYASFSLIASAYWFAYFLVILPLLGVIEKPLAQ
PETIEADFDAHYAPKAGGTKTLVNPAK
>RHB RB2654|:2863999-2864379 Cytochrome b; COG1290 Cytochrome b subunit of the bc complex
MQLVSWVTGGIIDAKFFGVLAMFGAIFVMALAPWLDTSSVRSGKYRPAFKWWFRLLVIDF
IVLMWVGARDTNFPHDWISLIGATYWFAYFLVILPLLGVFEKPETPPATIEEDFKKHYPD
APSAAE
>RCC RCCS2|:1763797-1765146 cytochrome b/b6-like protein; COG1290 Cytochrome b subunit of the bc complex
MAGIPHDHYEPNSKGAKWLHSRLPIVGLMYDTLMLPTPKNLNWMWIWGIVLVFTLVLQII
TGVVLVMHYVPHVDMAFASVEHIMRDVNGGHMIRYFHQNGASLFFVAVYAHIFRSLYYGS
YKSPREVTWIVGMLMYVLMMGTAFMGYVLPWGQMSFHGTAVITGLFGAIPFVGESVQIWL
LGTPNGAIAQPALNRFFSLHYLLPFILLGLTIVHIWAFHTTGNNNPTGVEVRRTSKEDAA
KDTLPFWPYFVIKDLFALAIILALFVAVVGFMPNYLGHPDNYIPANPLATPSHIVPEWYF
LPFYAVLRAFDQDVWLVIAVDWITFGIVDAKFFGVVAMFGAIVVMALAPWLDTSSVRSGR
YRPMFKWWFWVFVVNFILLMWVGARPAEGIYPYIALIGSTYWFAYFLVILPLLGVIEKPN
TPPSTIEEDFNAHYAPKGDGAKPVASPAE
>RDE RD1|:546625-547968 cytochrome b; 
MGGIPHDHYEPKAAWEKSLAKRLPIVGLMYDTLMIPTPKNLNWMWIWGIVLTFVLVLQIV
TGIVLAMHYTPHIDHAFASVEHIMRNVNGGYMLRYMHQNGASLFFVAVYAHILRGLYYGS
YKAPREITWIIGMLIYVLMMGTAFMGYVLPWGQMSFWGATVITGLFGAVPFVGEALQTWL
LGGPAVDNATLNRFFSLHYLLPFVILGLVIVHIWAFHTTGNNNPTGVEVRRTSKEEAEKD
TLPFWPYFVIKDLFALAVILAVFFAVVGFMPNYLGHPDNYIEANALSTPAHIVPEWYFLP
FYAILRAFDDTVWAVQLVSFLTGGIVDAKFFGVLAMFGAIVVMALAPWLDTSSVRSARYR
PMLKWWFWVFVVNFFVLMWVGAMPAEGIYPVIALIGSAYWFAYFLIILPLLGVIEKPLAR
PETIEADVAAQKAAANGGSQPLATPAE
>PGA RGBS107|:c1853016-1854350 cytochrome b/b6-like protein; COG1290 Cytochrome b subunit of the bc complex
MSGIPHDHYEPKTGGEKWLHSRLPIVGLIYDTIMIPTPKNLNWLWIWGIVLAFCLALQIV
TGIILVMHYTPHVDLAFSSVEHIMRNVNGGFMIRYLHANGASLFFIAVYIHIFRGLYYGS
YKAPREITWIIGMLIYLMMMGTAFMGYVLPWGQMSFWGATVITGLFGAIPFIGEPIQTLL
LGGPAVDNATLNRFFSLHYLLPFVIAGLVIVHIWAFHTTGNNNPTGVEVRRGSKEEAKKD
TLPFWPYFVIKDFLGLAVVLVIFWAIVGFMPNYLGHPDNYIEANPLQTPAHIVPEWYFLP
FYAILRAFTSEVWVVQIASFVTGGIVDAKFFGVLAMFGAIAVMALAPWLDTSRVRSGRFR
PQFKWWFLLLVIDFFALMWLGAMPAEEPYASISLVASAYWFGYFLVILPLLGVIEKPLAI
PETIEADFDAHYGKKSGADATPAE
>RLO RLO149|:c3055511-3056854 cytochrome b; COG1290 Cytochrome b subunit of the bc complex
MGGIPHDHYEPKAAWEKSLAKRLPIVGLMYDTLMIPTPKNLNWMWIWGIVLTFVLVLQIV
TGIVLAMHYTPHVDHAFASVEHIMRNVNGGYMLRYMHQNGASLFFVAVYAHILRGLYYGS
YKAPREITWIIGMLIYVLMMGTAFMGYVLPWGQMSFWGATVITGLFGAVPFVGEALQTWL
LGGPAVDNATLNRFFSLHYLLPFVILGLVVVHIWAFHTTGNNNPTGVEVRRTSKEEAEKD
TLPFWPYFVMKDLFALAVILAVYFAIVGFMPNYLGHPDNYIEANALATPAHIVPEWYFLP
FYAILRAFDDTVWAVQLASFITGGIVDAKFFGVLAMFGAIVVMALAPWLDTSSVRSARYR
PMLKWWFWVFVVNFFVLMWVGAMPAEGIYPVIALIGSAYWFAYFLIILPLLGVIEKPLAR
PETIEADVAAQKAAANGGSQPLATPAE
>ROS ROS217|:2602431-2603753 ubiquinol--cytochrome c reductase, cytochrome B; COG1290 Cytochrome b subunit of the bc complex
MSGIPHDHYEPKTGGEKWLHSRLPIVGLLYDTIMIPTPKNLNWMWIWGIVLTFCLVLQIV
TGIILVMHYTPHVDLAFASIEHIMRNVNGGHFIRYLHMNGASLFFVAVYLHIFRGLYYGS
YKAPREVTWIIGMLIYLAMMGTAFMGYVLPWGQMSFWGATVITGLFGAIPFIGDSIQTWL
LGGPAVDNATLNRFFSLHYLLPFVIAALVALHIWAFHTTGNNNPTGVDVRRTSKADAERD
TVSFWPYFVIKDLFALAVIMVVFFAVVGFMPNYLGHPDNYIEANPLVTPAHIVPEWYFLP
FYAILRAFTADVWVVMFANWITGGIVDAKFFGVLAMFGAIAVMALAPWLDTSSVRSGRYR
PMFKWWFWLLVIDFVVLMWVGAMPAEPPYSTISLIASAYWFAYFLVILPLLGVIEKPEAQ
PATIEEDFDAHYGKAHTPAE
>RGR RR11|:c2618316-2619650 cytochrome B/c1; [C] COG1290 Cytochrome b subunit of the bc complex
MSGIPHDHYEPKTGGEKWLHSRLPIVGLIYDTIMIPTPKNLNWLWIWGIVLAFCLALQIV
TGIILVMHYTPHVDLAFASVEHIMRNVNGGYMIRYLHANGASLFFIAVYIHIFRGLYYGS
YKAPREITWIIGMLIYLMMMGTAFMGYVLPWGQMSFWGATVITGLFGAIPFIGEPIQTLL
LGGPAVDNATLNRFFSLHYLLPFVIAGLVIVHIWAFHTTGNNNPTGVEVRRTSKEDAAKD
TLPFWPYFVIKDFLGLAVVLVIFWAIVGFMPNYLGHPDNYIEANPLQTPAHIVPEWYFLP
FYAILRAFTSEVWVVQIASFVTGGIIDAKFFGVLAMFGAIAVMALAPWLDTSRVRSGRYR
PQFKWWFLLLVIDFFALMWLGAMPAEEPYASFSLIASAYWFAYFLVILPLLGVIEKPIAT
PETIEADFDAHYGKSAGGDATPAE
>LVE SKA53|:c2434367-2435707 ubiquinol--cytochrome c reductase, cytochrome B; COG1290 Cytochrome b subunit of the bc complex
MAGIPHDHYEPKSNGEKWLYSRLPIVGLLYDTLMLPTPRNLNWMWIWGIVLVFTLVLQII
TGIVLVMHYVPHVDMAFASVEHIMRDVNGGHMIRYFHQNGASLFFVAVYAHIFRSLYYGS
YKAPREVTWIIGMLMYLLMMGTAFMGYVLPWGQMSFHGTAVITGLFGAIPFIGEGVQTWL
LGASAVGQPALNRFFSLHYLMPFILLGLTIVHIWAFHTTGNNNPTGVEVRRTSKEDAAKD
TLPFWPYFVIKDLFALAIILAVFVAIVGFMPNYLGHPDNYIPANALATPAHIVPEWYFLP
FYAILRAFTADVWVVQIVQFLSFGIIDAKFFGVLAMFGAIAVMALAPWLDTSSVRSGRYR
PMFKWWFWLLVVDFFVLMWVGARPAESPYDMISLVASTYWFAYFLVILPLLGVIEKPLTP
PATIEDDYNAHYAPKSDSAPVVNPAE
>SPO DSS3|:288773-290101 ubiquinol--cytochrome c reductase, cytochrome B; identified by similarity to SP:P05418; match to protein family HMM PF00032; match to protein family HMM PF00033
MAGIPHDHYEPKTGAEKWLNSRLPIVGLIYDTIMIPTPKNLNWWWIWGIVLAFCLALQIV
TGIVLVMHYTPHVDMAFASVEHIMRNVNGGYMLRYLHANGASLFFVAVYIHIFRGLFYGS
YKAPREITWIVGMLIYLCMMGTAFMGYVLPWGQMSFWGATVITGLFGAIPFVGEAIQTWL
LGGPAVDNATLNRFFSLHYLLPFVIAALVIVHIWAFHTTGNNNPTGVEVRRGSKAEAEKD
TLPFWPYFVIKDLVGLAIVLVIFWAIVGFMPNYLGHPDNYIEANALVTPAHIVPEWYFLP
FYAILRAFTSEVWVVQIASFVTGGIIDAKFFGVLAMFGAILAMALAPWLDTSSVRSGKYR
PMFKWWFYLLIIDFFALMWLGAMPAEEPYASFSLIASAYWFGYFFVILPILGVIEKPLPQ
PATIEEDFNAHYGTASDATPAE
>SSE SSE37|:c4009303-4010649 ubiquinol--cytochrome c reductase, cytochrome B; COG1290 Cytochrome b subunit of the bc complex
MAGIPHDHYEPKTGIEKWVHTRLPVVGLLYDTIMIPTPKNLNWMWIWGIILTFCLVLQIA
TGVVLVMHYTPHVDFAFASIEHIMRNVNGGHFIRYLHMNGASLFFVAVYAHIFRGLYYGS
YKAPREITWIIGMLIYLCMMGTAFMGYVLPWGQMSFWGATVITGLFGAIPFIGEPIQTWL
LGGPAVDNATLNRFFSLHYLLPFVIAALVAVHIWAFHTTGNNNPTGVEVRRGSKAEAEKD
TVPFWPYYVIKDLFALAVILAVFFAIVGFMPNYLGHPDNYIEANPLSTPSHIVPEWYFLP
FYAILRAFTSEVWVVQIASFLTGGIIDAKFFGVLAMFGAILAMALAPWLDTSSVRSGKYR
PMFKWWFWLLVIDFMALMWLGAMPAEEPYASFSLIASAYWFAYFLVILPLLGVIEKPLPR
PTTIEEDFDAHYPPKSDTSGQTANAPAE
>SIL TM1040|:c2976516-2977844 cytochrome b/b6-like protein; 
MSGIPHDHYEPKTGAEKWLHSRLPIVGLVYDTIMIPTPKNLNWWWIWGIVLAFCLALQIV
TGIMLVMHYTPHADLAFASVEHIMRNVNGGYMLRYLHMNGASLFFVAVYIHIFRGLFYGS
YKAPREITWIVGMLIYLMMMGTAFMGYVLPWGQMSFWGATVITGLFGAIPFIGEPIQTWL
LGGPSVGNATLNRFFSLHYLLPFVIAALVIVHIWAFHTTGNNNPTGVDVRRGSKEEAKKD
TLPFWPYFVIKDFLGLAVVLVIFWAIVGFMPNYLGHPDNYIEANPLVTPAHIVPEWYFLP
FYAILRAFTSEVWVVQIASFVTGGIIDAKFFGVLAMFGAIAVMALAPWLDTSRVRSGKYR
PQFKWWFLLLVIDFFALMWLGAMPAEEPYATFSLIASAYWFAYFLVILPLLGVIEKPEPI
PATIEDDFNAHYGKKSEATPAE
>Caulobacter
MSGHSTYQPKTGFERWLDARLPIIRLGYDSFVDYPTPRNLNYWWTFGGILSLCLASQLIT
GIILVMHYTPSADHAFASVEHIMRDVNYGWLIRYMHSNGASMFFIAVYIHMMRGLYYGSY
KAPREVLWLLGCVIYLLMMATAFMGYVLPWGQMSFHGAVVITNLFGALPIVGESITTWLW
GGFAVDNATLNRFFSLHYLLPFMIAGVVILHIWALHVVGQNNPTGVEPKSKADTVPFTPY
ATVKDGFAMSVFMILFAYFVFFMPNALGHPDNYIEANPLVTPAHIVPEWYFLPFYAILRA
VPDKLMGVLAMFGAIGCLFALPWLDTSKVRSMRYRPTAKVYFMIFVVACCILGLCGAKLP
DDKVIPHLTTFKLIDADLNSFVWLSRVASLYYFAFFLVILPILGLKEKPLPVPESIASPA
LTEKKG
>Xanthobacter
MEGHSTYQPKGKVAQWFESRLPIVGLIHSSAIAYPVPKNLNYMWTFGAILSLMLVCQIIS
GVVLAMHYVAYAPVAFERVEHIMRDVSYGWLIRYIHANGASMFFMAVYIHMFRGMYYGSY
KAPREVLWILGVIIYLLMMATGFMGYVLPWGQMSFWGATVITNLFSAIPLVGETIVQWLW
GGYSVGAPTLNRFFSLHYLLPFMIAGVVGLHIWALHHVGQNNPDGVDIKNVAKDSVPFTP
YATIKDTFAMVVFLIFFSWFIFYIPNYLGHSDNYIPANPLSTPAHIVPEWYYLPFYAILR
SVPDKLGGVLAMFAAIAVLAFLPWLDTSKVRSAKYRPLFRQFFWVFAAVSVGLGYLGSQP
AEGGYVIASRIFTVYYFAHFLVILPLLGLFERPKPVPASIADAVLAKSKGGAVVVAGAAG
PETK
>Rickettsia 
MSDNITPKTGKTNAIIEWIDYRLPVFSFLKHFSHYQTPKNLSYLWNLGSIAGIALVIQII
TGVILAMHYTPHVDHAFDSVEKIMRNVNYGWLLRYTHAVGASMFFAAVYLHIARGLYYGS
YKAPRELLWHIGIIIFLTMMATAFMGYVLPWGQMSYWGATVITNLFSAIPLIGKSIVTWL
WGGFSVDNPTLNRFFSLHYLLPFIIVALVMLHLVALHQHGSNNPKGIDVKSPKDTIPFHP
YYTVKDFVGFGVYFIIFAYFIFYEPNYLGHPDNYIPANPLVTPAHIVPEWYFLPFYAILR
AVPSKLGGVLLMFGSIFVLFLLPWLDTSKVRSANYRPIYRIAFWIFMADCLLLGYLGGQP
AEEPYITISRFAACYYFFHFLVALPLIGKYEKPLPLPEDL
