# Supplementary material for: Phylogenomic Analysis of Marine Roseobacters
Source: PLoS One. 2010 Jul 15;5(7):e11604. doi: 10.1371/journal.pone.0011604 (PMC2904699; doi:10.1371/journal.pone.0011604)
Supplement: File S2 — Tree topologies with the extended data. The multi-documents have been combined into a single ZIP-formatted file. The trees should be considered unrooted. The tree topologies were calculated in PhyML as described in Methods. Numbers refer to bootstrap values. The tree topology (separate pdf) shows that Roseobacter bacteria form a monophyletic group and was deposited in a document named “high bootstrap”. The other organisms embedded within the Roseobacter clade, or Roseobacter bacteria embedded within other phyla are shown in red (deposited in a document named “inter-phylum”). Individual file name corresponds to gene family code listed in Table S1. The non Roseobacter organism taxonomic name is detailed in the amino acid fasta of the sequences (a document named “sequences”). (4.62 MB ZIP) [file pone.0011604.s008.zip › sequences/ort1114.fasta]

>RR11|:1738961-1739755 precorrin-4 C11-methyltransferase	MTVHFIGAGPGAADLLTLRGRDIIASCPVCLYAGSLVPEEILSHCPADAKIVNTAAMDLDAIVAEIKTAHEAGQDVARLHSGDLSVWSAMGEQLRRLKAEGIPVSVTPGVPSFAAAAAALGTELTLPGLGQSVVLTRTPGRASSMPEGESLENFARTGATLAIHLSIGNLDHVVESLTPHYGADCPVAVVYRASWPDQQIHRATLETLKDTLDEKISRTALILVGPVLKGEGFDESCLYSTDYDRRYRPQTADSPWSSWSHGDD
>OA307|:4490044-4490817 precorrin-4 C11-methyltransferase	MTVYFIGAGPGDPELLTLKAARLISECPVCLYAGSLVPEAVVANAPKDAIVIDTAPMHLDETHAEIVNAHAKGQDVARVHSGDPSLYGAIAEQIRRLKADGIDYKIIPGVPAYTAAAAALGQELTVPEVAQSIVLTRMSMKSTGMPAGETLDNFGRTGTTLAIHLGIRALREIERQLIPHYGADCPVAVIYRVGWPDEQIIRGTLSDIRAKVRDAKITRTALILLGPALANDNGFPDSALYDAAKPHVLRPKAKAWV
>EE36|:483963-484748 Putative precorrin-4 C11-methyltransferase	MTVHFIGAGPGAPDLLTLRGRDLIAACPVCLYAGSLVPSELLSYCPADAKIVNTASLSLDEIMAEIKTADDAGQDVARLHSGDLSVWSAMGEQLRRLRELDIEYDITPGVPAFAAAAAALGNELTLPGVAQSLVLTRTSGRASAMPEGETLENFAATGATLAIHLSVHVLDDVVARLTPHYGEDCPVAIVWRASWPDQRVVRATLGSVIDATDGERGRTALILVGRALTAEEFRESCLYAGDYDRRFRPVGTEPRFPEGTE
>DSS3|:3069447-3070241 precorrin-4 C11-methyltransferase	MTVHFIGAGPGAADLLTLRGRDIIASCPVCLYAGSLVPEEILSHCPEGAKIVNTAPMDLDQIMAEIEAAHEAGQDVARLHSGDLSVWSAMGEQIRRLKQMGIPVSVTPGVPSFAAAAAALGTELTLPGLGQSVVLTRTPGRASSMPEGESLENFARTGATLAIHLSIGNLDKVIADLVPHYGADCPVAVVYRASWPDERIIRATLETLKDALDEDISRTALILVGPVLKGEGFDESCLYSREYDRRYRPQSADSPWSSWSHGDD
>Dshi|:180607-181383 precorrin-4 C11-methyltransferase	MTVYFIGAGPGDPELLTLKAQRVIGACPVCLYAGSLVPAEVVAGAPAGARVLDTAPMTLDDTHAEIVAAHGRGQDVARVHSGDPSLYGAIAEQIRRLRADGIPYEIIPGVPAYAAAAAALGQELTIPEVAQSIILTRVSMKSTSMPEHETLENFARTRATLAIHLGVRNLREIERVLTPHYGAGCPVVVAYRVGWPDQMFLRGTLADIHAKVRAEKITRTALILVGPALGEVTDFKDSALYDPEMPHVLRPRARKTGS
>ROS217|:2663985-2664758 precorrin-4 C11-methyltransferase	MTVYFIGAGPGDPELLTKKAERIIGQCPVCLYAGSLVPAEVVAGAPEGALVMDTAPMTLEDTHAVILESHTKGLDVARVHSGDPSLYGAIAEQIRKLRADGIEYQIIPGVPAYAAAAAALGQELTVPEIAQSIVLTRVSMKSTSMPEGETLENFARTGATLAIHLGIRNLREIHRILAPYYGDECPVVVAYRVGWPDQMFIKGTLKDIHGKVRAEKITRTALILVGKVLGEIADFKDSALYDPGMPHVLRPKVAARG
>RD1|:c3690213-3691007 precorrin-4 C11-methyltransferase	AIIAEIADAHAAGQDVARLHSGDLSLWSAMGEQLRRLKALEIPFSVTPGVPSFAAAAASLGQELTLPGQSQSLVLTRTQGRASSMPERETLANFGATGATLALHLSIGNLAKVVEELTPHYGAECPVAVVFRASWPDERVLRATLATVQAQLDPDISRTALILVGPAIGGEDFAESRLYAADYDRRYRPQSAQSPWSEWRHGDD
>SKA53|:c1978928-1979698 precorrin-4 C11-methyltransferase	MTVYFIGAGPGDPELLTLKAARVIGECPVCLYAGSLVPEAVVACAPADALVLDTAPMTLDDTHAVILQAHAKGQDVARVHSGDPSLYGAIAEQIRRLKADGIDYQIIPGVPAYAAAAAALGTELTVPEVAQSIILTRMSMKSTGMPAGETLENFARSGATLAIHLGIRALREIERQLVPFYGADCPVAVIYRVGWPDQLILRGTLSDIHAQVRVAKITRTALILVGPALSENHGFPDSALYDAAKPHVLRPRVKAD
>RB2654|:3100746-3101537 precorrin-4 C11-methyltransferase	MTVYFIGAGPGDPELLTLKAQRIIGECPVCLYAGSLVPPEVVACAPEGARVMDTAPMTLDQTHAEILAAHQRGEDVARVHSGDPSLYGAVAEQVRRLQADGIDYQIVPGVPAYAAAAAALGQELTIPEIAQSIVLTRVSMQSTAMPEGETLENFARTGATLAIHLGVRNMREIERVLTPHYGADCPVVVAYRVGWPDEILIRGTLSDIRLKVRAEKITRTALILVGPALGRVRDFKDSALYDPTRPHVLRPVVGVDLVEENNT
>RLO149|:3302688-3303482 precorrin-4 C11-methyltransferase	MTVHFIGAGPGAADLLTLRGRDLIAACPVCLYAGSLVPEAVLDHCPPGTRIINTAPLDLDAIIAEIADAHAAGQDVARLHSGDLSLWSAMGEQLRRLKALDIPFSVTPGVPSFAAAAASLGQELTLPGLSQSLVLTRTQGRASSMPERETLANFGATGATLALHLSIGNLAKVVEDLTPHYGAACPVAVVFRASWPDERVLRATLATVQAQLDPDISRTALILVGPAIGGEDFAESRLYAADYDRRYRPQSAQSPWSEWRHGDD
>OIHEL45|:c1019485-1020270 Putative precorrin-4 C11-methyltransferase	MTVHFIGAGPGAADLITLRGRDLIAACPVCLYAGSLVPEALLSHCPEGARIVNTARLSLDDIMEEIAAADAAGHDVARLHSGDLSVWSAMGEQLRRLREMGIAYDVTPGVPSFAAAAAELGAELTLPGVAQSVILTRTSGRATAMPEGETLANFARTGATLAIHLSVHVLDKVVEDLTPHYGTDCPVAVVWRASWPDQRIVKATLSTLRTEVGEEMARTALILVGHALGAEDFSESRLYAADYDRRFRPVGAEPRFPETSS
>SSE37|:c2503629-2504426 precorrin-4 C11-methyltransferase	MTVHFIGAGPGAPDLLTLRGRDLIASCPVCLYAGSLVPEAILGHCPKGARIVNTAPMDLDRIMAEIATAHAEGHDIARLHSGDLSVWSAMGEQLRRLREMGIPYTVTPGVPSFAAAAAALGTELTLPGLAQSVVLTRTPGRASSMPEGETLTNFARTGATLAIHLSIQNLDTVTADLIPAYGADCPVAVVFRASWPDQRIIRGTLADIASRMDGDITRTALILAGPALAAEGFDDSCLYAVDYDRRYRPQSADSQWAGWRPEDEA
>RCCS2|:c1254850-1255617 Precorrin-4 methylase	MTVYFIGAGPGDPELLTLKAARMIGACPVCLYAGSLVPAEVVACAPKGALVMDTAPMTLDDTHGEILKAHAKGQDVARVHSGDPSLYGAIAEQIRRLKADGIDYQIIPGVPAYAAAAAALGTELTVPEVAQSIILTRMSMKSTGMPEGETLENFARTGATLAIHLGIRALREIERQLAPHYGADCPVAVIYRVGWPDQMIIRGTLMDVREKVRAAKITRTALILVGPALADSHGFPDSALYDAAKPHVLRPRVKA
>Jann|:c2946551-2947345 precorrin-4 C11-methyltransferase	DIIGSIAVAHDAGKDVARLHSGDLSVWSAMGEQIRRLDALGIPYTVTPGVPSFAAAAASLGQELTLPGVGQSLVLTRTPGRASSMPEGESLENFGKTGATLALHLSIGNLSQVVADLVPHYGAACPVAVIYRASWPDEKIVRARLGTLEEAMDPGIARTALILVGPAIGASDFTESRLYAADYDRRYRPQTAESPWSEWQHGDD
>TM1040|:2329881-2330675 precorrin-4 C11-methyltransferase	EIMAEIASAHAQGHDIARLHSGDLSVWSAMGEQLRRLRDLDIPYDITPGVPAFAAGAAALGTELTLPGVAQSLVLTRTSGRASAMPEGETLENFAATGATLAIHLSVHVLDDVVARLTPAYGADCPVAIVWRASWPDQKIVKATLGTVIEATDGARGRTSLILVGRALGAEDFAESCLYGAEYDRRYRPQSADSPWSEWSEGDD
>RGBS107|:c2565976-2566770 precorrin-4 C11-methyltransferase	MTVHFIGAGPGAADLLTLRGRDILAACPVCLYAGSLVPEEILSHCPKDAKVVNTAAMDLDAIVGEIKAAHAAGQDVARLHSGDLSVWSAMGEQLRRLKAEGIPVSVTPGVPSFAAAAAALGTELTLPGLGQSVVLTRTPGRASSMPAGESLENFARTGTTLAIHLSIGNLDHVVESLTPHYGADCPVAVVYRASWPDQQIIRATLDTLKASLDEKISRTALVLVGPVLKGEGFDESCLYSTEYDRRYRPQSAESPWSSWSHGDD
>precorrin-4 C11-methyltransferase [Burkholderia phymatum STM815] >gi|184194343|gb|ACC72307.1| precorrin-4 C11-methyltransferase [Burkholderia phymatum STM815]	MTVFFIGAGPGDPELITVKGQRLVRSCPVILYAGSLVPEAVLRGNVADKVVNTADLDLDAIVALLAQAHAKGQDVARVHSGDPSLYGAIGEQIRRLKALGIPYEIVPGVTATAACAASLGVELTLPDVSQTVILTRYARKTSMPEGEHLGDLARHRATLAIHLGVRHLARIVEELTPHYGGDCPVAVIYRASWRDEEKVTGTLANIAAKVEATDIERTALILVGRVLDAEHFANSTLYAKE
>precorrin-4 C11-methyltransferase [Pseudomonas syringae pv. oryzae str. 1_6]	MTVYFIGAGPGDPELITVKGQRLIRSCPVIIYAGSLVPLAVLEGNQALQITNSAELHLEQIIDLIRAAHAQGQDIARVHSGDPSLYGAIGEQIRHLRELNIPYEIIPGVTATAACAALLGVELTLPDISQSVILTRYADKTSMPSGEELASLASHRATMAIHLGVNNLHRIVEELTPHYGADCPIAVVHRASWPDQDWALGTLADIEEKVQTKGFRRTALILVGRVLGADTFGDSSLYRAGHAHLFRPK
>precorrin-4 C11-methyltransferase [Streptomyces scabiei 87.22] >gi|260645080|emb|CBG68166.1| precorrin-4 C11-methyltransferase [Streptomyces scabiei 87.22]	MTVYFIGAGPGAADLITVRGARTLAACGVCLYAGSLVPRELLAECPPGARLVDTAQLDLDQITAELVRAHEEGHDVARLHSGDPSVFSAVAEQMRRLDAAGVPYEVVPGVPAFAAAAAALKRELTVPTVGQTVILTRVAQQATPMPDGEDLATLGRSGALIVLHLAVRYVDRVVEELLPHYGADCPAAVVAYASRPEELVLRGTLEEIAGQVKAAGVLRTAVIMVGRTLGARQFRDSHLYSPE
>precorrin-4 C11-methyltransferase [Thermoanaerobacterium thermosaccharolyticum DSM 571] >gi|255111134|gb|EET53680.1| precorrin-4 C11-methyltransferase [Thermoanaerobacterium thermosaccharolyticum DSM 571]	VYFIGAGPGDPELITLKGIKIIQACDVVIYAGSLVNKEILKYAKPKAEVYDSATMNLDEIIGLIVKSHKDGKDVARIHTGDPAIYGAIHEQIVRLKKENIDYEIIPGVSSFLAAASVLKKELTIPEITQTVIITRIGGRTVVPKEQELKDLSRHGATMAIFLSVQEIDRVVSELKKGYQENTPVAIVYKATWEDQVIVRGTLSDISQKVKSKGINKTAMILVGDFLKNIKAYSKLYDKEFSHSFRKK
>precorrin-4 C11-methyltransferase [Mycobacterium intracellulare ATCC 13950]	MTVYFIGAGPGAADLITVRGQRLLQTCPVCLYAGSIMPDDLLALCPQDAKIVDTGPLTLEQIIAELREAHAAGHDVARLHSGDPSLYSALAEQCRRLDALGIDYEIVPGVPAFAAAAAALKRELTVPGVAQTVTLTRVATLSTAMPPGEDLATLARSGATLVLHLAAAQIDAIVPQLLDGGYRSETPVAVVAFASWPQETVLRGTLADIAAQMHEANITKTAVILVGDALTAGEFTDSYLY
>precorrin-4 C11-methyltransferase [Geobacter lovleyi SZ] >gi|189422953|gb|ACD97350.1| precorrin-4 C11-methyltransferase [Geobacter lovleyi SZ]	MMVYFVGAGPGDPELLTRKAERLLRNAAVCIYAGSLVNPDILTLLPPDAERHDSASMTLEQTVAAMRGAAERGLDTIRLHSGEPALYGAIREQMNLLDQYGISYQVVPGISAFQAAAAALTTELTAPEVSQTVILTRTAGRTPMPEKESLEQLAASRSTLCIYLSTHKIDEVSTTLTPFYGPDCPVAVVYHASWPDQQILRGTLVDIARQAAQAGLQKTALIVVGHALGRDIPASKLYDAAFSHEYR
>precorrin-3 methylase [Methanothermobacter thermautotrophicus str. Delta H] >gi|2621682|gb|AAB85108.1| precorrin-3 methylase [Methanothermobacter thermautotrophicus str. Delta H]	MGAGPGDPELITLKAVRALRGADVVIYAGSLVNRDILEYAPEDAEVHNSAHMNLEEITDIMVEACRAGKTVARVHTGDPSIYGAIKEQIRVLEKNSIPYTIIPGVSSVFAAAATLNTELTLPEVSQTVIITRPAGRTPVPPGEDLEELAVHGSTMCIFLGVHMIEDVAEKLMTHYPPDTPVAVVKRASWPDEEVVRGTLSDIAERVRAAGISKTAMIIVGSVLEPGDFKPSKLYDAGFSHEYRP
>precorrin-4 C11-methyltransferase [Clostridium carboxidivorans P7] >gi|255509944|gb|EET86270.1| precorrin-4 C11-methyltransferase [Clostridium carboxidivorans P7]	VYFIGAGPGDPDLITVKGRNILMEADVIIYAGSLVSKEHFKNCKEGVEIHNSASMTLNEVIDVMKKAYKENKKIVRLHTGDPAIYGAIKEQMDELEKFNIPYEVVPGVSSFTAAASAIKKEFTLPNVSQTVILTRVEGRTPVPEKESLERLASIGASMALFLSVSMIDKVVEKLKKGYGRNVPIAVIQRATWEDQKCVIGTLDDIAEKVKKENITKTAQILVGDFIDCEYNKSLLYDEGFSHMFR
>precorrin-4 C11-methyltransferase [Synechococcus elongatus PCC 6301] >gi|56685289|dbj|BAD78511.1| precorrin-4 C11-methyltransferase [Synechococcus elongatus PCC 6301]	VYFVGVGPGDPELMTVRAQKLIAAADVLLYTDSLVPPAILADARPDAERLPTAHRTLEEILPILKERVAAGAIVARLHDGDPSLYSTIAEQIAGLRSQDIPYQVIPGVSAFQAAAARLGQELTLPGLVQTIILTRCAGRIGLPDRESLSSLAAHQASLCLYLSARQAEKAQTELLEHYSPETPIAVCYRLGWPDEAIWLGKLSELAQITQDQQLDRTVLYLISPALQAVETGRSQLYNPDYHHLFRP
>precorrin-4 C11-methyltransferase [Thermosynechococcus elongatus BP-1] >gi|22294284|dbj|BAC08115.1| precorrin-4 C11-methyltransferase [Thermosynechococcus elongatus BP-1]	VYFVGAGPGDPELLTLKGQRLLQEADVILYADSLVPTGILQFAPPSTLCIPTAALTLEEIIPLMVEAVQAGKKVVRLQSGDPSLYSAIHEQICRLAEAGIAVEVVPGISAYQLAAARLKVELTLPELVQTIILTRASGRTRVPPTEELASLAAHKASLCLYLSANCIQRAQRDLLQHYPPETLVAVGYRLGWPDEQLWLVPLRDIAAFSQQQRLTRTTLYLISPALAVQQQGSDAWRSCLYSPEHHHLFRP
>precorrin-4 c11-methyltransferase [Heliobacterium modesticaldum Ice1] >gi|167593191|gb|ABZ84939.1| precorrin-4 c11-methyltransferase [Heliobacterium modesticaldum Ice1]	ISFIGAGPGDPDLLTVKGQKRLAEADVVIYAGSLVNPAVLRVCRPEAEIYNSASMTLEAVLAVMERAVGEGKKVARLHTGDPSIYGAIREQMDALDERNIPYEVIPGVSSFLAAAASLRKEFTLPDVSQTVIITRLAGRTPVPEKESLAGLAQHKASLCIFLSTHRLDQVTAELIAGGYPADTPAAVVYKASWPDEKTVRGTLRDIAGKVAEAGISRTAMIMVGQFLEGPYQRSLLYHPAFAHGYREAERGNG
>precorrin-4 methylase [Thermoplasma acidophilum DSM 1728] >gi|10639945|emb|CAC11797.1| probable precorrin-4 methylase [Thermoplasma acidophilum]	MYIIGAGPGDPDLLTVKARRLIESCDVIIYAGSLVNPEILKLARPGSEIHNSAELNINQIMDIIKDAYERGLDVARIHSGDPHIYGALKDQTSYLEALGIPYEVVPGVSVLTSAAASLGIELTMDGISQAVIIARGSLRIPVPDREQIRKLAEHGSTMVIFTGIHIIDSIVKDLIDGGYSPDTPVGVVYRSTWPDEIVIKGRLSNIATLVHERRIYRTALIIVGDVVDPKFVKHSKLYDPEYVHSFR
>precorrin-4 C11-methyltransferase [Salmonella enterica subsp. enterica serovar Hadar str. RI_05P066] >gi|205350969|gb|EDZ37600.1| precorrin-4 C11-methyltransferase [Salmonella enterica subsp. enterica serovar Hadar str. RI_05P066]	VWFVGAGPGDRELITLKGYRLLQQAQVVIYAGSLINTELLDYCPAQAERYDSAELHLEQIIELMAAGVKAGKTVVRLQTGDVSLYGSVREQGEELTRRGIDWQVVPGVSAFLGAAAELGVEYTVPEVSQSLIITRLEGRTPVPAREQLEAFASHQTSMAIYLSVQRIHRVAERLISGGYPATTPVAVIYKATWPESQTVRGTLADISDKVRDAGIRKTALILVGNFLGKEYHYSRLYAADFSHEYR
>putative precorrin-4 C11-methyltransferase [Prochlorococcus marinus str. MIT 9515] >gi|123200124|gb|ABM71732.1| putative precorrin-4 C11-methyltransferase [Prochlorococcus marinus str. MIT 9515]	ISFIGVGPGDPDLLTIKALKKIKSAEVIFWADSLIPEKIINFSLEGSEKIKTSTLTLEKITSIMIKRYNEGKTIIRLHDGDPCLYGAVKEQIEILKLNNIKTEVIPGVSAFQVAAAYHQAELTIPDITQTIILTRAGGRTGMPEKESLKELAKHKSSLCLYLSARHVKNSQKILLEFYPPETKVIVGYRVSWDDGWTSLIELKDMEKFTREKEIIRTTIYIVSPAIKNITNRSNLYNPSYNHLFRNK
>precorrin-4 methylase, putative [Streptococcus sanguinis SK36] >gi|125497252|gb|ABN43918.1| Precorrin-4 methylase, putative [Streptococcus sanguinis SK36]	VHFVGAGPGDVELITLKGYKQLSEADVVIYAGSLVNPDLLNYCKEGAEIHDSASMHLMEIIDVMEAGVKAGKDVVRLQTGDFSIYGSIREQIEEMKKRDIEFDCTPGVSSFLGAASSIGAEYTVPEVSQSLIITRMAGRTPVPDRESLKSYAQHRTSMAIFLSVQGIEKVVSELIEGGYPPETPVAVIYKATWPDEKKVFGDLTNIAEKVKEAKIRKTALILVGDFLGQEFYYSKLYHADFQHEFR
>putative precorrin-4 C(11)-methyltransferase [Deinococcus deserti VCD115] >gi|226319838|gb|ACO47832.1| putative precorrin-4 C(11)-methyltransferase [Deinococcus deserti VCD115]	MKVYFIGAGPGAADLITLRGARLLSQCRVILYAGSLVPEAVLEHASPDAERFNTASLDLQEQISLYRRAQHEGLDVARVHSGDPAIYGATAEQMRALRELGIAYEVVPGVSSFTACAASLGAELTRPGVTQTVILTRASGRASPVPDAENLASLAAHQASLCVFLGGHQLEQNVAELLRHYPPETPAALVQRASQPEERRHVATLGTLLGGLKLSDWTLTTMLLVSPALHDPAELQEVSRLYDPAYAHRFRRAQK
>precorrin-4 C11-methyltransferase [Chlorobium limicola DSM 245] >gi|189340687|gb|ACD90090.1| precorrin-4 C11-methyltransferase [Chlorobium limicola DSM 245]	IAIVGAGPGDPELITLRGRRFLEKADLILYAGSLVPEKLTHAARPGALVRSSAGMALEEQLELMNRFYRSGRFVVRLHTGDPSIYGAIQEQMAWFEEHDMRYEIVPGVSSFQAAAAALHAEFTIPETVQTIILTRAAGRTPVPEKERLSELARSQSTMCIYLSAAIAASVQDELLRHYAPDTPVAVCYRLTWDDEHILRGELFRLAELVGMTGKSNTVLLVVGAALGARGKRSKLYDPAFAHGFRDSA
		
