# Supplementary material for: Phylogenomic Analysis of Marine Roseobacters
Source: PLoS One. 2010 Jul 15;5(7):e11604. doi: 10.1371/journal.pone.0011604 (PMC2904699; doi:10.1371/journal.pone.0011604)
Supplement: File S2 — Tree topologies with the extended data. The multi-documents have been combined into a single ZIP-formatted file. The trees should be considered unrooted. The tree topologies were calculated in PhyML as described in Methods. Numbers refer to bootstrap values. The tree topology (separate pdf) shows that Roseobacter bacteria form a monophyletic group and was deposited in a document named “high bootstrap”. The other organisms embedded within the Roseobacter clade, or Roseobacter bacteria embedded within other phyla are shown in red (deposited in a document named “inter-phylum”). Individual file name corresponds to gene family code listed in Table S1. The non Roseobacter organism taxonomic name is detailed in the amino acid fasta of the sequences (a document named “sequences”). (4.62 MB ZIP) [file pone.0011604.s008.zip › sequences/ort1115.fasta]

>SKA53|:c1979740-1981551 Precorrin-3B C17-methyltransferase region	MAVKPVVLALSASGEAVAHRVAAVLGAQVHGRKGRVAKADTFFANALDHARDLFAAGVPVVGVCAAGILIRAVAPLLADKRAEPPVIAVSDDGAVVVPLLGGHRGANRLAAQIARALGAVAAVTTAGDVALGVALDEPPSGWRLVNREDAKGAMAALLSGGGARVLGDAPWLADLPAGDALRLSCTIKAQFDLGVDHLQFAPQRLTLGLGCARDCDPAEMAALVAEVLAEAGVAAEAVQSVNTITLKADEPAIIDLARTLDVPLRLFEAAELEALTPRLATPSDVVFAEVGTHGVAEAAALAQAGAQATLLIAKRKTANATCALAIAPAPITVLAGRGRGRLSVVGIGPGQAAWRTPEVSRLVAEAEELVGYGLYIDLLGPLAIGKQRSDFPLGGEEDRCRYALEQAGLGKNVALVCSGDAGIYAMGALVFELLDRSADQMGVSDAARRVEVVCSPGVSALQGAAARAGAPLGHDFCAISLSDLLTPRGDIIKRLQAAAI
>RGBS107|:c2569061-2569825 precorrin-3B C17-methyltransferase	MKLSQNGWVVIAGLGPGNEALVTQEVRDVIDEATDIVGYIPYVKRIAPREGLTLHATDNRVEVDRATHALEMAAEGKRVVVVSSGDPGVFAMASAVFEALENNAESRPEWLDLEIKVLPGITAMLAAAAAIGAPLGHDFAAINLSDNLKPWSLIEKRLQLVGEAGLAMAFYNPRSKSRPHQFARALEILREACGAETLITFARDVTKPGQELLTVPLKDATPEMADMRTVVIVGNRDTRRVGNYVYTPRYAAEG
>EE36|:480953-481690 Putative precorrin-3B C17-methyltransferase	MTGWVRVVGLGPGDEALVTPEVRATVDAATDIVGYIPYVRRIASRDGLTLHESDNRVELDRAAHALEMAAAGRRVVVVSSGDPGVFAMASALFEALEKGPNDWLAIDIRVLPGITAMLAAAARLGAPLGHDFCAINLSDNLKPWSLIEKRLRLAGEAGFAMAFYNPRSASRPHQFATALDILREACGPETLISFARNVSHPDETLRTVTLAEATPEMADMRTVVIVGNADTRRVGTHIYTPRSVV
>RCCS2|:c1255614-1257401 Precorrin-3B methylase	MALSRSGEATAHRIAATLGAQVHGREGRVDQADAFFANALDHARDLFAAGVPIVGVCASGILIRAVAPLLVDKTTEPPVISVSDDGAVVVPLLGGHRGANKLSAQIAQALGAVSAVTTAGDVALGIALDEPPKGWRLVNRDDAKAAMAALLAGEGAEVIGAVPWLAKLPKGDAVRLSCTMDRQDDLGDTHLQFAPQRLTLGVGCARNCPADELATLVADVLDEAGVAPEAVHSVNTISLKADEPAIINLAADLGVPLRLFEADVLEAQTPRLQTPSDVVFAEVGAHGVSEAAALAQAGDAGAFLVPKRKTANATCALVVTPEPLVDFAGRARGRLSVVGIGPGQAAWRTPEVSRLVSEAEELVGYGLYIDLLGPLAVGKARSDFPLGGEEERCRYALEQAGQGKNVALVCSGDAGIYAMAALVFELLDRGPDQMGVTDAARRVEVVCSPGVSALQGAAARAGAPLGHDFCAISLSDLLTPREDIVQRLKAAAEGDFVIAF
>OB2597|:c2116446-2118293 cobalamin biosynthesis precorrin-3 methylase	MAVSGSGAATARRVADALGLPVWGRAGRVPGADHAFPDALAFAREMFAAGRPVVGVCASGILIRAVAPLLGDKRSEPPVLSVSDDGGVVVPLLGGHRGANRLAREISVALGGRAAVTTAGDVALGISLDEPPQGWRLATPDLAKGAMARLLAGASARIEGDAAERADWLGGLAAAGTGGDRVRIAATEAPAAEGVLTFHPVRYSLGVGCSRDCPPEELAALVRGMLAESGIAPGAISAVHSLDLKGDEPAMIRLAETLGLPFRLFSAAELEAETPRLATPSEVVFAEVGCHGVSEGAALAGAGPEGVLVQPKRKSANATCALAVSPEVMPGPRGRARGRLAIVGIGPGQSAWRTPEVSRLISEADELVGYGLYIDLLGPLAAGKPRADFPLGGEEDRCRHALERAGEGRSVALVCSGDAGIYAMGALVFELLDRGDGEGGVSDAARRAEVVCSPGVSALQGAAARAGAPLGHDFCAISLSDLLTPRADILRRIEAAATGD
>RD1|:c3693298-3694047 precorrin-3B C(17)-methyltransferase	RARHALQMAADGRRVVVVSSGDPGVFAMASAVFEALEAGDAAWRALDVRVLPGITAMLAASAAAGAPLGHDFCAINLSDNLKPWDLIEKRLRLAVEADFAMGFYNPRSKARPTGFARVLDVLREGCAPERLLIFARAVSTAEQQIRVVRLADATPEMADMRTVVLVGSSRTRLIERAGDPIVYTPRSVS
>ROS217|:2662171-2663988 Precorrin-3B C17-methyltransferase region	MAVKPVVLALSRSGEAVAHRVAGLIGGDVHGREGRVERAAAWFPNALDHARDLFAAGVPVVGVCASGILIRAVAPLLSDKRGEPPVVSVSDDGAVVVPLLGGHRGANRLAALIAEGLGAVAAVTTAGDVAMGVALDAPPQGYRLANPGDAKAAMAAMLSGEGVCVSGENIFDIKDMGGAVELVVTEAPVEGHGARLVYHPQRYALGLGCARGCETEELWDLVCRTLEEAGIAPGAVACVASIDLKADEGAMNVVARRLGVPFRLFSAVELEGYAGQLATPSEVVFAEVGCHGVSEGAALACGGQLVVEKRKTANATCALSRSEAVITQMPGRARGRLSVLGIGPGQASWRTPEVSRLVAEADELVGYGLYIDLLGPLAAGKARSDFPLGGEEARCRYALEQAGQGKSVALICSGDAGIYAMGALVFELLDRGPEAQGVSDSARRVEVICSPGVSALQAAAARAGAPLGHDFCTISLSDLLTPREDIIRRLNSAAEGDFVI
>RLO149|:3299648-3300397 precorrin-3B C(17)-methyltransferase	MSGWVIIAGLGPGRESCITPEVTEAIAQATDIVGYIPYVRRIAPRAGLTLHESDNRVELDRARHALQMAADGRRVVVVSSGDPGVFAMASAVFEALEAGDATWRALDVRVLPGITAMLAASAAAGAPLGHDFCAINLSDNLKPWDLIEKRLRLAVEADFAMGFYNPRSKARPDGFARVLDVLREGCAPERLLIFARAVSTPEQKIDVVRLAEATPEMADMRTVVLVGSSQTRLIERAGDPIVYTPRSVS
>OIHEL45|:c1022546-1023280 Putative precorrin-3B C17-methyltransferase	MSGTLYIAGLGPGDDALVTPEVTEALAQATDVIGYIPYVARVAPREGLTLHPTDNRVELDRATHALQLAQAGARVVVVSSGDPGVFAMASAVFEAVERDPAFESVDIRVLPGITAMLAAAARLGAPLGHDFCAINLSDNLKPWTMVEHRLRMAARADFAMAFYNPRSKSRPHQFAEALEILRAECGPDRLITFARAVTTPEEAFNTVTLGEATPEMADMRTVVIVGNSATRRVGRYVYTPRSAV
>DSS3|:3066410-3067162 precorrin-3B C17-methyltransferase	MSGWLRIVGLGPGSEALVTPEVTAVLEEATDVVGYIPYVARVAERPGLTLHASDNRVEIDRSRHALELAADGHRVVVVSSGDPGVFAMASAVFEAVEAGPRAWRDLDIQVLPGITAMLAAAARAGAPLGHDFCCINLSDNLKPWPLIERRLRLAAQADFAMAFYNPRSKSRPEGFEKTLQILREECEPERLILFARAVSRPDEALRIAQLAEATPEMADMQTVVLVGSSRTRVIERDGTPIVYTPRFTPE
>SSE37|:c2507073-2507828 precorrin-3B C17-methyltransferase	MTARSGWVKIVGLGPGADSLVTLEAQAVLAEATDVVGYIPYVARVADRPGLTKHASDNRVEIARSQHALSMAAEGKRVAVVSSGDPGVFAMASAVFEALEAGPDAWKDLHIEVIPGITASLAAAARAGAPLGHDFCTINLSDNLKPWSLIEKRLRLAVEADFAMAFYNPRSKSRPEGFARVLDLLRETCEPDRLMIFARAVSAPDETLSVVPLSDATPEMADMRTMVIVGSSLTRRIAGTSHVYTPRFVAE
>TM1040|:2326739-2327560 precorrin-3 methyltransferase	VEVDRATQALEMAAAGQRVVVVSSGDPGVFAMASAVFEALEEGAKTQPAWLNLEIRVLPGITAMLAAAAAIGAPLGHDFAAINLSDNLKPWELIERRLQLVGEAGLAMAFYNPRSKSRPHQFERALEVLRAACGDDTLISFARDVTKPGQEILTVPLRDARPEMADMRTVVIVGNRDTRRVGSYVYTPRFAPGHQPGHQPAYHTAANTATKDA
>OA307|:4488098-4490047 precorrin-3B C17-methyltransferase domain protein	MAVISVAPKGRKPSESPKGRKPSESPKGRKPSESPEGRKPIVLALSKSGEPTAHAIASALNCPVHGRENRVGKADAFFANALDHTRDLFAAGIPIIGVCASGILIRGVAPLLADKTTEPPVVSVSDDGRVVVPLLGGHRGANRLARDIADALQGVAAVTTAGDVALGVALDEPPVGYRLQNPDDAKSVMATLLSGGGVTWNGPAIFDVDLPFGKDIELCVTEADEPGSQTRLVYHPQTFALGLGCARNADPEELWNLVNETLHNHDIAQGSIACVASIDLKADEPAILQAAARLGVPLRVFTASELEQQSPRLANPSDVVFAEVGCHGVSEGAALAVAGSAATLMVEKCKTATATCAIAHVPEPITTLSGRSRGRLSVVGIGPGQAAWRTPEVSRLIADAEELVGYGLYIDLLGPLVAGKIRSDFPLGGEEARCRYALEQAGLGKNVALVCSGDAGIYAMGALVFELLDRASNEEGVSDAARRAEIICSPGVSALQGAAA
>RR11|:1735879-1736643 precorrin-3B C17-methyltransferase	MSNTGNGWVVIAGLGPGNEALVTQEVRDAIADATDIVGYIPYVKRIAPRDGLTLHATDNRVEVDRATHALEMAAEGKRVVVVSSGDPGVFAMASAVFEALENNAESHPDWLNLDIKVLPGITAMLAAAAAIGAPLGHDFAAINLSDNLKPWSLIEKRLQLVGEAGLAMAFYNPRSKSRPHQFARALDILREACGADTLITFARDVTKPGQELLTVPLNDATPEMADMRTVVIVGNRDTRRVGNYVYTPRYAAED
>RB2654|:3098914-3100749 cobalamin biosynthesis precorrin-3 methylase	MTPVVLCLNRSGEAVAHRIAGALGAQVHGREGRVDKADAFFPNALDHARDLFAAGTPIIGVCAAGILIRAVAPILADKRTEPPVVAVSDDGGAAIPLLGGHRGANRLAREIADLLGAKAAVTTAGDVALGVALDVPPAGYRLANPEDAKSVMAAMLAGKGARIEGDAIFDIASDPRGGVELVVTEAPVAGGPERLVYYPQTYVLGVGCARNAPVEELRSSVEVMLRDAGIATGAIAAIATLDLKADEPSVNALARAFGVPLKLFTAAELEEMTPRLANPSDVVFAEVGCHGVAEAASLASAGEDAVLSAEKRKTANTTCALAKAPSPIAEPLGRARGHLSIIGIGPGQATWRTPEASRLIQEAEELVGYGLYIDLLGPLAAGKMRSDFPLGGEEDRCRYALEQAGKGKNVALICSGDAGIYAMGALVFELLDRAPDEQGVSDAARRVEVMSTPGVSALQAAAARAGAPLGHDFCAISLSDLLTPRDDIVKRLHAAAEGDF
>Jann|:c2949627-2950379 precorrin-3B C17-methyltransferase	RAVHALQMAAEGHRVVVVSSGDPGVFAMASAVFEAAETGPAEWRTLDIRVLPGITAMLAAAAAAGAPLGHDFCTINLSDNLKPWALIDSRLRLAAEADFAMAFYNPRSKSRPDGFVKTLATLRECCEPGRVMIFARAVSRPDQSLRVTTLADATPEMADMQTMVIVGSSLTRVIARDDAPLVYTPRSVAK
>Dshi|:178678-180483 precorrin-3B C17-methyltransferase	MAVTLVVVAISRAGEDTAHRIAAARGWAVHGRAGRVDRADAHFDNALTHVRDLFAAGVPVVGVCAAGILIRAVAPLLADKTAEPPVVAVAEDGSVVVPLLGGHRGANRIAADLSDLLGGVSAVTTAGDVALGVALDAPPSGYRLANPGDAKSVMAGLLSGGGARLTGEALFDLPAGEGAEIAVTEAPLAGGPDRLVYHPQRFALGAGCARDADPQVLRAQVFEMLAEAGVAPGAVASLNTLGLKADEPAMHALAAELGVPLRVFTAAELEAEAARLATPSEVVFAEVGCHGVAEGAALAAAGPDAVLVQPKRKTATTTCALARAPAPITALRGRARGRVSVVGIGPGQSAWRTPEASRLVAEAEELVGYGLYIDLLGPLAAGKARADFPLGGEEDRCRYALERAGEGRNVALVCSGDAGIYAMGALVFELLDRGPEAQGVSDAARRVEVICAPGVSALQAAAARAGAPLGHDFCAISLSDLLTPRADILRRLRAAAEGDF
>precorrin methylase [Synechococcus elongatus PCC 6301] >gi|56687208|dbj|BAD80430.1| precorrin methylase [Synechococcus elongatus PCC 6301]	IYGLQKRTESADQTYQDFGETIRNLFQQGQTIIGICSAGILIRALAPVLNNKWQEPAVLAIAEDGSSVVPLLGSLQGANQLAQQLAQVLQSHAAITTTGAIRFQTTLLSPPSGYQLAFPSTAKTFIADLLNGQPVRIEGQAAWLKTTRLPFDPEATYCIQVTHQLQQPPPQCLTYYSKNIGIFIQSQDNFDISETISAIDHLLSDNQIAPDAIALIGVPFELANHATLQAIAAKFQVSVRLIRESPTATASDQARRILGSDIQILAENSTIAIAIAEEPIQPEIIGQACGRVSIVGLGPGSAEWLTPEARQMLQHATDWVGYKTYLNLAEPWRSPQTQRHDSDNRVELDRARYALDLAAIGRQVAVISSGDPGIYAMAAAVFEVLETAENLDWQTLDIRICPGISAMQAAAAQVGAPLGHDFCTISLSDILKPWEIIAERITAAAQADFAIAFYNPVSQTRRWQLEAARDLLLAWRSPETPVLLARNIGREKQSIQIIDL
>precorrin-3B C17-methyltransferase [Burkholderia ambifaria AMMD] >gi|115281612|gb|ABI87129.1| precorrin-3 methyltransferase [Burkholderia ambifaria AMMD]	MTTPPAIVILGAGALDIARRIQALYPGARVHGLASRVDADVPFDELGTHLRELYARGLPIVALCAAGIVIRCVAPALADKGVEPPVLAVAEDGSAVVPLLGGLTGVNLIAREIAECLGVVPAITTSGELRFGACVLNPPDGYALADLQQGKRFVSDLLAGAATRIDGAAPWLDDVALPRDDAAAHAIRVTPDAWRGARDELVIHPRSVVVGIDARGVQADASPSLAERIDALLDAHGLARLALAALVAPATLLGDARVEAAAHTLGVPLRFGDVEGVVEGEGVVEGEGVVDGDGDGDGEDDRNTDAAALLASTLRVAHTLRATSDGLACAVAAHPVDPATLGRARGRLTVLGLGPGDTAWLTPAARDALAQATDILGYTTYVTMAGPFRADQRVHGTDNREEMQRARHAFELAAEGRRVAVVSSGDPGVFAMAAAVLEALDEARDPRWAAVELRVEPGVSASLATAAEAGAPLGHDFCAISLSDNLKPWDVIEMRLRHAA
>bifunctional cbiH protein and precorrin-3B C17-methyltransferase [Synechococcus sp. WH 8102] >gi|33633436|emb|CAE08641.1| bifunctional cbiH protien and PRECORRIN-3B C17-METHYLTRANSFERASE [Synechococcus sp. WH 8102]	VTRLIAPLIQGKERDPAVLVLDPKGRWVIPLLGGHSSGAEQRARELAGMLQADAVLTGACATEDRLALDAFGEGWGWRRAGSSTAWRELMQQQACSERLTVAQTSGSTDWQHQHPTLESVTSASEAQVSIGADNQAPCRWHPASLWLGVGCERNTSLALVQRVIREVLAQAGLAEAAVAGLASIDRKADEPALMELGEQRQWPFRTYDATALASVEVPTPSDVVLAEMGTASVAEAAALLAAGEGAVLRQSKVIRHAATGEQGAVTVAVAEARRPFAPSRGELHLIGSGPGDLSLLSGDARQTLARCTAWVGYGLYLDLLEPLRQVHQVRLDGQLTREWDRCAQALSLAQQGARVALISSGDSGIYGMAGLALELWLQQPEQDRPSFQVHPGISALQLAAARAGAPLMHDFCTVSLSDRLTPWPVIEQRLRAAAAGDFVVALYNPRSKGRDWQLAKARELLLEHRRGETPVLLARQLGRSDETHQLTDLSGLEPEQVDML
>precorrin-3B methylase [Prochlorococcus marinus subsp. marinus str. CCMP1375] >gi|33238650|gb|AAQ00715.1| Precorrin-3B methylase [Prochlorococcus marinus subsp. marinus str. CCMP1375]	VVRMIAPLITDKESDPAVVVMDSRAQNIVSLLGGHQAGADELACQLAEDFGGHFVSTGFSRTEENIALDSFGDAWGWRRKGDISDWKNLMILIALKEPIKVEQTSGSLLWKTMEGAINTLEGSKNQKDIPKSHLMKISSQKSPQCCWHPATLWVGIGCERNTSYGLVTRALEAALEEACLAREAIAGLATIDIKYDEPAIKSLRSKYFFPLRLYSAQDLSQIDVPNPSRIVDSEVGTPSVAEAASILAAGERGILKFQKHIYTSNKSEKGSVTIAIAEAIEPFAPTRGELHLVGSGPGDPSFLTNDSRLALARSAVWIGYKPYLDLLEPIRKFDQARIDSFLTNERDRCEQALNLATQGIRVSLISSGDSGIYGMAGLALELWLERPKEDRPEFKVHPGISSIQLAAARIGAPLMHDFCAISLSDCLTPWEQIEERVRAASISDFVIAFYNPKSKSRNWQLQKAFEILLQNKPLHTPIAFARQLGRADETVEVHTIGSFP
>CbiG protein/precorrin-3B C17-methyltransferase [Pseudomonas syringae pv. phaseolicola 1448A] >gi|71556101|gb|AAZ35312.1| CbiG protein/precorrin-3B C17-methyltransferase [Pseudomonas syringae pv. phaseolicola 1448A]	IHGLAERVQNADITYSEFGSTLRQLYQQNTPIIALCAAGIVIRTLAPLLLEKGVEPPVLAVAEDGSAVVPLLGGLGGVNVMARSIANGLGVAPAITTSGELRFGTCLLNPPSGYALGDLELGKRFVSDLLSGEPVRIEGEAPWLEQAQLPEDPQAELTIHVGCALREPAPHELLIYPRSVLVAVSEITAELAMRVRSALHDASIAEQSLACLLTSEEQMANAQLHQAASELGVPVRFDKAGSASEMASRCVPQRLPPLSVDYMAIAVATQPLDVQNIGRGRGRLAVIGLGPGAADLMVPAVKAELARANDVLGYETYVRMAGPFRADQVLHCTDNREEMLRARHAFELAAQGRSVVVVSSGDPGVFAMASAVLEALHESGNPHWHSVELEILPGVSASLATAAQAGAPLGHDFCVLSLSDNLKPWEIIEKRLDLACQADLALAFYNPISRSRPWQLGRALEIVRQHRTPETPVTLGRDIGRPGQTLRVITLGELTPEQVD
>precorrin methylase [Gloeobacter violaceus PCC 7421] >gi|35213114|dbj|BAC90487.1| precorrin methylase [Gloeobacter violaceus PCC 7421]	VVRLIAPLLADKRTDPGVVVIDEAGRFAVSVSAGHIGGADALAERIAALLSATAVLTGAGGRHGLPPVDLLGKAYGWQAGEASDWNRVAALVAAGEPVQVVQECGLDLWRAALPESHPFVDTAAAAGRLWISHRLPTAGTLPTVCWHPRVIWLGVGCERGIAADFLEQSIRQALAGAGLAFEAVAGIASLDIKADEAGLLAVAERHGWPVRFFDAATLARCPVPNPSQAVADCVGTPSVAEAAALLAGEALQLAAPKRVFKAAGAGACTVAAAVAIQEFNPAPGRLLLIGSGPGALDQITPAARAALGAAQVVIGYQLYIDLIRPLLAPTQIVETSPITQEVARAERAIALARRGLAVAVISSGDAGIYGMAGLVFERLARGGWNGQAPAVDVLPGITALQAAAARVGAPLMHDFCAISLSDLLTPWQTICTRLEAAARADFVVALYNPRSASRTQQIAQAREILLAHRDPATPVALVRCAYRPDEQVSLHTLADLPLES
>precorrin methylase [Streptomyces ghanaensis ATCC 14672] >gi|291440421|ref|ZP_06579811.1| precorrin methylase [Streptomyces ghanaensis ATCC 14672] >gi|291343316|gb|EFE70272.1| precorrin methylase [Streptomyces ghanaensis ATCC 14672]	VVRLVAPLLAGKAADPGVVCVDEGGRFAVSLLGGHGGGANDLAREVAGVLGAEPVVTTATDAVGLAGLDTLGLPVEGDVAAVSRALLDGEAVALRAEVAWPLPPLPVADEGAYTVRLTDRLVEPGEGEAVLRPPTLVVGVGASKGAPVEEVLALVEGALREAGLSAASLAELATVDAKAEEPGIVEAARRLGVPLVTYGAEELARIDVPHPSDAPLAAVGTPSVAEAAALVRGGELLVPKRKSERADGGPARATCAVVRRPGRGRLAVVGLGPGARDLLTPRAEAELRRASVLVGLDQYVDQIRDLLRPGTRILESGLGAEEERARTAVEEARRGRAVALIGSGDAGVYAMASPALAEASDDIDVVGVPGVTAALAAGAVLGAPLGHDHVSISLSDLHTPWEVIERRVRAAAEADLVVTFYNPRSRGRDWQLPKALAILAGHRAPTTPVGVVRNASRPDESSRLTTLAALDPATVDMMTVVTVGNTATREVAGRMVTPRG
>precorrin methylase [Thermosynechococcus elongatus BP-1] >gi|22295031|dbj|BAC08859.1| precorrin methylase [Thermosynechococcus elongatus BP-1]	VVRLISPLLTHKSQDPAVCVLAEDGQWIVSLLGGHGAGGDRLCQILSATIGATPILTGASGSQGYFAVDTWGTALGWQRGAGDWNAIASQQAQGKAVQVYQTCGSSLWRTGLSSDQPLEWVSTPPLENAVWITEKVLPASVTSGVAWHPRVLWLGIGCERGTSAALIQQAIDQTLAQGGLSPLAIAGLASIDRKADEVGLCQVAKAHDWPSRWFSAQELAPVTVPTPSAIVAAEMGTPSVAEAAAVLASGGGRLIVPKQIYRQEGERGAVTIAIAQSEREWIPRQGSLSLIGTGPGSLDQLTLAARSALLAADILVGYTLYLELLAPLRRPGQMVAAYAITQERQRAEAAIELAQWGLNVAVVSSGDCGIYGMAGLVLELLAAADITDLPVEVFPGVSAVNAAAARLGAPLMHDFCAISLSDRLTPWPVIKKRLQAAAEADFVTALYNPRSRDRQQQLVDAKAIFLEYRSPQTPVAIVRAAYRPEEHITLTTLGAFEPAT
>cobalt-precorrin-3b c(17)-methyltransferase [Clostridium difficile QCD-63q42]	PGSKDTMTLEAIKAIEDSEAIVGYKTYIKLIEEFIQDKEIIQNGMRQEVDRCKQAVEEAKKGKKVAVVSSGDAGIYGMAGLILELISKEDEDIKVKVIPGVTASIGAAAILGAPIMHDFCHISLSDLMTPWEVIEKRLRLAAEADFVICLYNPRSKGRSEHLSKAFKIMGEFKSGDTPVGVVKDVGREKEEKLVCTFENMDFEKVDMTTMVIIGNKSTYINGELMITPRGY
>precorrin-3B C17-methyltransferase [Porphyromonas uenonis 60-3] >gi|228307390|gb|EEK16404.1| precorrin-3B C17-methyltransferase [Porphyromonas uenonis 60-3]	PGSPEDITPAVHQALREADVVVGYAYYFQFIQEYLHEGAECIDTGMRQERERARLAIERAEAGQTVCVISSGDAGIYGMAPLLYEMCDERGSDVELEVLPGISAFQKAAALLGAPIGHDLCIISLSDLMTPWAIIERRAIAAAEADFVTALYNPKSIKRYWQLERVRELFLKHRSPDTPVGLVQQAGRPDQRVWTTTLRELDTQEVDMFTVLIIGNSQSFLSKGKIVTPRGYYRDKGSDEEKVG
>precorrin-3B C17-methyltransferase [Bacteroides sp. D4] >gi|229433799|gb|EEO43876.1| precorrin-3B C17-methyltransferase [Bacteroides sp. D4]	PGSPENMTPAVIQAVKNSDVVIGYKYYFQFIKPYLEPGTECIDTGMKREKARAEQAFELAEQGKTVCVISSGDAGIYGMAPLVYEMKRERGSRVEIEVLPGISAFQKAASLLGAPIGHDFCVISLSDLMTPWDRIEKRIHAAATADFVTAVYNPKSEGRYWQLYRLKEIFLKEREAETPVGFVRQAGRKEETVTITTLQEFDPEQVDMFTVVLIGNSQSYYREGKLITPRGYYREKTTDATGIG
>precorrin-3B methylase CobJ [Vibrio splendidus LGP32] >gi|218323632|emb|CAV19912.1| Precorrin-3B methylase CobJ [Vibrio splendidus LGP32]	PGAIDLVTPAAQQAVKNADVVAGYKPYVESISTLIDTQEVIQSGMTREWDRAQAAVEEAAKGREVVLVCSGDSGMYAMAPLVLELLEQNVELNAQVELDIIPGITAANACASLVGAPLGHDSCTISLSDLLTPWEVITKRIEAAAMADFAITFYNPRSKKRTQHIETAREILLEHRDPNTPVAIVNAAYRDEQKVTLTTLAEFTKVEFSMNAAVVIGNSNSYRFGDWIVTPRGYTNK
>cobyric acid synthase CobQ [Geobacter sp. M21] >gi|251777045|gb|ACT19626.1| cobyric acid synthase CobQ [Geobacter sp. M21]	PGGLNHMTFEAREAVEKADVVVGYKTYLEFIEPLLSGKEVVSSGMMREVERCSEALAIAATGKTVALVSSGDAGIYGMAGLALELADAPGDGAPSPYPGVDIVIVPGVSAVQAAASVLGAPLMHDFAVISLSDLLTPLDTIRQRLNAAAAADFVVALYNPRSKGRVTQIEEARAILIAARGPEVPVGIVRNACREGEERIVTTLGEMLTHPIDMFSIVIIGNASTRLSDDGRIVTPRGYATR
>precorrin-3b c17-methyltransferase [Escherichia blattae]	PGAVATMTGEAVEALEQAEIIVGYKTYTHLVKSFTGDKQVIKTGMCKEIERCQTAIDLAAEGHNVALISSGDAGIYGMAGLVLELVSQQQRNVEVRIIPGMTASIAAAALLGAPLMHDFCHISLSDLLTPWPVIEKRIIAAGEADFVICFYNPRSRGREGHLARAFELLKGVKDPATPVGVVKAAGRKKQEKWLTTLGEMDFEPVDMTSLVIVGNQTTYVRDGLMITPRGY
>precorrin-3B C17-methyltransferase [Mycobacterium vanbaalenii PYR-1] >gi|119957221|gb|ABM14226.1| cobalt-factor II C20-methyltransferase / precorrin-3 methyltransferase / precorrin-2 C20-methyltransferase [Mycobacterium vanbaalenii PYR-1]	PGDAGWTTPQSRQVLAAATDLIGYGPYLDRVPVRDGQRRHPSDNTDEPARARLACELAEQGRTVAVVSSGDPGVFAMATAVLEEAEQWPDVDVRVVPAMTAAQAVASRVGAPLGHDYAVISLSDRLKPWDIIARRLTAAAAADMVLAVYNPASKTRNWQVAAMRDLLLEHRDADTPVVIGRDVAGPRESVRVVPLGELDPADVDMRCLLIVGSSRTRWHTTTDGADRVFTPRTY
>precorrin-3B C17-methyltransferase [Thermoanaerobacter sp. X514] >gi|242257266|ref|ZP_04802137.1| precorrin-3B C17-methyltransferase [Thermoanaerobacter sp. X513] >gi|256401741|ref|ZP_05469272.1| precorrin-3B C17-methyltransferase [Thermoanaerobacter sp. X561] >gi|166853222|gb|ABY91631.1| precorrin-3B C17-methyltransferase [Thermoanaerobacter sp. X514] >gi|242231223|gb|EES33563.1| precorrin-3B C17-methyltransferase [Thermoanaerobacter sp. X513] >gi|256381828|gb|EEU10023.1| precorrin-3B C17-methyltransferase [Thermoanaerobacter sp. X561]	PGDINDMTLKAYNVLKECDVVVGYTTYINLIKPLIEDKEVISLGMRKEIDRAKKAVELALQGKNVCIVSSGDAGIYGMAGLMYEVVHKENIDLKIEVIPGVTALNAAAAILGAPVMQDFAVISLSDHLVPWQVIEKRLALSAQADFVIVLYNPKSKERPENLMKAQKIIMKYKKEDIPVGIVKNASREGQQVIITTLKEMANYEIDMRTIVIIGNESTYVENGKMVTPRGY
>precorrin-3B C17-methyltransferase [Thermus aquaticus Y51MC23] >gi|218244042|gb|EED10568.1| precorrin-3B C17-methyltransferase [Thermus aquaticus Y51MC23]	PGDLGGLTQRAREALERAQVVIGYSTYVKLLEEMGLLGGKELVRKGMTEELDRAEEALERALSGQRVALVSGGDPGVYGMAAPVLELMEERGFLRVDGGVGLPGRFALGGKEVALEVIPGVTAANAVASLLGSPLAHDTCLISLSDLLTPWPLIEQRLHAAGQGDFVVVLYNPQSKRRDWQLRRSAEILLEYRPKETPAALVKSAYRKRQEVTLTTLEGLREAEAGMLTTVVIGNRQSRFYEGTFLTPRGYALKYD
