# Supplementary material for: Phylogenomic Analysis of Marine Roseobacters
Source: PLoS One. 2010 Jul 15;5(7):e11604. doi: 10.1371/journal.pone.0011604 (PMC2904699; doi:10.1371/journal.pone.0011604)
Supplement: File S2 — Tree topologies with the extended data. The multi-documents have been combined into a single ZIP-formatted file. The trees should be considered unrooted. The tree topologies were calculated in PhyML as described in Methods. Numbers refer to bootstrap values. The tree topology (separate pdf) shows that Roseobacter bacteria form a monophyletic group and was deposited in a document named “high bootstrap”. The other organisms embedded within the Roseobacter clade, or Roseobacter bacteria embedded within other phyla are shown in red (deposited in a document named “inter-phylum”). Individual file name corresponds to gene family code listed in Table S1. The non Roseobacter organism taxonomic name is detailed in the amino acid fasta of the sequences (a document named “sequences”). (4.62 MB ZIP) [file pone.0011604.s008.zip › sequences/ort1116.fasta]

>RD1|:c3694044-3694769 precorrin-2 C20-methyltransferase	MEYPVTTEIPLSDPRYNASLSAFYSECTAHLQKLVEAGEDVVVLCEGDPFFYGSFMHVYTRLKDSLPIEVVPAITGMSAAWTASGAPITWGDDILSTVMGTLDEETLTKAMTEADALVVMKIGRNLPKVRRALAAAGKAERAILVKYASMEGQEICPLAEFGAETLPYFSIIIVHGQGRRP
>RR11|:1735154-1735882 precorrin-2 C20-methyltransferase	MTMSKGKVICAGLGPGDPDLMSVRSHRMISGARHIAYFRKAGRKGQARAIVEGMLAEGVTEHAMEYPVTTEIHFSDPEYNRVLAAFYDQWADTLAEIAQTEDVVVLCEGDPFLYGSYMHLYTRLQGRAEQEIIPGITGMSGCWTASGQPITWGDDVLTVAMATLSEDELAKRAAETDALVVMKIGRNLPKLRRALERAGRADDAWLVERGTMPGQTVQKLSEIEGEVPYFSIVLVHGQGRRP
>OIHEL45|:c1023277-1024014 Putative precorrin-2 C20-methyltransferase	MKMGKVVCAGLGPGDPELMSVKSDRAIRGARHLAYFRKKGRAGQARRIVEGMLRDDVVEYAMEYPVTTELRFDSEEYRAQMVAFYAEWADRLAELSQVHEVVVLCEGDPFFYGSFMHLHTRLQGRAEVEVLPAIPGMVGCWNALDTPFTWGDDVMTVLMGTLPEAELTEHMKRADALVVMKTGRNLPTVRRALAAAGKLDDAWLVERGTMPDQRVAKLADVADDDCPYFAIVLVHGQGRRPEADT
>DSS3|:3065685-3066413 precorrin-2 C20-methyltransferase	MSAGTIYGLGLGPGDPDLMSVKADRLLRGARHVAYFRKPGRSGQARKIVNGMLSEGAVEFPMEYPVTTEIPVTDPRYNQLLSEFYEAAAAHLRTLADAGEDVVVLCEGDPFFYGSFMHLYTRLRDLVPVEVIPAITGMSGAWTATGTPITWGDDVLTVLPGTLPEDVLAARMAETDALVVMKLGRNLDKVVRALKTAGLFERAWIVEYAQMANQQVSRLSEKCSGVTPYFSIIIVHGQGRRP
>ROS217|:2661479-2662180 cobalamin biosynthesis precorrin-2 methyltransferase	MAGKLYGVGLGPGDPELMTLRAHRLISGAQVVAYPTLAGGESFARAIAAGAIAPGAREIVMDVPMSVERAPAQAAYDRGAVEIAGALDGGQDVVCLCEGDPFFYGSFMYLFARLSARYEVEVVPGVTSIAACAARAGRPLVARNERLTVLPGPLPEAELRARIEGAESVAIMKVGRHLAKIRAVIDDLGLTAQAVYVERASLPEEVVCSLAQAPEKAPYFSMILLTKGADPWL
>SKA53|:c1981542-1982246 cobalamin biosynthesis precorrin-2 methyltransferase	MVTGVLYGVGLGPGAPDLITLRAARLIEGAAVVAYPTLAGAASFARAIAADLIAPDAREIVMDVPMSVERAPAQAAYDAGAVQIAAALDAGQDVVCLCEGDPFFYGSFMYLFARLSGRYRVEIVPGVTSITACAARAGRPLVARNERLTVLPGPLPEEELRARIDGAESVVIMKVGRHLTKIRTVIADLGLTDMAVYVERATLPDEVVLPLADAPAAAPYFSMILLTKGADPWL
>Jann|:c2950376-2951113 precorrin-2 C20-methyltransferase	VEFAMEYPVTTEIPLSDPRYNEVLSEFYETCTQHLCSLSSNGEDVVVLCEGDPFFYGSFMHLYTRLKATCDVRVVPAITGMSAAWTASGAPITWGDDILSTVMGTLDEATLTDAMGRADALVVMKIGRNLPKVRRALTASGKADRAVLVEYASMEAQTVRALSEFDGETLPYFSIILVHGQGRRP
>SSE37|:c2507825-2508559 precorrin-2 C20-methyltransferase	MTARHGTLFGVGLGPGAADLMTVRADRLIANARHVAYFRKAGRTGHALTIAAPLLAKDAIHFPMEYPVTTEIPLQDPRYNEVLSEFYAQVTMHLRQLLLSGEDVVVLCEGDPFFYGSFMHLYERLKDTVRVEVVPAVTGMSAAWTASGAPITWGDDVLTVLMGTLPSETLIQRMTDADAIVVMKIGRNIGKIRHALREAGKYDRAWLVEYAAQEGQTVQRLAEAEDRVTPYFSIVLVHGQGRRP
>OB2597|:c2118305-2119015 precorrin-3B C17-methyltransferase	MSGQAGRLIGVGLGPGDPDLLTLRAARLIGGARVIAYPALAGGDSFARSIVAELIPDGCREIVMDVPMTVERGPAQAAYDRGAREISAALETGADVICLCEGDPFFYGSFMYLHARLADRFTVEVVPGVTSLSACAARAGLPLVARNQQLTVLPGPLPAADLRDRIGRAEAFAIMKVGRHLGKIRAVLAEVGLLERAVYIARVGLPDEHVCALADAPDRAPYFSMVLVGQEEDPWL
>RLO149|:3298926-3299651 precorrin-2 C20-methyltransferase	MTGVLYGVGLGPGDRELMSVKSDRLVRETRNIAYFRKKGRAGRARTIVDGMLRDDVVPFAMEYPVTTEIPLSDPRYNAALSAFYTDCTTHLQTLVQAGEDVVVLCEGDPFFYGSFMHVYTRLKDSLPIEVIPAITGMSAAWTASGAPITWGDDILSTVMGTLDEETLTNAMTQADALVVMKIGRNLPKVRRALAAAGKAERAILVKYASMEGQEICPLAEFDAETLPYFSIIIVHGQGRRP
>TM1040|:2326011-2326742 precorrin-2 C20-methyltransferase	TEYPMEYPVTTEIHFSDPEYNRQLAAFYDQWADTLAEIAATQTVVVLCEGDPFLYGSFMHLHTRLEGRAEVEIIPGITGMSGCWTATGQPITWGDDVLTVAMATLSEDELTQRIRQTDALVVMKIGRNLPKLRRALEAAGRLQDAWLVERGTMPAQTVQKLTDVDGEVPYFSIVILHGEGRRP
>OA307|:4487406-4488107 precorrin-2 C20-methyltransferase	MSGTLYGVGVGPGAPDLMTLRAARLIEGAGVIAYPTLAGAASFARSIAADLIPAGAREIIMDVPMTLDRAPAQAAYDAGAAQIADALIAGDDVVCLCEGDPFFYGSFMYLHARLNTQFTVKVVPGVTSVTACAAEAGRPLVARNERLTILPGPMDEAALRERIAGAEAVAIMKVGRHLPKLRAVIEDLGLTDHATYIERATLPEQVVTPLRGAPEKAPYFSMILLTKGADPWL
>RCCS2|:c1257413-1258132 cobalamin biosynthesis precorrin-2 methyltransferase	MEPGEAMTGVLYGVGLGPGAPDLMTLRAARLIKGAAVVAYPTLAGADSFARSIAADLIAPGVREIVMDVPMSVERAPAQAAYDKGAIEIAAALDAGQNVVCLCEGDPFFYGSFMYLFARLSETYQTEVVPGVTSVTACAAAACMPLAARNERLTVLPGPLPEDELRARIEGAESVVIMKVGRHLAKIRGVIDALGLTADAMYVARATLAEEVVLPLADAPEKAPYFSMILLTKGADPWL
>EE36|:480240-480956 Putative precorrin-2 C20-methyltransferase	MGKVICIGLGPGDPELMSVKAHRLLTGAQHVAFFRKPGRRGQARTIVDGIIAETAVEHAMEYPVTTEIHFSDPEYNRLLSAFYDDWADRLTDLAQSEDVIVLCEGDPFFYGSFMHLHSRLQGRAEVEIVPGITGMSGCWTATGHPITWGDDVLTVLMATLDEEELATRAANTDALVVMKIGRNLDKLKRALTKAGRLQDAWLVEKGTMAGQTVQKLTEVPADVPYFSIAIVHGQGRRP
>Dshi|:177986-178687 precorrin-2 C20-methyltransferase	MSGTLYGVGLGPGDPELLTLKADRLIRGARVVAYPALVAGDSLARGIAAAAIPEDAREIRIEVPMTPARAPAQAAYDAAAAEIAAALAAGEDVVCLCEGDPFFYGSFMYLHARLADRFAVEVVPGVTSMTACAARAARPLVARNEMLTVIPGPLPEAALAEALRAADTAVIMKVGRHLAKIRRVLEAEGLAAQAVYLERATLPAERALPLAEAPDPAPYFSMVLVTKGADPWL
>RB2654|:3098216-3098917 precorrin-2 C20-methyltransferase	MTGTLIGVGLGPGDPDLMTLKAARAIGAADVVAYPALPDTDSFARSIAADLIRPDAHEIVIEVPMTKSREPAQAAYDLGADRIAEALEAGRNVAVLCEGDPFFYGSFMYLHARLAARFPVEVIPGITSVSAGAARAAAPLTARNEVLTVLPGPLDSDTLAARISDADSIVIMKVGRHLARIRDVLDAQGLSDRAVYIERATLSAERILPLAQAPDPAPYFSLILVTKGSDPWL
>RGBS107|:c2569822-2570550 cobyrinic acid a,c-diamide synthase	MTVSKGKVICAGLGPGDPDLMSVRSHRMISGARHIAYFRKAGRKGQARAIVEGMLADGVTEHAMEYPVTTEIHFSDPEYNRVLGEFYDQWADTLAEIAQDEDVVVLCEGDPFLYGSYMHLYTRLQGRAAQEIIPGITGMSGCWTASGQPITWGDDVLTVAMATLSEDELAKRAAQTDALVVMKIGRNLPKLRRALERAGRAEDAWLVERGTMPGQTVQKLSEIDGEVPYFSIVLVHGQGRRP
>precorrin-2 C20-methyltransferase [Agrobacterium vitis S4] >gi|221735929|gb|ACM36892.1| precorrin-2 C20-methyltransferase [Agrobacterium vitis S4]	MTGKLYGLGLGPGDPELMTLKAHRILTSAPVVAYPAPDTGASFARQIAAPYLRADQLEVPMIVPMRVERYPAQEIYDAAAVTLSHHLDAGSDVAVLCEGDPFFYGSFMYLFERLAHRYPTEVVPGVSSMMAAAAAYGRPLAARNDVLTVLPGPLENDVLRARIESASAVAIIKLGRHFPRIRALIDAMGLTANAGYVERVSLHSERLLPLGDVAEDVAPYFSMILIYKGAEGW
>Precorrin-2 methylase [Burkholderia glumae BGR1] >gi|237876636|gb|ACR28969.1| Precorrin-2 methylase [Burkholderia glumae BGR1]	GRLFGIGVGPGDPELLTLKAVRLLRAAPVVAYFVAKGKKGNAYGIVEAHLGETQHQLPLVYPVTTEALAPPLSYERIIADFYDTAAEVVAGHLDAGRDVAVICEGDPLFYGSYMYLHDRLAQRYETEVVPGVCSMLGGAAVLGVPLVYRNQTLSVLSGVLPADQLRARLEQADAAVVMKLGRNFDKVRRVLEELGLAKRALYVE
>putative precorrin methylase [Streptomyces sp. SPB78]	MSGKLYGVGLGPGDPSLLTVRAVEVIGEADVIAYHSARHGRSIARGIAERYLREDHVEELLVYPVTTETTDHPGGYRGALEEFYEEAAARLAAHLDAGRTVAVLAEGDPFFYGSYQHMHKRLAHRYETEVVPGVTSFAAASARLGRPLVEGEEVLTVLPGTLPEEELAARLAATDSAVVMKLGRTFPKVRRALESSGRLDEARYVE
>precorrin-2 C(20)-methyltransferase [Pseudomonas fluorescens Pf-5] >gi|68348460|gb|AAY96066.1| precorrin-2 C20-methyltransferase [Pseudomonas fluorescens Pf-5]	GRLIGLGVGPGDPELITLKALRLLRESPVVAYFVAKGKKGNAFGIIEGHLQQAQTLLPLVYPVTTEVLPAPLSYEQVISDFYDSASEELAQHLDAGRDVAVICEGDPFFYGSYMYLHDRLAERYQAEVVPGVCSMLGGASVLGAPLVYRNQSLSVLSGVLPHEELKRRLADADAAVVMKLGRNFPKVRQVLEELGLARRALYVE
>cobalamin biosynthesis protein CobI [Mycobacterium abscessus ATCC 19977] >gi|169241251|emb|CAM62279.1| Probable cobalamin biosynthesis protein CobI [Mycobacterium abscessus]	GVLWGVGLGPGDPELVTVKAARVIGDADVVAFHSARHGRSIARSIAEPYLRPGQIEEHLVYPVTTETTDHPGGYRGAIDDFYEESANRIAAHLDSGRNVALLAEGDPLFYSSYMHMHRRLTDRFDAVIIPGVTSFSAASAATGTPLVEGDEILTVIPGTLPADEITRRLGDSHAAVIMKLGRSYGAVRQALDASGLLDRAYYVERASTPGQRVLPAAEVDPASVPYFSLVLV
