# Supplementary material for: Phylogenomic Analysis of Marine Roseobacters
Source: PLoS One. 2010 Jul 15;5(7):e11604. doi: 10.1371/journal.pone.0011604 (PMC2904699; doi:10.1371/journal.pone.0011604)
Supplement: File S2 — Tree topologies with the extended data. The multi-documents have been combined into a single ZIP-formatted file. The trees should be considered unrooted. The tree topologies were calculated in PhyML as described in Methods. Numbers refer to bootstrap values. The tree topology (separate pdf) shows that Roseobacter bacteria form a monophyletic group and was deposited in a document named “high bootstrap”. The other organisms embedded within the Roseobacter clade, or Roseobacter bacteria embedded within other phyla are shown in red (deposited in a document named “inter-phylum”). Individual file name corresponds to gene family code listed in Table S1. The non Roseobacter organism taxonomic name is detailed in the amino acid fasta of the sequences (a document named “sequences”). (4.62 MB ZIP) [file pone.0011604.s008.zip › sequences/ort1117.fasta]

>TM1040|:2328500-2329525 Precorrin-6y C515-methyltransferase subunit CbiE	KLEDTLCLGLHAAPFARLRPLLEAGQRVLCTLRDGAAAAELAAYLCEIGFGASSLTALERLGGPHARIRHTTAAGFDLPEVDAPVLAAIDARGQGLPQASGLEDTLFASDGQITKRPVRALTLSALAPRRGAHLWDIGGGSGSVSVEWCLAAQGATATTFEARADRLENIRRNRRDFGLEHRLTPVEGRAPDVLKNQPLPDCVFIGGGGSEALLNYLWQILPQGTRLVANGVTLETETLLMQAHARLGGHLLKVEIAEAGPLGTLRGWERARPVIQWSVTR
>OB2597|:c2119012-2120214 CobL, precorrin-6Y C5,15-methyltransferase	MSAAWLHVVGIGEDGMAGLLPATRAVVEAAEVIVGGDRHHRLSDAVTAERVAWPHPFDALIDTLRGLRGRRVVVLATGDPLWFSVGARIGRSIPPDQIVYHPQLSAFQLASARMGWSMADLETLTVHGRPVEQMIAFIQPDARLLILTTGGDTPGRIARFLTERGFGRSTMTVLANMGGEAELRVEGLAESWSHEVPAFNTLAVDCVAAPDAALLPRVPGLADDLFQSDGTMTKREVRAVTLAKLMPMRGALLWDIGTGCGSVAVEWMRAARYARAVGIEPRADRRAMAAENALALGVPGLQLIEGEAPAALAGLDRPDAVFIGGGLSEAAFATAWDRLKPLGRLVANAVTIESEQVMLALQARHGGELAKLQVARAEAVGRLSGWRPAMPVTQWSLVKR
>RGBS107|:c2567141-2568325 Precorrin-6y C5,15-methyltransferase, subunit CbiE	MSNPWLTIIGLGENGLEGLGDASRKALAGAEVIIGGPRHLELAGAGAKGQPWPVPFSIEPVLAARGRRVAVLASGDPFWHGAGGSLMRDLEAGEWVSHPAPSCFALAANLLGWKLEEVLCLGLHAAPYARLLPLLGRGVRVICTLRDGAAPAELAAWLVANGQPDARLHVMERLGGPKERLFHATAEAWDLPPGGAPVLMAIEAMRPGLPQVSGLTDDLFASDGQITKRPIRALTLSALAPRAGELLWDIGGGSGSVSVEWCLAARGAQAITFEPRESRLENICANAAAFGLDHRMRAVAGKAPDVLQDHPLPDCVFIGGGGSQALLDHLWEILPEGTRLVANGVTLETETLLMQAHAARGGHLLKAEIAEAGPLGTMRDWRRARPVIQWSVTR
>SKA53|:c1982290-1983492 CobL, precorrin-6Y C5,15-methyltransferase	MSDAWLHIVGIGEDGMAGLVPATRAVVEAAEVIIGGDRHHVLAENLTAERLAWPHPFDALISTIRGLQGRRVVVLATGDPLWFSVGARIGRAIDPAQIVYHPQLSAFQLAAARMGWSLPDVETLTVHGRPVEQMIAFIQPDARLLILTTGAETPAQIAAFLAARGFGQSRMTVLAAMGGKDEARFDGVAETWAHDVPAFNTLAVECIAAPDAALLPRVPGLADELFQSDGTMTKQEIRAVTLAKLMPMRGALLWDIGCGCGSVAIEWMRAARYARAIGIEPRADRRAFAAANALALGAPKLELIDGMVPQALHGLDAPDAIFIGGGLSRETFNAAWAALRPLGRLVANAVTLESEAELIALHKTHGGDLVKLSVHRAEPVGRLTGWRPLMPVTQWSLVKR
>OA307|:4486109-4487338 precorrin-6y C5,15-methyltransferase (decarboxylating), CbiE subunit domain protein	MVNAPVQAPVQAPWLHIVGIGEDGMDGLVPATRAVVEAADVIIGGDRHHTLSINPTATRIAWPSPFDAMIETLQTLKGKRAVVLVTGDPLWFSVGARIGRAIPANELVYHPQLSAFQLAAARMGWSLADVETLTVHGRPVEQMIAFIQPDQRLIVLTTGADTPTQIAKFLTERGFGNSKMTVLAAMGGANEQRFDGPADGWSHTVPAFNTLCIDCIAAPDAALLPRVPGLADSLFVSDGTMTKQEVRAATLAKLMPMRGALLWDIGTGSGSVAIEWMRAARYARAIGIEPRADRRAMAAQNALALGAPKLELIDGTVPYALDGLDAPDAVFIGGGLSRETFDAAYAALRPLGRLVANAVTLESEAELIALHRDHGGDLVKIQTHRAEPVGRLTGWRPSMPVTQWSLIKR
>SSE37|:c2505042-2506247 Precorrin-6y C5,15-methyltransferase, subunit CbiE	MSEIQSDPWLTIVGVGEDAGLTPAALAAISRAEVVMGPPRHLALLAEVLAETRAEIKPWPVPFADGVIKLMALEGRRVVALASGDPFWFGAGSVLADRLPQGAWRAIPGVSVFSLAASRLGWRLEGTICLGLHAAPLTRLALHLAPGRRLIVTLRDGAAVGDLAEYLRAADFGATVMHVMEALGGPRERLRSVTAETCALDDVDHPVCVALEPLGEALPLATGRPDTTFDNDGQITKRPVRALTLSALAPRPGEHLWDIGGGSGSIGIEWLMCDPLMRATAVEADPARAARIRSNAAALGMDRLQVVEGRAPDALDGLPAPDAVFVGGGLSQALLDRLDTLAPGARLVTNAVTLESEALLARAHAERGGSLLRIELSDAVPLGTRRGWKSGYPIVQWSVTL
>DSS3|:3067886-3069085 precorrin-6Y C5,15-methyltransferase (decarboxylating)	MSDAPWLSVIGMGEDGLDGLPPASRQALDAAEVIMAPPRHLSLLPEGPQERIAWPVPYSDGLEILSGLRGRHVAVLASGDPFWFGAGSVIARHFDAGEWRALPGVSTFSLAAARLGWPLEKTLTLGLHAAPLTRLRPYLASGLRALILLRDGAAVSELSRYLDQTGFAATRLHVMEALGGPRERLQTLSLAEAQAGDFAHPVCVGVEVAGEGRAIPKASGRPDAIFETDGQITKRPVRALTLSALAPQRGEHLWDIGGGTGSIGIEWLMSDSTLRATTVEPRADRAARIRANADALGQDHLRVVEGSAPEVLGSLARPDAVFIGGGLSTALLEWLFAELPAGTRLVANAVTLESEALLALWQADKGGELLRIELAQSAPLGPRRGWKSAYPVVQWSVTL
>RD1|:c3691369-3692568 precorrin-6Y C(5,15)-methyltransferase (decarboxylating)	GIGLLASLRGQNVVVLASGDPFWFGAGSVIAREFEAGEWRCLPAPSTFSRAASHMGWAIDQTICLGLHAAPLTRLRPYLAPHLQLVVFLRDGDAVHALAQYLQGEGFGESELTVMEALGGPREKCTPLRADDMQPRTFQHPVCVAVKPKGAGAVMPVAAGLPDAFFDTDGVMTKRPVRAVTLSSLAPKPGELLWDIGGGSGSIGIEWLLAHQACRAISVEPRADRVGLIEHNAAALGVDRLRVVHGEAPDVLTGLPSPDAVFIGGGLSAEMMDALEGLLPVGTRVVANAVTLEAERLLAETHARKGGELLRIDVSTAQPLGAKTAWKPSYPLVQWSGVR
>ROS217|:2660214-2661425 CobL, precorrin-6Y C5,15-methyltransferase	MTGGMDPWLHIVGIGEDGMAGLLPASRAIVETAEVIVGGERHHQLSEAVRAERIAWPSPFDALTDLLAGLRGRRVVVLATGDPLWFSVGARIGRSLPPSEIVYHPQLSAFQLAAARMGWSMADLETLTVHGRPVEQMIAFIQPDARLLILTTGAETPAHIARFLTERGFGQSRLTVLANMGGADEARFDGLAESWAHVVPPFNTLAVECVAAPDAALMPRVPGLADDLFQHDGTMTKREVRAATLAKLMPMRGALLWDIGTGCGSVAVEWMRGARYARAIGIEPRADRRAMAAANALALGVPRLELIEGRVPEALQGLDAPDAVFIGGGLSEAVFDAAWAALRPLGRLVCNAVTLESEAVLVALYKRHGGDLVKLQVNRAEPVGGLTGWRPLMPVTQWSLVKR
>RB2654|:3097014-3098219 CobL, precorrin-6Y C5,15-methyltransferase	MTQPWLHIVGIGEDGMDGLTPAARAVVEAAEIIVGGDRHHTLSNVGRAERVSWPSPFDALIEQLQSYKGKRVVVLATGDPLWFSVGARIGRSIPADEITFHPQLSAFQLASARMGWSMADLETLTVHGRPVEQMIAFIQPDARLLILTTGAETPGQIARFLTERGFGRSPMTVFANMGGENEKRFDALAEAWDHEVPAFNTLAVECVAAPDAALLPRVPGLADELFQHDGTMTKREVRALTVAKLMPMRGALLWDIGTGCGSVAVEWMRAARYARAIGIEPRADRRALAAANALALGVPQLRIVDGTVPEALDGLEAPDAVFIGGGLSEETYATAWSALKPLGRLVANAVTLESQAVLTELYHAHGGELVQLSVSRADTLGPQSTGWRPFRPVVQWSMVKR
>RLO149|:3301127-3302326 precorrin-6Y C(5,15)-methyltransferase (decarboxylating)	MTKAPWITIIGLGEDGPDGLPPASHKALAAAEVIMAPRRHLSLLAETTARLIEWPVPFSDGIGLLASLRGQQVVVLASGDPFWFGAGSVIAREFEAGEWRCLPAPSTFARAASHMGWAIDQTICLGLHAAPLTRLRPFLAPHLQLVVLLRDGDAVHALTQYLQGEGFGESELTVMEALGGPREKCTPLRADDVQPRAFQHPVCVALKPKGAGAVLPVAAGLPDAIFETDGVMTKRPVRAVTLSSLAPKPGELLWDIGGGSGSVGIEWLLAHRACRAISVEPRADRVGLIEHNAAALGVDRLRVVHGEAPDVLTGLPSPDAVFIGGGLSAEMMDALEGLLPAGTRIVANAVTLEAERLLAETHAIKGGELLRIDVSTAQPLGAKTAWKPSYPLVQWSGVL
>Dshi|:176787-177989 precorrin-6y C5,15-methyltransferase (decarboxylating), CbiE subunit	MTAPWLHIVGIGEDGMAGLLPATRAVVEAAEVIVGGERHHQLSASVTAERIAWPHPFDALIDTLTGLAGRRVVVLATGDPLWFSVGARIGRAIPPGEITYHPQLSAFQLAAARMGWSLADVETLTVHGRPVEQMIAFIQPDQRLLILTTGAETPAQIAQFLTERGFGQSRMTVLAAMGGGDEARFDGVAETWDHVVPPFNTLAVECIAAPDCALLPRVPGLADDLFTHDGTMTKREVRAVTLAKLMPMRGALLWDVGTGCGSVAVEWMRGARYARAIGIEPRADRRAMAAANALALGVPKLQVIEGTAPGAFAGLEAPDAIFLGGGLSAEVFDAAWAALRPLGRLVANAVTIESEQVLVALHKTHGGELSKLSVQRADAVGPRLGWRPFMPVTQWSLIKR
>Jann|:c2947701-2948900 Precorrin-6y C5,15-methyltransferase, subunit CbiE	GIDVLRGHGGRPVAVLVSGDPFWYGAGRAMSKAFGRDAWRAIPVPSVFSLVSSRMGWPIEDTLCIGLHARPFEQLRAKLAPGRRIIATLRDGPAVSGVAHFLRDTGFGGSTLTVCEAVGGPREVVTQVSVAEALKGGFSHPVTVAVELHGTGEVIPLASGRPDALFQTDGVMTKRPVRALTLSALAPRAGEHLWDIGGGSGSIAVEWALADRTCTATVVETRADRVALIRANVESFGLTDQVTVLEGMAPGAMADAPPANAVFIGGGLSPEMLQFVTALPKGTRVVANAVTLEAEAHLAQAQGSFGGDLMRIEIAHAQPLGPKRGWTSAYPVVQWSVTL
>RCCS2|:c1258111-1259313 SAM (and some other nucleotide) binding motif:Uroporphyrin-III C/tetrapyrrole (Corrin/Porphyrin)	MADPWLHIVGIGEDGMDGLVPATRAVVEAAEIIIGGERHHTLTENLTAARLAWPHPFDALISTIEDLRGKRVVILATGDPLWFSVGARIGRAIDPSEIIYHPQLSAFQLAAARMGWSLPDVETLTVHGRPVEQMIAFIQPDAQLLVLTTGAETPAQIAAFLTARGFGKSKMTVLAAMGGKDEARFDGLAEDWDHTVPAFNTLAVHCVAAPDAALLPRVPGLADDLFQSDGTMTKQEVRAATVAKLMPMRGALLWDIGCGCGSVAIEWMRAARYARAVGIEPRADRRAMAAANALALGVPKLVIIEGSVPDALDGLDAPDAIFIGGGLSRETFDAAWAALRPLGRLVANAVTLESEAALIDLHKTHGGNLVKLSVHRAEPVGRLTGWRPLMPVTQWSLVKR
>OIHEL45|:c1020641-1021822 Putative Precorrin-6y C5,15-methyltransferase	MGDPWLSIIGMPDDSADALPPASRAALAQAEVIFGGPRHLERGAAGTRGRAWPVPFSVEPVLAERGKRVAMLVSGDPFWFGAGGSIVGALDPSEWRSLPAPSTFSLVTNALGWRLEEVTCHGLHAAPLAQLRGALRPKGRMICLLRDGDAPAALAQFLCEQGAGAAQMHVAERLGGPDARLRTVQADRFDLTDVQAPVAVGVELPEGIGLPRTPGLPNDCFASDGQITKAPVRALTLSALAPRPGDLLWDIGAGSGSVSVEFCLAGGHSIAFEQHAARVENITRNIADFGLNARMQVTHGRAPEVWAGHPLPDVVFVGGGGNAALYDALLPALPAGTRLVANGVTLETEALLAQLHAAHGGSLFRIELAQAAPLGTMRGWQPLRPVVQWSVTL
>RR11|:1737391-1738590 precorrin-6Y C(5,15)-methyltransferase (decarboxylating)	MSDGLSKHWLTIVGLAEDGLEGLGDASRKALAEAEVIFGGPRHLELVDAGSKGQPWPVPFSIEPVLAARGRRVVVLASGDPFWHGAGGSLARHLEDGEWLSHPVPSTFALAANHLAWKLEEVLCLGLHAAPYARLRALLGNGTRVICTMRDGDAPAELAAWLTAEGFGASTLTVMECLGGPRQRVRFATAEGFDLQSIQAPVAVAVEAAGSKGLPQASGLADDLFASDGQITKRPIRALTLSALAPRAGELLWDIGGGSGSVSVEWCLAARGARAITFEPRESRLENIRANAAAFGLDHRMQAVLGKAPDVLQGQPLPDCVFIGGGGSQALLDHLWDILPAGTRLVANGVTLETETLLMQAHAARGGHLLKAEIAEAGPLGSMRDWRRARPVIQWSVTR
>EE36|:482414-483610 Putative Precorrin-6y C5,15-methyltransferase	MADPVAAWVTLIGLGEDGLGGLTDASRKALAEADVIFGGARHLALCAAGARGREWPLPFSVAPVLEHRGRAVVVLASGDPFWHGVGGSLAQVLDASEWRCFPAPSCMTLAAARLGWRLEEVTTLGLHAAPFEVLLPHLAAGARLICTLRDGAAPATLAGYLTAQGFGASRLTVMEALGGPREIARTADAATFDLDGVAAPVVVAIAVSGSAGISHAPGRPEALFAHDSQITKSPMRALTLAALAPRAGELLWDVGGGSGSVSVEWCLAAPHAQSIAIEPRESRCDNITENARRFGLAGRMRCVQGTAPDALADLPLPAAVFLGGGASEDVLQAIWDRITPGTRLVANAVALETQALLIRWHGMHGGQLLRIDLAQAAPLGTMQGWHPSRPQLQWSVTR
>precorrin-6Y C(5,15)-methyltransferase [Pseudomonas fluorescens SBW25] >gi|229360018|emb|CAY46872.1| precorrin-6Y C(5,15)-methyltransferase [decarboxylating] [Pseudomonas fluorescens SBW25]	SPWLTVVGIGEDGFKGLGRNARHALLRATRIIGGQRQLDLLPVCIRGERQVWPSPFSLEPVLARRGEPVCVLASGDPMFYGVGASLARQVAADELLILPAPSSVSLAAARLGWPLQEVVTLSVVARPLAALNAHLASGVRLLVLSNDGRSPALIASLLSESGFGASRVSVFEHLGGADEQRIDGLAHSWEHTSVADLNLVAIDCLADAHTARLSRLAGLPDSAFKHDGQLTKRDVRAMTLARLAPMPGELLWDVGAGSGSIGIEWMRTHPSCRALAIEADEGRQGLIEHNRDALGVPGLQLIRGKAPAALLGLEAPDAIFIGGGVTRDGVLDTCWQQLRPGGRLVANAVTLQSEMTLMNWRAQHGGELTRIHIAQAQPLGEFDTWRQALPITLLEVVK
>putative methyltransferase [Streptomyces roseosporus NRRL 15998] >gi|239989286|ref|ZP_04709950.1| putative methyltransferase [Streptomyces roseosporus NRRL 11379] >gi|291446297|ref|ZP_06585687.1| precorrin-6Y C(5,15)-methyltransferase [Streptomyces roseosporus NRRL 15998] >gi|291349244|gb|EFE76148.1| precorrin-6Y C(5,15)-methyltransferase [Streptomyces roseosporus NRRL 15998]	GIGADGWAGLSGTAREALRGAEVLIGGARQLDLLPPECAGARVAWPSPLRPAVPRLLAEHGERRIAVPASGDPMFYGIGRALAEERGPEGLRVFPHPSSVSYACARLGWPLEDTEVVTLVGRPAARLAASLYEGRRLLVLSADASTPATVAALLTDRGFGPSRVRVLEQLGGEDEAHVEGIAEAWAHEPGDRLNVVAIECRASAEALRLGAVPGLPDAAYEHDGQLTKRHIRAATLGTLAPAPGELLWDVGGGSGSIAIEWLRAHRSCRAVSVERDPVRAERITRNAERLGVPGLRVVTGPAPTALAGLDVPDAVFIGGGLTAPGLLDACWEALRPGGRLVANTVTLESEALLAERHKAYGGELVRLSVAHAVPVGGFTGWRQAMPVTQWSVTK
>precorrin-6y C5,15-methyltransferase (decarboxylating), CbiE subunit [Burkholderia phymatum STM815] >gi|184194346|gb|ACC72310.1| precorrin-6y C5,15-methyltransferase (decarboxylating), CbiE subunit [Burkholderia phymatum STM815]	WLTVVGMGDDGFAGLGKAARRALIDASVIYGGERHLSMLPACLNAVREPWPQPFDIAPVLARRNTPVCVLASGDPMFYGVGATLARQVPADELRVLPAPSSVSLAAARLGWALQDVPTVSLVGRPLAALQTHLHEDARVFVLSADGTTPAAVAAWLGERGFGATRMIVMEHLGSEAERAIDARAHEWSIGETAALNLIALECRRAAPDAPRLPLTPGLPDNAFRHDGQLTKRDVRALTLGRLAPAPGELLWDVGAGCGSIGIEWMRSHASCRAIAIEANGERQGFIEHNRDALGVPGLQLIAGKAPAALQDLPAPDAIFIGGGVTVEGVLDTCWRALKSGGRLVANAVTLEGEAALIAWRAQHGGTLTRIALAEAQPLGGFETWRSGLPVT
>precorrin-6Y C5,15-methyltransferase CobL [Mycobacterium abscessus ATCC 19977] >gi|169241248|emb|CAM62276.1| Probable precorrin-6Y C5,15-methyltransferase CobL [Mycobacterium abscessus]	VVGIGADGVDGLSARSRRELHRASVIFGSLRQLELLAEESLVAECRVWPSPLLPALPTMFDGLGDVHVLASGDPMLHGIGTTLTRLFGAQRVDVHPHISSVSLACSRMGWAVNDIEIISLVNAPARSARRFGGRAVVLSRNAGTPRELAQTLSESGLGDSRLTVWEQLGGAGEHSFGGVARSWDHPLGDALNVIAVEYVPAEEVAILPLVAGLPESVFEHDGQITKHEIRAVTLAALGPRPGQRLWDVGAGSGSIAVEWSRSGTGCSASAFEIEPSRRASIAANATKFGVDIDVFGAAPDDFEQAVAPDVIFVGGGVTQPGLLEACWERLPIGGRMVVNAVTAESEALLLRWYCRYGGELRRYRVEDAAPLGGFTSWRSRLPVVQWSTEK
>CbiET protein [Bacillus megaterium DSM319]	IKIIGIGDDGKLSLLPMYEKWIYESDVLVGGKRHLDFFQDFKGEKVAIEGGLFSLVERLKNEEGNVVVLASGDPLFYGIGSYLSTKLDVEIYPYLSSIQLAFSRLKERWQDAYFTSVHGRSIKGLAQRIDGHKKVAILTDEQNSPSALANYLLSFGMTEYKMFVAENLGGETERCQLLSLEEAANQLFSPLNVVILKQVEKSPVWPLGIEDDEFIQRKPDKGLITKKEVRTLSISALQLKKDSVVWDIGTCTGSVAIEAAKIAREGQIFAVEKNEADLENCRENLLKFRVDAHTVHGKAPEGLSEFADPDAVFIGGTAGGMETILDVCCSRLNAGGRIVLNAVTVENLAEAMKAFKERGFETAVTLAQISRSKPILHLTRFDALNP
>precorrin-6y c5,15-methyltransferase [Thermosynechococcus elongatus BP-1] >gi|22293893|dbj|BAC07725.1| precorrin-6y c5,15-methyltransferase [Thermosynechococcus elongatus BP-1]	IHVVGIGLDGLPGLAAAVQQIIDSATLLVGSDRHLQLIPQGDTPRLSLGNFNASLKAIQTHLDTTANPQVVILTSGDPLFYGLGRWLLEVFAPDQLTFHPHLSAVQLAFSRLKLPWQDAVIYSAHGRDLAGLVPLLQRGVEKIAIYTDGEANIAAISRLYQALHIPVTYRAWVCQALGSAEEAILPWDLAQPVTALPPVHPLNLVVLLRQPQRLPPREQPIVGLGDDQFFTFADRPSLMTKREVRVLVLAELALTSTVEIVWDIGAGTGSVAVEIARLAPQATIYAIEKTAIGFQLIERNRRAFGLANLIPLQGTAPQCLRDLPPPDRVFIGGSGAQLLANLDYCWSHLNAGGRLVLAIATLEHQGQVLHWCQTHQINPQVLQVQLSRSVPLGQGHRLHPLNPVTLMTLTQ
>precorrin-6y C5,15-methyltransferase (decarboxylating), CbiE subunit [Thermus aquaticus Y51MC23] >gi|218244045|gb|EED10571.1| precorrin-6y C5,15-methyltransferase (decarboxylating), CbiE subunit [Thermus aquaticus Y51MC23]	VYVIGMGARGREGLSLEALRRLEEAEVLIGGRRHLAHLPDHPGEKVPVQGPLEALLDLAEKRVKAGRRVAFLASGDPLFFGLGKRVLERFPEAEVYPAPTAFQEAFARLKLPWDQARFFSFHGRPLGGALLELSLSPLSVVYTDPEHTPARIARALLTMGVDARAHVAERLGEEDERVRSFAGLEEVARETFLDPNVLVLEAKGPLPPRLGFFPDEAFERRMPKKGLITKREVRLLALGLLGLPPDGVLWDVGAGTGSVGIEAARLAPWGEVYAVEKNPESWPHIEENAQRFGAFNLVLVKGEAPKALEGLPAPHAVFVGGSGGELEEILRVSLEALRPGGRLVVAAITLENLLAAYGFLKGTGLPMEGFQVQVSRVV
>precorrin-6y C5,15-methyltransferase (decarboxylating), CbiE subunit [Geobacter bemidjiensis Bem] >gi|197089265|gb|ACH40536.1| precorrin-6y C5,15-methyltransferase (decarboxylating), CbiE subunit [Geobacter bemidjiensis Bem]	KRAVVLGSGDPNFFGIARFLLRNLPKDRVEIYPNVTSVQYAFARIKEPWDDATFVSVHGRGIKPALDRIIASEKIAILTDSVNTPAVLARELIARGAEGYEAWVCEDLGLASEKFTKTDVKGLAELTCSPLNILILIKTWEPNLQNYPMIGIRDDEFATAKKLITKEEVRAITLGKLQLQDDLVMWDIGAGSGSVSIEAANLMPNGRIFALEKNPQYLVFLKENLKKFAARNVMVVEAFAPDGLEELPDADRVFIGGSSGMLEEIIDAVDKRLKPDGFIVINAVTLDTLTKSVEFLEDHG
>precorrin-6y c5,15-methyltransferase (decarboxylating) [Heliobacterium modesticaldum Ice1] >gi|167593189|gb|ABZ84937.1| precorrin-6y c5,15-methyltransferase (decarboxylating) [Heliobacterium modesticaldum Ice1]	LDDLIDYIAAERLSRRLAVLVSGDPGYFSLLPRLIRSFGAEPIEVIPGLSSLQMAFARLKLPWQEAAWKSMHGRPMGDALDALRHPGWVAFLTDPDHSPEAVAAYLDAQGEGKRRAYVTRNLGYDDESVEAGTVHAFALVKTGAYRPSLLIVEGGFDVKSDGREQAGSNIQRETIPGVQPAKDSLFMTNVGLPDDAFIRGQVPMTKSDIRALTLVRAQVSPGDIVWDIGAGTGSISVEAAHLSRGGRVFAVERGQAGCDLIEANARKLGVDNLVPVRGEAPEALVHLPEPDAVIIGGSGGKLPEILQSAWSRLKAGGRLVLNAVTVETVAAATQWLRERGISFQASQIQVNRLEPAGTVHLWRSQNPV
>hypothetical protein CLOSCI_03596 [Clostridium scindens ATCC 35704] >gi|167660857|gb|EDS04987.1| hypothetical protein CLOSCI_03596 [Clostridium scindens ATCC 35704]	VAVLLSGDAGFYSGASRLLKRLEAEPQIEARVIPGISSVAYFCARLGVSWEDAALRSLHGRQGNILAAVREHEKTVILAGSAQSVRSLCRKLTEYGYGGLKVCVGADLSYDTEKIIEGTAESLQVYQGADLAVIYVENPDMCKGMAVHGLPDGEFLRGDVPMTKEEVRSVSLSKLRLAKDSVVYDVGAGTGSVAVEAALRVTDGTVYAVEKKEEAVALIEKNQKKMKADNLVIVEGEAPDALLGLPVPDCVFIGGSAGNLEGILDTVYRKNKKARVVINTITLETLAEVKRCMEELPVTEEEIVQIAVSRSKKAGRYHMMQGLNPVT
