# Supplementary material for: Phylogenomic Analysis of Marine Roseobacters
Source: PLoS One. 2010 Jul 15;5(7):e11604. doi: 10.1371/journal.pone.0011604 (PMC2904699; doi:10.1371/journal.pone.0011604)
Supplement: File S2 — Tree topologies with the extended data. The multi-documents have been combined into a single ZIP-formatted file. The trees should be considered unrooted. The tree topologies were calculated in PhyML as described in Methods. Numbers refer to bootstrap values. The tree topology (separate pdf) shows that Roseobacter bacteria form a monophyletic group and was deposited in a document named “high bootstrap”. The other organisms embedded within the Roseobacter clade, or Roseobacter bacteria embedded within other phyla are shown in red (deposited in a document named “inter-phylum”). Individual file name corresponds to gene family code listed in Table S1. The non Roseobacter organism taxonomic name is detailed in the amino acid fasta of the sequences (a document named “sequences”). (4.62 MB ZIP) [file pone.0011604.s008.zip › sequences/ort1118.fasta]

>OIHEL45|:c1024011-1024640 precorrin-8X methylmutase	MPHSYITDGAEIYRQSFATIRAEAALARFTLEEEIVAVRMIHAAGMVGLEEHIRFSEGMAVAARAALEDGAPILCDAYMVSEGITRKRLPRENEVICTLRDPSVPDLAAKMSNTRSAAALELWRPHLQGAVVAIGNAPTALFHLLNMLEDPDCPRPAAIIGCPVGFIGAAESKEALMQDLPVPSMIVQGRLGGSAITVAAVNALASRVE
>OB2597|:c2120324-2121913 precorrin-8X methylmutase	MTRPLFDTHVVVDWSARNAPSPARPSKDAIWIGIVREGAAQAPVYLRTRHEAVAWLADFLSAEAEAGRRVLAGFDFPFGYPAGVAQRLCGSDSALALWDWLAGRVADGADNVSNRFEVAASINAEYDGVGPFWGRPDTVDLPAIPIRASDRHGTDHPPERRVADASAKGAKTVWQLAYAGSVGSQVIVGLPALAALRADPRLRDRLQVWPFDTGLAVPEGRIVLAEVYPSLLQTQAHAERAEDEVLDSAQVRVVAGALAALDREGGLAPLFRGAPDLTGPEREVVAREEAWILGLGHEAELVAAAPDASGPARAPVRQMRYERDPAEIYAQSFATVRREARLDRFPPGLQSVAIRLIHACGMVEVADRLASSSGAWEAGRAALLAGRPVLCDCEMVAAGVIRRNLPAGNEVTVTLNAPEVPDLARRIGNTRSAAAVELWLPHLEGAVVAIGNAPTALFHLLELLDRGAPKPAMILGFPVGFVGAAESKAELASDPRGCEF
>RB2654|:3096370-3097017 precorrin-8X methylmutase	MRPPLRYERDPAAIYRQSFATVEKEARLDRFDPGMAQLATRIIHACGMVEVADRLAYSESAFSAGQAALAAGAPVLCDCEMVGAGIIRRYLPAGNEVIVTLNDPTVPDLAREIGNTRSAAAVELWADKLEGAVVAIGNAPTALFHLLELLDQGAPKPAVILGFPVGFVGAAESKAELANNPRGCDFVALRGRRGGSAIASAAVNALAAGLPEKTQ
>Jann|:c2951110-2951739 Precorrin-8X methylmutase	QAARTALDNGAPVFCDAYMVSEGVTRKRLPAENDVICTLRDARVPAMAADLATTRSAAALELWRDRLDGALVAIGNAPTALFHLLEMLEDPNCPRPAAIIGCPVGFVGARESKDALSAAAPVPSLIVEGRLGGSAITVAAINAIASRAE
>RGBS107|:c2570554-2571183 Precorrin-8X methylmutase	MRHTYETNGAAIYAESFATIRREADLARFTKDEEVVVVRMIHAAGMVGLEEHVRFSDGMAETARAALAKGAPILCDAYMVSEGITRPRLPADNEVICTLRDPKVPEMAKEMSNTRSAAALELWRPKLEGAVVAIGNAPTALFHLLNMLQDPACPRPAAIIGCPVGFVGAMESKDALMEDLPVPSMIVKGRLGGSAITVAAVNALASWKE
>SKA53|:c1983485-1984135 precorrin-8X methylmutase	MKGPILRPYETDPKAIYTQSFATVRAEARLDRFAADLHPLMTRLIHACGMVEIVDRLAYSEQVVVAGQQALRAGAPVLCDCEMVGAGIIRRYLPAGNDVIVTLNDPAVPALAAKIGNTRSAAAVELWQDRIAGAVVAIGNAPTALFHLLELLDAGWPKPAVILGFPVGFVGAAESKAELARDPRGCDYIALRGRRGGSAMASAAVNALAAGLPEDV
>TM1040|:2325365-2325994 precorrin-8X methylmutase	KTARAALADGAPILCDAYMVSEGITRPRLPADNEVICTLRDPKVPEMAREMGNTRSAAALELWRPKLDGAVVAIGNAPTALFHLLNMLKDPACPRPAAIIGCPVGFVGARESKDALMEDLPVPSMIVEGRLGGSAITVAAVNALASWKE
>SSE37|:c2508556-2509185 precorrin-8X methylmutase	MTYQYETDGAAIYRQSFATIRAEADLAAFAPDEEQIAVRMIHAAGMVGLERHIRFSPGFAPAARTALENGAPILCDARMVSEGITRKRLPADNAIVCTLQDPGVPALAASMSNTRSAAALELWRPHLGGALVAIGNAPTALFHLLNMLEDPDCPRPAAIVGCPVGFVGAVESKDALWADQPVPCCIVEGRLGGSAITVAAVNAIASRAE
>Dshi|:175166-176704 Precorrin-8X methylmutase	MRRAFCSYLVADWSANGTPKTGKDSIWVALVQPDARPVVENPSTRKAAMALIEELIAAEQEAGRRVLAGFDFPFGYPAGFAKALGDGAGWQEVWARIAAEVSDGPDNANDRFDAAARLNTLFPGAGPFWGNGLKRDIPGLPRKLPEGYGTTLPARLRHAEAQARGAQEVWKLSGAGSVGGQALMGIAALEGLRHRIGAAVWPFQPWRGEGPVLAEVFPSLTDIPHLAGRVRDAVQVESLARGLVLLDAEGRLAPLLDAAERQPEDVRSHEASILGLGYEALLGRAVKSGLGAMRAASGAGMRPYERDPKAIYAQSFKTVRAEARLDRFPRGLDQVAVRLIHACGMVDVADRLAFSDGAFEAGRAALEAGAPVLCDCEMVGAGIIRRYLPAGNEVIVTLNRAEVPARAQAIGNTRSAAAVELWEPLLGGAVVAIGNAPTALFHLLELIDAGAPKPALILGFPVGFVGAAESKAELAANPRGCDFVALRGRRGGSAMASAAV
>ROS217|:2659573-2660217 precorrin-8X methylmutase	MILRPYEKNPSAIYEMSFATVRRKARLDRFGAGMESLAIRLIHACGMVEVADRLAFSSGAYAAGHAALQAGAPVFCDCEMVGAGIIRRYLPCQNDVIVTLNDPRVPGIAAGIGNTRSAAAVELWAERLEGAVVAIGNAPTALFHLLELLDEGAPRPALILGFPVGFVGAAESKAELADNPRGCEFVALRGRRGGSAMASAAVNALAAGLPEVGA
>DSS3|:3065059-3065688 precorrin-8X methylmutase	MPYEYETDGAAIYKQSFATIRAEADLARFDADEEQVAVRMIHAAGMVGLEEFVHFSPGFVTAARDALEAGAPILCDARMVSEGVTRFRLPADNTVICTLHDERVRPLAAEMGNTRSAAALELWRPHLAGAVVAIGNAPTALFHLLNMLEDPDCPRPAAIIGCPVGFVGAVESKDALWEAQPVPCCIVKGRLGGSAITVAAINAIASRAE
>RR11|:1734521-1735150 precorrin-8X methylmutase	MLHTYETNGAAIYAESFATIRREADLARFNKDEESVVVRMIHAAGMVGLEEHVRFSEGMAETARAALANGAPILCDAYMVSEGITRPRLPADNEVICTLRDPKVPEMAKEMSNTRSAAALELWRPKLEGSVVAIGNAPTALFHLLNMLKDPSCPRPAAIIGCPVGFVGAMESKDALMEDLPVPSMIVKGRLGGSAITVAAVNALASWKE
>RCCS2|:c1259376-1260011 precorrin-8X methylmutase	MRPYQTDPSAIYAQSFATVRAEARLERFAPAMQPMITRLIHACGMVEIADRLAFSEDAASAGHNALQAGAPVLCDCEMVGAGIIRRYLPAKNEVIVTLNDPTVPARATDIGNTRSAAAVELWENHIEGAIVAIGNAPTALFHLLELLDAGWPKPAVILGFPVGFVGAAESKAELAARPRGCDFVALRGRRGGSAMASAAVNALAAGLPEDA
>RLO149|:3298300-3298929 precorrin-8X methylmutase	MPYQYEKDGAAIYLESFATIRAEAALERFAPDEEQVVVRMIHAAGLVGLEEHVKVAPGMVAAARDALMRGAPIFCDAYMVSEGVTRKRLPADNDVICTLRDARVPDMAARLGTTRSAAALELWRDRLEGAVVAIGNAPTALFHLLEMLEDPDCPRPAAIIGCPVGFVGARESKDALWAANPVPSIIVEGRLGGSAITVAAINAIASRAE
>EE36|:479608-480237 precorrin-8X methylmutase	MPHTYETNGAAIYLESFATIRAEADLARFTPDEERVAVRMIHAAGLVGLEKHVQFSENMAQIARAALADGAPILCDAHMVSEGITRTRLPADNQIICTLRDPKVPELAQQMGNTRSAAALELWRPHLAGALVAIGNAPTALFHLLNMLEDPDCPRPAAIIGCPVGFVGAAESKEALMQDLPVPSMIVQGRLGGSAITVAAVNALATWKE
>OA307|:4485384-4486025 precorrin-8X methylmutase subfamily	MRPYETNPSAIYAASFATVAAEARLDRFAPALHPLITRLIHSCGMVEIADRLAFSADVAFAGHHAMQSGAPILCDCEMVGAGIIRRYLPAHNQVIVTLNDPRTPDHAAKIENTRSAAAVEFWEPHIAGAIVAIGNAPTALFHLLELIDQGFPKPAVILGFPVGFVGAAESKAELAANPRGIDFVALRGRKGGSAMASAAVNALAAGLPEIKER
>RDE	MPYQYEKDGAAIYLESFATIRAEAALDRFAPDEEQVVVRMIHAAGLVGLEAHVKVAPGMVAAARDALKQGAPIFCDAYMVSEGVTRKRLPADNDVICTLRDSRVPDMAAQLGTTRSAAALELWRDRLEGAVVAIGNAPTALFHLLEMLEDPACPRPAAIIGCPVGFVGARESKDALWAANPVPSLIVEGRLGGSAITVAAINAIASRAE
>precorrin-8X methylmutase [Burkholderia sp. CCGE1002] >gi|295438792|gb|ADG17961.1| Precorrin-8X methylmutase [Burkholderia sp. CCGE1002]	YIRDGQEIYRQSFATIRAEADLARIPADLEKLAVRVIHACGMVDVIDDLAFSDGAGSAGRSALAQRAPILCDAGMVAQGITRARLTANNEVICTLTHPDVPAMARDIGNTRSAAALELWRPHLAGSVVVIGNAPTALFHLLDMLDAGAPKPALILGFPVGFVGAAESKAALAENSRGVPYV
>precorrin-8X methylmutase [Pseudomonas fluorescens Pf-5] >gi|68348459|gb|AAY96065.1| precorrin-8X methylmutase [Pseudomonas fluorescens Pf-5]	YIRDGQEIYRNSFAIIREEARLERIPADLEKLAVRVIHACGMVEAVDGLQFSEGAGKAGRDALAAGAPILCDARMVSEGITRARLPANNQVICTLRDDSVPALARELGNTRSAAALELWRPHLEGSVVVIGNAPTALFYLLEMLDAGAPKPALILGFPVGFVGAAESKAMLAADSRGVPFV
>precorrin-8X methylmutase [Synechococcus elongatus PCC 6301] >gi|81300661|ref|YP_400869.1| precorrin-8X methylmutase [Synechococcus elongatus PCC 7942] >gi|56687210|dbj|BAD80432.1| precorrin isomerase [Synechococcus elongatus PCC 6301] >gi|81169542|gb|ABB57882.1| precorrin-8X methylmutase [Synechococcus elongatus PCC 7942]	YIRNGTDIYKKSFCIIREEACLSHLPEDLATVVVRLIHACGMTDIVQDFEASATALVSGRQALKDGCPILCDSQMVANGITRKRLPAENPVICTLNEPEVPAIAQQINNTRSAAAMELWRSQLQGSVVVIGNAPTALFRLLEILDETTDRPAVILGFPVGFVGAIESKQALAENSRNVPFM
>precorrin-8X methylmutase [Streptomyces roseosporus NRRL 15998] >gi|239989003|ref|ZP_04709667.1| precorrin-8X methylmutase [Streptomyces roseosporus NRRL 11379] >gi|291446000|ref|ZP_06585390.1| precorrin-8X methylmutase [Streptomyces roseosporus NRRL 15998] >gi|291348947|gb|EFE75851.1| precorrin-8X methylmutase [Streptomyces roseosporus NRRL 15998]	YEKDGPAIYRQSFATIRAEADLAGLPADVSQVAVRMIHACGMVDLVKDLAFSPNAVADARAALRAGAPILCDVAMVASGVTRKRLPADNDVVCTLSDPSVPELAAKMGTTRSAAALELWRDRMEGAVVAVGNAPTALFRLLEMIEEGAPRPAAVIGVPVGFVGAMESKEALAEHPSGLE
>precorrin-8X methylmutase [Mycobacterium smegmatis str. MC2 155] >gi|118169745|gb|ABK70641.1| precorrin-8X methylmutase [Mycobacterium smegmatis str. MC2 155]	YIRDAAEIYRQSFATIRDEADLSRFPADVSRVVVRLIHTCGQVDVTDHVAFTGDVVTRTHATLADGAPILCDSSMVAAGITRSRLPADNEVVSLVADSRAPELAARMGTTRSAAAVDLWADRLGGAVLAIGNAPTALFRLLELLDEGAPTPAAVLGGPVGFVGSAQSKQELIERPRGMSYL
>precorrin-8x methylmutase cbic/cobh putative [Heliobacterium modesticaldum Ice1] >gi|167593196|gb|ABZ84944.1| precorrin-8x methylmutase cbic/cobh putative [Heliobacterium modesticaldum Ice1]	YITDPRAIETKSMEIIDGLIGPLPVSAEERKVIKRVVHTTGDPDFAKLVRWSHGAVPIGIAALARGASVFTDVNMVRVGVNSRLLTIKGGNVVCAISEPRVVAEAERTGKTRAMTAFDLLAPEMNGAVIAIGNAPTALFHLLSLVEAGRCRPALVVGTPVGFVGAAESKEAL
>Precorrin-8X methylmutase CbiC/CobH [Thermoanaerobacterium thermosaccharolyticum DSM 571] >gi|255111128|gb|EET53674.1| Precorrin-8X methylmutase CbiC/CobH [Thermoanaerobacterium thermosaccharolyticum DSM 571]	YIKDPWEIEKKSFEIIGKNIDESKFDKKELLIVKRVIHATADFEFANILKISKGAIEDGLKVLKEGFNIVSDTKMAEAGINKKVLEKIGSKVKSYINLPEAKDISKKCGITRSMAAMEIAAKDESNKIFAIGNAPTALFRLIELAREGKAKPSLIIGVPVGFVGAEEAKEEV
