# Supplementary material for: Phylogenomic Analysis of Marine Roseobacters
Source: PLoS One. 2010 Jul 15;5(7):e11604. doi: 10.1371/journal.pone.0011604 (PMC2904699; doi:10.1371/journal.pone.0011604)
Supplement: File S2 — Tree topologies with the extended data. The multi-documents have been combined into a single ZIP-formatted file. The trees should be considered unrooted. The tree topologies were calculated in PhyML as described in Methods. Numbers refer to bootstrap values. The tree topology (separate pdf) shows that Roseobacter bacteria form a monophyletic group and was deposited in a document named “high bootstrap”. The other organisms embedded within the Roseobacter clade, or Roseobacter bacteria embedded within other phyla are shown in red (deposited in a document named “inter-phylum”). Individual file name corresponds to gene family code listed in Table S1. The non Roseobacter organism taxonomic name is detailed in the amino acid fasta of the sequences (a document named “sequences”). (4.62 MB ZIP) [file pone.0011604.s008.zip › sequences/ort1123.fasta]

>RR11|:1728859-1729938 cobalamin biosynthesis protein CobW	MSTLNKIPVTVITGFLGAGKTTLIRHLMQNPQGKRLAVVVNEFGTAGVDGEILKSCADENCPAENIMELANGCICCTVADDFIPTIEQLMDLPEKPDHIVIETSGLALPKPLLKAFDWPAIRSRITVDGVVALADAEAVARGQFATDLDAVQAQREADEGIDHETPLSELFKDQISCADIILLSKADLAGEDGLDKARAVIEAEAPRKLPILSMSEGVIDPRVILGLEAAAEDDLDARPSHHEDHHHHHDDDHDHDHHHHHDHSHDDFDTIVVDLGEVSDPQALQDAIVKLARERNILRVKGYVAVEGKPMRMLVQAVGERLRAQYDQPWGDMPRRTQLVVIAEHDNIDEAAIRAALGA
>RD1|:c3699807-3700862 cobalamin biosynthesis protein CobW	CPAENIMELANGCICCTVADDFIPTIEALMALEPRPEHIVIETSGLALPKPLLKAFDWPDIRSKITVDGVIALADAEAVAAGRFASNVAAVDAQRLADDSLDHDTPLSEVFEDQISCADIILLTKPDLAGAEGVAKAKEEIAARSPRPVPVIEVAEGLIDPRVILGLEAAAEDDMDARPSHHDGHDDHEHDDFESIVVEIPEVSDPAELVARIEVLAKEQNILRVKGYACVKGKPMRLLVQAVGARVRHQFDRPWAENEPRRGRLVVIAEHDDVSYEAVQSVLVPVPAAAE
>RB2654|:2276798-2277871 cobW protein, putative	MRAKIPATVVTGFLGAGKTTLIRNMLQNANGKRIALIINEFGDLGVDGDILKGCGDETCTEDDVMELSNGCICCTVAEDFVPTLEKLLDRETPPDHIVIETSGLALPQPLVRAFQWPEISTRVTVDGVVTVVDGKAVSEGVFAANLEAVEAQRRADENLDHETPLSELFEDQIACADMIVVNKIDLLGEDEATALTGKLSGEARKGVQVVKTSMGLLPIEVLLGQGAAAETSMEGRHEVHHHHHHDDDDHDDDHHHDHEHDHGHDEFESFVVERGEIADPKAFAEQVADVIRQNGILRLKGFAAVQGKPMRLTLQAVGPRVDTYFDQPFGASPRATRLVVIGQTGLDRARIEAALQA
>EE36|:474167-475201 cobalamin synthesis protein	MTNLTKIPVTVITGFLGAGKTTFIRHLMENAGSKRLAVLVNEFGTAGVDGDILKSCAIDNCPAENIVELANGCICCTVADDFIPTIEALMALPETPDHILIETSGLALPKPLLKAFDWPAIRSRITVDGVITLADAEAVVSGQFAPDLEAVAAQRDADDSLDHETPLSEVFEDQIACADIVLLSKADLAGPEGVEAARKVIEAHAPRKLPIIPMTEGVIDPRVVLGLEAAAEDDIDARPSHHDGHDDHEHDDFESVVIDMGEVADVATLEAAVLRLAREQKILRVKGYIAVQDKPMRLLVQAVGERVRSQFDRPWGDMPRRSQLVVIAEHDHVNEAAIRAVLEG
>Jann|:c2956476-2957528 Cobalamin (vitamin B12) biosynthesis CobW	CPAENIMELANGCICCTVADDFIPTIEALMALNPRPEHILIETSGLALPKPLLKAFDWPDIRSKITVDGVIALADAEAVAAGRFAPDVAKVDAQRLADDSIDHETPLSEVFEDQISCADIILLTKPDLAGPDGVAKAKEIIAAEAPRPLPIVEVAEGAVDPRVILGLEAAAEDDMDARPSHHDGHDDHEHDDFESIVVDIPDVTDPLDLVARIEELANAQNILRVKGYANVAGKPMRLLVQAVGARVRHQYDQPWGDRPRQGRLVVIAEHDDVDPAAIRAILAPARAAAE
>OA307|:c4471778-4472854 cobalamin biosynthesis protein CobW	MAAKIPATVVTGFLGAGKTTLIRHMLENANGKRIALIINEFGDLGVDGDILKGCGIETCSEDDVVELSNGCICCTVADEFIPTMEMLLGRDNPPDHIVIETSGLALPQPLVRAFNWPGISTRVTVDGVITVVDGKAVSDGQFAHNVAAVDAQRKQDENLNHETPLSELFEDQIACADMIVVNKADLLATGEADHLRAVLKSEARKGVQVVTATMGALPVEILLGQGVGAEGDLDARHEVHHHHDDHHDDHHGDHEAGREHAHGHDEFESFVVELGEIEDAIAFAERVADVIRAHDILRLKGFAAISGKPMRLTLQAVGPRVDTYFDRPFGTAPRMTRLVVIGQAGLKQAEIEAALKAG
>OB2597|:2134674-2135741 hypothetical CobW	MPAKIPATVVTGFLGAGKTTLIRHMLQNANGKRIALIINEFGDLGVDGDILRGCGDEACREEDIMELSNGCICCTVAEDFIPTLEKLLDREERPDHIVIETSGLALPQPLVRAFNWPAISTRVTVDGVVTVVDGPAHHAGTFAHDVAAVDAQRALDENLDHETPLSELFEDQLACADMIVVNKSDLMDSTALTSTTQTLTQATRPGVRVVQAAMGALPTEVLLGLETAAEADMEARHEVHHHHHHDDDDDDEDHDHEHEHGHDEFESFVVTRGEVADPKAFAEQVADTIRAHGILRLKGFAAVTGKPMRLTLQAVGPRIDTYYDQPFGAAPRETRLVVIGQTGLDRAAIERALAA
>DSS3|:3059577-3060632 CobW	MSTLEKLPVTVITGFLGAGKTTLIRHLMQNPQGKRLAVVVNEFGDVGVDGEILKSCAIPECPAENIMELANGCICCTVADDFIPTIEALMALEPRPDHILIETSGLALPKPLLKAFDWPDIRSKITVDGVIALADAEAVAAGRFAPNVAAVDAQRLADDSIDHETPLSEVFEDQISCADIILLTKPDLAGPEGVARAREVIAAEAPRPLPVVEVAEGAVDVRVILGLGAAAEDDMDARPSHHDGHDDHEHDDFESIVVELPEQSDPAELVARIERLANELNILRVKGYAAVAGKPMRLLVQAVGARVRHQYDRPWQPGEERRSRMVVIAEHHDIDPAAINAILTGVSEPAE
>SKA53|:1996358-1997431 cobW protein, putative	MPAKIPATIVTGFLGSGKTTLIRHMLQNANGKRIALIINEFGDLGVDGDILKGCGEEVCSKDDIVELSNGCICCTVADDFIPTMEALLARNPAPDHIVIETSGLALPQPLVRAFNWPGISTRVTVDGVVTVVDGRAVQDGQFAHNIAAVDAQRAADDNLDHETPLSELFEDQIACADMIVVNKTDLLTAEEADSLAAQLRTDSRDGVQVVKTSMGALPVDVLLGQGIGAEGDLESRHEIHHHHHHHDDDEDDHEDDDHHHDHGHDEFESFIVTRDEVSDAAAFAAQVSAVIKSNNILRLKGFVAVTGKPMRMTLQAVGPRVDTYFDQPFGDAPRQTRLVVIGEAGLDQSAITAALQA
>RCCS2|:1270555-1271622 cobW protein, putative	MPAKIPATVVTGFLGAGKTTLIRHMLQNAQGKKIALIINEFGDLGVDGDILKGCGDEVCTEDDIVELSNGCICCTVADDFIPTMEALLARDVKPDHIVIETSGLALPQPLVRAFNWPGISTKVTVDGVVTVVDGRAVHDGQFAHNVAAVDAQRAQDENLDHETPLSELFEDQVACADMIVVNKTDLLAASEAEELTGKLKSDSRDGVQVIKASMGALPVDVLLGQGIGAEADLAARHEVHHHHHHDDDEDDHHHDHAHEHGHDEFESFIVSRGEIADAAAFVEQVADVIRAHNILRLKGFVAIAGKPMRLTLQAVGPRVDTYFDQPFGDAPRETRLVVIGETGLDQSAITAALQA
>OIHEL45|:c1029024-1030058 Cobalamin (vitamin B12) biosynthesis CobW	MSDLAKIPVTVITGFLGSGKTTLIRHLMTNAGGRRLAVLVNEFGTVGVDGDILKSCAIEDCPAENIVELANGCICCTVADDFIPTIEALMALPTRPDHILIETSGLALPKPLLKAFDWPAIRSKITVDGVIALADAEAVAAGTFAADVAAVDAQRLADDSLDHETPLSEVFEDQISCADIILMSKADLAGPEGLAKARKVIEAESPREIPILEMTEGVIDPKVVLGLNAAAEDDLAARPSHHDGHDDHEHDDFETVVIPMPEVSDVEALVAAIERLAREQNILRVKGYVAVEGRPMRLLVQAVGARVRQQFDRPWGSDPRAGHLVVIAEHDDINLAVIRDVLGA
>Dshi|:c162047-163126 cobalamin biosynthesis protein CobW	MPAKIPATVVTGFLGAGKTTLIRHMLANANGKRIALIINEFGDLGVDGDILKGCGDETCSEDDIMELSNGCICCTVADDFIPTMEKLLARETPPDHIVIETSGLALPQPLVRAFNWPGISTKVTVDGVVTVVDGKAVTEGRFAHSVAAVDAQRKLDENLDHETPLSELFEDQVACADMLVVNKTDLLTPAEAEALTERLKSEARGGVQVVRATHGALPVDVLLGQGIGAEHDLEARSEVHHHHHHDHDDHDDDHHDDHPHHDHDHDAFTSFVVTLPEITEPDAFAAHVARVIADHDILRLKGFAAVAGKPMRLTLQAVGPRIETYFDRPLGADETRETRLVVIGQAGLDSVAIAAALAA
>TM1040|:2319801-2320835 Cobalamin (vitamin B12) biosynthesis CobW	CPAENIMELANGCICCTVADDFIPTIESLMALPEPPEHIVIETSGLALPKPLLKAFDWPAIRSRITVDGVIALADAEAVAKGQFAPDLDAVQAQREADESLDHETPLSEVFEDQIACADIVLLSKADLAGEAGVDKARAIIESEAPRKLPILPMTEGVIDPRVILGLEAAAEDDLDARPSHHDGHHDHEHDDFESIVVEMGEVSDPEDLQKRIIEMARSRNILRVKGYVAVEGKPMRMLVQAVGERLRAQYDQPWGAQERKTQLVVIAEHDNVDTAGIHADLGA
>ROS217|:1576647-1577720 cobW protein, putative	MQAKIPATVVTGFLGAGKTTLIRHMLENAGGKRIALIINEFGDLGVDGDILKGCGIETCSEEDVMELSNGCICCTVAEDFIPTLQKLLDRERAPDHIVIETSGLALPQPLVRAFNWPEISTRVTVDGVVTVVDGKAVTEGRFAHDVAAVDAQRKLDENLDHETPLSELFEDQMACADMIVINKSDLLTEDERAALTARLRADSREGVQVVTATMGALPVEVLLGQGIGAEADMEARHELHHHHDHDDEDDHHDEDDDHDHDHGHDAFESFVVTRPEISDPASFAKVITEVIRTHDILRLKGFAAVEGKPMRLTIQAVGPRVDSYFDQPFGKGPRQTRLVVIGQAGLDRAAITAALSA
>SSE37|:c2513702-2514757 CobW	MTDLAKLPVTVITGFLGSGKTTLVRHLMQNPGGRRLAVVVNEFGDVGVDGDILKSCAIPDCPAENIMELANGCICCTVADDFIPTIEALMALDPRPDHILIETSGLALPKPLLKAFDWPDIRSKITVDGVIALADAEAVAAGRFAPDVARVDAQRLADDSIDHETPLSEVFEDQISCADIILLTKPDLAGPEGVAKAKAIIAAEAPRPLPVVEVAEGVVDPRVILGLEAAAEDDMDARPSHHDDHDDHEHDDFESVVVELPEQDSPAQLVAAIERLAKEQNILRVKGYAAVKGKPMRLLVQAVGARVRHQYDRPWKPDEARVSRVVVIAEHDDIQPEAIGAVLGAAPVAAE
>RLO149|:3292818-3293873 cobalamin biosynthesis protein CobW	MADLAKLPVTVITGFLGSGKTTLISHLIQNPGGKRLAVVVNEFGDVGVDGEILKGCAIPDCPAENIMELANGCICCTVADDFIPTIEALMALEPRPEHIVIETSGLALPKPLLKAFDWPDIRSKITVDGVIALADAEAVAAGRFASNVAAVDAQRLADESLDHDTPLSEVFEDQISCADIILLTKPDLAGAEGVAKAKEEIAARSPRPIPVIEVAEGLIDPRVILGLEAAAEDDMDARPSHHDGHDDHEHDDFESIVVEIPEVSDPAELVARIEVLAKEQNILRVKGYASVVGKPMRLLVQAVGARVRHQFDRPWAENEPRRGRLVVIAEHDDVSYEAVQSVLVPVPAAAE
>RGBS107|:c2575715-2576794 Cobalamin (vitamin B12) biosynthesis CobW	MSDLNKIPVTVITGFLGAGKTTLIRHLMQNPQGKRLAVVVNEFGTAGVDGEILKSCADENCPAENIMELANGCICCTVADDFIPTIEQLMNLPEKPDHIVIETSGLALPKPLLKAFDWPAIRSRITVDGVVALADAEAVAKGQFATDLEAVQAQREADEGIDHETPLSELFKDQISCADIILLSKADLAGEEGLDKARTMIEAEAPRKLPILSMSEGVIDPRVILGLEAAAEDDLDARPSHHEHHHHHDDDHGDDHHHHDHDHSHDDFDTIVVEMGEVSDPQLLQDAIVKLARERNILRVKGYVAVEGKPMRMLVQAVGERLRAQYDQPWGAQARKTVLVVIAEHDNIDAEAIRAELGA
>cobalamin biosynthesis protein CobW [Pseudomonas fluorescens Pf-5] >gi|68345315|gb|AAY92921.1| cobalamin biosynthesis protein CobW [Pseudomonas fluorescens Pf-5]	AKLPVTIVTGFLGSGKTTLLRHMLDNAQGRRIAVIVNEFGELGIDGEILKQCAIGCTEEEASGRVYELANGCLCCTVQEEFFPVMRELVARRGDLDHILIETSGLALPKPLVQAFQWPEIRSACTVDAVITVVDSPAVAAGTFAAFPDQVDAQRKLDPNLDHESPLHELFADQLSSADLVILNKTDLISPEDLAKVRLEVAEELPPAVKVIEASSGRLPLDVLLGLGAGSEEHIDGRHSHHDHHHDGDDDHDDHDHDAFDSISIELPQADESLLLDALTQLVVKHGILRVKGFAAIPNKPMRLLIQGVGTRFDKHFDRKWGADEARTTRLVLIGQ
>cobalamin biosynthesis protein CobW [Burkholderia sp. CCGE1001] >gi|281327243|gb|EFB09017.1| cobalamin biosynthesis protein CobW [Burkholderia sp. CCGE1001]	KIPVTIVTGFLGSGKTTLLRHILQHAGGKRIAVIVNEFGELGIDGEILKGCGIGCDENGVETEGQLYELANGCLCCTVQEEFFPVMEKLVERREQIDHVLIETSGLALPKPLVQAFNWPQIKSSFTVDAVITVVDGPAAASGQFADNPLAVDAQRKADPNLDHESPLHELFEDQLSAADLVILNKTDLLDEARQNAVEALIREDIPPQVKIVRAHMGQLDLHTLFGLEAASEETIHLRHDHHGSAEDADHHHDEFDSVVVRASALSREAVIAALQRLVENNTIYRVKGFAALPGAPMRLVIQGVGRRFDSYFDRRWQAGEGGESRFVLIGE
>cobalamin synthesis protein cobW-like protein [Thermosynechococcus elongatus BP-1] >gi|22295349|dbj|BAC09176.1| cobW [Thermosynechococcus elongatus BP-1]	MSAKIPVTIITGFLGSGKTTLIRQLLQNAAGRRIAVIVNEFGDVGIDGELLQACCDRTVGIWELTNGCLCCTVQDEFLPTMQTLLARRQEIDHIVIETSGLALPKPLVMAFRWPEVRHTATVDGVVTVVDGVALAAGQVSADLEALFAQKEADANLQHEDTPLEELFNDQLACADLVILNKADQLTPDQVQQCLRELRQQLPTRIKVLAAQQGQVPADLLLGFNAAVEENLGQRPSHHDFEEEHDHDEEIQAVCLELGVWDLQRLRQSLERLLHVPDIYRIKGFAAIEDKPLRLVVQGVGQRLDSFYDRPWQAAETRQTRLVVIGR
>putative cobalamin synthesis protein [Prochlorococcus marinus str. MIT 9211] >gi|159888701|gb|ABX08915.1| putative cobalamin synthesis protein [Prochlorococcus marinus str. MIT 9211]	MSKRLPVTVVTGFLGSGKTTLLRYLLRNSNLRLAFIINEFGSVGLDGDLIKSCGICPEDEIQERLVELNNGCLCCTVQEDFLPTMEALLSKSDSLDGIIVETSGLALPKPLLQALDWPEIRTRLFVNGLVTMVDSEALSFGSPVSDLLALQKQRDADDSIDHLTPVNELYEDQLKVADLVLLSRSDLLSKNTLESIRLETLKKVRDGTPILPISNGQIDPSIILGIRNSDSLPNFFDNKNNHDDHSHLDVFSNHIRLETDIDISIFQEKIAPLVSEFQILRLKGRIWVKGKILPLQVQMVGSRFDSWFEK
