# Supplementary material for: Phylogenomic Analysis of Marine Roseobacters
Source: PLoS One. 2010 Jul 15;5(7):e11604. doi: 10.1371/journal.pone.0011604 (PMC2904699; doi:10.1371/journal.pone.0011604)
Supplement: File S2 — Tree topologies with the extended data. The multi-documents have been combined into a single ZIP-formatted file. The trees should be considered unrooted. The tree topologies were calculated in PhyML as described in Methods. Numbers refer to bootstrap values. The tree topology (separate pdf) shows that Roseobacter bacteria form a monophyletic group and was deposited in a document named “high bootstrap”. The other organisms embedded within the Roseobacter clade, or Roseobacter bacteria embedded within other phyla are shown in red (deposited in a document named “inter-phylum”). Individual file name corresponds to gene family code listed in Table S1. The non Roseobacter organism taxonomic name is detailed in the amino acid fasta of the sequences (a document named “sequences”). (4.62 MB ZIP) [file pone.0011604.s008.zip › sequences/ort1124.fasta]

>OIHEL45|:c1025775-1029017 cobaltochelatase	MHVVFRESHGLEDTDTPYDPGQTPADLVVLSFSDSDLGAFAAGWHRGGGKEGKLPSLRLCNLVALRHPASVDNYIEQTLTGAKGILIRLIGGENYWPYGIMQVQDFARRNDIALAVLPADGREDPGLDAHSTLPVSTLRRLAHLCDAGGPVAAQAALAQMALAAGFYAGPVMGTKTVPDCGYYDPDQGVVPFADAAGDTVAVTFYRSYLLAADTAPVDALIRALRAAGLNAIGLFVPSLKSDPARAFLGDALAAMNPVSIINATAFSGRGDDGTSPLDAPGCPVFQVALSTARRRDWDESERGLSPADLAMHVVLPEVDGRIFTGVVSFKSPEKRDPDLQYSRFAHRAEDARIAAVVERVLGWQRLAQTSAEARKLALVLSTYPGRDDQLAHAVGLDALASVEDMLMRLAGEGYSVTPQIGFGRSLTQQRISWPLADYRAALASLPQALRDDLSNAWGQAEDDPLAQDGAFHFAAQTCGNALVALQPERGDLTDREDSYH
>RB2654|:2278323-2282012 cobaltochelatase	MHLLAATPGQIDDGKDAVDLGQTPADVVFISAADTELAALSEARAEMDAAPSLRLANLTHLNHPMSVDLHIDTCAKQSRLVIARVLGGTGYWRYGAEQYAAHMAEAGVPLALLPGDDKPDAELAALSTVSDEDYAALWAYLVEGGPQNATNFLAYARAMLDGGEKPAPASPLLRAGVYWPGAGVSDLATVREMWVPEAPVVPLIFYRALVQGAGLNPINRMVKALLRQGLNPLPIFVASLKDPVSTATLEHLFSEASPSVILNATSFAVGSPHAGDDSPENPLAMQAANAAPVFQVVLSASSEEAWAEGLNGLSARDIAMNVALPEVDGRVLTRAISFKGEAYYDDATQCAIATYRAQGDRIDFVARLAANWATLRATPAPERRVALVLANYPNKDGRLANGVGLDTPAATVHALNLLASAGYRFENAPADSDTLMQAIMAGPTNWLTDRVARTGGVDLSMADYQIAYGQLPWEVRQRIEERWGRPEADPFFEPGEVDCG
>TM1040|:2320961-2324206 hydrogenobyrinic acid a,c-diamide cobaltochelatase	ALKHPLSVDVYAEQTLEGAKGVLVRLIGGESYWSYGLATLQDLARRKGIALAVLPADGQEDPRLDELSTLPISTLRRLQALCDAGGAVAAQAALAQLALASGLYASPVIGQKTVPDFGYYDPDDGALSALPKTHKPLVLVTFYRSYLTSADTAPIDEILRGLRARGYAAFGAFAPSLKAPAAVQWLRAELSQRAPVAIINATAFSAQGRDGSASPLSLVGCPVFQVALSTARRKDWDLADRGLSPADLAMHVVLPEVDGRLFAGVVSFKAPTKRDPDLQYSRFTHRADPERISAALDRIEAHLRLARQTRAETRLALVLSTYPGRDYNLAHAVGLDALASTSEILSALARDGYDVAPEADLGARLSDHTLTWPLSDYIAALHKLPEALRDDLKAAWGAPEQDPAVRDRVCHFRALRAGKALIALQPERGDVQARDDDYHDLERTPRHGYVAFYLWLREQVDALVHVGAHGTLEWLPGKAVALSGACWPEVLAGDLPVIYP
>OA307|:c4467441-4471130 cobaltochelatase, CobN subunit	MHLLAATPGAIDDGKEPVDLGQTPADIVVISAADTELAALSAARGEMAEPPTLRLASMMHLIHPMSVDLHLDTCATKSRLVIVRCLGGVGYWKYGVEQYAARLRAAGVPLALLPGDDKLDEELRALSTVADADYNALWSYLVEGGPENSTNFLAFAKAMLDGGDAPESARPLLKAGVYWPGAGISELVTARRDWTDGAPVVPIIFYRALVQGAGLNPINRLVKSLLRVGMNPLPVFVASLKDPLSQATLEHLFTDAPPAVILNCTSFAVGSPHSGDNATLNPLAAPFTNCAPVFQVVLAGSSEDAWSEGLAGLSARDIAMNVALPEVDGRVLSRAISFKGEAYFDTATECPIATYRAVGDRVTFVADLAAKWAKLRGVPEADKKVALVLANYPNKDGRLANGVGLDTPAATVHVLGLLAAQGYDTKAPADAQALMDAMMAGPTNWLTDRADRAGGEVLPLAVYKQHFDMLPYTVRQQITDRWGAPENDPFLRTDGFALSI
>EE36|:475208-478468 cobaltochelatase	MHVVFRESHGLDQSDLPQDLGQTPADLVVLSFSDSDLGAFAAGWHRAEGGLPSLRLANLVALKHPLSVDTYAEQTLAGAKAVLVRLIGGESYWPYGLATLQDMARKQQIALAVLPADGQPDPRLDALSTLPHSTLRRLQHLCDTGGAVAAQAALAQLSLAAGLYAGPAKGAKTVPEAGFYRPHTGVIPAPEPSDKPRAIVTFYRSYLTAADTDPVDALIAALDARGFDAVGLFAPSLKGDTAPWIAQQIARLDPAVIVNATAFSAQRGPDEPSVLGASDCPVVQVALSTARRRDWAGSERGLSPTDLAMHVVLPEVDGRLFGGVVSFKQPGKRDEALQYSRFAHRADANRVDFIADRVQRLHQLRVQDNAAKSVGVVLSTYPGKDWNMAHALGLDALASLREMTAQLAAQGYDVDAQDFTDTQTVASRLGTETLRWPLAEYEVALAKLPQALREDLTEGWGAPQDDPLFHDGAFCFPALRSGKLLVALQPERGALAERDD
>RCCS2|:1272071-1275769 cobaltochelatase	MHLLAATPGAISDGTEPVDLGQTPADVVIISAADTELAALSDARAEMIDAPTLRLANMMHLTHPMSVDLHLDDCATKSRLVIARILGGAGYWKYGLTQYAAHLRDAGIPFAALPGDDKPDPELRALSTVNSEDYDTLWSYLVEGGPENSTNLLAYAKAMLDGGDRPSAPAPLLRAGVYWPGAGIADLKAAQAGWTKDAPIVPIIFYRALVQGGGLNPINRLTRSLSRAGLNPLPIFVASLKDPVSTATLHQIFTDAPPDVILNCTAFAVGSPHDGDDSPQNPLLNNDAPIFQVILSGASEATWAEGLHGLTARDIAMNVALPEVDGRVLSRAVSFKGEAFFDDATECPIATYQARGDRIDFVTQLTKNWAILRRTPAETKKTALILANYPNKDGRLANGVGLDTPAATVHVLNLLKSNGHNVTPPHDSAALMAQIMAGPTNWLTDRADKEGGAFLPLDLYMQYFDALPWDIKDQITTSWGTPNQDPFSCSKIPPPEAPTS
>DSS3|:3060642-3063935 CobN	MHVVFRESHGLEETETPTDLGQSPADLVVLSFSDSDLGAFAAGWHRGGGAVGKLPTLRLANLTALKHPLSVDTYVDNTLSGAKGILIRLIGGVPYWAYGLQQVLALAQQKGLALAVLPADGREDTRLDAYSTLPVSTLRRLQHLCDTGGEVAAQAALAQMALATGLYAGPVIGSKILPECGFWCPERGVIAPETVFEGNAPRILVTFYRAYLTSADTASVAALIRAFRARGFQAMGMFAPSLKAPAAADWIAGQMPGLAPAAIVNATSFSGKGANGASPLDAAGVPVFQVALATSRRKAWAEAERGLSPADLAMHVVLPEVDGRIDAGLISFKEPGKRDPALEYSRFAHRPEPDRIEAVVNRVSGWLRLAAKPVAERVLALVLSTYPGKDWQMAHAVGLDALASAEAILCDLQDEGYDIASGQPITEELQTVSISWPITEYRKALASISPQLHQDLQSAWGDPESDPAFSQGNLQFRAIRRGKALVALQPERGTPEARDD
>ROS217|:1578423-1582151 cobN protein	MHLLAATPGVIDDGKEPVDLGQTPADLIFISAADTELAALSAARAEMAESPSLRLANLSHLQHPMSVDLHLDHCASKSRLVIARVLGGVGYWKYGTEQYAARLHEAGVPLALFPGDDKPDAELRGLSTVPDADYDALWAYLVEGGPENASNFLRYAGALLDATDTPAAASPLLRAGVYWPGAGVAGLTAAQEAWGEGQPVVPVIFYRALVQGAGLHPINRLVKSLLRAGLNPLPVFVASLKDPVSVATLEHLFGVAPPSVILNCTAFAVGSPHAGDDSPENPLSMPAANGAPVFQVVLAGSSEETWAKGLTGLSGRDIAMNVALPEVDGRILSRAISFKGEAFFDAATECPIATYRAVGDRVDFVAQLAAKWAKLRQTPAPTRRVALVLANYPNKDGRLANGVGLDTPAATVHALRLMAEAGYTVANPPQDSDALMRAVMAGPTNWLTDRANRDGGETLPLDIYLEHFNALPWDLREAMTARWGAPEDDPFIVPQILKSD
>RR11|:1730093-1733353 cobaltochelatase, CobN subunit	MHVVFRESHGLDETDTPQDLGQTPADLVVLSFSDSDLGAFAAGWHRGKDRLPSLRLANLVALKHPLSVDVYAEQTLEGAKGILVRLIGGESYWSYGLATLQDMARRKGLALAVLPADGREDPRLDELSTLPVSTLRRLQALCDAGGAVAAQAALAQLSLAAGLYAGPVIGTKSMPQHGWYDPEKGVIPALPAAELNHPDKPLLLVSFYRSYLTSADTAPIDALIGELRQRGYAAYGVFAASLKAPEAADWLRSTLPEIAPAAIINATAFSAQGMDGRASPLSTTGCPVFQVALSTARRKDWAEADRGLSPADLAMHVVLPEVDGRIFAGLVSFKAPGKKDPDLQYSRFGHRADAGRISAAIDRVEGWLRLARLRNSDKRLALVLSTYPGRDHNLAHAVGLDALASCDVILQELADQGYRVDALENTGLRLMEETLQLPLATYKSALAALPQDLQATLSEAWGTPEEDKDCRDGAFHFKALRAGNALVALQPERGEVKTRV
>RGBS107|:c2572360-2575605 CobN/magnesium chelatase	MHVVFRESHGLDESDTPQDLGQTPADLVVLSFSDSDLGAFAAGWHRGKDRLPSLRLANLVALKHPLSVDVYAEQTLEGAKGVLVRLIGGESYWSYGLATLQDMARRKGIALAILPADGREDPRLDELSTLPVSTLRRLQHLCDSGGAVAAQAALAQLSLAAGLYAGPVTGLKSVPQYGCYDPDRGVLAELPEHDKPLILVSFYRSYLTAADTAPVDALIAELRGRGYAAYGVFAASLKAPEAADWLRSALPDLAPAAIINATAFSAQGSDGSASPLSTTGCPVFQVALSTARRKDWVEADRGLSPADLAMHVVLPEVDGRIFAGLVSFKAPGKKDPDLQYSRFAHRADMDRVKAAVDRIEGWLRLAQLPNHDKRLALVLSTYPGRDHNLAHAVGLDALASCDEILRELWDQDYVVEPLESTGLRLMDETLSLPLQDYRTALATLPQDLQDTLAAAWGQPEEDPDCRDGAFHFKALRAGKALIALQPERGEVKTRVDDYHD
>RLO149|:3293880-3297146 cobaltochelatase	MHVVFRESHGLEETETPTDLGQTPADLVVLSLSDSDLGALAQAWRKGGGPEGRLPGLRLANITALKHPLSVDTYVEQTLCSAKGILIRLIGGVPYWPYGLQQIEALARAKGIALAVLPADGRTDTRLDAVSTLPVSTLRQLQKLCDTGGVVAWQAALAQMALASGLYAGPVRGAKTLPSVGGWTPEHDVTCPVLAKEATEPLVLVVFYRSFLVAADLAPIEQVFAALRAKGFAVMGLFAPSLKAPGAAEWLTRQVAHLSPAAIVNATSFSGQGTRGASPLDAGDVPVFQMALATSRQAAWAEAERGLSPADLAMHVVLPEVDGRLFAGVASFKEPQKRDADLQYSRFVHRPHAERIMAIADRVAAWVHLASKPASERRIALVMSTYPGREWNLAHAVGMDALGSASAILEDLAGAGYATDGHVTAQDFESADQLLDARDYQALLANLPQSLRDDLTIAWDDPPEGVAIAMPAVRRGNVWIALQPERGTPQKRDQEYHDLS
>SKA53|:1998089-2001802 cobN protein	MHLLAATPGAISDGTEPVDLGQTPANVVIISAADTELAALAEARAEMPDPPTLRLANMLHLAHPMSVDLHLDDCATKSRLVIARILGGAGYWKYGLTQYAARLHDAGVPVAFLPGDDKPDPELRGLSTVSGTDYDALWSYLVEGGPQNNINALAYAKAMLDGSDKPSAAAPLLRAGIYWPGAGIADLTTAQAAWTPDAPIVPIIFYRALVQGGGLNPINRLTRSLSRAGLNPLPIFVASLKDPVSTATLDHIFTVTPPDVILNCTAFAVGSPHDGDDSPQNPLLANNAPIFQVILSGASEASWAEGLHGLTARDIAMNVALPEVDGRILSRAISFKGEAFFDDATQCPIATYQARGDRVDFVTQLTANWARMRHTPAKAKKVALILANYPNKDGRLANGVGLDTPAATIHTLNLLTQAGYQTDPPADSATLMAQIMAGPTNWLTDRADKQGGVFLPLETYRQHFDALPWDIKEQITTRWGAAEDDPFFALSELLPPEAPS
>RD1|:c3696534-3699800 cobaltochelatase	MHVVFRESHGLEETETPTDLGQTPADLVVLSLSDSDLGALAEAWRKGGGPEGRLPGLRLANIAALKHPLSVDTYVEQTLCGAKGILIRLIGGVPYWPYGLQQIEALARAKGIALAVLPADGRMDARLDAVSTLPVSTLRQLQKLCDTGGVVAWQAALAQMALASGLYAGPVRGAKTLPLVGGWTPEHGVTCPVLASAATDPLVLVVFYRSFLVAADLAPIEQVFAALRAKGFALMGLFAPSLKAPGAAEWLTRQVAHLSPVAIVNATSFSGQGTRGASPLDAGDVPVFQMALATSRQAAWAEAERGLSPADLAMHVVLPEVDGRLFAGVASFKEPQKRDADLQYSRFVHRPHAERITAIADRVAAWVHLASRPASERRIALVMSTYPGREWNLAHAVGMDALGSACAILEDLAGAGYATDGHVTAQDFERADQRLDARDYQALLANLPQSLRDDLTAAWGDPPEHGGIALPAVRRGNVWIALQPERGTPQKRDEEYHDLS
>SSE37|:c2510348-2513656 cobaltochelatase	MHVIFRESHGLEESETPQDLGQSPADLVVLSFSDSDLGAFAEGWRRGGGPEGRMPTLRLANLAALRHPLSVDTYVEQTLEGAKGILIRLIGGVPYWSYGLQQVLSLAQQKGIALAVLPADGREDTRLDEMSTLPVSTLRRLAHLCDAGGTVAAQAALAQLALAAGLYAGPVRGAKGLPPLSCWTPEHGVTCPVLTRVSGKTPLALVFYRSYLVSADLAPIRALYEEFAARGFAVTAFFVPSLKAPEAAGWLRRQIAALAPAAIVNATAFSGKGADGTSPLDAADVPVFQCVLSTSDRKAWAEADRGVSPADLAMHVVLPEVDGTILGEPVSFKETGDRDSDLQFARAVHAAHDEGIAALADRVEARLSLARRAPGDRRPALILSTYPGKDWNIGHAVGLDALASARSILDDLRDAGHAVTDAPADLPAELLARTESWPLRAYEAALANLPQSLQDDLHAAWGEPDTDTLVRDGAFRFAAIRCGRATVALQPERGRPETRD
>OB2597|:2136307-2140092 cobaltochelatase	MHLLAATPGRIDDTEAVDLAQTPAEIVVISAADTELAALSHARAAMQDPPSLRLANLSNLQHPMSVDLHLDDTATKSKLVVARILGGAAYWAYGLEQYAARLAEAGVPFAALPGDDRPDADLRRLSTVPEEDYTALWQALVEGGPDNARTFLAHARAMLEGADRPAPARPLLKAGLYWPGASAPDLATLRRAWTPDAPTVPIVFYRALLQAGDLGPINRLTKTLLRAGLNPLPVYVASLKDPVSAATLDHLFAETTPELILNLTSFAVGSPHGDDTGENPLTAPSANRSPVFQVVLSATSEEVWSETLTGLSARDIAMNVALPEVDGRILSRAVAFKGESFYDEATQCPIAGWQTRGDRIDFVTQLARRWTTLRRTPPPDRRAAIILANYPNKDGRLANGVGLDTPAATIHALSLLASQGYTVKTPPADSAALMAEITAGPTNYLTDRAARTGGTFLPLATYLQHFNALPWEVKQQITDRWGRPEDDPFLHHLTPEEAQD
>Dshi|:c157466-161173 cobaltochelatase, CobN subunit	MHLLAATPGSIDDGQEPVDLGQTPADLVVISAADTELAGLSAARAEMDAPPRMRLANMMHLRHPMSVDLHIDDCASKARLVVARVLGGMGYWRYGAEQYATRVAAAGGHVVLLPGDDKPDPELRALSTLRGAEYDALWSYLVEGGPENAVHFLAYARHLLDPAQPAPPAASPLLRAGVYWPGAGLSNLDTVRAQWTEGAPVVPLIFYRALVQGAGLHPINRMVKALRARGLNPLPVFVASLKDPVSAATLEHLFEAAPPDVILNCTSFAVGLPGTERLSQGASNPLAQPAARGAPVFQVVLAGSSLEAWEGGTAGLSARDIAMNVALPEVDGRVLTRAVSFKGEAFFDDATECAIATYQAQGDRIGFVADLAANWARLRRTPPGERRTALILANYPNKDGRLANGVGLDTPEATARMLQLLRDAGYGVDAPPADGAALMDRILAGPTNWLTDRAERTGGVRLPLDTYRAHYAALPLALRSQIEDRWGAPEDDPFCADGAF
>Jann|:c2952891-2956163 CobN/magnesium chelatase	ALKHPLSVDTYIEQTLSAAKGILIRLIGGVPYWPYGLQQIETLCRAKGIALAVLPADGREDTRLDDISTLPVSTLRRLQHLCDAGGEVAAQAALAQMALASGLYAGPVKGAKGLPMIGGWTPEDGLCCPVLAGQGNAPLILVTFYRSYLVSADLAPIRALFTALRAKGFSVMGLFAPSLKAPMAAEWTVRQVTHLSPVVIVNATSFSGKGASGASPLDAADVPVFQVALATSGEEAWVEAERGLSPADLAMHVVLPEVDGRIFAGVASFKEPDARDPDLQFARYAHKAQPDRITHLVDRIASWHALATKPKTDRATALVLSTYPGRSWNAAHAVGLDAIASANAILRDLSDAGHDALGNVAGEDLQDAQLIWPFETYKAALATLPQTLQDALHVAWGSCEEDATATEEGLALPILRRGKTLVALQPERGTPALRDAEYHDLARVPRHGYVAFYLWMQCHADVLIHIGAHGTLEWLPGKSVALSRTCWPDALTGALPVIYP
>cobaltochelatase subunit CobN [Pseudomonas syringae pv. syringae B728a] >gi|63256953|gb|AAY38049.1| CobN/magnesium chelatase [Pseudomonas syringae pv. syringae B728a]	MHLLRTQPGGFVPDDNIADLGQTPAELVILCSGDSSLALLAEAARQLPEDYPSLRLANPMQVQNHASVDLYVDEVLRHAKVILISLHGGIGYWRYGVERLMELAARGVQVILVPGDDRPDPELSDLSTVSAAERDRLWQFLRQGGLQNALQLYNCMASRWLDRDYSWAEPAPLPRTAIYHPRLASAQLADWQADWLAEQPVAALLFYRSHLQAANTGFIDEFCTRLQAQGINPLPIAVASLKEPGCFTQVEDWLDEAETELILNTTGFAQSSPEAPHLRPFRRNVPVIQAICAQDNEPAWQASEQGLGARDLAMHIALPELDGRIISRPISFKDLAWRSERSQSDVVCYRAQPDRMDFVAELARRWIELARLPNGEKRVALILANYPTRDGRIGNGVGLDTPAAALNILRAMQAEGYPLAPLPDTGTELIQQLLGGVTNDLDSIDQRPCQQSMALEEYLAAFNELPQENRDAVNARWGTPDTDPMFRSGRMMIAGLRFGL
>cobaltochelatase, CobN subunit [Burkholderia pseudomallei 1655] >gi|184210362|gb|EDU07405.1| cobaltochelatase, CobN subunit [Burkholderia pseudomallei 1655]	MHLLRTTPGGFVDDTAGAVRIDQRPADIVILSSADTTLSLLASAVPTLGEGFPSVRLANVTFLRQPASVDFYVDDVLRHARVVVIDHLGGEAYWPYGIEQAVALAARAGQKLAMFSGDLQEDPNLIAKSTVAPELCRQWWRYLREGGPANAQALLRSIAHHALGVGDEPEPPRPLPAAALYHPAQASPSLEHWRARWREHAPVVAILFYKAHWQAANTAVFDALAAALEREGLNPLPIAVTSLKDAMSRAVVDALCADANVSLVLNTTAFAAGALDAAEPEVLAGDAPVLQVILSGGNRDAWLADPHGLNARDIAMHVALPEVDGRIVTRAVSFKGLAYRCPHTEVDVVRYQPDDERIAFVAELSRRWCRLRTLENAHKRVALVLANYPASEGRIGNGVGLDTPASALAVLAMLRDEGYRVGELPDDGDALLARITAGVTNDPATRALRPALQSYPLDDYLRRFAQLPQAARDALNARWGPPEADPALRQRRFPIAGWRA
>cobaltochelatase [Thermosynechococcus elongatus BP-1] >gi|22294623|dbj|BAC08452.1| cobalamin biosynthetic protein [Thermosynechococcus elongatus BP-1]	LQQSSAPIVILTGADTDIALLAQAYHQLPKDFPPLRLANLLHLQAAAAIDDYGDRVLAKADVVVIRLLGGRGYWSYGLEVAQQMVSDRGGQLILLPGDDRPDLELMSLSSWPLAQVDRLWQYFCEGGQENIQWALEFIGHYGCGWGAPPRPPQRIPRWGTYPISGQIPKDWPQVGILFYRAHYLAGNTAVIEALAQALMQRQLAPVAVFVSSLQDPEIQRGLLAAWQGKVELILNTTGFAIAKASEVDLWQQLDVPVLQVILSSSTYETWQQQPQGLTPRDLAMHVVLPEVDGRIITRAVSFKAVSQIQPEVETAVTTYAPVGDRLDWVSDLAANWLKLRRKAPAERRIALILANYPCRDGRLANGVGLDTPNSTVELLKALQAAGYDLGPDPLPRDGDALIQHLSRYRTNDPEGNHWRLPRYTLSLDTYQHYFRNLPRAVQTAINQRWPAPTSDLPIAGDCWGNIFVGIQPSRGYDRDPSLNYHAPDLEPTPEYLAFYF
>cobaltochelatase [Synechococcus elongatus PCC 6301] >gi|56686375|dbj|BAD79597.1| cobaltochelatase [Synechococcus elongatus PCC 6301]	MHRLAAIPGGWTPATEGVIFVEQSPAPIVFLTAADTDVSAIAQARAFLPADFPAVRVVNLLQLQQQLSIDTYAESVLAQAQVILLRLLGGRSYWSYGLEVVRETVERSGATLIVLPGDNQPDLDLMSQSALPLAEVQQGWQYFLEGGVANLANALRWAAHQGVSPRFSYEAPQRIPAVGRYPFLTALDYATTPQVGILFYRAHYLAGNLAAIDALCQALCDRSLYPVPLFVTSLRDAEIQAEIVDYFKYQPESEIQVLINTTSFSVLQPLALQREAIAEAEPSQLWQLLNVPVLQVILSGGSLESWQQDWRGLSPRDVAMNVALPEVDGRIITRAISFKATQGWNPALETDVLGYQPLPDRIQFVADLAANWVKLRTKPTCDRKVALILANYPTRNGRIANGVGLDTPASCLEILKALRQEGYYLSDLPEDVDQLIQQLTTGITNDPETQGLNPIYQCLSHEHYSAWFQTLPKTVQSAIQTRWGQPESNFAIAGIQFGNV
>cobalamin biosynthetic protein CobN [Prochlorococcus marinus str. MIT 9313] >gi|33634916|emb|CAE20902.1| cobalamin biosynthetic protein CobN [Prochlorococcus marinus str. MIT 9313]	MHRLASLPGEGPAEEVLLVEQPQAQILLLTSARTDISTLASVLEFPSQQAWKGRIRALPLAALSHPAQVDHYLATTASKAQLIVVRLLGGRGHWSYGLEQLGIWQERASPRQLLILSGTTDLDVELHSLGSHPIPLADRLAELMREGGVDNMVMFLRVIEQLLVGTPIDLDQIVLKAMVDPSPWDWRHEDGPKVGVVLYRALSQAGDLAFPKALNTQLRAQGLVPRALWVSSLRDPAVQQGVKHLLKQQNVAAVMTTTSFASVQFQEAGLGSDLWKALDVPVVQVLSSGRTRNEWINSSRGLDPLDLSLQVVLPELDGRITSRPGAFRSTVQANASLATAVQVMEPDDDGLAWAVSHVKAWIKLQQSQPNQRRISLVLANYPVRDGRLANGVGLDTPASTASILGWLQESGHDLGCNPIPADGKELMKYLLRSRTNDPESQNRQPLSYLSLSQYLKWWKTLPVEACEPIVKRWGLPEQADDLEADGFAIHGMLFGQVVVL
>cobaltochelatase subunit CobN [Streptomyces griseoflavus Tu4000]	MSTADTDLLAARASGASYRIGNPARVDVADELPALLDGADLAVVRLLGGKRAWEDGLAALRASGVPAVLLGGETVPDAELMAESTVPAGVVAEALRYLVEGGPENLTELARFLSDTVLLTGEGFEEPRRMPEYGVHGARAVRAGRPTVGVLFYRAHHLSGNTGFVDTLCDAIEARGANALPVYCGSLRGADAGLYELLAKADTLVATVLAAGGTHASQASAGGDEEAWDIGALADLDVPVLQGLCLTSSRAAWEESDAALSPMDAAMQVAIPEFDGRLITVPFSFKEQGPDDVPVYVADPERAARVAGIAVRHAVLGHRPNAEKKLALVFTAYPTKHSRVGNAVGLDTPASAVRVLDALRDAGYGVHGYPDNGDELIHRLIEAGGHDVEWLTEDQLAAAPARVPLADYRAWFERLDPALRDAMTEAWGEPPGSLYVDGDDIVLASLRFGNVVVMIQPPRGFGENPIAIYHDPDMPPSHHYMAAYRWLEAATSEGGFGADA
>cobaltochelatase subunit CobN [Mycobacterium tuberculosis CPHL_A] >gi|289447681|ref|ZP_06437425.1| cobalamin biosynthesis protein cobN [Mycobacterium tuberculosis CPHL_A] >gi|289420639|gb|EFD17840.1| cobalamin biosynthesis protein cobN [Mycobacterium tuberculosis CPHL_A]	DLELTDLLAEASIVVIRILGGYRAWQSGIDTVIAGGVPAVLVSGEQAADAELTDRSTVAAGTALQAHIYLAHGGVDNLRELHAFLCDTVLMTGFGFTPPVATPTWGVLERPDAGKTGPTIAVLYYRAQHLAGNTGYVEALCRAIEDAGGRPLPLYCASLRTAEPRLLERLGGADAMVVTVLAAGGVKPAAASAGGDDDSWNVEHLAALDIPILQGLCLTSPRDQWCANDDGLSPLDVASQVAVPEFDGRIITVPFSFKEIDDDGLISYVADPERCARVAGLAVRHARLRQVAPADKRVALVFSAYPTKHARIGNAVGLDTPASAVALLQAMRQRGYRVGDLPGVESNDGDALIHALIECGGHDPDWLTEGQLAGNPIRVSAKEYRDWFATLPAELTDVVTAYWGPPPGELFVDRSHDPDGEIVIAALRAGNLVLMVQPPRGFGENPVAIYHDPDLPPSHHYLAAYRWLDTGFSNGFGAHAVVHLGKHGNLEWLPGKTLGM
>cobaltochelatase, CobN subunit [Deinococcus geothermalis DSM 11300] >gi|94553872|gb|ABF43787.1| Cobaltochelatase, CobN subunit [Deinococcus geothermalis DSM 11300]	LAFLTHADTDLLNLRAAQETLPADFGPVTGVALGGIRSEAQMATLLAGAVGQAEIVLVRIHGKFSAVPGSELLLAHARRTGQHLLLVSGTNEPDAELAALSRAPVHTLDTARAYLAASGWQNMRELLLSLSDTLRMTGYGAQPPLALPEHGIYHPNLPEQATLADWQRLRTPGRLAVGILLYRAHALSGNTAFIDALVTALDEAGADALPVFTTSLKDVDAAGDPKAFALLRGQADALISTLSFAMADVQAGDVTVAGDPVGAFARLDLPVVQGLTSGGARGPWQTSARGLNPLDTAMNVALPEFDGRLIGVPFAFKEQEAGEGRRLVADPERTARLAGIALRLAHLRHLPNRDKRLAFIFTNSTAKASQVGNAVGLDSAASLLRILQALQAEGYDVGELPATGDELMHALLARTSYDTTQLTPTQLAQAAAHVPAQLYARWFAELPDSQQRRMRQQWGDPPGTAYVHDGALALAGLHFGNVFVALQPPRGYGMDPDAIY
>Cobaltochelatase [Desulfatibacillum alkenivorans AK-01] >gi|218763279|gb|ACL05745.1| Cobaltochelatase [Desulfatibacillum alkenivorans AK-01]	HVQPTGGDEESMALAQEYSTRFDSPEWKDICAYLSYGGAINFCSLMRYLEAFLDRRAPDAPLPEVLPQEGIYHPDFPGIPSIEEYKEKNIRPGRLTVGLWFYQSYWVNNNLAYIDAIIREIERWGANVIPVFHQRFKDVVVKNRGSDYVVENFFMEDGKSVIDVLINPMMFALTMVSKEYKKLYSAMNVPVIQAMMTMQPQEVWRASVQGMKTMEVSFNAAQPEFDGALITVPIASREEEDVDPVTGALLSRYKPIEDRSKKMVSLALNWGRLSKLKNSEKKVAIVFHHYPPRNDRIGCARGLDSFESVKLMIDRMKNDGYQVEELFENGQELAERILGCMTCDQRWLTYDKMAERCQAFASDKEYKPWHENLPAATREKQTHDWGKIPGELFVYKEQMMFPGFVNGNVFVTIQPPRGFFENTEAIYHDMYLSPPHHYLAHYRWIKNVFKADAVMHIGKHGSLEWLPGKALGLSEECYPDSAIMDLPNIYPYIINDPSEG
