# Supplementary material for: Phylogenomic Analysis of Marine Roseobacters
Source: PLoS One. 2010 Jul 15;5(7):e11604. doi: 10.1371/journal.pone.0011604 (PMC2904699; doi:10.1371/journal.pone.0011604)
Supplement: File S2 — Tree topologies with the extended data. The multi-documents have been combined into a single ZIP-formatted file. The trees should be considered unrooted. The tree topologies were calculated in PhyML as described in Methods. Numbers refer to bootstrap values. The tree topology (separate pdf) shows that Roseobacter bacteria form a monophyletic group and was deposited in a document named “high bootstrap”. The other organisms embedded within the Roseobacter clade, or Roseobacter bacteria embedded within other phyla are shown in red (deposited in a document named “inter-phylum”). Individual file name corresponds to gene family code listed in Table S1. The non Roseobacter organism taxonomic name is detailed in the amino acid fasta of the sequences (a document named “sequences”). (4.62 MB ZIP) [file pone.0011604.s008.zip › sequences/ort1125.fasta]

>ROS217|:2431062-2431670 cob(I)yrinic acid a,c-diamide adenosyltransferase	MTDDPDRHAMKMAKKKAARDKIMATKTDEKGLIIVHTGKGKGKSSAAFGMIFRCIAHGMPCAVVQFIKGGMSTGERDLILSKFSDACAFHTMGEGFTWETQDRTRDTEMAQAAWAKAKELIRDETNKMVLLDEINIALRYDYLDINEVVQFLAEEKPHMTHVVLTGRNAKDELIEIADLVTEMELIKHPFRSGIKAQIGVEF
>RR11|:c1727415-1728050 cob(I)yrinic acid a,c-diamide adenosyltransferase	MSDKSDTDISEEEAARHAAKMAKKKAARDRMMQNKDGEKGLIIVHTGPGKGKSSSGFGMIMRCIAHGMPSAVVQFIKGAWQTGERTLIEENFSDLCQFYAMGEGFTWETQDKARDIAAAQKGWEKAKEMIRDERNTMVLLDEINIALRYDYIDIADVVDFLETEKPPMTHVVLTGRNAKEELIEIADLVTEMGQIKHPFRQGIKAQKGVEF
>DSS3|:c280092-280691 cob(I)alamin adenosyltransferase	MTDAQDHKEKMKAVQAEHRKKVSEAVDPGRGLVLINTGKGKGKSSAAFGVVIRALGWGQKVAVVQFIKGKWKTGERRFFEEHNLVTWHTMGEGFTWDTQDRDRDIAAATAAFGKARELMESGDYDLVVLDEINIALRYEYLSVDTVLDGLQARSDRTSVFLTGRDAPQALRDYADLVTEMTVEKHPFEAGIKAQRGVDF
>SKA53|:2001824-2002432 cob(I)yrinic acid a,c-diamide adenosyltransferase	MTDDPDRHAMKMAKKKAARDKIMATKTDQKGLIIVHTGKGKGKSSAAFGMIFRCIAHNMKCAVVQFIKGGMSTGERDLILAKFSDTCAFHTMGEGFTWETQDKSRDTEMAQAAWAQAKELIVDDTNSMVLLDEINIAIRYDYVAIADVVAFLRDHKPPMTHVVLTGRNAHEDLIELADLVTEMELVKHPFRSGIKAQIGVEF
>EE36|:1725202-1725825 cob(I)yrinic acid a,c-diamide adenosyltransferase	MTDSTPDQNKRHAEKMAKVQTARAKMMAEKTVTKGLIIVHTGPGKGKSSSAFGMIMRCIGHGFPCALVQFIKGARVSADRQLLEDRFSDICQVYVMGEGFTWDTQDRERDIAAAGRAWEKAKELIRDPNNRMVLLDELNIALRYGYIDVQDVVDFLQAEKPHMTHVVITGRNAPDALIEIADLVTEMKEIKHPFRKQGIAAQAGVEF
>RCCS2|:1275771-1276439 cob(I)yrinic acid a,c-diamide adenosyltransferase	MGATHGPKVNAMTEDRTPDAPNRDDDRHAMKMAKKKAARDKIMATKTDKKGLVIVHTGKGKGKSSAAFGMIFRCIAHDMQCAVVQFIKGGMSTGERDLILAKFSDTCAFHTMGEGFTWETQDKSRDTEMAQAAWAKAKELILDEANHMVLLDEINIAIRYDYVSAAEVVAFLRDHKPEMTHVVLTGRNAHEDLIELADLVTEMELVKHPFRSGIKAQIGVEF
>RLO149|:c2277194-2277802 cob(I)yrinic acid a,c-diamide adenosyltransferase	MSEENERHNAKMRKIKAARDKMMEQKTEQKGLIMVHTGKGKGKSSSGFGMIMRCISHKIPCAVVQFIKGNWDTGEKSFLRDNYADECRFFVSGEGFTWETQDRARDIAAAENGWRIAKEQILDPDIQFVLLDEINIALRYDYLNIDEVVDFLLTQKPHMTHVCLTGRNAKPELIEAADLVTEMTLVKHPFKDGVVAQKGIEF
>Jann|:2958161-2958853 cob(I)alamin adenosyltransferase	IMVHTGPGKGKSSSGFGMVMRSIQHGMGCAVVQFIKGNWATGEKSFLRERFADECRFFVSGEGFTWETQDKERDIAAAQNGWTIAQEQILDPEIDFVLLDEINIALRYDYLDIDEVVDFLLTRKPRMTHVCLTGRNAKPELIEAADLVTEMTLIKHPFRDGVKAQKGVEF
>RGBS107|:2577565-2578200 cob(I)alamin adenosyltransferase	MSDTPETDISEAEAARHAAKMAKKKAARDRMMQNKDGEKGLIIVHTGPGKGKSSSGFGMIMRCIAHNMPSAVVQFIKGAWQTGERTLIEENFSDLCQFYAMGEGFTWETQDKARDIAAAQKGWEKAKEMIRDERNTMVLLDEINIALRYDYIDIADVVEFLETEKPPMTHVVLTGRNAKEELIEIADLVTEMGQIKHPFRDGIKAQKGVEF
>SSE37|:2515498-2516109 cob(I)alamin adenosyltransferase	MSEDENARHTEKMKKIKAARDRMMATKTEEKGLIIVHTGTGKGKSSSGFGMIMRCIAHGMPCAVVQFIKGAWPTGEGTFLRERFAAECRFFVSGEGFTWETQDRERDIAAAQNGWEIAKTQILDPEVQFVLLDEINIALRYDYLDIDDVVGFLLEQKPPMTHVCLTGRNAKPELIEAADLITDMTLVKHPFREGVKAQKGVEF
>RD1|:c2079488-2080096 cob(I)yrinic acid a,c-diamide adenosyltransferase	CAVVQFIKGNWDTGEKSFLRDNYADECRFFVSGEGFTWETQDRARDIAAAENGWRIAKEQILDPDIQFVLLDEINIALRYDYLNIDEVVEFLLTQKPHMTHVCLTGRNAKPELIEAADLVTEMTLVKHPFKDGVVAQKGIEF
>OIHEL45|:c1312995-1313600 cob(I)alamin adenosyltransferase	MSDADPQDHKEKMQQRQAEQRAKVAELQDPEKGLVLVHTGPGKGKSSSAFGVVVRALGWKQRVGVVQFIKGKWKTGERLFFEQLDEVTWHTMGEGFTWDTQDRNRDIAAAEAAFGKAREMMASGEYDLVVMDEINIAIRYEYLKIEDVIAGLESRDKRTAVVLTGRDARPELCDYADLVTEMSEVKHPFKAGIKAQRGVDY
>RB2654|:2285397-2286005 cob(I)yrinic acid a,c-diamide adenosyltransferase	MSEDTDRHAQKMAKKKAARDKIMATKTEEKGLVIVHTGKGKGKSSSAFGMIFRAIAHGMPCAVVQFIKGGMGTGERDLIEQNFSDLCQFHTMGEGFTWETQDKSRDIEMAQAAWEKSKELIRDPNIRMVLLDEINIALRYDYIDIFEVVEFLTNEKPEMTHVILTGRNAKDELIELADLATEMELVKHPFRSGVKAQAGIEY
>Dshi|:156608-157222 cob(I)alamin adenosyltransferase	MTDADDTARHNAKMAKKKAARDKIMATKTDEKGLIIVHTGKGKGKSSAAFGMIFRCIAHGMPCAVVQFIKGGMSTGERDLILSTFSDKCAFHTMGEGFTWETQDKDRDIEMAQAAWEKAKELIRDPANKMVLLDEINIALRYDYLNLEDVLTFLADEKPEMTHVVLTGRNAKEPLIEAADLVTEMELVKHPFRAGIKAQIGVEY
>OB2597|:2141161-2141769 cob(I)yrinic acid a,c-diamide adenosyltransferase	MTDDPDRHARKMAKKKAARDKIMATKTDEKGLVIVHTGKGKGKSSAAFGMIFRCIAHDMPCAVVQFIKGGMSTGERDLILSKFTDICAFHTMGEGFTWETQDRTRDTEMAQAAWEKAKDLIRDPANRMVLLDEINIALRYDYLDIAEVTGFLTTEKPEMTHVVLTGRNAKDELIEIADLVTEMELVKHPFRSGIKAQVGVEF
>TM1040|:c2318230-2318916 cob(I)yrinic acid a,c-diamide adenosyltransferase	VHTGPGKGKSSSGFGMIMRCIAHGMPSAVVQFIKGAWQTGERTLIEENFSDLCQFYAMGEGFTWETQDKARDIAAARAGWEKAKEMILDEKNTMVLLDEINIALRYEYLDLEEVLEFLVEHKPAMTHVVLTGRNAKEELIEIADLVTEMTQVKHPFRAGIKAQKGVEF
>OA307|:c4732446-4733087 cob(I)alamin adenosyltransferase	MTDDKTPKPIDAAADADRHAMKMAKKKVARDKIMATKTDKKGLVIVHTGKGKGKSSAAFGMIFRHIAHGMPCAVVQFIKGGMSTGERDLILSKFADECAFHTMGEGFTWETQDKTRDTEMAMAAWEKAKELIRDPKNSMVLLDEINIAIRYDYVPIADVVAFLSTEKPEMTHVVLTGRNAHVDLIEIADLVTEMELVKHPFRSGIKAQIGVEF
>cob(I)yrinic acid a,c-diamide adenosyltransferase [Thermosynechococcus elongatus BP-1] >gi|22293986|dbj|BAC07818.1| cob(I)alamin adenosyltransferase [Thermosynechococcus elongatus BP-1]	RTREKGLIIVHTGNGKGKTTAALGMVLRSLGHGYRVAIIQFIKGAWEPAEKTVLGHWSDQLAFHAMGEGFTWETQDRQRDIACAQAAWELALSYITNPAYRLVLLDEINVALQLDYLNVAEVLEGLARKPEMTHVILTGRGAPQALIDTADLVTEMTLVKHPFREQGVKAQPGIEF
>cob(I)alamin adenosyltransferase [Synechococcus sp. PCC 7335] >gi|196192063|gb|EDX87027.1| cob(I)alamin adenosyltransferase [Synechococcus sp. PCC 7335]	SRSAEKGLIVVNTGNGKGKTTAALGMVLRSLGHGFKVAIVQFIKGGWEPAEKAALSHWPDQLAFHAMGEGFTWETQDRDRDIQTAQAAWEKALAYIRDPDYRTVLLDEVNIALKLGYLSIDQVLAGIEEKPEMNHLILTGRGAPAELIERADLVTEMTLIKHPFKEQGIKAQAGIEF
>cob(I)yrinic acid a,c-diamide adenosyltransferase [Pseudomonas fluorescens Pf0-1] >gi|77381871|gb|ABA73384.1| putative cob(I)yrinic acid a,c-diamide adenosyltransferase [Pseudomonas fluorescens Pf0-1]	DECGLVLVLTGNGKGKSSSAFGMLARAMGHGMQCGVVQFIKGRNSTGEELFFRRFPEQVRFHVMGEGFTWETQDRQRDIAAAEAAWEVSRELLRDPSIGLVVLDELNIALKHGYLDLDQVLSDLQARPPMQHVIVTGRAAKPEMIEMGDTVTEMGMIKHAFQAGIKAQKGVE
>cob(I)alamin adenolsyltransferase [Xanthomonas campestris pv. campestris str. ATCC 33913] >gi|66767422|ref|YP_242184.1| cob(I)alamin adenolsyltransferase [Xanthomonas campestris pv. campestris str. 8004] >gi|21114282|gb|AAM42335.1| cob(I)alamin adenolsyltransferase [Xanthomonas campestris pv. campestris str. ATCC 33913] >gi|66572754|gb|AAY48164.1| cob(I)alamin adenolsyltransferase [Xanthomonas campestris pv. campestris str. 8004]	DRGVLLVNTGNGKGKSSSGFGMLARSLGHGLYCGVVQFIKGTFSTGEEAFFRRFPDLLDYHVMGEGFTWETQDRERDIVAAQAAWQLARGMLADPRYDFVLLDELNIALVKEYVALEEVLAAVAARPPRQHVVITGRGAPAGLIEAADTVTEMRLIKHAFNAGIKAQLGVE
>cob(I)alamin adenosyltransferase [Prochlorococcus marinus str. NATL1A] >gi|123960359|gb|ABM75142.1| possible cob(I)alamin adenosyltransferase [Prochlorococcus marinus str. NATL1A]	RKKEKGLIIVNTGQGKGKTTAALGMGLRTIGHNHNVAIIQFIKGGWEPGESLAFKIFGDKLKFHACGEGFTWETQDRNRDINLVKSSWRKAVSYIKDPNYKLIILDEIIVAIKLGYIDEDEIINGINLRPELTHIVLTGRGASEKLIDSADLVTEMKLIHHPFREQGIKAQEGIEY
>cob(I)alamin adenosyltransferase [Burkholderia graminis C4D1M] >gi|170141172|gb|EDT09343.1| cob(I)alamin adenosyltransferase [Burkholderia graminis C4D1M]	TVEKGLLIVNTGTGKGKTTAAFGMAVRVLGHGMRLGVVQFIKGALHTSERDFLGAIANCDFVTMGDGYTWNTQNRDADIATARKGWDEARRMIESGDYQMVILDELNTVLKYEYLPLDEVLSVIAARPEMLHVVVTGRHAPEALIEAADLVTEMRIVKHPYREQGVKAQRGVEF
>cob(I)alamin adenosyltransferase [Vibrio sp. Ex25] >gi|262337352|gb|ACY51147.1| cob(I)alamin adenosyltransferase [Vibrio sp. Ex25]	EENKEARHKARQQKVKEQVDAKIAAAQEEKGLLLIITGNGKGKSTSGFGTIARAVGHGLNCAVAQFIKGTWDNGERNLLEKLGVEFQVMATGFTWETQNKAADTEAAQGVWQECKRMLKDESIDVVLFDELTYMVSYGYIDLDEVVEALNNRPKMQSVVITGRGAHRTLIEMADTVSEVKNVKHAFESGVKALKGVDW
>cob(I)alamin adenosyltransferase (CobO) [Desulfotalea psychrophila LSv54] >gi|50877057|emb|CAG36897.1| probable COB(I)alamin adenosyltransferase (CobO) [Desulfotalea psychrophila LSv54]	GIFAVFTGNGKGKTTAALGHVARALGHGKKVCVIQFIKGGWQTGEEQFYTSCPGVDFHVRGRGFTWKSEDLDKDIEVARKAWSFAQEIIKANQYDLLVLDELTYLAHYSMISEEEILRSIGERPPSLHIIVTGRYAGEKMIEQADLVTEMKEVKHPYKQGVKAQAGFDF
>Cob(I)yrinic acid a,c-diamide adenosyltransferase [Yersinia aldovae ATCC 35236] >gi|238704901|gb|EEP97430.1| Cob(I)yrinic acid a,c-diamide adenosyltransferase [Yersinia aldovae ATCC 35236]	RGILIVFTGNGKGKTTAAFGTVTRAVGHGLNAGVIQFIKGEWPNGEKNLLEQHGVEFQVMATGFTWNTQNRETDTAACQGVWLHALRMLADPTLDLVVLDELTYMVAYDYLPLEDVLTALKQRPAHQTVIITGRGCHRDLLEMADTVSELRPVKHAFDAGIKAQQGIDW
>cob(I)alamin adenosyltransferase [Geobacter lovleyi SZ] >gi|189423019|gb|ACD97416.1| cob(I)alamin adenosyltransferase [Geobacter lovleyi SZ]	EQTAKHNKAMKKHKEKIDGCIVRAEEKRGVSILLTGNGKGKSSSAFGMAMRSLGYGFKVGIVQFIKGKQQSGEEIFIREKHPEVYFWQMGTGFTWDTQDRNGDIAAAKTTWAHAQELLQDASYHLVILDELTYMLNYEYLDEEMVLSALRNRPEEQSVVVTGRGGGEALRDLVDTVSEVQDIKHAFKSEVKARRGIDF
>cob(I)yrinic acid a,c-diamide adenosyltransferase [Streptomyces sp. C]	LVFVHTGPGKGKSTAAFGLALRAWNQGWPIGVFQFVKSAKWKVGEENALKVLGASGEGGSVVWHKMGEGWSWVQRDAQLDNEQAAKEGWEQVKRDLAAETHKLYVLDEFAYPMHWGWIDVDEVIEVLRDRPGTQHVVITGRNAPEKLLEFADLVTEMTKVKHPMDAGQKGQKGIEW
