# Supplementary material for: Phylogenomic Analysis of Marine Roseobacters
Source: PLoS One. 2010 Jul 15;5(7):e11604. doi: 10.1371/journal.pone.0011604 (PMC2904699; doi:10.1371/journal.pone.0011604)
Supplement: File S2 — Tree topologies with the extended data. The multi-documents have been combined into a single ZIP-formatted file. The trees should be considered unrooted. The tree topologies were calculated in PhyML as described in Methods. Numbers refer to bootstrap values. The tree topology (separate pdf) shows that Roseobacter bacteria form a monophyletic group and was deposited in a document named “high bootstrap”. The other organisms embedded within the Roseobacter clade, or Roseobacter bacteria embedded within other phyla are shown in red (deposited in a document named “inter-phylum”). Individual file name corresponds to gene family code listed in Table S1. The non Roseobacter organism taxonomic name is detailed in the amino acid fasta of the sequences (a document named “sequences”). (4.62 MB ZIP) [file pone.0011604.s008.zip › sequences/ort1172.fasta]

>DSH Dshi|:c53250-55859 leucyl-tRNA synthetase; TIGRFAM: leucyl-tRNA synthetase KEGG: sil:SPO3432 leucyl-tRNA synthetase
MPADTPAGSAPARFDPAQIEPKWRAAWDLAGTFTATPDPAKQKYYVLEMFPYPSGRIHMG
HVRNYTMGDVIARYKASCGFSVLHPMGWDAFGMPAENAAMATGGHPKDWTYANIAEMRAQ
MKPLGLSIDWSREFATCDEAYYGQQQSMFLDFLEKGLVYRKNAVVNWDPVDMTVLANEQV
IDGKGWRSGAEVERRELTQWFFKISDFADDLLSALDGLENWPEKVRLMQANWIGKSRGLE
FAFARTDGGDPIPVYTTRPDTLMGASFVGISPGHPIAKALAAQRPEVADFLAEVARGGTT
EAALETAPKLGFDTGITVRHPLDPNWELPVWIANFILMDYGTGAIFACPAHDQRDLDFCR
KYDLPVIDTFFALDDPTPVGDTAFVPPKTEPVRWVEHFAGLDIATGQEAIEATIDFAEAA
GWGRGVEQFRLRDWGLSRQRYWGCPIPVVHCDKCGVVPERKENLPIALPYDEDGRPIDFS
IPGNPLDRHPSWRDCACPACGAPARRETDTMDTFVDSSWYFARFTAPRAETPTDPAEVGY
WMNVDQYIGGVEHAILHLLYSRFFARAMHLCGHLPESAREPFDALFTQGMVTHAIYKTTG
TDGRPVYHYPEEVETTEEGAVLKKTGAPVDIVPSAKMSKSKNNVVDPLAIIDAYGADTAR
WFVMSDSPPERDVEWTASGAEAAFKHLGRVWRLAEDLRRNAEEAATAGSAEEARALARAS
ARAIAEVTAGIEGFAFNKSVAKLYEFTNTIQKSKAPRAEKRAALKTMAQLMSPMTPHLAE
EVWSMLGGIGLVAEAPWPEADPALLVEDTVTLPIQINGKRRSELAVPKDMPREEVEKLAL
ADAAVLKALAGGAPRKLIVVPGRIVNVVI
>SUL EE36|:642625-645171 leucyl-tRNA synthetase; COG0495 Leucyl-tRNA synthetase
MPSYSPAEIEARWQAAWEKNDVFHAVRNADKPKYYVLEMFPYPSGRIHMGHVRNYTMGDV
IARYKIATGHNVLHPMGWDAFGMPAENAAMAIGGHPKDWTYGNIADMRDQMKPLGLSIDW
SREFATCDPEYYGQQQALFLDFLSEGLVYRKNAIVNWDPVDMTVLANEQVEAGRGWRSGA
LVERRELTQWFFKISDHSEELLDALDTLDNWPAKVKLMQANWIGKSRGLQFAFSTIDAPE
GFDRIEVYTTRPDTLLGASFVGISPDHPLAKLLEKDSPEIAAFCAECRKGGTTEEAIETA
EKLGMDTGLRVRHPFDTAWELPIYIANFILMDYGTGAIFGCPAHDARDFEFATKYGLPIT
STFLPSEDADPKLAAPFVPAKSEKVYYNGGFAGEKWQTGEEAIIAAIDACEAQGVGQGVT
KYRLRDWGLSRQRYWGCPIPVVHCDTCGVVPEKKENLPIELPYDVSFDTPGNPLDRHPTW
RDCACPSCGAPAKRETDTMDTFVDSSWYFARFTAPRADTPTNMADAEYWMNVDQYIGGIE
HAILHLLYSRFFARAMQITGHLPEKAIEPFNALFTQGMVTHEIYQTRDANDRPVYHLPED
VTDGKLADGTEVEIIPSAKMSKSKKNVVDPLGIIANYGADTARWFVLSDSPPERDVEWTA
SGAEAAYKHLNRVWNISSRIAEMDDSAAGTGDDDLLRAMHKTIHDVTMGVESFGFNAAIA
KLYAFTATLQKSKAGKAAQREAIMTLAQLMAPMTPHLAEEIWTAQGGDGLITTSTWPQAD
EAMLVDDTVTLPIQINGKRRAEIQVPADMPKEEVEKIALSHEAVIRTLDGATPKKVIVVP
GRIVNVVA
>JAN Jann|:c412990-415581 leucyl-tRNA synthetase; 
MSRYDPSMIEPKWQKAWAEAGTFTASMEGNKPKYYVLEMFPYPSGRIHIGHVRNYTMGDV
IARHKKAMGHNVLHPMGFDAFGLAAENAAMDRGIHPKDWTYKNMDDMRDQMRPLGFSIDW
SRDLATCDPDYYGQQQALFIDMMEAGLIDRKNAVVNWDPVDMTVLANEQVEDGKGWRSGA
EVERKELTQWFFKISDYSDELLEALDGLDDWPAKVKLMQANWIGKSRGLQFAFGLVEPVG
GHDRVDVYTTRPDTLLGASFVGISPDHAIAKQLESESEDIAAFCAECRKGGTTAAEVETA
EKLGFDTGLKVRHPFDTAAQLPVYIANFILMDYGTGAIFGCPAHDERDLDFARKYDLPVV
STYVPIDDEGHVLPEDGGAAYVPPKPDPVRYIRGFAGEEIQSGNDAIDAAVTFCEAEGVG
QGVTKFRLRDWGLSRQRYWGCPIPVVHCDACGVVPEKKENLPIELPYDVTFDVPGNPLDR
HPTWRNTPCPSCGAPALRETDTMDTFVDSSWYFARFTAPHADTPTSKAEVEYWMNVDQYI
GGIEHAILHLLYSRFFARAMHITGHLPRKAIEPFDALFTQGMVTHAIYKTTDAKNRPVYH
YPETVDLRDGGGYLDDGTAVEIIPSAKMSKSKNNVVDPIEIIKQYGADTARWFVLSDSPP
ERDVEWTASGAEAAYKHLGRVWALCDRISEAARSVSEEAQPAAGEHDTALLREMHKTIRD
VTNGVDSFGFNAAIAKLYAFTNTLQKSKASHKAQREAVMTLAQLMAPMTPHLSEDIWAHQ
GGDGLIADAPWPVANEAMLVESTVTLPIQINGKRRSEVTVAKDASKEEVEKRALADDAVV
RALDGAAPKKLIVVPGRIVNVVI
>OAN OA307|:c4056450-4058762 leucyl-tRNA synthetase; [J] COG0495 Leucyl-tRNA synthetase
MAPYTPSEIEAKWQAAWDKAETFKATRSDDKPKYYVLEMFPYPSGRIHIGHVRNYTMGDV
IARYKLATGHNVLHPMGFDAFGMPAENAAMQTGIHPKDYTYQNIDDMVAQMKPLGLGIDW
SRMFATCDPEYYGQQQSLFIDMLDAGMIDRKNATVNWDPVDMTVLANEQVIDGKGWRSGA
EVERKDLTQWFFKISDYADELLGALDGLDNWPAKVKLMQANWIGKSRGLQFAFSLVENVA
AQDRIEVYTTRPDTLMGASFVGISPDHPLAKEMEQDNARLAAFNAECRKGGTTAEALEKA
EKMGFDTGLRVRHPFDTSWELPVYVANFIMMDYGTGAIFGCPAHDQRDFDFAKKYGLPII
PTFLPSEDSDPELTEAFVPTKTDMVHWTAPFAWDPTTNGADAINKAIDFCEANGVGMGVT
KFRLRDWGLSRQRYWGAPIPVVHCDACGVVPEKKENLPIELPYDVTFDIPGNPLDRHPTW
RNTPCPSCGKPALRETDTMDTFVDSSWYFARFTAPHALTPTQAEDAAYWMNVDQYIGGIE
HAILHLLYSRFFSRAMHKTGHLPASAIEPFDALFTQGMVTHAIFKTDTADGRPVYHYPEA
VDLRDGGGFLKDGTQVDIIPSAKMSKSKNNVVDPVAIIDKYGADTARWFVLSDSPPERDV
EWTASGAEATFKHLSRVHRIACEIVENTDAANDQDEAILRDMHKAIFEVTQGVESFGFNA
SIAKLYGFTNAIAKSKAGGDAKRTAMKTLCTIDVSDDTTLGRGHLGDVGW
>OBA |:2370291-2372858 leucyl-tRNA synthetase; COG0495 Leucyl-tRNA synthetase
MSRYSAAEIEPKWQQAWDEAGVFRAERMPGKPKYYVLEMFPYPSGRIHIGHVRNYTMGDV
VARYKRATGHNVLHPMGFDAFGMPAENAAMANGGHPRDWTYSNIDTMVGQMKPLGFSLDW
TRMFATCDPEYYGQQQALFLDFLEKGLVYRKNAVVNWDPVDMTVLANEQVEDGRGWRSGA
LVERRELTQWFFKISDMSEELLDALDTLDDWPAKVKTMQANWIGKSRGLQFSFGLTDTSH
GYDRVEVYTTRPDTLMGASFVGISPDHPLARELERHDPRVAEFCKQARQGGTTEEAIEKA
EKLGYDTGLTVRHPFDTAWELPVFIANFILMDYGTGAIFGCPGHDERDHEFARKYGLPII
DTFLPVEGEHDIQKEPFVPPKTEKVRFTRLVAGEKIQTGNEAIDATIDFCEANGVGQGVT
KFRLRDWGLSRQRYWGCPIPVVHCDDCGVVPEKKENLPIRLPYDEGDKPIDFSIPGNPLD
RHPTWRDTPCPSCGKPAKRETDTMDTFVDSSWYFARFTAPRAETPTVMEDAEYWMNVDQY
IGGIEHAILHLLYSRFFARAMHICGHLPEASKEPFDALFTQGMVTHAIYQTQKDGRPVYH
YPEDVELKDGKGFLEDGTEVEIIPSAKMSKSKNNVVDPVQIIADYGADTARWFVLSDSPP
ERDVEWTAAGAEAAAKHLGRVYRLASDLTDGEAETDEADEHLMREMHKTVHDVTLGIDSF
GFNAAIAKLYGFTNTIAKSRAGSVARRMAIKTLAQLMSPMTPHLAEEIWQMLGGEGLISQ
APWPKADPAMLVEDTVTMPIQVNGKRRGEIEVPKDLDPAEVEKRALANEGVQRTLDGAQP
RKVIVVPGRIVNVVM
>OIN |:c1513819-1516365 leucyl-tRNA synthetase; COG0495 Leucyl-tRNA synthetase
MPRYTPAEIEARWQQAWEKDGVFQAVRNADKPKYYVLEMFPYPSGRIHMGHVRNYTMGDV
IARYKIATGHNVLHPMGWDAFGMPAENAAMAIGGHPADWTYANIAEMKKQMKPLGLSIDW
SREIATCHPGYYGQQQALFLDFLEKGLVYRKNAVVNWDPVDMTVLANEQVENGCGWRSGA
PVERRELTQWFFKISDHSEELLSALDSLDNWPAKVKLMQANWIGKSRGLQFAFSTIEAPE
GFDRIEVYTTRPDTLLGASFVGISPDHPLAKTLERDDEAVAAFCAECRKGGTTEEAIETA
EKLGYDTGIRVRHPFDTAHELPVYIANFILMDYGTGAIFGCPGHDQRDFDFATKYELPII
STFLPSEDVSPKLTEAYVPQKSEKVFYNRGFAGDQWQTGEEAVDAAIAFCEENGIGQGVT
KFRLRDWGLSRQRYWGCPIPVVHCDDCGVVPEKKENLPIELPYDVTFDTPGNPLDRHPTW
RNCACPACGKDALRETDTMDTFVDSSWYYARFTAPRADTPTDLEDAAYWMNVDQYIGGIE
HAILHLLYARFFARAMQITGHLPEGAAEPFDALFTQGMVTHEIYQTRDANGRPVYHLPED
VTDGKLADGSEVEIIPSAKMSKSKKNVVDPLHIISNYGADTARWFVLSDSPPERDVEWTA
SGAEASYKHLSRVWNICDRVGEMDRDAAGTGDDELLRAMHKTIHDVTMGIESFGFNAAIA
KLYAFTATLQKSKAGYAAQREAIMTLAQLMSPMTPHLSEDIWAHLGGEGLITKAPWPKAD
EAMLVDDTVTLPIQINGKRRAEIQVPADMPKEEVEKIALAHEAVIRTLDGATPKKVIVVP
GRIVNVVA
>RHB RB2654|:2952687-2955233 leucyl-tRNA synthetase; COG0495 Leucyl-tRNA synthetase
MSRYDASTIEPKWQAAWDEAGTFAATRDPAKPKFYVLEMFPYPSGRIHIGHVRNYTMGDV
VARYKKSSGFSVLHPMGWDAFGMPAENAAMATGGHPKDWTYNNIAEMKSQMKPMGWSLDW
TREFATCDPEYYGQQQALFIDFLEKDLVYRKNAVVNWDPVDMTVLANEQVIDGKGWRSGA
EVERRELTQWFFKISDFSEELLEAIDTLKDWPEKVRLMQANWIGKSQGLRFAFERTDGGA
PIEVYTTRPDTLMGASFVGISPDHPLAKELEAADPKVAEFCATARKGGTTAEAIETAEKL
GYDTGLRVKHPLDPNWELPVWIANFILMDYGTGAIFACPAHDQRDLDFCRKYDLPVIDTF
FALNDPKPVEGEAFVPPKSDKVKWVDHFAGLDEATGEEAIAATIDYAEKQGWGKGHTQYR
LRDWGLSRQRYWGCPIPVVHCGDCGVVPEKKENLPIELPYDVSFDVPGNPLDRHPTWRDC
ACPSCGKPAKRETDTMDTFVDSSWYFARFTAPRATTPTVAEDADYWMNVDQYIGGIEHAI
LHLLYSRFFARAMHICGHLPEKSKEPFNALFTQGMVTHAIYQTRDAEGRAVYHFPEDVEV
SESGATLKATGEAVEVIPSAKMSKSKKNVVDPLEIIAQYGADTARWFVMSDSPPERDVEW
TASGAEGASKHLARVYRIAAEIAEATGTGEGDEDLLREMHKTIKAVTDGIEGFAFNTSIA
KLYGFTNTLSKSKAGAETKKTAMRVMAQLMAPMTPHLAEEVWAMLGGEGLVAEAEWPVAD
EAMLVEDTVTMPIQVNGKRRDEITVPKDMDKAEVEKLALDTDGVKRALDGNAPKKVIVVP
GRIVNVVA
>RCC RCCS2|:2043448-2045991 leucyl-tRNA synthetase; COG0495 Leucyl-tRNA synthetase
MTTYSPAEIEAKWQDAWADAQTFKAERSADKPKYYVLEMFPYPSGRIHMGHVRNYTMGDV
IARYKLATGHNILHPMGWDAFGMPAENAAMASGGHPKDWTYSNIADMKAQMKPLGLSIDW
SREFATCDPKYYGQQQALFIDFLSKGLIYRKKAVVNWDPVDMTVLANEQVIDGKGWRSGA
EVERRELVQWFFKISDYSEELLSAIDGLDNWPAKVKLMQANWIGKSRGLQFAFQRTNGGE
IEVYTTRPDTLLGASFVGISPDHPLAKKLEAKDDTVAAFCAECRKGGTTAEAIEKADKLG
HDTGLTVKHPLKGQPDLPVYITNFILMDYGTGAIFGCPAHDQRDLDFARKYDLPVISTYA
PVNDEGIKMPEDGGDAYVPPKSEKVIYIRGFAGETEQTGDEGIATAIAFCEANGIGNGVT
KFRLRDWGLSRQRYWGCPIPVVHCDDCGVVPEKKENLPVELPYDVSFDTPGNPLDRHPTW
RDCACPSCGKPAQRETDTMDTFVDSSWYFARFTSPDADTPTNLEDASYWMNVDQYIGGIE
HAILHLLYSRFFARAMQMTGHLPQGTEEPFNALFTQGMVTHEIYQTTDEKGRPVYHLPED
VTDGKLADGTEVQIVPSAKMSKSKKNVVDPDDILAKYGADTARWFVLSDSPPERDVEWTA
SGAEATFKHLNRVHRVATDIAAMDEDTSTDDEDLLRAMHKAIHDVTMGVETFGFNAAIAK
LYAFTNVLAKSKAGGSAKRQAAKVLAQLMSPMTPHLSEEIWSMLGGEGLIANAPWPVADE
AMLVEDTVTMPIQINGKRRAEIQVAADASKDAVEKMAMDLEVVQTALGGAAPKKLIVVPG
RIVNIVI
>RDE RD1|:46734-49280 leucyl-tRNA synthetase; leucine--tRNA ligase; LeuRS; class-I aminoacyl-tRNA synthetase; charges leucine by linking carboxyl group to alpha-phosphate of ATP and then transfers aminoacyl-adenylate to its tRNA; due to the large number of codons that tRNA(Leu) recognizes, the leucyl-
MTRYTPAEIEARWQKAWRENEVFKAIRSADKPKYYVLEMFPYPSGRIHMGHVRNYTMGDV
IARYKLATGHNVLHPMGWDAFGMPAENAAMAIGGHPKDWTYGNIKDMRDQMKPLGLSIDW
SREFATCDPEYYGQQQALFLDFLEAGLVYRKNAIVNWDPVDMTVLANEQVEQGRGWRSGA
LVERRELTQWFFKISDHSEELLSALDTLENWPAKVRLMQENWIGKSRGLQFAFSTIDGPD
GHDRIEVYTTRPDTLLGASFVGISPDHPLAKLLERDNDNVAAFCAECRKGGTTEEAIETA
EKLGFDTGLRVRHPFDTAAELPVYIANFILMDYGTGAIFGCPAHDQRDFEFATKYDLPII
STFLPSQDADEVLSEAFVPAKTEKVFYNRGFAGAEFQTGLEAIDAAIDFCESNGIGQGVT
KYRLRDWGLSRQRYWGCPIPVVHCDDCGVVPEKKENLPIELPYDVSFDTPGNPLNRHPTW
RDTPCPACGKPAQRETDTMDTFVDSSWYFARFTAPRAETPTVMEDAQYWMNVDQYIGGIE
HAILHLLYSRFFARAMQMTGHLPQSAIEPFDALFTQGMVTHEIYQTRDANGRPVYHLPED
VTDGRLADGTEVEIIPSAKMSKSKKNVVDPLGIIASYGADTARWFVLSDSPPERDVEWTA
SGAEAAFKHLTRVWTLSERIGKMDKDAAGQGDEDLLRAMHVCIHDVTMGIESFGFNAAIA
KLYAFTAKLQKSKAGYGAQRTAIMTLAQLMSPMTPHLAEDIWAHQGGDGLVTTAPWPRAD
EAMLVSDTVTLPVQINGKRRAEIVISADLSKEEVEKIALADPAVIRSLNGATPKKIIVVP
GRIVNVVV
>PGA RGBS107|:3892970-3895576 leucyl-tRNA synthetase; 
MPRYVAPEIEARWQDAWEKAGIFKAKRSADKPKYYVLEMFPYPSGKLHMGHVRNYTMGDV
IARYKLSTGHSVLHPMGFDAFGMPAENAAMASGGHPKDWTYANIGTMVEQMKPLGLSLDW
SRMFATCDESYYGQQQALFLDFLEKGLVYRKNAVVNWDPVDMTVLANEQVEGGRGWRSGA
LVERRELTQWFFKISDYSDELLTALDTLENWPAKVRLMQENWIGKSRGLQFSFVRTDGGD
PIEVYTTRPDTLNGASFVGISPDHPIAKALEAESAEVAAFVAECRKGGTTEEAIETAEKL
GYDTGIRVKHPLNPDWELPVWIANFILMDYGTGAIFACPAHDQRDYEFATKYDLPIIPVF
ENPEDDSPLTEAYVPTKAEKVRYIRGFAGDDDQTGEDAVNAAVDKAEAEGWGEGVTKFRL
RDWGLSRQRYWGCPIPVVHCPDCGVVPEKKENLPIALPYDEDGKAIDFSVPGNPLDRHPS
WRNCACPACGKPAQRETDTMDTFVDSSWYFARFTAPDADTPTRMEDAEYWMNVDQYIGGV
EHAILHLLYSRFFARAMQICGHLPEKAIEPFDALFTQGMVTHAIYATWEDTGRFTKLEDG
HEEPIYGYKYHYPEEVEFRDGKTFLKDGGAEVEVIPSAKMSKSKNNVVDPLHIISSYGAD
TARWFVLSDSPPERDVEWTASGAEAAYKHLNRVWNLCDRIGEMNSGASGNGDEDLLREMH
KAIRDVTLSIETFGFNAAIAKLYSFTNTLAKSKAGTAAQKQAIMTLAQLMSPMTPHLAED
IWNHQGGEGLCATAPWPVADESMLVEDSVTLPIQINGKRRGEITVAKDLAKDEVEKIALA
HEAVQKALNGSAPKKVIVVPGRIVNVVA
>RLO RLO149|:2956544-2959195 leucyl-tRNA synthetase; COG0495 Leucyl-tRNA synthetase
MRFNFETRNKPDSIPGAGLRTHDGSRRSHVKKDAVMTRYTPAEIEARWQKAWTENEVFKA
VRSADKPKYYVLEMFPYPSGRIHMGHVRNYTMGDVIARYKLATGHNVLHPMGWDAFGMPA
ENAAMAIGGHPKDWTYGNIKDMRDQMKPLGLSIDWSREFATCDPEYYGQQQSLFLDFLNA
GLVYRKNAIVNWDPVDMTVLANEQVEQGRGWRSGALVERRELTQWFFKISDHSEELLSAL
DTLENWPAKVRLMQENWIGKSRGLQFAFSTIDGPDGHDRIEVYTTRPDTLLGASFVGISP
DHPLAKLLERDNDDVAAFCTECRKGGTTEEAIETAEKLGFDTGLRVRHPFDTAVELPVYI
ANFILMDYGTGAIFGCPAHDQRDFEFATKYDLPIISTFLPSQDADEVLSEAFVPAKTEKV
FYNRGFAGEEFQTGLEAINAAIDFCESNGIGQGVTKYRLRDWGLSRQRYWGCPIPVVHCD
DCGVVPEKKENLPIELPYDVSFDTPGNPLNRHPTWRDTPCPACGKPAQRETDTMDTFVDS
SWYFARFTAPRAETPTVMEDAQYWMNVDQYIGGIEHAILHLLYSRFFARAMQITGHLPQS
AIEPFDALFTQGMVTHEIYQTRDANGRPVYHLPEDVTDGRLADGTEVEIIPSAKMSKSKK
NVVDPLGIIASYGADTARWFVLSDSPPERDVEWTASGAEAAFKHLTRVWTLSERIGKMDK
DTAGKGDEDLLRAMHVCIHDVTMGVESFGFNAAIAKLYAFTAKLQKSKAGYAAQRTAIMT
LAQLMSPMTPHLAEDIWAHQGGTGLVTTAPWPKADEAMLVSDTVTLPVQINGKRRAEIVV
SADLSKEEVEKIALADPAVIRTLDGATPKKIIVVPGRIVNVVV
>ROS ROS217|:2745761-2748430 leucyl-tRNA synthetase; COG0495 Leucyl-tRNA synthetase
MSRYSASDVEAKWQSAWDAAEVFRARRDETRPKYYVLEMFPYPSGRIHMGHVRNYTMGDV
VARYKIATGHNVLHPMGWDAFGMPAENAAMASGGHPKDWTYSNIADMRAQMKPLGLSIDW
SREFATCDPEYYGQQQALFLDFLEHGLVYRKNAVVNWDPVDMTVLANEQVIDGKGWRSGA
EVERRELTQWFFRISDFAEDLLEALDRLDNWPAKVRLMQENWIGKSRGLQFAFGLIDGPE
GHDRVEVYTTRPDTLMGASFVGISPDHPLAKTLERERADVAAFCADARKGGTTAEAIEKA
EKLGFDTGLRVRHPFDTACELPVYIANFILMDYGTGAIFGCPGHDQRDHEFARKYDLPIL
DTFLPLEGDHDIQAAPYVPLKSERVRYTRLVAGEEIQSGEAGVNAAIEFCETNGVGQGVT
KFRLRDWGLSRQRYWGCPIPVVHCDTCGVVPERKENLPIRLPDDVTFDAPGNPLDRHPTW
RDCTCPRCAAPARRETDTMDTFVDSSWYYARFTAPHAATPTDMAEAEYWMNVDQYIGGIE
HAILHLLYSRFFARAMQVCGHLPQKAIEPFDALFTQGMVTHEVYYTRKIFRREIEVEGKT
AEAGVTQAVFRFPEEVLIGEYDGKRVGVLRNEFNESLSFAEKYEAVKNDDERKVDVIPSV
KMSKSKKNVVDPSTIIAQYGADTARWFVLSDSPPERDVEWTASGAEAAHRHLSRVWRIAA
EIAASDAPATLDDDTLLREMHKCIDEVTKGIDSFGFNAAIARLYAFTNTLAKSQAGQGAK
TTAARALAQLMSPMTPHLAEDIWAMLGGEGLVTTAPWPLADPEMLIDDTVILPIQINGKR
RGEITVPADMPKSEVEKLALAHNAVLKALDGAQPKKIIVVPGRIVNVVV
>RGR RR11|:2569798-2572359 leucyl-tRNA synthetase; [J] COG0060 Isoleucyl-tRNA synthetase
MPRYVAPEIEARWQDAWEKAGIFQANRTDDKPKYYVLEMFPYPSGRIHMGHVRNYTMGDV
VARYKLSTGHNVLHPMGWDAFGMPAENAAMASGGHPKDWTYKNIADMRGQMKPLGLSIDW
SREFATCDPEYYGQQQALFLDFLEKGLVYRKNAVVNWDPVDMTVLANEQVENGRGWRSGA
LVERRELTQWFFKISDYSEELLDALDSLENWPAKVRLMQENWIGKSRGLQFSFERTDGGE
AIEVYTTRPDTLMGASFVGISPDHPIAKALEAESDEVAAFVAECRKGGTTEEAIETAEKL
GYDTGIKVKHPLDPNWELPVWIANFILMDYGTGAIFACPAHDQRDFEFATKYDLPIIPVF
EDPSSEGGDLSEAYVPTKAEKVRYVKGFSGNGEQTGEEAVNAAVDKAEADGWGEGVTKFR
LRDWGLSRQRYWGCPIPVVHCDSCGVVPEKKENLPVRLPDDVSFDKPGNPLDRHPTWRDC
DCPTCGKPAKRETDTMDTFVDSSWYFARFTAPDADTPTRMEDAEYWMNVDQYIGGIEHAI
LHLLYSRFFARAMQICGHLPEKAKEPFNALFTQGMVTHAIYENAERKTENGRPIYHYPEE
VEERDGGVYVKDTGEAIKVIPSAKMSKSKNNVVDPLQIISSYGADTARWFVLSDSPPERD
VEWTAAGAEAAHKHLNRVWNLCDKIASMEPDATGSGDDELLREMHKAIRDVTLSIETFGF
NAAIAKLYGFTNTLAKSKAGTAAQKQAIMTLAQLMSPMTPHLAEDIWHHQGGAGLCATAS
WPVADDTMLVEDSVTLPIQINGKRRGEITVAKDLDKAEVEKLALAHEAVQKALNGGAPKK
VIVVPGRIVNVVA
>LVE SKA53|:c2498004-2500535 leucyl-tRNA synthetase; COG0495 Leucyl-tRNA synthetase
MTPYSPAAIEPKWQDIWAKGQIFTANRSADKPKYYVLEMFPYPSGRIHIGHVRNYTMGDV
IARYKLATGHNVLHPMGWDAFGMPAENAAMASGGHPKDWTYQNIADMRAQMKPLGLSIDW
TREFATCDPEYYGQQQALFIDFLSKGLIYRKKAVVNWDPVDMTVLANEQVIDGKGWRSGA
DVERRELVQWFFKISDYSEELLAALDGLDNWPAKVKLMQANWIGKSRGLQFAFDRTDGGQ
IEVYTTRPDTLLGASFVGISPDHPLAKELEARDASVAAFCAECRKGGTTAEAIEKAEKLG
LDTGLTVKHPMAGQPDLPVYIANFILMDYGTGAIFGCPAHDQRDFDFATKYGLPIIATFL
PDADAPADLATAYVPPKTEKVFYTKGFAGDAWQTGEQAVDAAIAYCESNGIGGGVTKFRL
RDWGLSRQRYWGCPIPIVHCDTCGAVPEKKENLPIELPYDVTFDVPGNPLDRHPTWRDCA
CPACGAPALRETDTMDTFVDSSWYFARFTAPHAPTPTNMDDAAYWMNVDQYIGGIEHAIL
HLLYSRFFARAMQITGHLPDTAIEPFNALFTQGMVTHEIYLTRDTAGRPVYHFPQDVKDG
KLADGTVVEVIPSAKMSKSKKNVVDPDDILAQYGADTARWFVLSDSPPERDVEWTASGAD
ATYKHLARVYRIASEIAAAPDATGTGDDDLLRAMHRCIHDVTMGLETFGFNAAIAKLYAF
TNTLGKSTAAAATKRQAALVLAQLMSPMTPHLAEDIWASLGGEGLIATAPWPVADPAMLV
SDTVTLPVQINGKRRTEIVVAADASAQTVETAVLALDVVQKALDGASVKKLIVVPGRIVN
IVI
>SPO DSS3|:3634559-3637117 leucyl-tRNA synthetase; identified by match to protein family HMM PF00133; match to protein family HMM TIGR00396
MSRYSATEIEAKWQEAWDKAGIFRAARTADKPKYYVLEMFPYPSGRIHIGHVRNYTMGDV
IARYKLSNGFNVLHPMGFDAFGMPAENAAMASGGHPKDWTYKNIETMVAQMKPLGFGLDW
SRMFATCDPEYYGQQQALFLDFLEKGLVYRKNAVVNWDPVDMTVLANEQVEDGRGWRSGA
LVERRELTQWFFKISDMSGELLDALDTLDDWPAKVKLMQANWIGKSRGLQFSWALTEPAH
GIEALDVYTTRPDTLMGASFLGISPDHPLTKALEAENPDLAAKVAEMRKGGTTEEAIEKA
EKLGADTGLRVRHPLNPDWELPVWVANFILMDYGTGAIFACPAHDQRDLDFCRKYDLPVI
DTFVALDDPKPIATEAFVPLKTEKVKWIDHFAGLDVATGQEAIDTTIDWMEAKGLGTGVT
KFRLRDWGLSRQRYWGCPIPVVHCDACGVVPEKKENLPIRLPDDVTFDVPGNPLDRHPTW
RDCACPSCGKPARRETDTMDTFVDSSWYFARFTAPRAETPTDMAEAEYWMNVDQYIGGIE
HAILHLLYSRFFARAMHICGHLPEKSKEPFNALFTQGMVTHAIYKTTGADDRPVYHYPEA
VRLEGGKGYLEDGTEVEIIPSAKMSKSKNNVVDPVAIIDRFGADTARWFVLSDSPPERDV
EWTDAGAEAAHKHLNRVWNLCDRIAAMDSAAPGEGDDDLLREMHKCIRDVTNGIESFGFN
ASIAKLYAFTNTLAKSKAGAAAQKQAIMTLAQLMSPMTPHLAEDIWAHQGGEGLIAAAPW
PVADEAMLVDALVTLPVQINGKRRAEISVPADMDKTQVEKLALSTDAVQKALDGAAPKKV
IVVPGRIVNVVV
>SSE SSE37|:4177209-4179764 leucyl-tRNA synthetase; COG0495 Leucyl-tRNA synthetase
MSRYDPASIEPKWQKAWEEALTFRATREGDKPKYYVLEMFPYPSGRIHIGHVRNYTMGDV
IARYKKQNGFNVLHPMGFDAFGMPAENAAMASGGHPKDWTYGNIDTMVGQMKPLGFGLDW
SRMFATCDPEYYGQQQALFIDMLSEGLVYRKNAVVNWDPVDMTVLANEQVIDGKGWRSGA
EVERRELTQWFFKISDMAGELLDAIDGLDDWPAKVKLMQANWIGRSRGLQFAWSLTEPSH
GFEAIDVYTTRPDTLLGASFLGLSPDHPLTKALEKDNPDLAQAVAAMRRGGTTEEALEKA
EKLGFDTGLKVKHPLDPSWEVPVWIANFILMDYGTGAIFGSPAHDQRDLDFCRKYGLPVI
DTFLSLKDPEPVTDTAFIPPKTEKVKWIDHFAGLDVATGQEAVDTTIDWMEAKGMGQGVE
KFRLRDWGLSRQRYWGCPIPVVHCDDCGVVPEKKENLPVRLPDDVTFDVPGNPLDRHPTW
RDCACPTCGKPAKRETDTMDTFVDSSWYFARFTAPHAETPTDLEDAAYWMNVDQYIGGIE
HAILHLLYSRFFARAMIRTGHLPEKSAEPFNALFTQGMVTHAIYQTKGTDGRPVYHYPED
VELRDGGGFLKDGTQVEVIPSAKMSKSKNNVVDPMNIIATYGADTARWFVLSDSPPERDV
EWTAAGAEAASKHLARVFRIASEIAGADVPPTQEDAALLKETHKAIHDVTMGVESFGFNA
AIAKLYAFTNTLSKSRAGTETKRFAARTLAQLMSPMTPHLSEEIWQALGGEGLIAVAAWP
KADPKMLVEDTVTLPIQVNGKRRGEIDVPKDLAKEEVEKLVLAHEAVVKALDGGQPKKLI
VVPGRIVNVVV
>SIL TM1040|:c47063-49636 leucyl-tRNA synthetase; 
MSRYEASDIEARWQKAWEEAAIFQAKEDHSKPKYYVLEMFPYPSGKLHMGHVRNYTMGDV
IARYKLSTGHNVLHPMGFDAFGMPAENAAMASGGHPKDWTYSNIDTMVEQMKPLGLSLDW
SRMFATCDPEYYGQQQALFLDFLEKGLVYRKNAVVNWDPVDMTVLANEQVENGRGWRSGA
LVERRELTQWFFKISDYSDELLEALDGLENWPAKVRLMQENWIGKSRGLQFSFERTDGEE
AIEVYTTRPDTLMGASFVGISPDHPIAKKLEAESQEVADFVAECRKGGTTEEAIETAEKL
GYDTGLRVKHPLDPNWELPVWIANFILMDYGTGAIFACPAHDQRDFEFATKYNLPIIPVL
EPVEGAGELTEAYVPTKAEKVRYVRGFAGDELQTGEEGVNTAVDKAEAEGWGQGVTKFRL
RDWGLSRQRYWGCPIPVVHCPDCGVVPEKKENLPIALPYDEDGKAIDFSVPGNPLDRHPS
WRNCACPNCGKPAQRETDTMDTFVDSSWYFARFTAPRAETPTDLDAANYWMNVDQYIGGI
EHAILHLLYSRFFARAMQICGHLPESAKEPFDALFTQGMVTHAIYENAERKDDNGRAIYH
YPSEVEERDGGVFVKETGERIKVIPSAKMSKSKNNVVDPLAIISTYGADTARWFVLSDSP
PERDVEWTASGAEAAYKHLNRVWNLCDRIGEMDPDAKGEGDEELLREMHKAIRDVTLGVE
SFGFNAAIAKLYGFTNTLSKSKASAAVQKQAIKTLAQLMSPMTPHLAEDIWAHQGGEGLI
ANAAWPVADESMLVEDSVTLPIQVNGKRRGEITVAKDLDKAEVEKLALAHEAVQRVLEGA
APKKVIVVPGRIVNVVA
>Pseudovibrio sp. JE062] >gi|211958466|gb|EEA93666.1| leucyl-tRNA synthetase [Pseudovibrio sp. JE062]
MFPYPSGRLHMGHVRNYSMGDVVARFKRARGFNVLHPMGWDAFGMPAENAAAEKKVHPKG
WTYDNIAAMRGQLKTIGLSFDWSREFATCDESYYAQQQALFLDFLEAGLVYRKNAKVNWD
PVDMTVLANEQVIDGKGWRSGAVVEQKDLTQWFFKISDHSEELLEAIDTLTEWPEKVRLM
QKNWIGKSVGLKVNFEFTETAPTGDETLEIFTTRPDTLYGASFMGLSPDHPITQKLAENN
AELQEFIAECRRIGTTAEAIETAEKLGFDTGLRVKHPLDPSWELPVYVANFILMDYGTGA
IFACPAHDQRDLDFAHKYKLPVKAVVLPAGEDAATFEVGTEAYTGEGSIFNSDFMNGMSI
EDAKNAVSDKLEAQEVKGKQQAHRETNYRLRDWGISRQRYWGCPIPVIHCDDCGVQPAPK
ESLPIVLPEDVTFDRPGNPLDRHPTWRDVKCPCCGKDAQRETDTMDTFVDSSWYFARFTD
PKNSNPTDPKVASEWLPVDQYIGGIEHAILHLLYSRFFARAMQITKHLDVKEPFKGLFTQ
GMVNHETYKDADGKWVTPAEINIISTEGDRKAVHAETGAPVTIGSIEKMSKSKKNVVDPT
DIIDTYGADTARLFVLSDSPPERDIIWTEDGVIGAWRHVQRVWRIIGEVAEKTDANTARP
AEFSDEATALRRVSHKTLAAITKDFDGLGFNRAVARLYEFTNAISKALQADLSKPDMAFA
LREAAGFILQLMEPITPHLSEECWSMLGNEGLVSTSNWPVLEEDLLVENTITLPIQINGK
KKGELSVARDSSKEQVEEATLAHEAVQKALDGKAPRKIIVVPQRIVNVVV
>Caulobacter crescentus CB15] >gi|221236801|ref|YP_002519238.1| leucyl-tRNA synthetase [Caulobacter crescentus NA1000] >gi|32171583|sp|Q9A217.1|SYL_CAUCR RecName: Full=Leucyl-tRNA synthetase; AltName: Full=Leucine--tRNA ligase; Short=LeuRS >gi|254782490|sp|B8GW27.1|SYL_CAUCN RecName: Full=Leucyl-tRNA synthetase; AltName: Full=Leucine--tRNA ligase; Short=LeuRS >gi|13425523|gb|AAK25711.1| leucyl-tRNA synthetase [Caulobacter crescentus CB15] >gi|220965974|gb|ACL97330.1| leucyl-tRNA synthetase [Caulobacter crescentus NA1000]
MARYNPKDTEPKWREAWAKADVFKTGEINDGRPKYYVLEMFPYPSGRIHMGHVRNYAMGD
VVARYKRAQGFNVLHPMGWDAFGMPAENAAMERGVHPKGWTYDNIAAMREQLKSLGISVD
WSREFATCDPEYYGKQQAWFLRLLKRGLVYRKEASVNWDPVDMTVLANEQVIDGKGWRSG
AVVEKRKLTQWFLRITDYADALIDGLKTLDRWPDKVRLMQENWIGRSKGLRFKFQFDGEA
PDGMAEGLEVYTTRPDTLFGASFVGIAPEHPLAEQLAAANPQIQTFIADCRKGGTSEAEI
ESAEKLGYDTGLRVKHPLDPSITLPVWIANFILMDYGTGAIFACPAHDQRDLDFARKYDL
PVLPVVLPNGEDPATFTVGKEAYVGPGKIFNSKFLDGLDVEAAKAEAIARIEAANQGQGA
TVYRLRDWGVSRQRYWGCPIPVIHCEACGVVPVPEDQLPVALPDDVTFDKPGNPLLRHPT
WRHTTCPSCGGKAERETDTLDTFIDSSWYFARFADTQAAEPVGKDAADHWLPVDQYIGGV
EHAILHLLYARFITRALKDEGLLSVEEPFAGLFTQGMVTHEAYKNEAGEWVEPSDVVITT
EGSTRTAKHAKTGAPIIIGDIEKMSKSKKNVVAPEDIFEAYGVDSARLFVMSDSPPERDV
QWTNSGVEGSWRFTHRLWNEFDSQPAGDFAHDDSDEAALALRKAAHKLIGFVTDSIEGFR
FNSGVARLYEFLNALKAAPAEGASQAVLAARAEALNILARLVAPFTPHLAEEAWARMGGE
GMVVDAPWPKADPALAADDERVLPIQINGKRRGEIKVKAGAPDDEVTKIALADPNVMAHL
EGLTVRKVIVVKDRIVNIVAN
>Xanthobacter autotrophicus Py2] >gi|154159478|gb|ABS66694.1| leucyl-tRNA synthetase [Xanthobacter autotrophicus Py2]
MTQDRTTERAPERAQERSPDRYNAREAEPKWQKTWAERGIFRTRNDDPRPKFFVMEMFPY
PSGRIHIGHGRNYVMGDVLARYKRMQGFNVLHPMGWDAFGLPAENAAIERGIHPKSWTYE
NIASMREQLQLLGLSLDWNREIATCDPSYYAEQQRIFLDFLDNGLAYRKESEVNWDPVDN
TVLANEQVIDGRGWRSGAIVERRKLSQWFLRITDFAQELLDALDTLDRWPEKVRLMQRNW
IGRSEGMEVLFEFTRASVSAGTLPAAAKAVKVYTTRPDTLFGASFLALSPDHPLAQHLAL
KDAALAAFIAECKRGGTSAEEIETQEKMGYATGLEVVHPLDDKRTVPVYVANFVLMDYGT
GAIFGCPAHDQRDLDFARKYGLSVTPVVLPAETDPGAFVVDDVAYDGDGTLFNSGFLDGM
SVPDAKEAVARRLERYRVGDEPQGTRRVNFRLRDWGISRQRYWGCPIPVIHCDACGPVGV
PREQLPVALPDDVTFDRPGNPLDRAKAWRDVPCPKCGKPARRETDTMDTFVDSSWYFLRY
ASDNPQVPLDKDAVAHWLPVDQYIGGIEHAILHLLYSRFFTRALKKCGRVDLDEPFAGLF
TQGMIVHETYKDTAGKWLFPEEVKLLGNGKAVKIADGSDVTVSPPEKMSKSKRNVVAPEV
VADTYGVDCARWFMLSDTPPERDSEWTQGGIEGAWRFVQRVWRLVNEAVELGASAGSPRP
DAFSPTALGLRRAAHGLVATVAEDIERLRFNVAVAHVHEFANAFGSAIAVARAEKAVPAD
LAFALREAAEMLASVVAPMVPHLAEECWVALGGSTLVAQAPWPKVEADLLRQDTVTLPIQ
INGKKRDDIVVPREATAAEVEALVLKLESVQRALDGRAPKRIIVVPQRIVNVVA
>Gluconobacter oxydans 621H] >gi|81819158|sp|Q5FTV3.1|SYL_GLUOX RecName: Full=Leucyl-tRNA synthetase; AltName: Full=Leucine--tRNA ligase; Short=LeuRS >gi|58001299|gb|AAW60193.1| Leucyl-tRNA synthetase [Gluconobacter oxydans 621H]
MSDTTAPAFDFQDREPFWQNEWKRRNTFAVPDVPPADRPKYYVLEMFPYPSGQLHVGHVR
NYTLGDVVARYKRARGFAVMHPMGWDAFGLPAENAARERNVHPGKWTMDNIATMRGTLQR
LGFSLDWDREIATCLPEYYGKQQKLFTDMLGAGLVERRDSLVNWDPVDETVLANEQVVDG
RGWRSGALIEKKKLSQWFLKITKFAQPLLDDLKTLDRWPERVRTMQERWIGRSEGARVRF
ALHQPPAGYDEDLDSVEVFTTRPDTLFGLSFIGISAEHPLARKVAESNPQAAAFIEECRR
LGTSEEVIEAAEKRGFDTGLRVANPLDPEKTAPVWIANFVLMDYGTGAVFGCPCGDQRDL
DFARKYDLPVPQVLLPPGQDAETFVLGKKAVSGDATLFNSGFLDGLDPAAARTKVIERLE
GLGAGKGVVNWRLRDWGISRQRYWGCPIPIIHCDTCGPVPVPDEQLPVILPEDVTFDRPG
NPLDHHPTWKHVNCPHCGKPAVRETDTFDTFVDSSWYFARFTSPHAETPTVPAAANGWLP
VDQYIGGIEHAILHLLYARFFTRAMHETGHLDVDEPFAGLFTQGMVTHESYRDDSGWLYP
EEVERQGDQVVRRETGTPVQVGRSEKMSKSKRNTVSPVDIIERYGADTARWFVLSDSPPE
RDMEWTAAGVAAAARFGQRLHRLVASVAARDAADSAHGATGDDLRRVTHRTIAAVGEALE
AFTPNVAVARLHELTSALADAERIEGAGIAAARREAARVLCLLTAPMMPHLAEDMMAVLE
PGSALVVERPWPEAEEKWLAVQSVTIGVQILGKLRGTIEVPPNAPKEEVLAAAKSEPNVA
RLLEGKRLVKEIHVPNRIVNFVVAG
>Pseudomonas stutzeri A1501] >gi|145572285|gb|ABP81391.1| leucyl-tRNA synthetase [Pseudomonas stutzeri A1501]
MPPPATRRVAFAQGPSDLPAAPAPAHSRRASPYPTPVAMHEQYQPREIEAAAQSHWDSQK
SFEVSEQPGKDTFYCLSMFPYPSGKLHMGHVRNYTIGDVIARYQRMQGKNVLQPMGWDAF
GMPAENAAMKNQVAPAKWTYENIAYMKAQLKSLGLAIDWSREVTTCKPDYYRWEQWLFTR
LFEKGVIYRKNGTVNWDPVDQTVLANEQVIDGRGWRSGALIEKREIPMYYFKITAYADEL
LESLDELDGWPEQVKTMQRNWIGKSRGMEISFPYDVASIGNEGVMKVFTTRPDTLMGATY
VAVAAEHPLATLAAQHNPELQAFIDECKRGGVAEADIATQEKKGLATSLRVQHPLTGELL
PVWVANYVLMNYGEGAVMAVPAHDERDFEFASKYGLPIKPVVRTSAGDETPAPWQDAYGE
HGQLINSGIYDGLDFEGAFDAIEVALQKKGLGQARTQFRLRDWGISRQRYWGCPIPIIHC
DSCGDVPVPEDQLPVVLPEDVVPDGAGSPLARMPEFYECTCPKCGAPAKRETDTMDTFVE
SSWYFARYASPNYDKGMVDPQAANHWLPVDQYIGGIEHAILHLLYARFFHKLMRDEGLVS
SNEPFKNLLTQGMVVAETYYRTLENGGKDWFNPADVEVERDAKAKVIGARLKTDGLPVEI
GGTEKMSKSKNNGVDPQAMIDAYGADTCRLFMMFASPPDMSLEWSDSGVEGASRFLRRVW
RLAHAHVSAGLPGALDVAALNDEQKAVRRAIHLAIKQASTDVGQHHKFNTAIAQVMTLMN
VLEKAPTAGEQDRALLQEGLETVALLLAPITPHICHELWQQLGKPGAIIDAQWPKVDEAA
LVQDSLTLVVQVNGKLRGQIEVPASASREEVETAARGNENVLRFTEGLTIRKVIVVPGKL
VNIVAN
>Rickettsia bellii RML369-C] >gi|122990937|sp|Q1RJS2.1|SYL_RICBR RecName: Full=Leucyl-tRNA synthetase; AltName: Full=Leucine--tRNA ligase; Short=LeuRS >gi|91068670|gb|ABE04392.1| Leucyl-tRNA synthetase [Rickettsia bellii RML369-C]
MNIEQKWQQIWQEEKAFEVPNESSKPKYYVLEMLPYPSGKIHVGHVRNYSIGDVVARFMT
MQGFNVLHPMGWDSFGLPAENAAIKNNSHPKEWTYSNIENMKKQLKSMGFSYDWSREINS
CDPDYYKHEQKFFLELYERNLAYQKESLVNWDPVDNTVLANEQVVDGRGWRSGAIVEKRY
LKQWFLKITNYAEELLNEIPNLTEWPEAVRSMQEKWIGKSVGANFRFKIKDNEDVIEVFS
TKPETIFGASFVGIAFNHPIIEKLVSKTPEIENFIAKCSNITGSAEFDKAEKEGIFTGLY
VVHPFDSNITLPVVITNFVLMDYGTGAVFGCPAHDQRDHELAVKINLPIKQVIEADTDVQ
KAAYTEDGIIINSGFLNGLSTNEAKQRVIEEFEKLGIGKRTINYRLKDWGISRQRFWGCP
IPIIHCDSCGLVPVPDSDLPVTLPDDVKFDGHGNPLDNHPTWKHVNCPKCSKPAIRETDT
FDTFFESSWYFTRYCNSQALEMTDKKACDYWLPVDKYIGGIEHAVMHLLYARFFTKVMNE
QDYVSVREPFKGLFTQGMVLHATYKDEHNNWLYPEEVIKKGNEFFHKENGGLVTQGRIEK
MSKSKKNLIDLETMQQQYGADAIRFFVLSDSPPEKDLEWSASGIEGSARFINKLEQMQET
IIKLSDNKNTNKELKRLIHFTIKHVAEDIKHFALNRAIARMRELFNAISSEINKEEIDVQ
NAKHGFNVLIQLLNPFIPHITEEIWQKLGHKTFLYNAAFPTFDESMLELDTYVIAVQVNG
KLRDTYEFNTSASEDEIKQIAINLPKVQKFLEGKEPKKIILVPKKIINIIC
>Xanthomonas campestris pv. musacearum NCPPB4381]
MSTVEPNVYDPQQVETSAQQFWDATRAFQVDENSDKPKFYCLSMLPYPSGALHMGHVRNY
TISDVVSRYKRMTGHNVLQPMGWDAFGLPAENAAIKNKTAPAKWTYANIAHMRAQLKSLG
YAIDWSREFATCTPDYYVHEQRMFTRLMRKGLAYRRNAVVNWDPIDQTVLANEQVIDGRG
WRSGAVVEKREIPQWFLRITDYAQELLDGLDQLDGWPDSVKTMQRNWIGRSEGLEIQFDV
RDTNGAALDPLRVFTTRPDTLMGVTFVSIAAEHPLALHAAKSNPELAALLETLKHGGVSE
AELETQEKRGMATGLTAVHPISGEQVPVWVANFVLMGYGTGAVMAVPGHDQRDFEFANKY
GLPIVQVVKLREPRNEDEQTWDATQWRDWYTDKSRELELINSAEFDGLDFGGAFEALAER
FERKGQGQRRVNYRLRDWGVSRQRYWGCPIPVIYCAKCGAVPVPEDQLPVVLPENVEFAG
TGSPIKTDPTWRQTTCPECGGPAERETDTFDTFMESSWYVARYTSPNARDMVDRRANYWM
PADLYVGGIEHAILHLMYFRFYHKLMRDARLVDSDEPVTNLLTQGMVIADTFYRDADNGG
KDWINPADVEIQRDERGRVTGAVLITDGQPVHIGGTEKMSKSKNNGVDPQSMVAKYGADT
VRLFSMFAAPPEQSLEWNEAGVDGMARFMRRLWVQVHKHVGEGAAVVLDVAALSAEQKAV
RRKTHETIGKVSDDYGRRHSFNTAIAAVMELSNALAKFDDASDQGRAVRQEALEAMVLLL
NPITPHASHALWQMLGRGETLLENVAFPQADASALVRDALTLAVQINGKLRGTIDVAADA
TREQIEALAQAEPNAAKFLDGLSVRKIIIVPGKIVNIVAG
>Rickettsia conorii str. Malish 7] >gi|32130175|sp|Q92I35.1|SYL_RICCN RecName: Full=Leucyl-tRNA synthetase; AltName: Full=Leucine--tRNA ligase; Short=LeuRS >gi|15619667|gb|AAL03123.1| leucyl-tRNA synthetase [Rickettsia conorii str. Malish 7]
MNQIEQKWQYIWQEEKAFEVSNASSKPKYYVLEMLPYPSGKIHVGHVRNYSIGDVIARFM
TMQGFNVLHPMGWDAFGLPAENAAIKNNSHPKKWTYSNIKNMKKQLKSMGFSYDWSREIN
SCDPEYYKHEQKFFLELYERNLAYQKESFVNWDPVDNTVLANEQVVDGRGWRSGAIVVKR
YLKQWFLKITDYAEELLNEIQNLKEWPEAVRSMQEKWIGKSIGANFHFKIKDNEETTIEV
FSTKPETIFGASFIGIAFNHPIIERLVSKTPEILAFITQCSHITRSSELEKAEKEGVFTG
LFVTHPFDSNIVLPVIITNFVLMDYGTGAIFGCPAHDECDHELAVKMNLSIKQVIKADMD
VQKTAYTEDGILINSDFLNGLTSNEAKQEVIGEFEKLGIGKRSVNYRLKDWGISRQRFWG
CPIPMIHCEICGIVPVPYKDLPVTLPDDVNFDGHGNPLDHHPSWKHVNCPKCDKPAVRET
DTFDTFFESSWYFTRYCNSNATEMTDKKACDYWLPVDKYIGGIEHAVMHLLYARFFTKVM
NEQNYVSVREPFKGLFTQGMVLHATYKDEHNNWLYPEEVVKKGNEFFHKESNNRVVQGRI
EKMSKSKKNLIDLETMQEQYGADAIRLFVLSDSPPEKDLEWSASGIEGCSRFINKLEYMF
KAIDSLKDDVNSEVNKELNRLVHFTIKHVAEDIKHFALNRAIARMRELSNAISAEISKDK
IDVKTVRHGFNVLVQLLNPFIPHITEEIWQKLGNKERLYNLSFPAFDESMLELDTYIMAV
QVNGKLRDTYEFKTSVSEDEIKQVTVSLPKVQKFLEGKEPKKIILVPRKIVNILV
>Xylella fastidiosa 9a5c] >gi|9107316|gb|AAF84975.1|AE004031_7 leucyl-tRNA synthetase [Xylella fastidiosa 9a5c]
MLFHASPLMPTEANTYDPQRIESTAQHYWDSTHAFEVNEHSNKPKYYCLSMLPYPSGALH
MGHVRNYTIGDVISRYKRMTGHNVLQPMGWDAFGLPAENAAIKNKVAPAQWTYKNIERMR
TQLKSLGYAIDWSREFATCQPDYYVHEQHMFTRLMRKGLAYRRNALVNWDPVDQTVLANE
QVIDGRGWRSGAPVEKREIPQWFLRITDYAQELLDGLNTLDDWPEPVKTMQRNWIGRSEG
LEIQFEVRDADNNALEALRVFTTRPDTLLGVTFVSIAAEHPLALHAAKSNPALAGLLTEM
KQGGLSEAELKTQEKRGMDTGLKAIHPITNEQLPVWVANFVLMAYGTGAVMAVPGHDQRD
QEFANKYGLPIRQVIALKEPKNQDESTWEPDVWRDWYADKTREFELINSAEFDGLDYQDA
FEVLAERFERQGRGQRRVNYRLRDWGVSRQRYWGCPIPVIYCPTCGAVPVPEDQLPVILP
ENVAFSGTGSPIKTDPEWRKTTCPECGGPAERETDTFDTFMESSWYYARYTSPNAHEMLD
KRANYWLPVDQYIGGIEHAILHLMYFRFYHKLMRDARLVDSDEPAINLLTQGMVIAETFY
RKNPDGSKDWINPADVNVECDERGRITGATLISDGQPVLIGATEKMSKSKNNGVDPQIMV
TKYGADTVRLFSMFAAPPEQSLEWNEAGVEGMARFLRRLWTQVHHHAAHGPATALDITAL
DTAQKAMRCKTHNTIARVEDDYGRRRSFNTAIAAVMELSNTLARFDDTTTQSHAVRQEAL
ETMVLLLNPITPHTSHALWQTLGHPETLLEDLPFPKIDTTALVRETTTLAVQVNGKLRGT
IEVATDAPREHIENNARTEPNTARFLEGLTVLKIIIVPGKIVNIVAR
>Synechococcus sp. RS9917] >gi|86168031|gb|EAQ69289.1| leucyl-tRNA synthetase [Synechococcus sp. RS9917]
MTAATPSNSAPAQPGGQRYTPLELEERWQRQWKADGVDRTQEPAEGQKAFYALSMFPYPS
GTLHMGHVRNYVITDVIARAQRMRGDAVLHPMGWDAFGLPAENAAIERGVNPADWTDRNI
AQMKAQLNRLGLSIDWEREQATCHDDYYRWTQWLFLELHAGGLAYQKEATVNWDPIDQTV
LANEQVDGDGRSWRSGALVEQRKLRQWFLRITDYADALLDDLEQLQGWPERVRTMQANWI
GRSRGAEIDFAVVEPGGATTAERITVFTTRPDTLYGASYVVLAPDHPLVEALTSEAQRDA
VTAFRDLMETLSQDERTAEDQPKRGLPLGSHVINPVNGESLPIWIADYVLSDYGTGAVMG
VPAHDQRDFLFARRHQLPLRQVVQAPGHEGPEPLGEAWTEAGVLVNSGRFDGLASNDAKA
AITAFGEEQGWARATVQYRLRDWLISRQRYWGCPIPIIHCPSCGAVPVPREQLPVELPRT
VELSGRGGSPLAQLESWKAVACPCCGADAQRETDTMDTFMCSSWYFLRFADPHNQEKPFS
AEAIARWLPVQHYVGGIEHAILHLLYARFFTKALHDRGLLTIREPFQRLLTQGMVQGVTY
RNASTGRYVPGTQVSDPADPRDPDDGSRLEILFEKMSKSKHNGVDPAAVIDRYGADTARM
FILFKAPPEKDLEWDDADVEGQFRFLQRLWRLVDQADGCGVALPTPLPLPTELSSEDREA
RRAVHSAIAAIDEDLSGELQFNTAISELMKLANALGGSLDQLSEPVRQEALSALIRLLAP
FAPHLAEEFWQRLGGRGSVHRQPWPSHDPEALVQDSIELVIQVKGKVRGSVTVPADADRD
TLQRLALASDVAQKWLEGQPPRRVIVVPGKLVNLVP
>Vibrio coralliilyticus ATCC BAA-450] >gi|260609134|gb|EEX35292.1| leucyl-tRNA synthetase [Vibrio coralliilyticus ATCC BAA-450]
MQEQYNPQDIEQKVQKHWDDNKTFVVSEDPNKEKFYCLSMFPYPSGRLHMGHVRNYTIGD
VVSRFQRLQGKNVMQPIGWDAFGLPAENAAVKNNTAPAPWTYENIEYMKNQLKMLGLGYD
WNREFATCTPEYYRWEQEFFTKLYEKGLVYKKMSTVNWDPVDQTVLANEQVVDGRGWRSG
AIVEQKEIPQWFIKITEYAQELIDDLDKLDGWPEMVKTMQRNWIGRSEGVELKFEVKGQA
DLEVYTTRPDTLMGVTYVGIAAGHPLAAEAAKTNPELAAFVEECKNNKVAEAEMATMEKK
GMATGLTAIHPLNGREVPVYVANFVLMDYGTGAVMAVPAHDQRDYEFATKYGLDIIPVIK
PTDGSELNISEEAYTEKGVLFDSGEFDGLEFQAAFDAIAAKLEAEGKGTKTVNFRLRDWG
VSRQRYWGAPIPMVTTEDGEVHPVPADQLPVVLPEDVVMDGVTSPIKSDKEWAKTTFNGE
PALRETDTFDTFMESSWYYARYCSPQADDILDPEKANYWLPVDQYIGGIEHACMHLLYSR
FFHKLLRDAGYVTSDEPFKRLLCQGMVLADAFSYENEKGGTEWVAPTDVTVERDGKGRIT
SAKDNTGRDVEHSGMIKMSKSKNNGIDPQEMVDKYGADTVRLFMMFASPADMTLEWQESG
VEGANRFLKRVWKLVNEHASKGAAEAVDTSALSSDQKALRRDVHKTIAKVTDDVARRQTF
NTAIAAIMELMNKLAKAPQESAQDRAILDEALKAVVAMLYPITPHISSEMWVGLGETDID
NATWPTHDEKALVEDEKLIIVQVNGKLRAKLTVPADISKDDIEALGLNDENVTKFTDGKT
VRKVIYVPGKLLNIVAN
>Geobacter metallireducens GS-15] >gi|123770264|sp|Q39T99.1|SYL_GEOMG RecName: Full=Leucyl-tRNA synthetase; AltName: Full=Leucine--tRNA ligase; Short=LeuRS >gi|78194758|gb|ABB32525.1| leucyl-tRNA synthetase [Geobacter metallireducens GS-15]
MEEKYIPRNVEEKWQKIWEENKTYKVTEDPSKPKYYLLEMFPYPSGRIHMGHVRNYSIGD
VVGRFKRLRGFNVLHPMGWDAFGMPAENAAIQHKSHPAKWTYENIAYMRSQLKKMGLSYD
WDRELATCDLDYYKWEQKVFLEMYEKGLAYKKTSYVNWCPKCETVLANEQVEDGACWRCD
SEVTQKELEQWFFRITDYAEELLEYTEKLPGWPERVLTMQRNWIGKSYGCEIDFPVEGSL
AKIKVFTTRQDTLYGATFMSLAPEHPMALELTTPDRRAEVEAFIDKVKKTDKIKRTAEDF
EKEGVFTGSYCINPVTNRRMPVFLANFVLLDYGTGAVMAVPTHDQRDFEFARKYDLPLQV
VIQPEGETLDPAAMATAYTEVGTMVNSGTFDGLRSDEAKEKIADYLAKEGIGTKTVNFRL
RDWGISRQRYWGNPIPVIYCDICGVVPVPEKDLPVVLPMDVEFTGEGGSPLKKLDSFVNV
PCPQCGQMARRETDTMDTFVQSSWYFLRYCCPDFAAGPIDKARAEYWMSVDQYIGGIEHA
VLHLLYARFFTKALRDLGYVTVDEPFTNLLTQGMVIKDGAKMSKSKGNVVDPDALINRYG
ADTARLFSLFAAPPEKDLDWSDQGVDGSYRFLSRVWRLVCDLLPFVGKGGAVDSASLSDD
ARGLRRAVHKTIRKVTDDIDERFHFNTAIAAIMELVNAIYAFEPKNAPENGPVLTEAIES
VVIMLSPFVPHVTEELWEALGHQGGVEAAGWPSFDPSAAVDEEFLIVVQVNGKLRGKVTV
ATDATEEQVKAAAFADEKVKPWIEGKQLRKAIYVPGKLLNIVVG
>Burkholderia xenovorans LB400] >gi|123358460|sp|Q13U82.1|SYL_BURXL RecName: Full=Leucyl-tRNA synthetase; AltName: Full=Leucine--tRNA ligase; Short=LeuRS >gi|91689157|gb|ABE32357.1| leucyl-tRNA synthetase [Burkholderia xenovorans LB400]
MHEKYVPSDVESAAQGQWRAIDAYKTTEVTDKPKFYCVSMLPYPSGKLHMGHVRNYTIND
VMYRYLRMNGYNVLMPMGWDAFGMPAENAAMANNVPPAKWTYDNIAYMKKQMQSMGLAID
WSREVATCSPDYYKWNQWLFLKMLEKGIAYKKTGTVNWDPVDQTVLANEQVIDGRGWRSG
ALVEKREIPMYYMRITQYADELLNDLEGLGWPERVKIMQQNWIGKSFGVNFGFPYEIDGE
QKLLRVFTTRADTIMGVTFCAIAAEHPLATRLAKDKPELQAFIEECKRGGVAEADVATME
KKGMATGFTVTHPLTQEQVEVWIGNYVLMSYGEGAVMGVPAHDERDFAFVKKYGLPVRQV
VAVEGKEFSTEAWQEWYGEKTGTLINSGKYDGLNYEQAVDRIAADLKELGLGDKQITWRL
RDWGVSRQRYWGTPIPIIHCPTCGDVPVPEKDLPVVLPEDLVPDGTGNPLARSEAFVNCT
CPTCGGAAKRETDTMDTFVDSSWYFYRYASPGAKTMVDERTDYWAPMDQYIGGIEHAILH
LLYSRFWAKVMRDLGLIRFGEPAKNLLTQGMVLNETYYRENEAGKKTWYNPAEVTVSFDD
KGRPVGAILNEDGQPVVLGGVEKMSKSKNNGVDPQLLIDQHGADTARLFVMFAAPPEQSL
EWSGSGVEGASRFLRRVWSFSQANEAALRQGGTFDAAQLSDVEKVLRREIYSVLKQADFD
YQRLQYNTVVSAAMKMLNALDSAKGARPAVLRETCSVMLRVLYPVVPHLTFQLWQELGYA
DELGSLLDAPWPKVDEKALEQSEIELVLQVNGKVRGAITVAKDASREAIEQLAAAHEMVA
KFSEGKAPKKIVVVPGRLVNVVV
>Chromobacterium violaceum ATCC 12472] >gi|48428526|sp|Q7P0R1.1|SYL_CHRVO RecName: Full=Leucyl-tRNA synthetase; AltName: Full=Leucine--tRNA ligase; Short=LeuRS >gi|34101814|gb|AAQ58182.1| leucyl-tRNA synthetase [Chromobacterium violaceum ATCC 12472]
MQEQYSPRAVEAAAQQKWQKTAAFKAVEDASRPKYYALSMFPYPSGKLHMGHVRNYTITD
VLARFKRLQGFNVLQPMGWDAFGLPAENAAMKNGGAPAAWTYANIEYMKTQLDSLGFALD
WERELATCKPDYYRWEQWLFTRLFEKGVIYKKNGVVNWDPVDQTVLANEQVVDGRGWRSG
ALVEKREIPMYYFRITDYAEQLLADLDKLDGWPEQVKTMQRNWIGKSYGSDVVFPYDEAS
IGHAGELKVYTTRPDTLMGATYVAVAAEHPLATQAAAGNAALQAFIAECKSGSVAEADVA
KMEKKGMDTGLSVIHPLTGERLPVWVANYVLWGYGEGAVMAVPAHDERDFEFANKYQLPI
KQVIALASGDGEYDAANWQEWYGAKDDTVKTVNSGKYDGLGYQAAFDAIIGDLQAKSLGQ
KKTQYRLRDWGISRQRYWGCPIPIIHCPSCGDVPVPEKDLPVTLPENVIPDGAGSPLAKM
PEFYETSCPKCGGAAKRETDTMDTFVESSWYYARYASPKCDTAMVDKQAADYWLQVDQYV
GGIEHAILHLLYARFFHKLMRDEGLVSSDEPFKSLLTQGMVVCETFYRDLPNGTKDWIAP
QDVILERDAKGKIVAAKHRVDGQPVVVGGIEKMSKSKNNGVDPQEFIEKYGADTARLFMM
FAAPPEQSLEWSDAGVEGAFRFLKRLWKTAREHVEAGVVAPYASGELNASQKELRFKLHG
TIQKVADDYGRRQQFNTAIAAVMELLNAYDKADTSGDIGRAVAQEVLEAATLLLSPIVPH
VCDGIWNALKPGTELLAQAWPKVDEAALVKSEIELMVQVCGKLRGSVTVAADAAKDAIEA
AALAHENVIKFMEGKPAKKIIVVPGRLVNIVV
>Francisella tularensis subsp. tularensis WY96-3418] >gi|166231609|sp|A4IXU1.1|SYL_FRATW RecName: Full=Leucyl-tRNA synthetase; AltName: Full=Leucine--tRNA ligase; Short=LeuRS >gi|134049671|gb|ABO46742.1| leucyl-tRNA synthetase [Francisella tularensis subsp. tularensis WY96-3418]
MNEYNFSDIEKSTQEYWRKNDTFKTIEDNTKEKFYCLSMLPYPSGTLHMGHVRNYTIGDV
IARYQKMQGKNVLHPMGWDAFGLPAENAAIKHKKSPYEWTKSNIAYMRSQFDSLGFSFDW
SREIATCDEDYYKWEQWFFIQLYKKGLAYRKNSVVNWDPVDQTVLANEQVVDGRGWRSGA
LVEKKEIPQWFLKITDYADELLQDINKLDNWPEAVKTMQINWIGKSKGLTVKFKVKDSNQ
EIEVFTTRPDTLMGVNYLGIAPEHPLALKEAKSNSQLAAFIEECKKTSTMEADLATQEKK
GFKTSIKVIHPISAETIDVWVANFVLMGYGSGAVMSVPAHDQRDWEFAQKYNIPLKQVIE
SNDNKLKIDLEKQAFTEKGILINSGEFDGLNFKNAYQAIKKYLTEQNKGYETTNFRIHDW
GISRQRYWGCPIPMIHCDDCGAVPEKEENLPVRLPTDVALTEAGSPLKDIPEFINVACPE
CGKPAKRETDTFDTFFESSWYYARYTCPTANQMLDQEANYWLPVDKYIGGIEHAIMHLLY
ARFFHKLMRDQGLVKSDEPFKNLLTQGMVLKDGAKMSKSKGNIVDPQELIDKYGADTVRL
FSMFAAPPEQSLEWSETGVEGANKFLRKVFNYAELNKVIFAKNITLESQKLTKEDKKARF
EIHSNLKQAIFDFDKSQFNTVVSACMKILNTLNNYDNLSESVKVEGFSILLRILAPFTPH
LCHYLWQQLNLGEDILHTSFPIVDNNALEKDEFLLVVQINGKLKAKLELDASLSSNQVEE
VVLADEHVKSFIDNKQVVKVIYVPQKLINIVIK
>Ralstonia eutropha JMP134]
MPDAAQTVVLNVVPTMQDKYLPSAVEQAAQQHWQAIDAYRVPEHATGPDGKEKPKFYACS
MLPYPSGKLHMGHVRNYTINDVMARYLRMNGNNVLMPMGWDAFGMPAENAALNNGVAPAA
WTYDNIAYMKKQMQSMGLAIDWSREVATCSPDYYRWNQWLFLKMLEKGIAYRKTGTVNWD
PVDQTVLANEQVIDGRGWRSGAIVEKREIPMYYLRITDYAEELLGDLDGLGWPERVKIMQ
QNWIGKSVGVRFAFKHDIEGDDGQLINDGKLYVFTTRADTIMGVTFCAVAAEHPLATHAA
ANNPELAAFIDECKHGSVMEADMATMEKKGMPTGLQVTHPLTGEQVDVWVGNYVLMSYGD
GAVMGVPAHDERDFAFANKYKLPIRQVIDVKGQPYSTEAWQEWYGDKENGVCIESGKYNG
LGYLAAVEAIAADLGAMGLGEKKITWRLRDWGISRQRYWGTPIPLIHCDSCGVVPVPEQD
LPVVLPEDLVPDGTGNPLNKDPRFLQCSCPSCGKPARRETDTMDTFIDSCWYYMRYTCPD
AATMVDARNDYWMPMDQYIGGIEHAILHLLYARFWTKVMRDLGLVKFDEPFTNLLTQGMV
LNETFYREDAAGKKTWYNPADVDVQTDDRGRPVGATLKADGQPVVIGGVEKMSKSKNNGI
DPQALIDQHGADTARLFVMFAAPPEQQLEWSGSGVEGASRFLRRVWNYGFANAAAVRDGA
GAAPTADDADLRREIHGVLKQANYDYQRIQYNTVVSATMKMLNALEDAKNASPVARRECF
GILLRVLYPVVPHITHGLWDALGYATQYGDLLDAPWPQVDEGALVRTEIEMVLQINGKVR
GSVTVPADADRAAIETAAAASETVAKFAEGKAPKKIVVVPGRLVNVVL
>Yersinia aldovae ATCC 35236] >gi|238703783|gb|EEP96319.1| Leucyl-tRNA synthetase [Yersinia aldovae ATCC 35236]
MQEQYRPEDIETQVQLHWQKKQTFKVTEDASKEKYYCLSMLPYPSGRLHMGHVRNYTIGD
VISRYQRMLGKNVLQPIGWDAFGLPAEGAAVKNNTAPAPWTYDNIEYMKNQLKLLGFGYD
WDREIATCKPDYYRWEQWFFTKLYEKGMVYKKTAAVNWCPHDLTVLANEQVIDGCCWRCD
TKVERKEIPQWFIKITDYADQLLNDLDTLESWPEQVKTMQRNWIGRSEGVDIVFDVADSE
EKLSVYTTRPDTFMGVTYVAVAAGHPLALQAAATQPTLADFVAECRNTKVAEAEMATMEK
KGMATGLYVIHPLTGEKLPIWAANFVLMDYGTGAVMAVPGHDARDWEFATKYNLPIKPVI
LAADGSEPDLSQEAMTEKGTLFNSGEFDGLNYEDGFNAIADKLVALGVGQRKVNYRLRDW
GVSRQRYWGAPIPMVTLEDGTVVPTPEDQLPVILPEDVVMNGISSPIKADPEWAKTTVNG
MPGLRETDTFDTFMESSWYYARYTCPQFDEGMLDPAAANYWLPVDQYVGGIEHAIMHLMY
FRFFHKLLRDAGLVDSDEPAKRLLCQGMVLADAFYYTGTGGERVWVSPVDAIVERDEKGR
IVKAIDAEGHELVYAGMSKMSKSKNNGIDPQIMVEKYGADTVRLFMMFASPAEMTLEWQE
SGVEGANRFLKRVWRLVFESTAKGATAPLDIASLTEEQKSLRRDLHKTIAKVTDDVGRRQ
TFNTAIAAVMELMNKLGRAPQETEQDRALLQEALLAVVRMLYPFTPHICFTLWQALGGEG
DIDTAPWPIADEQAMIEDSKLVVVQVNGKVRGRITVPADATEQQVRERAGQEHLVAKYLD
GVTVRKVIYVPGKLLNLVVG
>Acinetobacter baumannii SDF] >gi|238688110|sp|B0VKP9.1|SYL_ACIBS RecName: Full=Leucyl-tRNA synthetase; AltName: Full=Leucine--tRNA ligase; Short=LeuRS >gi|169153178|emb|CAP02268.1| leucyl-tRNA synthetase [Acinetobacter baumannii]
MTISHIDPEYQANTIEPSVQQDWENRKVFKVADTVEGKHRYILSMFPYPSGKLHMGHVRN
YTIGDVISRFYRLKGETVLQPMGWDAFGLPAENAAIAHKVAPAKWTFENIAYMRDQLKKL
GLSVDWDREFATCTPEYYHWEQWLFVQLYKKGLIYRKLSTVNWDPVDQTVLANEQVENGR
GWRSGALVEKRDIPMYYFRITDYAQELLDDLDTLQDGWPQQVLTMQRNWIGRSTGMEITF
PSANTEIYADGLTVYTTRADTLMGVTYVAVAAEHPLALKAAENNPELAAFIEECRIGSVA
EADLATAEKKGMATGLFVKHPVTGEELPVWIANYVLMSYGSGAVMAVPAHDERDFEFANK
FNLPIKQVIDAKGADDADYSATEWQEWYGSKEGKLVNSGEFDGLEFQAAFDAFLAKLEPQ
GLANSKVQFRLRDWGVSRQRYWGCPIPMINCDTCGQVTVPEDQLPVVLPTDVVPDGSGNP
LNKMPEFYETKCPCCGGDARRETDTLDTFVESSWYYARYASPDFTGGIVKPEAAKNWLPV
NQYIGGVEHAILHLLYARFFHKLMHDEGVVQGNEPFTNLLTQGMVLADTFYREAENGKKT
WFNPANIELERDEKGRIISAKYSGDGQEVIIGGQEKMSKSKNNGIDPQAIIDQYGADTAR
VFMMFAAPPDQSLEWSDAGVEGANRFLKRVWRLVASFLEKGNSATAIDKANLSKDAQDLR
RKTHETIQKVSDDIERRHAFNTAIAALMELLNASNKFEAKDDNDVAVEREAITTLLTLLA
PFAPHLSQTLLAQFGTDLTEATFPEVDASALTRNTQTIVVQVNGKLRGKLEVSVDISKDE
LLAQAKALPEVQQFLTGPTKKEIVVPNKLVNLVV
>Desulfovibrio magneticus RS-1] >gi|239794958|dbj|BAH73947.1| leucyl-tRNA synthetase [Desulfovibrio magneticus RS-1]
MSKYVPEDVERKWQRIWEEGGHFHVEADPSKPKYYVLEMFPYPSGRIHMGHVRNYSIGDV
VARFKRMEGHNVLHPMGWDAFGMPAENAAIKHKLHPAAWTISNIDSMRTQLQRLGYSYDW
RREIATCHPGYYVHEQRFFLKFLEKGLVYRKHSPQNWCETCGTVLANEQVIDGCCWRCDQ
AVVQKDLEQWFLRITDYAEELLADLDQLVGGWPERVLTMQRNWIGKSVGAEITFKLAEPV
AGSEGVTVFTTRPDTLFGATFMSLAAEHPLVPSLIAGKPQEAAVNAFVEKVRNMDRIVRS
ADDLEKEGVFTGAYCVNPATGKQIPIYVANFVLMGYGTGAVMAVPAHDQRDFEFARKYDL
PLTVVIEPKGETLDASAMTAAYTDPGVLTASEQFTGMDNEAAKAAIIDWLDGSGRGKKSI
NYRLRDWNISRQRYWGAPIPVIYCESCGIVPVPDADLPVELPRDLALMPDGRSPLPHSPS
FTDVACPKCGGKARRETDTLDTFFESSWYFARYASAREAGRPFDPAELAYWLPVDQYIGG
IEHAILHLLYSRFFVKALRDLGYVGFDEPFANLLTQGMVIKDGSKMSKSKGNVVDPDLMI
GKYGADTVRVFILFAAPPEKDLEWSDTGIEGASRFLSRLWRLVTEELSGVLTPMPACAPA
EVLNLDGLPPLFAELRRREHAAAAKAGADIRERFQFNTAIAVAMELVNFLYANVEALRAE
PKGAKAVSSAVATLLTVLSPIAPHICEELWQTVGHTSLLLNEPWPTHDPAALTSDTVEIV
VQVCGKLRGKLTVPADADNTALEQAALAEPNVAKHIEGKTVRKVIVVPGKLVNVVAN
>Escherichia coli B354]
MTRTFGLCYADLKNHLNATFVAVLKTGPLAAMQEQYRPEEIESKVQLHWDEKRTFEVTED
ESKEKYYCLSMLPYPSGRLHMGHVRNYTIGDVIARYQRMLGKNVLQPIGWDAFGLPAEGA
AVKNNTAPAPWTYDNIAYMKNQLKMLGFGYDWSRELATCTPEYYRWEQKFFTELYKKGLV
YKKTSAVNWCPNDQTVLANEQVIDGCCWRCDTKVERKEIPQWFIKITAYADELLNDLDKL
DHWPDTVKTMQRNWIGRSEGVEITFNVNDYDNTLTVYTTRPDTFMGCTYLAVAAGHPLAQ
KAAENNPELAAFIDECRNTKVAEAEMATMEKKGVDTGFKAVHPLTGEEIPVWAANFVLME
YGTGAVMAVPGHDQRDYEFASKYGLNIKPVILAADGSEPDLSQQALTEKGVLFNSGEFNG
LDHEAAFNAIADKLTAMGVGERKVNYRLRDWGVSRQRYWGAPIPMVTLEDGTVMPTPDDQ
LPVILPEDVVMDGITSPIKADPEWAKTTVNGMPALRETDTFDTFMESSWYYARYTCPEYK
EGMLDSKAANYWLPVDIYIGGIEHAIMHLLYFRFFHKLMRDAGMVNSDEPAKQLLCQGMV
LADAFYYVGENGERNWVSPVDAIVERDEKGRIVKAKDAAGHELVYTGMSKMSKSKNNGID
PQVMVERYGADTVRLFMMFASPADMTLEWQESGVEGANRFLKRVWKLVYEHTAKGDVAAL
NVDALTEDQKALRRDVHKTIAKVTDDIGRRQTFNTAIAAIMELMNKLAKAPTDSEQDRAL
MQEALLAVVRMLNPFTPHICFTLWQELKGEGDIDNAPWPVADEKAMVEDSTLVVVQVNGK
VRAKITVPVDATEEQVRERAGQEHLVAKYLDGVTVRKVIYVPGKLLNLVVG
