# Supplementary material for: Phylogenomic Analysis of Marine Roseobacters
Source: PLoS One. 2010 Jul 15;5(7):e11604. doi: 10.1371/journal.pone.0011604 (PMC2904699; doi:10.1371/journal.pone.0011604)
Supplement: File S2 — Tree topologies with the extended data. The multi-documents have been combined into a single ZIP-formatted file. The trees should be considered unrooted. The tree topologies were calculated in PhyML as described in Methods. Numbers refer to bootstrap values. The tree topology (separate pdf) shows that Roseobacter bacteria form a monophyletic group and was deposited in a document named “high bootstrap”. The other organisms embedded within the Roseobacter clade, or Roseobacter bacteria embedded within other phyla are shown in red (deposited in a document named “inter-phylum”). Individual file name corresponds to gene family code listed in Table S1. The non Roseobacter organism taxonomic name is detailed in the amino acid fasta of the sequences (a document named “sequences”). (4.62 MB ZIP) [file pone.0011604.s008.zip › sequences/ort118.fasta]

>DSH Dshi|:3397087-3397935 Diaminopimelate epimerase; PFAM: diaminopimelate epimerase KEGG: sil:SPO0278 diaminopimelate epimerase
MPAMTDTAPDGLPFFKMHGLGNDFVVIDARAAPRPVSDRLVAALADRHRGVGFDQLAVIA
PAPEADAHLTFYNADGSTSAACGNATRCIARMILDETGATALRLSTDRGLLLAEDAGDGL
TRVNMGQPQTLWSEVPLAEAMDTLELPIEGTPTATGMGNPHCTFFVADAEAIPLDTFGPR
YEHHPLYPQRTNVQVAQIVGPDHIRMRVWERGVGVTLASGSSSCATGVAAARRGLTGRKT
RIDLDGGTLWIDWREDGVWMTGPNMTVFEGRLTPQFLAETAR
>SUL EE36|:c1031324-1032232 diaminopimelate epimerase; COG0253 Diaminopimelate epimerase
MYSDLTNGLPFMKMHGLGNDFVVLDAREKVVLDARQKEMLDARDGAVRADGTPALPKVTP
ALAQAIGHRQFGVGFDQLAVITNGAADAHLTFFNADGSTSAACGNATRCIARFLMEETGK
TQLHLTTDRGDLAARDAGNGLTSVNMGHPQLEWDEIPLARQMDTLELPIDGAPTATGMGN
PHCTFFVDDVDAIDLAGFGPGIEHHALYPERTNVQIAQIIGPDHIRMRVWERGVGITLAS
GSSSCATAVAAARRGLTGRAVRIDLDGGTLHIDWREDGVWMTGPSAHVFSGVLTPSFLES
LT
>JAN Jann|:325644-326489 Diaminopimelate epimerase; 
MRQMPDETPYPGLPFLKMHGLGNDFVVIDARGVARAMTPALARALGDRHRGVGFDQLAVI
ETGTDSDVELTFWNADGSTAGACGNATRCIARREMELTGKHRITLRTERGLLEAIDVGDG
LTSVNMGEPVMGWRDIPLKGACDTLNLPIDGTPVATGMGNPHCTFFVEDADAIDLETLGA
KYERHPLFPQRTNVQFAHVVGPDHLRMRVWERGVGVTLASGSSSCAVAVSAARRGLTGRK
VRLTLDGGEISVDWRSDGVWMTGPTAHVFSGELTPAFLDAL
>OAN OA307|:4317189-4318004 diaminopimelate epimerase; [E] COG0253 Diaminopimelate epimerase
MTQNIPSGVPFMKMHGLGNDFVVIDARDGVLRVTDAIVMAMADRHRGVGFDQLAVMKKRA
DADVHLTFYNADGTTAGACGNATRCIARHIMDETTKTDVTLTTDRGILLAQDAGGGMTSI
NMGLPQLTWQEIPLARDVDLDALPINGAPMATGMGNPHCTFFVEDAEAIDLAAMGALIEH
HPIYPQRTNVQFAHLVGPDHLRMRVWERGVGVTLASGSSSCATAVAAHRKGLTGRSVRID
LDGGTIHIDWRDDGVWMTGPTAHVFSGVWHG
>OBA |:c2952974-2953843 Diaminopimelate epimerase; COG0253 Diaminopimelate epimerase
MLREGLICAAMQTRAFPPDGLPFRKMHGAGNDFVILDSRGMAPVCTPGLARAVGDRHRGV
GFDQLAEIRDGENCDIALDFWNSDGSRAGACGNATRCVAAEWMTETGQDRVTIRTTRGVL
RGEMRGEAVWVNMGPPVLDWAQVPLAREVDLLHLPIAGDPCGVGMGNPHAVFFVEDIDAV
DVAARGAEVEHDPLYPEATNVEFVQVRSHDEVRMRVWERGTGITLACGSGACAVAVAAHR
RGLTGRHVRIEVDGGWLELDWRDDGVWMTGPVARVFEGRLAPDFPAAGS
>OIN |:c1326211-1327044 diaminopimelate epimerase; COG0253 Diaminopimelate epimerase
MYSAQTPGLPFMKMHGLGNDFVVLDARAEAINVSPAMAQAIGHRQFGVGFDQLAVITQGA
GDAQLTFYNSDGSLSAACGNATRCIARFLMDETGRDSLHLTTARGDLAAKDAGNGLTSVN
MGHPQLKWDEVPLAREMDTLHLPIEGDPVAAGMGNPHCTFFVKDVEAVDLSDIGPRAEHD
PLFPERTNVQVAQIVGPNHIRMRVWERGVGVTLASGSSSCATAVAAARRGLTGRAVRIDL
DGGTLHIDWRDDGVWMTGPTMHVFSGTFTADFLESLT
>RHB RB2654|:2858950-2859420 diaminopimelate epimerase; COG0253 Diaminopimelate epimerase
MGHPQTMWDEIPLSKPMDTAHLPLDCDPMAVGMGNPHAVFFVDDVGAVDVEARGRAVEFD
PLFPQRTNVEFAEVRSRDEIRMRVWERGTGITLACGSGACATAVAAAERGLTERKVRMEV
DGGWLTLDWRDDGVWMTGPTAHVFDATLTKAFLESL
>RCC RCCS2|:1758805-1759650 Diaminopimelate epimerase; COG0253 Diaminopimelate epimerase
MSALAYIAAMAADDSSFLPFMKMHGLGNDFVVVDERGITPRVDKAVAVAIADRHRGVGFD
QLAVMSETPDADVRLVFWNSDGSQAGACGNATRCIARHVMDQTGAAALTLKTERGILQAK
DAGNGLTSVNMGQPQLDWQHVPLAHAMDTLELPIKGAPTATGMGNPHCTFFVYDAEAIDL
ATKGAELEHHPLYPERTNVQFASLIGPNHLRMRVWERGVGITLASGSSSCATAVAAARRG
LTDRDVTIDLDGGTLQISWRDDGVWMTGPTAHVFDGQWRLS
>RDE RD1|:795783-796625 diaminopimelate epimerase; 
MAAMYEKDDSGLPFMKMHGLGNDFVVLDARRRSMDITPRFAQALGHRHTGVGFDQLALIT
NTKTGVHLAFFNADGSVSSACGNATRCIADYIMAQTGASDMTLSTDRGVLAACRAANGQT
SVNMGAPQLDWTEVPLAREMDTLELPIEGTPTATGMGNPHCTFFVDDVMQTDVAKLGAEL
EHHELFPQRTNVQFASITGPDTIRMRVWERGVGMTLASGSSSCAVAVAAARRGLTGRKVQ
VDLDGGRLEIDWREDGVWMTGPTQHVFSGTLTRSFLESIA
>PGA RGBS107|:1849416-1850219 Diaminopimelate epimerase; COG0253 Diaminopimelate epimerase
MKMHGLGNDFVVVDARDQTWDITPAMAEGIAHRQMGIGFDQLTVITKGDEDAHLTFYNAD
GSTSAACGNATRCIARHLLDESGKTHLRLTTDRGLLLAEDAGNGLTSVNMGEPQLDWQDI
PLAEDVDTLELPIEGAPTATGMGNPHCTFFVDNAEVIPLAEFGARYEHHPLYPERTNVQV
AHVVAPDHLRMRVWERGVGITLASGSSSCATAVAAARRGLTSRKVQIDLDGGTLWIDWRK
DGVWMTGPTMHVADGHFTRQFLESLSK
>RLO RLO149|:3050762-3051595 diaminopimelate epimerase; COG0253 Diaminopimelate epimerase
MYQKDDSGLPFMKMHGLGNDFVVLDARVRSIGVTPLFAQALANRHTGVGFDQLALITNTK
TGVHLAFFNADGSVSSACGNATRCIADYIMAQTGASDVTLSTDRGVLAACRAANGQTSVN
MGAPQLDWAEVPLAREMDTLELPMKGAPTATGMGNPHCTFFVDDAMQIDVAKLGAEFEHH
ELFPQRTNVQFASITGPDQIRMRVWERGVGITLASGSSSCAVAVAAARRGLTGRKVQIDL
DGGRLEIDWRDDGVWMTGPTQHVFSGTLTPSYLANLA
>ROS ROS217|:2709413-2710246 diaminopimelate epimerase; COG0253 Diaminopimelate epimerase
MSHDDHTGLPFFKMHGLGNDFVVLDGRARDLGLTPGLIMAIADRHRGIGFDQLAVITQGM
GDAHLTFYNADGSTSAACGNATRCIARYLMDESGKARLELSTARGALVAVDAGGGLTSVN
MGQPQLDWAEIPLAEAMDTLELPIEGGPVATGMGNPHCTFFVADAEAVPLAQFGPRYEHH
PLYPERTNVQVATVIGPDHIRMRVWERGVGVTLASGSSSCATAVAAARRGLTGRRVRIDL
DGGTIHVDWREDGVWMTGETAHVASGVLTPAFLAAVR
>RGR RR11|:2614606-2615451 diaminopimelate epimerase; [E] COG0253 Diaminopimelate epimerase
MPEMTTASDTRLPFMKMHGLGNDFVVVDARDQSWDITPAMAEGIAHRQMGIGFDQLTVIT
KGDEDAHLTFYNADGSTSGACGNATRCIARYLLDESGTSKLRLTTDRGLLLAEDVGNGLT
SVNMGQPQLDWQDIPLAEDVDTLELPIEGTPTATGMGNPHCTFFVENAEVIPLAEFGARY
EHHPLYPERTNVQVAHVVGPDHLRMRVWERGVGITLASGSSSCATAVAAVRRGLTGHKVR
IDLDGGTLWVDWRDDGVWMTGPTMHVADGHFTREFLESLSK
>LVE SKA53|:c2439844-2440689 diaminopimelate epimerase; COG0253 Diaminopimelate epimerase
MCQGFVYIVTMAQTDQTFLPFRKMHGLGNDFVVVDERGTTPRVTAALVQAIADRHRGVGF
DQLAVISDTPDADLHLTFWNSDGSTAATCGNATRCIARLVMDQTGQRNLTITTDRGTLQA
VDTGGGLTSVNMGQPQLDWHEIPLAEQIDTLQLPIDGSPTATGMGNPHCTFFVDDAEAVD
LAMRGALIEHHPLFPQRTNVQFASLIGPDHLRMRVWERGVGVTLASGSSSCATAVAAARR
GLTGRKVTITLDGGDLAIDWRDDGIWMTGATAYVFDGQWRL
>SPO DSS3|:c293884-294693 diaminopimelate epimerase; identified by similarity to SP:P08885; match to protein family HMM PF01678; match to protein family HMM TIGR00652
MTFMKMHGLGNDFVVVDARLHPVRITGALARGIAHRHLGVGFDQLAVIEPGKGDAHLVFY
NADGSTSAACGNATRCIARHLMDETGKTELHLTTDRGDLYARDAGDGLTSVNMGAPQLLW
HEIPLAEEMDTLELPIEGGPTATGMGNPHCTFFVADAEAIPLAEFGARYEHHPLYPQRTN
LQVAQITGPDRIRMRVWERGVGITLASGSSSCATAVAAARRGLTGRKVQIDLDGGTIWID
WREDGVWMTGPTMHVFSATLTPEFLASLG
>SSE SSE37|:2950347-2951186 diaminopimelate epimerase; COG0253 Diaminopimelate epimerase
MGAMDHARATGLPFMKMHGLGNDFVVIDARARSVQVTPELAMRLADRHMGVGFDQLALIE
PGGNADAHLVFLNSDGSTSAACGNATRCIARHLMTETGKDRLVLTTDHGALQAVDTGNGM
TSVNMGPPVLDWQNIPLASEVDTLHLPIDGDPVATSMGNPHCTFFVADAEAVDLTDFGPR
IEHHPLYPQRTNVQVATLIGPDHLRMRVWERGAGLTLASGSSSCATAVAAARRGLTGRAV
HIDLDGGTLHVDWREDGVWMTGPTSHVFTGTLTAEWLCQ
>SIL TM1040|:2972936-2973763 diaminopimelate epimerase; 
MLPFMKMHGLGNDFVVIDARESDIEITPAMAKGIAHRQMGLGFDQLAVIATADASTEADA
HLVFYNADGSTSGACGNATRCIARYLMDQSNKPSLRLTTDRGVLIATDAGEGLTSVNMGA
PQLSWDEIPLAEELETLELPIEGAPSATGMGNPHCTFFVEDAEVIPLAEFGPRYEHHPLY
PERTNVQIAHVVGPNHLRMRVWERGVGITLASGSSSCATAVAAARKGLTGRKVQIDLDGG
TLWIDWRDDGVWMTGPTMHVANGSFTRQFLESLSE
>Burkholderia
MPIGFHKMHANGDDFAIVDLRGATHAIDGRLARQMGDRKRGIGFNQLAVVSDCDDAAARV
AFWNADGSPLDTCGSATRGVAWQLMRETGLSSLVLRTPRGYLVCSAEANDRISVEMGTPL
TGWRDVPLAEALDTLALPLPGAPAACNMGNPHCTFFVDDLRAIDVAALGPAIETHPLFPQ
KTNVHFVQVIDRTHIRLRIWERGGGVPLGSGSCSCGAVVNGIRRGLLDDIVRVECDGGDV
TVQWSGTGSVLLSGPVTFGFSGVWLS
>Pseudomonas
MPLNFVKMHANGDDFVLIDARGRTNPITRELARALGDRRRGIGFNQLVVLGDCSDSAAQL
TFFNADGSSLDTCGSATRGAADLLMQESGVTSVQVKTARGLQQCLRLEDRSVSVEMGLPS
FDWQSIPLARELDSLHLPLPGTPAACSMGNPHCSFFVDDLAPLDIATLGPQIESDPLFPH
KTNVHFIQVIDRQTIRLRIWERNGAIPLGSGSCSCAAAVNGIRRGLLDSPVQVLCDGGPV
TVSWDGQGKVRLAGSVTRVFSGSL
>Gluconobacter
MTLSFTKMHGLGNDFVVIDGRQNDPALETATIRHLCDRRFGIGCDQLVLLTPPTLAGADV
HVRFFNPDGSEAGACGNASRCVAKFVGGAPTLQTAAGLLPTAQDGDLFTVDMGTPRLDWQ
DVPLSRACDTLHLPLHDAAACSMGNPHATLFGDAFRAEALGPGLERDPLFPERANIGFAQ
ILSPIHMRLRVWERGAGLTLACGSGACAAVVNAVRRGLTERTCTVTMDGGDLRITWREDG
HVFMTGPAVTVFHGTTA
>Caulobacter 
MSRTFLKMNGLGNDFVVIQTLTEAFDPTPEQIRAIAKRPGVDGKGGIGCDQVIAIDPPRA
EGASAYVRFWNSDGEVAGACGNGTRCVAWLLMQSAGKDAVAFDTVAGRLSGVAAGDKLVT
VDMGPPGLDWTQIPLAEEMNTERVELQVGPIDAPLVHTPVCVSMGNPHVVFFVDAPVTDD
FARGTGSLVEHHPLFPEGVNVGFAHIASRDHIRLKVWERGAGLTQACGTGACAAQVAAVR
RGLTDRKARVEFDTGSLTIEWRESDGHVIMTGPITMEYAGKLPELVAA
>Chromobacterium 
MKLKFSKMHGLGNDFMVIDGVRQTVSLTPEQIRLLGNRQLGIGFDQLLLVEPAREAGHDF
RYRIFNNDGGEVEQCGNGARCFAKFVRDQGLTGKSRIEVETARGVIAPEYLGDGLARVDM
GVPRFRPADLPFLADAEALTYSLPLPEGRCEIGIASMGNPHAVQRVDDVDAAPVAEVGPA
IESHPAFPQRVNAGFMQIVNRGEIRLRVYERGAGETLACGTGACAAVVCGIRQGLLDARV
TVHARGGDIVIEWAGEGSPVIMTGPAVTVFQGEIEL
>Acinetobacter
MLLEFTKMHGLGNDFVVLDLISQRAYLDTTTIQRMADRHFGIGFDQLLIVEPPDYPNVDF
KYRIFNADGSEVEQCGNGVRCFARFVHERQLTKKTKIKVQTKAGIVEPELGPNGWVRVNM
GYPKFMPHEIPFVTEEFEALYTLELANEQSLKIDVVNMGNPHAVTIVPDVLTADVATMGP
QVESHVRFPQRVNAGFMQIVDEKHIRLRVFERGVGETLACGTGACAAAVSGMRRGLLANE
VEVELAGGKLQIAWQEGDVVWMTGPTANVYEGRLDLRYFQS
>Nostoc
MAIEFTKYHGLGNDFILIDNRSSSLPVLTPEQAIQLCDRHFGIGADGVIFALPGENGTDY
TMRIFNSDGSEPEMCGNGIRCLAGFLADLEGQSRNKDSYRIHTLGGVMTPQLLSDGLVKV
DMGLPRLLAGEIPTTLAPVEEKVISVPLEVAGKTWEVTCVNMGNPHCITFVEDVAAIELE
SIGPKFEHHPAFPQRINTEFIQVVRRDYLKMRVWERGAGITLACGTGACASLVAGVLTGK
CDRTATVELPGGPLQIEWSEIDQRVYMTGPAERVFTGKL
>Prochlorococcus
MNNIIFEKYHGNGNDFIIIDSRNSNIYKKFLSDKKIDIKNLCDRQFGIGGDGVIFILEPD
RNNYAKMIIYNSDGSEAQMCGNGIRCLVQYLHNFNKGSYSVSEYRIETKAGIKIAQYNNG
EITVKMGKPILETKSIPTKIDTKINSIPSCLFKEKNFEQQGYAVGMGNPHLIFFLQDITK
ISLSLLGPVFEKHELFPEKTNVHFSQIINRDNINVRVWERGAGATLACGTGACAVHVAAY
KLGLCNSKTVINLPGGNLIINWSRSEDEILMTGNAKKVFSGTYILK
>Synechococcus
MSLQFAKYHGLGNDFILVDNRESGEPRLTPEQAVQVCDRNFGVGADGVIFALPGSGDSDY
VMRIFNSDGSEPEMCGNGIRCLAKFLSELDGGAQSRYRIATGAGLIVPTLTETGLVTVDM
GPAYLKPVEIPTTLTGTGDRVVEADLEVGDRPWKVTTVSMGNPHCITFVEDVAAVPLAEI
GPLFEHHPVFPQRTNTEFVEVVRPDYLKMRVWERGAGATLACGTGACATLVAAVLTGRSD
RQATVELPGGPLQIEWREDGHLFMTGPAVKVFSGSMELAA
>Xanthobacter
MARPAVNPLANRPFVKMNGLGNEILVLDLRADPVEVPAAAARALARPSVLPFDQAMVLYP
PRREGTAAFVRILNSDGSFSAACGNGTRCIAALEAERTGAPHALFESEAGLLDCLVRPDG
QVEVDMGAPRFDWRDIPLARDVAETAQVIVPGFEALGPTSLVSMGNPHAVFFVPDANAVD
VEKLGAALEHHPLFPERANISFASLTAPDRILLHVWERGAGRTRACGTAACATGVSAART
GRTGRSVTVTLPGGDLEISWREADGHVLMTGPVEHEFSGTLSPAMLEEAA
>Salmonella
MMQFSKMHGLGNDFMVVDAVTQNVFFSPELIRRLSDRHLGVGFDQLLVVEPPYDPELDFH
YRIFNADGSEVSQCGNGARCFARFVRLKGLTNKRDIRVSTTNGRIVLSVTEDELVRVNMG
EPNFEPAQVPFRANKAEKTYIMRAAEQTILCGVVSMGNPHCVIQVDNVDTAAVDTLGPVL
ESHERFPERANIGFMQVVRREHIRLRVYERGAGETRACGSGACAAVAVGIQQGLLAEEVR
VELPGGRLDIAWKGPGHPLYMTGPAAHVYDGFIHL
>Methanococcus
MKFTKMHGLGNDYIYVDAISQKIENPNEISKFVSDRHFGIGSDGLVLILPSDVADFKMRM
FNSDGSEAEMCGNAIRCVGKFVYDKKMTDKSTITIETLAGIKVLEMTIENGKVVLVKVDM
GEPILKAEEIPVLSEKHPVIDEEITAKDYCYNFTCVSMGNPHAITYIENVDEFPLEKIGP
LFEIHEKFPRKTNVEFVELIDKNTVKMRVWERGAGETLACGTGACAVLTASVLKGYVGRK
ATVKLLGGDLTIEWNEFDKHIYMTGPATTVFEGEIDI
>Bacteroides
MTVRIKFTKMHGAGNDYIYVDTTRYPIADPEKKAIEWSKFHTGIGSDGLILIGVSDKADF
SMRIFNADGSEAMMCGNGSRCVGKYVYEYGLTDKTEITLDTLSGIKILKLQVEGKTVSTV
TVDMGSPQETGEIDWGKKYPFQSTKVSMGNPHLVTFIDDITRINLPEIGPELENHPLFPD
RTNVEFAQIVGKDTIRMRVWERGSGITQACGTGACATAVAAFINGLAGRKSDVIMDGGTV
TIEWDETSGHILMTGPATKVFDGEIVEEVES
>Pseudomonas
MLLRFTKMHGLGNDFMVLDLVSQHAHVQPKHVKLWGDRNTGIGFDQLLIVEAPSSPDVDF
RYRIFNADGSEVEQCGNGARCFARFVQDKRLTVKKSIRVETKGGIIELNIRPDGQVTVDM
GPPRLAPAEIPFQAEREALSYEIEVNGQRVELAAVSMGNPHGVLRVENVDSAPVHSLGPQ
LEVHPRFPKKANIGFLQVLDPHHARLRVWERGVGETQACGTGACAAAVAGIRQGWLQSPV
QIDLPGGRLHIEWAGPGQPVMMTGPAVRVYEGQVRL
>Geobacter
FNSDGSESEMCGNGIRCVAKYAYDHGIVGKKEISAETGAGILTLQLFTNEANKVEKVRVN
MGRPRLTRSEIPMTGEAGAKVINEPLNILHTTFHITCASMGNPHCVIFVDDVENFQVEKY
GPIIENHEIFPRRTNVEFVQIISRTEVRQRTWERGAGETLACGTGASAVCVAGALNGLTE
KKILNHLSGGDLELEWAEDGFLYMTGPAVEVFSGEIEI
>Clostridium 
MKFTKMQGLGNDYVYVDCFKETVENPEKTAVFVSNRHFGIGSDGLILIKPSKVADCQMDM
YNLDGSRGAMCGNGIRCVGKYAYDHGIVPADRKVLTVETASGIKTLTVKEENGKAVQLTV
DMGRPEQTSEIPESIEVDGKEYQFIGISMGNPHAVLFVDDTAAVPLESIGPKFECHRRFP
DRTNTEFVQVIDRGHIRMRVWERGSGETMACGTGACASAVASILSGYTDTLVEVELLGGC
LTIEWDREKDTVYMTGPAVEVFNGEIAIP
>Desulfovibrio
MAVALRFTKMQGIGNDYVYINGFQERIDSPGELARKISDRHFGIGSDGLVLILPSATADV
RMRMFNADGSESEMCGNAVRCVGKYVYDHGIQVKDVITVETRAGVKIVRLLFEAGKVCGA
TVDMGEPELHPARIPVLTETSGDGSQQRFVARPVDVNGQLYEITAVSMGNPHAVIFMKGI
DDLDLPRIGPRFEHHPLFPKRTNTEFAEVISSTKVRMRVWERGAGETLACGTGACAVAVA
CVLNGYAGRDVEVELKGGSLHIHWDEASNHVYMTGGAVTVFSGEYYI
>Vibrio 
MGVGIGFTGVKLSFMHFHFSKMHGLGNDFMVVDCVTQNVFFSPELIRRLADRHTGVGFDQ
LLVVEAPYDPESDFHYRIFNADGSEVEQCGNGARCFARFVRMKGLTNKYTINVSTKKGKM
VLNVEEEDLITVNMGVPEFEPSKIPFRAKQSEKTYILRAGEQTLFCGAVSMGNPHVVTVV
DDIRAAAVETLGPLLESHERFPERVNAGFMQVVSREEINLRVYERGAGETQACGSGACGA
VAVGILQGLLDEQVRVHLPGGELEISWKGPGKPLYMTGPATHVYDGQISC
