# Supplementary material for: Phylogenomic Analysis of Marine Roseobacters
Source: PLoS One. 2010 Jul 15;5(7):e11604. doi: 10.1371/journal.pone.0011604 (PMC2904699; doi:10.1371/journal.pone.0011604)
Supplement: File S2 — Tree topologies with the extended data. The multi-documents have been combined into a single ZIP-formatted file. The trees should be considered unrooted. The tree topologies were calculated in PhyML as described in Methods. Numbers refer to bootstrap values. The tree topology (separate pdf) shows that Roseobacter bacteria form a monophyletic group and was deposited in a document named “high bootstrap”. The other organisms embedded within the Roseobacter clade, or Roseobacter bacteria embedded within other phyla are shown in red (deposited in a document named “inter-phylum”). Individual file name corresponds to gene family code listed in Table S1. The non Roseobacter organism taxonomic name is detailed in the amino acid fasta of the sequences (a document named “sequences”). (4.62 MB ZIP) [file pone.0011604.s008.zip › sequences/ort1190.fasta]

>DSH Dshi|:22866-24683 GTP-binding protein TypA; TIGRFAM: small GTP-binding protein; GTP-binding protein TypA PFAM: elongation factor G domain protein; protein synthesis factor GTP-binding; elongation factor Tu domain 2 protein KEGG: rde:RD1_2707 GTP-binding protein TypA, putative
MDLRNIAIIAHVDHGKTTLVDELLKQSGTYRDNQATTERAMDSNDLERERGITILAKATS
VEWKGTRINIVDTPGHADFGGEVERILSMVDGVVLLVDAAEGPMPQTKFVTSKALALGLR
PIVVLNKVDKPDAEPDRALDECFDLFANLDADDDQLDFPHLYASGRSGWADAELDGPRKD
LAALFDLIVHHVPKPRQIAHLDEDFRMLATTLSADPFVGRILTGRVESGTLKVGATVQAL
SRIGQKIEQFRVTKIRAFRGLGHADIEEAQAGDIVSIAGMSKATVADTICALAVDTPLDA
QPIDPPTITVTFGINDSPLAGRDGKKVQSRVIRDRLMKEAESNVAIKIADTPGGEAFEVS
GRGELQMGVLIENMRREGFELSISRPQVIMREVDGVKMEPIEEATIDVDDEYSGTVIEKL
TGARKGDLVEMKPAGAGKTRIVAHVPSRGLIGYHGEFLTDTRGTGVLNRVFHDWAPYKGP
IPGRRAGVLISMENGTSVAYALWNLEERGRMFIGAQEAVYTGMIIGEHSRENDLEVNPLK
GKKLTNVRASGTDDAVRLTTPITLSLEEAIAYIDDDELVEVTPNAIRLRKRYLDPHERKR
QARAG
>SUL EE36|:c2302738-2304555 GTP-binding protein TypA; COG1217 Predicted membrane GTPase involved in stress response
MDMRNIAIIAHVDHGKTTLVDELLKQSGTYRENQATTERAMDSNDLERERGITIFAKPTS
VVWNNTRINIVDTPGHADFGGEVERILSMVDGVVLLVDAAEGPMPQTKFVTSKALKLGLR
PIVVLNKVDKADAEPDRALDECFDLFASLDATDEQLEFPHMYASGRSGWADAELDGPRKD
LSALFELVLKHVPAPKQIENADKPFTMLATTLGGDPFLGRLLTGRVETGTLKAGQSIKAM
SRDGKLIENFRCTKILAFRGLEQTAIDVAEAGDIVSIAGMSKATVADTLADTSVNEAIPA
QPIDPPTITVTFGINDSPLAGRDGKKVQSRVIRERLMKEAESNVAIKISDTPGGDAFEVA
GRGELQMGVLIENMRREGFELSISRPQVLFQEIDGVRHEPIEEATIDVDDEYSGAVIEKI
TGTRKGELVEMKPAGAGKTRIIAHVPSRGLIGYHGEFLTDTRGTGVINRVFHSWAPHKGT
IPGRRAGVLISMENGTSVAFALWNLEERGKMMIGAQADVYTGMIIGEHSRENDLEVNPLK
GKKLTNVRASGTDEAVRLTTPMTLSLEEAIAYIDDDELVEVTPNAIRLRKRYLDPHERKR
MAKSA
>JAN Jann|:c1635215-1637035 GTP-binding protein TypA; 
MDLRNIAIIAHVDHGKTTLVDELLKQSGAFRENQAVAERAMDSNDLERERGITIFAKPTS
LEWKGTRINIVDTPGHADFGGEVERILSMVDGVVLLVDAAEGPMPQTKFVLSKALALGLR
PIVVLNKVDKQDAEPDRALDEVFDLFSSLDANEDQLDFPHMYASGRSGWADHELDGPRKH
LDALFNLIVRHVPTPTQISRQDDDFRMLATTLGADAFVGRLLTGRVESGRLKVGQTVQTL
SRLGEKIEQFRVTRIQAFRGLAQQDIDEALAGDIVSLAGMTKSTVADTICALAVDEPLHA
QPIDPPTITVTFGINDSPLAGRDGKKVQSRVIRERLMKEAESNVAIKISDTPGGEAFEVA
GRGELQMGVLIENMRREGFELSISRPQVLFREIDDVRHEPVEEVTIDVDDDYSGAVIEKL
TGSRKGELVEMKPAGAGKTRIIAHVPSRGLIGYHGEFLTDTRGTGVLNRVFHEWAPFKGA
IPGRRQGVLISMENGTSVAFALWNLEDRGKMFIGAQAPVYTGMIIGEHSRDNDLEVNPLK
GKKLTNVRASGTDEAVKLTTPVTMSLEQAIAYIDDDELVEVTPNAIRLRKRHLDPHERKR
ASRAGA
>OAN OA307|:2933874-2935688 GTP-binding protein TypA/BipA; [T] COG1217 Predicted membrane GTPase involved in stress response
MDMRNIAIIAHVDHGKTTLVDELLKQSGTYRDNQATTERAMDSNDLERERGITILAKATS
VEWRGLRINIVDTPGHADFGGEVERILSMVDGVVLLVDAAEGPMPQTKFVTSKALALGLR
PIVVLNKVDKPDAEPDRALDECFDLFANLDATEEQLDFPHLYASGRSGWCDAELDGPREN
LDALFDMVVKHVPAPAQIAARDEPFRMLATTLSADPFIGRILTGRVESGTLKAGETVKAL
HADGALIETFRCTKILAFRGLGQQPIELAEAGDIVTLAGMTKATVADSIVAISVTEALPA
QPIDPPTITVTFGINDSPLAGRDGKKVQSRVIRERLMKEAESNVAIKITDTPGGEAFEVA
GRGELQMGVLIENMRREGFELSVSRPQVLFQSIDGKRCEPIEEVTIDVDDEYSGAVIEKM
TGTRKGELVEMKQNSGKTRIVAHVPSRGLIGYHGEFLTDTRGTGVMNRVFHEWAPHKGPI
PGRRAGVLISMENGTSVSYALWKLEDRGKFFIGAQEAVYQGMIIGEHARENDLEVNPLKG
KQLTNVRASGTDEAVRLTTPVTLTLEQAIAYIDDDELVEVTPLVVRMRKRHLDPIERKRN
AKKN
>OBA |:c354092-355909 GTP-binding protein TypA; COG1217 Predicted membrane GTPase involved in stress response
MDLRNIAIIAHVDHGKTTLVDELLKQSGVFRENQAVAERAMDSNDLERERGITILAKATS
VEWKGTRINIVDTPGHADFGGEVERILSMVDGVVLLVDAAEGPMPQTKFVTSKALALGLR
PIVVLNKVDKPDAEPDRALDECFDLFASLDADEDQLDFPHLYASGRSGWADAELDGPRKN
LDALFNLVVNHVPAPRQIKRQDEDFRMLATTLGSDPFVGRMLTGRVESGKLKVGATVQAI
SRIGQKIEQFRVTKIQAFRGLSLQDIDEAQAGDIVSLAGMGKATVADTICALAVDEPLDA
QPIDPPTITVTFGINDSPLAGRDGKKVQSRVIRDRLMKEAESNVAIKVADTPGGEAFEVS
GRGELQMGVLIENMRREGFELSISRPQVIMRELDGQRVEPIEEVTIDVDDEYSGAVIEKV
TGARKGELVEMRQAGAGKTRIIAHVPSRGLIGYHGEFLTDTRGTGVLNRVFHSWAPFKGA
IPGRRAGVLISMEAGEAVAYALWNLEERGRMFLGPQAKVYQGMIIGEHSRDNDLEVNPLK
GKKLTNVRASGSDDAVRLTPHVQFSLEEAIAYINDDELVEVTPNAIRLRKRYLDPHERKR
MAKAG
>OIN |:c2583259-2585076 GTP-binding protein TypA, putative; COG1217 Predicted membrane GTPase involved in stress response
MDLRNIAIIAHVDHGKTTLVDELLKQSGTYRENQATTERAMDSNDLERERGITIFAKPTS
VVWNNTRINIVDTPGHADFGGEVERILSMVDGVVLLVDAAEGPMPQTKFVTSKALKLGLR
PIVVLNKVDKTDAEPDRALDECFDLFASLDATDEQLEFPHMYASGRSGWADLELDGPRKD
LTALFDLILTHVPAPKQIENAEKPFTMLATTLGGDPFLGRLLTGRVETGTLKAGQTIKAM
SRDGTLIENFRCTKILAFRGLDQTAIELAEAGDIVSIAGMTKATVADTLAEASVSEAIPA
QPIDPPTITVTFGINDSPLAGRDGKKVQSRVIRERLMKEAESNVAIKISDTPGGDAFEVA
GRGELQMGVLIENMRREGFELSISRPQVLFQEIDGVRHEPIEEATIDVDDEYSGAVIEKI
TGIRKGELVEMKPAGAGKTRIIAHVPSRGLIGYHGEFLTDTRGTGVINRVFHSWAPHKGP
IPGRRAGVLISMENGTSVAFALWNLEERGKMMIGAQADVYTGMIIGEHSRENDLEVNPLK
GKKLTNVRASGTDEAVRLTTPITLSLEEAIAYIDDDELVEVTPNAIRLRKRFLDPHERKR
MAKAG
>RHB RB2654|:754199-756016 GTP-binding protein TypA; COG1217 Predicted membrane GTPase involved in stress response
MEIRNIAIIAHVDHGKTTLVDELLKQSGAFRENQATSERMMDSNDLERERGITILAKATS
VEWKGTRINIVDTPGHADFGGEVERILSMVDGVVLLVDAAEGPMPQTKFVTSKALALGLR
PIVVLNKVDKPDAEPDRALDEVFDLFANLGADDDQLDFPHMYASGRSGWADADLDGPRKD
LSALFALIVNHVPKPRQLAHQGEDFKMLATTLGADPFLGRILTGRVESGKLKAGATVQAI
SRIGQKIEQFRVSKILAFRGLGQTEIDEAVAGDIVSLAGMGKATVSDTICALAVEEPLEA
QPIDPPTITVTFGINDSPLAGRDGKKVQSRVIRDRLMKEAESNVAIKIKDTPGGEAFEVS
GRGELQMGVLIENMRREGFELSISRPQVIMREEDGVRMEPVEEVTIDVDDDYSGAVIEKI
TGARKGDLVEMKPAGAGKTRIVAHVPSRGLIGYHGEFLTDTRGTGVLNRVFHGWTPHKGA
IPGRRAGVLISMEDGEAVAYALWNLEERGKMFVEPQEKVYQGMVIGEHSRDNDLEVNPLK
GKKLTNVRASGTDDAVRLTPISRMSLEQAIAYINDDELVEVTPNAIRLRKRHLDPHERKR
AAKSA
>RCC RCCS2|:c3424640-3426457 EF-Tu; elongation factor Tu; COG1217 Predicted membrane GTPase involved in stress response
MDIRNIAIIAHVDHGKTTLVDELLKQSGVFRDNEAVSERAMDSNDIERERGITILAKCTS
VEWKGTRINIVDTPGHADFGGEVERILSMVDGVVLLVDAAEGPMPQTKFVTSKALALGLR
PIVVVNKVDKPDGEPDRAVDDVFDLFAALEASDEQLDFPTMYASGRAGWCDTELDGPREN
LDALFDLIVDHVPTPAQITRKDEPFQMLATTLSADPFIGRILTGRVEAGTLKAGDTIKAL
SREGEKIEQFRVSKILAFRGLAQQPIDLAEAGDIVTIAGMTKATVADTLCDPSIDVPIPA
QPIDPPTITVTFGINDSPLAGRDGKKVQSRVIRERLMKESEVNVAIKIADTPGGDAFEVS
GRGELQMGVLIENMRREGFELSISRPQVIFTEEDGQRMEPVEEVTIDVDDEYTGVVVEKL
TGPRKGELVEMKPAGAGKTRIIAHVPSRGLIGYHGEFLTDTRGSGVLNRLFHGQTPYKGK
IDGRRQGVLISMENGSSVAFALWNLEDRGKMFIGAQEAIYTGMIIGEHSRENDLEVNPLK
GKKLTNVRASGTDEAVRLTTPVTMSLEQAIAYIDDDELVEVTPNAIRLRKRYLDPHERKR
QARAS
>RDE RD1|:2575353-2577170 GTP-binding protein TypA, putative; 
MDLRNIAIIAHVDHGKTTLVDELLKQSGTYRENQATTERAMDSNDLERERGITILAKATS
VEWKGTRINIVDTPGHADFGGEVERILSMVDGVVLLVDAAEGPMPQTKFVTSKALALGLR
PIVVLNKVDKPDAEPDRALDECFDLFANLGADDDQLDFPAMYASGRSGWADVELDGPRKD
LSALFDLIVEHVPAPAQLAQRDAPFQMLATTLGADPFIGRILTGRVEAGTVKAGETVKAL
SRDGTQIESFRVTKVLAFRGLNQQPIDLAEAGDIVSLAGMSKATVADSIVAPQVTEALPS
QPIDPPTITVTFGINDSPLAGRDGKKVQSRVIRERLMKEAESNVAIKISDTPGGEAFEVA
GRGELQMGVLIENMRREGFELSISRPQVLFRDIDGVRHEPIEEATIDVDDEYSGAVIEKI
TGTRRGELVEMKPAGAGKTRIVAHVPSRGLIGYHGEFLTDTRGTGVLNRVFHGWAPHKGP
IPGRRAGVLISMENGTSVAYALWNLEERGKMMIGAQADVYTGMIIGEHSRENDLEVNPLK
GKKLTNVRASGTDEAVRLTTPITLSLEEAIAYIDDDELVEVTPNAIRLRKRYLDPHERKR
MARAG
>PGA RGBS107|:c340806-342626 GTP-binding protein TypA; COG1217 Predicted membrane GTPase involved in stress response
MDLRNIAIIAHVDHGKTTLVDELLKQSGAFRENQAVAERAMDSNDLERERGITILAKATS
VEWNGTRINIVDTPGHADFGGEVERILSMVDGVVLLVDAAEGPMPQTKFVTSKALALGLR
PIVVVNKVDKPDGEPDRALDQCFDLFANLGADDDQLDFPTMYASGRSGWADMELDGPRKD
LSAMFQLIVDHVPAPKQIEHKNEPFRMLATTLGADPFMGRILTGRVESGTLKAGDNLKAL
SREGDLIENFRCTKVLAFRGLGQQAIDVAEAGDIVSIAGMTKATVADSLVDTSVSEALPA
QPIDPPTITVTFGINDSPLAGRDGKKVQSRVIRDRLMKEAESNVAIQISDTPGGEAFEVA
GRGELQMGVLIENMRREGFELSISRPQVLFKEEDGVRMEPVEEATIDVDDEYSGVVIEKL
TGHRKGELVEMKPAGVGKTRIIAHVPSRGLIGYHGEFLTDTRGTGVLNRVFHGWTPHKGS
IPGRRAGVLISMENGTSVAYALWNLEERGKMMIGAQEDVYTGMIIGEHSRDNDLEVNPLK
GKKLTNVRASGTDDAVRLTTPMKLSLEEAIAYIDDDELVEVTPNSVRLRKRYLDPHERKR
MARANA
>RLO RLO149|:c487159-488976 GTP-binding protein TypA, putative; COG1217 Predicted membrane GTPase involved in stress response
MDLRNIAIIAHVDHGKTTLVDELLKQSGTYRENQATTERAMDSNDLERERGITILAKATS
VEWKGTRVNIVDTPGHADFGGEVERILSMVDGVVLLVDAAEGPMPQTKFVTSKALALGLR
PIVVLNKVDKPDAEPDRALDECFDLFANLGADDDQLDFPAMYASGRSGWADVELDGPRKD
LSALFDLIVEHVPAPAQLAQRDEPFQMLATTLGADPFIGRILTGRVEAGTVKAGETVKAL
SRDGSQIESFRVTKVLAFRGLNQQPIDLAEAGDIVSLAGMSKATVADSIVAPQVTEALPS
QPIDPPTITVTFGINDSPLAGRDGKKVQSRVIRERLMKEAESNVAIKISDTPGGEAFEVA
GRGELQMGVLIENMRREGFELSISRPQVLFRDIDGVRHEPIEEATIDVDDEYSGAVIEKI
TGARRGELVEMKPAGAGKTRIVAHVPSRGLIGYHGEFLTDTRGTGVLNRVFHGWSPHKGP
IPGRRAGVLISMENGTSVAYALWNLEERGRMMIGAQANVYTGMIIGEHSRENDLEVNPLK
GKKLTNVRASGTDEAVRLTTPITLSLEEAIAYIDDDELVEVTPTAIRLRKRYLDPHERKR
MARAG
>ROS ROS217|:4147722-4149542 GTP-binding protein TypA; COG1217 Predicted membrane GTPase involved in stress response
MDLRNIAIIAHVDHGKTTLVDELLKQSGSFRANQSVDERAMDSNDLERERGITIFAKPTS
VLYKKTRINIVDTPGHADFGGEVERILSMVDGVVLLVDAAEGPMPQTKFVTAKALRLGLR
PIVVLNKVDKPDAEPDRALNECFDLFASLDANDDQLDFPHMYASGRSGWADHELDGPRKD
LTALFDLILNHVPAPRQIAHIDEDFRMLATTLGADPFVGRLLTGRVESGRLKVGQTVQAL
SRIGQKIEQFRVTRIQAFRGLASQDIEEATAGDIVSLAGMTKATVADTICALAVETPIKA
QPIDPPTITVTFGINDSPLAGREGKKVQSRVIRERLMKEAESNVAIKVTDTPGGDAFEVA
GRGELQMGVLIENMRREGFELSISRPQVLMREGENGERLEPIEEVTIDVDDEYTGAVIEK
ITGPRRGDLVEMKPSGAGKTRIIAHVPSRGLIGYHGEFLTDTRGTGVLNRVFHSWAPHRG
PIPGRRAGVLISMENGEAVAYALWNLEERGRMFLGPQAKIYTGMIIGEHSRDNDLEVNPL
KGKKLTNVRASGTDEAVRLTTPITMSLEEAIAYVDDDELVEVTPQSIRLRKRYLDPHERK
RMSKKD
>RGRRR11|:989830-991650 GTP-binding protein TypA/BipA; [M] COG0481 Membrane GTPase LepA
MDLRNIAIIAHVDHGKTTLVDELLKQSGAFRENQAVAERAMDSNDLERERGITILAKATS
VEWNGTRINIVDTPGHADFGGEVERILSMVDGVVLLVDAAEGPMPQTKFVTSKALALGLR
PIVVVNKVDKPDGEPDRALDQCFDLFANLGADDEQLDFPSMYASGRAGWADMELDGPRKD
LSALFNLIVEHVPAPKQLERKDEPFQMLATTLGSDPFMGRILTGRVEAGTLKAGDSLKAL
SREGELIENFRCTKVLAFRGLSQQPIDVAEAGDIVSIAGMSKATVADSLLDTSVNEPLPA
QPIDPPTITVTFGINDSPLAGRDGKKVQSRVIRDRLLKEAESNVAIQVTDTPGGEAFEVA
GRGELQMGVLIENMRREGFELSISRPQVLFKEEDGVRMEPVEEATIDVDDEYSGVVIEKL
TGHRKGELVEMKPAGAGKTRIIAHVPSRGLIGYHGEFLTDTRGTGVLNRVFHGWTPHKGT
IPGRRAGVLISMENGTSVAYALWNLEERGKMMIGAQEDVYQGMIIGEHSRDNDLEVNPLK
GKKLTNVRASGSDDAVRLTTPMTLSLEEAIAYIDDDELVEVTPNTVRLRKRYLDPHERKR
MAKANA
>LVE SKA53|:c659172-660989 EF-Tu; elongation factor Tu; COG1217 Predicted membrane GTPase involved in stress response
MDIRNIAIIAHVDHGKTTLVDELLKQSGVYRENEATTERAMDSNDIERERGITILAKCTS
VEWKGTRINIVDTPGHADFGGEVERILSMVDGVVLLVDAAEGPMPQTKFVTSKALALGLR
PIVVVNKVDKADGEPDQAVDDVFDLFAALEASDEQLDFPVMYASGRAGWCDEQLDGPRKD
LSALFDKVLEHVPMPAQISRREEPFQMLATTLSADPFIGRILTGRVEAGTLRAGETVKAL
SRNGDKLEQFRVSKILAFRGLSQQPIDVAEAGDIVTLAGMTKATVADTICDLSIDTAIPA
QPIDPPTITVTFGINDSPLAGRDGKKVQSRVIRERLMRESEVNVAIKVADTAMGDAFEVS
GRGELQMGVLIENMRREGFELSISRPQVIFKDIDGVRHEPIEEATIDVDDEYTGAVVEKL
TGPRKGELVEMKPAGAGKTRIIAHVPSRGLIGYHGEFLTDTRGSGILNRLFHGWAPYKGK
IDGRRQGVLISMENGVSVSYALWKLEDRGKFFIGAQEAVYTGMIIGEHSRDNDLEVNPLK
GKQLTNVRASGTDEAVRLTTPVTMSLEQAIAYIDDDELVEVTPNAIRLRKRFLDPHERKK
NSRSA
>SPO DSS3|:2156688-2158508 GTP-binding protein TypA; identified by match to protein family HMM PF00009; match to protein family HMM PF00679; match to protein family HMM PF03144; match to protein family HMM TIGR00231; match to protein family HMM TIGR01394
MDLRNIAIIAHVDHGKTTLVDELLKQSGAFRENQAVAERAMDSNDLERERGITILAKATS
VEWRGTRVNIVDTPGHADFGGEVERILSMVDGVVLLVDAAEGPMPQTKFVTSKALALGLR
PIVVLNKVDKPDAEPDRALDECFDLFANLGANDEQLDFPHLYASGRSGWADTDLDGPRKD
LTALFELVVRHVPAPAQIARKDEPFRMLATTLGSDPFIGRILTGRVESGTLKAGETLKAL
SRDGTQIESFRASKILAFRGLGQQPIDVAEAGDIVTIAGMSKATVADSLVNPQVSEALPA
QPIDPPTISVTFGINDSPLAGRDGKKVQSRVIRDRLMKEAESNVAIRVTDTPGGEAFEVA
GRGELQMGVLIENMRREGFELSISRPQVLFREEDGQRLEPVEEVTIDVDDEYTGAVIEKV
TGPRRGELVEMKPAGAGKTRIIAHVPSRGLIGYHGEFLTDTRGTGVLNRVFHGWTPHKGA
IPGRRAGVLISMENGQSVAYALWNLEERGRMFIGPQTDVYEGMIIGEHSRDNDLEVNPLK
GKKLTNVRASGTDDAVRLTPHIQFSLEEAIAYIDDDELVEVTPNTIRLRKRYLDPHERKR
MARAAS
>SSE SSE37|:c1030133-1031950 GTP-binding protein TypA; COG1217 Predicted membrane GTPase involved in stress response
MQLRNVAIIAHVDHGKTTLVDELLKQSGAFRANQAVAERAMDSNDLERERGITILAKATS
VEWKGTRINIVDTPGHADFGAEVERILSMVDGVVLLVDAAEGPMPQTKFVTSKALALGLR
PIVVLNKVDKPDAEPDRALDEVFDLFSALDADEDQLDFPHLYASGRSGWCDTELDGPRKN
LDALFRLIVDHVPAPKQVKLVDDDFRMLAVTLGADPFVGRLLTGRIESGHVKVGQTIQSI
SRIGQKIEQFRVTKIQAFRGLQLQDIDEAFAGDIVSVAGMTKTTVADTLCALAVDQPLEA
QPIDPPTITVTFGINDSPLAGRDGKKVQSRVIRDRLYKEAETNVAIRIKDTPGGEAFEVS
GRGELQMGVLIENMRREGFELSISRPQVIMKEVDGELMEPVEEATIDVDDEYSGAVIEKI
TGVRKGELVEMRPAGAGKTRIIAHVPSRGLIGYHGEFLTDTRGTGVLNRVFHGWTPHKGA
IPGRRQGVLISMESGEAVAYALWNLEDRGKMMIGAQSPVYTGMIIGEHSRDNDLEVNPLK
GKKLTNVRASGTDEAVRLTTPMSLSLEEAIAYINDDELVEVTPNAVRLRKRFLDPHERKR
ASRSA
>SIL TM1040|:c1330689-1332509 GTP-binding protein TypA; 
MDLRNIAIIAHVDHGKTTLVDELLKQSGAFRENQAVAERAMDSNDLERERGITILAKATS
VEWNGTRINIVDTPGHADFGGEVERILSMVDGVVLLVDAAEGPMPQTKFVTSKALALGLR
PIVVLNKVDKPDAEPDRALDECFDLFANLGADDDQLDFPSMYASGRSGWADMELDGPRKD
LSALFDLIVKHVPAPKQIAQKDEPFRMLATTLGSDPFMGRILTGRVESGTLKVGDSLKAL
TREGELIENFRATKILAFRGLAQQPIDLAEAGDIVTIAGMAKATVADSLVDTSVTEALPA
QPIDPPTITVTFGINDSPLAGRDGKKVQSRVIRDRLLKEAELNVAIEVTDTPGGEAFEVA
GRGELQMGVLIENMRREGFELSISRPQVLFKEENGQRMEPVEEATIDVDDEYSGVVIEKL
TGNRKGELVEMKPAGAGKTRIIAHVPSRGLIGYHGEFLTDTRGTGVLNRVFHGWTPHKGA
IPGRRAGVLISMENGQSVAYALWNLEERGKMFIGAQADVYTGMIIGEHSRDNDLEVNPLK
GKKLTNVRASGSDDAVRLTTPVTLSLEEAIAYINDDELVEVTPNSVRLRKRYLDPHERKR
MAKANS
>Campylobacter coli RM2228] >gi|57019580|gb|EAL56270.1| GTP-binding protein TypA [Campylobacter coli RM2228]
MENIRNIAVIAHVDHGKTTMVDELLKQSGTFSEREQISERVMDSNDIEKERGITILSKNT
AINYKGTKINIIDTPGHADFGGEVERVLKMIDGVLLLVDAQEGVMPQTKFVVKKALSLGL
KPIVVINKIDKPAADPERVINEIFDLFVALDANDEQLDFAIVYAAAKNGYAKLDLNDESD
NMEPLFKTILERVPAPSGTNDNPLQLQVFTLGYDNFVGKIGIARIFNGVVKKNQSVMLAK
ADGTKVNGRISKLIGFMGLEKMDIEEAGSGDIVAIAGFEALDVGDSVVDPNNPMPLDPLH
IEEPTLSIVFSVNDGPLAGTEGKHVTSNKIAERLEAEMKTNIAMKYESTGEGKFKVSGRG
ELQITILAENMRREGFEFCMGRPEVIVKVEDGVKTEPFEHLVIDVPEEFSGAVIEKLGKR
KAEMKTMAPTGDGQTRLEFEIPARGLIGFRSQFLTDTKGEGVMNHSFLEFRPFSGAVEKR
NNGALISMENGVALGYSLFNLQERGVLFIEPQTKVYTGMIIGEHSRPNDLDVNPIKGKNL
TNVRASGSDDAIKLVPPRKLSLERALEWIEEDELVEVTPQNVRVRKRYLDPTQRKRMEKA
KS
>Xanthobacter autotrophicus Py2] >gi|154160822|gb|ABS68038.1| GTP-binding protein TypA [Xanthobacter autotrophicus Py2]
MKLRNIAIIAHVDHGKTTLVDELLKQSGSYRENQRVAERVMDSNDLEKERGITILAKATS
VVWKDTRINIVDTPGHADFGGEVERILNMVDGAIVLVDAAEGPMPQTKFVVGKALKVGLK
PIVAINKVDRSDARITEVVNEVFDLFAALDATDEQLDFPILYGSGRNGWMAESPEGPSDQ
GMSPLFDLVLKHVPEPTVDDGPFRMIGTLLEANPFLGRMITGRITSGSIKPNQPIKVLAQ
DGSLVEQGRVSKILAFRGIERQPIEEGVQGDIVAIAGLSKGTVADTFCALEVTEPLAAQP
IDPPTVTMTFIVNDSPLAGTEGDKVTSRVIRDRLLREAEGNVALKIEESTEKDSFFVSGR
GELQLAVLIETMRREGFELAVSRPRVVFQKDEATGQALEPIEEVLIDVDEEYSGTVVQKM
SERRAEMVEMRPSGGNRQRLVFYAPTRGLIGYQSELLTDTRGTAIMNRLFHEYAPYKGEI
AGRVNGVLISNEQGEAVAYALWNLEDRGPMIIEPGWKVYQGMLVGIHNRDNDLEVNVLKG
KKLTNIRTTSKDEAVRLTPPIRMTLERALAWIQDDELVEVTPKSIRLRKRYLDPNERKRE
ERKKETELA
>Bacillus cellulosilyticus DSM 2522] >gi|283563855|gb|EFC14389.1| GTP-binding protein TypA [Bacillus cellulosilyticus DSM 2522]
MNIREDIRNIAIIAHVDHGKTTLVDKLLHQSGTFRTNEQVEERAMDSNAIEKERGITILA
KNTAINYEDKRINIMDTPGHADFGGEVERIMKMVDGVLLVVDAYEGTMPQTRFVLKKALE
QKLTPIVVVNKIDRDFARPEEVVDEVIDLFIDLGADEDQLDFPVVYASAINGTASLNHEK
QDDDMSCLFDSIIEHIPAPVNNQDEPLQFQVALLDYNDYLGRIGIGRVFRGTMKVGQQVA
LMKVDGSVKQFRVTKLFGFLGLKRIEIEEAKAGDLIAVSGMEEINVGETVCPVDAQDPLP
ILRIDEPTLQMTFSVNNSPFAGREGKYLTSRKIEERLRAQLETDVSLRVENTESPDVWIV
SGRGELHLSILIENMRREGYELQVSKPEVIVREIDGVRCEPVERVQIDVPEEYTGAVMES
LGARKGDMQNMTNNGSGQVRLEFMVPARGLIGYSTEFLTQTRGYGIINHTFDSYQPMVEG
QVGGRRAGVMVSMEAGKASQYGIMQVEDRGQIFVETGTEIYAGMIVGEHSRENDITVNVT
KLKQMTNMRSATKDQTVTMKKPRIMTLEEALEYLNDDELCEVTPESIRLRKKILDKNERE
RIAKKKKYANQV
>Ralstonia solanacearum MolK2] >gi|207743354|ref|YP_002259746.1| gtpase typa-related protein [Ralstonia solanacearum IPO1609] >gi|206588448|emb|CAQ35411.1| gtpase typa-related protein [Ralstonia solanacearum] >gi|206594751|emb|CAQ61678.1| gtpase typa-related protein [Ralstonia solanacearum IPO1609]
MRALRNIAIIAHVDHGKTTLVDQLLRQAGTFRENEQIAERVMDSNDIEKERGITILAKNC
AVEYNGTHINIVDTPGHADFGGEVERVLSMVDGVLLLVDAVEGPMPQTRFVTRKALALGL
KPIVVINKVDRPGARPEWVINQTFDLFDKLGANDDQLDFPVVYASGLNGYAGLTDDVREG
DMKPLFETILDKVPQRNDDPNGPFQLQIISLDYSSYVGKIGVGRITRGRVRPLQDVVVKF
GPDGAPIKGRVNQVLKFRGLEREIVQEAEAGDIVLINGIEELGIGCTVCAPDAQDALPML
KVDEPTLTMNFCVNTSPLAGREGKFVTSRQLRDRLDRELKSNVALRVKDTGDDTIFEVSG
RGELHLTILVENMRREGYELAVSRPRVVFKDIDGVKHEPFERLTVDVEDGHQGGVMEELG
RRKGELLDMASDGKGRTRLEYRIPARGLIGFQGEFLTLTRGTGLISHIFDDYSPVKEGDL
GERHNGVLISQDDGAAVAYALWKLQDRGRMFVSPGDALYEGMIIGIHSRDNDLVVNPIKG
KQLTNVRASGTDEAVRLVPPIQMSLEYAVEFIADDELVEVTPKSIRLRKRHLKEHERKRA
AREEAV
>Shewanella amazonensis SB2B] >gi|119769047|gb|ABM01618.1| virulence regulator BipA [Shewanella amazonensis SB2B]
MLENLRNIAIIAHVDHGKTTLVDKLLSQSGTLESRGEATERVMDSNDLEKERGITILAKN
TAIKWNDYRINIVDTPGHADFGGEVERVLSMVDSVLLLVDAVDGPMPQTRFVTKKAFAQG
LKPIVVINKVDRPGARPDWVIDQVFDLFDNLGATDEQLDFPIVYASALNGFATLDPDEPS
EDMTPLFQTIVEKVSPPDADAEGAFQMQISQLDYNSYVGVIGVGRIKRGSVKTNQQVTVV
GADGKTRNGKIGQVLGYMGLERHEVATANAGDIVAVTGLGELKISDTICAAGNVEALPPL
SVDEPTLTMTFQVNTSPFAGKEGKYVTSRNILERLQQELVHNVALRVEETDSPDRFRVSG
RGELHLSILIENMRREGYELAVSRPEVIIKEIDGEKCEPYEQLTVDVEEDHQGTVIEKLG
TRKADMKDMQLDGKGRVRIDFVIPSRGLIGFQTEFMTATSGTGLLYHTFDHYGPYKGGDI
GQRNNGVLISNATGKALTFALFGLQDRGRLMIGHAAEVYEGQVIGIHSRSNDLTVNCLKG
KQLTNMRASGTDEAQVLTPHIQMTLEQALEFIDDDELVEVTPLSIRVRKKFLTENDRKRA
SRQG
>Thermoanaerobacterium thermosaccharolyticum DSM 571] >gi|255112467|gb|EET54989.1| GTP-binding protein TypA [Thermoanaerobacterium thermosaccharolyticum DSM 571]
MGFVRDDIRNVAIIAHVDHGKTTLVDGMLKQSGIFRQNEKVEERVMDSNELERERGITIL
SKNTAIRYNGVKINIVDTPGHADFGGEVERVLKMVDGVLLLVDAFEGPMPQTRFVLSKAL
ELNLKPIVVVNKIDRPDARPEEVIDEVLDLFIELGADDDQIDFPVVYASAREGVAKLNLK
DESVDLRPLFDTILKEIPAPEGNIDDPLQLIVTTLDYDDYIGRIAIGKVVRGKIVSGENV
AICKRDGSVQNVKLSNLYQYEGLKRVQVEDALLGDIVAVSGISDIEIGETIADPEKPEPV
DFVEIEEPTISMTFGVNTSPFAGREGKYVTSRHLRERLFRELETNVALRVEETETTEAFK
VSGRGELHLSILIETMRREGYELQVSKPTVIIKEINGVKHEPIELVTIDIPEDFMGVVME
KMGSRKGELMDMHTLKPGTLRLKFKIPTRGLIGYRSEFLTDTKGNGIMTSVIYDYEPYKG
DIPTRSRGSLVAFEAGTTTTYGLYNAQERGTLFVGPGVEVYEGMIVGENSRSEDIDVNVC
KKKHVTNLRSATADEALRLSPIREMSLEEALEFIANDELVEVTPKSIRLRKKILSAQQRY
KNAKYKQ
>Caulobacter crescentus CB15] >gi|221233715|ref|YP_002516151.1| GTP-binding protein TypA/BipA [Caulobacter crescentus NA1000] >gi|13421972|gb|AAK22726.1| elongation factor Tu family protein [Caulobacter crescentus CB15] >gi|220962887|gb|ACL94243.1| GTP-binding protein TypA/BipA [Caulobacter crescentus NA1000]
MSMRNIAIIAHVDHGKTTLVDQLLAQSGVFRANEATTERAMDSNDQERERGITILAKCTS
VLWNGEAGETRINIIDTPGHADFGGEVERILGMVDGCVLLVDAEEGVMPQTKFVLTKALK
MGLRPILCINKVDRAHADPDRVHNAAFDLFAAIGATDEQLDFPHIYASGRAGWATLDLNQ
PSDNLAPLFDLIVRHVPEPKQIAKKDEPFQILSVLIESDPFLGRLLTGRIESGKAVPGMA
IKALDRDGKEIERGRITKVLAFRGLKRQPIDDGAEAGDIVAIAGLSKATVADTLCALDVN
EALPAQPIDPPTISMTVSVNDSPLAGREGDKVQSRVIRDRLLKEAESNVAIRVTETSERD
AYEVAGRGELQLGVLIENMRREGFEVSISRPRVVYQTGENGERLEPMEDVMIDVDDEFTG
IVIEKLSARKAELKDMGPSGAGKTRITLLSPSRSLIGYQGEFLTDTRGSGVLNRVFSHYE
PHKGPIDQQRKGVLVSNSDGETAAYALWNLEERGVMFVGAGEKTYQGMIIGENSRSDDLD
VNPMKAKQLTNVRASGKDESIRLTPPRRMTLEQAIAYIEDDELVEVTPKNIRLRKQVLNP
SFRKKRTKED
>Burkholderia dolosa AUO158] >gi|124895139|gb|EAY69019.1| hypothetical protein BDAG_01762 [Burkholderia dolosa AUO158]
MTRALRNIAIIAHVDHGKTTLVDQLLRQSGTFRENQQVAERVMDSNDIEKERGITILAKN
CAVEYEGTHINIVDTPGHADFGGEVERVLSMVDSVLLLVDAVEGPMPQTRFVTKKALALG
LKPIVVVNKIDRPGARIDWVINQTFDLFDKLGATEEQLDFPIVYASGLNGYASLDPAARE
GDMRPLFEAILAHVPVRPADPDAPLQLQITSLDYSTYVGRIGVGRITRGRIKPGQQVVMR
FGPEGEVLNRKINQVLSFKGLERVQVESAEAGDIVLINGIEDVGIGATICAVEAPEALPM
ITVDEPTLTMNFLVNSSPLAGREGKFVTSRQIRDRLMKELNHNVALRVRDTGDETVFEVS
GRGELHLTILVENMRREGYELAVSRPRVVMQEIDGVKHEPYELLTVDVEDEHQGGVMEEL
GRRKGEMLDMASDGRGRTRLEYRIPARGLIGFQSEFLTLTRGTGLMSHIFDSYAPVKEGS
VGERRNGVLISQDDGAAVAYALWKLQDRGRMFVKPGDALYEGMIIGIHSRDNDLVVNPIK
GKQLTNVRASGTDEAVRLVPPIQMSLEYAVEFIDDDELVEVTPQSIRLRKRFLKEHERRR
ASREASVD
>Clostridium cellulolyticum H10] >gi|219999224|gb|ACL75825.1| GTP-binding protein TypA [Clostridium cellulolyticum H10]
MDIRQDIRNIAIIAHVDHGKTTMVDAMLRQSGIFRENEAVAERVMDSNDLEKERGITILA
KNTAVNYNGIKINIVDTPGHADFGGEVERVLKMVDGVLLLVDSFEGAMPQTRFVLKKALQ
LNLKPIVVVNKIDRPEARPEEVVDEVLELFIELGADDDQLEFPVIYASSREGFAVCDLGG
ERRDLKPLFDIIIDKVPSPRGELDGTLQLLVSNIDYDEYVGRIAIGRIERGSIKLGQQAI
ICKKEGNQLNAKISKLYSYDGLKRIETAEAKLGDIVAVSGVGDVTIGDTICEVGSPDPLP
FIAIDEPTLSMTFSVNNSPFAGKEGTFVTSRHLRDRLFKELETNVSLKVEETDSPDAFVV
SGRGELHLSILVETMRRQGYEFQVSKPTVINKEIDGVLMEPIEYLMIDVPEEFMGTVMEK
LGQRKSEMANMTSANQGYMRLEFRIPARGLIGYRSELLTDTKGNGIMNHVFHGYEPYKGE
IPTRTRGSLVAWEDGEAVTYGLYNAQERGTLFITPGTKVYEGMVVGENARNDDLVVNVCK
KKHVTNMRASGSDEALRLTPPTILSLEQALEFIAEDELVEITPKSIRLRKKVLGTESRAK
IRSKM
>Helicobacter mustelae 12198] >gi|290964190|emb|CBG40035.1| GTP-binding protein typA homolog [Helicobacter mustelae 12198]
MQQIRNIAVIAHVDHGKTTLVDGLLSQSGTFSEREKLNERVMDNNDLERERGITILSKNT
AIHYKGTKINIIDTPGHADFGGEVERVLKMVDGVLLLVDAQEGVMPQTKFVVKKALSFGI
CPIVVVNKIDKPAAEPDRVVDEVFDLFVAMGANDAQLDFPVIYAAARDGYAIKNLDDEKK
DLAPLFDAILEHVPMPSGNSDSPLQMQIFTLDYDNYVGKIGIARVFNGKVKKNENVLLAK
GDGTKESGRITKLIGFLGLARMEIEEAKAGDIIAIAGFNAIDVGDSIVDPNNPMPLDPMH
LEEPTMSVYFAVNDSPLAGLEGKHVTANKIKDRLLKEMQTNIAMRCEEMGEGKFRVSGRG
ELQITILAENLRREGFEFSISRPEVIIKEENGARLEPFEHLVIDTPQDFSGTIIERLGRR
KAEMKAMNPMGEGYTRLEFEIPARGLIGYRSEFLTDTKGEGIMNHSFLEFRPYSGSVESR
KNGALVSMENGEATSFSLFNMQERGVLFITPQTKVYVGMVIGEHSRDNDLDVNPVKTKNL
TNMRASGSDEAIKLVPPRELTLERALEWIEDDEILEITPQNLRIRKKYLDPNERKRMARK
>Geobacter sp. M21] >gi|251773990|gb|ACT16571.1| GTP-binding protein TypA [Geobacter sp. M21]
MQEKIRNIAIIAHVDHGKTTLVDAMLKQSGVFRDNEAITERVMDSNDLEKERGITILAKN
LSIHHGDYKINIVDTPGHADFGGEVERVLKMVDSVLLLVDALDGPMPQTRFVLKKSLDLG
LKPIVVINKVDRPGARPAEVVDMVFDLFCELQASDAQLDFAICYTSAKMGYAMREMEHPS
ENMEPLFELIKENVHPPEGDASAPFQLLVTNIDYNDYIGRIATGKIFNGKVSAGETVALI
KRDGTISKARVTKLLGYEGLKQVEIAEAFTGDIVTIAGFTEVGIGESLAAADNPIPLPYV
AIDEPTLSMNFIVNSSPFAGREGKLVTSRNIRERLDRELRTNVSLRVSDTSNADTFQVSG
RGELHLSILIENMRREGFEMAVSKPEVIMRMVNGVRHEPMEYLVVDVPGEYQGAIIERMG
PRKGEMAAMTPMGDTIRLEFIVPARGLIGLRGEFLTETRGTAVITHTFHEYAPYKGEIPG
RKNGVLIAMEQGETTAYSLDALQPRGILFLGAGVEVYGGMIVGQHAKDNDLEVNPCKGKK
LTNVRASGSDDAIKLTPPRLLTLEQALEFIDEDELVEVTPVSIRLRKKFLDPNMRKRANR
S
>gi|58039105|ref|YP_191069.1 GTP-binding protein [Gluconobacter oxydans 621H] >gi|58001519|gb|AAW60413.1| GTP-binding protein [Gluconobacter oxydans 621H]
MELRNIAIIAHVDHGKTTLVDALLKQSGSFRDNQHVADRAMDSNDLERERGITILAKCTS
VVWKDTRINIIDTPGHADFGGEVERILSMVDGAIILVDAAEGALPQTKFVLGKALARGIR
PIVVVNKIDRSDARPDEVHEEIFDLFASLGADEFQLDFPMLYASGRQGWADLELDGPKKD
LAPLFDLVLRHVPTPNVDKDAPFGMVSTILESDNFLGRILTGRIDQGRAKVNMPVRVLRP
DGTVVETGRLTKLLSFRGLDRVPVEEAEAGDIVAVAGLSEATIPDTIADPSVEEPLPSRP
VDPPTLSMTFRINDGPLGGREGKKVTSRQIRDRLFKETEGNVAIKVTESPESEAFEVAGR
GELQLGVLIETMRREGFELTIGRPRVLFRENEETGEREEPFEEVLVDVDEPYSGVVVEKM
SLRKGVMQDMRPSGGGKVRLTFLIPSRGLIGYHGEFLTDTRGTGLMNRLFHGYLPYVGPI
EGRRNGSLISAEDGTTTQYALFSLQDRGTMFVDAGEKIYTGMILGEHSRENDLDVNAVRE
KKLTNMRASGKDEALLLTPPRRMSLEQAIAYIEDDELVEVTPSAIRIRKRYLDPHERKRA
SKSRES
>gi|34497865|ref|NP_902080.1 GTP-binding protein TypA [Chromobacterium violaceum ATCC 12472] >gi|34103721|gb|AAQ60082.1| GTP-binding protein TypA [Chromobacterium violaceum ATCC 12472]
MTRQIRNIAIIAHVDHGKTTLVDQLLKQSGTFRENQQVDERVMDSNDLEKERGITILAKN
TAINYEGVHINIVDTPGHADFGGEVERVLGMVDGVVLLVDAVEGPMPQTRFVTKKALALG
LRPIVVINKIDRPGSRPDWVVDQTFDLFDKLGATDEQLDFPIIYASGLTGFAKHELDEES
DNMRPLFETVLKHVPTPAGSPDAPLQLQISALDYSTYTGRLGLGRILNGRIKPGQQVVVM
NHDEQVASGRINQVLGFKGLERVEVQEAEAGDIVIISGIEDIGIGVTICDKEQPVGLPML
SVDEPTLTMDFMVNSSPLAGTEGKFVTSRQIRDRLTKELLTNVALRVEDTGDADVFRVSG
RGELHLTILLENMRREGFEMAVAKPRVVFKEINGQKCEPYENLTIDLEDDHQGGVMEEIG
RRRGELTNMESDGNGRTRLEYHIPARGLIGFQSDFMTMTRGTGLMSHVFDDYAPVKPDLP
GRHNGVLISQEHGEAVAYALWNLEDRGRMFVSPGDKLYEGMIIGIHSRDNDLVVNPIKGK
KLTNVRASGTDEAVRLTTPIKLTLESAVEFIDDDELVEITPKSIRIRKRYLQEHERRKMA
KVESI
>gi|114328784|ref|YP_745941.1 GTP-binding protein TypA/BipA [Granulibacter bethesdensis CGDNIH1] >gi|114316958|gb|ABI63018.1| GTP-binding protein TypA/BipA [Granulibacter bethesdensis CGDNIH1]
MDIRNIAIIAHVDHGKTTLVDQLLKQSGAFRENQQVAERAMDSNDLERERGITILAKCTS
VMWNDVRINIVDTPGHADFGGEVERILNMVDGALVLVDAAESVLPQTKFVVGKALARGLR
PIVVVNKVDRGDARPDEVLNEVFDLFASLDADEKQLDFPVLYASGRQGWADESLEGAREN
LNPMFDLILRHVAAPQLDKEAPFAMVASILEYDNFLGRILTGRVEQGRAKLNMPVKALRA
DGSVVETGRLTKLMSFRGLDRVPVEEAEAGDIIAIAGLSDTTVPETIGAPELEAPLVAIP
VDPPTLAMTFRVNDGPLAGREGKKVTSRQIRDRLMREAEGNIAIRISESSESDAFEVAGR
GELQLGVLIETMRREGFELAIGRPRVLFRETENGREEPMEEVLVDVDEPYSGVVVEKMSR
RKGELREMRPSGGGKVRLTFLIPSRGLIGYHGEFLTDTRGTGIMNRLFSGYGPYKGTLEG
RRNGSLISNSDGEAVQYALFALQDRGVLFVDPGEKVYVGMIIGEHSRENDLDVNPIKEKK
LTNIRAAGKDEALLLVPPRKMSLEQAIAYIEDDELVEVTPSAVRLRKRHLDPNERKKAQR
SGDAA
>gi|85374631|ref|YP_458693.1 membrane GTPase [Erythrobacter litoralis HTCC2594] >gi|84787714|gb|ABC63896.1| membrane GTPase [Erythrobacter litoralis HTCC2594]
MSADLRNVAIIAHVDHGKTTLVDQLFRQSGTFRDNQRVEERAMDSGDLEKERGITILAKC
TSVEWEHEGKTTRINIVDTPGHADFGAEVERILSMVDGVILLVDSAEGAMPQTKFVTGKA
LALGLRPIVVVNKIDRPDGRPQEVLDEVFDLFASLDANDDQLDFPSLFASGRDGYASDDE
SARDGSLDPLFKLIVDHVPPPGLDTSGKFSFLATLLDRDNFMGRVLTGRVQSGTVRINDP
IHAIDSDGKVVETGRATKLMSFDGLERVPVESAQAGDIIALAGLEKATVANTIADPSVTE
PIEAQPIDPPTLAMRFAVNDSPLAGREGDKVTSRMIRDRLLREAETNVAIRITESADKDS
FEVAGRGELQLGVLIETMRREGFELGISRPRVLFREGESGREEPYETVVIDVDDEHSGTV
VEKMQRRKAELVEMRPSGQGKTRITFSAPSRGLIGYHGEFLSDTRGTGIMNRLFEKYGPY
KGKIEGRQNGVLISMVAGEAAAYALNMLEERGELFIGANAKIYEGMVIGENAKPDDLEVN
PMKSKQLTNFRSTGKDDAIRLTPPRVMTLEQAIAYIDDDEMVEVTPQSIRLRKAILDPHE
RKRAKRAAEVV
>gi|15892272|ref|NP_359986.1 GTP-binding protein [Rickettsia conorii str. Malish 7] >gi|229586513|ref|YP_002845014.1| GTP-binding protein TypA [Rickettsia africae ESF-5] >gi|15619412|gb|AAL02887.1| GTP-binding protein [Rickettsia conorii str. Malish 7] >gi|228021563|gb|ACP53271.1| GTP-binding protein TypA [Rickettsia africae ESF-5]
MTSIRNIAIIAHVDHGKTTLVDNMLKQSGTFRANQAVAERAMDSNDLERERGITILAKCT
ALMWNDIRINIVDTPGHADFGGEVERILSMVDGVVLLVDASEGPMPQTKFVLSKALNLGL
KPIVVINKIDRDDQRIKEVIDEVFELFVALEANNDQLDFPIVYASGRAGRASLTFDDKIN
PLDNLADDLAPLFDLIVQHVPKPLADDKAPFSMLVTTREYNSFFGRVLTGRVQSGTVKIN
QNVKVLNRENKVLETGRITKILAFRGLERIAINDATAGDIIAVAGVENANVADTICSPEV
TEAVPSLPIDPPTLSMTFSVNDSPLAGSEGTKVTSSLIGARLMRELESNVALKVTEAAEK
NAFQVAGRGELQLGILIETMRREGFELSISRPEVLFQTDEKGNKQEPMEEIQVDVDDDYV
GVVVKSLALRKAEMTDMRPSGGGKSRVTFIGPSRGLIGYHSQFLTETRGTGIMNRIFHGY
ADYKGNIEGRRNGVLISNGDGAAVAYALWNLEERGKMFINPSDKVYRGMIIGEHNRDNDL
EVNPLKAKQLSNVRATGKDEAIRLTPPMLLTLEQAISYIQDDERVEVTPKSIRLRKALLD
PNDRKRAAK
