# Supplementary material for: Phylogenomic Analysis of Marine Roseobacters
Source: PLoS One. 2010 Jul 15;5(7):e11604. doi: 10.1371/journal.pone.0011604 (PMC2904699; doi:10.1371/journal.pone.0011604)
Supplement: File S2 — Tree topologies with the extended data. The multi-documents have been combined into a single ZIP-formatted file. The trees should be considered unrooted. The tree topologies were calculated in PhyML as described in Methods. Numbers refer to bootstrap values. The tree topology (separate pdf) shows that Roseobacter bacteria form a monophyletic group and was deposited in a document named “high bootstrap”. The other organisms embedded within the Roseobacter clade, or Roseobacter bacteria embedded within other phyla are shown in red (deposited in a document named “inter-phylum”). Individual file name corresponds to gene family code listed in Table S1. The non Roseobacter organism taxonomic name is detailed in the amino acid fasta of the sequences (a document named “sequences”). (4.62 MB ZIP) [file pone.0011604.s008.zip › sequences/ort148.fasta]

>DSH Dshi|:3234503-3235678 acetyl-CoA acetyltransferase; KEGG: sil:SPO0326 acetyl-CoA acetyltransferase TIGRFAM: acetyl-CoA acetyltransferase PFAM: Thiolase
MTNVVIASAARTAVGSFGGSFANTPAHDLGSAVLEALVARAGIEKGEVSETILGQVLTGG
QGQNPARQAHINAGLPQESAAWGLNQVCGSGLRAVALGAQHIQLGDAEIVCAGGQENMTL
SPHVANLRAGQKMGDMKFIDSMIRDGLWDAFNGYHMGQTAENVAEKWQISREMQDEFAVA
SQNKAEAAQKAGKFDDEVVAFTIKTRKGDIVVDKDEYIRHGATMEAMQKLRPAFTKDGSV
TAANASGLNDGAAGVLLMSAENAEKRGITPMARIASYATAGLDPSIMGVGPIYASRKALE
KAGWKVDDLDLVEANEAFAAQACAVNKDMGWDPAIVNVNGGAIAIGHPIGASGARVLNTL
LFEMQRRDAKKGLATLCIGGGMGVALCVERP
>SUL EE36|:240892-242067 acetyl-CoA acetyltransferase; COG0183 Acetyl-CoA acetyltransferase
MTNVVIASAARTPVGSFSGSFANTPAHDLGAAVLKEIVARAGIDPSEVNETILGQVLTAA
QGQNPARQAHVNAGLPIESAAWSINQVCGSGLRAVALAAQHIQLGDADIVAAGGQENMSM
SPHAQNLRPGQKMGDMQLIDTMIRDGLWDAFHGYHMGQTAENVAAKWDISRDAQDAFAVA
SQNKAEAAQKAGKFQDEIVPFTVKTRKGEVVVDQDEYIRHGATMEAMQKLRPAFTKDGSV
TAANASGLNDGAAGALLMSADNAEKRGITPLARIASYATVGLDPTIMGAGPIYASRKALE
KAGWKAEDLDLVEANEAFAAQACAVNKDMGWDPSIVNVNGGAIAIGHPIGASGARILNTL
LFEMQRRGAKKGLATLCIGGGMGVAMCLERP
>JAN Jann|:c491500-492675 Acetyl-CoA C-acetyltransferase; 
MTNVVIASAARTPVGSFLGSFANTSAHDLGKTVIEAVVERAGIDKADVSETILGQVLTAA
QGQNPARQAHINAGLPKESAAWSINQVCGSGLRAVALGAQHIMLGDASVVVAGGQENMSM
SPHAAMLRQGQKMGDMKYIDTMIRDGLWDAFNGYHMGQTAENVAEKWQISREQQDEFAVA
SQNKAEAAQKDGRFADEITPVIVPNRKGDITVDADEYIRHGATMEAMAKLRPAFTKEGSV
TAANASGLNDGAAATLLMSADDAEKRGIQPLARIASYATAGLDPSIMGVGPIYASRKALE
KAGWSVDDLDLVEANEAFAAQACAVNKDMGWDPSIVNVNGGAIAIGHPIGASGCRVLNTL
LFEMQRRDAKKGLATLCIGGGMGVALCVERD
>OAN OA307|:4362929-4364104 acetyl-CoA acetyltransferases subfamily; [I] COG0183 Acetyl-CoA acetyltransferase
MTNVVIASAARTAVGSFGGAFANTPAHDLGAAVLEEVVARAGIDKSEVSETILGQVLTAA
QGQNPARQAHINAGLAKEAAAWSLNQVCGSGLRAVALGAQHIMLGDASIVAAGGQENMTL
SPHAQNMRAGQKMGDMQLIDTMIRDGLWDAFNQYHMGQTAENVAEQWQISRDMQDEFAVA
SQNKAEAAQKAGKFADEIAAFTVKTRKGDTIVDQDEYIRHGATMEAMQKMRPAFIKDGTV
TAANASGLNDGAAATILMSADEAEKRGIEPLARIASYATAGLDPSIMGVGPIYASRKALD
KAGWSVEDLDLVEANEAFAAQACAVNEEMGWDPAIVNVNGGAIAIGHPIGASGCRVLNTL
LFEMKRRGAKKGLATLCIGGGMGVALCVERP
>OBA |:2022129-2023304 acetyl-CoA acetyltransferase; COG0183 Acetyl-CoA acetyltransferase
MTNVVIASAARTPVGSFLGSFATTPAHDLGATVLAELVKRAGIEPGEVSETILGQVLTGG
QGQNPARQAHINAGLPQESAAWGINQVCGSGLRAVALAAQHIQLGDADIVAAGGQESMSL
SPHVAHLRAGHKMGDVKYIDSMIKDGLWDAFNGYHMGQTAENVAEKWQISRDQQDEFALA
SQNKAEAAQKAGKFKDEIVPFTVKTRKGETVVEDDEYIRHGATIEGMQKLKPAFTRDGSV
TAANASGINDGAAGALLMSAENAEKRGITPLARIVSYATAGLDPSIMGVGPIHASRKALE
KAGWKPEDLDLVEANEAFAAQACAVNKDMGWDPEIVNVNGGAIAIGHPIGASGARVLNTL
LFEMQRRNARKGLATLCIGGGMGVAMCVERD
>OIN |:c1769142-1770317 acetyl-CoA acetyltransferase; COG0183 Acetyl-CoA acetyltransferase
MTNVVIASAARTAVGSFGGAFANTPAHDLGAAVLKELVARAGVDPSEVSETILGQVLTAA
QGQNPARQAHINAGLPKESAAWGINQVCGSGLRAVALAAQHIQLGDASIVAAGGQENMSM
SPHAQNLRAGQKMGDLQFIDTMIRDGLWDAFNGYHMGQTAENVAEKWQISRDQQDEFAVA
SQNKAEAAQKAGKFADEIVAYTIKSRKGETVVDQDEYIRHGATMEAMQKLRPAFTKDGSV
TAANASGLNDGAAGALLMSADDAEKRGITPLARIASYATAGLDPSIMGVGPVYASRKALE
KAGWKPEDLDLVEANEAFAAQACAVNKEMGWDPEIVNVNGGAIAIGHPIGASGARVLNTL
LFEMQRRGAKKGLATLCIGGGMGVAMCLERP
>RHB RB2654|:3052000-3053136 acetyl-CoA acetyltransferase; COG0183 Acetyl-CoA acetyltransferase
MGSFNGSFANTPAHDLGSVVLEALVARAGIDKSEVSETILGQVLTGGQGQNPARQAHINA
GLPKESAAWSINQVCGSGLRAVALAAQHVQLGDADIVAAGGQENMSLSPHVAHLRAGHKM
GDMKFIDSMIKDGLWDAFNGYHMGQTAENVAEQWQITRDMQDEFAVASQNKAEAAQKAGK
FADEIVPFVVKTRKGDITVDQDEYIRHGATMDAMQKLRPAFTKDGSVTAANASGINDGAA
GVLVMSADDAEKRGIQPLARIASYATAGLDPSIMGVGPIYASRKALEKAGWKASDLDLVE
ANEAFAAQACAVNKDMDWDPAIVNVNGGAIAIGHPIGASGARILNTLLFEMQRRDAKKGL
ATLCIGGGMGVAMCLERP
>RCC RCCS2|:c1437907-1439082 Acetyl-CoA C-acetyltransferase; COG0183 Acetyl-CoA acetyltransferase
MTNVVIASAARTAVGSFGGSFANTPAHDLGAAVLQAVVERAGVDKSEVSETILGQVLTAA
QGQNPARQAHINAGLPQESAAWGINQVCGSGLRAVALGAQHIQLGDATIIAAGGQENMTL
STHAAHLRAGQKMGDMKYIDTMIRDGLWDAFNNYHMGQTAENVAEKFQITRDMQDEFAVA
SQNKAEAAQKAGKFDDEIAAYTVKTRKGDIIVDKDEYIRHGATMEAMQKLRPAFTKDGSV
TAANASGLNDGAAATLLMSADEAEKRGIEPLARIASYATAGLDPSIMGVGPIYASQKALD
KAGWSVGDLDLVEANEAFAAQACAVNKEMGWDPEIVNVNGGAIAIGHPIGASGCRVLNTL
LFEMKRRDAKKGLATLCIGGGMGVALCVERP
>RDE RD1|:3261042-3262262 acetyl-CoA acetyltransferase; Catalyzes the synthesis of acetoacetyl coenzyme A from two molecules of acetyl coenzyme A. It can also act as a thiolase, catalyzing the reverse reaction and generating two-carbon units from the four-carbon product of fatty acid oxidation
MHVWSFRELAKDQKTMTNVVIASAARTAVGSFGGSFANTPAHDLGAAMLKEIVARAGVDP
SEVSETILGQVLTAAQGQNPARQAHINAGLPQESSAWTINQVCGSGLRTVALAAQHIQLG
DASIVAAGGQENMTLSPHAAPLRAGHKMGDMKYIDTMIRDGLWDAFNGYHMGQTAENVAE
KWQISREQQDEFAVASQNKAEAAQKAGKFDDEVFAYTISTRKGDIVVDKDEYIRHGATIE
AMQKLRPAFTKDGSVTAANASGLNDGAAGALLMSVDEAEKRGIEPLARIASYATVGLDPS
IMGAGPIFASRKALEKAGWKPEDLDLVEANEAFAAQACAVNKDMGWDPAVVNVNGGAIAI
GHPIGASGARILNTLLFEMKRRDAKKGLATLCIGGGMGVAMCLERD
>PGA RGBS107|:c2897415-2898590 Acetyl-CoA C-acetyltransferase; COG0183 Acetyl-CoA acetyltransferase
MTNVVIASAARTAVGSFGGAFAKTPAHDLGAAVLQAVVERAGIDKSEVSETILGQVLTAA
QGQNPARQAHINAGLPQESAAWSLNQVCGSGLRAVALAAQHIQLGDAAIVCAGGQENMTL
SPHAANLRAGHKMGDMSYIDTMIRDGLWDAFNGYHMGQTAENVAEKWQISREMQDEFAVA
SQNKAEAAQKAGKFADEIAAFTVKTRKGDIIVDQDEYIRHGATIEAMQKLRPAFAKDGSV
TAANASGLNDGAAATLLMSADDAEKRGIEPLARIASYATAGLDPSIMGVGPIYASRKALE
KAGWSVDDLDLVEANEAFAAQACAVNKDMGWDPAIVNVNGGAIAIGHPIGASGCRVLNTL
LFEMKRRDAKKGLATLCIGGGMGVAMCVERP
>RLO RLO149|:1001583-1002662 acetyl-CoA acetyltransferase; COG0183 Acetyl-CoA acetyltransferase
MLKEVVARAGVDPSEVSETILGQVLTAAQGQNPARQAHINAGLPQESSAWTINQVCGSGL
RTVALAAQHIQLGDASIVAAGGQENMTLSPHAASLRAGHKMGDMKYIDTMIRDGLWDAFN
GYHMGQTAENVAEKWQISREQQDEFAVASQNKAEAAQKAGKFDDEIFAYTISTRKGDIVV
DKDEYIRHGATMEAMQKLRPAFTKDGSVTAANASGLNDGAAGALLMSVDEAAKRGIEPLA
RVASYATVGLDPSIMGAGPIFASRKALEKAGWKAEDLDLVEANEAFAAQACAVNKDMGWD
PAVVNVNGGAIAIGHPIGASGARILNTLLFEMKRRDAKKGLATLCIGGGMGVAMCLERD
>ROS ROS217|:2213143-2214318 acetyl-CoA acetyltransferase; COG0183 Acetyl-CoA acetyltransferase
MTNVVIASAARTAVGSFGGAFANTPAHDLGAAVLEAVVARAGIEKGEVSETILGQVLTAA
QGQNPARQAHVNAGLPLESAAWSINQVCGSGLRAVALGAQHIQLGDAAIICAGGQENMTL
SPHAAYLRAGHKMGDMTYIDTMIRDGLWDAFNGYHMGQTAENVADQWQITRDMQDEFAVA
SQNKAEAAQKAGKFDDEVIAFTVKNRKGDIIVDKDEYIRHGATMEVMQKLRPAFTKDGSV
TAANASGLNDGAAATLLMSADEAERRGIEPLARIASYATAGLDPSIMGVGPIHASRKALD
KAGWTVADLDLVEANEAFAAQACAVNKEMGWDPAIVNVNGGAIAIGHPIGASGCRVLNTL
LFEMKRRGAKRGLATLCIGGGMGVALCVERP
>RGR RR11|:2345785-2347188 acetyl-CoA acetyltransferase; [IQ] COG0304 3-oxoacyl-(acyl-carrier-protein) synthase
MGADDLYAADAIAMATAAKQTKGELTDALPSGHVACAATAAKLSAFFKKAGGSGLLQLQS
AAPSCPRRKTDRGSKKMTNVVIASAARTAVGSFGGSFAKTPAHDLGTAVLEAVVARAGVD
KSEVSETIMGQVLTAAQGQNPARQAHINAGFPQEASAWGINQVCGSGLRAVALGAQHIQL
GDASIVCAGGQENMTLSPHAANMRAGHKMGDMSYIDTMIRDGLWDAFNGYHMGQTAENVA
NKWQISRDMQDEFAVASQNKAEAAQKAGRFTDEITPFTVKTRKGDIIVDQDEYIRHGATI
EAMQKLRPAFTKDGSVTAANASGLNDGAAATLLMSADEAERRGIEPLARIASYATAGLDP
SIMGVGPIYASRKALDKAGWSVGDLDLVEANEAFAAQACAVNKDMGWDPAIVNVNGGAIA
IGHPIGASGCRVLNTLLFEMKRRGAKKGLATLCIGGGMGVAMCVERP
>LVE SKA53|:2740595-2741770 acetyl-CoA acetyltransferase; COG0183 Acetyl-CoA acetyltransferase
MTNVVIASAARTAVGSFGGAFATTPAHDLGAAVLSEVVSRAGIDKSEVSETILGQVLTAA
QGQNPARQAHINAGLPIEAAAWSINQVCGSGLRAVALGAQHIQLGDADIVLAGGQENMTL
SPHAAYLRAGQKMGDMSYIDTMIRDGLWDAFNNYHMGQTAENVANQWQITRDMQDAFAVA
SQNKAEAAQKAGKFADEIMAFTVKTRKGDIIVDQDEYIRHGATIDAMQKLRPAFTKDGSV
TAANASGLNDGAAATLLMSIENAEKRGIEPLARIASYATAGLDPSIMGVGPVMASRKALA
KAGWSVEDLDLVEANEAFAAQACAVNKDMGWDPAIVNVNGGAIAIGHPIGASGARILNTL
LFEMKRRDAKKGLATLCIGGGMGVALCVERL
>SPO DSS3|:c336736-337911 acetyl-CoA acetyltransferase; identified by similarity to SP:P54810; match to protein family HMM PF00108; match to protein family HMM PF02803; match to protein family HMM TIGR01930
MTNVVIASAARTGVGSFGGSFANTPAHDLGAAVLEAVVERAGIDKAEVSETILGQVLTAA
QGQNPARQAHVNAGLPKESSAWGINQVCGSGLRAVALGAQHILLGDAEIVAAGGQENMTL
SPHAAALRAGHKMGDMKYIDTMIRDGLWDAFNGYHMGQTAENVAEQWQISREMQDEFAVA
SQNKAEAAQNAGKFADEIVPFIIKTRKGDIVMDKDEYIRHGATIEAMQKLRPAFTKDGSV
TAANASGLNDGAAATLLMTAENAEKRGIEPLARIASYATAGLDPSIMGVGPIHASRKALA
KAGWKVEDLDLVEANEAFAAQACAVNKDMGWDPAIVNVNGGAIAIGHPIGASGCRVLNTL
LFEMKRRNAKKGLATLCIGGGMGVALCVERD
>SSE SSE37|:c4173429-4174604 acetyl-CoA acetyltransferase; COG0183 Acetyl-CoA acetyltransferase
MTNVVIASAARTGVGSFGGSFANTPAHDLGAAVLEALVARAGIAKEDVSETILGQVLTAA
QGQNPARQAHINAGLPKESAAWGINQVCGSGLRAVALGAQHIMLGDASIVCAGGQENMSM
SPHAQNLRQAHKMGDVKYIDTMIKDGLWDAFNGYHMGQTAENVADQWQITREMQDEFAVA
SQNKAEAAQKAGKFDDEVIPFTIKTRKGDIVMDKDEYIRHGATMEAMQKLRPAFTKDGSV
TAANASGLNDGAAGVLLMSADEAEKRGIEPLARIASYATAGLDPSVMGVGPIYASRKALE
KAGWSVDDLDLVEANEAFAAQACAVNKDMGWDPSIVNVNGGAIAIGHPIGASGARVLNTL
LFEMKRRDAKKGLATLCIGGGMGVALCVERP
>SIL TM1040|:3994550-3995725 acetyl-CoA acetyltransferase; 
MTNVVIASAARTAVGSFGGAFATTPAHDLGAAVLEAVVARAGIDKSEVSETILGQVLTAA
QGQNPARQAHINAGLPKESAAWGINQVCGSGLRAVALGAQHIQLGDASIVAAGGQENMTL
SPHAANLRAGHKMGDMSYIDTMIRDGLWDAFNGYHMGQTAENVAEQWQISRDMQDEFAVA
SQNKAEAAQKAGKFADEITPFVVKHRKGDITVDADEYIRHGATIEAMQKLRPAFTRDGSV
TAANASGLNDGAAATLLMSADEAEKRGIEPLARIASYATAGLDPSIMGVGPVFASRKALD
KAGWSVDDLDLVEANEAFAAQACAVNKDMGWNPEIVNVNGGAIAIGHPIGASGCRVLNTL
LFEMKRRGAKKGLATLCIGGGMGVAMCVERP
>	Caulobacter
MSEIVIVSAARTPVGSFNGALASLPASELGKAVIEAAVSRAGIAPSDVDEVILGQVLQAA
AGQGPARQASVKAGIPVEAPAWSLNQLCGSGLRAVALAAQQIADGSAKVVVAGGQESMSQ
APHAQNLRGGQKMGDLQFVDTMIKDGLWDAFHGYHMGQTAENIASRWQITREDQDKFAVT
SQNRAEAAQKAGKFDDEIVPITIKGRKGDTIVDKDEFIRHGATIESVQGLKPVFNKEGSV
TAANASGLNDGAAALVLMSAEEAAKRGLKPLARIASWANAGVEPEIMGTGPIPASKKALE
KAGWSVSDLDLVESNEAFAAQALCVVRELGLDPAKVNVNGGAIAIGHPIGASGARILTTL
VHEMKRSGAKKGLATLCVGGGMGVAMCVEAV
>Xanthobacter 
AQGQNPARQASLKAGLPIGVPAWEVQMVCGSGLRSVALGAQAIVNGDSEIVVAGGQESMS
QSTHAAHVRNGTRMGGLEFVDTMIKDGLWDAFNGYHMGNTAENVARQFQITRQEQDEFAV
ASQNKAEAAQKGGKFKEEIVPVTISTRKGDVVVDQDEYIRHGASIEAMTKLKPAFAKDGT
VTAGNASGINDGAAAVVLMSAAKAKAEGRTPLARIVSWAQAGVDPSIMGTGPIPASRLAL
EKAGWSASDLDLVEANEAFAAQAIAVNKDLGWDTSKVNVNGGAIAIGHPIGASGTRILVT
LLHEMQKRDAKKGLATLCIGGGMGIAMCLARD
>Pseudovibrio
MTSPNDVVIVSATRTPIGSFNGSFANTPAQDLGTAVIKSALDQAKVEANDVNEVIFGHVL
TSGLGQNPARQAALNAGMADDSTAIVINQVCGSGLRAVAMGMQQIQSGDADIIVAGGQEN
MTLSPHCQSLRAGVKMGDYSMTDTMLKDGLIDAFQGYHMGITAENIAEKYQITREAQDEF
AVSSQNKAEAALKAGKFKDEITPITVKERRAERVVEDDEYIRVGANIESMQKLRPAFKKE
GTVTAANASGINDGAAALVLMSAEAAEKRGLTPLATIKSWATAGVDPAYMGLGPIPASKK
ALEKAGWSIEDLDLVEANEAFAAQALAVGQELGIDSDKLNVNGGAIALGHPIGASGARVL
VTLLHEMKREEKKKGLATLCIGGGMGIALCVERK
>Burkholderia 
MTDVVIVSAARTAVGKFGGSLAKVAAPELGATVIRAVLARAGVKPEQISEVILGQVLTAG
SGQNPARQALIAAGLPNAVPGMTINKVCGSGLKAVMLAANAIVAGDAEIVVAGGQENMSA
APHVLPGSRDGFRMGDAKLVDSMIVDGLWDVYNKYHMGVTAENVAKEYGITREEQDQFAA
LSQNKAEAAQKAGRFDDEIVPIEIPQRKGEPLRFATDEFVRHGVTAEALAGLKPAFAKDG
TVTAANASGINDGAAAVLVMSAKKAEALGLEPLARIKAYANAGVDPSVMGMGPVPASRRC
LERAGWSVGDLDLMEINEAFAAQALAVHKQMGWDTSKVNVNGGAIAIGHPIGASGCRILV
TLLHEMRKRDAKRGLASLCIGGGMGVALALERP
>Clostridium 
MKEVVIVSAVRTAMGKFGGTLKDVPAVELGATVIKEAINRAGIKPEIIDEVIMGNVIQAG
LGQSPGRQAAVKAGIPVEVPAFTLNKVCGSGLRAVGLAAQMIKAGDADVVIAGGMENMSA
APYVLPNARWGQRMFDGKMVDTMVKDGLWESFNDYHMGMTAENIAEKWELTREMQDEFAC
ASQNKAEKAIKEGKFKDEIVPVVIKTRKGEVVFDTDEFPRFGATVESLAKLKPAFKKDGT
VTAGNASGINDGAAALVIMSAEKAEELGLKPLAKIASYGSKGLDPAYMGYGPVGATKVAL
EKAGWKVEDLDLIEANEAFASQSLAVAKDLGFDMEKVNVNGGAIALGHPVGCSGARILVT
LLHEMQRRDSKKGLATLCIGGGMGTALLVER
>Pseudomonas 
MTDVVIVSAARTAVGKFGGSLAKIAAPELGATVIRAVLERANLKPEQVSEVILGQVLAAG
SGQNPARQSLIKAGLPSAVPGMTINKVCGSGLKAVMLAANAIIAGDADIVIAGGQENMSA
APHVLMGSRDGFRMGDAKLIDSMIVDGLWDVFNQYHMGTTAENVAKEYGISREDQDKFAA
LSQNKAEAAQKSGRFNEEIVSVDIPQRKGDPVKFATDEFVRHGVTAEALASLKPAFSKEG
TVTAANASGLNDGAAAVIVMSAKKAEALGLTPLARIKAYANAGVDPKVMGMGPVPASKRC
LERAGWSVGDLDLMEINEAFAAQALAVHKQMGWDTSKINVNGGAIAIGHPIGASGCRILV
TLLHEMQKRDAKKGLASLCIGGGMGVALAVERP
>Ralstonia 
MTDVVIVSAVRTAVGKFGGSLAKIAAPELGAAVIREALARAKVAPDQVSEVIMGQVLTAG
SGQNPARQAVIKAGLPNMVPGLTINKVCGSGLKAVMLAANAIIAGDAEIVVAGGQENMSA
APHVLPGSRDGFRMGDAKLIDSMIVDGLWDVYNQYHMGITAENVAKEYGITREAQDEFAV
ASQNKAEAAQKSGRFNDEIVPILIPQRKGDPIAFSQDEFVRHGATLESMAGLKPAFDKAG
TVTAANASGLNDGAAAVVVMSAAKAKELGLTPLATIRAYASAGLDPKVMGMGPVPASKRC
LSRAGWSVGDLDLMEINEAFAAQALAVHQQMGWDTSKINVNGGAIAIGHPIGASGCRILV
TLLHEMQKRDAKKGLASLCIGGGMGVALAVERP
>Bacillus 
MREVVIVSAARTPVGTFGGALSSVPAVDLGAVAAKEAIKRANIQPEDIDEVLIGNILSAG
LGQNVARQVAIYAGLPETTPALAINKLCGSGLRTVSMGAQFIALGDADVILAGGVENMSQ
APYVMPNARWGQRMGDGKLVDTMIYDALTDKFNNIHMGVTAENIAERWELTREMQDEFAL
RSQNRAEKAQKEGVFAEEIVPVPVPQRKGEPVMVDTDEHPKHGLTLEKLAKLRPAFKKDG
TVTAGNASGINDGAAMVVLMAKEKAEELGIEPLATIKSYGNAALDPKIMGYGPVPATKKA
LAKAGLSVEDLDLVEANEAFAAQSLAVVKDLGLDPEKVNVNGGAIALGHPVGASGTRVLV
SLLHEMKRRDAKRGLATLCIGGGQGTALIVERP
>Streptococcus oralis ATCC 35037]
MGAVMKDVVIVSAVRTPIGSFGGSLKNVSAVDLGALVIKNALEKANVKPEQVDEVIMGNV
LGAGLGQNVARQMSVHAGLPEFTPAFTINKVCGSGLKAVQLAAQAIRCGDADIIVTGGAE
NMSQAPYVLPSFRWGGRMGDSKVVDTMIKDGLSDAFNEYHMGITAESVAEEYGISREEQD
ALALESQKRAVAAIESGHFKEEIVPVVIPQRKGDPIVFDTDEYPRKDVSLESLSKLGPVF
KKDGSVTAGNASGINDGAAAVLMMSAEKAEELGLSVIARIRSYASAGLDPKMMGCGPIYA
TRKALEKGNLTVEDLDLIESNEAFAAQACAVGKTLGFNTDIVNVNGGAIALGHPIGASGC
RILVTLVHEMMKRDAKTGLATLCIGGGMGTALIVER
>Chromohalobacter salexigens DSM 3043] >gi|91798273|gb|ABE60412.1| acetyl-CoA acetyltransferase [Chromohalobacter salexigens DSM 3043]
MQDVVIVAARRTAIGSFGGALASLPATQLGATVIADLLAHTGVAPDQVDEVLLGQVLAAG
CGQNPARQAAILGGLPAAVPAMTINKVCGSGLKALHLATQAIRCGDAELIIAGGQENMSA
APHVLPHSRTGQRMGDWTAVDTMIRDGLWDAFNDIHMGITAENLAEKYTITREDMDAFAA
ASQQKASAAIEAGRFAGQIVPVTIPQRKGDPVHVTTDEGPRAGVTAEQLAALRPAFKRDG
TVTAGNASSLNDGAAVAMLCSADKAKSLGLEPLAVIKAYANAGVDPSIMGIGPAPATRRC
LERAGWSLDELDLIEANEAFAAQALAVNKELGWDPAKINVNGGAIALGHPIGASGCRILV
TLLHEMIARDAKKGLATLCIGGGQGVALAIERP
>Eubacterium saphenum ATCC 49989] >gi|255993848|gb|EEU03937.1| acetyl-CoA acetyltransferase [Eubacterium saphenum ATCC 49989]
MRKVVIASAARTPIGNFGGSLKSVPAKTLGAVACEEAIKRAGIKKDDIDEVIMGNVLQGG
LGQNVARQVAMEAGIPKEVPSMTLNKVCGSGLRVVSLAAQIIKAGDAEIILAGGTENMSQ
APYILDKARWGARMGDFKAVDMMVHDGLTDVFNKYHMGITAENIVDQWKLTREQLDEFSA
NSQKKAVEAIKSGAFKDEIVPVNIPQRKGDPIVFDTDEFPIEGVTAESLGKLKPAFKKEG
AVTAGNASGINDSAAAVVVMSEDMAKKLGITPLATIVSYASAGVAPEIMGIGPVPSTKKA
LEKAGMSIDDMDLIEANEAFAAQSVAVGNDLGIDTSKLNVNGGAIALGHPIGASGCRILV
TLLYAMKSRDAHKGLATLCIGGGQGTALIVER
>Homo sapiens]
DGGRRSKMNAGSDPVVIVSAARTIIGSFNGALAAVPVQDLGSTVIKEVLKRATVAPEDVS
EVIFGHVLAAGCGQNPVRQASVGAGIPYSVPAWSCQMICGSGLKAVCLAVQSIGIGDSSI
VVAGGMENMSKAPHLAYLRTGVKIGEMPLTDSILCDGLTDAFHNCHMGITAENVAKKWQV
SREDQDKVAVLSQNRTENAQKAGHFDKEIVPVLVSTRRGLIEVKTDEFPRHGSNIEAMSK
LKPYFLTDGTGTVTPANASGINDGAAAVVLMKKSEADKRGLTPLARIVSWSQVGVEPSIM
GIGPIPAIKQAVTKAGWSLEDVDIFEINEAFAAVSAAIVKELGLNPEKVNIEGGAIALGH
PLGASGCRILVTLLHTLERMGRSRGVAALCIGGGMGIAMCVQRE
>Enterobacter sp. 638] >gi|145319816|gb|ABP61963.1| acetyl-CoA acetyltransferase [Enterobacter sp. 638]
MKDVVIVGALRTAIGCFQGALARHSAVDLGSVVLKALVERSGIAAHEIDEVILGQVLTAG
AGQNPARQAALKGGLPNTVSAITINDVCGSGLKALHLATQAIQCGEADVIIAGGQENMSR
APHVLTDSRTGAQLGNSQLLDSLVHDGLWDAFNDYHMGVTAENLAREYGISRELQDDYAL
NSQHKARAAIDSGRFRDEIVPVKTVRQNGEPLIVDTDEQPRTDASAEGLAKLNPAFETLG
SVTAGNASSINDGAAAVMMMSESKAEELNLPVLARIKAFASVGVDPALMGIAPVYATRRC
LERAGWQLGDVDLIEVNEAFAAQALSVGKMLEWDPRRVNVNGGAIALGHPIGASGCRILV
SLVHEMIKRDARKGLATLCIGGGQGVALAIER
>Comamonas testosteroni KF-1] >gi|220711942|gb|EED67310.1| acetyl-CoA acetyltransferase [Comamonas testosteroni KF-1]
MEDIVIVSAVRTAVGKFGGSLAKIPATQLGATVISEALARAKVGKDQVGEVIMGQVLTAA
TGQNPARQAMMAAGIAKETPALTINAVCGSGLKAVMLAAQAVATGDSEIVVAGGQENMSL
SPHAVPNSRDGQRMGDWKMVDTMIVDGLWDAYNQYHMGITAENVAKEKSVSRAQQDALAL
ASQQKAAAAQDAGKFKDEIVPVNIPQRKGDPIVFDSDEYINRKTNADVLATLKPAFDKAG
SVTAGNASGLNDGAAAVVVMTAAKAKALGLKPLAKIVSYATSGLAPEVMGLGPVYATRKA
LDRAGWKAADVDLFELNEAFAAQACAVNQDLGIDTAKVNVNGGAIAIGHPIGASGCRILV
TLLHEMQRSGAKKGLAGLCIGGGMGVAMALEAC
>gi|20807050|ref|NP_622221.1 acetyl-CoA acetyltransferase [Thermoanaerobacter tengcongensis MB4] >gi|20515538|gb|AAM23825.1| Acetyl-CoA acetyltransferases [Thermoanaerobacter tengcongensis MB4]
MREAVIVSAVRTAIGKFGGSLAGIPVVDLGAIVIKEALKRAKVAPEQVDEVFMGIILQAG
LGQNPARQSAVKAGIPVEVPATTINMVCGSGLRTVAMAAQAVMLGDADIVVAGGMESMSR
APYLLRDARWGYRMNMPSGELVDEMVYDGLWDVFNQYHMGITAENIAERYKISRQEQDEF
ALRSQNLAEAAIKAGKFEEEIVPVPIPQKKGDPIEFKVDEHPRFGTTMEDLAKLKPAFKP
DGTVTAGNASGINDGAAAVVVMSRDKAKELGVTPLATIKSYAYAGVDPAVMGLGPIYSTR
KALDKAGLKIEDIDLIEANEAFAAQAIAVARELNFDMEKVNVNGGAIALGHPIGASGARI
LVTLLHEMKRRGSRLGLATLCIGGGMGISMIVEM
>Rickettsia bellii OSU 85-389] >gi|157803020|gb|ABV79743.1| acetyl-CoA acetyltransferase [Rickettsia bellii OSU 85-389]
MIKPVYITHAKRTAFGSFMGSLSTTPAPMIATHLIKDILQNSKIDPALVNEVILGQVITG
GSGQNPARQTLIHAGIPKEVPGYTINKVCGSGLKTVALAAASIMTGDNDIVIAGGQENMS
LGMHGSYIRAGAKFGDIKMVDLMQYDGLTDVFSGVFMGITAENISKQFNITREQQDEFAL
SSHQKAAKAQKAGIFKDEILPVEVTIKKTTSLFDHDETVRPDTSLEILGKLRPAFDKNGT
VTAGNASSINDGAACLMVVSEEALKKHNLTPLARIVSYASAGVDPSIMGTAPVPASQKAL
SKAGWSINDLDLIEVNEAFASQSIYVNREMKWDMNKVNVNGGAIAIGHPIGASGGRVLVT
LIHGLRRNKAKKGLVTLCIGGGMGMAMCVETI
>Desulfitobacterium hafniense Y51] >gi|219668881|ref|YP_002459316.1| acetyl-CoA acetyltransferase [Desulfitobacterium hafniense DCB-2] >gi|89333904|dbj|BAE83499.1| hypothetical protein [Desulfitobacterium hafniense Y51] >gi|219539141|gb|ACL20880.1| acetyl-CoA acetyltransferase [Desulfitobacterium hafniense DCB-2]
MREVVIVSAVRTPLGSFGGALENFTGAELGAIVIKEAIKRAGILPAQVEEVIMGNVLSAA
AGQNPARQAAIKAGIPQEVPAWTLNKVCGSGLKSVICGAQAILAGDADIIVAGGMECMSS
SAYALPKARKGYRMGNDSLVDTMIMDGLTDAFHNIHMGLTAENIAEQFQISREDQDALAL
RSQNRAEAAIQSGLFDEEIVAVEIPQKRGEPLVFSQDEFPRFGTTADTLTKLRPAFKKEG
TVTAGNASGINDGAAAVVVMSKEKAEELGLAVLAKITSWASAGVDPLIMGTGPIPATRKA
LAKAGLTIADIDLVEANEAFAAQAAIVTRELGLDVEKTNVNGGAIALGHPIGASGTRVLV
TLLHELKRRDGQRGLATLCIGGGQGVSLIVER
>Vibrio harveyi ATCC BAA-1116] >gi|156525514|gb|ABU70600.1| hypothetical protein VIBHAR_01631 [Vibrio harveyi ATCC BAA-1116]
MENKDVFVISAYRTPLGSFGGALSGIPATELGAIVIKFMLDQHDIDAAHVDEVIVGQVLT
AGCGQNPARQTAIIAGIPEYSSAFTINKVCGSGLKALQLAYQAIKNGDADLVIAGGQENM
SQAPHILPNSRNGVKMGGWKAEDSMIKDGLWDVFNDYHMGKTAENIANQYDISREEQDEF
AYKSQMKAAYAIKNNRFKDEIVPVVVPHKRNDSLVFVEDEFPRPATTKDVLSKLRPAFDE
VGSVTAGNASGVNDGAAMVILASERKVQELGLNPIARLVNFATAGVDPAIMGTGPINASR
KVLDKCDWSIGELDLIESNEAFAAQAIAVNQEMQWDSNKVNVNGGSIAFGHPIGASGARI
FVTLVNELKRQKLKKGLATLCIGGGMGIAATVEML
>Escherichia coli UMN026] >gi|218433435|emb|CAR14337.1| Acetyl-CoA acetyltransferase [Escherichia coli UMN026] >gi|291426339|gb|EFE99371.1| acetyl-CoA acetyltransferase [Escherichia coli FVEC1412]
MKDVVIVGALRTPIGCFRGALAGHSAVELGSLVVKALIERTGVSEYAVDEVILGQVLTAG
AGQNPARQSAIKGGLPNSVSAITINDVCGSGLKALHLATQAIQCGEADIVIAGGQENMSR
APHVLTDSRTGAQLGNSQLVDSLVHDGLWDAFNDYHIGVTAENLAREYGISRQLQDAYAL
SSQQKARAAIDAGRFKDEIVPVMTQSNGQTLVVDTDEQPRTDASAEGLARLNPSFDSLGS
VTAGNASSINDGAAAVMMMSEAKARALNLPVLARIRAFASVGVDPALMGIAPVYATRRCL
ERVGWQLADVDLIEANEAFAAQALSVGKMLEWDERRVNVNGGAIALGHPIGASGCRILVS
LVHEMVKRNARKGLATLCIGGGQGVALTIERDE
