# Supplementary material for: Phylogenomic Analysis of Marine Roseobacters
Source: PLoS One. 2010 Jul 15;5(7):e11604. doi: 10.1371/journal.pone.0011604 (PMC2904699; doi:10.1371/journal.pone.0011604)
Supplement: File S2 — Tree topologies with the extended data. The multi-documents have been combined into a single ZIP-formatted file. The trees should be considered unrooted. The tree topologies were calculated in PhyML as described in Methods. Numbers refer to bootstrap values. The tree topology (separate pdf) shows that Roseobacter bacteria form a monophyletic group and was deposited in a document named “high bootstrap”. The other organisms embedded within the Roseobacter clade, or Roseobacter bacteria embedded within other phyla are shown in red (deposited in a document named “inter-phylum”). Individual file name corresponds to gene family code listed in Table S1. The non Roseobacter organism taxonomic name is detailed in the amino acid fasta of the sequences (a document named “sequences”). (4.62 MB ZIP) [file pone.0011604.s008.zip › sequences/ort173.fasta]

>DSH Dshi|:c3192313-3193314 PfkB domain protein; PFAM: PfkB domain protein KEGG: jan:Jann_1671 PfkB
MSDTSKDPYQVVGIGNAIVDVLAQTDDSFLDHMGIEKGIMQLVERPRAEMLYAAMSDRVQ
APGGSVANTLAGLGELGLRCAFIGRVKDDTLGRFYAQGMEAEGTAFPNPPQQVEAPTSRS
MIFVTPDGERSMNTYLGAGADLGPEDVPEAVFAQVGLLFLEGYLFDKVPGKAAFEAAARY
ARGAGGHAGITLSDPFCVDRHRADFQRLVADELNFVIGNEHEYMALYETEDLGAALARAA
SVCELVVCTRSGDPVVMIRGDARVEVPVTRVVPVDATGAGDQFAAGFLYGLATGKSLEVC
GRMGVIAGSEVISHFGARPKTDVRARFVAEGLL
>SUL EE36|:c1125666-1126655 kinase, pfkB family; COG0524 Sugar kinases, ribokinase family
MTQYEVVGIGNAVVDVISHADDAFLQDNGIEKGIMQLIERDRAENLYATMQDRLQTPGGS
VANTIAGIGALGLPTAFIGRVNDDELGQFYAKAMTDIGIDFVNAPVSGGENPTSRCMIFV
TPDGERSLNTYLGISTGLTSDDVPQAVASRAKLMFLEGYLFDHDAGKTAFREAARAATAG
GGMAGIAISDPFCVERHRDDFLALIENDLGYVIGNEAEIRALWETDDLEDALTRTAAICD
TVVCTRSGDGVTLIRKGERVDVPVTKVTPVDATGAGDQFAAGFLYGMATGRDLETCGKMG
NICAAEVISHIGPRPQTSMMELFKEKGLV
>JAN Jann|:1654306-1655301 PfkB; 
MTQTYDLVGIGNAVVDVISHADDSFLDNMGIQKGIMQLIERERAEILYGAMTDRVQAPGG
SVGNTVAGVGALGLKTAFLGKVKDDALGLFYQNGMAADGIDFPNPPVSGADIAPTTRSMI
FVSPDGERSMNTYLGAGADFDEGDVDAAVAGDTRYLFLEGYLYDKDEGKRAFTAAAQACH
TGGGKAGISLSDPFCVDRHRTDFRRLIAEEMDFTLGNEEEWLSLFETDDIDDALAQAAAV
CETVICTRSGDPVILIRGDERADVPVTRVTPVDATGAGDQFAAGFLYGMATGQTLETAGK
MGVAAAAEVIAHVGPRPKRPLREVFAEHGLI
>OAN OA307|:4828741-4829730 kinase, pfkB family; [G] COG0524 Sugar kinases, ribokinase family
MSNAKNYDVIGIGNAIVDVISPGSDTFLDQMGITKGIMQLIERERAELLYASMERRVEAP
GGSVGNTIAGIGELGLQTAFIGKVKDDALGSFYADALRKAGTAFPLPPQNVELPTSRSMI
FVSPDGERSMNTYLGAGADISSVDVPDVFGTGLLFLEGYLFDKDEGKTAFSEAAAKMKAA
GGRSVITISDPFCAERHRTDFKRLIADDMDIAIGNAAEWMTLYETDDLDKALHMAAEVCD
IVACTRSGDAVWVQQGAQRFTADVTAVTPLDATGAGDQFAAGFLYGVSTGRSLDIAAQMG
VLCAAEVIAHIGPRPEISMAKVFSEHGLI
>OBA |:2935745-2936728 kinase, pfkB family; COG0524 Sugar kinases, ribokinase family
MKYDVIGIGNAVMDLIAPVEDSFLTEMGIQKGIMQLIELERSEMLHAALPDYRRIPGGSV
ANTMAGLGNLGLSTAFIGKVRDDEVGRAYVEETRAAGTDCPNKPVADGDLPSSRSMILVS
KDGERSMNTYLGISSEVGPDDVPEEVCNQARVLFLEGYLYDKDKGKQAFETAARLTRSAG
GQAGIALSDPFCVDRHRGDFRKLVKELDYVIGNEHEWMSLYQTEDLSAALEQASGDSGLI
VCTRSGEDVVLVRGSEQAIAPVREITPVDATGAGDQFAAGFLFGLARGADLATAGRMGCV
AAAEVISHYGARPEADLKDLFRKEGLI
>OIN |:973924-974913 PfkB family kinase, putative; COG0524 Sugar kinases, ribokinase family
MTQYEVVGIGNAVVDVISHADDAFLTGNGIEKGIMQLIERDRAEDLYAAMQDRLQTPGGS
VANTVAGAGALGLKTAFIGRVRDDELGQFYAKAMTDIGIDFVNAPVAEGENPTSRCMIFV
TPDGERSLNTYLGISTGLTSDDVPQSVTSKAKLMFLEGYLFDHDAGKTAFREAARAASAG
GGMAGIAISDPFCVERHRDDFLDLIENDLGYVIGNEAEIRALWETDDTEVALAKTADICP
LVVCTRSGDGVTLIRGEERVDVPVEKVVPVDATGAGDQFAAGFLYGLATGRDLETCGRMG
NICAGEVIRHIGPRPQTDIMALFKAEGLV
>RHB RB2654|:2088229-2089218 kinase, pfkB family; COG0524 Sugar kinases, ribokinase family
MTKRFQVVGIGNAIVDVITQNTDDFLEHMGIEKGIMQLVEKERGETLYGAMENRVQAPGG
SVANTLAGLGNLGLSTGFLGRVRDDSLGRFYAHEMAEDGTVFVNAPVKDGELPTSRCMIF
VTPDGERSMNTYLGISSEISEADVPEEAARDTEVMFLEGYLYDKDKGKAAFNRAAEITHK
AGGKVGISLSDPFCVERHRDDFRRFVKEMDFVIGNEHEWQSLYQTDLSAALELAAAECGL
AVCTRSGADVVLMQGEKEAVVPVNRIDPVDTTGAGDQFAAGFLAGYALGHDLETCGRMGV
IAAGEVISHIGPRPEADLKELFRKNGIAL
>RCC RCCS2|:2627105-2628097 putative pfkB family carbohydrate kinase; COG0524 Sugar kinases, ribokinase family
MKKYQVVGIGNAMVDVLARAEDAFLAEAGVEKGIMQLIDMERAVDLYSRVGPAQEVSGGS
AANTIAGIAHLGGQTAYVGKVKDDQLGAIFAHDLRAQGAGYETRMAPKTEDAETGRCIVI
VTPDGERSMNTYLGVTEFLSPDDIDETQMADAEWIYLEGYRFDGPDSHAAFAKAIAACHG
AGGRVSLTLSDPFCIERHRDAFRDMVRDHVDLLFCNRAEMGSMYQTDDFDAALAQAASEV
AMVACTDSENGVHVLADGQRWHVPAVPTDIVDATGAGDLFAGAFLWGLTNGHDLETCAKM
GNVAASEVISHIGARPEANLTALFKQQGLI
>RDE RD1|:c927505-928491 PfkB family kinase, putative; 
MTQYEVVGIGNAVVDVISHADDSFLAHMGIEKGIMQLIERDRAEVLYGAMQDRLQTPGGS
VANAIAGVGALGLPTAFIGRVHDDALGRFYAESMRDGGTDFVNAPVQGGDLPTSRSMIFV
SPDGERSMNTYLGISTDLGPADVPETVASNAKIIFLEGYLFDKDHGKEAFLQASRLACAA
GGKAGIAISDPFCVERHRSDFLTLIENELDYVIGNQHEIESLFETDLETALAKTAAICPL
VICTRSGDGVTVVSGDERIDVPVQTVTPVDATGAGDQFAAGFLYGMATGRDLTTCARMGN
LCAAEVISHVGPRPLIDMMAEFRKAGLV
>PGA RGBS107|:1089395-1090384 PfkB; COG0524 Sugar kinases, ribokinase family
MKTYQLVGIGNAVVDVISQCDDSFLEHMGIEKGIMQLIERDRGEVLYAAMQERVQTPGGS
VANTIAGAGALGLEAAFIGRVHDDALGRFYAQAMTDDGVDFVNPPVAGGELPTSRSMIFV
SGDGERSMNTYLGISSELSSSDVPDTVAGKAQLMFLEGYLFDKDKGKTAFMEAARDCREG
GGKCGIAISDPFCVERHRADFLSLIENDLDFVIGNEAEIKSLFETDDLEEALAKTAAICS
LVVCTRSGDGVTVVQGDSRVSVPVERVVPVDATGAGDQFAAGFLFGMAKGLDIETCAKIG
NACAAEVISHIGPRPKAVMSQVLRREGLL
>RLO RLO149|:c1281725-1282711 PfkB family kinase, putative; COG0524 Sugar kinases, ribokinase family
MTKYEVVGIGNAVVDVISHADDSFLAHMGIEKGIMQLIERDRAEVLYGAMQDRLQTPGGS
VANAIAGVGALGLPTAFIGRVHDDALGRFYAESMRDGGTDFVNAPVQGGDLPTSRSMIFV
SPDGERSMNTYLGISTDLGPADVPETVASNAKIIFLEGYLFDKDHGKEAFLQASRLACAA
GGKAGIAISDPFCVERHRSDFLTLIENELDYVIGNQHEIESLFETDLETALAKTAAICPL
VVCTRSGDGVTVVSGNERIDVPVQTVTPVDATGAGDQFAAGFLYGMATGRDLTTCARMGN
LCAAEVISHVGPRPLIDMMAEFRKAGLA
>ROS ROS217|:2314290-2315276 kinase, pfkB family; COG0524 Sugar kinases, ribokinase family
MTKYQAVGIGNAVVDVISQCDDTFLERLGVDKGVMQLIETERAEFLYENMADRRQMPGGS
VANTIAGLGALGLSTGFIGRVSDDELGRYYAAAMAEVGTDFVNPPRSNGALPTSRSMIFV
SPDGERSMNTYLGISTELDDADVPEAAAGQAELLFLEGYLFDKPKGKAAFQAAARAARAG
GGKAGITLSDPFCVNRHRDDFRGLLRELDYVIGNEHEWCALYETEDLGAALEQAASESGL
IVCTRSGHDVVLVQGDETVTVPVHRVTPVDTTGAGDQFAAGLLYGLATGQSLAVAGRMGC
IAAAEVIGHYGARPEADVKALFAAEGLI
>RGR RR11|:c3365904-3366893 PfkB; [G] COG0524 Sugar kinases, ribokinase family
MKTYQLVGIGNAVVDVISQCDDNFLEHMGIEKGIMQLIERERGEVLYAAMQERVQTPGGS
VANTIAGAGALGLDAAFIGRVHDDALGRFYADAMADDGVDFVNPPVAGGELPTSRSMIFV
SPDGDRSLNTYLGISSELSSQDVPDEVAGQAQLMFLEGYLFDKDKGKTAFMEAARDCRLG
GGKAGISLSDPFCVERHRADFLKLIESELEFVFGNEDEVKSLFETDDLDAALAQLSAICP
LVICTRSADGATVITKEGRVDVPVEKVTPLDTTGAGDQFAAGFLFGLSQGRDVETCAKMG
NLCAAEVISHIGPRPEKDMKEQLQAAGLL
>LVE SKA53|:2986762-2987754 putative pfkB family carbohydrate kinase; COG0524 Sugar kinases, ribokinase family
MKKYQVVGIGNAMVDVLARADDGFLDTAGVQKGIMQLIDMDRAVDLYDRIGPAKEISGGS
AANTIAGIAQLGGRTAYVGKVKDDQLGAIFAHDLRAQGADYATRMAPKTETAETGRCIVI
VTPDGERSMNTYLGVTEFLSPDDIDDAQMADADWIYLEGYRFDGPDSHAAFAKAIAACKG
AGGRVSITLSDPFCIARHRDAFAAMIRDHVDLLFCNRAEMLAMYQTTDFEAALAQSAAEV
EMVACTDSGNGVHILSNGARWHVPAVPTEIVDATGAGDLFAAGFLWGLTAGFGLETCGKM
GNLAASEVISHIGARPETDLRTLFAKHQLL
>SPO DSS3|:3790056-3791042 kinase, pfkB family; identified by match to protein family HMM PF00294
MKTYDVVGIGNAVVDVISQADDSFLDLMGIEKGIMQLIEQERGEVLYASMKERVQTPGGS
VANTIAGAGALGLDTAFIGRVRDDALGHFYADAMNEGGIDFVNPPVAGELATSRSMIFVS
PDGERSMNTYLGISTTLSSADVPQEVTGNAKLMFLEGYLFDHDAGKSAFREAARATRAAG
GKAGIAISDPFCVDRHRADFLSLIQHDLDFVIGNEAEIQSLFETDHLDDALMLTSGICPL
VVCTRSGDGVTVMDGTLRIDVPVEKVVPVDATGAGDQFAAGFLFGMATGRDYETCARIGN
ICAREVISHIGPRPEANMVELLKENGLL
>SSE SSE37|:c3786950-3787939 kinase, pfkB family protein; COG0524 Sugar kinases, ribokinase family
MKKYQVVGIGNAIVDVLTRESDRFLDLMGIQKGIMQLVERERAEHLYGAMKERVEAPGGS
VANTLAGIGAMGLRTGFIGRVRDDALGRFYADAMADDGTDFVNPPVAGGELPTSRSMIFV
SPDGERSMNTYLGISAELAPEDVSEAVAAEAEILFLEGYLFDKDKGKEAFLKAARSCRAA
GGKVGIAISDPFCVERHRADFLRLIEHEMDFVIGNEAEIRSLYGNENLEADLQAVGAICP
LVVCTRSGDGVSVLQDGTRTDVPVEKIVPVDATGAGDQFAAGFLYGLATGRDMATAGRMG
TVAAREVIGHMGPRPEANVIGLFRQKGLV
>SIL TM1040|:2592868-2593860 PfkB; 
MTKTYQLVGIGNAVVDVISQCDDSFLDHMGIEKGIMQLIERERGEVLYAAMKERVQTPGG
SVANTIAGAGALGLSAAFIGRVHDDALGRFYAEAMQDDGVDFVNPPVAGGELPTSRSMIF
VSPDGERSMNTYLGISSELSSADVSNAVAGQAQIMFLEGYLFDKDKGKSAFMEAARDCRA
GGGKPGIAISDPFCVERHRADFLKLIETELEFVIGNEDEIRSLFETDDLEAALAKTAAIC
PLVVCTRSGDGVTVVSQEGRIDVPVIKVVPVDATGAGDQFAAGFLFGLAEGRDLETCARM
GNACAAEVISHIGPRPKADMRAVLKQAGLL
>Caulobacter crescentus CB15] >gi|221236785|ref|YP_002519222.1| fructokinase [Caulobacter crescentus NA1000] >gi|13425505|gb|AAK25695.1| carbohydrate kinase, PfkB family [Caulobacter crescentus CB15] >gi|220965958|gb|ACL97314.1| fructokinase [Caulobacter crescentus NA1000]
MSQGDGQPSRCHGRSHPLIATLLGPSVLFFQRFFRLMTALYDVAAIGNAIVDVIAQCDDA
FLEREGLVKGSMALIDPARAASLYDVMSAAIEASGGSAANTVAGVASFGGKAAFLGKVAD
DQLGRVFRHDMNAIGCVFTTPPLAEGPATAQSLINVTPDAQRTMSTYLGACVELNPADVD
PDIIEAAQISYLEGYLFDPPEARRAFAKAAALAHGSDRKIALTLSDSFVVDRHRGALLGF
VETQCDIVFANAAEVCALFETDDFDAAVKALAERCEIAAVTRSEKGSVVAANGQLHEISA
YPVEKVVDTTGAGDQYAAGFLFGLSQGRPLPICGQLGSLAAAEVIDHYGPRPQVSLRELA
EKNGL
>Gluconacetobacter diazotrophicus PAl 5] >gi|209543475|ref|YP_002275704.1| PfkB domain protein [Gluconacetobacter diazotrophicus PAl 5] >gi|161785101|emb|CAP54645.1| Inosine-guanosine kinase [Gluconacetobacter diazotrophicus PAl 5] >gi|209531152|gb|ACI51089.1| PfkB domain protein [Gluconacetobacter diazotrophicus PAl 5]
MSVTNGDAAKDCRFDLLGIGNAIIDVLAPVDPAFLTEHDMISGSMMLIDAERAEALYNKI
HREREMGGGSAANTCVVASNMGARVAYLGKVADDAPGRTFAADLQDSGIFFPSSFLTGRI
AQEQPTARCLVLVTPDGQRTMNTYLGACVSFGPQDVVEEVVASACVTYLEGYLFDPPHAQ
DAFRHAASLAHGAGRQVALSLSDPFCVARHRDAFRELVRGHIDILFANEEEICSLYQTED
FTTAMEHAAADTHFAVVTRSGQGSAIIREGERIDVPPVATQVVDTTGAGDAYAAGFLAGW
TSGRTLEECGRLGSVAASEIISHYGARPLVNLRQDMEL
>Synechococcus sp. WH 8109] >gi|260413100|gb|EEX06396.1| sugar kinase, ribokinase family [Synechococcus sp. WH 8109]
MSSETRFPSDCSLDVVGIGNAIVDVLVQTDDGFIAEHGLQKGGMALIDEQQAEALYKASG
TGLETSGGSVANTMVGIAQLGGRAGFIGRVRDDQLGNIFSHDIRAVGACFETPAATSGAT
TARCLIYVTPDAERTMCTFLGASTQLEPEDLDLSMVKQAKVLYLEGYLWDSPAAKRAFIA
AAEACREAGGKVALSLSDGFCVDRHRASFLELVNGHVDVLFANDVEIQSLYETDDFDQAL
ERVRGCCSVIAITRGAKGSVVLSGDQRWDIGIFGLGDLVDTTGAGDLYAGGFLHGFTQGE
SLDRCGELGALCAGQIVTQLGARSQASLKLLAETHLN
>[Erythrobacter litoralis HTCC2594] >gi|84788454|gb|ABC64636.1| sugar kinase [Erythrobacter litoralis HTCC2594]
MTEPRYDVIAIGNAVVDVIASCEDELIDELDLNRGGMTLIDEARAKELYDAMPPAREVSG
GSAANTLAGLSTLGLQCAFIGQVADDQLGEVFRHDMRATGIDFDTPAREGEPATGRVMIF
VTPDGERTMNTFLGAGQFLPAEALDEELIASGGILYLEGYLWDPEEPRKAMRRAIEVARS
AGRKIAFTASESFVIDRHGDDFRAMIDDGVIDILFVNEHELATLTGEEDFDKGVAMVAPK
VPVLVATRSERGAIAVANGTRAEVAAEPIDKVVDTTGAGDQFAAGFLSGHARGEDLQACL
KRGAIAAAEVISHYGPRPEVDMKALMAQKLS
>[Prochlorococcus marinus str. NATL2A] >gi|72003524|gb|AAZ59326.1| possible carbohydrate kinase [Prochlorococcus marinus str. NATL2A]
MTNKTNAASLDIVGIGNAIVDVLTTTDDSFLKKLSFDKGSMTLIDEKKAKELYEMTTNRI
QKSGGSVANSLACVAQLGGKAAFIGRVRDDKLGEIFTEEISTTGTIFKTPPSSVGPSTAR
CIIFVTPDAQRTMCTYLGASVLLEPKDIDLSLVREAKILYLEGYLWDNPAAKNAFIKAAE
IAKNAGRKVALSLSDSFCVSRHRESFIKLVEEHIDILFANEDEITNLYETSSLSNALEKL
KKKCDLAAITIGEKGSILISNGKEIKIDPFILGKAIDTTGAGDLYAGAFLKGYADGLKPE
LSAKIGSICAGQIVTQLGSRSNTDLLNLINSHLEA
>[Xanthobacter autotrophicus Py2] >gi|154160591|gb|ABS67807.1| PfkB domain protein [Xanthobacter autotrophicus Py2]
MTSSALDVLAIGNAIVDVLSRAEEDVLARHGMVKGGMALIDEARAEQVYAAMGPGTEASG
GSAANTAAGIASLGGRAGFVGRVKADTLGTVFGHDIRAAGVAYATTAATDGPATARCLIL
VTPDGERTMNTYLGAAQHLTTADIHAGEVESAAVTYLEGYLWDPPPAKNAFLAAAQIAHG
AGRKVALTLSDAFCVDRYRGEFVDLIRGGTVDLVFCNEGELKSLYETADFDAAIVALRRD
AKEAVVTRSEKGASFVTSGAVVSVPAHPVAKVVDTTGAGDLFAAGFLTGYTRGLDPATSL
RLGALAAGEIIGQMGARPQRPLLDLAREAGLLS
>Gluconobacter oxydans 621H] >gi|58001496|gb|AAW60390.1| Putative sugar kinase protein [Gluconobacter oxydans 621H]
MSAPQHDLLCIGNAIVDVLAPVGQDLIDGLGAAAGSMTLIDAPTAHAIESRVDIENVTGG
GSGANTAVVAARMGAKVAYLGKVTADEAGDHFTRDIREQGITFPSEPLPAADGTPTARCI
VLVTPEGQRTMFTYLGACTEFTPQDVHESVVADAAITYLEGYLYDKPQAQEAFEHAARLA
RKANRQVALTLSDTFCVERHRAAFHELVAGHVDILFANEAELLALYEVTDFEEAVTQVSA
ETKLAVITRGEKGAVVIGDGERHDVPTTEVKVVDTTGAGDAFAAGFLAGLSKKHDLVTCA
KLGNQAAGEIITRYGARPTEAFTLTA
>Candidatus Pelagibacter ubique HTCC1002] >gi|91718306|gb|EAS84956.1| fructokinase [Candidatus Pelagibacter ubique HTCC1002]
MKILGIGNAIVDVICKVDDQYLINNQLIKSTMKLVDEIEFKKLLSSLKIEQTISGGSVAN
SIVGLSQLGNDVGFIGKVNDDNLGQKYEEGLTKEKVQYFYNKKKEISPTGTCLILITPDA
ERTMVTFLGIAGKISPSDINEKAIQESKMIFLEGYLWDEGEPKSAFDKAMSMSNTKAMSL
SDQFCVDRHKSDFLDLVKNKLDITFANEQEIRSLINAKNFEEVIEFGKQLGKLLIITRGE
KGSIAVKNQEITECKSKPNLKIVDLTGAGDLFAAGFLHGLINNSSTKECLEKGTAMSSKI
IQKIGARLD
>Synechocystis sp. PCC 6803] >gi|3915583|sp|Q55480.1|YZ37_SYNY3 RecName: Full=Uncharacterized sugar kinase slr0537 >gi|1001340|dbj|BAA10827.1| slr0537 [Synechocystis sp. PCC 6803]
MGHKYDVYGMGNALVDMEFEVTPEQLASLGIDKGVMTLVEEARENELIAQLAQQRGKQSS
GGSAANTLVSLAQLGGTGFYACKVGKDEAGAFYLQDLNDCGLDTNPHHETAGEGITGKCL
VFVTPDADRTMNAFLGISGSLSVTEMDWSALKQSQYLYLEGYLVTSPSAKAACIEAKAIA
EQSGVKTCLSLSDPNMAKFFQDGLKEMLGSGVDLLFANEAEALEMAGTSDLNQAIAYCKS
IAKNFALTRGGAGSLIFDGENLLTIGTPKVQPIDTVGAGDMYAGGFLYGLTHGMDYEKAG
QLASETAAKVVTCYGPRLDTEILQEILQSVQAV
>[Bacteroides cellulosilyticus DSM 14838] >gi|224520759|gb|EEF89864.1| hypothetical protein BACCELL_02499 [Bacteroides cellulosilyticus DSM 14838]
MQYLCKKNIEMDKIIGMGNALVDVLATLNDDHILTEMELPKGSMTLIDETKLLIINECFS
EMETELATGGSAGNAIRGMACLGAGTGFIGKVGNDAYGKFYRQSLLERGTEANLLVSSEL
PSGVASTFISPDGERTFGTYLGAAATLKAEDLSREMFKGYTYLFIEGYLVQDHDMILRAI
ELAKEAGLQICLDMASYNIVEQDHDFFSLLINKYVDIVFANEEEAKAFTGKEPEEALDVI
AKMCSIAIVKLGARGSLIRKGTEEVHVHAVTVDRVIDTTGAGDYFAAGFLYGLTCGYSLE
KCGKIGSILSGSIIRVIGAEMPAEWWEDIKTRISEL
>Gloeobacter violaceus PCC 7421] >gi|35211353|dbj|BAC88732.1| glr0791 [Gloeobacter violaceus PCC 7421]
MSTFDVFALCNPLYDLQVQVSDALLVSFGFPKGGVCLIDREQYDELIPKLAGLPIHATPG
GSAANTVIGIQQLGGTTCYTGKVGADSYGAAYRNGMISRGVQANLGVGSQPTGLSVILIT
PDAQRTMFTYLGACRELGLFDIDPDAIAQSRYLYITGYCWDTQNQKDAVLFAMEQARAAG
VPIALSLSDPFVVRRHKEELRRVVNDHVDVLFGNQEEAEVFTETSSPEAAVDVLRSYCNT
AVVTMSAAGSYIAHGSHVYRIEPFAVAAVDATGAGDMYAAGLLYGLTHDLAVPATGRLAS
YLAARVVAQLGPRLDAIDPQVVAELLAEA
>[Acinetobacter baumannii ATCC 17978]
MIFYSVTTHMATVDLFAIGNALIDQEFKVSDDFLSQQGLQKGTMQLSDGETQSALYEKLK
QTQDYKGQASGGSAANTTVAFSALGGSAFYGCRVGHDELGGIYLQGLNDAGIQTTPKSIS
EGVTGTCMVLISPDSERTMHTYLGITAELSQDQIDFEPLKTAKWLYIEGYLSTSETARKA
VKQAREIAKAHGVKIALSLSDPAMVQYAREGLEELMDDGVDLLFCNEQEALMYTNTTTVE
DALTQLRFKNHTVVITQSAKGALVANPTHHFHVAGRHVEAVDTNGAGDAFAGAFLYALNH
HEDLTAAAQLAILISSEVVSQFGPRLAINDYAKLLENFQKECA
>[Nostoc punctiforme PCC 73102] >gi|186464813|gb|ACC80614.1| PfkB domain protein [Nostoc punctiforme PCC 73102]
MGKKYDVYGVGNALVDIEYEVSPELLQELKIDKGVMTLLDEDSQNHILENLKNLHCHKSC
GGSAANTMVAISQLGGKAFYSCKVANDEFGDFYIEDLLNSQVDTNLKNGDRQSGITGKCL
VLVTPDADRTMNTFLGITEKFSTQELVSSALADSEYIYIEGYLVTSPTAKEAAIKAREIA
EKAGVKTAMSLSDYNMVKFFKDGLLDIIGPGLDLIFANESEALELADTQDFQVAVDKLKT
LSKKFAITRGSKGSVVFDGQELIEIAAPQVKAIDTVGAGDMYAGAFLYGITQSMSYEEAG
KLASTAASKIVTSYGPRLKTEELKALVSA
