# Supplementary material for: Phylogenomic Analysis of Marine Roseobacters
Source: PLoS One. 2010 Jul 15;5(7):e11604. doi: 10.1371/journal.pone.0011604 (PMC2904699; doi:10.1371/journal.pone.0011604)
Supplement: File S2 — Tree topologies with the extended data. The multi-documents have been combined into a single ZIP-formatted file. The trees should be considered unrooted. The tree topologies were calculated in PhyML as described in Methods. Numbers refer to bootstrap values. The tree topology (separate pdf) shows that Roseobacter bacteria form a monophyletic group and was deposited in a document named “high bootstrap”. The other organisms embedded within the Roseobacter clade, or Roseobacter bacteria embedded within other phyla are shown in red (deposited in a document named “inter-phylum”). Individual file name corresponds to gene family code listed in Table S1. The non Roseobacter organism taxonomic name is detailed in the amino acid fasta of the sequences (a document named “sequences”). (4.62 MB ZIP) [file pone.0011604.s008.zip › sequences/ort175.fasta]

>DSH Dshi|:c3171858-3172556 Ribulose-phosphate 3-epimerase; PFAM: ribulose-phosphate 3-epimerase KEGG: rsp:RSP_2864 pentose-5-phosphate-3-epimerase
MPFDRSIKIAPSILAADFANFGAECAAVEAQGADWVHVDVMDGHFVPNITFGPATCAAIR
PHIKGVMDVHLMIAPVDPYIDAFADAGADVITAHLEAGPHIHRTLQAIRGAGAKAGLALN
PGTGLGDVGHLLDMVDLVCVMTVNPGFGGQKFLDMSAKIRDLRAMIGDRPIHIEIDGGVT
PQTAPLVAKAGADVLVAGSAVFKGGSVADPAPYGANIAAIRAAAEAATGVMA
>SUL EE36|:c1570483-1571172 ribulose-phosphate 3-epimerase; COG0036 Pentose-5-phosphate-3-epimerase
MTFDRSIKIAPSILAADFANFGAECEAIEAQGADWVHVDVMDGHFVPNISFGPTTCAAIR
PHIKGVMDVHLMIAPVDPYIDAFAKAGADVITAHVEAGPHIHRTLQAIRGAGAKAGVALN
PGTPAAAVEHLLDVADLVCVMTVNPGFGGQKFIDMSDKIRTLRAMIGDRPVHIEIDGGVD
VNTASSVAQAGADVLVAGSAVFRGGSVSNPAPYGENIRAIRAAAEGVYV
>JAN Jann|:751119-751799 Ribulose-phosphate 3-epimerase; 
MPFDRSIKIAPSILAADFANFGAEVRAVEDQGADWIHIDVMDGHFVPNLTFGPPMVKALR
PHVKTVMDVHLMISPVDAYIDAYADAGADVLTAHVEAGPHIHRTLQAIRGAGMKAGVALN
PGTPASAVAEVLDLCDLVCVMTVNPGFGGQSFIDMTGKIAELRTMIGDREVHIEIDGGVD
AKTAPLVARAGADVLVAGSAVFRGGSVEDPAPYGENIRTIRASVDV
>OAN OA307|:4874647-4875477 ribulose-phosphate 3-epimerase; [G] COG0036 Pentose-5-phosphate-3-epimerase
MGSNYHAVGWIARRIAFGLKNGDWRQIGPVTTPALRDSHCAKQRGADMPFDRSIKIAPSI
LSADFANLGAEIQAIEAQGADWIHVDPMDGHFVPNLTIGPNVVAAIRPHVTTFMDVHLMI
SPADPYIGAFAKAGSDMITVHAEAGPHLHRSLQSVRAEGKMAGVALNMTTPLDHVVDILD
DIDMILIMTINPGFGGQKFTHAMIDKVARCRAMIGDRPIHIQVDGGIDSTTAPLVAKAGA
NVLVAGSAVFRGGSVAQPDVYGDNIRAIRDAAQSVL
>OBA |:c2269360-2270049 Pentose-5-phosphate-3-epimerase; COG0036 Pentose-5-phosphate-3-epimerase
MSFDRNLKIAPSILSADFANFGAEIDAVEAQGADWIHVDVMDGHFVPNLTFGPPLVKAIR
KHVRTVMDVHLMIAPVDPYIEAFADAGADVLTAHVEAGPHIHRTLQAIKGAGMKAGVALN
PATPAEAVRHLLDLTDLVCVMTVNPGFGGQSFIHSQIDKVRQLREMIGDRPIHIEIDGGI
TPATAPLMREVGADVLVAGSAVFKGGSVDDPAPYGANIRAIRTSCDTLV
>OIN |:478738-479427 ribulose-phosphate 3-epimerase; COG0036 Pentose-5-phosphate-3-epimerase
MTFDRSIKIAPSILAADFANFGAECEAIEAQGADWVHVDVMDGHFVPNITFGPAMCAAIR
PHIKGVMDVHLMISPVDPYIDAFAKAGADVITAHVEAGPHIHRTLQAIRGAGVKAGVALN
PGTPASAVADILDMTDLICVMTVNPGFGGQKFIDMTAKIRTLREMIGDRPIHIEIDGGVD
PKTAPLVAQAGADVLVAGSAAFKGGSVSNPAPYGENIRAIRAAAEGTYA
>RHB RB2654|:2661813-2662508 ribulose-phosphate 3-epimerase; COG0036 Pentose-5-phosphate-3-epimerase
MTFDRSIKIAPSILSADFANFGEEIRAIEAQGADWVHVDVMDGHFVPNLTFGPPAVKAFR
PHVKTVMDVHLMIAPVDPYIDAYAEAGADILTAHIEAGPHTHRTLQAIRGAGMKAGVALN
PGTPADAVEHLLDLTDLICVMTVNPGFGGQKFIDMTAKVRRLREMIGDRPVHIEIDGGVD
PTTAPLVVEAGADALVAGSAVFKGGSVGNPDVYGDNIRAIRAAAEGARKAA
>RCC RCCS2|:c1236421-1237104 ribulose-5-phosphate 3-epimerase; COG0036 Pentose-5-phosphate-3-epimerase
MSFDRSIKIAPSILSADFANFGAECEAIEAQGADWVHVDVMDGHFVPNITFGPATCAAIR
PHIKGVMDVHLMIAPVDPYIEGFAKAGADVITAHVEAGPHIHRTLQAIRGAGAKAGVALN
PGTPAASVEMLLDMVDLVCVMTVNPGFGGQKFIYSQIEKVRELRAMIGDRPIHIEIDGGV
DPATAPLVAAAGADVLVAGSAVFRGGSVTDPAPYGDNIRAIRAAAAV
>RDE RD1|:c1056551-1057243 ribulose-5-phosphate 3-epimerase; 
MALNRSFKIAPSILSADFANFGAECEAIEAQGADWVHVDVMDGHFVPNITFGPSTCAAIR
PHIKTVMDVHLMIAPVDPYIDAFAKAGADVITAHVEAGPHIHRTMQAIRAAGAKAGVALN
PGTPASSVEYLLDMVDLVCVMTVNPGFGGQKFIHSQVEKVRQLRAMIGDRPIHIEIDGGV
DPTTAPLVAAAGADVLVAGSAVFRGGSVSNPAPYGANIKAIRDAVLSTTV
>PGA RGBS107|:c2975774-2976463 Ribulose-phosphate 3-epimerase; COG0036 Pentose-5-phosphate-3-epimerase
MSFDRSIKIAPSILSADFANFGQEIQAIESQGADWVHIDVMDGHFVPNLTFGPMAVKAFR
PHVKTVMDVHLMIAPVDPYIDAYADAGADVLTAHVEAGPHIHRTLQAIRAAGMKAGVALN
PGTPAEAVAHLLDLTDLICVMTVNPGFGGQKFIDMTSKVRSLRAMIGDRPVHIEIDGGVD
PKTAPLVAEAGADVLVAGSAVFKGGSVDTPEVYGENIRNIRAAASGVWA
>RLO RLO149|:c1413574-1414266 ribulose-5-phosphate 3-epimerase; COG0036 Pentose-5-phosphate-3-epimerase
MALNRSLKIAPSILSADFANFGAECEAIEAQGADWVHVDVMDGHFVPNITFGPSTCAAIR
PHIKTVMDVHLMIAPVDPYIDAFAKAGADVITAHVEAGPHIHRTMQAIRAAGAKAGVALN
PGTPASSVEYLLDMVDLVCVMTVNPGFGGQKFIHSQVEKVRQLRAMIGDRPIHIEIDGGV
DPATAPLVVAAGADVLVAGSAVFRGGSVSKPAPYGANIKAIRDAVLSTTV
>ROS ROS217|:c1424332-1425033 Pentose-5-phosphate-3-epimerase; COG0036 Pentose-5-phosphate-3-epimerase
MSLNRSIKIAPSILSADFANFGAEIRAIEAEGCDWVHVDVMDGHFVPNLTFGPPLCAAIR
PHIKTVMDVHLMISPVDPYIDAFAQAGADILTAHLEAGPHIHRTLQAIRGAGCKAGLALN
PGTGIDAVDHLLDMVDLICVMTVNPGFGGQKFIHSQIDKVKRLRAMIGDRPIHIEIDGGI
TTETAPLMAAAGADVLVAGSAVFKGGSVDNPAVYGENIRAIRRAAEAATGAMA
>RGR RR11|:2257272-2257961 ribulose-phosphate 3-epimerase; [G] COG0036 Pentose-5-phosphate-3-epimerase
MSFDRQIKIAPSILSADFANFGQEIQAIEAQGADWVHVDVMDGHFVPNLTFGPMAVKAFR
PHVKTVMDVHLMIAPVDPYIDAYADAGADVLTAHVEAGPHIHRTLQAIRGAGMKAGVALN
PGTPAEAVAHLLDLTDLICVMTVNPGFGGQKFIDMTGKIRALRDMIGDRPIHIEIDGGVD
PKTAPLVAEAGADVLVAGSAVFKGGSVDNPEAYGENIRNIRAAANGVWA
>LVE SKA53|:c1965645-1966328 Pentose-5-phosphate-3-epimerase; COG0036 Pentose-5-phosphate-3-epimerase
MSFDRSIKIAPSILSADFANFGAECRAIEAQGADWVHVDVMDGHFVPNITFGPATCAAIR
PHIKGVMDVHLMIAPVDPYIEAFAKAGADIITAHVEAGPHIHRTMQAIRGAGAKAGVALN
PATPAAAVEYLLDMVDLVCVMTVNPGFGGQKFIHSQVEKVRQLRAMIGDRPIHIEIDGGV
DPLTAPLVAAAGADVLVAGSAVFRGGSVSDPAPYGANIRAIRDAAKA
>SPO DSS3|:c812452-813141 ribulose-phosphate 3-epimerase; identified by match to protein family HMM PF00834; match to protein family HMM TIGR01163
MSFDRKIKIAPSILSADFANFGAEIRAIEAEGADWVHVDVMDGHFVPNLTFGPMAVKAFR
PYVKTVMDVHLMIAPVDPYIDAYADAGADVLTAHIEAGPHIHRTLQAIRGAGMKAGVALN
PGTPAESVAHLLDLTDLICVMTVNPGFGGQKFIDMTAKIARLRQMIGDRPVHIEIDGGVD
PKTAPLVAQAGADVLVAGSAVFRGGSVDNPGVYGQNIAEIRAAAEGVWA
>SSE SSE37|:2285247-2285939 ribulose-phosphate 3-epimerase; COG0036 Pentose-5-phosphate-3-epimerase
MPFDRSVKIAPSILSADFADFGREIQAIEAQGADWIHVDVMDGHFVPNLTFGPPAVKAFR
KHVKTVMDVHLMIAPVDPYIDAYAEAGADILTAHVEAGPHTHRTLQAIRAAGMKAGVALN
PGTPAQAVEHLLDLADLVCVMTVNPGFGGQKFIDMTGKVRALRAMIGDRPVHIEIDGGVT
PETAPLVVEAGADVLVAGSAVFKGGSVDNPAPYGENIRAIRASVAGAAAA
>SIL TM1040|:3970075-3970755 ribulose-5-phosphate 3-epimerase; 
MSFDRSIKIAPSILSADFANFGQEIQAIEAQGADWVHVDVMDGHFVPNLTFGPAAVKAFR
PHVKTVMDVHLMIAPVDPYIDAYADAGADVLTAHVEAGPHIHRTLQAIRAAGMKAGVALN
PGTPAEAVAHLLDLTDLICVMTVNPGFGGQKFIDMTAKIRSLREMIGDRPVHIEIDGGVD
PTTAPLVVEAGADVLVAGSAVFRGGSVEAPEVYGENIRKIRAAANA
>[Caulobacter sp. K31] >gi|167351165|gb|ABZ73900.1| Ribulose-phosphate 3-epimerase [Caulobacter sp. K31]
MRMTAPLIAPSILASDFAKLGEEVAAIEAAGADWVHVDVMDGHFVPNITLGPDIVKAIRP
HAKIPFDVHLMISPADPYLEAFRAAGADLISIHPEAGPHLHRSLKRIRELGAKAGVVFNP
STSIDHVEWILEDVDLLLVMSVNPGFGGQSFIPGQLRKVEALRKMVDQRGLDIIIEVDGG
VTPATAPQCVAAGATALVAGSAVFKGGPDAYAANIRALKGG
>[Bacillus thuringiensis serovar tochigiensis BGSC 4Y1] >gi|229157436|ref|ZP_04285514.1| Ribulose-phosphate 3-epimerase [Bacillus cereus ATCC 4342] >gi|228626163|gb|EEK82912.1| Ribulose-phosphate 3-epimerase [Bacillus cereus ATCC 4342] >gi|228772781|gb|EEM21221.1| Ribulose-phosphate 3-epimerase [Bacillus thuringiensis serovar tochigiensis BGSC 4Y1]
MIKIAPSILSADFSKLGEEIKDVEKGGADYIHVDVMDGHFVPNITIGPLIVEAIRPITSL
PLDVHLMIQNPDNYIPTFAKAGADIITVHVEACPHLHRTIQLIKSHGIKAGVVLNPHTPV
SMIEHVLEDIDMVLLMTVNPGFGGQKFIHSVLPKIKQVAEMVKERNLEVEIEVDGGVNPE
TARLCVEAGANVLVAGSAVYNQKDRGEAIRVIRG
>[Synechococcus sp. PCC 7002] >gi|169884621|gb|ACA98334.1| ribulose-phosphate 3-epimerase [Synechococcus sp. PCC 7002]
MTDKKIVVSPSILSADFSRLGEEIKAVDEAGADWIHVDVMDGRFVPNITIGPLIVEAIRP
YTKKPLDVHLMIVEPEKYVANFAKAGADIISVHAEHNASPHLHRTLCQIRELGKKSGVVL
NPSTPLDIIEHVLDVCDLILIMSVNPGFGGQSFIPSMVNKIEKLRAMCDERGLDPWIEVD
GGIKPANAWQVIDAGANAIVAGSAVFKAPSYAEAIEGIRNSKKSEAVAA
>Streptococcus sp. 2_1_36FAA] >gi|262262289|gb|EEY80986.1| ribulose-phosphate 3-epimerase [Streptococcus sp. 2_1_36FAA]
MTQFKISPSILSADYANFESELKRLEAAGADYAHIDVMDGHFVPNITFGAGVVASMRPHS
KLVFDCHLMVTNPEKHIEDFVRAGADIITIHVEATPHIHGALQQIRAAGVKAGVVINPGT
PVQAIKHVLGLVDQVLVMTVNPGFGGQAFLPETLVKVSELASLREQEQLQFDIEVDGGID
NQTIKLAKEAGANVFVAGSYVFKGDVDHQVQTLKEALHD
>Burkholderia sp. H160] >gi|209498285|gb|EDZ98421.1| Ribulose-phosphate 3-epimerase [Burkholderia sp. H160]
MREFLIAPSLLSADFARLADEIRDVTAAGADWIHLDVMDNHYVPNLTVGPLVCSAIRPYT
SLPFDVHLMTTPVDPLVTAFAEAGANLISFHPEATLHVHRTIELIRSHGARAGLALNPAT
PLAVLDHVLEMLDVVLVMSVNPGFGGQAFIAETLDKLRLLRERVDTTMQRTGRPLLIEVD
GGLKASNIARVATAGADVFVAGSAVFGASDRAQAIRAMRGELATVDEPVRVAAMH
>[Gluconacetobacter diazotrophicus PAl 5] >gi|161786742|emb|CAP56325.1| Ribulose-phosphate 3-epimerase [Gluconacetobacter diazotrophicus PAl 5]
MRRRHATACTRHVIYCYTVPMPAHFPPLVAPSVLSADFSRMADEVSAVERAGADWLHLDV
MDGHFVPNLSFGAQLIKALRPQSSLVFDVHLMMAPVDPYLEMFAQAGADHIHVHIEAGPH
THRTLQHIRSLGVKPGVAICPATPPEAVAEVLDLVDVILVMTVNPGFGGQKFLTSQLGKI
RTLRRLADATGRDIRIGVDGGVDVETAALATEAGADMLVAGTSVYGQPDYGRAISALREA
GRRPA
>Listeria welshimeri serovar 6b str. SLCC5334] >gi|116742131|emb|CAK21255.1| rpe [Listeria welshimeri serovar 6b str. SLCC5334]
MGKIAPSILSADFANLARDIKEVENCGADYIHIDVMDGHFVPNITFGPAVVKAIRPETKL
PLDVHLMIENPDTYIPEFAKAGADYITVHVEACTHLHRTLQLIRSYGVKAGAVLNPATPI
DVLQHVLNELDMVLFMTVNPGFGGQKFIPEVLEKISAFKKIVDEKGLDIEIEVDGGVDHE
TAKLCRDAGANVFVAGSYIYGNKNRQTPIDKLRAIVGE
>Clostridium hiranonis DSM 13275] >gi|210154237|gb|EEA85243.1| hypothetical protein CLOHIR_01101 [Clostridium hiranonis DSM 13275]
MVKLAPSILSADFARLLEDVKKVEKAGCEYLHIDVMDGHFVPNITLGPGIVKSLRKDVNM
VFDAHLMIENPDNYIEEFVKAGCDIITVHVEACTHLHRTIQNIKSHGIKAGVVLNPATSL
DTIKYVLDDVDMVLLMSVNPGFGGQSYIPCVTEKIRELRKMIDERGLNVEIEVDGGVKPS
NIKEVVEAGADVCVAGSAIFGKDDIDAAVRELRESAK
>Ralstonia eutropha H16] >gi|729235|sp|P40117.1|RPEC_RALEH RecName: Full=Ribulose-phosphate 3-epimerase, chromosomal; AltName: Full=Pentose-5-phosphate 3-epimerase; Short=PPE; AltName: Full=R5P3E >gi|304019|gb|AAA21962.1| D-ribulose-5-phosphate 3 epimerase [Ralstonia eutropha H16] >gi|113529833|emb|CAJ96180.1| Ribulose-phosphate 3-epimerase [Ralstonia eutropha H16]
MHATELNTGHGSQRAIRLAPSILSADFARLGEEVCAIEAGGADLVHFDVMDNHYVPNLTI
GPLVCEAIRPLVSIPIDVHLMVEPVDALIPLFAKAGANIISFHPEASRHVDRTIGLIRDH
GCKAGLVLNPATPLGWLDHTLDQLDLVLLMSVNPGFGGQAFIPGVLDKVRQARARIDRQV
DAGGRPVWLEIDGGVKADNIAAIARAGADTFVAGSAVFGAPDADGGYSSILYRLREAATV
T
>Thermoanaerobacter pseudethanolicus ATCC 33223] >gi|167040384|ref|YP_001663369.1| ribulose-phosphate 3-epimerase [Thermoanaerobacter sp. X514] >gi|241902997|ref|ZP_04787726.1| Ribulose-phosphate 3-epimerase [Thermoanaerobacter brockii subsp. finnii Ako-1] >gi|242257052|ref|ZP_04801929.1| Ribulose-phosphate 3-epimerase [Thermoanaerobacter sp. X513] >gi|256400192|ref|ZP_05467747.1| ribulose-phosphate 3-epimerase [Thermoanaerobacter sp. X561] >gi|256752278|ref|ZP_05493141.1| ribulose-phosphate 3-epimerase [Thermoanaerobacter ethanolicus CCSD1] >gi|166854624|gb|ABY93033.1| Ribulose-phosphate 3-epimerase [Thermoanaerobacter sp. X514] >gi|166856557|gb|ABY94965.1| Ribulose-phosphate 3-epimerase [Thermoanaerobacter pseudethanolicus ATCC 33223] >gi|241884589|gb|EER83882.1| Ribulose-phosphate 3-epimerase [Thermoanaerobacter brockii subsp. finnii Ako-1] >gi|242231451|gb|EES33785.1| Ribulose-phosphate 3-epimerase [Thermoanaerobacter sp. X513] >gi|256383603|gb|EEU11774.1| ribulose-phosphate 3-epimerase [Thermoanaerobacter sp. X561] >gi|256748846|gb|EEU61887.1| ribulose-phosphate 3-epimerase [Thermoanaerobacter ethanolicus CCSD1]
MKIAPSILSANFANLLEDIKKIEKDADLLHIDVMDGHFVPNITIGPVVVKSLRKFFSLPF
DVHLMIENPDLYIEEFANSGADIITVHQEACIHLHRTIQKIKGYGKKAGVSLNPATPLET
LKYILQDVDMILIMTVNPGFGGQKFIDSMLKKIEELKKMREDLGLNFEIEVDGGINLYNV
KEVVEAGADIIVAGSAIFESSNPAQTIKEFRKAVEK
>Nostoc punctiforme PCC 73102] >gi|186464429|gb|ACC80230.1| ribulose-phosphate 3-epimerase [Nostoc punctiforme PCC 73102]
MTQNLSQKPIVISPSILSADFSRLGDEIRAVDAAGADWIHVDVMDGRFVPNITIGPLIVE
AIRPVTTKPLDVHLMIVEPEKYVEGFAKAGADIISVHCEHNASPHLHRTLGQIKELGKKA
GVVLNPGSPLELIEYVLDLCDLVLIMSVNPGFGGQSFIPGVLPKIRKLRQMCDERGLDPW
IEVDGGLKANNTWQVLEAGANAIVAGSAVFNAKDYAEAITSIRNSKRPTPELAKV
>Geobacter sp. M18] >gi|254983735|gb|EET34732.1| Ribulose-phosphate 3-epimerase [Geobacter sp. M18]
MKKIAPSILSADFARLGEEIRAIEAAGADYVHIDVMDGQFVPNITIGPLIVEAARRVTTL
PLDVHLMIADPDRYIPDFAKAGSDIIVVHAEATNHLHRTIQLIRSLGKKAGVSLNPATPL
SALDYVMEELDLILLMTVNPGFGGQSFIEACIPKIQALRATMDRRGVEAELEVDGGVKID
NIARIAHAGADVFVAGSAVFNSPDYAATIAELKRRAKEPVL
