# Supplementary material for: Phylogenomic Analysis of Marine Roseobacters
Source: PLoS One. 2010 Jul 15;5(7):e11604. doi: 10.1371/journal.pone.0011604 (PMC2904699; doi:10.1371/journal.pone.0011604)
Supplement: File S2 — Tree topologies with the extended data. The multi-documents have been combined into a single ZIP-formatted file. The trees should be considered unrooted. The tree topologies were calculated in PhyML as described in Methods. Numbers refer to bootstrap values. The tree topology (separate pdf) shows that Roseobacter bacteria form a monophyletic group and was deposited in a document named “high bootstrap”. The other organisms embedded within the Roseobacter clade, or Roseobacter bacteria embedded within other phyla are shown in red (deposited in a document named “inter-phylum”). Individual file name corresponds to gene family code listed in Table S1. The non Roseobacter organism taxonomic name is detailed in the amino acid fasta of the sequences (a document named “sequences”). (4.62 MB ZIP) [file pone.0011604.s008.zip › sequences/ort182.fasta]

>DSH Dshi|:3146734-3147306 Phosphoglycerate mutase; PFAM: Phosphoglycerate mutase KEGG: sil:SPO0404 phosphoglycerate mutase family protein
MTQDWYWVRHGPTHAKGMVGWTDLPADLGDTAALARLATYLPAAARVVSSDLTRAATTAD
AIAAGRLRLPHAPALREMHFGAWEMRHHAEIEAEDRDRIFAFWDQPGDVAPPGGESWNTL
RTRVDGWVDAQATPGPLVAVAHFGVILTQVQRALGVTAREAFAHKIDNLSVTHLRRTGTA
WQVETINHLP
>SUL EE36|:c1207042-1207623 phosphoglycerate mutase family protein; COG0406 Fructose-2,6-bisphosphatase
MTIWHWVRHGPTHEKNFVGWRDVPADLSDVAQLGRLNAHLPQRAVLVSSDLIRASATADT
LASASRLRLPHDRDLRELDFGLWDGMHARDVSQSHPELSRAYWTNPGDIAAPEGESWNDA
ARRINAAVDRITQAHPNTDIIAVAHFGVILTQVQRALGVDAHAAMAHKIDNLSVTDIHIT
PQGWDIGTINHQV
>JAN Jann|:c860311-860883 Phosphoglycerate mutase; 
MSRLFLIRHGPTHQTVFTGWRDVPADLSDTAAVARMRDHLPLGVPIISSDLIRCVATADA
IAGGRLRLPHDRDLREFDFGAWDGLGFEEVGNRDPVLSRAFWDDPGDVTPPGGESWNDVA
TRVSAAITRHMAAHGDLIVVAHFGAILCQIGMLTGQTPKQIIAQKIDPLSVSEMRFNGTA
WTLASVNHCP
>OAN OA307|:3234001-3234576 phosphoglycerate mutase family protein, putative; [G] COG0406 Fructose-2,6-bisphosphatase
MTIIYWVRHAPTHEQAFVGHRDVPADLSDTAQIARLDAMLPHDALVVSSDLSRCVDTATA
IQGSRTRLPHRIGLREFDFGAWDGLHFSEVAEKWPDLSREYWENPGDIAPPRGESWNIAA
ARVTADIVAVTAQNPRRDIIAVAHFGAILSQVAQAAGISPYRALSHRIDNYSVTEIQMLP
AWGVARINHIP
>OBA |:1538681-1539259 phosphoglycerate mutase family protein; COG0406 Fructose-2,6-bisphosphatase
MTRFHMVRHGPTHEKTFVGWRDVPADLSDLAALARLDAGLPADALVISSDLGRAVRTADA
IAGSRRRLPHDRDLREFDFGDWDGRHHSEASQSHPDLSRAFWERPGDLAAPNGESWNAVA
RRVAAVFDRLHRAHPGADIVVVGHFGMILTQLGIARQQEPVLTLGQKIDNLSVTSIRRLA
NGWDVDLINHIY
>OIN |:780154-780735 phosphoglycerate mutase, putative; COG0406 Fructose-2,6-bisphosphatase
MTTWHWVRHGPTHEKNFVGWRDVPADLSDAPRLARLNLHLPDDALLISSDLIRAVHTADA
LALPTRRRLPHDPNLRELHFGAWDGMHFSDVAARDPDLSRAYWETPGDVVAPGGESWNQT
KARVDRVVARINEAHPQAHVIAVAHFGVILTQVQQAQGSGPLEAMAYKIDNLSVTHLAHE
SGTWQINEINRTP
>RHB RB2654|:1792283-1792855 phosphoglycerate mutase family protein; COG0406 Fructose-2,6-bisphosphatase
MTRFWWVRHGPTHRKGMVGWSDVAADLSDTAAIARLHDHLPDAPVISSDLIRCVTTADAI
QKDRPRLPHDAGLRELNFGAWELKTAAEIEASHPEAIRNFWDRPDLNAAPGGESWTDMTT
RVGRAVDRLIETQTGDVIVVAHFGAILGQVQRALACPVSEVLGHKIDNLSVTRLAFDGRR
WHAEAINHIP
>RCC RCCS2|:c2566372-2566926 Phosphoglycerate mutase; COG0406 Fructose-2,6-bisphosphatase
MVRHGPTHAKSMVGWSDIPADLSDKDAIGRLRAFLPDAPVVSSDLIRASATADILTPAIR
LPHDKNLREINFGNWELRTFSEVEAEDPVRIRAYWETPGHIAPPNGESWNAVRRRVDDAI
DGYLGEGHTDLIVVAHFGVILTQVQRALGIGAYEAFSHRIDNLSVTVLDTGDTNWTAEHI
NHNP
>RDE RD1|:c1159472-1160053 phosphoglycerate mutase, putative; 
MTVWHWVRHGPTHARSFVGWRDVPADLSDTAQIARLRAHLPSDAVLVSSDLARARDTAHA
LQTPAHHRLPHDPHLREMHFGIWDGMHFEDIAARDPDLSRTFWENPGHVTAPGGESWNTA
AARVQSAVTRISNAYPGRDIIAVAHFGVILTQVQRALQISAYDTLSHRIDNFSVTKINWT
CDTDPVPYINHLP
>PGA RGBS107|:827373-827978 phosphoglycerate mutase family protein; COG0406 Fructose-2,6-bisphosphatase
MSNDAITRLFLVRHGPTHAKSMVGWSDLPADLSDTGALDRLHGYLPAEALVVSSDLSRAR
DTATAIGRDRQRLEDHPDLREIHFGAWELRSWREIDAEDPDRIRAYWETPGDVTPPGGES
WNQVCARVNGAINGLIDTHRGRNLIVVGHFGQILTQIQRAERLTAEEAFSHRIDNLSVTE
LTHRGADWEQGWGCGKINHIP
>RLO RLO149|:3901476-3902057 phosphoglycerate mutase, putative; COG0406 Fructose-2,6-bisphosphatase
MTTWHWVRHGPTHAKSFVGWRDVPADLSDSDQIARLRAHLPSDAVLVSSDLARARDTAHA
LQATSHHRLPHDPHLREMHFGIWDGMHFDDVAARDPDLSRNFWENPGHITAPGGESWNDA
AARVHGAVARISNAYPGRDIIAVAHFGVILTQLQHALQISAYETLSHKIDNFSVTKINRA
CKTDPVPYINHLP
>ROS ROS217|:2812506-2813030 phosphoglycerate mutase family protein; COG0406 Fructose-2,6-bisphosphatase
MVGWSDIPADLSDEARLARLADHLPGNALLISSDLSRARATADAIIGARERLPDDRDLRE
IHFGAWEMQAFEAVSDQKLLRAFWEMPGDIRPPGGESWHEIALRVALATNRLRSTYPGRD
IVLVAHMGVILTQVQAALGISAYEAFAHRIDNLSVTELHWAGQGWKMQAINHLP
>RGR RR11|:1910853-1911257 phosphoglycerate mutase family protein; [G] COG0406 Fructose-2,6-bisphosphatase
MSESDLTRLFLIRHGPTHAKTMVGWSDLPADLSDTAALARLHDYLPQEAVVVSSDLSRAR
DTASAIGGTRERLADHRDLREIHFGAWELRSWAEIDAESPDHIRAYWETPGDVRPPGGES
WNEVCARVDRAIMR
>LVE SKA53|:c2933899-2934477 phosphoglycerate mutase family protein; COG0406 Fructose-2,6-bisphosphatase
MTQLWWVRHAPTHEKSFVGWRDVPADLSDTAMIGRVADHLPAGAVIVASDLQRASTTADA
IGGARHRLPDMPALREMDFGIWDGMDWRDVAARDPDLSRRFWEQPGDLRAPDGESWNDVS
ARVARAVDDLTLRFAGRDIVLVAHMGVIMTQIQRASGSTAYQALGHQIDNLSVTRMARNG
AGWTLGAVNHLP
>SPO DSS3|:c417186-417764 phosphoglycerate mutase family protein; identified by match to protein family HMM PF00300
MTRLHLVRHGPTHAKSMVGWSDLPADLSDTGFLTRLAAHLPPQALVVSSDLRRAADTASA
IQGDRTRLPHRAALREIHFGAWELRRFAEIEAEDPEHIRAYWETPGDVRPPGGESWNEVC
ARVDAEIDALIAAHPGADLIVVGHFGMILTQVQRALRLEADQAFAHRIDNLSVTEITRLP
QGWEVGRINHLV
>SSE SSE37|:c2521214-2521831 Fructose-2,6-bisphosphatase; COG0406 Fructose-2,6-bisphosphatase
MESGNPGDCQGMGEERPELVLIRHAPVAEPGVLNGRRDVAARLSPDAIHALRQGAGRVAK
VVVSPALRCRQTAKALWPDAEPTEDARLWEQDFGDFEGRALQHLPDLGEISPDALAAHRW
PGGESFADVCSRAAPALQDAAGMARDHGAPVAVVAHAGVIRAALALVTGHVPGALAFEIA
PLSVTRLGVWRGAPVSVRSVNRVFA
>SIL TM1040|:c472051-472632 Phosphoglycerate mutase; 
MITRFHMIRHGPTHAKSMVGWSDLPADLSDAAMLSRLSRALPDTAVVISSDLSRAVATAD
AIQGSRTRLPHTSDLREIHFGDWELRRWSEIDAEDPDHIRAFWEKPGDVAPPNGESWNRL
MQRVSRQFDRLAETYRGQDVVVVGHFGQILCQVQRALGLTATEAFAHKIDNLSLSRIDHE
STGWSAGAINQIL
