# Supplementary material for: Phylogenomic Analysis of Marine Roseobacters
Source: PLoS One. 2010 Jul 15;5(7):e11604. doi: 10.1371/journal.pone.0011604 (PMC2904699; doi:10.1371/journal.pone.0011604)
Supplement: File S2 — Tree topologies with the extended data. The multi-documents have been combined into a single ZIP-formatted file. The trees should be considered unrooted. The tree topologies were calculated in PhyML as described in Methods. Numbers refer to bootstrap values. The tree topology (separate pdf) shows that Roseobacter bacteria form a monophyletic group and was deposited in a document named “high bootstrap”. The other organisms embedded within the Roseobacter clade, or Roseobacter bacteria embedded within other phyla are shown in red (deposited in a document named “inter-phylum”). Individual file name corresponds to gene family code listed in Table S1. The non Roseobacter organism taxonomic name is detailed in the amino acid fasta of the sequences (a document named “sequences”). (4.62 MB ZIP) [file pone.0011604.s008.zip › sequences/ort19.fasta]

>DSH Dshi|:c3687404-3687661 glutaredoxin 3; TIGRFAM: glutaredoxin 3 PFAM: glutaredoxin KEGG: sil:SPO0070 glutaredoxin
MQPVEIYTSPLCGYCHAAKKLLSQKGVSFAETDVWRAPQKKPEMIERAGGRTSVPQIFIG
ATHVGGCDELYALERAGKLDALLAG
>SUL EE36|:933025-933282 glutaredoxin; COG0695 Glutaredoxin and related proteins
MQPVEIYTSPLCGFCHAAKRLLNEKGVSFAEVDVLAQPERKSEMIERANGGRTVPQIFIG
DTHVGGCDDLYALERAGKLDALLAS
>JAN Jann|:303701-303961 Glutaredoxin, GrxC; 
MAIVTLYTSPLCGFCHAAKRMLTDKGVSYAEIDVAADPSKRQEMMSRANGRHTVPQIFIG
DAHVGGYDDMAALERTGKLDPMLSAD
>OAN OA307|:c4001260-4001517 glutaredoxin 3; [O] COG0695 Glutaredoxin and related proteins
MATVEIYTTTICGYCHRAKQLLSSKGISFAEVDVMSDPSRRTEMTQRANGGRTVPQIFIG
GKHIGGSDELSALERAGKLDMLLKQ
>OBA |:c2519844-2520098 glutaredoxin; COG0695 Glutaredoxin and related proteins
MKPVEIYTTPICGFCSAAKRLLDGKGVDYREIDVMRDREKKQEMMQRAGRHTVPQIFIDG
QHVGGCDELYELERAGKLDPMLTA
>OIN |:c1160840-1161100 Glutaredoxin, GrxC; COG0695 Glutaredoxin and related proteins
MQPVEIYTSPLCGFCHSAKRLLTQKGAAFDEVDVLSEPERKKEMIQRAGGARTVPQIFIG
DVHVGGCDELYALDRAGKLDALLQDT
>RHB RB2654|:2708636-2708890 glutaredoxin; COG0695 Glutaredoxin and related proteins
MQPVTIYTTPFCGFCHAAKRLLTSKGVAFDEIDVSVDPALRQDMMAKAGRHTVPQIWVGE
THVGGFDDLNALERSGKLDPLLAA
>RCC RCCS2|:1865234-1865443 Glutaredoxin, GrxC; COG0695 Glutaredoxin and related proteins
MAKRLLNSKDISYAEVNISAQPERRAEMIQRANGGSTVPQIFVDGTHVGGCDDLFALERG
GKLDALLAA
>RDE RD1|:c388290-388547 glutaredoxin 3; 
MKNVEIYTSPLCGFCHAAKRLLSQKGIDFAEVDVLADPDRKPEMVQRAKGSRTVPQIFVG
DVHVGGCDDLYALERAGKLDQLLAA
>PGA RGBS107|:c1932464-1932721 Glutaredoxin, GrxC; COG0695 Glutaredoxin and related proteins
MKPVEIYTSPLCGFCHAAKRLLTQKGVSFDEIDVLANPDRKAEMIERANGGRTVPQIFVG
ETHVGGCDDLYALDRSGKLDPLLAA
>RLO RLO149|:1684887-1685144 glutaredoxin 3; COG0695 Glutaredoxin and related proteins
MKNVEIYTSPLCGFCHAAKRLLSQKGITFAEVDVLADPGRKPEMVQRANGSRTVPQIFVG
DLHVGGCDDLYALERAGKLDQLLAA
>ROS ROS217|:1931664-1931921 glutaredoxin; COG0695 Glutaredoxin and related proteins
MQPVEIYTSPLCGFCHSAKRLLQKKGVNFSEINVLAQPARKSEMLKRANGRHTVPQIFIG
STHVGGCDELYALDQAGKLDVLLRG
>RGR RR11|:2798666-2798923 glutaredoxin 3; [O] COG0278 Glutaredoxin-related protein
MKPVEIYTSPLCGFCHAAKRLLKQKGVEFSEVDVLANPGRKAEMIERANGGRTVPQIFIG
DTHVGGCDDLYALDRSGKLDPLLAA
>LVE SKA53|:c2340120-2340377 glutaredoxin; COG0695 Glutaredoxin and related proteins
MQTIEIYTKPTCGFCHMAKRVLTAKGVSFTEVNITAQPEKRAEMIQRAKGGSTVPQIFIG
GKHIGGCDDLMALDRQGKLDGLLSA
>SPO DSS3|:c72385-72645 glutaredoxin; identified by match to protein family HMM PF00462; match to protein family HMM TIGR02181
MKPVEIYTSPLCGYCHAAKRLLDQKGIAFTEIDVLTNPKRKPEMIQRAGGRRTVPQIFID
GQHVGGCDDLYALEQDGKLDPMLASR
>SSE SSE37|:c3470188-3470445 Glutaredoxin, GrxC; COG0695 Glutaredoxin and related proteins
MQNVEIYSSPLCGYCHAAKRLLTSKGVAFHEINVLEEPARRSEMMDRAHGRHTVPQIFVG
DTHVGGYDDLAALEREGKLDPLLAG
>SIL TM1040|:3071890-3072147 Glutaredoxin GrxC; 
MKPVEIYTSPLCGFCHAAKRLLNQKGVSFSEVDVLANPDRKSEMIQRANGGRTVPQIFVG
DIHVGGCDELHALDRAGKLDSLLAS
>Xanthobacter 
MKPIEIYTKSWCPYCHSAKELLRRKGLTFTEIDVTTDKDGQEEMTRRAGGRTSVPQIFIG
ETHVGGCDDLYALEDAGRLDQLAA
>Pseudomonas
MKPVIVYSSDYCPYCMRAKYLLESKGVAFEEIKVDGKPQVRAEMSQKAGRTSVPQIWIGS
THVGGCDDLYALERAGKLDALLAA
>Methylobacterium 
MQPVTIYTTAWCPYCSAAKSLLKEKGAAFQEIDVERVQGARTAMVERAGGRTSVPQIFIG
ATHVGGCDDLYALDRAGKLDPLLKDTADA
