# Supplementary material for: Phylogenomic Analysis of Marine Roseobacters
Source: PLoS One. 2010 Jul 15;5(7):e11604. doi: 10.1371/journal.pone.0011604 (PMC2904699; doi:10.1371/journal.pone.0011604)
Supplement: File S2 — Tree topologies with the extended data. The multi-documents have been combined into a single ZIP-formatted file. The trees should be considered unrooted. The tree topologies were calculated in PhyML as described in Methods. Numbers refer to bootstrap values. The tree topology (separate pdf) shows that Roseobacter bacteria form a monophyletic group and was deposited in a document named “high bootstrap”. The other organisms embedded within the Roseobacter clade, or Roseobacter bacteria embedded within other phyla are shown in red (deposited in a document named “inter-phylum”). Individual file name corresponds to gene family code listed in Table S1. The non Roseobacter organism taxonomic name is detailed in the amino acid fasta of the sequences (a document named “sequences”). (4.62 MB ZIP) [file pone.0011604.s008.zip › sequences/ort193.fasta]

>DSH Dshi|:3128219-3129304 inner-membrane translocator; PFAM: inner-membrane translocator KEGG: rsh:Rsph17029_3241 inner-membrane translocator
MIRLEKRPNPSRLWTALTPVVAVVLTMIAGGILFAALGKDPFEALRTIFWDPLFSEQFAA
FSRPQLLIKAGPLILIAIGLSLGFRAGIWNIGAEGQYIMGALCGAGLGLAFYPTQSALIF
PAMVVAGALGGWAWAMIPAVLKIRFGTNEILVSLMLVYVAEALLASAALGILRSPEGGGF
PGSRNLSQIDAMANPELIAGTGMHWGVVTGFAAVIAAYVLLNRHILGYQIKLTGQAPRAA
RFAGVNPSMLVALCLGVSGALAGLAGLFEVTGPAGQISIDFNSGYGFTAIIVAFLGRLHP
VGILLAGLLMALTYIGGELAQFMLGIPAAAIQAFQGMLLFFLLGVDVLSNYRIRIGKGAP
A
>SUL EE36|:c1639977-1641059 sugar ABC transporter, permease protein; COG4603 ABC-type uncharacterized transport system, permease component
MMRLEKRPQASWAFSYATPVLAVIATMVFGGALFAVLGKDPVASIMTIFWEPLFGDFAFY
YRPQLLVKGAPLVLIAIGLSLGFKAGIWNIGAEGQYIMGAICGAGAGLAFYPAESVFIFP
VMVLAGALGGWVWAMIPAVLKVKFGTNEILVSLMLVYVAEQFLASVSLGLLKNPEGFGFP
GSRNLQQYASAHNGELIAGSGMHWGVVAALIAVIFAYVLLARHRLGFAIRVTGEAPRAAR
FSGVNPTRLVLFCMGMSGLLAGLAGMFEVAGPAGQITIDFNVGYGFTAIIVAFLGRLHPV
GILLAGGLMALTYIGGDIAQSQLGLPAAAIQVFQGMLLFFLLAFDLFTHYRLRLGRTEVA
>JAN Jann|:c887501-888586 inner-membrane translocator; 
MIRLEKRPTPSRAWSLATPVLAVFLTMIAGGLMFAALGQDPLEVIRVIFWDPLFHDRFAA
FSRPQLLVKAGPLILIAIGLSLGFRAGIWNIGAEGQYIIGALCGAAFGLAFWPSESPLIL
PGMIVAGLLGGMLWAMIPALLKVKANTNEILVSLLLVYVAEAILASAATNWLRNPDGQGF
PGSRNLARHAGTDNPELFDGTGIHLGVVAALIAVIAAYVLFQKHLLGYQIKLAGQAPRAA
RFAGVSPARMVVLCLGVSGALAGAAGLFEAAGPAGQITIDFNVGYGFTAIIVAFLGRLHP
VGILFAGLLMALTYIGGELAQLLLQVPAPAIQAFQGMLLFFLLALDVLSNYRIRIGRERV
A
>OAN OA307|:3132358-3133479 amino acid or sugar ABC transport systems, permease protein, putative; [R] COG4603 ABC-type uncharacterized transport system, permease component
MHNLYGNGSAGAVMIMLEKRPQPSQFWSLGAPIVAVILTMIFGAALFAALGKPPIEALGK
IFWEPLFGEFNFFYLPQLLIKGAPLVAIALGLSLGFKAGIWNIGAEGQYIIGALCGAGVA
LAFYPMEARWLIFPAMLVAGAFGGFAWAMIPGLLRVKFGTNEILVSLMLVYVAEQLLASM
ALGLMKNPEGMGFPGSRNLSQYSSASSWIDQSNGMHWGVVIALIGVIFAYILFARHILGF
QIKLAGQAPRAAAFSGVSPARLVLFCLGTSGALAGIAGLTEVAGPAGLVSIDFNVGYGFT
AIIVAFLGRLHPVGILFAGTLMALTYIGGDVAQSSLGLPGAAIQVFQGMLLFFLLGVDVL
TNYRVRIKQGSVA
>OBA |:1945949-1947031 sugar ABC transporter, permease protein; COG4603 ABC-type uncharacterized transport system, permease component
MVTLEKRPQPSRIVAWSTPFMAVLATMIAGGLLFAALGEDPLVAIRTIFWDPLFGQHAFF
YRPQLLVKGAPLILIAIGLSLGFRAGIWNIGAEGQYILGAICGAGMGLAFYPAEGWFIFP
LMVMAGALGGLVWAMIPGLLKVRFGTNEILVSLMLVYVAEQLLASMSLGLLKNPQGFGFP
GSRNLQQYPSAHNAELIAGTGMHWGVAAALIAVIFAYVLLTRHQLGYHIRLTGEAPRAAK
FAGIAPARLVLFCLGISGAFAGLAGMFEVSGPAGQVSIDFNTGYGFTAIIVAFLGRLHPV
GILLAGLLMALTYIGGEIAQSSLGLPAAAIQMFQGMLLFFLLAVDVLTSYRLRFGKREAA
>OIN |:653053-654075 inner-membrane translocator; COG4603 ABC-type uncharacterized transport system, permease component
MAVLATFVFGGLLFAVLGKDPVEALQTIFWQPIFGEYAFYYRPQLLIKGAPLVLIAIGLS
LGFKAGIWNIGAEGQYIMGAIFGAAAGLAFYPAEGWYVFPLMVIAGAFGGWLWAMIPAIL
KVRFGTNEILVSLMLVYVAEQFLASMSLGLLKNPEGYGFPGSRNLQQYAPAHNAELFAGS
GMHWGVVAALIAVIFAYVLLTKHRLGFAIRVTGEAPRAARFSGVNPARLVLFCLGTSGLL
AGLAGMFEVSGPSGQITIDFNVGYGFTAIIVAFLGRLHPIGILLAGGLMALTYIGGDIAQ
SNLGLPAAAIQVFQGMLLFFLLALDVLTHYRLRIGAAEAV
>RHB RB2654|:c3573839-3574936 sugar ABC transporter, permease protein; COG4603 ABC-type uncharacterized transport system, permease component
MSLIRLEKRPAPSRLFSALTPLMAVVATMIAGGIMFAILGANPLEAIRTIFWDPLFDPQF
GPYSRPQLLVKAGPLILIATGLALGFRAGIWNIGAEGQYIMGAVVGAGAGLALYPSESPL
LFPLMVLAGALGGWAWAMIPAILKTRFGTNEILVSLMLVYVAENILASVSSGLLRNPDGM
GFPGSRNFRRDFPAASNTEIIENTGMHWGVVAAFIAVILAYVLMSRHKMGFAIRLAGEAP
RAARFAGVSPTRLIIFCLGTAGALAGLAGLFEVTGPAGQISIDFNSGYGFTAIIVAFLGR
LNPIGILLAGLLMALTYIGGELAQLMLGMPAAAIQLFQGMLLFFLLAMDVFANYRIRIGT
PEVAK
>RCC RCCS2|:1133696-1134778 sugar ABC transporter, permease protein; COG4603 ABC-type uncharacterized transport system, permease component
MIMLEKRPQPSRGWIFATPVVAVLMTMFFGALLFAALGQDPLVTIRTIFLDPLFSEFAWF
YRPQLLIKGAPLVLIAIGLSFGFRAGIWNIGAEGQYIVGAICGAAVGLAFYPMESFIIFP
LMIIAGAIGGLMWAMIPGVLRVRFGTNEILVSLMLVYVAEQLLASMALGALRNPDGMGFP
GSRNLSQYDSAANLEIIAGSGMHWGVVTAFIAVILAYIALSRHIFGFNVRLSGQSPRAAR
FAGVNPGKLILICMGISGALAGLAGLFEVAGPAGQISIDFNVGYGFTAIIVAFLGRLHPV
GILLAGGLMALTYIGGEIAQSNLGLPIAAIQILQGMLLFFLLAVDVLTNYRIKFGRERTA
>RDE RD1|:3940897-3941979 sugar ABC transporter, permease protein; 
MLRLEKRPQPSRLFAYATPVLAVLATFFFGGLLFAALGKDPVQSIVTIFWDPLFGEFSFF
YRPQLLIKGAPLVLIAIGLSLGFKAGIWNIGAEGQYIMGALFGAGVGLAFYPAESALIFP
AMVLAGAFGGWIWAMIPAVLKVKFGTNEILVSLMLVYVAEQFLASMSLGLLRNPDGMGFP
GSRNLQQYPSAHNADLIANTGMHWGVVAAMIAVIFAYVLLARHRLGFAIRVTGEAPRAAR
FSGVNPNRLIIFCLGTSGMLAGLAGLFEVSGPAGQVGIDFNAGYGFTAIIVAFLGRLHPV
GIVLAGLLMALTYIGGDIAQGQLGLPAAAIQVFQGMLLFFLLALDLFTNYRLRFGRTEVA
>PGA RGBS107|:984228-985310 inner-membrane translocator; COG4603 ABC-type uncharacterized transport system, permease component
MIRLEKRPQPSRVWSMATPLVAVLATMIAGGLLFAALGKDPVAAIRTIFWDPLFGEFAFY
YRPQLLVKGAPLVLIAIGLSLGFRAGIWNIGAEGQYIMGAICGAGAGLAFYPSDSVLIFP
LMVVAGALGGWAWAMIPAVLKTRFGTNEILVSLMLVYVAEQFLASVSLGLLKNPEGFGFP
GSRNLQSWDSAHNAELIMGTGMHWGVVAALIAVIFAYVLLNRHMLGYHIRLTGEAPRAAR
FAGVNPTRLVLFCLGTSGALAGLAGLFEVSGPSGQISIDFNVGYGFTAIIVAFLGRLHPV
GILLAGELMALTYIGGDIAQSNMGLPSAAIQVFQGMLLFFLLAFDLLTNFRLTLRKREVA
>RLO RLO149|:c1536055-1537137 sugar ABC transporter, permease protein; COG4603 ABC-type uncharacterized transport system, permease component
MLRLEKRPQPSRLFAYATPVLAVLATFFFGGLLFAALGKDPVESIITIFWEPLFGEFSFF
YRPQLLIKGAPLVLIAIGLSLGFKAGIWNIGAEGQYIMGALFGAGVGLAFYPAESVLIFP
AMVLAGAFGGWIWAMIPALLKVKFGTNEILVSLMLVYVAEQFLASMSLGLLRNPEGMGFP
GSRNLQQYPSAHNADLIANTGMHWGVVAAMIAVIFAYVLLARHRLGFAIRVTGEAPRAAR
FSGVNPKRLIIFCLGTSGMLAGLAGLFEVSGPAGQVGIDFNAGYGFTAIIVAFLGRLHPV
GIVLAGLLMALTYIGGDIAQGQLGLPAAAIQVFQGMLLFFLLALDLFTNYRLRFGRTEVA
>ROS ROS217|:1408019-1409101 sugar ABC transporter, permease protein; COG4603 ABC-type uncharacterized transport system, permease component
MLKLEKRPQPSRLWTWVTPILAVVITMLAGGALFAALGQDPVEAISTIFWQPLFGEFAFY
YRPQLLIKGAPLVLIAIGLSLGFRAGIWNIGAEGQYIVGALAGAGVGLAFYPTESWVIFP
LMVLAGAIGGWVWGTIPALLKLKFGTNEILVSLMLVYVAEQLLAAMALGLMKNPEGRGFP
GSRNFRQYESAHNAELITGTGMHWGVVAAMIAVILAYVLLSRHILGYHIRLAGQAPKAAR
FAGVRSARLILFCLGTSGALAGLAGMFEVSGPAGQVSIDFNVGYGFTAIIVAFLGRLHPL
GILLAGTLLALTYIGGELAQSNMGLPAAAIQLFQGMLLFFLLAVDVLTNFRVRLSRPEVA
>RGR RR11|:c3466930-3468096 inner-membrane translocator; [G] COG1172 Ribose/xylose/arabinose/galactoside ABC-type transport systems, permease components
MRVGRDCEYFWKDDRHAGTDLRPGGTTTMIRLEKRPQPSRVWSMATPLVAVLATMIAGGL
LFAALGKNPVEAIRTIFWDPLFGEFAFYYRPQLLVKGAPLVLIAIGLSLGFRAGIWNIGA
EGQYIMGAICGAGAGLAFYPADSALIFPLMVVAGALGGWAWAMIPAVLKTRFGTNEILVS
LMLVYVAEQFLASVSLGLLKNPEGFGFPGSRNLQSWDAAHNAELITGTGMHWGVVAALIA
VIFAYVLLNRHMLGYHIRLSGEAPRAARFAGVNPTRLVLFCLGTSGALAGLAGLFEVSGP
SGQISIDFNVGYGFTAIIVAFLGRLHPVGILLAGGLMALTYIGGDIAQSNMGLPSAAIQV
FQGMLLFFLLALDLLTNFRIALSKPEVV
>LVE SKA53|:1753209-1754288 sugar ABC transporter, permease protein; COG4603 ABC-type uncharacterized transport system, permease component
MIRLEKRTAPSRFWTYAAPLLAVVLTMVCGALLFAALGKDPFETIRTIFWDPLFSEFSWY
YRPQLLIKAAPLVLIAIGLSFGFRAGVWNIGAEGQYILGAICGAAVGLAFYPTESPFIFP
LMVMAGALGGWAWAMIPGFLRVRFGTNEILVSLMLVYVAQSLLASMALGALRNPDASGFP
GSRNLARYPSATSWINESAGLHWGVVFALIAVIFAYITLSRHIFGFHVRLSGQSPRAARF
AGVNPGLLVLICMAISGALAGLAGLFEVAGPSGLISIDFNAGYGFTAIIVAFLGRLHPVG
ILLAAGLMALTYIGGEIAQSNLRLPAAAIQVLQGMLLFFLLAVDVLTHYRIRLTARGVA
>SPO DSS3|:c670426-671508 sugar ABC transporter, permease protein; Assignment based partly on membership in sugar ABC transporter operon
MIVLEKRPQPSRAWSLATPLVAVLATMFFGGLLFAALGKNPVEAIGTIFWEPLFGEYSFY
YRPQLLVKGAPLVLIAIGLSLGFRAGIWNIGAEGQYIMGAIVGAGVGLAFYPMEAFYVFP
LMVIAGALGGWAWAMVPAFLKVRFGTNEILVSLMMVYVAEQLLASMSLGLLKNPEGFGFP
GSRNLQSYASAHNAELIEGSGMHWGVVAALIAVIFAYVLLNRHMTGFHIRLTGEAPRAAR
FAGVKPARLILFCLGVSGALAGLAGMFEVSGPSGQVSIDFNVGYGFTAIIVAFLGRLHPV
GILLAGGLMALTYIGGEIAQGSLGLPAAAIQVFQGMLLFFLLALDLLTNYRIRAARKEVA
>SSE SSE37|:c4263218-4264303 sugar ABC transporter, permease protein; COG4603 ABC-type uncharacterized transport system, permease component
MIRLEKRPQPSRLWSALTPVIAVLLTMIAGAALFAALGANPFEAIRTLFWDPLFHPQFAA
YSRPQLLVKAAPLILIAIGLSIGFKAGIWNIGAEGQYIMGAICGAAAGLAFYPSESPLIF
PLMIIAGALGGWAWAMIPAILRTTLGTNEILVSLMLVYVAETILGSVSTGLLRNPEGMGF
PGSRNLKQWDAAHNAEIFAGTGAHWGVVAALIAVIFAYVMLSRHMLGFQVRLTGEAPRAA
RFSGVNPARIVLLCLGLSGLLAGMAGLFEVSGPAGQISIDFNSGYGFTAIIVAFLGRLNP
IGILLAGLLMALTYIGGELAQLMLGLPGASIQLFQGMLLFFLLGTDVFINYRLRFGVKGV
A
>SIL TM1040|:c517706-518788 inner-membrane translocator; 
MIRLEKRPQPSRVWSMATPLLAVLATMVMGGLLFATLGKNPVEAIRTIFWEPLFGEFAFY
YRPQLLVKGAPLVLIAIGLSLGFRAGIWNIGAEGQYIIGALTGAGVGLAFYPTDSWVIFP
LMVLAGALGGWAWAMIPAVLKTRFGTNEILVSLMLVYVAEQLLASMSLGLMKNPEGFGFP
GSRNLQQYESAHNAELIAGTGMHWGVVAAMIAVIFSYVLLNRHMLGYHIRLTGEAPRAAR
FAGVKPARLVLFCLGMSGALAGLAGMFEVSGPSGQVSIDFNVGYGFTAIIVAFLGRLHPV
GILLAGALMALTYIGGDIAQGNLGLPSSAIQVFQGMLLFFLLALDLLTNYRIAIGKPEAL
>[Burkholderia phytofirmans PsJN] >gi|187715495|gb|ACD16719.1| inner-membrane translocator [Burkholderia phytofirmans PsJN]
MILPYRLEARTTPSRTMQLAVPLIAALLTLAIGFLIFSLVGRDPLQAMHAFFIEPLSSVN
GWSELLLKASPLCLIGLGLAIGYRANVWNIGAEGQMLLGGIAASGVAIYFDQATGWWILP
TMMIAGVLGGMAWAAIPALLKSRFNTNEILVSLMLTYVATQLLIYLVSGPWRDPQGMNFP
LSEMFSGDALYPTFSGDWHIKWLRGTRLNASVFVTLIAIPLVWVFMRKSFAGYRMNVGGL
APLAARYAGFSDKKTIWTSLLISGGLAGLAGMGEISGPIGQLQATWSPGYGFTAIIVVFV
GRLHPLGIVLASLLMALLYLGGEAVQTSMQLPQALSGVFQGLLLFCLLGADLFVNYRVRR
RTLAAQAH
>[Ralstonia eutropha JMP134] >gi|72119597|gb|AAZ61860.1| inner-membrane translocator [Ralstonia eutropha JMP134]
MAELRSLLPLSPITLAPRGLPSRTMAYASPVIALALTLLFGALLFIALGKDPMAALKVFL
ADPLRDKRAIGEVLLKTVPLVLCALGLSVCYRANVWNIGADGQLILGGIFAGATVLYFDV
PGQTLNGTVVLMLASLAGVIGGMFWAAITALLKDRFNANEILVSLMLTYIAQQLMLWVVN
GPLKDPNGMNFPQSKVFSSEYLLPNLMSGSRLHAGFAVMLVLVVVMTVFIFRSFAGYRLQ
VGGTAPAAARYAGFSSRSALWSALLISGATAGLAGAFEVTGPIGQLLPSISPGYGFTAII
VAFVGRLHPVGTVLGGIMMSLFYIGGEMAQSRLGLPSAIGWVFQGMLLFFLLACDTLIEN
RLRWRATAA
>Acinetobacter sp. ADP1] >gi|49529464|emb|CAG67176.1| putative transport protein (ABC superfamily, membrane) [Acinetobacter sp. ADP1]
MGSIAMHLLEPRDHPSILMKWLSPVIALLAMLVVGGLVFLALDKNPLEAFYVFFIQPLSS
WYGWSELIIKASPLILIAQGLAIGFKARIFNIGAEGQLIMGAICGGGLAIAFQGTSSVWI
LPSMLIAGAIGGALWGAIPALLKTHFNAQETLTTLMLNYVATFVLLYLINGPWKDPAGMN
FPQSVMFDDATLLPIVFEGTRVNLSIFITLFIILAFWLFNKKSFLAYRLEVGGQAPLAAR
YAGFSAKQAVWFSLMISGFMAGLAGICEIAGPVGQLNPNISPGYGYAAIIVAYLGRLNPI
GIALAGFLMALLYLGGEAAQMTLQLPAAITGLFQGMLLFFLLASDAFIENRYRFGRQVNK
KKSIAQVQDPNAV
>Pseudomonas sp. ADP] >gi|13937515|gb|AAK50326.1|U66917_95 putative permease from ABC transporter [Pseudomonas sp. ADP]
MSRLEARPEPSRAMMLASPLIAAGAMLLTGSLLFLFLGHAPLHAFYVYFIQPCTSLYGIG
ELLLKATPLILCGVGLAIGFRANVHNIGADGQLTMGAVAAGCVALYFDGVNAPWLLPLML
VAGALGGMAWAAVPALLRTRFNTNEIMVSLMLVYVAYLFLGYLVHGPLRDPAGFNFPQSK
MFGDAAMLPLLKEGLRVNAAFPLSLVAVAGAWFFCRHSFAGYRMRVSGMAPAAALYAGFS
EPKNVWIAFLASGGLAGLAGVGEVAGPLGQLQASVSPGYGFAAIIVAYVGRLHPAGVLLA
SLLMSLLYIGGETAQVELQLPSAITGLFQGLLLFYLLAADLFIHYRIKPRHAALAVKPAP
AASTLTETVQHES
>Vibrio furnissii CIP 102972] >gi|260615794|gb|EEX40980.1| probable permease of ABC transporter [Vibrio furnissii CIP 102972]
MLNVQPRLESSKLMMWLSPFIAVTLTLAVSSMLFVWLDVSPVKAFQVFVMMPFSDSYNLG
ELLVKSAPLMLCAVGLALCYRANIWNIGAEGQLLIGAVAASAVAVNADDTSGIGMLLATL
IAGMAAGAGWAAIPTWLNRRFHTNIILTTIMLNYIGLYVLLWAVHGPLRDPQGFGFPESQ
MFADAALLHPLFDSGRASASIIVAVVIAMVSGVVLFKTLPGFQLRVLGSERSAAKYAGFS
EHRLVWGVMLFAGALAGFAGAAEVAGPIGQLVPSVSPGYGYAAIIVAYLGRLNPISVIVA
SLFMGALYMGSDLAQIELGLPTAVTGLFQGTLLFFLLACDFLIHYRFVPKSALRAPAQTT
LVDEKGAA
>Clostridium botulinum C str. Eklund] >gi|169296110|gb|EDS78243.1| branched-chain amino acid transport system [Clostridium botulinum C str. Eklund]
MLKIVKKSEISRSESIRIRIVAIILALILVGIFIAILGLNPINVYSSMIKGSIGSDYKIR
QTIIKAIPLIIASLGIAVAFKMKFWNIGGEGQIIMGAFLASFVALKFPNLPQVVLLIAMA
IAGVIGGGLWAFIPAYFKSKFDTNETITTLMMNYIAISFVTYLQYDLWKDPREMGFPKIR
NFSDNAILPKILGIHMGWIIAIVLVILMYIFMEYTKKGYEISVLGESEKTAKYAGINIKK
TILGAIFLSGGLCGLVGMIQASAINNTLSVEVAGGVGYTAIIVTWLASLSAPLILLVSIL
FAALLQGGAYIQTAFGIPDAAALVIQGTILFFVLGSEFFTKYKVQFSNNKKIKEKKNKQV
AKEA
>Desulfovibrio aespoeensis Aspo-2] >gi|270739134|gb|EFA67242.1| inner-membrane translocator [Desulfovibrio aespoeensis Aspo-2]
MALKIRKRDEPWKWGALVIFLGALLFSLGVSALLLAGQGKDALHGMNILWQGSFGNLWAL
EGALLKAIPLFLCSLGVAVAFRMQIWNIGAEGQFALGAIGATWMALSFPDLPWYGLMPLM
FAMAFILGGAWAFIPAVLRLKLRVNEIISTLMLNYIAILLLDYLVFGVWKDPTSFGFPMT
PEFTPGAVIQGIGDSRVHWGLLFCAVVGVGLWAFMRFTRLGFELKASGEGARVARYAKIR
YGMLTMFVMCLSGGFAGWAGCVETSAVLNRLQPSLMVGYGYTAIVVAWLARLEPLNIAFG
SFLLAALRVGVENLQLELQIPAAFGVIMEGMILLTVLAGQFFLTYRIVRVARNGEE
