# Supplementary material for: Phylogenomic Analysis of Marine Roseobacters
Source: PLoS One. 2010 Jul 15;5(7):e11604. doi: 10.1371/journal.pone.0011604 (PMC2904699; doi:10.1371/journal.pone.0011604)
Supplement: File S2 — Tree topologies with the extended data. The multi-documents have been combined into a single ZIP-formatted file. The trees should be considered unrooted. The tree topologies were calculated in PhyML as described in Methods. Numbers refer to bootstrap values. The tree topology (separate pdf) shows that Roseobacter bacteria form a monophyletic group and was deposited in a document named “high bootstrap”. The other organisms embedded within the Roseobacter clade, or Roseobacter bacteria embedded within other phyla are shown in red (deposited in a document named “inter-phylum”). Individual file name corresponds to gene family code listed in Table S1. The non Roseobacter organism taxonomic name is detailed in the amino acid fasta of the sequences (a document named “sequences”). (4.62 MB ZIP) [file pone.0011604.s008.zip › sequences/ort211.fasta]

>DSH Dshi|:c3090391-3091815 ATP synthase F1, beta subunit; KEGG: sil:SPO3162 ATP synthase F1, beta subunit TIGRFAM: ATP synthase F1, beta subunit PFAM: H+transporting two-sector ATPase alpha/beta subunit central region; H+transporting two-sector ATPase alpha/beta subunit domain protein SMART: AAA ATPase
MANAKGKVTQVIGAVVDVQFEDTLPEILNALNTENNGKKLVLEVAQHLGENTVRTIAMDA
TEGLVRGAEVTDTGGPITIPVGNATLGRIMNVIGEPIDEKGPVEASESRAIHQPAPEFSE
QSTGSEILVTGIKVIDLLAPYSKGGKIGLFGGAGVGKTVLIMELINNIAKVHSGYSVFAG
VGERTREGNDLYHEMIESNVIKPDNLSESQVALVYGQMNEPPGARARVALTGLTLAEQFR
DQSGTDVLFFVDNIFRFTQAGSEVSALLGRIPSAVGYQPTLATDMGQMQERITSTKGGSI
TSIQAVYVPADDLTDPAPATTFAHLDATTVLSRAISELGIYPAVDPLDSSSRILDPGIVG
EEHYQVARDVQGILQRYKSLQDIIAILGMDELSEEDKLTVARARKIQRFLSQPFDVAKVF
TGSDGVQVPIEDTISSFKAVVAGEYDHLPEGAFYMVGGIDEVIAKAERMAADAA
>SUL EE36|:c219695-221119 ATP synthase subunit B; COG0055 F0F1-type ATP synthase, beta subunit
MANAVGKITQVIGAVVDVQFEDHLPEILNAVVTENHGKKLILEVAQHLGENTVRTIAMDA
TEGLVRGQRVEDTGAPISIPVGNATLGRIMNVVGEAIDEKGDIQSAERRSIHADAPEFAE
QSTTSEVLETGIKVIDLLAPYAKGGKIGLFGGAGVGKTVLIMELINNIAKVHSGYSVFAG
VGERTREGNDLYHEMIESNVINPDDLEKSQVALVYGQMNEPPGARMRVALTGLTLAEQFR
DQSGTDVLFFVDNIFRFTQAGSEVSALLGRIPSAVGYQPTLATDMGAMQERITSTKSGSI
TSVQAVYVPADDLTDPAPATSFAHLDATTVLDRSISEKGIYPAVDPLGSTSRLMDPSIVG
EEHYNVARDVQGILQRYKSLQDIIAILGMDELSEDDKLTVARARKIERFLSQPFDVAKVF
TGSDGKQVPLEETITSFKAVVAGEYDHLPEGAFYMVGGIEEVKAKAEKMAADAA
>JAN Jann|:1003869-1005293 ATP synthase F1, beta subunit; 
MANAVGKITQVIGAVVDVQFNDHLPEILNALETENDGKRLVLEVAQHLGEGTVRTIAMDS
SEGLVRGQEVTDTDGPITVPVGPGTLGRILNVVGEPVDEGGPVDAEERRGIHQDAPEFAD
QSTEAEVLVTGIKVVDLLAPYSKGGKIGLFGGAGVGKTVLIMELINNIAKVHSGVSVFAG
VGERTREGNDLYHEMIESGVIVPDNLPESKIALVYGQMNEPPGARMRIALSGLTLAEQFR
DATGADVLFFIDNIFRFTQAGSEVSALLGRIPSAVGYQPTLATDMGTMQERITSTKRGSI
TSIQAVYVPADDLTDPAPATTFAHLDATTVLSRAISELGIYPAVDPLDSSSRLMDPTIVG
DEHYQVARDVQGILQRYKSLQDIIAILGMDELSEEDKLTVARARKIQRFLSQPFDVAKVF
TGSDGIQVQLEDTISSFKAVVAGEYDHLPEGAFYMVGGIDEVIAKAEKMAADAA
>OANOA307|:148080-149504 ATP synthase F1, beta subunit; [C] COG0055 F0F1-type ATP synthase, beta subunit
MANAKGKITQVIGAVVDVQFDKELPAILNALKTSNNGKDLVLEVAQHLGENTVRAIAMDA
TEGLVRGQEVADQGSPITVPVGVGTLGRILNVTGDPVDEKGPVKSDQRRSIHGEAPKFED
QSTATEILVTGIKVIDLLAPYTKGGKIGLFGGAGVGKTVLIMELINNIAKVHSGVSVFAG
VGERTREGNDLYHEMIESGVINLENLEESKIALVYGQMNEPPGARMRIALTGLSLAEQFR
DDTGSDVLFFVDNIFRFTQAGSEVSALLGRIPSAVGYQPTLATDMGAMQERIASTKGGSI
TSVQAVYVPADDLTDPAPATSFAHLDATTVLDRAISEKGIYPAVDPLGSTSRLLDPLIIG
DEHYKVATDVQQILQRYKSLQDIIAILGMDELSEDDKMTVTRARKLERFLSQPFDVAKVF
TGSDGIQVPLEDTIAAFKAVVAGEYDHLPEGAFYMVGGIEDVKAKAQQMAADAA
>OBA |:c1897388-1898791 ATP synthase subunit B; COG0055 F0F1-type ATP synthase, beta subunit
MTQVIGAVVDVQFDDHLPEILNALTTDNNGTKLVLEVAQHLGENTVRTIAMDATEGLVRG
QEVTDTDGPISVPVGTATLGRILNVIGEPVDEKGPVEADEFRPIHAPAPDFADQATEAEV
LVTGIKVIDLLAPYAKGGKIGLFGGAGVGKTVLIQELINNIAKVHSGLSVFAGVGERTRE
GNDLYHEMIESGVLTPDNLPDSKIALVYGQMNEPPGARARIALTGLTLAEQFRDATGTDV
LFFVDNIFRFTQAGSEMSALLGRIPSAVGYQPTLATDMGAMQERITSTKNGSITSIQAVY
VPADDLTDPAPATTFAHLDATTVLNRAISELGIYPAVDPLDSTSRLMDPQIVGEEHYQVA
RDVQGILQRYKSLQDIIAILGMDELSEEDKLTVARARKIQRFLSQPFDVAKVFTGSDGVQ
VPLEDTIASFKAVVAGEYDHLPEAAFYMVGGIDEVKAKAEKLAAEAA
>OIN |:1788944-1790368 F0F1 ATP synthase subunit beta; COG0055 F0F1-type ATP synthase, beta subunit
MANAVGKITQVIGAVVDVQFEGDLPEILNALHTQNQGKTLVLEVAQHLGENTVRAIAMDA
TEGLVRGQAVNDTGDQIRVPVGTATLGRIMNVTGDAVDEKGPVNSEATRAIHGDAPEFAE
QSTETQILVTGIKVIDLLAPYTKGGKIGLFGGAGVGKTVLIMELINNIAKVHSGLSVFAG
VGERTREGNDLYHEMIESGVIVPDNLVESKIALVYGQMNEPPGARMRIALTGLTLAEQFR
DESGSDVLFFVDNIFRFTQAGSEVSALLGRIPSAVGYQPTLATDMGVMQERIASTKSGSI
TSVQAVYVPADDLTDPAPATSFAHLDATTVLDRSISEKGIYPAVDPLGSTSRLLDPLIIG
DEHYKVATDVQQVLQRYKSLQDIIAILGMDELSEEDKLTVARARKIERFLSQPFDVAKVF
TGSDGVQVPLEETIASFKAVVAGEYDHLPEGAFYMVGGIEDVKAKAEKMAADAA
>RHB RB2654|:3785757-3787181 ATP synthase subunit B; COG0055 F0F1-type ATP synthase, beta subunit
MANAKGKVTQVIGAVVDVQFEDHLPAILNALETDNNGNRLVLEVAQHLGENTVRTIAMDA
TEGLVRGHEVADTGKPISVPVGTATLGRILNVTGDPVDEKGPIEADEYRPIHADAPDFDE
QATEAEILVTGIKVIDLLAPYSKGGKIGLFGGAGVGKTVLIQELINNIAKVHSGLSVFAG
VGERTREGNDLYHEMIESGVLTPDNLPDSKIALVYGQMNEPPGARARIALTGLTLAEQFR
DATGTDVLFFVDNIFRFTQAGSEMSALLGRIPSAVGYQPTLATDMGAMQERITSTKNGSI
TSIQAVYVPADDLTDPAPATTFAHLDATTVLNRAISELGIYPAVDPLDSTSRLMDPLVIG
DEHYKVARDVQGILQRYKSLQDIIAILGMDELSEEDKLTVARARKIQRFLSQPFDVAKVF
TGSDGVQVPLEDTIKSFRAVVDGEYDHLPEGAFYMVGGIDEVIAKAEKMAADAA
>RCC RCCS2|:2097036-2098460 ATP synthase F1, beta subunit; COG0055 F0F1-type ATP synthase, beta subunit
MANAKGKITQVIGAVVDVQFDDHLPEILNALTTDNNGKELTLEVAQHLGENTVRAIAMDS
TEGLVRGQDVSDEGTTITVPVGDATLGRIMNVVGDPVDEKGPIGEKDRRSIHAEAPPFEA
QSTASEVLVTGIKVIDLLAPYAKGGKIGLFGGAGVGKTVLIQELINNIAKVHSGYSVFAG
VGERTREGNDLYYEFIESGVIDAEDLTKSKVALVYGQMNEPPGARMRVALSGLTMAESFR
DQSGTDVLFFVDNIFRFTQAGSEVSALLGRIPSAVGYQPTLATDMGQMQERITSTKNGSI
TSVQAIYVPADDLTDPAPATSFAHLDATTVLNRAISEKGIYPAVDPLDSTSRLLDPAIVG
EEHYAVAADVQQMLQRYKSLQDIIAILGMDELSEEDKLTVARARKIERFLSQPFDVAQVF
TGSPGVQVPLEDTIASFKAVVAGEYDHFPEGAFYMVGGIEEVKAKAEKMAADAA
>RDE RD1|:c3394869-3396293 F0F1 ATP synthase subunit beta; Produces ATP from ADP in the presence of a proton gradient across the membrane. The beta chain is a regulatory subunit
MANAVGKITQVIGAVVDVQFADHLPEILNALETNNNGNRLVLEVAQHLGENTVRAIAMDA
TEGLVRGQTVTDTDGPISIPVGNATLGRIMNVVGEPIDEKGPVATDETRSIHQEAPAFAE
QSTSSEVLETGIKVIDLLAPYAKGGKIGLFGGAGVGKTVLIMELINNIAKVHSGFSVFAG
VGERTREGNDLYHEMIESSVIVPDNLTESKVALVYGQMNEPPGARMRVALTGLTLAEQFR
DQSGTDVLFFVDNIFRFTQAGSEVSALLGRIPSAVGYQPTLATDMGAMQERITSTKAGSI
TSVQAVYVPADDLTDPAPATSFAHLDATTVLSRAISELGIYPAVDPLDSTSRLMDPQVLG
EEHYNVARDVQGILQRYKSLQDIIAILGMDELSEEDKLTVARARKIQRFLSQPFDVAKVF
TGSDGKQVPLAETIESFKAVVAGEYDHLPEGAFYMVGGIEEVKAKAEQMAADAA
>PGA RGBS107|:c1770187-1771611 F0F1 ATP synthase subunit beta; COG0055 F0F1-type ATP synthase, beta subunit
MANAKGKVTQIIGAVVDVQFDGHLPAILNALTTDNNGKTLVLEVAQHLGENTVRTIAMDA
TEGLVRGQAVADTDAPISIPVGNATLGRILNVVGEPVDEQGPVVAAETRAIHQPAPEFSD
QSTESEVLVTGIKVIDLLAPYAKGGKIGLFGGAGVGKTVLIMELINNIAKVHSGFSVFAG
VGERTREGNDLYHEMIESNVIKPDNLEESQVALVYGQMNEPPGARARVALTGLTLAEQFR
DQSGTDVLFFVDNIFRFTQAGSEVSALLGRIPSAVGYQPTLATDMGAMQERITSTKNGSI
TSIQAVYVPADDLTDPAPATTFAHLDATTVLNRSISELGIYPAVDPLDSTSRLMDPSIVG
EEHYAVASDVQQILQRYKSLQDIIAILGMDELSEEDKLTVTRARKIQRFLSQPFDVAKVF
TGADGKQVPLEDTIKSFKAVVAGEYDHLPEGAFYMVGGIDEVIAKAEKMAADAA
>RLO RLO149|:c979722-981146 F0F1 ATP synthase subunit beta; COG0055 F0F1-type ATP synthase, beta subunit
MANAVGKITQVIGAVVDVQFGDHLPEILNALETDNNGNRLVLEVAQHLGENTVRAIAMDA
TEGLVRGQTVTDTDGPISIPVGNATLGRIMNVVGEPIDEKGPVESDEKRSIHQEAPAFAE
QSTSSEVLETGIKVIDLLAPYAKGGKIGLFGGAGVGKTVLIMELINNIAKVHSGFSVFAG
VGERTREGNDLYHEMIESAVIVPDNLTESKVALVYGQMNEPPGARMRVALTGLTLAEQFR
DQSGTDVLFFVDNIFRFTQAGSEVSALLGRIPSAVGYQPTLATDMGQMQERITSTKAGSI
TSVQAVYVPADDLTDPAPATSFAHLDATTVLSRAISELGIYPAVDPLDSTSRLMDPQVLG
EEHYNVARDVQGILQRYKSLQDIIAILGMDELSEEDKLTVARARKIQRFLSQPFDVAKVF
TGSDGKQVPLTETIESFKAVVAGEYDHLPEGAFYMVGGIEEVKAKAEQMAADAA
>ROS ROS217|:2830257-2831681 ATP synthase subunit B; COG0055 F0F1-type ATP synthase, beta subunit
MANAKGKVTQVIGAVVDVHFDGDLPAILNALQTDNNGKKLILEVAQHLGENTVRTIAMDA
TEGLVRGQPVSDTGAPISVPVGNATLGRILNVIGEPVDEGAPIKATEYRSIHQPAPEFSE
QSTASEILVTGIKVVDLLAPYAKGGKIGLFGGAGVGKTVLIMELINNIAKVHSGYSVFAG
VGERTREGNDLYHEMIESNVIKPDNLEESQVALVYGQMNEPPGARARVALTGLTLAEQFR
DQSGSDVLFFVDNIFRFTQAGSEVSALLGRIPSAVGYQPTLATDMGAMQERITSTKQGSI
TSIQAVYVPADDLTDPAPATTFAHLDATTVLSRAISELGIYPAVDPLDSNSRLMDPQIVG
EEHYQVARDVQGILQRYKSLQDIIAILGMDELSEEDKLTVARARKIQRFLSQPFDVAKVF
TGSDGVQVPLEETIKSFKAVVAGEYDHLPEGAFYMVGGIDDVLAKAERMAADAA
>RGR RR11|:63149-64573 ATP synthase F1, beta subunit; [NU] COG1157 Flagellar biosynthesis/type III secretory pathway ATPase
MAQAKGKVTQIIGAVVDVQFDDHLPAILNALTTDNNGKQLVLEVAQHLGENTVRTIAMDA
TEGLVRGQAVADTGAPISIPVGNATLGRILNVVGEPVDEQGPVVAAETRAIHQPAPEFSD
QSTESEVLVTGIKVIDLLAPYAKGGKIGLFGGAGVGKTVLIMELINNIAKVHSGFSVFAG
VGERTREGNDLYHEMIESNVIKPDNLEESQVALVYGQMNEPPGARARVALTGLTLAEQFR
DQSGTDVLFFVDNIFRFTQAGSEVSALLGRIPSAVGYQPTLATDMGAMQERITSTKNGSI
TSIQAVYVPADDLTDPAPATTFAHLDATTVLNRAISELGIYPAVDPLDSTSRLMDPSIVG
EEHYKVASDVQQILQRYKSLQDIIAILGMDELSEEDKLTVSRARKIQRFLSQPFDVAKVF
TGADGKQVPLEDTIASFKAVVAGEYDHLPEGAFYMVGGIDEVIAKAEKMAADAA
>LVE SKA53|:2569560-2570984 ATP synthase subunit B; COG0055 F0F1-type ATP synthase, beta subunit
MANAKGKITQVIGAVVDVQFTDHLPAILNALITDNNGKELVLEVAQHLGENTIRAIAMDS
TEGLVRGQEVIDQDNTITVPVGDATLGRIMNVVGAPIDEKGPIGETERRSIHADAPPFEA
QSTASEVLVTGIKVIDLLAPYAKGGKIGLFGGAGVGKTVLIQELINNIAKVHSGYSVFAG
VGERTREGNDLYYEFIESGVINIDDLTKSKVALVYGQMNEPPGARMRVALSGLTMAESFR
DQSGSDVLFFVDNIFRFTQAGSEVSALLGRIPSAVGYQPTLATDMGQMQERITSTKSGSI
TSVQAIYVPADDLTDPAPATSFAHLDATTVLNRAISEKGIYPAVDPLDSTSRLLDPAIVG
EEHYKVAADVQNMLQRYKSLQDIIAILGMDELSEEDKLTVARARKIERFLSQPFDVAQVF
TGSPGVQVPLEDTIASFKAVVAGEYDHFPEGAFYMVGGIEDVKAKAEKMAAAAA
>SPO DSS3|:c3368296-3369720 ATP synthase F1, beta subunit; identified by similarity to SP:P05440; match to protein family HMM PF00006; match to protein family HMM PF00306; match to protein family HMM PF02874; match to protein family HMM TIGR01039
MANAKGKVTQIIGAVVDVQFDDALPEILNALETENNGKRLVLEVAQHLGENTVRTIAMDA
TEGLVRGAVVTDTGGPISVPVGAATLGRILNVIGEPVDEKGPVNATETRAIHQPAPSFDE
QSTSSDILVTGIKVIDLLAPYSKGGKIGLFGGAGVGKTVLIMELINNIAKVHSGYSVFAG
VGERTREGNDLYHEMIESNVIKLENLEESQVALVYGQMNEPPGARARVALTGLTLAEQFR
DQSGTDVLFFVDNIFRFTQAGSEVSALLGRIPSAVGYQPTLATDMGAMQERITSTKAGSI
TSIQAVYVPADDLTDPAPATTFAHLDATTVLSRAISELGIYPAVDPLDSSSRILDPQVVG
EEHYQVARDVQGILQRYKSLQDIIAILGMDELSEEDKLTVARARKIQRFLSQPFDVAKVF
TGSDGVQVPLEDTISSFKAVVAGEYDHLPEGAFYMVGGIDEVIAKAERMAAEAA
>SSE SSE37|:4127758-4129182 F0F1 ATP synthase subunit beta; COG0055 F0F1-type ATP synthase, beta subunit
MANAKGKVTQVIGAVVDVQFDDHLPEILNALTTINNGNKLVLEVAQHLGENTVRTIAMDA
TEGLVRGQEVVDTDGPISVPVGTATLGRIMNVIGEPVDEKGPVEADEYRPIHAPAPNFAD
QATEAEVLVTGIKVIDLLAPYAKGGKIGLFGGAGVGKTVLIQELINNIAKVHSGLSVFAG
VGERTREGNDLYHEMIESGVLTPDNLTDSKIALVYGQMNEPPGARARIALTGLTMAEQFR
DATGTDVLFFVDNIFRFTQAGSEMSALLGRIPSAVGYQPTLATDMGAMQERITSTKNGSI
TSIQAVYVPADDLTDPAPATTFAHLDATTVLNRAISELGIYPAVDPLDSTSRLMDPQVIG
EEHYQVARDVQGILQRYKSLQDIIAILGMDELSEEDKLTVARARKIQRFLSQPFDVAKVF
TGSDGVQVPLEDTISSFKAVVAGEYDHLPEAAFYMVGGIDDVKAKAEKLAAEAA
>SIL TM1040|:c2189250-2190674 ATP synthase F1 beta subunit; 
MANAKGKVTQIIGAVVDVQFDGELPAILNALTTDNNGKKLVLEVAQHLGENSVRTIAMDA
TEGLVRGQEVTDTGAPISIPVGNATLGRILNVVGEPVDEGEPIVAKETRAIHQPAPEFND
QSTESEVLVTGIKVIDLLAPYAKGGKIGLFGGAGVGKTVLIMELINNIAKVHSGYSVFAG
VGERTREGNDLYHEMIESNVIKPDNLEESQVALVYGQMNEPPGARARVALTGLTLAEQFR
DQSGTDVLFFVDNIFRFTQAGSEVSALLGRIPSAVGYQPTLATDMGAMQERITSTKNGSI
TSIQAVYVPADDLTDPAPATTFAHLDATTVLNRAISELGIYPAVDPLDSSSRLMDPQIVG
EEHYKVASDVQQILQRYKSLQDIIAILGMDELSEEDKLTVARARKIQRFLSQPFDVAKVF
TGSDGVQVSLEDTIASFKAVVAGEYDHLPEGAFYMVGGIDEVIAKAEKMAADAA
>Desulfovibrio desulfuricans subsp. desulfuricans str. G20] >gi|118573527|sp|Q313W0.1|ATPB_DESDG RecName: Full=ATP synthase subunit beta; AltName: Full=F-ATPase subunit beta; AltName: Full=ATP synthase F1 sector subunit beta >gi|78218437|gb|ABB37786.1| ATP synthase F1, beta subunit [Desulfovibrio desulfuricans subsp. desulfuricans str. G20]
MSNIGKITQVIGAVVDVEFADGNLPNILNALVIKNPNNADCPELICEVAQHLGDNVVRTI
AMDATEGLVRGMEVTDTGNPIMVPVGSASLGRIMNVVGRPVDEMGDIDAAKSLPIHRPAP
EFNEQNTNVELLETGIKVVDLLIPFPKGGKMGLFGGAGVGKTVILMEMINNIAKQHGGIS
VFAGVGERTREGNDLYHEMKDAGVLEKAALVYGQMNEPPGARARVALTALACAEYFRDEE
NQDVLLFVDNIFRFTQAGSEVSALLGRMPSAVGYQPTLGTDLGGLQERITSTTKGSITSV
QAVYVPADDLTDPAPATTFSHLDGTLVLSRQIAELGIYPAVDPLDSTSRILDPNVVGAEH
YSVAREVQMVLQKYKDLQDIIAILGMDELSDEDKQTVARARRIQRFLSQPFHVAEVFTGT
PGVYVKLEETIKAFRGILNGEYDHLAENDFYMVGGIEMAVERYNQRQQAA
>Rickettsia massiliae MTU5] >gi|157844725|gb|ABV85226.1| ATP synthase beta chain [Rickettsia massiliae MTU5]
MLFSTLNCVYLLFILFVVYFLTKEKIMAKNIGKITQIISAVVDVKFTNNGELPEILNALE
CYNDKQRIVLEVAQHIGDDTVRCIAMDSTEGLVRGVEVIDTGSPIRIPVGTETLGRIMNV
VGEPIDGKGDIKSSNISSIYKPAPDFTNQSTERNILVTGIKVIDLLAPYTKGGKIGLFGG
AGVGKTVLIMELINNVAKAHGGYTVFAGVGERTREGNDLYHEMIDSGVINLAEPEKSKVA
LVYGQMNEPPGARARVALSGLTIAESFRDMNEGQDVLFFVDNIFRFTQAGSEVSALLGRI
PSAVGYQPTLATDMGELQERITSTKYGSITSVQAIYVPADDLTDPAPATSFAHLDATTVL
SRQIAELGIYPAVDPLDSNSQVLDPMIVGEEHYSVARQVQQVLQTYKSLQDIIAILGMDE
LSEEDKLTVVRARKIQRFLSQPFHVAEVFTGAEGKFVNLADTIAGFKGLVEGKYDDLPEA
AFYMVGTIDEAIEKAQTLK
>Chlorobium tepidum TLS] >gi|25452812|sp|Q8KAC9.1|ATPB2_CHLTE RecName: Full=ATP synthase subunit beta 2; AltName: Full=F-ATPase subunit beta 2; AltName: Full=ATP synthase F1 sector subunit beta 2 >gi|21648279|gb|AAM73450.1| ATP synthase F1, beta subunit [Chlorobium tepidum TLS]
MQEGKISQIIGPVVDVDFPEGQLPSILDALTVTRQDGSKLVLETQQHLGEERVRTIAMEG
TDGLVRGMSAVNTGKPIQVPVGGEVLGRMLNVVGDPIDGKGPVPAKKTYSIHRAAPKFDE
LSTKTEMFETGIKVIDLLEPYSRGGKTGLFGGAGVGKTVLIMELINNIAKQQSGYSVFAG
VGERTREGNDLWHEMMESGVIDKTALVFGQMNEPPGARARVALTGLSIAEYFREEEGRDV
LLFIDNIFRFTQAGSEVSALLGRMPSAVGYQPTLSTEMGELQDRITSTKKGSVTSVQAIY
VPADDLTDPAPATAFTHLDATTVLSRQIAELGIYPAVDPLDSTSRILDPNIVGDDHYNTA
QAVKQILQRYKDLQDIIAILGMDELSDEDKLVVARARKVQRFLSQPFFVAEAFTGLAGKY
VKLEDTIKGFKEIIDGRHDNLPEAAFYLVGTIEEAVAKAKTL
>Caulobacter sp. K31] >gi|190358276|sp|B0T335.1|ATPB_CAUSK RecName: Full=ATP synthase subunit beta; AltName: Full=F-ATPase subunit beta; AltName: Full=ATP synthase F1 sector subunit beta >gi|167351122|gb|ABZ73857.1| ATP synthase F1, beta subunit [Caulobacter sp. K31]
MAKTPAKAPAAAAKPAAVKKPAAPKAAAAPKAAAVATPAAKKPAAPKAAPVSKVAGTREK
PDTIRAGTGKLVQVIGAVVDVEFTGELPAILNALETVNIATGQRLVFEVAQHLGQNTVRA
IAMDATEGLVRGQEVRDTGQSIRVPVGPGTLGRIMNVIGEPIDEQGPIKSDIFRTIHRDA
PTFAEQTNTAEVLVTGIKVIDLMCPYTKGGKIGLFGGAGVGKTVTMQELINNIAKAYGGY
SVLAGVGERTREGNDLYHEMIESNVNVDPKINGSTEGSRCALVYGQMNEPPGARARVALT
GLSIAEYFRDEEGKDVLLFVDNIFRFTQAGAEVSALLGRIPSAVGYQPTLATEMGNLQER
ITSTNKGSITSVQAIYVPADDLTDPAPAASFAHLDATTVLSRDIAAQAIFPAVDPLDSTS
RIMDPLIIGQEHYDVARSVQEVLQQYKSLKDIIAILGMDELSEEDKLTVARARKISRFLS
QPFHVAEQFTNTPGAFVSLKDTIRSFKGIVDGEYDHLPEAAFYMVGPIEEAVAKAEKLAG
EA
>Geobacter sp. FRC-32] >gi|254808152|sp|B9LZ84.1|ATPB_GEOSF RecName: Full=ATP synthase subunit beta; AltName: Full=F-ATPase subunit beta; AltName: Full=ATP synthase F1 sector subunit beta >gi|221562844|gb|ACM18816.1| ATP synthase F1, beta subunit [Geobacter sp. FRC-32]
MSQNIGKISQVIGAVIDVEFEPGKLPPIYNALRVTNPAIDDNENNLVLEVAQHLGENSVR
TIAMDSTDGLVRGQAVLDTGKQISVPVGRKTLGRILNVIGEPVDEMGPVNADKEYGIHRE
APEFVDQSTKVEAFTTGIKVVDLLAPYARGGKIGLFGGAGVGKTVLIMELINNIAKQHGG
FSVFAGVGERTREGNDLWMEMKESGVLDKAALVYGQMNEPPGARARVALSALSIAEYFRD
EEGQNVLLFIDNIFRFTQAGSEVSALLGRIPSAVGYQPTLATEMGELQERITSTNKGSIT
SVQAIYVPADDLTDPAPATAFAHLDATTVLSRQIAELGIYPAVDPLDSTSRILDPQVIGE
EHYAIARQVQYVLQKYKDLQDIIAILGMDELSEEDKLVVARARKIQRFLSQPFHVAEAFT
GSPGKYVELKDTIKGFKEIVDGKHDDIPEQAFYMVGTIEEAIEKAKKLAV
