# Supplementary material for: Phylogenomic Analysis of Marine Roseobacters
Source: PLoS One. 2010 Jul 15;5(7):e11604. doi: 10.1371/journal.pone.0011604 (PMC2904699; doi:10.1371/journal.pone.0011604)
Supplement: File S2 — Tree topologies with the extended data. The multi-documents have been combined into a single ZIP-formatted file. The trees should be considered unrooted. The tree topologies were calculated in PhyML as described in Methods. Numbers refer to bootstrap values. The tree topology (separate pdf) shows that Roseobacter bacteria form a monophyletic group and was deposited in a document named “high bootstrap”. The other organisms embedded within the Roseobacter clade, or Roseobacter bacteria embedded within other phyla are shown in red (deposited in a document named “inter-phylum”). Individual file name corresponds to gene family code listed in Table S1. The non Roseobacter organism taxonomic name is detailed in the amino acid fasta of the sequences (a document named “sequences”). (4.62 MB ZIP) [file pone.0011604.s008.zip › sequences/ort234.fasta]

>DSH Dshi|:c3027513-3028076 NnrUfamily protein; PFAM: NnrUfamily protein KEGG: rde:RD1_1621 hypothetical protein
MYFLVLIAGLALWAGAHYFKRLMPAQRAAMGDKGKAVVAVAIVASIVLMVIGYRGAEFVF
LWSPPAFMTHVNNTLMLFALWVYGSSAAKGAKAWPANKIRHPQLTGVKIWALAHLLVNGD
LASIVLFGGLLAWAVGEVILINKAEPDWTPPETAGMKTKIRLAVITVVLYLVIGGIHAWL
GVWPFPA
>SUL EE36|:c1320983-1321540 NnrU family protein; 
MMALLILGLILWVGAHYFRRFMPDQRAAMGRRGKGIIAVAIVAALVMIIIGYRGAAFIPV
WTPPPFLTHLNNLLMVLAFWVYGSSAAKGAKAWPAYKTRHPQLMAVKIWAVAHLLVNGDL
ASILLFGSMLAWAVGSVILINRAEPNWTPPAPAGKATYIRLAVITLVMLVVVTAIHTLLG
VSPFS
>JAN Jann|:c773431-773994 NnrU; 
MISWILLIAGLALWVAAHAWKRVAPAHRASFGDKGKGIVAGLVVLSVILMVIGYRGAEGA
FYWGRSPALVGINNILMVLAFYIYAVGGPKGDRVWLGTKLRHPQLTGYSLWAIAHLLVNG
DTPSFVLFGGLLVWALGSVVAINAAEGPWTPPNRAPKRKELTYVIATVVIVVVVMLIHWA
LGVQPWG
>OAN OA307|:c3454671-3455216 NnrU protein; [S] COG4094 Predicted membrane protein
MIVLIFGLNLWVGAHAWKRVAPDHRATFGDKGNTIVAIASAVAIVLMVLGYRAADGMVFW
GRNGAGTGINNLLMIFAFYLFAASGKSTRITRWIRHPQLTSVVVWSVAHLLVNGDTPSFV
LFGGLGIWALAKMVLINRATGPRGAYHAPPIKSEVIAVVATLVVFSIAAAIHIWLGYNPF
G
>OBA |:c1994224-1994769 NnrU family protein; COG4094 Predicted membrane protein
MLLLVLGVLLWWAAHLFKRVAPGPRARMGTAGKGAVALALVVSIVLMIFGYRAAEGAFFW
GRHPATVGINNLMMVAALYLTSPGPKKGALFYRMRHPMLTGFLLWTLAHLLVNGDVPSFV
LFGGLGLWAVVEMIVINRSDPDWSPPAKGSIAKDGMFFAISVLLLLVIGWIHTWLGYPTF
G
>OIN |:339118-339675 hypothetical protein; COG1429 Cobalamin biosynthesis protein CobN and related Mg-chelatases
MTILILGLILWIGAHLFKRLMPAQRAQLGSAGRGAVTAALVVALALIIWGYRTAEFIPVW
NPPSFFTHINNLLMLLAFWVFGSSAAKGAKAWPAYKTRHPQLLAVKIWATAHLLVNGDLA
AILLFGTMLGWAVSEVILINRAEPNWTPPPRAGRATYIRLIVISAIMFALVAAIHMWLGV
IPFPH
>RHB RB2654|:c3282774-3283319 Putative membrane protein; COG1966 Carbon starvation protein, predicted membrane protein
MLVLILGVLIWTLAHLFKRIAPEARANMGDKAKGPVALLSLVGIVLMVIGYRMWDGSAYW
GRSPAMVGINNLLMLFAVYLFAASGMKTWITSKIRHPQLTGVKTWAIAHLLVNGDMPSFV
LFGGLLAWAVIEVILINRQAKPAKNTGPFPVGKEIGAAVGAVVVFAAIAGVHYWLGYPAF
G
>RCC RCCS2|:2527518-2528072 NnrU; COG4094 Predicted membrane protein
MTLLIAGVALWWAAHLFKRVAPGPRAKLGEPGKGLVKVLIVVSIVLMVLGYRAADGAVYW
GRDPMWVGINNLLMILAFYFYAASAAKDAKIWLGTKVRHPQLTGFSIWAVAHLLVNGDTP
SFILFGGLLVWAIVEILLINAQEGPWQTPDRAPVKKEIVAIVVTIVVTVVVMGIHYALGV
TPWG
>RDE RD1|:1563169-1563726 hypothetical protein; 
MLLLIAGLILWIAAHYFKRLMPQQRAAMGNAGKGGVAVAIIASLVLMVMGYRAAEFIPVW
QPPAFMMHVNNTLMLFALWVYGSSAAKGAKAWPAYKLRHPQLVGFKIWALAHLLVNGDLA
SIILFGGLLGWAVGSVILINKAEPEWTAPERAGMATRVRLAIITLVLYALISAVHIWAGV
WPFPS
>PGA RGBS107|:2926954-2927502 NnrU; COG4094 Predicted membrane protein
MALLLLGILIWWGAHFFKRLAPDARAALGDRGKGLIALILLASVVLMVIGYRSAESFDLA
LPPPFFTHINNTLMLLALYFTSPGPSKGALFYKLRHPMLLGVAMWAVAHLLVNWDPASFV
LFGSMLIWTLAEMIVINRAEPIWTANPKGRLVKDGMFFVASIVLLGVIGYVHGLVGPSPF
PG
>RLO RLO149|:c2785693-2786250 hypothetical protein; COG4094 Predicted membrane protein
MLLLIAGLILWIAAHYFKRLMPQQRAAMGNAGKGVAAVAIVASLVLMVMGYRAADFIPVW
QPPAFMMHVNNTLMLFALWVYGSSAAKGAKAWPAYKLRHPQLVGFKIWALAHLLVNGDLA
SIILFGGLLAWAVGSVILINKAEPEWTAPERAGMATRVRLAVITLVLYGLISAVHIWAGV
WPFPT
>ROS ROS217|:1443065-1443610 NnrU family protein; COG4094 Predicted membrane protein
MVYLILGLILWIAAHLFKRAVPDLRARMGNAGKGLAALGILAGLVLMVIGYRQAEVINVW
YPPSWTVHINNLMMLGAVFLYGMSATKGRLRGAMRHPQLTAVKVWAVAHLLVNGDLASLV
LFGGLLVWAVVEVVMINRAEDWVRPAPGEAKRDIVLVVITVVMFLTITFIHNWLGVWPFP
G
>RGR RR11|:c2318723-2319271 NnrU; [S] COG4094 Predicted membrane protein
MAVLLLGILIWWGAHFFKRLMPEQRASLGEKGKGLVALALVAAIVLMVLGYRSMEFIYVW
APPSFMVHINNTLVLIALFLMSPAPKKGALLNGMRHPMLTGFALWAIAHLLVNGDLASII
LFGGLLAYVPVQIMLINRAEPTWAPGPKGSYAKDGMFFVASIILMGVIGYIHGLVGPSPF
GG
>LVE SKA53|:2894629-2895174 NnrU family protein; COG4094 Predicted membrane protein
MTLLILGLALWAGAHLWKRLAPASRAGMGDKGRMIVALSAVLGIVLMVIGYKMADGAVYW
GRTAAMTGINNLLMLFAFYLYAASGAKTRITRTIRHPQLTAVKVWALAHILVNGDVPSFV
LFGGLLAWAVGEVIVINRANRDWTPPPVVPVKKEITAIIAAVAVYAIAAAIHVWLGYNPF
G
>SPO DSS3|:367011-367565 NnrU family protein; identified by match to protein family HMM PF07298
MGFVLLILGIAVWWAAHLFKRAMPARRAAMGDRGKGMVALALLGSVVLMVIGYRMTDYIH
VWAPPSYLTHANNLLVLVAIWMMSPAGTKGKLLHKMRHPMLAGFRAWAAAHLLVNGDLAS
IILFGGLFLWGIVEVAAINAAEPEWTPGEPGTLGKDAMFLVASVVLMAVIGYIHGLVGPW
PFPA
>SSE SSE37|:c2312985-2313530 NnrU family protein; COG4094 Predicted membrane protein
MLLLILGVALWWAAHLFKRIAPGVREPMGNKGKGVVALALVASILLMIFGYRMADGAFFW
GRHPATVGINNLIMLFALYLTSPGPKKGALFYKLRHPMLLGFLLWTLAHLLVNGDVPSFV
LFGGLGLWAVVEMIVINRAEPGWVAPSKGSIAKDAMFMAISLVLLVVIGYVHGLIGPPAF
G
>SIL TM1040|:3758368-3758916 NnrU; 
MALLILGIILWWGAHLFKRVAPAQRASLGDKGRGLVALVLLVSVVLMVLGYRGTEYIHVW
APAPFLVHVNNTLMLFALYFTSPGPNKGALFHKMRHPMLTGFKIWAVAHLLVNGDLASVI
LFGGLLAWAVVEVITINKSEPNWQPNPKGSLAKDAMFFVASIVLLGVIGYIHGLVGPSPF
PG
>marine gamma proteobacterium HTCC2080] >gi|119458266|gb|EAW39377.1| NnrU [marine gamma proteobacterium HTCC2080]
MLLLVAGVLLWSVAHLFKRVVPDARAAMGDAGRGIMSIAILASMVLMYLGYSHAATDFYW
GRSSARVGINNVLMLLAIYFMVAAATKSWITASIRHPQLTAIKSWSIGHLVVNGDSASMV
LFGGLLAWAVISVVVINKQDGKPALSVKTSAGREVMTALSAILAFGGIAFIHIYMGYPVF
G
