# Supplementary material for: Phylogenomic Analysis of Marine Roseobacters
Source: PLoS One. 2010 Jul 15;5(7):e11604. doi: 10.1371/journal.pone.0011604 (PMC2904699; doi:10.1371/journal.pone.0011604)
Supplement: File S2 — Tree topologies with the extended data. The multi-documents have been combined into a single ZIP-formatted file. The trees should be considered unrooted. The tree topologies were calculated in PhyML as described in Methods. Numbers refer to bootstrap values. The tree topology (separate pdf) shows that Roseobacter bacteria form a monophyletic group and was deposited in a document named “high bootstrap”. The other organisms embedded within the Roseobacter clade, or Roseobacter bacteria embedded within other phyla are shown in red (deposited in a document named “inter-phylum”). Individual file name corresponds to gene family code listed in Table S1. The non Roseobacter organism taxonomic name is detailed in the amino acid fasta of the sequences (a document named “sequences”). (4.62 MB ZIP) [file pone.0011604.s008.zip › sequences/ort251.fasta]

>DSH Dshi|:2991755-2993359 integral membrane protein MviN; TIGRFAM: integral membrane protein MviN PFAM: virulence factor MVIN family protein KEGG: jan:Jann_0896 integral membrane protein MviN
MKPIRLLAGFMTVGLWTMGSRVLGFVRDILIAGLLGAGPVADAFFVAFSLPNMFRRFFAE
GAFNMAFVPMFSKRVQSGDDPEGFARDALSGLGLILILFTLVALAAMPWLVLAMASGFVG
DARFDLAVGFGRIVFVYILFISLAALLSGVLNATGRFAAAAAAPILLNVILITALLVAET
GVLEEVLILGGIGAFELGEIAGLHHGTMLAIGVVLAGIAQLWLLWRAAAKAGFPLRPRRP
RMTPELKRLAIIAAPAALAGGVVQVNLLVGRQVASFFDGAIAWLNYADRLYQLPLGVVGI
AIGIVLLPDLSRRLQAGDTAGGQDAFNRAGEICLALTVPAAVALLCIPEALVSVLFERGR
FTAEDSAATALAVAVYGVGLPAFVLQKVFQPLFFAREDTRSPLRYALWAMVVNAGIAIGL
APVIGYVAAALGASLAGWAMVWLLWRGSRPLGEAAAFDARFKARIGRIVLAALAMGAVLL
GAQELLSEALRTPTLRYGALAALVALGIVSYGAAGHLLGAFRMAEVKRALRRGP
>SUL EE36|:c1196510-1198102 putative virulence factor, MviN; COG0728 Uncharacterized membrane protein, putative virulence factor
MKPIRLMSGFFTVGIWTLLSRVMGFVRDVMIAGYLGSGPAAEAFLVAFSLPNMFRRFFAE
GAFNMAFVPMFSKKLESGDDPEKFAQDAFVGMAFILTLFTIIGIVAMPGLVLLMASGFAG
DERFDLAVEYGRLAFPYILFISLAALVSGVLNATGRFMAAAAAPVVLNVIFILAVLIGAA
LGRDGSEAIGMGIDKALGLQIGDTLALSVPLAGIAQLALVWWAAKRAGFTLTFGRRPRLT
PELKRLAIIAAPAALAGGVMQINLLVGRQVASFYEGAVAWLNYADRLYQLPLGVVGIAIG
VVLLPDLSRRLKAGDEQGSHTQISRAAEVSLALTIPSAVALMVIPFTLATVLFQRGATTT
DDAAAIAIAVAIYGLGLPAFVLQKILQPLYYAREDTRRPFYFAVVAMVVNVVLAVGLSPV
IGWIAPAIATTLAGWAMFALLAYGARGFGLAAKFDARFHKRIWRIMAAAAVMGGALWIGN
LALQPLLAEAWWRGVALVILTALAAVSYFGTGQLIGAFKLAEFKRALKRS
>JAN Jann|:c849923-851554 integral membrane protein MviN; 
MTETDPFHVPPPPERPTPKPIRALRGFFTVGFWTMASRILGFVRDILIAAFLGSGPVADA
FLVAFSLPNMFRRFFAEGAFNTAFVPLFAKKVEGGDDGERFAQDAFSGLAGILIALTLLA
QLAMPWLVLAMAGGFAGDERLPLAVDFGRIAFVYILFISLAALFSGMLNAIGRFAAAAAA
PILLNIVLVSAMVLVYLTTPDGKMTNLVDPAEAYGRALSWGVPLAGIAQLALVWISVKRA
GYSIQLRQPRLTSDMRKLVVIALPAMLAGGVVQVNLLVGRQVASFYDGAIAWLSYADRLY
QLPLGVVGIAIGIVLLPDLSRRLRADDDAGGREALSRAGELAMALTIPAAVALLVISVPL
ISVLFQRGAFTADDTASTAVALSIYALGLPAFVLQKVLQPVYFAREDTRRPFQYALVAMA
VNAVVAVGLSFAIGFLAAAVATTLAAWVMVGLLSRGRTDFGDVVQFDDRFRSKIWRICAA
SVAMGLMLFLGEILLGVFLGVDGLRYIALALLVAIGLGSYFGFARLFGAFSLAEMKATMR
GRP
>OAN OA307|:3419927-3421531 integral membrane protein MviN; [R] COG0728 Uncharacterized membrane protein, putative virulence factor
MKPIRLISGFLTVGVWTLLSRILGFVRDILIAGYLGTGPVAQAFLVAFSLPNMFRRFFAE
GAFNMAFVPMFSKKLQDTENAGADAKTFAQDAFMGLAFVLAIFTALGVIFMPALVLMMAS
GFKGDERFDLAVEYGRLAFPYILFISLAALVSGVLNATGRFAAAAAAPVLLNLIFICTLI
WAATLDNTTIVDLGSNVTFMTREAYIGSSLAWAVPLAGLAQLALVWWAARRAGFTFRLRM
PRLTPDLRKLAVIAAPAMLAGGVMQINLLVGRQVASFYDGAIAWLSYADRLYQLPLGVVA
IALGVVLLPDLSRRLAAGDLDGGRDAFNRAAELALALTIPAAVALIVIAQDLVSVLFQRG
AFDSDDAAATALAVMVYGAGLPAFVLQKAMQPLYFARGDTKRPFYYAAVAMVANAGIAIG
LSMYIGYIAAALATTLAGWVMVWLLWRGSRTMGDAAQFDARFKTRFWRIMLASMLMGALL
WNTVLLVGPALGMDTIRYGALAFVVIVGMAGYFLIGRLVGAFRVSEFKAAMRRG
>OBA |:1548282-1549817 putative virulence factor, MviN; COG0728 Uncharacterized membrane protein, putative virulence factor
MKPIRLIRGFLTVGVWTLASRILGFVRDIVFAAYLGAGPMAEAFVVAFSLPNMFRRFFAE
GAFNMAFVPQFSKRVEAGEDARSFAEQAMSLLATALVLLSVLATIFMPALVMAMASGFAG
DERFDLAVDYGRIAFPYIFFISLAALFSGVLNATGRFAAAAAAPVLLNIILVAAMVIGAR
SGIEIGRALVWGVPLAGIAQLALVWYAAAQAGFALRIRRPRLTPEMKRLAILAAPAALAG
GVVQVNLLVGRQVASFFEGSIQYLNLADRLYQLPLGVVAIAIGVVLLPDLSRRLRAGDEA
GGRHGFNRAAEFALFLTLPCAVALVVIPEPLISTLFQRGAFTPEDARATALAVAVYGLGL
PAFVLQKVLQPLFYAREDTRAPFRYALVAMGVNAVLAIGLAPFVGYIAAAVATTTAGWAM
MVLLWAGSRRMGAAVALDDRLRRRIWRIVLASAGLGVALWLGDRALQPVFALSRPLALAI
LVLGGSAVYFIISHLLDAFRFSDLRGAMRRG
>OIN |:791120-792643 integral membrane protein MviN; COG0728 Uncharacterized membrane protein, putative virulence factor
MSGFFTVGVWTLLSRVLGFLREVLLLSLIGPGPVMDAFVAAFRLPNMFRRFFAEGAFNAA
FVPMFAKKLEGEEGAGKFARDAFNGLALVVLALTALGMIFMPGLVWLTAEGFVGDPRFDM
TVAFGRIAFPYILCMSLSALFSGILNATGRFAVAAAAPVLLNIFVIAAMTFAALTGGDVA
LWLIWSIPLAGVAQLALTWRAAAEAGYPLRPTRPRWTPDMRAMIVIALPAALASGVMQIN
LVVGQLVASQYDKAVSWLFAADRLYQLPLGVVGIAVGIVLLPDLSRRLRAGDNDGAQTAL
SRAAEISLALTIPSAVALMVIPFALVTVLFERGASGVDDTAAIATAVMIYGLGLPSFVLQ
KILQPVYFAREDTRRPFYYAVVAMVVNAALAVGLAPFIGWIAPAVATTLAGWTMFACLAI
GARRFGGAAKFDARFHKRIWRILIASAAMGVALWLGNAALQPMLGLPWWRGLALVMLLAI
AAISYFGIGQLIGAFRLSEFKGAMRRG
>RHB RB2654|:1802358-1803899 putative virulence factor, MviN; COG0728 Uncharacterized membrane protein, putative virulence factor
MASIRLLRGFLTVGGWTAASRVLGFVRDVAIAGALGAGPMAEAFFIAFSLPNMFRRFFAE
GAFNTAFIPMFSKKVEAGEGAMEFARDALTGLATILLVLTVIAQIFMPALVLLMASGFAE
DERLPLATMYGRIAFPYIFFISLAALLSGLLNAVGRFAAAAAAPLLLNVTFITAIIVASY
AGYDIGLTLSWAVPIAGVAQLALVWFAAARAGYRLFPRIPKMTPELKRLAIIAGPAALAQ
GVVQVNLLVGRQVSSFFDGAIAWLNYADRLYQLPLGIVGIGIGVVLLPELSRRLQAGDEG
ASRWSLSRAGEIALLLTIPSAVALVVIPLPLVTVLFERGAFTADDSASTAFAVAVYGLGL
PAFVLQKVLQPVYFARGNTKTPFYFALVSLVVNAALAIGLAPVIGYIAAAFGTTLAGWAM
TIGLWIGTARMGESTRFDKRFWRKLWGILAASAVMGAELAGAVIVLGPMFGTPGLKVLAL
LILIASGTVTYFLAGRLFGAVRLSDLKAMMRRG
>RCC RCCS2|:c2556141-2557703 integral membrane protein MviN; COG0728 Uncharacterized membrane protein, putative virulence factor
MKPIRLMSGFFTVGIWTLLSRVMGFVRDIMIAAFLGTGPVAEAFLIAFSLPNLFRRFFAE
GAFNMAFVPMFSKKVEGGDDAHRFAQDAFVGLGGILTIFTVLGVVFMPALVTLMASGFLG
TERFDLAVYYGRIAFPYILFISLTALLSGVLNATGRFTAAAAAPILLNIIFVLALIVTGF
VCDCTGADGQTTIGQSLAYAVPIAGIAQLAVVWVAAKRAGYALRIGMPKITPELKRLAII
AAPAALAGGVVQVNLLVGRQVASFFDGAVAWLSYADRLYQLPLGVVGIAIGVVLLPDLSR
RLRAGDAAGGRDAFNRASEISLALTIPASVALMAIPLPLVSVLFERGAFTSDDTAATALA
VAIYGLGLPAFVLQKTLQPLFFAREDTKRPFYYAVMAMVLNAALAIGLAPVIGFAAAAIG
TSLTGWAMVLLLMRGARTMGDAGKFDNRFKQRLGRIVVASGAMGLILVVTATTMTPFFGA
GALRYLALLILVTIGIVSYFGIGHLIGAFKLSEFRHNLRR
>RDE RD1|:c1149180-1150745 virulence factor MviN-like protein; 
MKPIRLLSGFFTVGGWTLMSRVFGFVRDAMILAYLGTGPLYQAYVVAFRLPNMFRRFFAE
GAFNMAFVPMFSKKVEGGEDADGFASDAFAGLASILIGLTVLALATMPWLIYALASGFAG
QEQFGLSVEFGRIVFPYILFISLAALLSGMLNAAGRFAAAAAAPVLLNVLLILAMAAAAA
LGGDVARALIWAIPVAGVAQFVLLWVAVKRAGFNISFRWPRLTPEMRRLVRVAIPAALAG
GVVQINLLVGQQVASYFDKAVSWLFAADRLYQLPLGVVGIAVGVVLLPDLSRRLKANDDA
GAKIALSRAGEIALALTIPSAVALIVIPLPLVSVLFERGAATASDSAAIAVAVAIYGLGL
PAFVLQKIMQPVFFAREDTRRPFYYALVSMVINAALAIGLAPLIGWFAPAIATTSAAWAM
VFLLWYGARSYGDVARFDARFHGRIWRMVGASVIMGAVLWAAAVGLAPYLNLPWWRALAL
CALIGIGVVTYFGAGQMLGAFRLAEFKAAMRRSPSRAESDK
>PGA RGBS107|:836707-838263 integral membrane protein MviN; COG0728 Uncharacterized membrane protein, putative virulence factor
MKPIKLLSGFLTVGFWTLASRILGFLREILITAYIGPGPLMDAFVAAFRLPNMFRRFFAE
GAFNAAFVPMFAKRLESGEDPQGFAQEAFNLLAITVLLLVGLGMVFMPALVWATAGGFVG
DARFDLAVGYGQIVFPYILCMSLAALFSGVLNATGRFAAAAAAPVLLNIFACAAMVAGAV
LGGEVISWLVWTIPVAGVAQLALVWIAASRTGIRLRPGLPRWTPQMKNLVRVALPAALAM
GVTQINLVVGQQVASDIENAVSWLFVADRLYQLPLGVVGIAIGIVLLPDLSRRLRAGDDA
GARDAFSRAGEFSLLLTLPSTAAFLAVPLVLVSVLYERGATGADDVAAIALAVAVYGAGL
PAFVLQKVLQPLFFAREDTRSPFRYAVVAMVINAVLAFGLKPYLGWIAPAIAATVAGWTM
VACLWLGARRMGEVARFDQRFYDRSLRILTASAIMGAVLFGLVQQFGWLFYLPSWRYLAL
LGLIVLGAVVYFGVGQIIGAVRLGDIKRAVRRGGTPTQ
>RLO RLO149|:3910734-3912245 virulence factor MviN-like protein; COG0728 Uncharacterized membrane protein, putative virulence factor
MSRVFGFVRDAMILAYLGTGPLYQAYVVAFRLPNMFRRFFAEGAFNMAFVPMFSKKVEGG
EDADGFASDAFAGLATILIGLTVLALATMPWLIYALASGFAGQEQFGLSVEFGRVVFPYI
LFISLAALLSGMLNAAGRFAAAAAAPVLLNVLLILAMAAAAALGGDVARALIWAIPVAGV
AQFVLLWVAVKRAGFNISFRWPRLTPEMRRLVRVAIPAALAGGVVQINLLVGQQVASYFD
KAVSWLFAADRLYQLPLGVVGIAVGVVLLPDLSRRLKSNDDAGARIALSRAGEIALALTI
PSAVALIVIPLPLVSVLFERGAATASDSAAIAVAVAIYGLGLPAFVLQKIMQPVFFARED
TRRPFHYALVSMVINAALAIGLAPLIGWFAPAIATTSAAWAMVFLLWYGARSYGDVARFD
ARFHGRIWRMVGASVIMGFVLWGAAAGLAPYLSLPWWRALALCALIGIGMVTYFGSGQVL
GAFRLAEFKAAMRRSPSRAESDK
>ROS ROS217|:c1124836-1126374 integral membrane protein MviN; COG0728 Uncharacterized membrane protein, putative virulence factor
MKPIRLLSGILTVGGWTLLSRLLGFVRDVLIASYIGPGVVMDAFVAAFRLPNMFRRFFAE
GAFNAAFVPMFAKRLEANDNPLGFAALACSGLSLILLALTGLCMIFMPALVYATAEGFVG
DERFDITVEFGRIVFPYIFFISLAALFSGMLNAAGHFAAAAAAPLILNVFLVSAMTFAAM
TGGPVAQALVWTIPIAGLAQLALVWHASRRAGMHLPLVRPRWTPEMAQLVRIAVPAALAG
GVVQINLVVGQLVASNTEKAVSWLYSADRLYQLPLGVVGIAVGIVLLPDLSRRLKAQDDT
GARIALSRAGEIALALTIPCAVALTVIPIQLVSVLFERGAFGADDSAATALAVAIYGLGL
PAFVLQKILQPIFFAREDTRSPFRYALMAMLVNAVLAIGLAYLIGWIAAAIATSVAAWVM
VAQLSGGARKFGDVARFDAQFHRRFWRICLASALMGAVLWGAGALMGPLFAIGGWRWLAL
LGLIAIGTVAYGLFGQMLGAFRMQEIRSRLRR
>RGR RR11|:1921372-1922922 integral membrane protein MviN; [R] COG2244 Membrane protein involved in the export of O-antigen and teichoic acid
MKPIKLLSGFLTVGFWTLASRILGFLREILITAYIGPGPLMDAFVAAFRLPNMFRRFFAE
GAFNAAFVPMFAKRVESGDDPQGFAQEAFNLLAATVLLLVGLGMVFMPALVWATAGGFVG
DARFDLAVGYGQIVFPYILFMSLAALFSGVLNATGRFAAAAAAPVLLNIFACAAMVAGAV
LGGEVISWLIWTIPVAGVAQLALVWRATSKAGIHLRPGLPRWTPQMKTLVRVALPAALAM
GVTQINLVVGQQVASDIENAVSWLFVSDRLYQLPLGVVGIAIGIVLLPDLSRRLRAGDDA
GARDAFSRAGEFSLLLTLPSTAAFLAVPMVLVSVLYERGATGADDVAAIALAVAIYGAGL
PAFVLQKVLQPLYFAREDTRSPFHYALVAMVINAALAFGLKPYLGWIAPAIAATVAGWAM
VACLWLGARRMGEVARFDQRFYDRSLRILAASAIMGAVLFGVVQQFGWLFYLPSWRYLAL
LGLIVLGAAVYFGVGQIIGAVRLGDLKRSVRRGGKA
>LVE SKA53|:c2923679-2925241 putative virulence factor, MviN; COG0728 Uncharacterized membrane protein, putative virulence factor
MKQVRLMAGFFTVGLWTLLSRVAGFVRDIFIAAYLGTGPVAEAFLVAFSLPNLFRRFFAE
GAFNMAFVPMFAKKLEADDGAHQFAQDAYLAMSVILSVFTVIGIVAMPALVAAMASGFIG
TERFDLAVYYGRIAFPYILFISLTALLSGVLNATGRFTAAAAAPVILNAGFVVALLIAAA
TSTGPAVANPERMGLWLASAVPLAGIGQLAMVWWAAKRAGFALRIGKPRWTPALKRLALI
AAPAALAGGVVQINLLVGRQVASYFDGAVAWLSYADRLYQLPLGVVGIAIGVVLLPDLSR
RLRAQDLAGSKDAFNRACEVSLALTIPAAVALVVIALPLVGVLFERGAFDAADTSATALA
VAVYGLGLPAFVMQKTLQPLFFAREDTKRPFYYALVALVLNAALAVGLSPLIGFIAAAWG
TSLTGWAMVWLLWRGSRDMGDAANFDARFKSRLPRIIAASAVMALVLAALSAVMAPYFDI
PTWRYLALLALIMAGITTYFGTGQLIGAFKLAEFRRAMKR
>SPO DSS3|:c406792-408333 integral membrane protein MviN; identified by similarity to SP:O05467; match to protein family HMM PF03023; match to protein family HMM TIGR01695
MKPIRLMAGFFTVGFWTLASRILGFAREILLAAYIGPGPVMDAFVAAFRLPNLFRRFFAE
GAFNAAFVPMFSKRLEGGEDAEGFAQQAFNLLGAAVLTLVALAMIFMPALIWATASGFVG
DERFDLAVGYGKIAFPYILFMSLAALFSGVLNATGRFAAAAAAPVLLNVFACAAMLAGSA
LGGEVIDWLIWVIPVAGVAQLALVWVAAERAGIRLRPGLPRLSPAMRRLVRVAFPAALAM
GVTQINLVVGQLVASRTESAVSWLFTADRLYQLPLGVVGIAVGIVLLPDLSRRLRAGDDT
GAREAYSRAGEFSLILTLPSAMALMAIPLPLVAVLFQRGAFTPEDSAATAIAVAIYGLGL
PAFMLQKVFQPLFFAREDTKSPFRYAVVAMVINAVLAFALYPLLGWIAPAIATTVAGWTM
VAQLALGARRMGEVARFDTRFHGRAWRILMASLIMGAALYAVLIPLGWVFDLPSWRYLGL
LALILFAAVVYFGVGHLIGAFRLSEFRRALRRS
>SSE SSE37|:3166061-3167614 integral membrane protein MviN; COG0728 Uncharacterized membrane protein, putative virulence factor
MKPIRLISGILTVGFWTLASRVLGLVRDILIATVIGPGPLMDAFVAAFRLPNLFRRFFAE
GAFNAAFVPMFSKKYEAGEDPQGFARDAFSGLAFVLLLLTALAMIFMPLLVWATAGGFAG
DERFDLTTAFGRITFPYILTISLAALLSGALNAVGRFAAAAAAPVLLNILIVAALKFGQG
LFGGAHIDWLIWTIPVAGMAQLALVWAAAERAGLKIRPGRPRLTDDMKRLTRIAVPAALA
GGVMQVNLLVGQQVASHFEKAVSWLYNADRLYQLPLGVVGIAIGIVLLPDLSRRLKAEDH
VGGRMAFSRAGELSLALTVPCAVALVVMPLPLVSVLFEHGRTGPEDSRAMAVAVAIYGLG
LPAFVLQKVLQPVYFAREDTRSPFRFAVWSMVVNAAVAIGLAPLIGWIAPAIATSLAGWT
MVWQLARGTRSMGDVARFDSRFYKRAGRILAASALMGAALIGAELLMAPWLATAGLRVLA
LILLIAIGVAVYGIAGQVLGAFRLSEFRSIVRRRKPT
>SIL TM1040|:c460965-462512 integral membrane protein MviN; 
MKPIKLMSGFLTVGFWTLASRVLGFLREILIAAYIGPGLLGDAFYAAFRLPNLFRRFFAE
GAFNAAFVPMFAKRWEAGENPQGFAQDAFNLLAAAVLGLTALGMVFMPFLVWLTAGGFEG
DARFDLTVGYGRIVFPYILCMSLAALFSGVLNATGRFAAAAAAPVLLNIFACAAMIAGAL
RGQAVIDWLVWVVPLAGIAQLALVWIAAARAGVSLRPGLPRLTPEMRQLVRVALPAALAM
GVTQVNLVVGQAVASAYQGAVSWLSLADRLYQLPLGVVGIAVGIVLLPDLSRRLRAGDDE
GARDAFSRAGEFSLLLTIPAAAALIAIPVPLVSVLYERGATGAEDVAAIAMAVAIYGAGL
PAFVLQKVLQPLFFAREDTRSPFHYALVAMVVNAVLAVGLQPLVGWLAPAIAAPAAGWVM
VLQLWLGSRRMGEAAQFDARFQRRCLRIVLASVAMGVVLLGAATILSDVLSLAYWRYLAL
LALIVVGAVAYFTIGQIIGAFRLSEFRSALRRGKA
>Gluconacetobacter diazotrophicus PAl 5] >gi|209530158|gb|ACI50095.1| integral membrane protein MviN [Gluconacetobacter diazotrophicus PAl 5]
MLRGFLTVGGWTMLSRVLGLVRDQLLAAFLGAGPVQDAYQVAFRLPNMFRQLFGEGALNT
AFVPLFSGMLATEGPDRARRFASETFSVLLTWLTMIAVLGEVFMPQVVRVIAAGFPLDGD
RYHMAVTLSRITFPYLVLICAAALVSGVLNGLHRFGVAAAAYVSFNVVGIASIFLLTPLT
GDVARAAAWGVTASGVAQLGLLLLAVRRAGFRLMLLPPRLTARIHTLIRRMAIGCLGSGV
SQINLLVDTIIASYLPPGSVSFIYFADRINQLPLGVLGAAAGTTLLPVLSRHVAAEDHDG
AHGAQNRAIDYAMILTLPAALGMMVLAQPIIATLFQHGAFTPRDAMLSAQSLRAFAIGLP
AFVLIKVLAPGFFARGDTATPVRVGLFTLTLNFVLNLLLMHPLHHAGPPLASSLAAIVNV
ATLGFLLRRRGILRISTTTLSRVGRMALAALGMAAVLMMLDLTALGPLAVQHGPLRIMAL
GVLVMAGMLAYGAGLQVLGVMELRVAAAMLRARLARRRGRPA
>Erythrobacter sp. SD-21] >gi|148830734|gb|EDL49169.1| hypothetical protein ED21_20854 [Erythrobacter sp. SD-21]
MSLLKHVGTIGSLTMVSRVAGMVREMIFSRVLGANAVTDAWFQAFIIPNVFRRLFAEGAF
SAAFVPMFSKRLHGDGGLDDARSFSDDVLSIFLPVLILLCAVMMIAMPGVIWILADKPVD
PAEFDIAVAFARIMFPYILLVSLVTLFTGMLNSVSRFAPGASFPIILNIVLITALLGGEY
AAARFGWSVERVGYAIAWAVPVAGLLQLVWLYIWTRVEGFRPRILWPRITPEVKRLSIIA
LPAAIGGGAYQINTLVQLYFLNQLYNGSVSHMNYADRLNQLPLGIIGIALSTAILPTLSK
FVGSDNKEGADRIQSDAIELSMLLTIPAAVALAVCATPFITMIFQGGRFTMEDAAAAGAV
LAVLVLGLPAYVLVKVLVPNFYARSDTRTPVYAAFISLGVFVASCIWNIGLTLPGFTIEP
LGYGVPGIAAASVIGAWINVGYLYAILARRGYYSVPFALLGRVARQLVAAAAMGAALWFA
RDLLTGWYSAGLFERLGALLVLVGCSAVVYFGVAFAVGAIDRQRIAALTKKKVS
>Rickettsia felis URRWXCal2] >gi|67004888|gb|AAY61814.1| Integral membrane protein MviN [Rickettsia felis URRWXCal2]
MTDFLYNVANKEEFERNTEAHATAAYTLVREDASTGLTHKLPLEASYAGSRLFRSGVVVA
FFTLISRIFGLVREQFIASLFGSTPMGDSINVAFKLPNLFRRIFAEGALSSVFIPIYNEK
MLISKKAANNFSGEVFTLLLLTLIVIIALMQIFMPQLMLFIAPGFHGKKEKFELTVFLCR
ITIPYLIFVSLTALLGGILNSVKKFAAFAFSPVILSVCVIIFTLTFDNYIESTISISLSL
IIAGILQVSFMFVCVKRADLNFPIIFNPSDPDVKKLLINMGPATISSGVQQLNLFISQSI
ASFIEGAISILSYADRIYQFPLSIIGTSFSTILLPELSKIYKSNDIVAAKKIQNNAIRMG
LLLSLPATFGIIILSHPIINIIYERGVFTSQDTTNTAEAISAFALGLPAFILAKILTPIF
YANGDTKTPLKITLFSIIINTGMNLLLMDSLKHIGIAVGTSIAAWYNLGLLYSYTTKQNK
LHIEAGIKLFCGKILLCCIIMSIIIALIKYYYLEYFYSEYLLIKVCMLGGTIAVGMGAFF
GTAYLLKVVNYDNNKK
>Caulobacter crescentus NA1000] >gi|220962174|gb|ACL93530.1| virulence factor MviN [Caulobacter crescentus NA1000]
MIRSSAIYSGLTLVSRLMGFVRDLVISYFLGASANFAADAFNTAQMFPNLFRRIFAEGAF
AAAFVPAYSKTLDRDGAEVADKLAADAMATIAAFTVGLTLIAQATMPWLMMVISPGFGFG
TDKYKLAVILTQITMPYLPCMAIVALLSGVLNARGKFIVSAAAPILLNLVTLIAVIPTRN
AHDAALAASWGIFAAGIAQVALLVWAVRKAGATIRWRLPRLTPEIRGLIALAIPGAIAAS
ASQINITISGVLASHVNGARTWLAYADRLYQLPLGLVGVAIGVALLPRLSRAVAAEDRAE
AQGAMDQAIVFALALTLPAAVALFSIPFFLIDGLFTRGEFTVFDARQTANALLHYGWGTP
AFVLARILSPAFFARGDTKGPMRFALISVAVNIGLGLALFPVMGVPGLAAATSAASWINV
LQMALTLRKRGDYAPSAAAWGKIIRVLGASVALGLILAAISRGRAALEAPILAMGIGSAK
ELAILATCALAAGLYPVLLLLSGGVTLAEARTVLRRGTGR
>Desulfovibrio aespoeensis Aspo-2] >gi|270736813|gb|EFA64957.1| integral membrane protein MviN [Desulfovibrio aespoeensis Aspo-2]
MSRHGRDIARNAAVVAGATLVSRVLGFVRDMIMAFALGAGIFADAFFVAFRIPNLLRRLF
GEGSLTMAFIPVYSRLREEEGEEVAQAMARSAMIWLAVILCGITLAAELLAGPLTLAIAP
GFTRNAELFDVTVDLVRICFPYVVFICGVALCMGVLNAEGRFLAPAMAPSVLNVVMIGSA
LFGYWTGLNVAYSMAYGVLIGGFGQWLSQQSALRAIGFSWRGPWSWRNKGVARMGLLMLP
TVFGAAVYQLNILLGTLLASFLPVGSVSYLYYADRLVQFPLGVFGLAISTAALPSLARLA
ARGEMDEYDSAMSLSLGLTLFIALPSAAGLIALAAPMISLLFERGAFTIEAVTATSRALI
AYSVGLPFIALARPLVAGFYALEDTRTPVRIAVLCLAANIGLGLLLMRPLAHVGLALAVS
LSSMLNFVLLHVYLSRKRKASLVPLVASVKTLLLSLGVGVGAYFSASWGLWWLALLPVWA
AAYLFMALVLDMDEARLFVDMVRSRARRGLKRKKG
>Acinetobacter junii SH205] >gi|262310499|gb|EEY91589.1| integral membrane protein MviN [Acinetobacter junii SH205]
MALWRSTIIVSAMTMLSRVLGLVRDIVLLNVFGAGKDFDTFVVAFRIPNFFRRLFAEGAF
SQAFIPVLTEYKTSKTHAEVQILISRVFGCLLTAMSLLTFVAMVAAPAIIYLYAPGFHND
PEKFDLAVDMFRLTIPYLMFMSLTAFASSILNSYGSFASPAFSPVLLNIAMIAGAWWLTP
FMAEPIMALGWAVVVAGVLQLAIQIPELWKKNLLIPPKVDFKHEGVDRILKLMLPALFGV
SVTQINLLLNTIWASFMQDGSVSWLYSAERMTELPLGLIGVAIGTVILPSLSARHAEQDQ
AKFKSMIDWAAKIIMLVGIPASIALFMLSTPIIQALFQRGEFTLEDTHMTALALQCMSAG
VISFMLIKVFAPGFYAQQDTKTPVRVGLMAVAANAILNVVFIGFFKLIDWHAEHMALALA
SSGSALVNAGMLYFYLHKRNIYRFGAHWKKLSFQFLVANITMIAALAYALTWYQGDIAQW
LRIAEVVGLCVLGVAAYVIGLLITGFHPRHLKH
>Pseudomonas putida W619] >gi|169761725|gb|ACA75041.1| integral membrane protein MviN [Pseudomonas putida W619]
MNLLKSLAAVSSITMISRVLGFVRDTILARVFGAGIATDAFFIAFKLPNLLRRIFAEGAF
SQAFVPILAEYKTQQGEEATRTFIAYVSGLLTLVLALVTVIGVLAAPWVVWATAPGFADD
AEKYQLTTDLLRVTFPYILLISLSSLAGAILNTWNRFSVPAFTPTLLNVAMIIFALLLTP
YFDPPIMALAWGVLAGGLAQLLYQLPALKKIGMLVLPRLNLRDTGVWRVLKQMLPAILGV
SVSQISLIINTIFASFLVAGSVSWMYYADRLMELPSGVLGVALGTILLPTLAKTYANKDR
EEYSRILDWGLRLCFLLVLPCTLALAILAEPLTVALFQYGKFSAFDAAMTQQALIAYSVG
LLAIILVKVLAPGFYAQQNIRTPVRIAIFTLICTQLFNLALVGPLQHAGLALAISLGACL
NAGLLFWKLRSQQLFQPQPGWTLFLLKLVLAVALMVAVLLVGMHYLPAWEQGNMFERFVR
LGALIAAGIVTYFGCLYLCGFRPRHFARNALH
>Escherichia coli B088] >gi|291428939|gb|EFF01964.1| virulence factor mviN [Escherichia coli FVEC1412] >gi|291469903|gb|EFF12387.1| integral membrane protein MviN [Escherichia coli B354]
MQAFCPWVWIRTPMNLLKSLAAVSSMTMFSRVLGFARDAIVARIFGAGMATDAFFVAFKL
PNLLRRIFAEGAFSQAFVPILAEYKSKQGEDATRVFVSYVSGLLTLALAVVTVAGMLAAP
WVIMVTAPGFADTADKFALTSQLLKITFPYILLISLASLVGAILNTWNRFSIPAFAPTLL
NISMIGFALFAAPYFNPPVLALAWAVTVGGILQLVYQLPHLKKIGMLVLPRINFHDAGAM
RVVKQMGPAILGVSVSQISLIINTIFASFLASGSVSWMYYADRLMEFPSGVLGVALGTIL
LPSLSKSFASGNHDEYNRLMDWGLRLCFLLALPSAVALGILSGPLTVSLFQYGKFTAFDA
LMTQRALIAYSVGLIGLIVVKVLAPGFYSRQDIKTPVKIAIVTLILTQLMNLAFIGPLKH
AGLSLSIGLAACLNASLLYWQLRKQKIFTPQPGWMAFLLRLVVAVLVMSGVLLGMLHIMP
EWSLGTMPWRLLRLMAVVLAGIAAYFAALAVLGFKVKEFARRTV
>Shewanella baltica OS195] >gi|160859796|gb|ABX48330.1| integral membrane protein MviN [Shewanella baltica OS195]
MSRKLLKSGLIVSAMTLISRVLGLVRDVVVANLMGAGTSADVFFFANKIPNFLRRLFAEG
AFAQAFVPVLTEYQEKHTAEETRDLLSKVAGTLGLLVTIVTLVGVVASPVLSALFGGGWF
IAWLNNEPDGAKFELATVVLKITFPYLWFITFTALAGSILNTRGRFAVSAFTPVFLNVAI
ITAAIFYAPTSTQPEITLAWGVFCGGLIQFLFQIPFLLREKALVKPSWGWHHPGVVKIRT
LMIPALFGVSVSQINLLFDTFIASFLMTGSISWLYYADRLLEFPLGLFGIAIGTVILPAL
SRNHVNAEGAGFGLTMDWGVKAILLLGLPAMMGLIVLAKPMLMVLFMRGAFSMHDVEMAS
YSLMAYGSGLLSFMLIKVLAPGYYSRQDTKTPVRYGIIAMITNMGFNLLFAIPFGYVGLA
IATSMSALLNATLLYRGLHLAGVYRVSRPTMVFFAKAVVSTALMVVVLYYFLPSQQIWLD
WHLFERAKALIGLILAGAVSYLLGLLLLGIRPWSIKRGV
>Burkholderia dolosa AUO158] >gi|124894203|gb|EAY68083.1| hypothetical protein BDAG_00786 [Burkholderia dolosa AUO158]
MMSAGRPPAAGVLFGFGRCRAAQRPYNKRPMNLFRALLTVSGFTLLSRVTGLARETLIAR
AFGASQYTDAFYVAFRIPNLLRRLSAEGAFSQAFVPILAEFKNQQGHDATKALVDAMSTV
LAWALALLSVVGIAGASWVVYAVASGLHTDGQAFPLAVTMTRIMFPYIVFISLTTLASGV
LNTYKSFSLPAFAPVLLNVAFIVAAVFVAPHLKVPVFALAWAVIAGGVLQFLVQLPGLRK
IDMVPLIGINPLRALRHRGVKRVLAKMVPATFAVSVAQLSLIINTNIASRLGQGAVSWIN
YADRLMEFPTALLGVALGTILLPSLSKAHVDADSHEYSALLDWGLRVTFLLAAPSALALF
FFATPLTATLFNYGKFDAHTVTMVARALATYGIGLVGIILIKILAPGFYAKQDIKTPVKI
AIGVLVVTQLSNYVFVPLIGHAGLTLSIGVGACLNSLLLFAGLRRRGIYQPSPGWLRFFA
QLVGAALVLAGVMHWFSISFDWTAMRAQPLARIALMGACLVLFAALYFGMLWVMGFKYAY
FRRRAK
>Vibrio harveyi 1DA3] >gi|269832722|gb|EEZ86833.1| MviN protein [Vibrio harveyi 1DA3]
MSKRLLKSGMIVSAMTLISRVLGLVRDVVVANLMGAGASADVFFFANKIPNFLRRLFAEG
AFSQAFVPVLTESHAQGDMDKTRELIARAAGTLGVIVSIVTILGVLGSGVVTALFGFGWF
LDWMHGGPAAEKFELASVMLKITFPYLWFITFVALSGAILNTLGKFAVSSFTPVFLNVMI
ILAAWFISPQMSQPEIGLAIGVLLGGLVQFLFQIPFLIKAGVMVKPKWGWRDPGVVKIRT
LMIPALFGVSVSQINLLFDTFIASFLQTGSISWLYYSDRLLEFPLGLFGIAIATVILPAL
SRKHVDAHSEGFSHTMDWGVRMVTLLGIPAMLGLMVLAKPMLMVLFMRGEFSPQDVHQAS
LSLLAYASGLLNFMLIKVLAPGYYSRQDTKTPVKYGIIAMVTNMVFNAIFAYFYGYVGLA
IATALSAFVNMALLYRGLHIAGVYQITKRTVFFIIRLVIAGAAMVAAILWQLEDMSVWLD
WSFAHRSGVLGMLIGLGAVVYLAVVFLLGVRLKDLKAGTE
>Burkholderia pseudomallei 1710a] >gi|254217467|gb|EET06851.1| integral membrane protein MviN [Burkholderia pseudomallei 1710a]
MRMTGSETGDYNNKIKRVASESRIGRMPAPALARGPAGSRQRLVSGASRAGAPMPVRAFC
SNVSVAAARGPYNKRPMNLFRALLTVSGFTLLSRVTGLARETLIARAFGASQFTDAFYVA
FRIPNLLRRLSAEGAFSQAFVPILAEFKNQKGHDATKALVDAMSTVLAWALALLSLAGIA
GASWVVFAVASGLRTDGQAFPLAVAMTRIMFPYIVFISLTTLASGVLNTYKRFSLPAFAP
VLLNVAFIVAAVFVAPHLKVPVYALAWAVIAGGALQFAVQLPGLKKIDMMPAIGVNPLRA
LAHPGVKRVLAKMVPATFAVSVAQLSLIINTNIASRLGQGAVSWINYADRLMEFPTALLG
VALGTILLPSLSKAHVDADSTEYSALLDWGLRVTFLLAAPSALALFFFAEPLTATLFNYG
KFDAHTVTMVARALATYGIGLVGIILIKILAPGFYAKQDIKTPVKIAIGVLVVTQLSNYV
FVPIIGHAGLTLSIGVGACLNSLLLFIGLRRRGIYQPSSGWLRFFAQLAGASLVLAGVMH
WLAINFDWTAMRAAPLERIALMAACLVLFAALYFGMLWLMGFKYAYFRRRAK
>Yersinia ruckeri ATCC 29473] >gi|238706247|gb|EEP98626.1| Virulence factor mviN [Yersinia ruckeri ATCC 29473]
MNLLKSLAAVSSMTMFSRVLGFARDAIVARIFGAGMATDAFFIAFKLPNLLRRIFAEGAF
SQAFVPILAEYKSQQGEEATRTFVAYVAGLLTLVLAVVTVLGMLAAPWVIYITAPGFANT
PDKFALTSSLLRVTFPYILLISLASLVGAILNTWNRFSIPAFAPTLLNVSMIGFALFAAP
YFNPPIMALAWAVVLGGVLQLGYQLPHLKKIGMLVLPRLALGDSGVWRVMRQMGPAILGV
SVSQISLIINTIFASFLVSGSVSWMYYADRLMEFPSGVLGVALGTILLPSLAKSFSSGNH
DEYSRLMDWGLRLCFLLAIPSAIALGILAKPLVVALFQYGKFNAFDAAMTQRALVAYSVG
LIGLIVVKVLAPGFYSRQDIKTPVKIAIVTLIMTQVMNLVFIGPLKHAGLSLSIGLGACL
NAGLLYWQLRKQKIFQPQPGWAIFMTKLIIGVVAMSAVLIGMLWLMPAWDVGGMAYRLLR
LFAVVIIGVVAYFATLALLGFKLRDFARRTG
>Salmonella enterica subsp. enterica serovar Paratyphi A str. AKU_12601] >gi|197094243|emb|CAR59748.1| virulence factor MviN [Salmonella enterica subsp. enterica serovar Paratyphi A str. AKU_12601]
MQEFYARVWNTKEMNLLKSLAAVSSMTMFSRVLGFARDAIVARIFGAGMATDAFFVAFKL
PNLLRRIFAEGAFSQAFVPILAEYKSKQGEEATRIFVAYVSGLLTLALAVVTVAGMLAAP
WVIMVTAPGFADTADKFALTTQLLRITFPYILLISLASLVGAILNTWNRFSIPAFAPTFL
NISMIGFALFAAPYFNPPVLALAWAVTVGGVLQLVYQLPYLKKIGMLVLPRINFRDTGAM
RVVKQMGPAILGVSVSQISLIINTIFASFLASGSVSWMYYADRLMEFPSGVLGVALGTIL
LPSLSKSFASGNHDEYCRLMDWGLRLCFLLALPSAVALGILAKPLTVSLFQYGKFTAFDA
AMTQRALIAYSVGLIGLIVVKVLAPGFYSRQDIKTPVKIAIVTLIMTQLMNLAFIGPLKH
AGLSLSIGLAACLNASLLYWQLRKQNIFTPQPGWMWFLMRLIISVLVMAAVLFGVLHIMP
EWSQGSMLWHLLRLMAVVIAGIAAYFAALAVLGFKVKEFVRRTA
>Pseudomonas putida KT2440] >gi|24981989|gb|AAN66227.1|AE016251_3 membrane protein, MviN family [Pseudomonas putida KT2440]
MNLLKSLAAVSSITMISRVLGFVRDTILARIFGAGVATDAFFIAFKLPNLLRRIFAEGAF
SQAFVPILAEYKTQQGEEATRTFIAYVSGLLTLVLALVTAIGILAAPWVVWATAPGFVDS
TEKYALTTDLLRVTFPYIFLISLSSLAGAILNTWNRFSVPAFTPTLLNVAMIAFAVLLTP
YFNPPIMALAWGVLAGGLAQLLYQLPALKKIGMLVLPRLNLKDAGVWRVLKQMLPAILGV
SVSQISLIINTIFASFLVAGSVSWMYYADRLMELPSGVLGVALGTILLPTLAKTYANKDR
EEYSRILDWGLRLCFLLVLPCTLALAILAEPLTVALFQYGKFSAFDAAMTQRALIAYSVG
LLAIILIKVLAPGFYAQQNIRTPVKIAVFTLVCTQLFNLALVGPLAHAGLALAISLGACL
NAGLLFWKLRSQQLFEPQPGWAVFLLKLVLAVTLMSAVLLAGMHYMPAWEQGIMLERFLR
LGALILAGVVTYFGCLYLCGFRPRHFARKALH
>Xylella fastidiosa Dixon] >gi|71900454|ref|ZP_00682585.1| Virulence factor MVIN-like [Xylella fastidiosa Ann-1] >gi|170730687|ref|YP_001776120.1| virulence factor [Xylella fastidiosa M12] >gi|71162956|gb|EAO12679.1| Virulence factor MVIN-like [Xylella fastidiosa Dixon] >gi|71729760|gb|EAO31860.1| Virulence factor MVIN-like [Xylella fastidiosa Ann-1] >gi|167965480|gb|ACA12490.1| virulence factor [Xylella fastidiosa M12]
MSKPHLLRGLLSFSSMTTISRVLGLVRDQVISAQFGANAITDAFMVAFRVPNFLRRLFAE
GSFATAFVPVFTEVKETRSHTDLRALMARVSGTLGGVLLVVTALGLLLAPQLAWLFGSGA
NTDPAKQGLLTELFRLTFPFLFFVSLTALASGALNSFQRFAMPALTPVILNLCMISGALW
LAPRLQVPILALGWAVLAAGILQLLFQLPGLRRIDLLTLPRWGWNHPDVRKILTLMVPTL
FGSSIAQINLLMDTFIAARLSDGSQTWLSLADRFLELPLGVFGVALGTVILPTLARHHVK
TDTASFSNALDWGLRTTLLIAVPAMLALLLLAEPLVSTLFQYHHFTAFDVRMTALSVYGL
SLGLPAFALLKVVLPAFYARQDTRTPVRAGIAALLTNMLLNFAFLALLYQLMVPDALKAQ
GILAALGQQPGLHLALGIASALSSYLNLGLLWYWLSRSNIYTHSPGWRPYMLRLTLACAA
MAAVLLALMHWRTDFLTMDRWQKMGWLAILVSAGGGTYLVTQVLLGWRLHHLRPSA
>Geobacter lovleyi SZ] >gi|189421366|gb|ACD95764.1| integral membrane protein MviN [Geobacter lovleyi SZ]
MSEKKGILKAAGVLGSATILSRVMGMVRDIVVARLFGAGMATDAFFAAFQIPNMLRRFFA
EGALTAAFVPTFSETLVQEGEEKARELANLCFTLLTMLVALITLLGILFSPLIIKLMFPG
FAAVPGKFELTVLLNRIMFPYLFFISLVALCMGILNTVRHFFTPAISTVFLNIAMILAAL
LLRSFFHYPITALAVGVLLGGLIQLLLQLPVLWSKGFPIRPRFGFNDPKVKKIALLMLPA
TLGVGVYYLNITVGNILASLLPQGSVSYLYYAQRLFEFPQGVFTVSVAQAVLPAMSRQAA
EGDLEAMKDSLNYGVRLTLFVTIPALVGLAVCAEPLMALLFMGGQFDYTMAQQSARALLY
YSTGLSCVALVRVLAPAFYALKDTKTPVITAFISFLLNLGFSLWLMGPLLHAGLALASSL
SALGNMLLLFWLLRRKAGLLGGRRILRTALSAVAASLPMGLAAWWISGAVNWSLPGQKLL
KVTGLSGIVLTALLIYGLFSYLFRSEEATEFLGLVKKKIRG
