# Supplementary material for: Phylogenomic Analysis of Marine Roseobacters
Source: PLoS One. 2010 Jul 15;5(7):e11604. doi: 10.1371/journal.pone.0011604 (PMC2904699; doi:10.1371/journal.pone.0011604)
Supplement: File S2 — Tree topologies with the extended data. The multi-documents have been combined into a single ZIP-formatted file. The trees should be considered unrooted. The tree topologies were calculated in PhyML as described in Methods. Numbers refer to bootstrap values. The tree topology (separate pdf) shows that Roseobacter bacteria form a monophyletic group and was deposited in a document named “high bootstrap”. The other organisms embedded within the Roseobacter clade, or Roseobacter bacteria embedded within other phyla are shown in red (deposited in a document named “inter-phylum”). Individual file name corresponds to gene family code listed in Table S1. The non Roseobacter organism taxonomic name is detailed in the amino acid fasta of the sequences (a document named “sequences”). (4.62 MB ZIP) [file pone.0011604.s008.zip › sequences/ort292.fasta]

>DSH Dshi|:c2897134-2898282 HflK protein; TIGRFAM: HflK protein PFAM: band 7 protein KEGG: rde:RD1_1920 HflK protein, putative
MANNNGGPWGGGGGRNGGDNRGGDNRGGRRPGGPGDNGQIPEIDEIMKKGQEQLRVLMGG
RGGGSNGRGPGGGGGPRITKGTVGLAGIAILGLWLYSSFYTVRPEEQSVELFLGEFSAVG
NPGLNFAPWPLVTAEVLPVTRENTEEIGTSRNGARGEDGLMLTTDENIVDIDFDVVWNIS
DPAAFLFNLRDGQQTVRAVSEASMREVIARSELAPILNRDRELIAQQVQDLIQTTLDSYD
SGINIVRLNLDRADPPEQVIDAFREVQAAEQERDRLERQADAYANRVLAGARGEAAQLLE
QAEAYRAQVVNEAEGEASRFTAVLAEYQNAPEVTRKRLYLETMERVLGGIDKVILDEGAS
GGQGVVPYLPINELRRSAGETN
>SUL EE36|:1938291-1939376 HflK protein; COG0330 Membrane protease subunits, stomatin/prohibitin homologs
MPEIDDLVKKGQEQLRVLMGGKGGSRNSGGSGGNMGGAGPKFTRGTVGLGLVAAAVVWGM
ASFYTVRPEQQSIELFLGEFSGIGTEGLNFAPWPFVTAEVFDVTTNRAETIGAGRGGDDN
EGLMLTTDENIVDIDFQVVWNVKNAENFKFSLRDPQMAVRAISESAMREIIAQSELAPIL
NRDRATIEASARELIQTTLDNRETGINIIRVNFNKVDPPSQTVTVTDANGNTTQESVIDA
FRDVQAAEQERDRVERQADAYANRRTAEARGESARLLEAAEGYRARVVNDAVGEASRFEA
VLQEYEAAPDVTRRRLYIETMEKVLGDVDKIILENGSDGTGQGVVPYLPLNELRNSNRGS
N
>JAN Jann|:c3211997-3213181 HflK protein; 
MAGNSGGPWGGGSSNGGSGGGGNRGNGSGGDNGNGNGPRRPGGGDGQNIPELDDIMRKGQ
EQLRVLMGGRGNGSGGSGQGGGDPISPRTMWIGAIILGLGAWLYASFYSVQPGEQGVELF
LGSEYRITGDGPHLAPWPLVTAEVLDTDQERTEAIGNNRSGASDTGLMLTTDENIVDIDF
DVVWNINNPADFLFNLRDPENTIRSVAESAMREIIAQSELAPILNRDRQLIGDQALALIQ
TTMDSYGSGVNIIRINLDRADPPTQVIDSFREVQAAAQERDRLERTADAYSNRVTAGARG
EAAQLLEEAEGYRARVVNEALGEASRFLAILQEYEAAPEVTRRRLYLETLERVLGDTDLV
VIDGDAGGSGVVPYLPLNELRRPQGDATTTGSSN
>OANOA307|:945245-946483 HflK protein; [O] COG0330 Membrane protease subunits, stomatin/prohibitin homologs
MAGNNGGPWGGGGDDGDDDDDRSRPNGNGDRSGGRRPGNEPQIPEFDEIINKTKEQLRVL
MGGGNGRNRAGGSGGGAGGPQITRGMVGLGLLAAVALWLFTSVYTVRPEQRSVELFLGEF
SAIGESGLNFAPWPIVTYEIVNVSQERVIEIGEEEVPAQLGDSRAVQSQLEADIGLMLTG
DENIVDIDFQVVWNIPEPDKFLFNLADPETTITAVAESAMREIIATSELASLNRERAVIR
ERLQELTQSTLNSYDSGVNIVRINLDEADPPATQVQVIDIDGNQRLTSPLDAFRDVQDAE
QERIQLQNQADAYANRVTAGARGNAAQIVEAAEGYRARVVNEAEGEASRFLAVLNEYSKA
PEVTRQRLYLETVEAIFGSADIILLDDNAGGGGVVPYLPLDEVRRPVTQGGN
>OBA |:c1796665-1797828 HflK protein; COG0330 Membrane protease subunits, stomatin/prohibitin homologs
MAGNSGGPWGGGGNSGGGRQQPPSGGGGGGRRPEGDGPQIPDIDELMRKGQDQLRVLMGG
RGNNGNGSGQGGGTGGGPKLTRGTIVIGLLVAFALWLTASFYTVRPEEQSVELFFGDYSS
TGNPGLNFAPWPFVTYEVIPVTREQTEDIGVGGNRGGDAGLMLTGDENIVDIDFQVVWNI
NDPAKFLFNLRDPRMTIRAVSESAMREIIAQSELAPILNRDRGAIAGRLRDMIQSTLDSY
DSGMNVVRVNFDKADPPAEVIDAFREVQAAEQERETLTNQADAYANRVLAGARGEAAQVL
EEAEGYRARVVNEAEGEASRFSAVLTEYTKAPEVTRKRLYLETMEDVLGRVDKIIIDEQT
GEGVVPYLPLNELQRNRASGNQQSGGN
>OIN |:2156546-2157805 HflK protein; COG0330 Membrane protease subunits, stomatin/prohibitin homologs
MGGQEGNITMAGNSQGPWGGGGGGNRGNGGDRDTGGDRNDGGRKDGPQGPRGQGGDRPQM
PEIDDLVRKGQEQLRVLMGGRGGDRGNGTGGGGRGPGGPGVTRSTVGIALLAGVALWGFA
SFYTVRPEQQSIELFLGEFSGIGTEGLNFAPWPLVTAEVFDVTTNRTEELGVRRGTGGNE
GLMLTTDENIVDIDFQVVWNIKNARDFKFSLRDPEASVRAISESAMREVIAQSELAPILN
RDRGAVADRVKELIQTTLDNRNTGINILRVNVNKVDPPSQTVQVTDANGNTTTQSVVDAF
RDVQAAEQERDRVERQADAYANRRTAEARGESAQLLEASEGYRARVVNDAVGEASRFEAV
LEEYRNAPEVTRKRLYLETMEKVLGDVDKIILENGSGQNGQGVVPYLPLNELRRSGGSN
>RHB RB2654|:c1117680-1118852 HflK protein; COG0330 Membrane protease subunits, stomatin/prohibitin homologs
MASDSGGPWGGGGGNRGGSNGGSNGGDDRNGQNGGNRRPGQQGGNIPEIDDLMRRGQEQL
RVLMGGKGGANRGNGGGEGPAGPRFTRGTIGIVVLAAVALWLFASFYRVDTSEQSVELLF
GERYQVGTEGLNFAPWPVVTKEIYPVTRENTEDIGVGLDEGLMLTGDENIVDIDYQVVWN
IGDVEQFVFNLADPVNTIRAVSESAMREIIGRSSLAPILNRDRGVIAQELEELIQSTLDS
YNSGVNIVRVNFDRADPPREVIDSFREVQAAEQTRDTLQSQADAYANRVVAEARGEAAQT
LEQAEAYRARVVNEAEGEAARFIAVYNEYAKAPEVTRRRLYIETLERVLGDVDKIIMDDA
VGGEQGVVPYLPLNELRRNSTNTTTSGGSN
>RCC RCCS2|:2965609-2966751 HflK protein; COG0330 Membrane protease subunits, stomatin/prohibitin homologs
MAGNNGGPWGGGGNNGSGGRNDDDRDSGGRKPNNDGPNIPEIDELVNKGREQLRVLMGGG
GDGGGRSAGGGGGGPQITRGMIGLGLIAAVIAWSAASFYTVRPEEKSVELFLGDFLAVGE
PGLNFAPWPVVTREVLAVTTERNIDIGTSRSGMDAGLMLTGDENIVDIDFQVVWNITDPQ
TYLFNLANPPQTIEATAESAMREIISQSDLAPILNRDRGAIADRLRDLIQTTLDSYNSGV
NIIRVNFDKADPPEPVIASFRAVQDAEQERDRVQNVADAYANQVVAEARGQAAQILEQAE
GYRARVVNEATGEASRFLAVLGEYEQAPEVTRKRLYLETMESVFGGVDIILLDEGNGSGQ
GVVPYLPLNDLRRNTSEGTN
>RDE RD1|:1832702-1833865 HflK protein, putative; 
MAGNNGGPWGGGGNSGNDRPNGGSGGGNRGSGGGGPRGPGGEGPQIPEIDELVKKGQERL
RVLMGGKGGNGTGGGAGGGGGGGPALTRGTVGLAALAAFGAWLMASLYTVAPEEQSVELF
LGEYSATGNSGLNFAPWPLVTAEVLPVTREQTEDIGSRTGSGLMLTTDENIIDIDFQVVW
NINDPAKFLFNLAEPQETIRAVSESAMREVIARNELAPILNRDRQVIADEAEQLIQATLD
QYDSGVNIIRLNLDKADPPREVIDSFREVQAAEQERDRLERQADAYANRVTAGARGEAAS
QLEQAEAYRAQQVNEAQGEAARFTSVLEEYAKAPEVTRKRLYLETMEKVFGSVDKIILES
GLGGEGGNGVVPYLPLNELRRTGGGIN
>PGA RGBS107|:c1633100-1634254 HflK protein; COG0330 Membrane protease subunits, stomatin/prohibitin homologs
MAGNNGGPWGGSGSSGGSGNRGNNQGGDDNRGGGRRPDDGQIPEIDELVKKGQEQLRVLM
GGRGGGTGGGGRGGAGGGGGPQLTKGTLALGALAAVGFWAFASFYTVKPEEQSVELFLGE
YSATGQPGLNFAPWPLVTKEILPVTREQTEDIGVGGGISSDAGLMLTGDENIVDIDFQVV
WNINDPAKYLFNLRDAQTTIRAVSESAMREIIAQSELAPILNRDRGAIASRLQDLIQFTL
DDYDSGINIIRVNFDKADPPASVIAAFRDVQAAEQERDRRQNEADAYANNALAEARGQAA
ELLEKAEGYRARVVNEAQGEASRFSAVLTEYEKAPDVTRKRLYIETMEKVLSRVDKIILD
EQTGEGQGVVPYLPLNELRRGGSN
>RLO RLO149|:1980069-1981232 HflK protein, putative; COG0330 Membrane protease subunits, stomatin/prohibitin homologs
MAGNNGGPWGGGGNSGNDKPNGGSGGGNRGSGGGGPRGPGGEGPQIPEIDELVKKGQERL
RVLMGGKGGNGNGGGTGGGGSGGPALTRGTIGLAALAAFGAWLMASLYTVAPEEQSVELF
LGEYSATGNSGLNFAPWPLVTAEVLPVTREQTEDIGARTDSGLMLTTDENIIDIDFQVVW
NISDPAKYLFNLAEPQETIRAVSESAMREVIARNELAPILNRDRQVVADEALQLIQSTLN
GYDSGVNIIRLNLDKADPPREVIDSFREVQAAEQERDRLERQADAYANRVTAGARGEAAS
RLEQAEAYRAQQVNEAQGEAARFTSVLEEYVKAPDVTRKRLYLETMERVFGGVDKIILES
GLGGEGGQGVVPYLPLNELRRPTGGTN
>ROS ROS217|:c2756141-2757289 HflK protein; COG0330 Membrane protease subunits, stomatin/prohibitin homologs
MAGNSGGPWGGGGNSGGGGDDRDRNTGGGKRPPEGGPQLPEIDALVRKGQDQLRVLMGGR
GGGNRGNGTGDGPQFGKGTVGLAVLGAVALWVFASVYTVKPEEQSVELFLGEYYKTGNPG
LNFAPWPLVTAEIVNVTSERTEDVGRSTGAREEGLMLTTDANIVDIGFQVVWNISDPGKL
LFNIRDPQLTVQAVSESVMREIIAASNLAPILNRDRGIIADTAMQNIQESLDEYDSGIRI
VRVNLDKADPPNEVIDSFREVQAAEQERDRLQRQADAYANRALAEARGQAAQILEDSEGY
RARVVNEAQGDASRFTSVLTEYSKAQDVTRKRLYLETMERVLGDIDKTILDSSIVGTEGG
GNGVVPYLPLNELRRNTTSEGN
>RGR RR11|:211443-212609 HflK protein; [O] COG0330 Membrane protease subunits, stomatin/prohibitin homologs
MAGNNGGPWGGGGSSGGSGNRGNNQGGGDDNRGGGGRRPEDPQIPEIDELVKKGQEQLRV
LMGGRSGGGNSGGGRGGNSGGGGPMFTKGTVALGALAAAAFWAYMSFYSVKTESRSVELF
LGEYSQTGQPGLNFAPWPFVTYEVIPVLVEQTENIGAGGRGSDAGLMLTGDENIIDVDFQ
VVWNINDPAKFLFNLRDARTTIAAVSESAMREIIAQSELAPILNRDRGVISDRLKELIQS
TLDSYDSGVNIVRVNFDGADPPDPVKDAFREVQSAGQERDRLEKQADAYANRKLAAARGQ
AAQTLEEAEAYRAQVVNQAQGEASRFTAVLEEYQKAPEVTRKRLYLETMEEVLGRVDKII
LDDTAGGEGGQGVVPYLPLNELRRTENQ
>LVE SKA53|:c1466988-1468136 HflK protein; COG0330 Membrane protease subunits, stomatin/prohibitin homologs
MAGNSGGPWGGGGNKGGNGDDDRNRGGGRRPGNDGPNIPEIDELVNKGREQLRVLMGGGR
GGSRGPGGESGGQGPQLTRGTVGLGILALVALWLFASFYTVRPEERSVELFLGSYYKTGE
PGLNFAPWPVVTREVLAVSTERTIDVGASATRRDPGLMLTGDENIVDIDFQIVWNIIDPQ
LYLFSLTDPPQTIAAVSESAMREIISQSELAPILNRDRGAIADSLREAIQASLDSFDSGV
NVIRVNFDKADPPEPVIAAFRQVQDARQERDRLQNVADAYANRVVAEARGQSAQVLEQAE
GYRARVVNEALGEASRFSAILAEYVQAPDVTRKRIYLETLEGVLSDVDIIMMDENAAGSQ
GVVPYLPLNEMRRTPAATGGNN
>SPO DSS3|:1391501-1392652 HflK protein; identified by similarity to SP:P25662; match to protein family HMM PF01145; match to protein family HMM TIGR01933
MAGNSGGPWGGGGSSGGGGNRGNNGGQRPPEGDGPQIPEIDELVKKGQEQLRVLMGGRGG
SGNRGGGNGRGTGGGGGPAFTRGTVGLGLVVALGLWGMASFYTVKPEEQSVELFLGEFSG
IGTEGLNFAPWPLVTAEVIPVKVEQTETIGSGGRGSDAGLMLTGDENIVDIDFQVVWNIT
DPANFLFNLRDPRQTIQAVSESAMREIIAQSELAPILNRDRAVIAERLKDLIQLTLDSYN
SGINIVRVNFDGADPPEPVKDAFREVQSAGQERDRLEKQADAYANTVLAGARGEAAQVLE
EAEGYRARVVNEAQGEASRFLAVLEEYSKAPDVTRKRLYLERMEQVLGDIDKVILDGEGS
GSQGVVPYLPLNELRKSSDKENN
>SSE SSE37|:4923461-4924624 Probable HflK protein; COG0330 Membrane protease subunits, stomatin/prohibitin homologs
MAGNSGGPWGGGGNQGGNGSRPPSGGGGGGRRPEDSQIPEIDELMKKGQEQLRVLMGGRG
GNGRSGGGSGGGSGGPKLTRGTVALGVLVLAGLWAFSSFYTVKPEEQSVELFLGKYSSTG
NPGLNFAPWPLVTYEKVNVTSERTETIGSGRGGSDGLMLTTDANIVDIDFQVVWNVADPA
KLLFNIRDPELTVQAVSESTMREIIAASNLAPILNRDRGLIADTAFDNIQMTLDEYESGI
RIVRVNLREADPPREVIDAFREVQAAEQERDRLERQADAYANRVVAEARGQAAQTREEAE
GYRARVVNDALGEAARFTSVQQEYAQAPDVTRRRLYLETMEKVLGDVDKMILDESIAGGG
QSGSGVVPYLPLNELGRSGGSTQSSGN
>SIL TM1040|:c2060073-2061236 HflK protein; 
MAGNSGGPWGGGGSSGGGGNRGNNGGNNGGGGGGRRPDDGQIPEIDELVKKGQEQLRVLM
GGRGGNGGNGQGPQGGGSGGSPLFTKGGLMLGAVAAVFLWGYNSFYTVKTEEKSVELFLG
EFSAVGNPGLNFAPWPVVTYEVVPVSVEQTESIGAGARGSDAGLMLTGDENIIDVDFQVV
WNINEPDKFLFNLRDPKATIQAVSESAMREIIAQSQLAPILNRDRGLISQRLEELIQSTL
DSYDAGVNIVRVNFDGADPPEPVKDAFREVQSAGQERDRLEKQADAYANRKLAAARGQAA
QTLEEAEAYRAQVVNQAQGEASRFTAVLSEYEKAPEVTRKRLYLETMEDVLSRVDKIILD
DNAGSEGGQGIVPYLPLNEIRRSGGSN
>Burkholderia phymatum STM815] >gi|184192630|gb|ACC70595.1| HflK protein [Burkholderia phymatum STM815]
MNDYNERSIWLRVRAMLSLNDPRWGRGEGNGDRQRLNDSKRPPNGKDSEGPPDLDEMWRD
FNRRLSRMFGRKGGGGGPRPDNGRGARIGVGIIIGVLVAIYLGSGVFVVQDGQAAAVLRF
GELRGTAGQGVHWRMPYPFESHEIVNVGQVRSVEIGRNNVVRLANVKDASMLTHDADIVD
VRFAVQYQIRKPTDYLFRSADADLSVTQAAQAAVRQIVGSRSTNDILYRDREAIRIQLSE
AIQHSLDEYHTGLAVTGVTIQGVQPPDQVQAAFDDATKARQDRERTRRDAEAYASDLLPR
AKAEGERMIADAKTYSERVVAQAEGDAERFKEVFAQYSKAPAVIRDRMYLETMQQIFSNT
TKVFVDSKSGSNVLYLPLDKLVEQTRQRAAEAAAANPASAAQAVPSPQNQPNAPSAQGAA
QGGNAPTIITQPAAPVSSASQAAAASDAFRSRDSFRSRGREDDLQ
>Xylella fastidiosa 9a5c] >gi|9105296|gb|AAF83262.1|AE003895_13 integral membrane protease [Xylella fastidiosa 9a5c]
MAWNIPGSKGKDASESQYRGSGPLRGRGNGGGFWKVPGPLKDLFDAGILIWVLIGVLLIV
VFSSIQLIGEQQRGVVLRFGQFVRVLQPGLSLKLPWPVESVYKVNATEIKTFGKQVPVLT
RDENIVNVTLNVQYQINDPHLYLYGSRNANEVLVQAAQSAVREQVGRSDLNSVLNNRGPL
STASKERLQASLDAYRTGLLVTGLTLPDARPPEEVKSAFDEVNGAQQVRERLIDEAQAYA
AKVVPEARGRAASNRTAAEGYKQAVIARAQGDADRFTLLQAQYKNAPEVTRKRLWLETIQ
QVLAQNRKVIGADGRQLIYVPIASDVPRLPAATLQGGAGNAPPVSQDLLIPESLSKPSNE
NIRNPQRVVRPAGREGAAL
>Salmonella enterica subsp. enterica serovar Newport str. SL317] >gi|198245726|ref|YP_002218247.1| FtsH protease regulator HflK [Salmonella enterica subsp. enterica serovar Dublin str. CT_02021853] >gi|195632978|gb|EDX51432.1| HflK protein [Salmonella enterica subsp. enterica serovar Newport str. SL317] >gi|197940242|gb|ACH77575.1| HflK protein [Salmonella enterica subsp. enterica serovar Dublin str. CT_02021853]
MAWNQPGNNGQDRDPWGSSKPGSNSGGNGNKGGRDQGPPDLDDIFRKLSKKLGGFGGGKG
TGSGGGSSSQGPRPQLGGRIVAIAAAAVVIIWAASGFYTIKEAERGVVTRFGKFSHLVEP
GLNWKPTFIDDVTPVNVEAVRELAASGVMLTSDENVVRVEMNVQYRVTDPQKYLFSVTSP
DDSLRQATDSALRGVIGKYTMDRILTEGRTVIRSDTQRELEETIKPYNMGITLLDVNFQA
ARPPEEVKAAFDDAIAARENEQQYIREAEAYTNEVQPRANGQAQRILEEARAYKTQTILE
AQGEVARFAKILPEYKAAPQITRERLYIETMEKVLSHTRKVLVNDKSGNLMVLPLDQMLK
GGNVPAAKSDNSASNLLRLPPSTKSNASGASNTSSSNQGDIMDQRRANAQRNDYQRQGE
>Yersinia enterocolitica subsp. enterocolitica 8081]
MVIWAASGFYTIKEAERGVVTRLGKLSHIVQPGLNWKPTFIDEVTPVNVESVRELAASGV
MLTSDENVVRIEMNVQYRVTDPAAYLFSVTNPDDSLRQATDSAVRGVIGKYTMDKILTEG
RTIVRSDTQRVLEETIRPYNMGITLLDVNFQAARPPEEVKAAFDDAIAARENEQQYIREA
EAYTNEVQPRANGQAQRLLEDARAYAARKVLEAQGEVAGFAKLLPEYKAAPEITRERLYI
ETMEKVLGHTRKVLANDKGNSLMVLPLDQLMRGQGADKADGSKDTSLIRLNPPSSANSSQ
ESGASNTGTSSNSGSIMDQRRANAQRDTSTRVGRE
>Escherichia coli UTI89] >gi|117626521|ref|YP_859844.1| FtsH protease regulator HflK [Escherichia coli APEC O1] >gi|218561333|ref|YP_002394246.1| FtsH protease regulator HflK [Escherichia coli S88] >gi|237703841|ref|ZP_04534322.1| FtsH protease regulator HflK [Escherichia sp. 3_2_53FAA] >gi|91075297|gb|ABE10178.1| HflK protein regulator of FtsH protease, subunit of HflK-HflC complex [Escherichia coli UTI89] >gi|115515645|gb|ABJ03720.1| HflK protein, regulator of FtsH protease, subunit of HflK-HflC complex [Escherichia coli APEC O1] >gi|218368102|emb|CAR05909.1| modulator for HflB protease specific for phage lambda cII repressor [Escherichia coli S88] >gi|226901753|gb|EEH88012.1| FtsH protease regulator HflK [Escherichia sp. 3_2_53FAA]
MAWNQPGNNGQDRDPWGSSKPGGNSEGNGNKGGRDQGPPDLDDIFRKLSKKLGGLGGGKG
TGSGGGSSSQGPRPQLGGRVVTIAAAAIVIIWAASGFYTIKEAERGVVTRFGKFSHLVEP
GLNWKPTFIDEVKPVNVEAVRELAASGVMLTSDENVVRVEMNVQYRVTDPEKYLYSVTSP
DDSLRQATDSALRGVIGKYTMDRILTEGRTVIRSDTQRELEETIRPYDMGITLLDVNFQA
ARPPEEVKAAFDDAIAARENEQQYIREAEAYTNEVQPRANGQAQRILEEARAYKAQTILE
AQGEVARFAKLLPEYKAAPEITRERLYIETMEKVLGNTRKVLVNDKGGNLMVLPLDQMLK
SGNAPAAKSDNGASNLLRLPPASSSTTSGASNTSSTSQGDIMDQRRANAQRNDYQRQGE
>Rickettsia prowazekii str. Madrid E] >gi|3860690|emb|CAA14591.1| HFLK PROTEIN (hflK) [Rickettsia prowazekii]
MLSKKYISILKKSPWKDFDSEKEDNIFTRPRKNQFTFDKLQFPFNFNTKTIILAVGAMVI
LWLVSGIYEIKEGEEAAVIRFGRFVRKGYPGLNYHFPSPFENIIVEKVKQSRRIEIGYRT
NSSMRSGGDKNIVSESIMLTGDENIVSLNCDVMWHISNLEDFIFNVQRPEETVKATVESS
IREVIGNTPISWVLSDQKQEITYKIEKLAQKILDSYNAGVMIEKVQLLKAEPPSEVIDAY
RDVQTSKADKEKEINQAQAYNNKILPEARGTAAKIIQEAEGYREEVISKAEGDSQRFNAI
YKQYATGRQVTRDRLYLEVVEEILGGSNKTIINNALLPHMLINR
>Clostridium thermocellum ATCC 27405] >gi|256003986|ref|ZP_05428972.1| HflK protein [Clostridium thermocellum DSM 2360] >gi|281417381|ref|ZP_06248401.1| HflK protein [Clostridium thermocellum JW20] >gi|125713408|gb|ABN51900.1| HflK protein [Clostridium thermocellum ATCC 27405] >gi|255992114|gb|EEU02210.1| HflK protein [Clostridium thermocellum DSM 2360] >gi|281408783|gb|EFB39041.1| HflK protein [Clostridium thermocellum JW20]
MEAINVGGNFRKAAKLPVKLIIGAIVLVIFAILFFNSFYTVTDQEQAVVLTFGKVTSIES
AGIHFKLPYPIQSVIKVPVQMTQKLELGYRDQGDGRYVTVDEESKMITGDFNIVKIDFFI
EWKVSDPKKYLFNSEDPKNILRDSSLSAARSVVGSSTIDDVLTSGKIAIENEIKEKLIAS
LDAYDIGIQVLDVKIQDSEPPTEEVKQAFKNVENAKQSKETAMNEANKYRNTEIPKAQAE
ADRILRNAESQKQTKINEARGEVAKFLKMYEEYKNYKDVTKTRLYLEAMEEILPGITVYI
EDNSSGVQKLVPLKPFDSEGGE
