# Supplementary material for: Phylogenomic Analysis of Marine Roseobacters
Source: PLoS One. 2010 Jul 15;5(7):e11604. doi: 10.1371/journal.pone.0011604 (PMC2904699; doi:10.1371/journal.pone.0011604)
Supplement: File S2 — Tree topologies with the extended data. The multi-documents have been combined into a single ZIP-formatted file. The trees should be considered unrooted. The tree topologies were calculated in PhyML as described in Methods. Numbers refer to bootstrap values. The tree topology (separate pdf) shows that Roseobacter bacteria form a monophyletic group and was deposited in a document named “high bootstrap”. The other organisms embedded within the Roseobacter clade, or Roseobacter bacteria embedded within other phyla are shown in red (deposited in a document named “inter-phylum”). Individual file name corresponds to gene family code listed in Table S1. The non Roseobacter organism taxonomic name is detailed in the amino acid fasta of the sequences (a document named “sequences”). (4.62 MB ZIP) [file pone.0011604.s008.zip › sequences/ort297.fasta]

>DSH Dshi|:c2886699-2888198 signal recognition particle-docking protein FtsY; KEGG: rde:RD1_1932 signal recognition particle-docking protein FtsY TIGRFAM: signal recognition particle-docking protein FtsY PFAM: GTP-binding signal recognition particle SRP54 G- domain SMART: AAA ATPase
MSFFKKLKSRMFKSSSKLEEGLDAIVEEGGEADPSPEDPPRAAPPAQPRPAVPEDPVPDP
GDTPPPVDSFPATRETDPSEAPTDDTPHLVEETTVPREPSDALDADGLPRAPEPDIPVEA
DPIPVPEPDPTPEPEPEPVAPASPVPQPSPEPEPEPEPEPEPEPEPEPQPEPAKKPGLMG
RLFGGGSAPAADPAPQPAAAPTPMPMPTPTPPAPSAAPAPTLRRVMDDAMLESLEEVLIA
ADMGVDTALRVSANIAEGRMGRKVSTNEIKRILADEIARIMEPVAKPLPIYPKRPQVVLV
VGVNGSGKTTTIGKLASQFKAAGKSVVIAAGDTFRAAAVEQLQVWGDRAGVPVLTAPEGS
DPASLAFDAIKQAQASGADLLMIDTAGRLQNRADLMEELAKIVRVIRKVDETAPHNTLLV
LDATTGQNALSQVETFRKLADVSGLVMTKLDGTAKGGVLVALADKFGLPIHAIGVGEQID
DLAPFDPEEFADALTGYER
>SUL EE36|:c2915738-2916934 signal recognition particle-docking protein FtsY; COG0552 Signal recognition particle GTPase
MAFFQKLKSKMFKSSSKIDEGLEAIVEDGGATDTPETVDEVPVDQVMDAPQAAAQALPEA
VDDEPAPMPADEEDTPAPVPLRETMTPVAPDLVPAPPEPAPAKPGLMGRLMGRSAAAPVV
RRVLDDEMLEQLEELLISTDMGVDTALRVTANMAEGRFGKRLSVDEIKRLMATEVARIMD
PIAKPLPIYAKTPQVVLVVGVNGSGKTTTIGKLASQFKAAGKNVVIAAGDTFRAAAVEQL
QVWGDRADVPVLTAGQGSDPASLAFDAMTQAERDGADLLLIDTAGRLQNRGDLMEELAKI
VRVIRKKDPSAPHNTLLVLDATTGQNALNQVKVFQEISDVSGLVMTKLDGTAKGGVLVAL
ADKFGLPIHAIGVGEQIDDLQPFDPQEFADALMGLDPQ
>JAN Jann|:1174022-1175167 signal recognition particle-docking protein FtsY; 
MFKSSSKLDEGLDAIIEDGAADAAPAPEAPTPAPELARTPEPEPARETAPEPAPPLPEPE
PTPIAEGPVAAPTPLPAATPATEPEPAAKPGLFGRLLGRSSEPKRALDDDMLEQLEELLI
ASDMGVDIALRVTANMAEGRYGKMLSATEIKELLASEITRVMEPVARPLPIYPKTPQVVL
VVGVNGSGKTTTIGKLSSQFRAAGKKVVIAAGDTFRAAAVEQLQVWGDRAGVPVLTAPEG
SDPAALAYDAMVKAEADGADLLMIDTAGRLQNRADLMEELAKIVRVIRKKDPDAPHNTLL
VLDATTGQNALRQVELFGQMADVSGLVMTKLDGTAKGGVLVALADKFGLPIHAIGVGEQI
DDLQPFDPEEFADALVGLDRS
>OANOA307|:846299-847951 signal recognition particle-docking protein FtsY, putative; [U] COG0552 Signal recognition particle GTPase
MAFFKKLKDRMFKSSSKIEEGLDAIVEDGGVEEDVSASKPIDLAVSDAGQIQVQAQAALD
VQAVVVAEEEARDAERKGQAEAAHREAEISEREAGARAGAEHAEQVRIAAEKDARQAAQV
EADRKTMQAAQSAADAAEVARLQAERAAHEEAARIVESERQAQEAKRAEAQRQAEAERLK
IAARAAQQDRLAADALRAEDSKLENEAREAELARQADVAAAEETERASEQRQAEAARRAE
DVRLEVEREAQEKAAKPGLIGRMLGRGEKKTVVRRELDDDMLERLEELLISADMGVDTAL
RVTSNMAEGRFGKRLSTQEIKELLAAEITRVMEPVARPLPLYPTKPQVVLVVGVNGSGKT
TTIGKLASQFQAAGKKVVIAAGDTFRAAAVEQLQVWGDRAGVPVLTAPQGSDPASLAYDA
MEQAARDGADLLMIDTAGRLQNRADLMEELQKIVRVIRKKDPDAPHNTLLVLDATTGQNA
LSQVKTFQELADVTGLIMTKLDGTAKGGVLVALADKFGLPIHAIGVGEQIDDLAPFDPED
FAAALTGLDR
>OBA |:1784467-1785789 signal recognition particle-docking protein FtsY; COG0552 Signal recognition particle GTPase
MAFFTKLKDRLFKSSSKLEEGLDAIVEDGGSAEPGEDTPPGVPEEQPPESPPEPPRETPP
QPDETPPPVPEEDPGRDLPEPEVPQPEPATPEPPSPTLPGPGPEEVPARAPDMVPMPEPD
PAPTPEPDPVPPPPDETPRQGGLLSRFFGRGGPGSAPVVRRALDDDMLEQLEELLIASDM
GVDTALRVASNMAEGRMGRRLSTAEIKGLLADEVTRIMEPVARPLPLFPKKPQVVLVVGV
NGSGKTTTIGKLASQFRGAGKSVVIAAGDTFRAAAVEQLEIWGDRAGVPVLKAAEGSDPA
ALAYDALEKAEAEGADLLMIDTAGRLQNRADLMEELAKIVRVLRKRDPSAPHNTLLVLDA
TTGQNALSQVETFRKMADVTGLVMTKLDGTAKGGVLVALADKFGLPIHAIGVGEQIDDLA
PFDPGDFARALTGADLGTAA
>OIN |:2168730-2170115 signal recognition particle-docking protein FtsY; COG0541 Signal recognition particle GTPase
MAFFTKLKDRLFKSSSKIDEGLEAIVSDGGDTEAEAAPVDAVMDQPGAASDVMPDGQDDS
GPMLAAERDGAEEPEPAPEPDLVPTPGPTPDPVTIPDPEPQPAPPVEPQRQPVSDPEPTP
EPEQVPPAVDPEPTPAPSEVPPIDLRQAMTPVAPALDEAPADAAPAKPGLLGRLMGRNAA
QPVVRRTLDDDMLEQLEELLISADMGVDTALRVTANMAEGRFGKKLSVGEIKQLLATEVS
RIMEPVARPLPIYSKTPQVVLVVGVNGSGKTTTIGKLASQFRAAGKKVVIAAGDTFRAAA
VEQLQVWGERAGVPVLTAAHGSDPASLAFDAMGRAQEEGADLLLIDTAGRLQNRGDLMEE
LAKIVRVIRKKDETAPHNTLLVLDATTGQNALNQVKVFQEISDVSGLVMTKLDGTAKGGV
LVALADRFGLPIHAVGVGEQIDDLSPFDPDEFAAALVGIDA
>RHB RB2654|:3738347-3739708 signal recognition particle-docking protein FtsY; COG0552 Signal recognition particle GTPase
MSFFSKLKDRLTKSSSKLEQGLEAIVEDGGVEEEAVSAQPEPTPPPGPTPAPGPGPDAEP
EPAPEPTPEPENVPQPDPVTPPTEPTPDTPPTEIPTPDSDPEPDAPTTPPPGPSEIPQTP
DVTPDPTPLETPQPADPKPDLTPMEIPTQSPDTGEARGEKPGFFGRLMGRGAAKTTVVRR
VLDDDMLESLEELMIASDMGVDTALRVSANIAEGRLGRKVSVEEIKEILAKEIARVMEPV
AKPLPLYPNRPQVVLVVGVNGAGKTTTIGKLASQFRAAGKSVVIAAGDTFRAAAVEQLQV
WGERAGVPVLTAPEGSDPASLAFDALTKARADGADLLMIDTAGRLQNREDLMAELAKIVR
VIKKIDDSAPHNTLLVLDATTGQNALSQVQTFQKLADVSGLVMTKLDGTAKGGVLVALAD
KFGLPIHAIGVGEQIDDLAPFDPDDFAKALTGL
>RCC RCCS2|:c629174-630121 signal recognition particle-docking protein FtsY; COG0552 Signal recognition particle GTPase
MQFDVDLTAPLTEDATPEPEKKGLLGRFFGGAEAKTVVKRTLDDDMLEQLEELLITADMG
VDTALRVTANMAEGRLGRKLSVQEIKELMAQEVSRIMEPVARPMPLYTKTPQVVLVVGVN
GSGKTTTIGKLASQFRAAGKKVVIAAGDTFRAAAVEQLQVWGERADVPVLTAPEGSDPAS
LAFDAMTQAQADGADLLMIDTAGRLQNRADLMEELAKIVRVIRKKDPDAPHNTLLVLDAT
TGQNAVQQVKVFQELADVSGLVMTKLDGTAKGGVLVALADKFGLPIHAIGVGEQIDDLAP
FDPDDFAAALVGLDR
>RDE RD1|:1842164-1843702 signal recognition particle-docking protein FtsY; 
MAFFKKLKDKLFKSSSRIDEGLEAIVDDGGVEETVDVKPASAAGMHETHATAQVAAPEAA
DADVLAEPSDASAPEPDPAEQKTVDENTADVPVKALDPQEATVAFSPEPEPEPEPEPEPE
PEPEPEPEPEPEPEPEPEPEPEPEPEPEPEPEPEPEPEPEPEPERTPVAHAPPTPEVPEV
EVAPAQHSAEDDPFELPRATAPIASDLSEPTPVVRDKPGLLGRLMGRQAPATVVRRTLDD
DMLEQLEELLISADMGVDTALRVVANMAEGRVGKKLSVQEIKELLASEIAQIMEPVAKPL
PLYPRTPQVVLVVGVNGSGKTTTIGKLASQFRAAGKKVVIAAGDTFRAAAVEQLQVWGDR
AGVPVLTAPEGSDPASLAFDAMLKAQRDGADLLLIDTAGRLQNRTDLMEELAKIVRVIRK
NDETAPHNTLLVLDATTGQNALNQVKVFSDISDVSGLVMTKLDGTAKGGVLVALADKFGL
PIHAIGVGEQIDDLDAFDPEDFADALMGLERA
>PGA RGBS107|:c1616648-1617895 signal recognition particle-docking protein FtsY; 
MAFFSKLKDRLFKSSNKLEEGLDAIVEEGAADAALQQTAPEKMPEVPPSAPPVEVPAEQP
AEAPKAPPVEVPSEASPEIPAEPPAEIGPEAPEQPTRTAESMAKPAMKPLAAPTPDPVPA
APGLLGRLMGRGKADEPRRALDDDMLEQLEDLLVGADMGVDTALRVTANMAEGRLGKRLS
TREIKELLAAEVARIMEPVARPMPIYAKRPQVVLVVGVNGSGKTTTIGKLASQFKAVGKK
VVIAAGDTFRAAAVEQLQVWGDRAGVPVLTAPEGSDPASLAFDAMTRAQEEGADLLMIDT
AGRLQNRADLMEELAKIVRVIQKKDPSAPHNTLLVLDATTGQNALNQVDTFQKLADVSGL
VMTKLDGTAKGGVLVALADRFGLPIHAIGVGEQIDDLAPFDPEDFAAALTGLEKS
>RLO RLO149|:1992280-1993737 signal recognition particle-docking protein FtsY; COG0552 Signal recognition particle GTPase
MAFFKKLKDKLFKSSSKIDEGLEAIVDDGGVAETVDVKPPAVAAEEVEAAAQVVRPEEAH
IEVLSAPSDDRALEPDPIEQAAVDEGPADTTVEALDPPEAPVTYSPEPEPEPEPEPEPEP
EPEPEPEPEPEPEPEPEITPEPVALDKSDAPQAEADETDVQPADDPFVMPRSPAPIASDL
SEPTPVAADKPGLLGRLMGRSAPAIVVRRTLDDDMLEQLEELLIAADMGVDTALRVVANM
AEGRVGKKLSVQEIKELLASEIAQIMEPVAKPLPLYPRTPQVVLVVGVNGSGKTTTIGKL
ASQFRAAGKKVVIAAGDTFRAAAVEQLQVWGDRAGVPVLTAPEGSDPASLAFDAMVKAQQ
DGADLLLIDTAGRLQNRTDLMEELAKIVRVIRKKDETAPHNTLLVLDATTGQNALNQVKV
FSDISDVSGLVMTKLDGTAKGGVLVALADKFGLPIHAIGVGEQIDDLDAFDPEDFADALM
GLERG
>ROS ROS217|:3377642-3378835 signal recognition particle-docking protein FtsY; COG0552 Signal recognition particle GTPase
MAFFSKLKERLFKSSSKLEEGLEAIVDEGRAEEPTPTVPAPDTEPDPAPPGIPPRPQEVP
APPPQEAPVDPGPQEVPPLPSGGVAPAVPMEIPADLPDAAPRAGFLGRILGRGAGEVAPR
RVLDDAMLESLEELLIGADMGVDTALRVTANMAEGRMGKRLSTQEIKELLAQEIARIMDP
VARPMPIYAKRPQVVLVVGVNGSGKTTTIGKLAAQFKSAGKSVVIAAGDTFRAAAVEQLQ
VWGERAGVPVMTAPEGSDPASLAYDAMTRAEAEGADLLMIDTAGRLQNRADLMEELAKIV
RVIRKKDPSAPHNTLLVLDATTGQNALSQVATFQKLADVSGLIMTKLDGTARGGVLVALA
DKFGLPIHAIGVGEQIDDLAPFDPQEFAAALTGLDAR
>RGR RR11|:226616-227872 signal recognition particle-docking protein FtsY; [K] COG5665 CCR4-NOT transcriptional regulation complex, NOT5 subunit
MAFFSKLKDRLFKSSAKLEKGLDAIVEEGAEAAVSQPDVSPEPAPVETPVETPVEAPVAP
PVEVPAETPKETPAEAPSEVPTAPAQGDKVQPAPVRTEPVAKPMPKPSLTPVPTPKPEPV
ETPKAGLLGRLIGRGKAEEPRRVLDDEMLEQLEDLLVGADMGVDTALRVTANMAEGRYGK
RLSAREIKELLAGEVARIMEPVARPMPIYEKRPQVVLVVGVNGSGKTTTIGKLASQFKAA
GKKVVIAAGDTFRAAAVEQLQVWGDRAGVPVLTAPEGSDPASLAFDAMTRAQEDGADLLM
IDTAGRLQNRADLMEELAKIVRVIRKKDETAPHNTLLVLDATTGQNALNQVETFQKLADV
SGLVMTKLDGTAKGGVLVALADKFGLPIHAIGVGEQIDDLAPFDPEEFAAALTGLEGS
>LVE SKA53|:399573-400544 Signal recognition particle-docking protein FtsY; COG0552 Signal recognition particle GTPase
MAFFSKLKERMFKSSAKIDAGLDAIVAEPAPKPGLIGRLLAPTEAQRRALDDAMLEELED
LLIAADMGVETAQRVIANIAEGHLGKRVSVEEVKRLLMAEVVRIMEPVARPLPIYAKTPQ
VVLVVGVNGSGKTTTIGKLASQFRAAGKNVVIAAGDTFRAAAVEQLQVWGQRAGVPVLTA
PEGSDPASLAYDAMTKAQADGADLLMIDTAGRLQNRADLMEELSKIVRVIRKKDPDAPHN
VLLVLDATTGQNAVQQVKVFQELAAVSGLVMTKLDGTAKGGVLVSLADRFGLPIHAIGVG
EQIDDLAPFDPEEFAAALVGLDL
>SPO DSS3|:c1400200-1401372 signal recognition particle-docking protein FtsY; identified by match to protein family HMM PF00448; match to protein family HMM PF02881; match to protein family HMM TIGR00064
MAFFSKLKDRLFKSSSKIEQGLDAIVEDGGVEEAVTATQPDPVIPQPDPEPQPVPELPDT
PEMPEPQPVDPTPAPMPPEAPQPIDPAPPAEAGTGRGLLGRLFARPGGATVVRRTLDDDM
LEQLEELLIAADMGVDTALRVTANMAEGRIGRKLSTQEIKALLAQEITRIMEPVARPMPL
YPKRPQVVLVVGVNGSGKTTTIGKLASQFKAAGKKVVIAAGDTFRAAAVEQLQVWGDRAG
VPVLTAPEGSDPASLAFDAMTRAQEDGADLLLIDTAGRLQNRADLMEELAKIVRVIRKKD
DTAPHNTLLVLDATTGQNAISQVETFQKLADVSGLVMTKLDGTAKGGILVSLADRFGLPI
HAIGVGEQIDDLAPFDPEDFAAALTGFERG
>SSE SSE37|:c1893341-1894414 Signal recognition particle-docking protein FtsY; COG0552 Signal recognition particle GTPase
MSFFGKLKNRLFKTSSKLDEGLDAIVEEGSDETPADDTPAPEAPIAAMQPMALPEETEPQ
GTQRPGLLGRLIGQPDSAEPRRVLDDDMLESLEELLIASDMGVDTALRVTSNIAEGRMGR
RVSAREIKELLAEEIARVMESVARPLPIYPKKPQVVLVVGVNGSGKTTTIGKLASQFRAA
GKSVVIAAGDTFRAAAVEQLQVWGERAGVPVLTAPEGSDPASLAFDAMGKAQAEGADLLM
IDTAGRLQNRADLMEELAKIVRVIRKKDPDAPHNTLLVLDATTGQNALIQVEAFRQLADV
SGLVMTKLDGTAKGGVLVALADKFGLPIHAIGVGEQIDDLAPFDPEEFAAALTGLEP
>SIL TM1040|:c2045848-2047008 signal recognition particle-docking protein FtsY; 
MALFSKLKERLLKSSSRLGKEVDAIVEEGAVAPEQAPDPAPETASPAAPAAQPAERAPGP
EPIEAPAARASTSAPAPIVPSAPAEAPEASRPGLLGRLMGRTKPSEPRRVLDDDMLESLE
EMLIASDMGVDTALRVTANIAEGRMGRRVSGREIRELLAAEIARVMEPVARPMPLYPSKP
QVVLVVGVNGSGKTTTIGKLASQFRAAGKSVVIAAGDTFRAAAVEQLQVWGDRAGVPVLT
APEGSDPASLAFDAMTKAEADGADLLMIDTAGRLQNRADLMEELAKIVRVIRKKDPNAPH
NTLLVLDATTGQNALSQVETFRQLADVSGLVMTKLDGTAKGGVLVALADKFGLPIHAIGV
GEQIDDLSPFDPEEFAAALTGLEEGA
>Pseudomonas putida W619]
MFGSNDDKKAPAEAGEKKGLFSWFRKKPQQPVAEQPQAPDAQAVEPVSPQPAAEQPEAAA
AEPVVAEAPPSAAEPVLAPQPAPVVEPAPAPEVEPAPEPAPAPEVAPVPEPAPAPEPVPV
PEPAPAPVSAELPASAEPAAAQLESPAPVAAAPEAPVSNLVLPVAEEPVALVPDLEPKAP
PAIPERPAPEQAVAAATPAVAEPAKPGFFARLKQGLSKTSASIGEGMASLFLGKKVIDDD
LLDEIETRLLTADVGVEATSTIVQNLTQKVARKQLADADALYKSLQEELAALLRPVEQPL
KIQAQNKPYVILVVGVNGAGKTTTIGKLAKKLQLEGKKVMLAAGDTFRAAAVEQLQVWGE
RNQIPVIAQHTGADSASVIFDAVQAAKARGVDVLIADTAGRLHTKDNLMEELKKVRRVIG
KLDAEAPHEVLLVLDAGTGQNAISQAKYFNQSVELTGLALTKLDGTAKGGVIFALAKQFN
IPIRFIGVGEGIDDLRTFEAEPFVKALFAEREHP
>Yersinia frederiksenii ATCC 33641] >gi|238722554|gb|EEQ14208.1| Cell division protein ftsY [Yersinia frederiksenii ATCC 33641]
MAKDKKRGFFSWLGLGRQNEENTAEPLATEKDNAAEPVVEEQAISEKQANIAPESTITEP
VAEHSALTPGEWDSAAISEVAAKILPEVVAEPTAQFVEEPIVIEETIVIEKPIAVEKSID
SAEDPQYLQHHFSQHHSSQQSDDKNITSWDEGSVSAPELPLMEDNVVIDTPEPQAVVEEP
LNEVIEELDIVDIEDDKTEEKFVPVAAQEQERPTKEGFFARLKRSLIKTKQNLGSGFMGL
FSGKKIDDDLFDELEEQLLIADVGVETTRKIITSLTEHASRKQLKDAEALYGKLKEEMSE
ILSKVDKPLDVSGKSPYVILMVGVNGVGKTTTIGKLARQFQAEGKSVMLAAGDTFRAAAV
EQLQVWGDRNKIAVVAQHTGADSASVIFDAIQAAKARGIDVLLADTAGRLQNKAHLMEEL
KKIVRVMKKLDGDAPHEVMLTLDASTGQNAVSQAKLFNEAVGLTGITLTKLDGTAKGGVI
FAIADQFGIPIRYIGVGEGIEDLRPFKADDFIEALFARED
>Shewanella loihica PV-4] >gi|126639829|gb|ABO25472.1| signal recognition particle-docking protein FtsY [Shewanella loihica PV-4]
MAKKGFFSWFRKDKSKQEAAAPEVEVSTQADAEQASVEEDNARLAAEQAEQECLAEEQAR
IEAENARLEAESERLAAEQAEQQRIAAEQAEQQRLAEEQARIEVENARQAAEQARLEAES
ERLAAEQAEQERLAAEQAEQQRIAEEQARVETENARQAAEQARLEAESERLAAEQAEQQR
LADEQARVEAENARLAAEKAEQERLAAEQAEQQRIAEEQARVEEENARLAAEQAGQEEQV
EQQPEPQQKPTKEGFFARLKRGLKRTSENIGSGFIGLFKGKKIDDELFEELEEQLLIADV
GVETTSRLIASLTEQASRKQLKDGEALYELMREEMQKTLEPVSIPLVPENSEGPFVILMV
GVNGVGKTTTIGKLAKQYQQQGKSVMLAAGDTFRAAAVEQLQVWGQRNDIPVIAQHTGAD
SASVLFDALQAARARKIDILIADTAGRLQNKAHLMDELKKVVRVMKKQDESAPHEVMLTL
DASTGQNAISQAQLFKEAVGVTGITMSKLDGTAKGGVIFAIADKFGIPIRHIGVGEQIDD
LRPFDAKDFIDALFSHEDEAK
>Escherichia coli O157:H7 EDL933] >gi|15833567|ref|NP_312340.1| cell division protein FtsY [Escherichia coli O157:H7 str. Sakai] >gi|168747042|ref|ZP_02772064.1| cell division protein FtsY [Escherichia coli O157:H7 str. EC4113] >gi|168753232|ref|ZP_02778239.1| cell division protein FtsY [Escherichia coli O157:H7 str. EC4401] >gi|168759502|ref|ZP_02784509.1| cell division protein FtsY [Escherichia coli O157:H7 str. EC4501] >gi|168765827|ref|ZP_02790834.1| cell division protein FtsY [Escherichia coli O157:H7 str. EC4486] >gi|168772627|ref|ZP_02797634.1| cell division protein FtsY [Escherichia coli O157:H7 str. EC4196] >gi|168779563|ref|ZP_02804570.1| cell division protein FtsY [Escherichia coli O157:H7 str. EC4076] >gi|168785285|ref|ZP_02810292.1| cell division protein FtsY [Escherichia coli O157:H7 str. EC869] >gi|168797250|ref|ZP_02822257.1| cell division protein FtsY [Escherichia coli O157:H7 str. EC508] >gi|195934958|ref|ZP_03080340.1| cell division protein FtsY [Escherichia coli O157:H7 str. EC4024] >gi|208809270|ref|ZP_03251607.1| cell division protein FtsY [Escherichia coli O157:H7 str. EC4206] >gi|208813507|ref|ZP_03254836.1| cell division protein FtsY [Escherichia coli O157:H7 str. EC4045] >gi|208819501|ref|ZP_03259821.1| cell division protein FtsY [Escherichia coli O157:H7 str. EC4042] >gi|209398368|ref|YP_002272908.1| cell division protein FtsY [Escherichia coli O157:H7 str. EC4115] >gi|217326123|ref|ZP_03442207.1| cell division protein FtsY [Escherichia coli O157:H7 str. TW14588] >gi|254795384|ref|YP_003080221.1| membrane-binding signal recognition particle (SRP) receptor [Escherichia coli O157:H7 str. TW14359] >gi|261224747|ref|ZP_05939028.1| membrane-binding signal recognition particle (SRP) receptor [Escherichia coli O157:H7 str. FRIK2000] >gi|261254358|ref|ZP_05946891.1| membrane-binding signal recognition particle (SRP) receptor [Escherichia coli O157:H7 str. FRIK966] >gi|12518120|gb|AAG58573.1|AE005569_13 cell division membrane protein [Escherichia coli O157:H7 EDL933] >gi|13363787|dbj|BAB37736.1| cell division membrane protein [Escherichia coli O157:H7 str. Sakai] >gi|187771445|gb|EDU35289.1| cell division protein FtsY [Escherichia coli O157:H7 str. EC4196] >gi|188018305|gb|EDU56427.1| cell division protein FtsY [Escherichia coli O157:H7 str. EC4113] >gi|189002631|gb|EDU71617.1| cell division protein FtsY [Escherichia coli O157:H7 str. EC4076] >gi|189358908|gb|EDU77327.1| cell division protein FtsY [Escherichia coli O157:H7 str. EC4401] >gi|189364762|gb|EDU83181.1| cell division protein FtsY [Escherichia coli O157:H7 str. EC4486] >gi|189369833|gb|EDU88249.1| cell division protein FtsY [Escherichia coli O157:H7 str. EC4501] >gi|189374442|gb|EDU92858.1| cell division protein FtsY [Escherichia coli O157:H7 str. EC869] >gi|189380153|gb|EDU98569.1| cell division protein FtsY [Escherichia coli O157:H7 str. EC508] >gi|208729071|gb|EDZ78672.1| cell division protein FtsY [Escherichia coli O157:H7 str. EC4206] >gi|208734784|gb|EDZ83471.1| cell division protein FtsY [Escherichia coli O157:H7 str. EC4045] >gi|208739624|gb|EDZ87306.1| cell division protein FtsY [Escherichia coli O157:H7 str. EC4042] >gi|209159768|gb|ACI37201.1| cell division protein FtsY [Escherichia coli O157:H7 str. EC4115] >gi|209756008|gb|ACI76316.1| cell division membrane protein [Escherichia coli] >gi|209756010|gb|ACI76317.1| cell division membrane protein [Escherichia coli] >gi|209756012|gb|ACI76318.1| cell division membrane protein [Escherichia coli] >gi|209756014|gb|ACI76319.1| cell division membrane protein [Escherichia coli] >gi|209756016|gb|ACI76320.1| cell division membrane protein [Escherichia coli] >gi|217322344|gb|EEC30768.1| cell division protein FtsY [Escherichia coli O157:H7 str. TW14588] >gi|254594784|gb|ACT74145.1| membrane-binding signal recognition particle (SRP) receptor [Escherichia coli O157:H7 str. TW14359]
MAKEKKRGFFSWLGFGQKEQTPEKETEVQNEQTVVEEIVQAQEPVKASEQAVEEQPQAHT
EAEAETFAADVVEVTEQVAENEKAQPEAEVVAQPEPVVEETPEPVAIEREELPLPEDVNA
EEVSPEEWQAEAETVEIVEAAEEEAAKEEITDEELEAQALAAEAAEEAVMVVPPAEEEQP
VEEIAQEQEKPTKEGFFARLKRSLLKTKENLGSGFISLFRGKKIDDDLFEELEEQLLIAD
VGVETTRKIITNLTEGASRKQLRDAEALYGLLKEEMGEILAKVDEPLNVEGKTPFVILMV
GVNGVGKTTTIGKLARQFEQQGKSVMLAAGDTFRAAAVEQLQVWGQRNNIPVIAQHTGAD
SASVIFDAIQAAKARNIDVLIADTAGRLQNKSHLMEELKKIVRVMKKLDVEAPHEVMLTI
DASTGQNAVSQAKLFHEAVGLTGITLTKLDGTAKGGVIFSVADQFGIPIRYIGVGERIED
LRPFKADDFIEALFARED
>Salmonella enterica subsp. arizonae serovar 62:z4,z23:--] >gi|160867233|gb|ABX23856.1| hypothetical protein SARI_04065 [Salmonella enterica subsp. arizonae serovar 62:z4,z23:--]
MKQQRGVWSQMAKEKKRGFFSWLGFGQKEQAPENETEVKNEDKQSVVEEAAAVHAPKTHT
EAESEAFAAEVVDVTEQVAESEKQPSQPEPTVVAAAIEREELPLPEDVSQQAVEEAQVET
ISPQEWQAEAETVEVIEAVEEEGEKAAKFTDEELEAQALAAQATEDAVMVVPVAEEETPV
EAIAQEQEKPTKEGFFARLKRSLLKTKENLGSGFISLFRGKKIDDDLFEELEEQLLIADV
GVETTRKIIANLTEGASRKQLKDAEALYGLLKDEMGEILAKVDEPLTIEGKTPFVILMVG
VNGVGKTTTIGKLARQFEQQGKSVMLAAGDTFRAAAVEQLQVWGQRNNIPVIAQHTGADS
ASVIFDAIQAAKARNVDVLIADTAGRLQNKSHLMEELKKIVRVMKKLDEEAPHEVMLTID
ASTGQNAVSQAKLFHEAVGLTGITLTKLDGTAKGGVIFSVADQFGIPIRYIGVGERIEDL
RPFKADDFIEALFARED
>Geobacter sp. FRC-32]
MAEEKRGFFKGLLDKFTADTSATEAEEKAVNAEIAEPKEKTGFFDRLKQGLTKTHESIVG
RIDSLLLGQKQIDADVLEELEEILITADIGVKTTVELIRTLEQRLKRNELKDGNALKAAL
KQEITNRLVQVESGLDIIAAKPFVILVIGVNGVGKTTTIGKLAAQYRLAGKKVLLAAGDT
FRAAAAEQLEIWGERVGAEVVRHKEGADPSAVAFDACKAALARGCDVLLIDTAGRLHTKV
NLMEEMKKIRRVIEREIPGAPHETLLVLDAATGQNAISQASLFKEAAQVTGLILTKLDGT
AKGGIVVAVSHEFSLPVRYIGVGEGVEDLREFEPQEFVDAIF
>Bacteroides dorei DSM 17855] >gi|237709947|ref|ZP_04540428.1| recognition particle-docking protein FtsY [Bacteroides sp. 9_1_42FAA] >gi|237725387|ref|ZP_04555868.1| recognition particle-docking protein FtsY [Bacteroides sp. D4] >gi|265753599|ref|ZP_06088954.1| signal recognition particle-docking protein FtsY [Bacteroides sp. 3_1_33FAA] >gi|212664310|gb|EEB24882.1| hypothetical protein BACDOR_02715 [Bacteroides dorei DSM 17855] >gi|229436074|gb|EEO46151.1| recognition particle-docking protein FtsY [Bacteroides sp. D4] >gi|229456040|gb|EEO61761.1| recognition particle-docking protein FtsY [Bacteroides sp. 9_1_42FAA] >gi|263235313|gb|EEZ20837.1| signal recognition particle-docking protein FtsY [Bacteroides sp. 3_1_33FAA]
MGFFNFFSKEKKETLDKGLSKTKESVFSKIARAVAGKSKVDDEVLDNLEEVLITSDVGVE
TTLNIIKRIEERVAKDKYVNTQELNKILREEIAALLTENNTVDSDDFTVPEGKKPYVIMV
VGVNGVGKTTTIGKLAYQFKKAGKSVYLGAADTFRAAAVEQLDIWGERVGVPVIKQKMGS
DPASVAFDTLSSAVANNADVVIIDTAGRLHNKVGLMNELTKIKNVMKKVVADAPHEVLLV
LDGSTGQNAFEQAKQFTLATEVTAMAITKLDGTAKGGVVIGISEQFKIPVKYIGLGEGIE
DMQVFRKKEFVDSLFGETE
