# Supplementary material for: Phylogenomic Analysis of Marine Roseobacters
Source: PLoS One. 2010 Jul 15;5(7):e11604. doi: 10.1371/journal.pone.0011604 (PMC2904699; doi:10.1371/journal.pone.0011604)
Supplement: File S2 — Tree topologies with the extended data. The multi-documents have been combined into a single ZIP-formatted file. The trees should be considered unrooted. The tree topologies were calculated in PhyML as described in Methods. Numbers refer to bootstrap values. The tree topology (separate pdf) shows that Roseobacter bacteria form a monophyletic group and was deposited in a document named “high bootstrap”. The other organisms embedded within the Roseobacter clade, or Roseobacter bacteria embedded within other phyla are shown in red (deposited in a document named “inter-phylum”). Individual file name corresponds to gene family code listed in Table S1. The non Roseobacter organism taxonomic name is detailed in the amino acid fasta of the sequences (a document named “sequences”). (4.62 MB ZIP) [file pone.0011604.s008.zip › sequences/ort304.fasta]

>DSH Dshi|:2871715-2872920 HI0933 family protein; PFAM: fumarate reductase/succinate dehydrogenase flavoprotein domain protein; HI0933 family protein; FAD dependent oxidoreductase KEGG: sil:SPO1188 conserved hypothetical protein TIGR00275
MAQPADSFETVILGAGAAGMMCAAHAGPGVLVLDHSANPGEKIRISGGGRCNFTNMYAGP
ENFISANPHFAKSALSRYTQWDFIDLVARHGIPYHEKTLGQLFCDTSAKDIIAMLLAEMD
RAGAVLWLRSTLDEIAHDGSRFRLSVTREGRSVRVTARQVVVACGGKSIPKIGASDQGYR
IARQFGHALTETRPALVPLTFGAEAAFAELSGLASPARVTANGTSFDEALLFTHRGLSGP
AILQASSYWREGDGITVRLCPETDFFTALRDRRARAGRRDLATVLTEWLPKRLAQTIAAQ
VGATGNLADLSDTRLREITAALTDWHLKPTGTEGYRKAEVTLGGVETAALSSRSMESAHQ
PGLYFIGEVVDVTGWLGGYNFQWAWSSGWAAGQEIAARAGG
>SUL EE36|:2857865-2859004 hypothetical protein; COG2081 Predicted flavoproteins
MMCAAHAGGSVLVVDHAKAPGEKIRISGGGRCNFTNMHCTPDAFICANPHFAKSALARYT
QWDFIELVDAHGIAWHEKTLGQLFCDTSAKEIVAMLRGLMQKAGVDLRLHSTLTDIAARD
AGYSMTLHTPDGTTPITARNFVVASGGKSIPKMGATGRAYEIAAQMGIPVTDTRAGLVPF
TFTDARFAPISGTATPARVTVQGPAFDEALLFTHRGLSGPAVLQASSYWTEGAPITVNLL
PDSDLLTKLRSQRQTYGRRNLTTELSHHLPARLVDHLAGIMDLGGNLADWSDAKLSTLID
RLSHWVMTPSGTEGYRTAEVTLGGIDTDALSSKTLETKTRPGLYFIGEAVDVTGWLGGYN
FQWAWSSAMACAADIAQKH
>JAN Jann|:c1847563-1848708 HI0933-like protein; 
MVHHVQTLILGAGAAGLMCAAHAGPDTLVVDHAKAPGEKIRISGGGRCNFTNMYAEPANF
LSENIHFAKSALSRYTQWDFLDLVQKHDIPYHEKTLGQLFCDRSAKDIIAMLLAEMGPAK
LWLQTDIGEVAHRDGLFHVTLTREGKRHGVTARNLVLATGGKSIPKMGATGLAYRIAEQF
GHRITDTRPALVPLTFEGEVKAQFAALSGTSVPARVACNGTRFDEGMLFTHRGLSGPSIL
QISSYWAEGDTLSLHLLPEADLFEVLRARRTQAGGKALTSVLAELLPKKLVAHLAEVWGL
TGNLADQSDIALRALTDQLTAWPVTPTSSEGYRTAEVTLGGIATEGMSSKTMESQHVKGL
YVIGEAVDVTGWLGGYNFQWA
>OANOA307|:c531535-532719 conserved hypothetical protein TIGR00275; [R] COG2081 Predicted flavoproteins
MHVNTLILGAGAAGLHCAAFSGPNTLVVDHAKAPAEKIRISGGGRCNFTNLGTTPTNFIS
QNPHFAKSALARYTQWDFIDLVDRHGIAWHEKTLGQLFCDTSAKDIIAMLLAEIAPTADL
WLQTEVGTIRHDGTHFHVALKRLGQVTLVQADNLVVATGGKSIPKMGATGLAYEIAEQFG
LAVTDTRPALVPFTFSDDRFKPIAGTATPARLITADGATFDESLLFTHRGLSGPAVLQAS
SYWQMGEDVRVALAPDFDITAALKTQRAQDGRKALTTALAVHLPARLVDFLGGELDLTGN
VGDLADARIADLAASLQNWSLKPSGTEGYRTAEVTVGGVNTNELSSKTMQSKATPHLYFI
GEAVDVTGWLGGYNFQWAWSSGYAAGMAIATGAP
>OBA |:c3392805-3394001 hypothetical protein; COG2081 Predicted flavoproteins
MGHVRRMEFDTVILGAGAAGLMCAAHCGGRVLLLDHAGKPGEKIRISGGGRCNFTNTGCE
ARHFLSANPHFAKSALARYTPWDFVSLVSDHGIAWHEKTLGQLFCDGSARQIVDMLVGLV
RQAGAELWLDTSVEGLARSATGFDLRLTREGKAVAVTARRVVVATGGKSIPKMGASGFAY
DIARQFGLSVTNTRPALVPFTFPEGRFAPLSGVALPVRARAAAGPAFDEALLFTHRGLSG
PSVLQVSSYWREGEAVAFDLLPGQQALPMLRAARAEAGRRGLGRVLSGPLPARLAEAVAA
ELHLTGNLADLSDAVLGRVAERLHDWQVVPGGTEGYRTAEVTLGGISTEGLSGQTMEAKE
IPGLYFIGECVDVTGWLGGYNFQWAWASAMAAARAIRG
>OIN |:c2224250-2225425 hypothetical protein; COG2081 Predicted flavoproteins
MQVDTAIIGAGAAGMMCAAHAGGRVLIIDHAKAPGEKIRISGGGRCNFTNMYCEPQAFLS
QNPHFAKSALARYTQWDFIELVDRHGIAWHEKTLGQLFCDTSAKEIIAMLRGLMQQAGVD
LQLQSSASNFAGVDGHFTFDLQMPDKKVEVTARNLVIATGGKSIPKMGATGVAYDIARQF
GLKVTDTRAGLVPFTFAEGRFAPLAGVATPARITAGTTGFDEALLFTHRGLSGPAVLQAS
SYWHEGEAITVNLAPEGTLLGALRDQRQQSGRRNFTTILAQHLPSRLVEYLGQEFDLSGN
LADWSDARLTNFVDALQNWQLHPGGTEGYRTAEVTLGGVDTDELSSKTMAAKDVPGLYFI
GEAVDVTGWLGGYNFQWAWSSGMAAARAIGG
>RHB RB2654|:c601497-602663 hypothetical protein; COG2081 Predicted flavoproteins
MERYRTIILGAGAAGLMCAAHAGPDTLVLDHAKKPGEKIRISGGGRCNFTNLDVTPANFL
SENKHFHKSALARYTQWDYIELVSRHGIAWHEKTLGQLFCDGKSTQIVEMLLAEMRAAGA
ELRLEVAITSVSHADGRFTVETDAGAFTAENLVLATGGKSIPKMGATGLAYDLARQFGHD
IVTPRPALVPLTFGDHFAPISGVATPCRAFNERIAFAEALLFTHRGLSGPAVLQLSSYWR
EGEAITLDICPPGLLDTLKAQRQTQGRHALTTELSRHLPARLVEFLAPDLGLSGNLADQS
DARLAEICAALAHWTLTPTGSEGYRTAEVTAGGVSTAGLSSQTMESAHLPGLYVIGEAVD
VTGWLGGYNFQWAWASGVAAGRAIAARG
>RCC RCCS2|:c3027869-3029059 HI0933-like protein; COG2081 Predicted flavoproteins
MNVETLIIGAGAAGMMCAAHAGPGVLIVDHAKAPGEKIRISGGGRCNFTNMHASPRNFIS
QNKHFCKSALGRYTQWDFIDLVDRYGIAWHEKTLGQLFCDNSAKDIIAMLRAEMEKAGAQ
LWLQTEVGEISHDGSLFTVELTRGGRKRTITTRNLVVACGGKSIPKMGATGLGYQIAAQF
DLPIITPRPGLVPLTFSDEKFKPLAGVAAPARVSAGDASFDEAILFTHRGLSGPAVLQAS
SYWHEGEAVSINLIPTDNLLAKLQNQRQSGGRKALTTVLSQHLPARLVDHLSAELKLSGN
IADQSDAKLNQLCENLSDWTLTPAGSEGYRTAEVTLGGVDTGALSSKTMGAKTFPSLYFI
GECVDVTGWLGGYNFQWAWSSGWAAGQAIANTSGGS
>RDE RD1|:3224229-3225401 hypothetical protein; 
MQVDVAIIGAGAAGMMCAAYAPGRILIVDHARAPGEKIRISGGGRCNFTNMHCGPHAFLS
ENPHFAKSALARYTQWDFIDLIDQHRIAWHEKTLGQLFCDTSAKEIIAMLRGLMQQNGVD
LHLQTQAQDFAKTVNGFEFNLLKDGQTTRVQCNTLVIASGGKSIPKMGATGLAYDIARQF
GLRVTDTRPALVPFTFPEGRFAPLAGVAAPARVTAGGTSFDEAVLFTHRGLSGPAVLQAS
SYWREGSPIDVNLMPDTNLFEALKEKRSQSGARKLTNELSQFLPARLVETLAQTLDLGGN
IADQSDAKLAGIAGALEKWTLHPSGTEGYRTAEVTLGGIDTDDLSSKTMEAKKVPGLFFI
GEAVDVTGWLGGYNFQWAWSSAMATARALA
>PGA RGBS107|:c2710814-2711995 HI0933-like protein; COG2081 Predicted flavoproteins
MAYETLILGAGAAGMMCATRSGPGTLVIDHAKAPGEKIRISGGGRCNFTNMYASPENYLS
QNPHFCKSAMARYTQWDFIELVDRHGIAWHEKTLGQLFCDGSAKQIVAMLVEEMKTAGAD
LWLQTSVTSVTHTADGFRVEVEREGQPQVLTARNLVIATGGKSIPKMGATGLAYDLARQF
DLPLTDTRPGLVPFTFSEERFKPLAGVALPARLSNDRTRFDEALLFTHRGLSGPSVLQLS
SYWHEGEQISVNLIPETPLFDLLRSQRQEAGRKALTTELARHLPGRLVDFLAPEFNLKGR
LADQSDAALRDLSDRLENWHLTPSGSEGYRTAEVTLGGIDTDALSSKTMETKTIPGLYAI
GEAVDVTGWLGGYNFQWAWASGVAAGSAIAARR
>RLO RLO149|:829565-830737 hypothetical protein; COG2081 Predicted flavoproteins
MQVDVAIIGAGAAGMMCAAYAPGRILLVDHARAPGEKIRISGGGRCNFTNMHCGPHAFLS
ENPHFAKSALARYTQWDFIDLIDQHGIAWHEKTLGQLFCDTSAKEIIAMLRGLMQENGVD
LRLQTQAQDFVKTVNGYEFNLVKDGQTTRVHCKTLVIASGGKSIPKMGATGLAYDIARQF
GLRVTETRPALVPFTFPEGRFAPLAGVAAPARVTTGGTSFDEAVLFTHRGLSGPAVLQAS
SYWREGSPIDVNLMPDTNLFEALKEKRSQSGARKLTNELSHFLPARLVETLAQTLDLSGN
IADQSDAKLAGITGALEKWTLHPSGTEGYRTAEVTLGGIDTDDLSSKTMEAKKVPGLFFI
GEAVDVTGWLGGYNFQWAWSSAMATARALA
>ROS ROS217|:4699835-4701031 hypothetical protein; COG2081 Predicted flavoproteins
MRHACTTLILGAGAAGMMCAAHAGPGTLVIDHARAPGEKIRISGGGRCNFTNLGTTPANF
ISANPHFCKSALSRYTQWDFLDLIARHGIAWHEKTLGQLFCDDKATQIVAMLVKELRQAG
AELWLSTQVSDVTHDGRHFCVTLDREGRRVTVTARNLVLATGGKSIPKMGATGMAYDIAQ
QFGHQLTDIRPALVPLTFSDAPFAALSGTALPVRASCDGISFDEAALFTHRGLSGPAILQ
ISSVWREGQPISLDLDPNATLYDALRQQRQTAGRRNITTDLSHHLPTKLVAYLAPALGLT
GNLADHSDARLAAITDALRGWTLKPTGTEGYRTAEVTLGGIATDGLSSKTLESRHLPGLY
AIGEAVDVTGWLGGYNFQWAWSSGWAAGTAIAQAGTDA
>RGR RR11|:1598378-1599559 conserved hypothetical protein TIGR00275; [R] COG2081 Predicted flavoproteins
MAYETLILGAGAAGMMCATRSGPGTLVIDHAKAPGEKIRISGGGRCNFTNMYASPENYLS
QNPHFCKSAMARYTQWDFIELVDRHGIAWHEKTLGQLFCDGSAKQIVAMLVEELKAAGAD
LWLQTSILSVARTADGFQVEVEREGKRQQLTARNLVIATGGKSIPKMGATGIAYDLARQF
DLPLTDTRPALVPFTFSDDRFKPLAGVALPARLSNARTSFDEALLFTHRGLSGPSVLQLS
SYWREGEQINANLIPQTPLFDLLRSQRQEAGRKDLTTELARHLPGRLVDFLAPELGLKGR
LADQSDAALRDLCDRLENWSLTPSGSEGYRTAEVTLGGIDTDALSSKTMEAKTVPGLYAI
GEAVDVTGWLGGYNFQWAWASGVAAGSAIAARR
>LVE SKA53|:1427053-1428279 hypothetical protein; COG2081 Predicted flavoproteins
MHPTAIRATSLCMKVQTLIIGAGAAGMMCAAHAGPGVLVVDHARAAGEKIRISGGGRCNF
TNLHTAADNFISQNRHFAKSALGRYTQWDFIALVDAHRIPWHEKTLGQLFCDTSAKDVIA
MLRAEMVRARAELWLDTQLGEIGHDGTDFTVTLTRNGRDQAVTARNLVVASGGKSIPKMG
ATGLGYQIAARFGLPLVTPRPGLVPLTFSDERFKPLAGVATPARVTAGGAGFDEALLFTH
RGLSGPAVLQASSYWDEGDPISVNLTPGTDLLGALQGHRHSDPRKALTTILSLYLPARLV
DYLAEGLTLTGTMADQSDARLATICAALADWQVTPSGSEGYRTAEVTLGGVDTDALSSQT
MAAKAVPGLYFIGECVDVTGWLGGYNFQWAWSSGWAAGQAIRQGQGGS
>SPO DSS3|:c1242072-1243292 conserved hypothetical protein TIGR00275; identified by similarity to PIR:E97432; match to protein family HMM PF03486; match to protein family HMM TIGR00275
MPNRARYGTPGQMQLNTIILGAGAAGMMCAAHAGPGTLVLDHARAPGEKIRISGGGRCNF
TNMYAEPENFLSQNPHFCKSALARYTQWDFIDLMNRHHIAWHEKTLGQLFCNGSAKQVIS
MLLSEMERAGATLWLSTTLKDLSHADGRFSLTVEREGRTEHLSARNLVLATGGKSIPKMG
ATGLAYDIARQFGLGVTETRAGLVPFTFPESRFAPLAGLSLPARLSNARATFDEALLFTH
RGLSGPAVLQLSSYWREGEEIAIDLAPDQDLFAALRDQRQAAGRRDLTTELARHLPARLV
EFLAPQLGLKGRLADQSDSALRALAETLRDWRLTPSGTEGYRTAEVTLGGIDTDMLDSRT
LRSKSQPGLYAIGEAVDVTGWLGGYNFQWAWSSGHAAGTAIAKTQR
>SSE SSE37|:c4885082-4886281 predicted oxidoreductase with FAD/NAD(P)-binding domain; COG2081 Predicted flavoproteins
MAGRQMQCRVLILGAGAAGMMAAAHAGPDVIVVDHAKSPGEKIRISGGGRCNFTNLEIEP
HKFLSQNPHFCKSALSRYTQWDFVELVSRHGISWHEKTLGQLFCDEKATQIVAMLRAEME
KAGARLWLQTQVQEVTHADGRFRVRLDRDGQTVEVVSPVLVLATGGKSIPKMGATGLAYD
VARQFGHQMVETRPALVPFTFDGQPFAPLAGVSVPARVSAGGTSFDEALLFTHRGLSGPS
VLQISSYWREGENVCVDLLPGTDLAAVLKAKRQEAGRRALSTELSALLPSKLVGFLPLEE
PASINLADLSDKRIDALADRLHRWLLKPTGTEGYRTAEVTLGGISTEGLDSKTLMSKHLP
GLYTIGEAVDVTGWLGGYNFQWAWSSGVAAGQAIAAHGH
>SIL TM1040|:c727602-728786 HI0933-like protein; 
MRPMRIKTLILGAGAAGMMCAAHAGGDCLVVDHAKSPGEKIRISGGGRCNFTNMYAAPEN
YISQNPHFCKSALARYTQWDFIDLVGRHGIAWHEKTLGQLFCDDSARQIVAMLVKELRDA
GADLWLQTSVADVVHGRDGYTVRLEREGKPVTITAQNLVLATGGKSIPKMGATGLAYDIA
GQFGLPVLETRPGLVPLTFGEGRFKPLAGVSVPARLSNTAASFDEALLFTHRGLSGPAVL
QISSYWREGEDILVHLLPELDLFSALRAQRQESGRKDLTTELARHLPARLVEELAQDGSL
RGRLADQSDAALEALCARLHSWRLKPTGTEGYRTAEVTLGGIDTDALSSRSMEAKAQPGL
YVIGEAVDVTGWLGGYNFQWAWASGHAAGTAIRG
>Pseudomonas aeruginosa PAO1] >gi|116054286|ref|YP_788730.1| hypothetical protein PA14_07280 [Pseudomonas aeruginosa UCBPP-PA14] >gi|9946428|gb|AAG03948.1|AE004492_7 conserved hypothetical protein [Pseudomonas aeruginosa PAO1] >gi|115589507|gb|ABJ15522.1| putative periplasmic protein [Pseudomonas aeruginosa UCBPP-PA14]
MASTDVLIVGAGAAGLMCAMTAAGRGRRVRVLDHANKAGKKILMSGGGRCNFTNLYTEPA
NFLSRNPHFCKSALARYTQWDFIGLVAKHQVPYHEKKLGQLFCDNKSSDILEMLLRECAE
AGAEILLDTSIEEIARDDAGYRLRTSAGEMRCESLVIASGGLSIPTLGASGFGYQVARQF
GHEVLPTRAGLVPFTITDQLKELCAELSGTSVDCRVSCNGQAFRENLLFTHRGLSGPAML
QISSYWQPGDTLEIDLLPDHDASEWLAQQQRERPNSELKTLLAELFTKKLAGLLADRWFV
SKPMKQYTPTELAGIAGQLSAWRVTPSGTEGYRTAEVTLGGVSTDEVSSKTMESQRSPGL
YFVGEVLDVSGHLGGFNFQWAWASGYAAGQYA
>Burkholderia xenovorans LB400] >gi|91689973|gb|ABE33171.1| HI0933-like protein [Burkholderia xenovorans LB400]
MESFDIAVIGAGAAGMMCAAVAGQLGRRVVLIDHSQRLAEKIRISGGGRCNFTNLYAGPA
NYLSANPHFCRSALARYTPRDFMALLKRHHVTWHEKHKGQLFCDQSSDAVINVLKSECDA
GRVAWRTPLSVEQVRQDAAGRFALDTRSGPITARALVIATGGLSIPKIGATDFAYRLARQ
FGHKLIDTRPALVPLTFAAADWEPFSALSGVSLEVQLATGNKKTGAEFNEDLLLTHRGLS
GPGVLQISSYWQPGEPIHINLLPEQDATTALLEAKTGTKRQIGNLLSEWVPQRLAHVWLE
AHQVPAEARVADLPDKTLRRVGEALSRWTLTPNGTEGYRKAEVTRGGVDTRELSSSTMMS
ARAPGLYFIGEAVDVTGWLGGYNFQWAWASGVAAGQAAAEYVQGA
>Yersinia pestis D106004]
MALCQTGDLQSPTANLSAEDNQKYDKQPKAGNFAAMMILFNEASVEQFDVVVIGAGAAGL
FCAAQAGQAGCRVLLVDNGKKAGRKILMSGGGRCNFTNIYTEPAAYLSQNPHFCKSALAR
YTQWDFIDLMNRHNIAWHEKTLGQLFCDDSAQQVVDLLLKECELGNVTVRLRSNVLSVEK
SDTGFVLHINDLRVSANSLVVASGGLSMPGLGASPFGYKLAEQFGLKVLPTRAALVPFTL
HKPLLDHVQTLSGVSVPAVVTAENGVSFRESILFTHRGLSGPAILQLSSYWQAGEYVSIN
LLPDVDLAAFLNTERQAHPNQTLKNTLAQLLPKRLVECLQTLEQLPDVTLKQLNVPQQAA
LIANLQQWRVQPNGTEGYRTAEVTLGGVDTQELSSKTMEAHKVPGLYFIGEVVDVTGWLG
GYNFQWAWSSAWACAQGLAAKK
>Salmonella enterica subsp. enterica serovar Kentucky str. CDC 191] >gi|194471642|ref|ZP_03077626.1| conserved hypothetical protein [Salmonella enterica subsp. enterica serovar Kentucky str. CVM29188] >gi|197265960|ref|ZP_03166034.1| conserved hypothetical protein [Salmonella enterica subsp. enterica serovar Saintpaul str. SARA23] >gi|194458006|gb|EDX46845.1| conserved hypothetical protein [Salmonella enterica subsp. enterica serovar Kentucky str. CVM29188] >gi|197244215|gb|EDY26835.1| conserved hypothetical protein [Salmonella enterica subsp. enterica serovar Saintpaul str. SARA23] >gi|205333123|gb|EDZ19887.1| conserved hypothetical protein [Salmonella enterica subsp. enterica serovar Kentucky str. CDC 191]
MERFDAVIIGAGAAGMFCAAQAGQAGSRVLLIDNGKKPGRKILMSGGGRCNFTNLYVEPA
AYLSQNPHFCKSALARYTQWDFIDLVGRYGIAWHEKTLGQLFCDDSAQRIVDMLVAECDK
GGVTMRLRSEVLSVERDESGFVLALNGETVTTQKLVIASGGLSMPGLGASPFGYKIAEQF
GLKVLPTRAGLVPFTLHKPLLEQLQTLSGVSVPCVITARNGTVFRENLLFTHRGLSGPAV
LQISSYWQPGELVSINLLPDLSLEDVLNEQRNAHPNQSLKNTLAMHLPKRLVECLQQLGQ
IPDVSLRQLNVRDQQALVDTLTAWQVQPNGTEGYRTAEVTLGGVDTNELSSRTMEARRVP
GLYFIGEVMDVTGWLGGYNFQWAWSSAWACAQDLAAKR
>Escherichia coli CFT073] >gi|227883641|ref|ZP_04001446.1| flavoprotein [Escherichia coli 83972] >gi|26110541|gb|AAN82726.1|AE016768_144 Hypothetical protein yhiN [Escherichia coli CFT073] >gi|227839520|gb|EEJ49986.1| flavoprotein [Escherichia coli 83972]
MERFDAIIIGAGAAGMFCSALAGQAGRRVLLIDNGKKPGRKILMSGGGRCNFTNLYVGPG
AYLSQNPHFCKSALARFTQWDFIDLVNKHGIAWHEKTLGQLFCDDSAQQIVDMLVDECEK
GNVAFRLRSEVLSVAKDDTGFTLELNGMTVGCEKLVIATGGLSMPGLGASPFGYKIAEQF
GLNVLPTRAGLVPFTLHKPLLEELQVLAGVAVPSVITAENGTVFRENLLFTHRGLSGPAV
LQISSYWQPGEFVSINLLPDVDLETFLNEQRNAHPNQSLKNTLAVHLPKRLVERLQQLGQ
IPDVSLKQLNVRDQQTLISTLTDWRVQPNGTEGYRTAEVTLGGVDTNELSSRTMEARKVP
GLYFIGEVMDVTGWLGGYNFQWAWSSAWACAQDLVAE
>Xanthomonas campestris pv. vasculorum NCPPB702]
MSMRCDVLVIGAGAAGLMSAFTAGRRGRQVLVIDHANKVGKKILMSGGGRCNFTNTGTTP
GNFISANRHFCKSALARYSPADFVEMVERHAIAYHEKELGQLFCDISSKQIVRMLLDECD
AAGVQIRTQCEVLSVQRSSDGFDVQTSQGRVQAQSLIVATGGLSIPSMGASGFGYSLAKQ
FGHALLPTRAGLVPLTLTGKHQERLQELSGLALPVEAQCNGVSFRNFMLLTHRGVSGPAI
LQISSYWQPGDDLRLDLLPGHDAAAWLREQKQQRGATELRNVLADVLPKRFAQRLCELWL
PDKPVRQLDPPQLQAAAELLGNFPLVASGTEGYRTAEVTLGGVDTNQVSSASMESRLMAG
LYFVGEVLDVTGWLGGYNFQWAWASGHAAGSVA
>Francisella philomiragia subsp. philomiragia ATCC 25017] >gi|167597331|gb|ABZ87329.1| conserved hypothetical protein [Francisella philomiragia subsp. philomiragia ATCC 25017]
MSIKNYDVIIIGAGAAGLMCAIEAAKRARDVLVLDHANKIGKKILMSGGGRCNFTNYNIA
ADRYLADNQHFMKSALSRYTQWDFISLVSKYNIPYHEKTLGQLFCDNKAKDIVNMLLDEC
QKYQAKIQLHTTIDNITKKEDMFYLTTSAGEYICQSLVIATGGLSIPTMGATGFGYKIAK
KFGLKVNPQRAGLVPFIFNSEDQQKFEQLRGVSTYCRVSNNRASFDENILFTHKGLSGPA
ILQISSYWHSGESVEINLSPNANITDFLTSKKEQGSKVTLKNTLSELLPKNLINAFFENS
LLEKRICDLSAEQINKIDQQLHQWIIYPQTTEGYRTAEVTLGGVSCDELSSKTLEANKVK
GLYFIGEVIDVTGWLGGYNFQWAWASGWASGQVV
>Desulfobacterium autotrophicum HRM2] >gi|223694450|gb|ACN17733.1| conserved hypothetical protein [Desulfobacterium autotrophicum HRM2]
MATTDVIIIGAGASGLVCAIEAGKRGRRVLVLDHQKHPGQKILMSGGGRCNFTNLCVEAS
NYISRNPHFCKSALSRFTQWDFIAKLDNHKIPFHERDHGQLFCDNSARDILEMLEAECRQ
AKVNFMFETQIKSVDRKNDQMFQVSTDKGEFTASSLVVATGGLSIPGVGATPLGYKIAES
FNIKVWPPSPGLVPFTLQPQEKQRLAGLSGMSVDAVVSCGQTCFRENLLFTHRGLSGPVI
LQISVHWEPGQSLVVDLLPGVDLLSQLKQAQSERPRQQVKSMLTDLLPRRLVQAMVPAEL
AEAPLGSVSHTRFEQIAASLKQWEVKPGGTEGYRTAEVTKGGVDCDAISSKTMEATQKKG
LYFIGEVLDVTGWLGGYNLQWAWSSGWVAGQYA
