# Supplementary material for: Phylogenomic Analysis of Marine Roseobacters
Source: PLoS One. 2010 Jul 15;5(7):e11604. doi: 10.1371/journal.pone.0011604 (PMC2904699; doi:10.1371/journal.pone.0011604)
Supplement: File S2 — Tree topologies with the extended data. The multi-documents have been combined into a single ZIP-formatted file. The trees should be considered unrooted. The tree topologies were calculated in PhyML as described in Methods. Numbers refer to bootstrap values. The tree topology (separate pdf) shows that Roseobacter bacteria form a monophyletic group and was deposited in a document named “high bootstrap”. The other organisms embedded within the Roseobacter clade, or Roseobacter bacteria embedded within other phyla are shown in red (deposited in a document named “inter-phylum”). Individual file name corresponds to gene family code listed in Table S1. The non Roseobacter organism taxonomic name is detailed in the amino acid fasta of the sequences (a document named “sequences”). (4.62 MB ZIP) [file pone.0011604.s008.zip › sequences/ort33.fasta]

>DSH Dshi|:c3655044-3656264 Argininosuccinate synthase; PFAM: argininosuccinate synthase KEGG: rde:RD1_0417 argininosuccinate synthase
MSAPKKVVLAYSGGLDTSIILKWLQTEYDCEVVTFTADLGQGEELEPARAKAEMMGASAI
YIEDLREEFVRDFVFPMFRANAVYEGLYLLGTSIARPLISKRLVEIAEAEGADAVAHGAT
GKGNDQVRFELAAYALNPDIKVIAPWREWDLSSRTKLIDFAEKHQIPIAKDKRGEAPFSV
DANLLHTSSEGKVLEDPAEDAPDYVYQRTVNPEDAPNTPEYIEVGFERGDAVSINGEAMS
PATVLTKLNELGGAHGIGRLDLVEGRFVGMKSRGIYETPGGTILLEAHRGIEQITLDRGA
AHLKDELMPRYAELIYNGFWFSPEREMLQAAIDASQAHVTGTVRLKLYKGSVRTVGRWSD
HSLYSEAHVTFEDDAGAYDQKDAAGFIQLNALRLKLLAARNKRLGK
>SUL EE36|:c914565-915785 argininosuccinate synthase; COG0137 Argininosuccinate synthase
MSAPKKVVLAYSGGLDTSIILKWLQTEYGCEVVTFTADLGQGEELEPARAKAEMMGASEI
YVEDVREEFVRDFVFPMFRANAVYEGLYLLGTSIARPLISKRLVEIAAETGADAVAHGAT
GKGNDQVRFELAAYALNPDIKVIAPWREWDLSSRTKLIEFAEKHQIPVAKDKRGEAPFSV
DANLLHTSSEGKVLEDPAVDAPDYVYQRTVSPEQAPDTPEYVEIGFERGDAVSINGEAMS
PATLLAKLNELGGKHGCGRLDLVEGRFVGMKSRGIYETPGGTLLLEAHRGIESITLDRGA
MHLKDELMPRYAELIYNGFWYSPERTMLQAAIDASQTHVTGTVRLKLYKGHVRTVGRWSD
HSLYSEAHVTFEDDAGAYDQKDAAGFIQLNALRLKLLAARDKRLKG
>JAN Jann|:c61301-62524 Argininosuccinate synthase; 
MSAPKKVVLAYSGGLDTSIILKWLQTEYGCEVVTFTADLGQGEELEPARKKAEMMGAAGI
YVEDLREEFVRDFVFPMFRANALYEGLYLLGTSIARPLISKRLVEIAEETGADAVSHGAT
GKGNDQVRFELCAYSLNPEIEVIAPWRKWELGSRTKLIEFAEKHQIPIAKDKRGEAPFSV
DANLLHTSSEGKMLEDPAEEAPDHILQRITRPEDAPDTPEMVEITFEKGDAVAINGEPMS
PATILTELNRLGGKHGIGILDLVENRFVGMKSRGIYETPGGTVLLEAHRGIEQITLDGAS
GHLKDSIMPRYAELIYNGFWFSPEREMLQALIDKSQEHVTGTVRLKLYKGAARCVARWSD
HSLYSEAHVTFEEDMGAYDQSDAQGFIQLNALRLKLLSARNRKFNGS
>OAN OA307|:c4017146-4018378 argininosuccinate synthase; [E] COG0137 Argininosuccinate synthase
MSKVTAPKKVVLAYSGGLDTSIILKWLQTEYGCEVVTFTADLGQGEELEPARAKAELMGI
PPENIYIEDVREEFVRDFVFPMFRANAVYEGLYLLGTSIARPLISKRLVEIAEEVGADAV
AHGATGKGNDQVRFELAAYALNPDIKVIAPWREWDLSSRTKLLEFAEEHQIPVAKDKRGE
APFSVDANLLHTSSEGKVLEDPAEMAPDYVYQRTVAPEDAPNEPEFVEVGFERGDAVSIN
GEAMSPATILDKLNELGGKHGCGRLDLVEGRFVGMKSRGIYETPGGTLLLEAHRGIESIT
LDRGAAHLKDELMPRYAELIYNGFWYSPEREMLQAAIDKSQEHVTGTVKLKLYKGSARTV
GRWSDHSLYSEAHVTFEDDAGAYDQKDAAGFIQLNALRLKLLAARNKRMK
>OBA |:2533293-2534516 argininosuccinate synthase; COG0137 Argininosuccinate synthase
MSAPKKVVLAYSGGLDTSIILKWLQTEYGCEVVTFTADLGQGEELEPARKKAELLGISPE
NIYIEDIREEFTRDFVFPMFRANALYEGLYLLGTSIARPLISKRLVEIAEETGADAVAHG
ATGKGNDQVRFELSAYALNPEIKVIAPWREWDLTSRTRLLEFAEANQIPIAKDKRGEAPF
SVDANLLHTSSEGKVLENPADEAPDYVLQRITRPEDAPDQPEFVEITFEKGDAVAIDGEA
MSPATILTKLNELGGKHGIGILDLVENRFVGMKSRGVYETPGGTVLLEAHRGIEQITLDS
GAGHLKDSIMPRYAELIYNGFWFSPEREMLQALIDKSQEHVSGTVRLKLYKGSARTVARW
SDHSLYSEAHVTFEEDAGAYDQKDAQGFIQLNALRLKLLAARDRRLK
>OIN |:1177312-1178538 argininosuccinate synthase; COG0137 Argininosuccinate synthase
MSAPKKVVLAYSGGLDTSIILKWLQTEYGCEVVTFTADLGQGEELEPARKKAEMMGIAPE
NIYIEDVREEFVRDFVFPMFRANAVYEGLYLLGTSIARPLISKRLVEIAEETGADAVAHG
ATGKGNDQVRFELAAYALNPDIKVIAPWREWDLSSRTKLLAFAEENQIPIAKDKRGEAPF
SVDANLLHTSSEGKVLEDPAVDAPDYVYQRTVSPEEAPDTPEYVEIGFERGDAVSINGEA
MSPATILTKLNELGGKHGCGRLDLVEGRFVGMKSRGIYETPGGTLLLEAHRGIESITLDR
GAMHLKDELMPKYAELIYNGFWYSPERIMLQAAIDASQTHVTGTVRLKLYKGHVRTVGRW
SDHSLYSEAHVTFEDDAGAYDQKDAAGFIQLNALRLKLLAARDKRLKG
>RHB RB2654|:c2737175-2738401 argininosuccinate synthase; COG0137 Argininosuccinate synthase
MSAPKKVVLAYSGGLDTSIILKWLQTEYGCEVVTFTADLGQGEELEPAREKAIMLGIKPE
NIYIEDLREAFVRDYVNPMFRANTVYEGQYLLGTSIARPLISKRLVEIAEETGADAVAHG
ATGKGNDQVRFELACYALNPNIKVIAPWRLWDLTSRTRLLEFAEQNQIPVAKDKRGEAPF
SVDANLLHTSSEGKVLEDPAEMAPDYVFQRTNNPEDAPDEAQIVEITFDKGDAVAIDGKA
VSPAEMLTQLNELGKTHGIGRLDFVENRFVGMKSRGIYETPGGTILLEAHRGIEQITLDS
GSGHLKDSLMPRYAELIYNGFWFSPEREMLQAAIDKSQELVSGTVRLKLYKGSVFCVGRW
SENSLYSEAHVTFEDDAGAYDQKDAAGFINLNALRLKLLAARKRRLAK
>RCC RCCS2|:c1847822-1849036 argininosuccinate synthase; COG0137 Argininosuccinate synthase
MTAPKKVVLAYSGGLDTSIILKWLQTEYGCEVVTFTADLGQGEELEPARKKAEMMGATGI
YIEDLREEFVRDFVFPMFRANALYEGLYLLGTSIARPLISKRLVEIAEAEGADAISHGAT
GKGNDQIRFELAAYALNPEIKVVAPWREWDLGSRTKLIEFAEKHQIPIAKDKRGEAPFSV
DANLLHTSSEGKVLEDPAEEAPEYVYQRSVAPEDAPNAPEMVEITFERGDAVAIDGEMMS
PATILTKLNELGGKHGVGRLDLVENRFIGMKSRGIYETPGGTVLLEAHRGIEQITLDAGA
GHLKDSIMPKYAELIYNGFWFSPEREMLQALIDKSQEHVSGTVRVKLYKGSATTVARWSD
ETLYSEEHVTFEDDMGAYDQTDAQGFIQLNALRLKLLSARNRKG
>RDE RD1|:406646-407866 argininosuccinate synthase; catalyzes ATP + L-citrulline + L-aspartate = AMP + diphosphate + (N(omega)-L-arginino)succinate
MSAPKKVVLAYSGGLDTSIILKWLQTEYGCEVVTFTADLGQGEELEPARAKAEMMGASDI
YIEDVREEFVRDFVFPMFRANAVYEGLYLLGTSIARPLISKRLVEIAEETGADAIAHGAT
GKGNDQVRFELAAYALNPDIKVIAPWREWDLSSRTKLIDFAEKNQIPIAKDKRGEAPFSV
DANLLHTSSEGKVLENPAVDAPDYVYQRTVNPEDAPDTPEYIEIGFEKGDAVSINGEAMS
PATILTKLNEIGGKHGCGRLDLVEGRFVGMKSRGIYETPGGTLLLEAHRGIESITLDRGA
MHLKDELMPRYAELIYNGFWFSPERTMLQAAIDASQTHVTGTVRLKLYKGLARTVGRWSD
HSLYSEAHVTFEEDAGAYDQTDAAGFIQLNALRLKLLAARDRRLKS
>PGA RGBS107|:1954456-1955682 Argininosuccinate synthase; COG0137 Argininosuccinate synthase
MSAPKKVVLAYSGGLDTSIILKWLQTEYGCEVVTFTADLGQGEELEPARQKAELLGIKPE
NIFIEDVREEFVRDFVFPMFRANAVYEGLYLLGTSIARPLISKRLVEIAEATGADAVAHG
ATGKGNDQVRFELAAYALNPDIKVIAPWREWDLTSRTRLLEFAEAHQIPVAKDKRGEAPF
SVDANLLHTSSEGKVLEDPAVAAPDYVYQRTVHPEDAPNEAEFIEIGFEKGDAVSINGEA
MSPATILTQLNEYGGKHGIGRLDLVEGRFVGMKSRGIYETPGGTILLEAHRGIESITMDR
GAMHLKDQLMPQYAELIYNGFWYSPEREMLQAAIDRSQEHVTGTVRVKLYKGSATTVGRW
SDHSLYSEAHVTFEDDAGAYDQKDAAGFIQLNALRLKLLAARERRLKK
>RLO RLO149|:c1665562-1666782 argininosuccinate synthase; COG0137 Argininosuccinate synthase
MSAPKKVVLAYSGGLDTSIILKWLQTEYGCEVVTFTADLGQGEELEPARAKAEMMGASDI
YIEDVREEFVRDFVFPMFRANAVYEGLYLLGTSIARPLISKRLVEIAEETGADAIAHGAT
GKGNDQVRFELAAYALNPDIKVIAPWREWDLSSRTKLIDFAEKNQIPIAKDKRGEAPFSV
DANLLHTSSEGKVLEDPAVDAPDYVYQRTVNPEDAPDTPEYIEIGFEKGDAVSINGEAMS
PATILTKLNEIGGKHGCGRLDLVEGRFVGMKSRGIYETPGGTLLLEAHRGIESITLDRGA
MHLKDELMPRYAELIYNGFWFSPERTMLQAAIDASQTHVTGTVRLKLYKGLARTVGRWSD
HSLYSEAHVTFEDDAGAYDQTDAAGFIQLNALRLKLLAARDRRLKK
>ROS ROS217|:c1917063-1918289 argininosuccinate synthase; COG0137 Argininosuccinate synthase
MSAPKKVVLAYSGGLDTSIILKWLQTEYGCEVVTFTADLGQGEELDPARQKAEMLGIKPE
NIYIEDVREEFVRDFVFPMFRANALYEGLYLLGTSIARPLISKRLVEIAAMTGADAVAHG
ATGKGNDQVRFELAAYALNPDIKVIAPWRLWDLTSRTKLIAFAEENQIPIAKNKRGEAPF
SVDANLLHTSSEGRVLEDPAEMAPDYVYQRTVSPEDAPDTPEFIEVTFERGDAVSINGTA
LSPATILTDLNEFGRKHGVGRLDFVENRFVGMKSRGIYETPGGTILLEAHRGIEQITLDS
GAGHLKDSLMPRYAELIYNGFWFSPEREMLQAAIDKSQEHVTGTVRLKLYKGSVSCVGRW
SDHSLYSEAHVTFEDDAGAYDQKDAAGFIQLNALRLKLLAARNRRLKG
>RGRRR11|:c2775681-2776907 argininosuccinate synthase; [E] COG0137 Argininosuccinate synthase
MSAPKKVVLAYSGGLDTSIILKWLQTEYGCEVVTFTADLGQGEELDPARKKAEMLGIKPE
NIYIEDVREEFVRDFVFPMFRGNALYEGEYLLGTSIARPLISKRLVEIAAETGADAVAHG
ATGKGNDQVRFELAAYALNPDIKVIAPWREWDLSSRTKLIEFAEQHQIPIAKDKRGEAPF
SVDANLLHTSSEGKVLEDPAEQAPDYVYQRTVNPEDAPDTPEIITVGFEKGDAVSINGEA
MSPATILTALNEYGRKHGIGRLDFVENRFVGMKSRGIYETPGGTILLQAHRGIEQITLDS
GAGHLKDSIMPRYAELIYNGFWYSPEREMLQALIDKSQEHVTGTVTLKLYKGSVFVVARD
SEHSLYSEAHVTFEEDAGAYNQEDAAGFIQLNALRLKLLAARDRRLKK
>LVE SKA53|:2353035-2354252 argininosuccinate synthase; COG0137 Argininosuccinate synthase
MTAPKKVVLAYSGGLDTSIILKWLQTEYGCEVVTFTADLGQGEELEPARAKAEMMGAKSI
YIEDLREEFVRDFVFPMFRANALYEGLYLLGTSIARPLISKRLVEIAAIEGADAVAHGAT
GKGNDQVRFELAAYALNPDIKVIAPWREWDLTSRTKLLEFAEANQIPVAKDKRGDAPFSV
DANLLHTSSEGKVLENPGEEAPDYVYQRTVAPEDAPNTPEMVEITFERGDAVAINGEAMS
PATILTKLNELGGKHGVGRLDLVENRFVGMKSRGIYETPGGTILLEAHRGIEQITLDSGA
GHLKDSIMPRYAELIYNGFWFSPEREMLQALIDKSQEHVTGTVRVKLYKGSASTVARWSD
RSLYSEAHVTFEDDAGAYDQKDAQGFIQLNALRLKLLASRARRLK
>SPO DSS3|:c17129-18358 argininosuccinate synthase; identified by match to protein family HMM PF00764; match to protein family HMM TIGR00032
MSAPKKVVLAYSGGLDTSIILKWLQTEYGCEVVTFTADLGQGEELEPARKKAELLGIKPE
NIHIEDVREEFVRDFVFPMFRANAVYEGLYLLGTSIARPLISKRLVEIAAEHGADAVAHG
ATGKGNDQVRFELSAYALNPEIRVIAPWRLWDLTSRTRLLEFAEAHQIPISKDKRGEAPF
SVDANLLHTSSEGKVLEDPGVEAPDYVAQRIVAVEDAPDTPEFIEVTFEKGDAVAINGEA
MSPATILTRLNELGGKHGIGLLDFVENRFVGMKSRGVYETPGGTILLEAHRGIEQITLDS
GAGHLKDSIMPRYAELIYNGFWFSPEREMLQALIDKSQEHVTGTVRLKLYKGSARTVARW
SDHSLYSEAHVTFEEDAGAYDQQDAKGFIQLNALRLKLLATRNRRVAGK
>SSE SSE37|:3489818-3491056 argininosuccinate synthase; COG0137 Argininosuccinate synthase
MRILHMNAPKKVVLAYSGGLDTSIILKWLQTEYGCEVVTFTADLGQGEELEPARKKAELL
GIKPENIYIEDVREEFVRDFVFPMFRANAVYEGLYLLGTSIARPLISKRLVEIAEETGAD
AIAHGATGKGNDQVRFELSAAALNPDIKCIAPWREWNLNSRTSLLTFAEENQIPIAKDKR
GEAPFSVDANLLHTSSEGKVLEDPAENAPDYVYQRTVNPEDAPDTPEVIEITFEKGDAVA
INGEAMSPATILTQLNEYGRKHGVGRLDFVENRFVGMKSRGIYETPGGTILLEAHRGIEQ
ITLDSGAGHLKDSLMPRYAELIYNGFWFSPEREMLQAAIDKSQELVSGTVRLKLYKGSVR
TVGRWSDASLYSEAHVTFEDDAGAYDQKDAAGFIQLNALRLRLLAARKRRLG
>SIL TM1040|:c3052183-3053406 argininosuccinate synthase; 
MSAPKKVVLAYSGGLDTSIILKWLQTEYGCEVVTFTADLGQGEELEPARKKAELLGIKPE
NIFIEDIREEFVRDFVFPMFRANAVYEGLYLLGTSIARPLISKRLVEIAEATGADAVSHG
ATGKGNDQVRFELSAYALNPDIKVIAPWREWDLTSRTKLLEFAEANQIPIAKDKRGEAPF
SVDANLLHTSSEGKVLEDPAEMAPDYVYQRTVNPEDAPNEPEFIEITFEKGDAVAINGEA
MSPATILTKLNEYGRKHGIGRLDFVENRFVGMKSRGIYEAPGGDILLEAHRGIEQITLDS
GAGHLKDSIMPRYAELIYNGFWYSPEREMLQALIDESQKHVTGTVRVKLYKGSAKTVGRW
SEHSLYSEAHVTFEEDAGAYDQKDAQGFIQLNALRLKLLAARNRRVK
>Xanthobacter
MARDVKKVVLAYSGGLDTSVILKWLQTTYKCEVITFTADLGQGEELEPARKKAQLLGIKD
ENIFIEDVREEFVAEYVFPMFRANAVYEGLYLLGTSIARPLIAKKQIEIARKMGADAVSH
GATGKGNDQVRFELGYYALEPEITVIAPWREWDLTSRTRLLEFAEQHQIPIAKDKRGEAP
FSVDANLLHSSSEGKVLEDPAEDAPEYVYQRTISPEAAPDEPTIITIAFDKGDAVAINGE
ALSPATLLTKLNELGKANGIGRLDLVENRFVGMKSRGVYETPGGTILLAAHRGIESITLD
RGAAHLKDELMPRYAELIYNGFWFSPEREMLQAAIDHSQAYVTGEVTVKLYKGNTTVIGR
KSPYSLYNQELVTFEEGAVAYDHRDAAGFIKLNALRLRTLGSRARKISE
>Erythrobacter
MPDIKRVVLAYSGGLDTSVIAKWLEVERGLEVVTFTADLGQGEELEPARAKAQAMGIPDK
HIFIEDLREEFVRDYVFPMMRANARYEGDYLLGTSIARPLISKRLVEIAQETGADAIAHG
ATGKGNDQVRFELSAYALDPDIKVIAPWREWDLTSRTALIAWAEKHQIQVPKDKRGESPF
STDANLLHTSSEGKVLEDPWEETPDYVYSRTVNPEDAPDEPEFITIDFERGDGIALNGEA
MSPANLLTALNELGRKHGIGRLDLVENRFVGMKSRGMYETPGGEIYARAHRGIEQITLDR
GAAHLKDELMPKYAELIYNGFWFSPEREMLQAAIDLSQDKVSGTVRLKLYKGNADVVGRK
SPNSLYSEAHVTFEDDAGAYDQSDAEGFIRLNALRLKLLGKRDR
>Gluconobacter
MSAHQDVKKVVLAYSGGLDTSVILRWLQKTYNCEVVTFTADLGQGEELEPARKKAEMFGV
KEIFVEDLRETFVKDFVFPMFRANTLYEGQYLLGTSIARPLIAQRQIEIAEAVGADAVAH
GATGKGNDQVRFELGYYSLKPDVKVIAPWREWDLTSRTKLLAFAEENQIPVTKDKRGEAP
FSVDANLLHSSSEGKLLEDPSIGAEEIVFQRTISPEAAPDVATEITIDFVSGDPVAINGV
EMTPATLLTRLNELGRDNGIGRLDIVENRFVGMKSRGIYETPGGTILLAAHRSIESITLD
REAAHLKDSIMPRYAEIIYNGFWFSPERRMLQALIDTSQHSVTGRVRMRLYKGNVTCVGR
ESPHSLYDTRVVTFEDDEGAYNQQDAQGFIKLNALRLRLGGQIGRRGGTL
>Caulobacter
MANKPVKKVVLAYSGGLDTSIILKWLQTEYGAEVVTFTADLGQGEEIEPARAKALAAGVK
PENIFIEDVREEFVRDYVFPMFRANTVYEGQYLLGTSIARPLIAKKQIEIARKVGADAVS
HGATGKGNDQVRFELGYYALEPDIHVIAPWREWDFKSREALLDFAEKHQIQIAKDKRGEA
PFSVDANLLHSSSEGKVLEDPAVEAPEFVHMRTIAPEDAPDKPHIFTLDFERGDAVAIDG
VAMSPATILTKLNELGHDNGVGRLDLVENRFVGMKSRGVYETPGGTILLAAHRGIESITL
DRGSMHLKDELMPKYASLVYNGFWFSPEREMLQAAIDYSQAKVAGQVRVKLYKGNVSIIG
RTSPYSLYDQDLVTFEEGKVAYDHRDAGGFIKLNALRLRVLAKRDKR
>Chlamydomonas 
MLGMKLSPRHVSSRAKPAPAMRGRKVCVSVNAAAPKMGQVKKVVLAYSGGLDTSIILKWL
QDTYGCEVVTFTADLGQGEELEPARAKAEKMGVKQIFIDDLREEFVRDYVFPMFRANALY
EGTYLLGTSIARPLIAKRQIEIAKEVGADAVSHGATGKGNDQVRFEVGYYSLKPDIKVIA
PWREWDLLSRTKLIEYAEQNNIPVPASKRGEPPFSMDANLLHISYEGNALEDPWTTPDDS
MFTRSVSPEKAPDQPTTIEIAFEKGNPVAIDGVPMSPATILTKLNELGGQNGIGRVDLVE
SRFVGMKSRGVYETPGGTILQVAHRGMESICLDREELHMKDDLMPRYAQLVYNGFWFSPE
REALQALVDKTQEYCTGVVKVKLYKGNVQVQGRKSPYSLYDKVIASFEDDKGLYNQADAG
GFIKLQALRLRTLGVNRYKKI
>Pseudomonas
MADVNKVVLAYSGGLDTSVILKWLQDTYNCEVVTFTADLGQGEEVEPARAKAQAMGVKEI
YIDDLREEFVRDFVFPMFRANTVYEGEYLLGTSIARPLIAKRLIEIANETGADAISHGAT
GKGNDQVRFELGAYALKPGVKVIAPWREWDLLSREKLMDYAEKHGIPIERHGKKKSPYSM
DANLLHISYEGGVLEDTWTEHEEDMWRWTVSPEKAPDTPQYLELTYRNGDIVALDGVEMT
PATVLATLNRIGGEHGIGRLDIVENRYVGMKSRGCYETPGGTIMLRAHRAIESITLDREV
AHLKDELMPKYASLIYTGYWWSPERLMLQQMIDASQAHVNGVVRLKLYKGNVIVTGRKSD
ESLFDANIATFEEDGGAYNQADAAGFIKLNALRMRIAANKGRTLV
>Nitrosomonas
MDKVKKAVLAFSGGLDTSVILKWLQDTYQCEVVTFTADIGQGEEIEPARAKALQFGIKEI
FIEDLREEFVRDYVFPMFRANTVYEGEYLLGTSIARPLIAKRQVEIAQQTGADAVSHGAT
GKGNDQVRFELGYYALQPDIRVIAPWREWDLTSREKLLAYAEKQGIPIEMKKKQGSPYSM
DANLLHISYEGRALEDPAVEAEESMWRWTISPEAAPNEPEYLDLEYERGDIVALNGEKLS
PAAVLTKLNQLGGKHGIGRLDLVENRYVGMKSRGCYETPGGTIMLRAHRAIESITLDREV
AHLKDDLMPRYAALIYNGYWWSPERKLLQVLIDESQAHVNGQVRVKLYKGNVMVVGRDSR
TDSLFDPTIATFEEDGGAYHQADAAGFIKLNALRMRIAKALRRH
>Campylobacter 
MVKISHLKNKGAKMKKDVKKVVLAYSGGLDTSIILKWLQDEYKCEVVTFTADIGQGEELE
PARKKALALGVKPENIFIEDLREEFVRDYVFPMFRANAIYEGEYLLGTSIARPLIAKRQA
EIAKLTGADGVSHGATGKGNDQVRFELAYYAINPNLKVIVPWREWDLNSREKLLAYAEKN
GIDITRKPGKSPYSMDANLLHISYEGLVLEDPNHAPENDMWRWCVSPKDAPNESEIITIG
YEKGDPVSINGKKMSPAEILTELNHLGAKHGIGRLDLVENRYVGMKSRGCYETPGGTIML
KAHRAIESITLDRGSAHLKDELMPRYAELIYNGFWFSPERLMLQAAIDKSQEHVNGEVRV
ELYKGNVTILGRSSKDDNLFSEAYCTFEEDSVYNPKDADGFIKLNALRFIIASKNGRKF
>Helicobacter
MAIKKVVLAYSGGLDTSVILKWLGDNYNCEVVTFTADIGQGEEVEPARAKALKLGIKSEN
IFIEDLREEFIKDFVFPMFRANTIYEGEYLLGTSIARPLIAKRLVEIAKAVGADAVAHGA
TGKGNDQVRFELGAYALNPDIKVIAPWREWELNSREKLLAYAESAGISIEKKPNKSPYSM
DANLLHISYEGQILEDPNAEPEEDMWRWSVSPMNAPNEPESIKLEFEKGDGVAINGERLS
PARFWAKLNELGGKHGIGRLDLVENRYVGMKSRGCYETPGGTIYLKAHRAIESLCLDREE
AHLKDSIMPRYAELIYNGYWFSPEREALQALIDKTQERVSGVVSLKLYKGNVIVVGRESK
NSLFNAAYSTFEEDSVYNQKDAAGFIKLNALRFIIAGKSRR
>Burkholderia
MSDIKKVVLAYSGGLDTSVILKWLQDNYDAEVVTFTADIGQGEELEPARKKALQLGIKPE
NIFIEDLREEFVRDFVFPMFRANTIYEGEYLLGTSIARPLIAKRQIEIARATGAQAVSHG
ATGKGNDQVRFELGYYALEPGIKVIAPWREWDLLSREKLLAYAEKAGIPIEMKHKQGGAP
YSMDANLLHISFEGRHLEDPKAEAEADMWRWTVSPEQAPDQAEYVDIEYEHGDPVAINGK
RLSAAEMLTELNRLGGKHGIGRLDLVENRYVGMKSRGCYETPGGTIMLKAHRGIESITLD
REVAHLKDDLMARYASLIYNGYWWSPERRALQVLIDHTQEKVNGWVRVKLYKGSVSVVAR
DSKETLFDKTIATFDDDGGAYNQADAGGFIKLNALRMRIAENARRQRG
>Desulfovibrio
MSKLEKVVLAYSGGLDTSIILKWIKNNYDCDVVCMTADLGQGEEMDGIEQKALTTGAVKA
YVEDLREEFVRDYVFPMFRASALYEGRYLLGTAIARPLIAKRMVEIAEVEGAQAVAHGAT
GKGNDQVRFELATMALNPRLKTIAPWREWDMKSRTDLINYAKENSIPVPVSRAKPWSIDA
NLLHTSFEGGELEDPWNSPGQDCHRTVTPLEKCPDQAEEITIDFERGNPVAVNDIRYSPA
ALLAKLNELGGRHGIGRVDMVENRFVGMKSRGVYETPGGTILAAAHRDLEGLTMDREMMH
LRDGLIPRYAEMVYYGYWFSPEREALQAMVDKSQEKVTGTVRVKLYKGNCVPLGRKSPFS
MYNADLATFEEDYVYDQSDAAGFIKLVGLRLKGRMQQSKFGGKDVEDSCE
>Deinococcus
MANVQQGQKDKIVLAYSGGLDTSIILKWLQTERNYDVVTFTADLGQGDEVEEARVKALNT
GAVAAYALDLREEFVRDYVFPMFRAAALYEGYYLLGTSIARPLIAKKLVEIAEKEGAVAV
SHGATGKGNDQVRFEMTAYALKPDIVTVAPWRDWDFQGRADLETFAREHGIPVPTTKKDP
WSTDANLLHISYEGGILEDPWAEPPAHMFKLTVSPEEAPDQPEYVEVEFENGDPVAIGGE
RLSPAALLAKANEIGGRNGVGRIDLVENRFVGMKSRGVYETPGGTLLYHARRAVESLTLD
REVLHQRDALAPKYAELVYNGFWFAPEREALQVYIDHVARSVTGTARLKLYKGNCTVVGR
RAPRSLYDKDLVSFEAGGDYNQHDAGAFIKLNALRMRVQARVDAKRTQQEVARV
>Thermus 
MKIVLAYSGGLDTSIILKWLKETYGAEVIAFTADIGQGEEVEEAREKALRTGASKAIALD
LKEEFVRDFVFPMMRAGAVYEGYYLLGTSIARPLIAKHLVRIAEEEGAEAIAHGATGKGN
DQVRFELTAYALKPDIKVIAPWREWSFQGRKEMIAYAEAHGIPVPVTQEKPYSMDANLLH
ISYEGGVLEDPWAEPPKGMFRMTQDPEEAPDAPEYVEVEFFEGDPVAVNGERLSPAALLQ
RLNELGGRHGVGRVDIVENRFVGMKSRGVYETPGGTILYHARRAVESLTLDREVLHQRDM
LSPKYAELVYYGFWYAPEREALQAYFDHVAKNVTGVARLKLYKGNVYVVGRKAPKSLYRQ
DLVSFDEAGGYDQKDAEGFIKIQALRLRVRALVEREGHGA
>Clostridium 
MSQKEKVILAYSGGLDTSIIIPWLKENYDYEVIAMAADVGQGEELEPLREKAIKTGASKI
YIEDLKEEFVTDFIFPTLKAGAVYEGKYLLGTSFARPLIAKRMVEIALKEGATAVAHGAT
GKGNDQVRFELTVKALAPHLKIIAPWRIWDIKSREDEIEYAQARNIPIPVSKEDNYSMDR
NLWHLSHEGLDLEDPWNEPQYDKILKLMVPPEKAPDKPTYVEIYFEKGIPKKVNGVEYGP
VELIEVLNKIGGENGIGIVDIVENRLVGMKSRGVYETPGGTILYAAHRELELLCLDRDTL
HYKDLVAQRFAELVYYGQWYTPLREAISAFVDVTQETVTGTVRLKLYKGNIISAGAKSDY
SLYSEELSTFGEDNVYNQKDAEGFINLFGLPMKVQALMKEKNKGK
>Thermoanaerobacter
MLKGEKVVLAYSGGLDTSVIIPWLKENYECEIIAACINVGQGEELKYIKDKALASGASKV
YIEDVKEEFVKDYIFPTLKAGAVYEGKYLLGTSMARPLIAKKLVEIAHKEGAKAIAHGAT
GKGNDQVRFEVSIHALDPSIKIIAPWRIWDLKSREDEIDYAKKKGIPIPVTKEKIYSVDN
NLWHVSHEGGDLEDPWNEPKSDLYDIITPPDKAPDKPEYVLIEFEKGIPVKVNGKALEPV
KLIEELNAIAGRNGVGIADLVENRLVGMKSRGVYETPAGTLLYAAHKELEYLVLDKETMR
FKDLVSQKYADLVYNGLWFSPLKAALDAFVEETQKNVTGVVRLKLYKGNVINAGVKSPYS
LYNQEFVTFGKDEVYNQKDAEGFINLFGLSLKIKALMEMERKDMDEAVGR
>Eubacterium 
MAKEIKKIVLAYSGGLDTSIIIPWLHENYPGCEVICVAGNVGQDSEIVGLEERAKKTGAS
KLYIEDIQDEFVNDFIFPTLKAGAKYEGYLLGTSFARPPIAKRLVEIAKKEGADAICHGC
TGKGNDQVRFELTIKALAPELEIIAPWRIWDIKSRDQEIEYAEAHNVPIKITRETNYSKD
MNLWHLSHEGLDLEDPANEPQYNKKGFLELGVSPEQAPDKPTYVTIHFEKGIPTSLNGEK
MDGVKLIKTLNKLGGENGIGLFDVVENRLVGMKSRGVYETPGGTILYHAHEVLETICLDK
ETQHYKYGLAQKYADIVYNGQWYTPLREAMDAFVDKTQETVTGDVKLKLYKGNIINAGVT
SPYTLYSEDFASFGEDDVYDQTEAKGFINLFGLPIKVKALLDAERNNK
>Yersinia
MQTKGISKIVLAYSGGLDTSAIIPWLKENYDNCEVIAFVADIGQERADLEGIEQKALRTG
ASACYVADLREEFIKDYVYPVLQTGALYEGTYLLGTSMARPLIAKAQVELALKLGADAVA
HGATGKGNDQVRFESTYTALAPQLKVVAPWREWDLRSREALLDYLKERDIPTTASLEKIY
SRDENAWHISTEGGVLESPANAANKDCWVWTVAPEDAPDKAEQVTVTVEKGKVVAVNGKT
MSPFQCLDTLNTLGAKHGIGRIDIVENRLVGIKSRGCYETPGGTIMMAALRGVEQLVLDR
DSFKWREQLGLEMSYVVYDGRWFAPLRQSLQAAAESLAQEVNGEVVLKLYKGQVTAIQKT
SPNSLYSEEFATFGEDEVYDHSHAGGFIRLFSLSSRIRALNAKK
>Vibrio
MEMSKLNVNKVVVAYSGGLDTSVIIPWLKENYDCEVVAFVADVGQGEEELVGIEEKAKAS
GASECYVVDLKEELVADYIYPTLKTGAYYEGKYLLGTSMARPVIAKAQVEIARKVGADAL
CHGCTGKGNDQVRFEGAFAALAPDLKVIAPWREWDLVSREQCLDYLAERNIPCAASLTKI
YSRDANAWHISTEGGVLESTWNAPNEDCWVWTVDPEQAPNEAEYVTLQVEKGEVVAVDGE
QMTPYNALVYLNEKGAKHGVGRIDIVENRLVGMKSRGCYETPGGTIMMEALRAVEQLVLD
KTSFEFREELGLKASHLVYDGRWFTPLRKSIMAAADELAQDVNGEVVVKLYKGMATVTQK
RSENSLYSEAFATFGEDEVYDQSHAGGFIRLYSLSSRIRALNSQK
>Shewanella
MSNQIKKTDVKKVVLAYSGGLDTSAIIPWLKETYDNCEIIAFCADVGQGDAELEGLHAKA
IASGASECYIVDLKEELVADYIYPTIATGAIYEGTYLLGTSMARPIIAKAQIEIARKVGA
DAVCHGCTGKGNDQVRFEGCFAALAPDLKVIAPWREWEMVSREDLLDYLAERNIETSSSI
TKIYSRDANAWHISHEGGELEDPWNEPSKGVWTMTVAPEDAPDVPEYVTLELEQGKITKV
NGEALSPYAALTVLNKVAGAHGVGRIDITENRLVGMKSRGCYETPGGTVMFAALRAIEEL
VLDKTSREWREQVGAQMAQLVYDGRWFTPLCESLLAASGPLAKLVNGEVVIKLYKGQAQA
VKKRSPNSLYSEAFATFGEDDVYNQKDAEGFIRLYSLSSRIRALKGL
