# Supplementary material for: Phylogenomic Analysis of Marine Roseobacters
Source: PLoS One. 2010 Jul 15;5(7):e11604. doi: 10.1371/journal.pone.0011604 (PMC2904699; doi:10.1371/journal.pone.0011604)
Supplement: File S2 — Tree topologies with the extended data. The multi-documents have been combined into a single ZIP-formatted file. The trees should be considered unrooted. The tree topologies were calculated in PhyML as described in Methods. Numbers refer to bootstrap values. The tree topology (separate pdf) shows that Roseobacter bacteria form a monophyletic group and was deposited in a document named “high bootstrap”. The other organisms embedded within the Roseobacter clade, or Roseobacter bacteria embedded within other phyla are shown in red (deposited in a document named “inter-phylum”). Individual file name corresponds to gene family code listed in Table S1. The non Roseobacter organism taxonomic name is detailed in the amino acid fasta of the sequences (a document named “sequences”). (4.62 MB ZIP) [file pone.0011604.s008.zip › sequences/ort347.fasta]

>DSH Dshi|:c2695338-2696024 fumarylacetoacetate (FAA) hydrolase; PFAM: fumarylacetoacetate (FAA) hydrolase KEGG: rsh:Rsph17029_0213 fumarylacetoacetate (FAA) hydrolase
MSEYVIDTPPLVALPIAGMDALFPVRRVYCIGRNYAAHAIEMGHNPDREPPFFFQKNPNN
LDPSGEFPYPPHTSDVHHEAEVAVMLKSGGTNIPIDEAESHIYGYALSLDMTRRDLQGEQ
KKMGRPWEIGKAFERSAPVGPIHRIEETGPLNEGALRLTVNGETRQEGDLNQMIWKVAEM
ISYLSEYFELAPGDVILSGTPSGVAAVERGDVMEISVEGLGSMSVKVF
>SUL EE36|:c847725-848429 Fumarylacetoacetate (FAA) hydrolase; COG0179 2-keto-4-pentenoate hydratase/2-oxohepta-3-ene-1,7-dioic acid hydratase (catechol pathway)
MPADDFVFPPAPQASLAVQGTDARFPMRRIFCVGRNYEAHAREMGKDPTREAPFFFTKPA
DAALDTPCTIPYPPQTEDLHHEIELVIAIGKGGRNIAEADVMDHVWGASVGIDLTRRDLQ
AEAKKAGRPWDWGKAFDNSAPIAALKPIADVPSVEQGRIWLAVNGEVRQDADLADLIWSV
REHVAILSQSMALAPGDIIMTGTPAGVAALVEGDFVTGGVDGIATLEVTIGPRT
>JAN Jann|:2929584-2930276 5-carboxymethyl-2-hydroxymuconate delta-isomerase; 
MAYVFDPIAPPSVAVAGLTAHFPVRRIFCVGRNYAEHAREMGHDDREPPFFFTKPADALV
EDGATVPYPPGTENLHFEAELVVAIGTPGRAIAEANALDHVYGYACGNDLTRRDIQTAAK
KAGRPWDMAKGFDLSAVVGPIHPVSEVGHLERGRISLTRNGEVQQTGDLADMIWSTPEII
AYLSGLVGFEAGDLIMTGTPAGVGALVPGDTAVVSIAGLPDLSVTIGEPA
>OAN OA307|:c4770104-4770796 fumarylacetoacetate hydrolase family protein; [Q] COG0179 2-keto-4-pentenoate hydratase/2-oxohepta-3-ene-1,7-dioic acid hydratase (catechol pathway)
MAALEVRPPDTPTLRTSEAGSHIGVHRIFCVGQNYADHVAEMGGDAKADPPIFFMKPNSA
VVQSGATIPFPPATENLHHEVELVVVLKTGGADIAESVALSHVYGYAVGNDLTRRDIQAA
AKSKGSPWDMAKGFDNSAVIGTVHPVAEIGHPTAGAVTCSVDGEARQIGDLTQMIWSVPE
IIATLSTLVTLQAGDIIMTGTPAGVGPIVRGQTCLCEIYGLSDASVTFEA
>OBA |:2342859-2343560 fumarylacetoacetate hydrolase family protein; COG0179 2-keto-4-pentenoate hydratase/2-oxohepta-3-ene-1,7-dioic acid hydratase (catechol pathway)
MSLFDLPPIPDVPVNGENRGYPVRRIFCVGRNYADHAREMGQEPDLEAPFYFTKTPAALC
LTGATVPYAPGTSDLHHEMELVVALGASVFRADREAAANAVYAYACGLDMTRRDRQQDAK
DKRRPWDLGKDFENAAVIAPLSKTATLPPLGPQSIRLTVNGDVRQEAKLDQLLHDVPAVI
AHLSGYYHLGPGDLIYTGTPAGVGAVEQGDVLKGDIDGLDPIELTIGAPEGPA
>OIN |:1255222-1255911 fumarylacetoacetate (FAA) hydrolase; COG0179 2-keto-4-pentenoate hydratase/2-oxohepta-3-ene-1,7-dioic acid hydratase (catechol pathway)
MYVIDPPKQSSLAVQGSEDRFPVRRVFCVGRNYEAHVLEMGNDMRDPPFFFTKPADATLD
TPCTVPYPPLTEDFHFEIELVIAIGKGGANIEEADVMDHIWGASAGIDFTRRDLQAQAKK
MGRPWDWAKAFDNSAPIAPLLPIADVASVETGRIWLAVNGELKQEADLAQMIWSVREHTA
TLSRAVTLAPGDIIMTGTPAGVGAVVPGDVLTGGVDGIAEFEVTVGPRA
>RHB RB2654|:c1283790-1284488 fumarylacetoacetate hydrolase family protein; COG0179 2-keto-4-pentenoate hydratase/2-oxohepta-3-ene-1,7-dioic acid hydratase (catechol pathway)
MTTYLFEPPATPSIPVKGEAAGYPVVRIFCVGRNYAAHAAEMGVEVDREAPFYFTKNPQH
TLHTGSTLPYPPGTENFHYEMELALTIGKPVFRASREEAAAAIHAYGCALDMTRRDLQLV
AREKQRPWDLGKDVEGTAVFAELTPAAEMGELGPQRIHLEVNGEVRQDATLADLIHSCVE
VVMDLSKFYHLAPGDVIMTGTPAGVGPVVAGDRITGGIDGLAPIALTIGEAE
>RCC RCCS2|:c512318-513004 fumarylacetoacetate hydrolase family protein; COG0179 2-keto-4-pentenoate hydratase/2-oxohepta-3-ene-1,7-dioic acid hydratase (catechol pathway)
MTDTIFPPRPTPVIPVQGGGSFPVGRIFCVGRNYADHAAEMGHEVDREAPFYFTKSAHAV
LLSGQNMPYPPRTQDLHHEMELVVAISETAKNIAKADAMNVVFGYGCGLDMTRRDLQAAA
KEKRRPWDTGKDFDNAAIIAPLTPKADTADIGHLAIKLDVNGETRQQAKLSDMVWSIPEV
ITDLSTLYTLHPGDLIMTGTPAGVGAVAKGDVLRGTIGDFAAVETTII
>RDE RD1|:c1300610-1301293 fumarylacetoacetate hydrolase, putative; 
MSDFVIPVPPTACVPVASGGMFPVRRVYCIGRNYAAHAVEMGHDPEREAPFFFQKNPDDL
NTSGSFPYPAQSSDVHHEAEVAVFLKSGGTNISPDDALDHVYGYALCLDMTRRDLQGIAK
KAGRPWEIGKAFHASAPVGPVHRVAEVGHLDQGRITLHLNGVLKQDGDLNQMIWKVPEMI
SYLSEYYTLAPGDVILSGTPAGVGPVQKGDAMTIAVEGLGKMTITVT
>PGA RGBS107|:c1848124-1848813 fumarylacetoacetate hydrolase family protein; COG0179 2-keto-4-pentenoate hydratase/2-oxohepta-3-ene-1,7-dioic acid hydratase (catechol pathway)
MSKVLFDLPPVPAIPVEGRDESWPIGRIFCVGRNYAAHAAEMGVEVDREQPFYFTKSACH
AVLSGAEVPYPQGTENFHHEMELVVAISAPLQDATVAQARAAIWGYGCALDMTRRDLQLR
ERQKQRPWSLGKDLENGSVFAPLRAAEDWGAPGDQRIWLRVNDEIRQDASLAELIWSVED
ILCHLSLYYHLRPGDLVMTGTPAGVGPVVAGDDIEGGIDGLMPVRLALR
>RLO RLO149|:2530087-2530725 fumarylacetoacetate hydrolase, putative; COG0179 2-keto-4-pentenoate hydratase/2-oxohepta-3-ene-1,7-dioic acid hydratase (catechol pathway)
MASGGMFPVRRVYCIGRNYAAHAVEMGHDPDREAPFFFQKNPDDLNSSGSFPYPAQSSDV
HHEAEVAVFLKSGGTNISPDDALDHVYGYALCLDMTRRDLQGIAKKAGRPWEIGKAFHAS
APVGPVHRVAEVGHLDQGRITLHLNGALKQEGDLNQMIWKVPEMISYLSVYYTLAPGDVI
LSGTPAGVGPVQKGDAMTIAVEGLGAMAVTVT
>ROS ROS217|:791470-792168 fumarylacetoacetate hydrolase family protein; COG0179 2-keto-4-pentenoate hydratase/2-oxohepta-3-ene-1,7-dioic acid hydratase (catechol pathway)
MTQPLFSLPATPLVPITGTDQGYPVQRIFCVGRNYAAHALEMGNEVDREAPFYFNKAPQT
LCLSGASIPYPLETSDCHHEMEFVVALSAPAFRVSAADAMDAVYGYACGIDLTRRDLQGV
AKEKRRPWDIGKDFENASIISALTPKAEFGDIADQAIRLSVDGRTVQEATLADMIWSVPE
IIAHLSRFYHLAPGDLIYTGTPAGVGPVLPGNTLLGEIDGLAPLHLTITAAE
>RGR RR11|:c2613405-2614100 fumarylacetoacetate hydrolase domain-containing protein 1; [Q] COG0179 2-keto-4-pentenoate hydratase/2-oxohepta-3-ene-1,7-dioic acid hydratase (catechol pathway)
MVSPMFELPAIPVIPVEGQESGFPIGRIFCVGRNYAAHAAEMGVEVDREKPFYFTKSAAN
AVLSGAEVSYPKGTENFHHEMELVVAIGRPLSEVSPTAARAAIFGYGCALDMTRRDLQLS
ERKKQRPWSLGKDLEAGSVFAPLTPAAEWGPVADQRIWLTVNDEPRQDATLAELVWSVEE
ILCHLSGFYDLRAGDLIMTGTPAGVGPVVAGDRIEGGITGLGNVRLSLSPS
>LVE SKA53|:c142853-143536 fumarylacetoacetate hydrolase family protein; COG0179 2-keto-4-pentenoate hydratase/2-oxohepta-3-ene-1,7-dioic acid hydratase (catechol pathway)
MSDFVIPLPAVTTIPVASGGSFPVRRVYCIGRNYAAHAIEMGHDPDREAPFFFQKNPNNL
DSTGTFPYPPHTSDVHHEAELTVVLKAGGTNIAVENALDLVYGYALSLDMTRRDLQGEMK
KAGRPWEIGKAFERSAPIGPIHIVSEVGHLDSGAITLKVNGELRQQGDLNQLIWKTSEMI
SYLSEYFELAAGDVIMTGTPSGVGPVVKGDVMEMEIAGLGSLTVTVT
>SPO DSS3|:3900396-3901094 fumarylacetoacetate hydrolase family protein; identified by match to protein family HMM PF01557
MSDSLFTLSPIPGIPVRGESATYPIGRIFCVGRNYAAHAAEMGNEVDREAPFYFTKSAAN
AILTGATVPYPPGTENFHYEMELAFAIGKPVFRASRAEAWDAVYAYGCALDMTRRDQQIR
ERDKKRPWDLGKDVENAAVFAPLTRVADWSPEDDKRIHLEVNGAIKQDATLAELIWKIDE
IVSHLSGYYHLRPGDLVMTGTPAGVGPVVAGDVITGGIDGLDPIALTLGPAE
>SSE SSE37|:1963203-1963856 5-carboxymethyl-2-hydroxymuconate delta-isomerase; COG0179 2-keto-4-pentenoate hydratase/2-oxohepta-3-ene-1,7-dioic acid hydratase (catechol pathway)
MAGTTDRFPVRRIFCVGRNYAAHAREMGKDPDREPPFFFTKPADAVVGHGATIPYPPQTE
GLHHEAELVVALGTGGANIAEEDALSHVWGYAAGNDLTRRDLQAAAKELGRPWDFGKAFD
NSAVVGPIHPVSRTGHLSEGSIRFTVNGTIRQEGDLSEMIWSVPEVISILSRSMTLQPGD
LIMTGTPAGVGALTSGDTCTVSIMGLPDLTFGIGPRI
>SIL TM1040|:434944-435714 fumarylacetoacetate (FAA) hydrolase; 
MHSNAWPSGAKPLSLLVTKRKGPPMPAAQPDYVIAPPPQPALPIAESTALFPVRRVYCIG
RNYAAHAVEMGHDPDREPPFFFQKTPDSLDASGRFPYPVMSEDVHHEAELLVALGKGGEN
ISEDAALDHVWGYGLALDMTRRDLQGIAKKAGRPWEIGKSFEHAAPVAPLTPATTIGHPD
AGVMTLTVNGTPRQQGDLNQMIWKIPEMIAHLSQYYRLAAGDVILTGTPAGVGPVLRGDQ
LELTFDGLTPLRVLVE
>Burkholderia multivorans ATCC 17616] >gi|189352834|ref|YP_001948461.1| acylpyruvate hydrolase [Burkholderia multivorans ATCC 17616] >gi|221212728|ref|ZP_03585705.1| fumarylacetoacetate [Burkholderia multivorans CGD1] >gi|160345036|gb|ABX18121.1| fumarylacetoacetate (FAA) hydrolase [Burkholderia multivorans ATCC 17616] >gi|189336856|dbj|BAG45925.1| acylpyruvate hydrolase [Burkholderia multivorans ATCC 17616] >gi|221167827|gb|EEE00297.1| fumarylacetoacetate [Burkholderia multivorans CGD1]
MTFVFPPEAPVALPVAGSDARFPVRRVYCVGRNYAAHAREMGFDPDREPPFFFCKPADAV
VPVAYGETLELAYPSQTQNYHYEAELVAVIGKGGADIPLDSALDHVWGYAVGLDMTRRDL
QMKMREMGRPWEIGKAFDRSAPIGPVHRASEVGHFEQGGLWLTVNGATKQQSDVSHLIWS
VAETVADLSKFFRLEPGDVIFTGTPEGVGAVVRGDEMKVGVERLGELTVRVV
>Pseudomonas putida]
MTQYLFEPAPIHALPVAGSDALYPVHRIYCVGRNYAAHAREMGKDPDRDPPFYFMKPAIA
LSVAAPSTTVPYPPQTSNYHHEIELVVAIGKGGRDIPLEQALEHVYGYAVGLDMTRRDLQ
LKAREQGRPWELGKSFAESAPIGPIHPASEVGHLASGHISVSVDGETRQSSDLSKLIWSV
AECIAHLSQYEELLPGDLIMTGTPEGVGPVTPGQTMVGAIDGLGQIEVTVA
>Ralstonia eutropha JMP134] >gi|72123020|gb|AAZ65206.1| Fumarylacetoacetate (FAA) hydrolase [Ralstonia eutropha JMP134]
MPGCAHSAAPRPPHTLLTEPTMSYVFTPPATVAIPVVGSDDQFAVRRVYCVGRNYAAHAR
EMGFDPDREPPFFFCKPADAIVPVADGQTLELPYPVQTQNYHYEAELVAVIGKAGSDIPV
EQALEHVWGYAVGLDMTRRDLQMKMREMGRPWEIGKAFDASAPVAPIHRAADIGHPQEAA
LWLTVNGEDKQRSNITHLIWSVAETVAYLSQFFRLEPGDVIFTGTPEGVGAVKAGDTMVT
GVDGLGELKVRVV
>Escherichia coli E24377A] >gi|157077655|gb|ABV17363.1| fumarylacetoacetate hydrolase family protein [Escherichia coli E24377A]
MTQYVFEPQAPVTVPVVGSDEQFPVRRVYCVGRNYAAHAREMGFDPDREPPFFFCKPADA
VVPVAAGETLALPYPAQTDNYHYEIELVVAIGKKGSDIPLENAHEYVWGYATGLDMTRRD
RQMEMRQMGRPWEIGKAFDLSAPIAPLHKASETGGIDNAPIWLQVNGEDHQRSDIRHLIW
SVNETISYLSGFFELQPGDLIFTGTPEGVGPVVKGDVITGNVEGLTPIAVKIV
>Pseudomonas entomophila L48] >gi|95110681|emb|CAK15394.1| fumarylpyruvate hydrolase [Pseudomonas entomophila L48]
MTYLFEPAAVTSLSIVGSAKRFPVRRVYCVGRNYAAHAREMGFDPDREPPFFFCKPADAV
VPVADGQTLELPYPEETSNFHYEIELVAAIGKGGRDIPLEQANDHVFGYAVGLDMTRRDL
QMKMREMGRPWEIGKAFDASAPIAALYPASQVGHPAQGAIWLKVEGQDHQRSDIDQLIWS
VPEIIAYLSRFFELQPGDLIMTGTPEGVGPVVAGELMVGGVNGLGELHVLVV
>Caulobacter sp. K31] >gi|167346475|gb|ABZ69210.1| fumarylacetoacetate (FAA) hydrolase [Caulobacter sp. K31]
MTRFAFPPPAPSTVPVEGSDSVFPVRRILCVGRNYAAHRREMGGDDRDPPFFFAKPADAV
VLGDKVPYPVATHDLHHEIELVVALKSGGSNIAVEEAMGHVFGYAVGIDLTRRDLQAAAK
TKGHPWDAAKGFDASAPITAIVPAAQAKPNGAITLSVNGSVRQSGQIADMIWTIPEIIAE
ASKLWTLAAGDLIFTGTPEGVAAIGRGDRIEGKVEGVGKLTFTVV
>Xanthomonas campestris pv. campestris str. B100] >gi|167732179|emb|CAP50371.1| fumarylacetoacetate hydrolase family protein [Xanthomonas campestris pv. campestris]
MTHDVIPAADVPRIPVVGGGSFPVHRIYCVGRNFADHAREMGATAPASKAERGQPTFFMK
PADAIVVGHGDHIPYPPGTKELHHEVELVVALGSDAPAGELPVDQAEALIYGYGVGLDLT
RRDLQAAAKAKGLPWDIAKGFDHSAPISELVHAGEVGALDALNLSLEVNGEVRQQSLLDQ
MIWNVPEILHELSKLYALRAGDLIFMGTPAGVGPLLPGDHFSARLENVAERHGIIAG
>Geobacter sulfurreducens PCA] >gi|39982456|gb|AAR33916.1| fumarylacetoacetate hydrolase family protein [Geobacter sulfurreducens PCA]
MKTARLSPSGNEFPIGKILCIGRNYAEHIKELGNETPDAPVVFMKPATAVIGDGETIIIP
SYSRECHHEAELALLIGKGGKDIPPERALEHVAGYGVAIDLTLRDVQAELKKKGLPWEIA
KGFDTSCPLSSFVPADRVADPHDLHITLRVNGEMRQDGSSSLMIHRIPQILSYMSGVFTL
EPGDVILTGTPAGVGPLAAGDAVEAEVVGVAAIRVTVK
>Thermococcus barophilus MP] >gi|197628904|gb|EDY41447.1| fumarylacetoacetate hydrolase family protein [Thermococcus barophilus MP]
MIRLPFRDGFYEVNPSKIICLGRNYAEHAKELGHEVPKEPVIFLKPPSALIGPNQTIILP
KKSREVHHEVELAVIIGKRGKNIPREKAMDYVLGYTILLDITARDLQWEAKRKGLPWTVA
KGFDTFAPIGPRIVPKEELDPSDLEIGLKVNGEVRQLSRTGKMIFKIPEIIEYISSIMTL
EKGDIIATGTPEGVGPLRHGDTVEAWIEGIGVLKENVLAERSILC
>Yersinia aldovae ATCC 35236] >gi|238704826|gb|EEP97355.1| Fumarylacetoacetate hydrolase family protein [Yersinia aldovae ATCC 35236]
MYQHRDWQGALLDFPVNKVVCVGSNYAAHIKEMGSTASVEPVLFIKPETALCDIRQPVSI
PKDFGSVHHEVELAVLIGTPLKQANEDRVARAIAGYGVALDLTLRDLQAGFKKAGQPWEK
AKAFDGSCPMSGFIPVAEFGDAQQADLLLTINGEIRQQGNTRDMITPIIPLIIYISRFFT
LRAGDIVLTGTPQGVGPMQSGDMLQISLNGKTLNTRII
>Pyrococcus abyssi GE5] >gi|9789828|sp|Q9UYW0.1|Y1397_PYRAB RecName: Full=Uncharacterized protein PYRAB13970 >gi|5458815|emb|CAB50302.1| hpcE 2-hydroxyhepta-2,4-diene-1,7-dioate isomerase [Pyrococcus abyssi GE5]
MIRLPFRDGYYEVRPTKIIALAKNYAEHAREMGSEPPEEPVIFLKPPSALIGPNSVIVLP
RRSKRVDHEVELAVIIGKRAKNVPAEKAFDYILGYTILLDITARDLQAEARKKGYPWTVS
KGFDTFAPIGPRIVDKRELDPSDLEIGLKVNGKVRQLGRTSEMIFKIPELIEYISSIMTL
EPGDIIATGTPPGVGPLRHGDKIEAWVEGIGVLEEEVIAEDSILC
>Deinococcus geothermalis DSM 11300] >gi|94555600|gb|ABF45514.1| 5-carboxymethyl-2-hydroxymuconate delta-isomerase [Deinococcus geothermalis DSM 11300]
MSVYPPSMRLVRMNCGNAPRWGQLEGSTIHLTRGMGGERTGETVPLAGAQLLAPAEPTKI
VCVGRNYLDHIRELGNDTGDLPGEPGLFLKGPNALAEPGGTVAYPDWTQNFHYEGELALV
MGQRARDLKPDTALAAVLGFTCALDLTARDLQKQDLQWFRAKAADRFCPLGPWLETDFDP
TDVRVQTRVNGETRQDGRTSHMIFDVVQILTYITRYVTLEPGDVVLTGTPEGVGALQRGD
TVEVEVEGIGTLVTPIG
>Pseudomonas mendocina ymp] >gi|145577445|gb|ABP86977.1| fumarylacetoacetate (FAA) hydrolase [Pseudomonas mendocina ymp]
MTTIRTTQESVMSYQHQYVDGTTVHFPLGKVVCIGRNYAEHAAELNNPVPSEPLLFIKPG
SCVVPLDGGFSIPEDRGSVHYEAEIAVLIGKPLSSRPDAEEVRDAISGFAPALDLTLRDV
QAKLKEKGYPWEIAKSFDGACVLARFVPGDAIEDLADIGIRLSINGETRQDGNSRDMLNP
IVAMIQHMAGHFALQPGDVILTGTPVGVGALNRGDELVLELVGHSSFTSRVL
>Streptomyces ghanaensis ATCC 14672] >gi|291437056|ref|ZP_06576446.1| 5-carboxymethyl-2-hydroxymuconate delta-isomerase [Streptomyces ghanaensis ATCC 14672] >gi|291339951|gb|EFE66907.1| 5-carboxymethyl-2-hydroxymuconate delta-isomerase [Streptomyces ghanaensis ATCC 14672]
MRIARFSIDGNVAFGAVEGDQQDELVLDIIKGIPFTDFELSGTKVPLSKVRLLPPVLPNK
VVAFGRNYAEHAREMGNEVPEEPFAFFKPATSVIGPGDEIQYPSFSREVHHEAELAVVIG
RLCREVPRERVKDVIFGYTCANDITARDVQKREKQWARAKGFDTSCPLGPWVETGLDLAA
ASDLTVQLTVNGAQRQLGRTSEMIHSIEDLVVNISEAMTLLPGDVILTGTPAGVGPLNVG
DEVAVTIEGIGTLTNKVVKRG
>Homo sapiens] >gi|123231681|emb|CAM26475.1| fumarylacetoacetate hydrolase domain containing 1 [Homo sapiens]
MGIMAASRPLSRFWEWGKNIVCVGRNYADHVREMRSAVLSEPVLFLKPSTAYAPEGSPIL
MPAYTRNLHHELELGVVMGKRCRAVPEAAAMDYVGGYALCLDMTARDVQDECKKKGLPWT
LAKSFTASCPVSAFVPKEKIPDPHKLKLWLKVNGELRQEGETSSMIFSIPYIISYVSKII
TLEEGDIILTGTPKGVGPVKENDEIEAGIHGLRQGLTLSPKLECSSAITAHCSLELPGSS
NPPSASRF
>Flavobacterium psychrophilum JIP02/86] >gi|149772037|emb|CAL43513.1| Fumarylacetoacetate hydrolase family protein [Flavobacterium psychrophilum JIP02/86]
MKIICIGRNYTEHIAELQNERPAEPVVFLKPDSAILLKQHPFVIPEFSDDIHHEIEIIVR
INKVGKYIEPKFAHKYYDEISVGIDFTARDLQQKLKDKGLPWEKSKAFDGSAVIGDFLSK
KNYNSIENLTFELTNNGTTVQKGNTNMMLWKIDELIAYVSQYFTLKIGDVIFTGTPAGVA
KVNPNDVLEGFLENNKLFRIQVK
