# Supplementary material for: Phylogenomic Analysis of Marine Roseobacters
Source: PLoS One. 2010 Jul 15;5(7):e11604. doi: 10.1371/journal.pone.0011604 (PMC2904699; doi:10.1371/journal.pone.0011604)
Supplement: File S2 — Tree topologies with the extended data. The multi-documents have been combined into a single ZIP-formatted file. The trees should be considered unrooted. The tree topologies were calculated in PhyML as described in Methods. Numbers refer to bootstrap values. The tree topology (separate pdf) shows that Roseobacter bacteria form a monophyletic group and was deposited in a document named “high bootstrap”. The other organisms embedded within the Roseobacter clade, or Roseobacter bacteria embedded within other phyla are shown in red (deposited in a document named “inter-phylum”). Individual file name corresponds to gene family code listed in Table S1. The non Roseobacter organism taxonomic name is detailed in the amino acid fasta of the sequences (a document named “sequences”). (4.62 MB ZIP) [file pone.0011604.s008.zip › sequences/ort369.fasta]

>DSH Dshi|:2546843-2548021 O-succinylhomoserine sulfhydrylase; TIGRFAM: O-succinylhomoserine sulfhydrylase PFAM: aminotransferase class V; Cys/Met metabolism pyridoxal-phosphate-dependent protein; aromatic amino acid beta-eliminating lyase/threonine aldolase; aminotransferase class I and II KEGG: rsh:Rsph17029_0500 O-succinylhomoserine sulfhydrylase
MTEKQTRTKLVHAGTRRSQYGEVAEAIFLTQGFVYDTAEAAEARFIEAGADEFIYARYGN
PTVRMFEDRIAAVEGTEDAFATASGMAAVNGALASMLRAGDHVVSARALFGSCLYILEEV
LTRYGVEVTFVDGTDLAAWRAAIRPDTKAVFFETISNPTLEVIDIEAVAKLAHAVGALVI
VDNVFATPIFSRAKDQGADVIVYSATKHIDGQGRCLGGVICGTRDFVRKVAEPYLKHTGG
SLSPFNAWVMLKSMETLDLRVRAQAETAQALAETLEGHAALEKVIFPHLPSHPQYDLARA
QMAAGGTVLALDIKGGKAGAFRFLNALEIVTISNNLGDAKSIATHPATTTHQRLTPEQRA
GLGITDGLIRLSVGLEDAGDLLRDLQTALAAV
>SUL EE36|:c2912747-2913931 O-succinylhomoserine sulfhydrylase; COG0626 Cystathionine beta-lyases/cystathionine gamma-synthases
MSVDWKPRTKAVHSGTRRSQYNEVSEAVFLTQGFVYDSAEQAEARFQSLGDDEFIYARYG
NPTVRMFEDRISGLLGYEDCFACTSGMAAVSGALTSLLKAGDHVVAARALFGSCLYVLED
ILARFGVEVTLIDGTDNAAWDAAIRPDTTMVFFESISNPTLEVVDMRHVVKAAHAVGALV
LADDAMATPVFSYAKECGADIAIISTTKHVDGQGRMLGGAICGSKELIRGPIEAYMKHTG
GAMNPFTAWTHLKALETIDLRVRAQADAAYKIADALNGHPKLSAVRYPTHPSHPQHTLAT
SHAPSAGTVLAVEVKGGKDACFAFLNALEIITISNNFADAKSIATHPATTTHQRLPDDQK
ATLGISPGLVRLSAGLEDVDDLIADIRQALDTLK
>JAN Jann|:1841576-1842769 O-succinylhomoserine sulfhydrylase; 
MKDTARKHWSKRTRAVHAGSRRSQYGELSEAMFLTQGFVYPTAEDAEARFIKSGEDEYIY
ARYGNPTVAMFEDRIASLEGAEAGFATASGMAAVNGALTSMLRAGDHVVSSRALFGSCHY
VLDEILTRFGVDVTFVDGPDLDAWRAAMRPDTKAVFFESLSNPTLEMIDIRAVAEIAHAV
GATVICDNVFATPTFSDAIAQGVDVVVYSTTKHIDGQGRCLGGVILGTEEFIRKTVEPYL
KHTGGAMSPFNAWVMLKGLETMDLRVRAQTASAQAIAEALQDAPGVARVIYPGLADHPQH
ALCQAQMGEGGTVVAVEATDGQAGAFRALNALEIFTISNNLGDAKSIATHPTTTTHQRLT
DEQRAEMGITPGLIRLSIGLEDTDDLVADLLDALELA
>OANOA307|:852142-853320 Cys/Met metabolism PLP-dependent enzyme superfamily; [E] COG0626 Cystathionine beta-lyases/cystathionine gamma-synthases
MKNWKKRTKAVHAGTRRSQYGEVSEAIFLTQGFVYPTAEAAEARFENLGADEFIYARYGN
PTVRMFEDRMAALMDYEDAFACSSGMSAVSGALMALLKAGDHVVSSRALFGSCLYVLEDI
LARFGVNITLVDGTDNAAWDAAIGPDTTLVFLESISNPTLEVVDLQHVCAVAHKSGALVL
VDDAMATPIHSYAADCGADIAIVSTTKHVDGQGRMLGGIITGSRDLIRGPIEAYMKHTGG
AMNPFTAWTHLKGLETLDLRVAQQSVTTMAIATALDSHPKISAVRYPTHSAHPQHELARA
QSDTGGTVVAFEVKGGKDACFKFLNGLELFTISNNFADAKSIVTHPATTTHQRLPQAQKD
LLGISGGLVRLSTGLEDAGDLIDDLLAALDAV
>OBA |:c1481836-1483014 O-succinylhomoserine sulfhydrylase; COG0626 Cystathionine beta-lyases/cystathionine gamma-synthases
MRNRSKRTTLIHGGIRRSQYGEVSEGLFLTQGFVYDSAEAAEARFKELGEDEFIYARYGN
PTVRMFENRLSAVVGYEDGFACTSGMAAVTGALTALLKAGDRVVASRALFGSCLYVLEDV
LARFGVEVELVDGTDNAAWSRALTPATTLVFLESISNPMLEVVDLAHVVEAAHAVGALVV
VDDAMATPVYSYSAACGADLCVISTTKHVDGQGRLLGGMICGSKELIRGPIEAYMKHTGG
AMNPFTAWVQLKSLDTLDLRVQAQATGALRIAQALEGHPRLSAVRYPLLPSHPQHEVAMR
QGGAGGTVLAFEVKGGKAECFRMLNAFELFTISNNFADSKSIVTHPATTTHQRLPQEQKD
VLGISDGAVRLSVGLEDPEDLIADLMQALDRI
>OIN |:2172419-2173609 O-succinylhomoserine sulfhydrylase; COG0626 Cystathionine beta-lyases/cystathionine gamma-synthases
MSNDRHPRTQAIHAGTRRSQYGEVSEAIYLTQGFVYDSAEQAEARFEEIGPDEFIYARYG
NPTVAMFEDRIATLEGAEDAFATASGMAAVSGALISMLKAGDHVVSARALFGSCIYVLEE
ILGRYGVEVTFVDGSDLDAWEAAIREDTRAVFFESVANPTLEVIDIEAVAKLAHAKGALV
VVDNVFATPVFSRAISQGADVVIYSATKHIDGQGRALGGVVLGSRDFIRGTLEPYMKHTG
GSMSPFTAWIMLKGLETIDLRVRAQAASAQELAEALDGHAALARVLYPGLASHPQNALVM
RQMGAGGTVLSIDLKGGKAAAFAFLNALQVGVISNNLGDAKTIVTHPATTTHQRLPQETK
DLLGITPGLVRVSVGLEYTGDLKADLLQALDAATQA
>RHB RB2654|:3745617-3746795 O-succinylhomoserine sulfhydrylase; COG0626 Cystathionine beta-lyases/cystathionine gamma-synthases
MDKYSKRTRAVHGGIRRSQYGELSEAMFMTQAFSYPSAEAAEARFVEAGDDEFIYARYGN
PTNRMFEDRLAQIEGTEDAFACTSGMAAVNGALMALTKAGDHVVSSRALFGSCLYVIEEV
LGRFGVEITLVDGTDNAAWEAAIRPDTRLVFLESISNPTLEVIDLKHVIDVAHRNDALVI
VDNAMITPVFSYAADLGADLIVYSTTKHVDGQGRMLGGAICGSKELIRGPIETYMKHTGG
AINPFAAWTHLKALETIDLRVRAQSDTALFIANALADHPKISRMSYPLHPSHPQYDIAKA
QAPSGGTVLAFEVKGGKDGAFRFQNALEFIIISNNFADAKSIATHPATTTHQRLPQDQKD
ALGITDGLIRFSCGLEDPKDILSDIEQALSVI
>RCC RCCS2|:c624318-625493 O-succinylhomoserine sulfhydrylase; COG0626 Cystathionine beta-lyases/cystathionine gamma-synthases
MKTWKKRTNAVHAGIRRSQYNEVSEAIYLTQGFVYDTAEDAEARFIKAGEDEFIYARYGN
PTVAMFEDRIAALEGAEAGFATASGMAAVNGALTSILKAGDHVVSARALFGSCLYILEEI
LTRYGVEVTFVDGTDLAAWQAAIRPDTKVVFFESISNPTLEVIDIAEVSKLAHAVDATVV
VDNVFATPVYSKAVAQGADVIIYSATKHIDGQGRALGGVILGTEDFIRKTVEPYMKHTGG
AMSPFTAWIMLKGLETMDLRVRAQTATALYVAQGLEGDGTLSSVIYPGLASHPQHSLTNA
QMGAGGTVLAIDAGTQEAAFKLLNALDIWTISNNLGDAKSIVTHPATTTHQRLSDDTKAM
LGITPGLLRLSVGLEDCDDLLDDLRDAINGL
>RDE RD1|:1848071-1849252 O-succinylhomoserine sulfhydrylase; 
MKKDLKPRTRAVHAGTRRSQYGEVSEAIFLTQGFVYETAEQAEARFIEAGPDEFIYARYG
NPTVAMFEERIAALEGAEDAFATASGMAAVSGALTSMLKAGDHVVSARALFGSCLYVLEE
ILTRYGVEVTFVDGTDLAQWESAIRDDTRAVFFESISNPTLQVVDIEAVASLAHAKGAMV
LVDNVFATPVWSRAFEQGADVVIYSTTKHIDGQGRTLGGVILGTTDFIRKTVEPYMKHTG
GSMSPFTAWVMLKGLETLDLRVRAQTENAMALATALEGHEKLNRVIYPGLASHGQHDLVQ
RQMGKGGTVLAIDLAGGKDAAFRFLNAIEVGVISNNLGDAKTILTHPATTTHQRLPQDQK
DALGISAGLIRISVGIEDQEDLRKDLFQALRHV
>PGA RGBS107|:c1613419-1614609 O-succinylhomoserine sulfhydrylase; COG0626 Cystathionine beta-lyases/cystathionine gamma-synthases
MSETWNKRTKLVHGGTRRSQYNEVSEAIYLTQGFVYDTAEQAEARFIETGPDEFIYARYG
NPTVAMFEERIAALEGAEDAFATASGMAAVNGALTSILKAGDHVVSAKALFGSCLYILEN
ILTRYGVEVTFVDGTDLDAWRAALRPDTKAVFFESMSNPTLEVIDIAAVAELAHAVGATV
VVDNVFSTPVFSNAIEQGADVVIYSATKHIDGQGRVLGGVILGTRDFIRGTVEPYMKHTG
GSLSPFNAWTLLKGLETISLRVNAQAETALELAQALSGHPALSRLMYPGLEDHAQHALVQ
RQLGGKGGTVLSLDLKGGKDAAFRFLNALTIPVISNNLGDAKSIATHPATTTHQRLSEEL
KSELGITPGLVRFSVGLEDAGDLIADLTQALAVAEG
>RLO RLO149|:1998106-1999287 O-succinylhomoserine sulfhydrylase; COG0626 Cystathionine beta-lyases/cystathionine gamma-synthases
MTKDLKPRTRAVHAGTRRSQYGEVSEAIFLTQGFVYDTAEQAEARFVEAGPDEFIYARYG
NPTVAMFEDRIAALEGAEDAFATASGMAAVSGALMSMLKAGDHVVSARALFGSCLYVLEE
ILTRYGVEVTFVDGTDIAQWKEAIRDDTRAVFFESISNPTLQVVDIETVAGLAHAKGAIV
LVDNVFATPVWSRAFEQGADVVIYSTTKHIDGQGRALGGVILGTKDFVRKTVEPYMKHTG
GSMSPFTAWVMLKGLETLDLRVRAQTENATALAIALDGHEKLNRVIYPGIPSHAQHALVK
RQMEKGGTVLSIDLAGGKEAAFRFLNAIEVGVISNNLGDAKTILTHPATTTHQRLPQDQK
DALGISAGLIRISVGIEDQEDLKADLFQALQCV
>ROS ROS217|:c3383417-3384601 O-succinylhomoserine sulfhydrylase; COG0626 Cystathionine beta-lyases/cystathionine gamma-synthases
MSETWQKRTKLVHGGTRRSQYNEVSEAIFLTQGFVYDTAEAAEARFIKAGADEFIYARYG
NPTVAMFEDRIAALEGAEDAFATASGMAAVSGALTSMLRSGDHVVSARALFGSCLYVLEE
ILTRFGVEVTFVDGTDLDQWRAAIRPGTKAVFFETISNPTLDVVDIRAVAELAHAAGALV
LVDNVFATPVFSRAIEQGADVVIYSATKHIDGQGRTLGGVILGTRDFIRGTVEPYMKHTG
GSMSPFTAWVMLKGLETIDLRVRAQTASAQTIAEALQGDARLARVIYPGLPDHPQHALVR
AQMGEGGTVLALDLKGGQEAAFRFLNALDIVIISNNLGDAKSIVTHPATTTHQRLPADQK
AALGITPGLVRLSVGLEDCGDLIDDIRNALEAAG
>RGRRR11|:229945-231135 O-succinylhomoserine sulfhydrylase; [E] COG1104 Cysteine sulfinate desulfinase/cysteine desulfurase and related enzymes
MSESWNKRTKLVHGGTRRSQYNEVSEAIFLTQGFVYENAEQAEARFIETGEDEFIYARYG
NPTVAMFEERIAALEGAEDAFATASGMAAVNGALTSMLKAGDHVVSAKALFGSCLYILEN
ILTRFGVEVTFVDGTDLDAWRAAMRPDTKAVFFESMSNPTLEVIDIKAVAEIAHSVGATV
VVDNVFSTPVFSDAIAQGADVVVYSATKHIDGQGRVLGGVILGTRDFIRGTVEPYMKHTG
GSLSPFSAWTLLKGLETITLRVNAQAESALQIAEALNGHPALERTIYPGLADHAQNALVQ
SQLGGKGGTVLSLDLKGGKEAAFTFLNALTIPVISNNLGDAKSIATHPATTTHQRLSDVQ
KDDLGITPGLVRFSVGLEDTQDLIADLTQALAAASA
>LVE SKA53|:402251-403420 O-succinylhomoserine sulfhydrylase; COG0626 Cystathionine beta-lyases/cystathionine gamma-synthases
MMSDWNKRTKAVHHGIRRSQYGEVSEAIFMTQGFVYDSAEAAEARFIKAGADEFIYARYG
NPTVAMFEDRIAALEGTEDGFATASGMAAVHGALAAMLKAGDHVVSARALFGSCLYILQE
VLTRFGVQVTFVDGTDLAAWQAAIRPDTKVVFFESISNPTLEVVDIKAVADLAHAHGATV
IVDNVFSTPVFSDAVALGADVIIYSATKHIDGQGRALGGVILGTRDFIRGTVEPFMKHTG
GSMSPFTAWLMLKGLETMELRVRAQAASAQHIAQALAADGTLRVIYPGLADHPQHALTMA
QMGAGGTVMAIDVGSKDAAFALLNRLEIFTISNNLGDAKSIVTHPATTTHQRLDAATKLE
LGITPGLIRCSIGLEDPDDLLADLRAAIG
>SPO DSS3|:1410221-1411411 O-succinylhomoserine sulfhydrylase; identified by match to protein family HMM PF01053; match to protein family HMM TIGR01325
MSTDWSKRTQAVHGGTRRSQWGEVSEAIFLTQGFVYETAEQAEARFIDCGPDEFIYARYG
NPTVAMFEQRIAALEGGEDAFATASGMAAVNGALVSMLKAGDHVVSAKALFGSCLYILEN
ILTRYGVEVTFVDGTDLEQWRAAVRPETKAVFFESMSNPTLEVIDITAVAEIAHSVGAKV
VVDNVFSTPVFSRAIQQGADVVVYSATKHIDGQGRALGGVIIGSREFIRGTVEPYLKHTG
GALSPFSAWIMLKGLETMALRVNAQAETAQKLAEALEGHPELVRTLYPGLKSHAQNALIQ
SQLGGKGGTVLSLDLRGGKPAAFRFLNALTIPVISNNLGDAKSIATHPATTTHQRLSEAQ
RAELGITPGLIRFSVGLEDAGDLLADLRAALDSSAG
>SSE SSE37|:4963288-4964463 O-succinylhomoserine sulfhydrylase; COG0626 Cystathionine beta-lyases/cystathionine gamma-synthases
MERSKRTRLVHGGTKRSQWGEMSEAIFLTQGFVYETAEAAEARFVKAGDDEFIYARYGNP
TMRMFEERLSGYLGFEDGFACASGMAAVNGALMALTKAGDHVVASRALFGSCLYVLEDVL
ARFGVEVTLIDGTDNAAWEAAVRDDTRLVFLESISNPTLEVIDLAHVCKVAHAKGALVLC
DDAMATPVYSYARACGADISIVSTTKHVDGQGRMLGGMICGPKELIRGPIEAYMKHSGGA
MNPFTAWTHLKALETLELRVRAQAQGAMALAEALNGHEKLNHVRYPTHAAHPQHELARSQ
SEAGGTVLCFDIKGGKDACFRFLNALEIVLISNNFADAKTIATHPATTTHQRLPQEQKDI
LGITPGLVRLSVGLEDTRDILSDLLQALESA
>SIL TM1040|:c2041410-2042597 O-succinylhomoserine sulfhydrylase; 
MTESWNKRTKLVHGGTRRSQYNEVSEAIFLTQGFVYDSAEQAEARFIETGADEFIYARYG
NPTVAMFEERIALLEGAEDAFATASGMAAVNGALTSILKAGDHVVSAKALFGSCLYILEN
ILTRYGVEVTFVDGTDLDQWRAAVRPDTKAVFFESMSNPTLEVIDIEGVAEIAHAVGATV
VVDNVFSTPVFSNAIAQGADVVVYSATKHIDGQGRALGGVVLGTKDYIRGTLEPYMKHTG
GSLSPFHAWMFVKGLETIDLRVNAQAASALKIAEAFESHPVLARTIYPGLKTHAQNALVQ
RQLGGKGGTVLSLDLKGGKEAAFAFLNALSIPVISNNLGDAKSIATHPATTTHQRLSEAQ
RAELGITDGLVRFSVGLEDADDLIADLSQALQTLA
>Xanthobacter autotrophicus Py2] >gi|154158513|gb|ABS65729.1| O-succinylhomoserine sulfhydrylase [Xanthobacter autotrophicus Py2]
MSVAQKPAPKFIPKDPLTLHPETRLVHGGTTRSPYGETSEALFLTQGFVYDNAESCEARF
KGEDPGFVYSRYGNPTTAMFEERMALLEGAEAARATASGMAAVNAALLCQLSAGDHVVAA
RALFGSCRWILEDFLPRFGIETTLVDGTDLAAWQAAARPSTKVFFLESPTNPTLELIDIA
AVAQIAHAAGARLVVDNVFATPLLQHPFELGADIVVYSTTKHVDGQGRCLGGVILSSQQF
VTDHLQTFLRQTGPSISPFNAWIMLKGLETLALRVERMQASAGRIADALAGLPKIETVLY
PGRADHPQAELARRQMKGGGTLVTFVVEGGKEGAFRFANALGLIRISNNLGDAKSLITHP
ATTTHQRFTPEARAEMGISDGLLRLSVGLEHPDDLIADLATAAGAL
>Caulobacter crescentus CB15] >gi|13423745|gb|AAK24209.1| O-succinylhomoserine sulfhydrylase [Caulobacter crescentus CB15]
MRAFCVGGGPVAENPKDWDVATKLIRGGIARSQFMETAEALYLTQGFTYDSAEGADRRFA
GEDPGFVYSRFNNPTVKMFEDRLALLEGAEVCRAQATGMASIHAALMGLVRAGDHVVAGR
ALFGSCRWIVSEWLPRFGVETTFVDATDPKAWEAAMRPNTKAVLVETPSNPVLEITDIRA
VSELAHAVGAKVIVDNVFATPIFQKPLELGADVVVYSATKHIDGQGRVLGGAILTSEAIN
EEFYRDSLRHTGPSLSPFNAWVMLKGLETLDLRVRRQADSAFALANTIAEHKKVQTVLYP
FRPDHPGHNVAKAQMTGGGTVIALDLGSREAAFKFLNALEIVDISNNLGDAKSMATHPPT
TTHRSVPEAERPSLGVTEGGVRLSVGLESVEDLKRDVIRALDQA
>Gluconacetobacter diazotrophicus PAl 5] >gi|161785177|emb|CAP54723.1| putative cystathionine gamma-synthase [Gluconacetobacter diazotrophicus PAl 5]
MPRGPAFLTILFRELMMSNDSTDRAYRPATRLLHSGVERTPFGETSEAMFLTSGFVYDNA
EQAEATFTGDVTHYQYSRFGNPTVEALEKRLADLEGAEACIATSTGMGAVSSALLSHVKA
GDRVVASRALFGSCHWIVANLLPRYGVETVFVDGGDMDAWAEALARPTAAVLLESPSNPM
LDILDIRAISDLAHWAGALVVVDNVFATPLLQKPLELGADVVVYSCTKHIDGQGRVLGGA
VLGRKDWITDTLQPFTPHTGDALSPFNAWVMLKGLETLALRVRAMTDNAAAVADHLAGAE
GVTRVFYPDRPDHPQYALAQAQMSGASTLVAFEVAGGKAGAFAFMNALRLIAISNNLGDA
RSMVTHPATTTHMKIGAEERARLGITDGVIRFSVGLEDSADLKDDLDRGLAALRSR
>Mycobacterium sp. JLS] >gi|126232928|gb|ABN96328.1| O-succinylhomoserine sulfhydrylase [Mycobacterium sp. JLS]
MSSEVPSRTQGADKPSVRRPAELPEGVGQATIGVRGGLLRSGFEETAEALYLTSGYVYAS
AAEAEKAFTGEIDRYVYSRYGNPTISMFEERLRLIEGAPACFATATGMAAVFTSLGALLG
AGDRLVAARSLFGSCFVVCSEILPRWGVETVFVDGDDLSQWEEALSVPTQAVFFETPSNP
MQSLVDIAAVTELAHAAGAKVVLDNVFATPLLQQGLPLGVDVVVYSGTKHIDGQGRVLGG
AILGSQEYIDGPVQKLMRHTGPAISAFNAWTLLKGLETLAVRVDYSNRSAERIAEFLEGH
SSVSWVKYPFLESHPQYDLAKRQMRGGGTVVTFELAGGKERAFEVLDKLQIIDISNNLGD
AKSLITHPATTTHRAMGPEGRAAIGLGDGVVRVSVGLEDTDDLIRDLDRALG
>Burkholderia vietnamiensis G4] >gi|134136321|gb|ABO57435.1| O-succinylhomoserine sulfhydrylase [Burkholderia vietnamiensis G4]
MDDSLNFDTLAVRAGTQRSEYNEHSEALFLTSSFCFKSAADAAERFANSEDYFTYSRFTN
PTVSMFQDRLAALEGGEACIATASGMAAIMSVVMSALQAGDHLVSSRSLFGSTLGMFSQI
FSKFGITTTFVDPTDLNAWREAVRPETKMFFLETPSNPLTELADIEAIGKIAKAANALFV
VDNCFCSPVLQQPLKLGADVVMHSATKFLDGQGRVLGGALVGSKEFIMGKVFPFVRSAGP
TLSAFNAWVLLKGMETLSLRVEKQSANALEIARWLDAHPAVARVFYPGLESHPQYELAKR
QQKAGGAIVSFELKGDTPEQQRANAWRVIDGTQLISITGNLGDTRTTITHPATTTHARVT
PEARAAAGITEGLIRLAVGLEYAGDLRNDLARGLGG
>Clostridium botulinum D str. 1873] >gi|253561276|gb|EES90728.1| methionine gamma-lyase [Clostridium botulinum D str. 1873]
MSNEHNLKNMGFGTKTVHGGHIKDTQFGSLATPIFQTSTFIFDSAEQGGNRFAGKEEGYI
YSRISNPTVAEIERKIALLEGGEDAIGTASGMGAISSALWTALKAGDHVVASDTLYGCTF
ALLNHGLTKMGVEVTFVDITNLQEVKNAIKENTRVVYLETPANPTLKITDIEGICKIAHE
IKDCLVFVDNTFNTPYIQRPLELGADVVVHSATKYLNGHGDVVAGFIIGKADFIGQVRGQ
GLKDMTGAVMSPLSAFLIIRGMKTLEIRMERHCANAMKVAQFLESHPAVEKVYYPGLESF
EYHDLARKQMDLPGAMISFEIKGGVDEGRTIMNNVKLASLAVSLGDTETLIQHPASMTHS
PYTPEERAAAGISDSLVRLSVGLETVDDIIADLKQALDLIVK
>Porphyromonas uenonis 60-3] >gi|228308826|gb|EEK17527.1| methionine gamma-lyase [Porphyromonas uenonis 60-3]
MIDPKELQQMGFATRAIHAGSEHNQHGTLATPIYQTSTFVFDSAEQGGRRFALEEDGYIY
TRLGNPTCTAAEQKVASLEGGEACVSASSGIGAITSAIYPLVQAGDHIVAGKTLYGCTYS
FLEHGLSRFGVEVTFVDARNLNEIKAAMRPNTKLVYIETPANPNMYLTDIEGAAKIAHSQ
EGTVLMVDNTYCTPFITRPLDLGADVVVHSATKYLNGHGDVIAGFVVGRKEYIDQVRLFA
VKDMTGSVLGPFEAYLIARGIKTLEIRMERHCANAQRVAEFLEKHPAVASIAYPGLKSFP
QYELAQKQMRLPGAMIAFELKGGLEAGRKLMNSLHLATLCVSLGDAETLIEHPASMTHSP
YTPEERAASDIGEGMVRLSIGLENVEDIIADLKGGLDALL
>Bacillus cereus E33L] >gi|51974322|gb|AAU15872.1| methionine gamma-lyase [Bacillus cereus E33L]
MKKKHMETALIHHGYTSEEHKGSLTPPLFQTSTFTFETAQQGEASFAGVDSSYIYSRLGN
PTVKLFEERMAVLEGGEEALAFGSGMAAISATLIGFLKAGDHIICSNGLYGCTYGFLEVL
EEKFMITHSFCDMETEADIENKIRPNTKLIFVETPINPTMKLIDLKQVIRVAKRNGLLVI
VDNTFCSPYLQRPLELGCDAVVHSATKYIGGHGDVVAGVTICKTRALAEKIRPMRKDIGG
IMAPFDAWLLLRGLKTLAVRMDRHCDNAEKIVSFLKNHDAVEGVWYPEGELASRQMKRGG
GVISFSIKGGKEETQAFINDLHFITIAVSLGDTETLIQHPATMTHAAIPAELRQEMGIYD
NLIRLSVGLESWEDIVSDLEQALKKISTVSNQ
>Caulobacter crescentus CB15] >gi|221236206|ref|YP_002518643.1| methionine gamma-lyase [Caulobacter crescentus NA1000] >gi|13424838|gb|AAK25130.1| methionine-gamma-lyase [Caulobacter crescentus CB15] >gi|220965379|gb|ACL96735.1| methionine gamma-lyase [Caulobacter crescentus NA1000]
MRDDQTGFSTRAIHAGYDPADEHGALTPPLHLTSTFAFESAEAGGEMFAGTREGHFYSRI
SNPTTDLLERRLASLEGAEAAVATASGMGAITATLWSFLRAGDEVITDQTLYGCTFAFLR
DGLTRFGVTVKQVDMTRPETLAAAISDQTRIVYFETPANPNMRLVDIAAITRIAHAAGAK
VVVDNTYATPCLTRPLALGADIVVHSATKYLGGHGDLVGGIAAGGIEDMARVRLCGVKDM
TGAVMSPFTAFLVLRGLKTLSLRMARHSQSAQAVARWLEDHPAVEQVFYPGLQSFPQRDL
AARQMAAGGGMMAFELKGGHAAGVAMMNRLALIRRAVSLGDAETLIQHPASMTHSPYTPE
ERAAAGIGEGMVRLSVGLEDVADILADLAMALEPLKVAQPA
>Thermomonospora curvata DSM 43183] >gi|268312978|gb|ACY99352.1| Cystathionine gamma-synthase [Thermomonospora curvata DSM 43183]
MDDLHRDLHPRTRAAHPPLIRPVGSLPLSTPIYQGHLFSFEDAEAMAAAFEGPARADEDG
HRAFYYSRMGNPTVRMFEEAVNDLEGGAGALATGSGMGAVNAVLMSLLRSGDHVIAQRSL
YGGTYTLLRDLAERWGVEVTHVSGDDLRQVRAALRPRTRLLYLETITNPTTEVVDLPALA
ALAREAGVLTAVDNTFATPVLCRPLEHGIDIVIHSATKYLGGHSDVLAGVVVCADADLYR
RIWHHSLELGAGIDPMTAWLSVRGMATLPLRMAQHCHNALGLARRLAGHPAVERVHYPGL
ESHPHHRVARRLLDGGFGGVLSIDLAGGREAGRVFAESLRLVRMAPSLGGTKTLVLHPAS
TSHRGLDERALAEAGIGAGTVRLAVGIEDLDDLWDDIEQALAKASRTG
>Shewanella woodyi ATCC 51908] >gi|169812782|gb|ACA87366.1| Methionine gamma-lyase [Shewanella woodyi ATCC 51908]
MQDKWKLATKVIHAGHIRSSSGALVTPLCQSATFVFDSAEQGGERFAGDQPGYIYTRLGN
PTTAELERKMAALEGAEAAVATASGMAAVSSALLANLQHGDHLVASKAVYGCTFSLMTAQ
FLRFGIEVTLVDFNDLSAIKEAIKPTTKVLFCETPVNPHLDVFDLDAIAKIAQANKLVSI
VDNTFMTPLLQQPLTHGIDIVVHSATKYLNGHGDVIAGVICGSNEQIEQIKYETVKDLGG
VLSPHDAWLILRGLKTLDVRLARHCDNAECLAYYLLNHEKVTKVYYPGLEGHSGYPLLGT
QMKRAGGVIAFELNGAMEQSLQFINSLTLFSIAVSLGDAESLIQHPASMTHSPYSEQERE
LAGIGESLLRISVGLESVEDLISDLEQALALV
>Chromohalobacter salexigens DSM 3043] >gi|91796484|gb|ABE58623.1| O-succinylhomoserine sulfhydrylase [Chromohalobacter salexigens DSM 3043]
MADEIHEALALDTLAIRAGHERTHEQEHGEPIFPTSSFVYDSAAEAARKFSGEEPGNIYS
RFTNPTVRTFEQRLAALEGGERCVATSSGMAAILSTALAFLQAGDEIVASRSLFGSTVSL
FDKYLGKLGIVTHYVELGDLDAWEAAITPSTRLLFAETPSNPLSEVVDIAALAEIAHRHG
AWLAIDNCFLTPALQRPLDLGADLVIHSATKYLDGQGRAIGGAVVGSSEMLQELVGVVRT
CGPCMSPFNAWIFLKGLETLSLRMKAHDENAQALARWLEAQPEIARVHYSGLEGHPQHAL
AKRQQRGFGAVLGVEVKGGRDGAWTLIDNSRLMSITGNLGDVKTTVTHPATTTHARLSDA
QKAAAGISEGLIRIAVGLEALDDLKRDIRRGLDRLADVPGIR
>gi|149186738|ref|ZP_01865049.1 cystathionine beta-lyase [Erythrobacter sp. SD-21] >gi|148829646|gb|EDL48086.1| cystathionine beta-lyase [Erythrobacter sp. SD-21]
MKKTTGTDRSITSQWRPATQAVRGGTWRSEHGETSEALFLTSGYTYDDAQTVADRFAGEA
QGMTYSRLQNPTVAMLEERIALIEGAEACRAQASGMAAMTTALLCQVSAGDHVIGARAAF
GSCRWLLDHLLPRFGIKTTVVDSADNDAWEAAIRPNTKVFFFETPANPTLDVVDLKHVCE
VARAHGITTVVDNAFATSALQRPMDFGADVVAYSATKLMDGQGRVLAGAVCASQEWMDEV
LLPFQRNTGPNIAPFNAWVVLKGLETLSLRAMKQSENAVELGKFIEPRVPRILHPGLPSH
PRHALALEQMTATGPIFALDVESRERAFAILDALQLVDISNNIGDARSLMCHPASTTHAG
MTGEDREAMGVTEGLLRINVGLEDVEDVKEDLDRALKAAGL
>Clostridium carboxidivorans P7] >gi|255508148|gb|EET84562.1| methionine gamma-lyase [Clostridium carboxidivorans P7]
MKDIKKMGFNTLAIHGGHVGDKQFGSLATPIYQTSTFIFDSAEQGGKRFAGEENGYIYSR
LGNPTCSEVEDKLALLEGGEAAVSTASGMGAISAALWTALKAGDHVVASDTLYGCTFALL
NHGLTRFGVDVTFVDATNIEDIKKALKPNTKVVYLETPANPTLKINDVKKISTVAHENNK
DCLVFVDNTFCTPYIQRPLELGADVVVHSATKYLNGHGDVIAGFAVGTKEFIDQVKLFGL
KDMTGAVLSPFNAYLIIRGMKTLPIRMERHCENAMKVAKFLEAHPAVSKVYYPGLENFEY
HDLAKSQMKLPGAMISFELNGGVAEGALVMNSLKLATLAVSLGDAETLIEHPASMTHSPY
SAEERHAAGISDGLVRLSVGLEDVEDIINDLKQALDLIVK
>Pseudomonas syringae pv. syringae FF5]
MTQEWDAGRLDSDLEGVGFDTLAVRAGHHRTPEGEHGEPMFFTSSYVFRTAADAAARFSG
EVPGNVYSRYTNPTVRSFEERIAALEGAEQAVATATGMAATLAVVMSLCSAGDHVLVSRS
VFGSTISLFDKYFKRFGVEVDYVPLADLSGWDAAIKPNTKMLFVESPSNPLAELVDIAAL
AEIAHAKGAMLIVDNCFCTPALQQPLLLGADIVVHSATKFIDGQGRCMGGVVAGRSEQMK
EVVGFLRTAGPTLSPFNAWIFLKGLETLNLRMRAHCANAQALAEWLEQQDGIEKVHYAGL
KSHPQHELAQRQQKGFGAVVSFEVKGGKDGAWRFIDATRLISITANLGDSKTTITHPSTT
SHGRLAPQEREAAGIRDSLIRVAVGLEDVADLQADLARGLAAL
>Nitrosomonas sp. AL212] >gi|254982138|gb|EET33245.1| O-succinylhomoserine sulfhydrylase [Nitrosomonas sp. AL212]
MSDHLQPETLALHTGIHRSQFNEHSEAMYLTSSFVFDSAAQAAARFSGDEPGNIYSRFTN
PTVTAFEERLAVLENAETCIATSSGMSAILACVMGLLSAGDHIVASRSLFGATVNLFNNI
LKKFNIETTFVSATDVHSWQAAIQTNTKLFFLETPSNPLTEVSDISALAEIAKKSNIWLV
VDNCFCTPVLQKPLELGADIVIHSATKYLDGQGRVLGGAVLGKRDVLMEGGIYGFLRTAG
PTLSAFNAWVILKGLETLKIRVETHSRNAQQLAQWLESHPNVLRIFYPGLMSHPQYELAK
QQQKSGGGIVSFEVKGGKEAAWRVIDSTRLISITANLGDAKSTLTHPATTTHARISQEAR
DAAGISDGLLRIAVGLESVQDLQTDLARGLAL
>Acinetobacter sp. ADP1] >gi|49531385|emb|CAG69097.1| o-acylhomoserine sulfhydrylase [Acinetobacter sp. ADP1]
MHSQNDELEYQLDTLAIRTGHTRSFEGEHAEPIFLTSSFVYENAAEAAAKFSGEVSGNIY
SRFTNPTVAMFEKRLAAMDGAERAVATSSGMGALLSVCMAFLKAGDHVICSRAVFGSIVA
LFEKYVAKFAVDITFVDLNDLDAWKNAMRPETKMLFIESPSNPLAEIADIPALAEIAHAH
NAMLVVDNSFCTPALQQPLKLGADLVMYSATKYIDGQGRALGGAVTGSHKLLEEVFGVVR
TLGPSMSPFNAWVFLKGLETLRLRMKAHCENAQQLAEWLDQHKNVEKVYYAGLPQHIGHE
RATKQQQGFGGIVSFVVKGGREGAWKVIDNTQFISITGNLGDVKSTITHPATTTHGKLSP
EAKQAAGIQEGLIRVSVGLEDISDIIRDLDRGLALI
>Ralstonia eutropha JMP134] >gi|72119397|gb|AAZ61660.1| O-succinylhomoserine sulfhydrylase [Ralstonia eutropha JMP134]
MNQPLNPESLGIDTLGVRAGTLRSEYMEHSEAMYLTSSFCFHSAAEAAERFANSEEGFTY
SRFTNPTVSMFQSRLAALEGAESCMATASGMSAILSVVMSLMQAGDHLVSSRAIFGSTMT
LFGNIFSKFGVETTFVDPGDLNAWRAAVRPTTKLFFLETPSNPLTEVADIAAVADIAHNA
GAQLIVDNCFCSPALQQPIKFGADIVVHSATKHIDGQGRVLGGAVVGSHDFIMGKVFPFV
RTAGPTLSAFNAWVLLKGMETLAIRMERHSANALALAEFLESHPAVARVFHPALKSHPQH
EIAMRQQSGGGAIVSFELKGATPEQQRANAWRVIDNTRLCSITGNLGDTRTTITHPYTTT
HARVSPEAKAAAGVGEGLIRLAVGLETVADLKADLLRGLGE
>Flavobacteriales bacterium HTCC2170] >gi|88708605|gb|EAR00841.1| O-succinylhomoserine sulfhydrylase [Flavobacteriales bacterium HTCC2170]
MGKSKKFETEAIRTQLERSQYLEHSSPMYLTSSFVFEDAEDMRASFAEEKERNIYSRYSN
PNSSEFIDKVCKMEGAEDGFAFASGMAAVFSTFAALLSSGDHILSARSVFGSTHSLFTNF
FPKWNITHSFFKIDELETIDKMVTPQTKVIYAESPTNPGVDILDLEALGRIAKKHNLILI
IDNCFASPYLQQPIKFGADLVIHSGTKLMDGQGRVLAGITVGSKELVDKIYRFSRITGPA
LSPFNAWVLSKSLETLAIRVDRHCENAMKLAEYLEQHDKITWVKYPFLKSHPKYEIAKRQ
MKAGGCVVAFEVKGGLEAGRKFFDSIKLLSLSANLGDSRSIVTHPASTTHSKLSAEERQS
VGITDGSVRISVGLEHIEDIIGDIEQALS
