# Supplementary material for: Phylogenomic Analysis of Marine Roseobacters
Source: PLoS One. 2010 Jul 15;5(7):e11604. doi: 10.1371/journal.pone.0011604 (PMC2904699; doi:10.1371/journal.pone.0011604)
Supplement: File S2 — Tree topologies with the extended data. The multi-documents have been combined into a single ZIP-formatted file. The trees should be considered unrooted. The tree topologies were calculated in PhyML as described in Methods. Numbers refer to bootstrap values. The tree topology (separate pdf) shows that Roseobacter bacteria form a monophyletic group and was deposited in a document named “high bootstrap”. The other organisms embedded within the Roseobacter clade, or Roseobacter bacteria embedded within other phyla are shown in red (deposited in a document named “inter-phylum”). Individual file name corresponds to gene family code listed in Table S1. The non Roseobacter organism taxonomic name is detailed in the amino acid fasta of the sequences (a document named “sequences”). (4.62 MB ZIP) [file pone.0011604.s008.zip › sequences/ort376.fasta]

>DSH Dshi|:c2532406-2533419 dihydropteroate synthase; KEGG: rsh:Rsph17029_0511 dihydropteroate synthase TIGRFAM: dihydropteroate synthase PFAM: dihydropteroate synthase DHPS
MSRAYYRPIPTLTPGAGALRLAGGWVWCDGVEVLRRDAAAVLIPAGEVPAEMRARLTAPR
APVAGLALDRPRLMGILNTTPDSFSDGGRFDGLGAAVAHAGLMRAQGAEILDIGGESTRP
GAREIPVPEEIERTAPVIAALRAGGVRMPISIDTRKAAVAAAALDAGADMINDVSAFGFD
PEMGPLARKRGVPACLMHARGAPETMQNDPRYDAVLLDVYDALEDRIAAQEAAGLPRSHI
LADPGIGFGKTLDHNLALLRGLSLFHGLGCAILLGASRKSFIGTLSATPQAADRVAGSVA
VALHGAAQGVQVLRVHDVEATRQALALWAPLTQIETG
>SUL EE36|:c2896768-2897784 Dihydropteroate synthase, DHPS; COG0294 Dihydropteroate synthase and related enzymes
MTDYFRPLVQIGPARPDTAVSLAGGWGWFTHAEVLSRSTPPRVVPAADIPASVMARLTAP
RPAMAGLTLDRPRIMGILNTTPDSFSDGGQHNAVPDALRVAQEMVTAGADILDIGGESTR
PGADFVPVSEEITRTAPVIAALRGAGLQTPISIDTRKAAVAEAAVSAGANLVNDVSGFTF
DPALGPLCQKLALPVCVMHAQGDPATMHLDPQYDNVLLDVFDALERQVSILEASGIPRGA
ILADPGIGFGKTQDHNLALLARLSLFHALGTPILLGVSRKRFIGTIGNAPQAQDRAPGSI
AVALAGLGQGVQMIRVHDVDDTRQAVALWHAAYFGSIL
>JAN Jann|:c2737445-2738455 dihydropteroate synthase; 
MTSYWRAIPSLDSARPPGALPLAGGWAWFDRLERLNRNGPSEVVAATEAPKDVLRRLCAP
RATLAGVSLDRPRLMGILNTTPDSFSDGGRFDAMPQAVEHARAMVRDGADLIDIGGESTR
PGASEIPADVEIARTAPVISALRGDGIAISLDTRKAAVAEAGLAAGAAILNDVSGLRFDA
RLADVAAQHGAPLVLMHSIATPQTMQAEAPTAYSDVLLDVYDGLEAAIAQARAVGVRRDQ
IIVDPGIGFGKTQDQNLDLIRRVSLFHSLGCGILLGVSRKGFIGTLGSEPDAARRGPGSA
AIGLWALGQGVQLLRVHDIALHRQAVALWWATHNAL
>OANOA307|:871159-872154 dihydropteroate synthase; [H] COG0294 Dihydropteroate synthase and related enzymes
MVYYRPIAMTDPHRPAAAKTLAGGWCWFTHAQRLERGQPSRLVAVAEIPEGVLNRLTSSR
APIAGLDMLAPKIMGILNVTPDSFSDGGLFNAPDAALAQARTMVADGADILDIGGESTRP
GAATVDVDEEIARIAPVIAAIRMDSDTPISIDTRKARVAQAAFAAGASMVNDVSAFTYDP
EIARVTAGAGAPCCLMHAMGEPATMQDAPTYGDVTLDVYDALEERINTAEAAGIGRHQII
VDPGIGFGKTQDHNLTLLKNLSIFHGLGCAILLGASRKRFIGTLGNAPDARDRTAGSVAI
ALHGIGQGMQILRVHDTFATRQAMSLHMAVN
>OBA |:c1459884-1460894 Dihydropteroate synthase, DHPS; COG0294 Dihydropteroate synthase and related enzymes
MTGWLRPIPVAGAAVPGLPLAGQAHVRFASAQPLSLAGGEEPVGLAQMGDVACARLSGVR
APLCGLSLHRPRIMGILNVTPDSFSDGGRHETLGAAVAHARQMAHEADIIDIGGESTRPG
AEEVSVEEEIRRTAPVIRAIRDAGLTLPISIDTRKAAVAEAALDAGADMVNDVSAFAHDP
DLAGLVASRGVPVCLMHAKGPPSTMQQDPRYGDVVTEVLDHLLQRVDAAVAAGIARDSIV
IDPGIGFGKTAGHNLDLLGHLSALHDLGLPILLGASRKRFIGTIGGAEVAADRVPGSVAV
ALYGVAQGAQVLRVHDVSETAQALRLWRAMATGAAD
>OIN |:2188038-2189051 Dihydropteroate synthase, DHPS; COG0294 Dihydropteroate synthase and related enzymes
MSDYHRPLVQIGPARPEGAVTLAGGWGWFTHVEVLNRASAPRVIPAAELPQVALETLTAP
RAPVAGLSFDRPRVMGILNATPDSFSDGGRHADPQVAVAAGVAMRSVGVDMLDVGGESTR
PGAETVPAAVEIARVVPVIEGLRASGPGAISIDTRKAAVAEAAVAAGAGLVNDVAALTFD
PALAPFCAARGLPICVMHAKGDPATMQRDPRYDDVLLDVYDYLAERIAALEAVGIERRNI
IADPGIGFGKTLEHNLALLARLSLFHSLGVPVLLGASRKRFIGTIGGGEAGEDRAPGSIA
VALAALNHGIQFLRVHDVAQTIQAIALYRAAMTGKQI
>RHB RB2654|:3765187-3766152 Dihydropteroate synthase, DHPS; COG0294 Dihydropteroate synthase and related enzymes
MSRSEPIARRGSRRDTALPLAGLRGAWFDEVLGPDDADVRARLSAPRPDLCGLTLDRPRV
MGILNVTPDSFSDGGDHAGFDAAVKRGIAMAGEADIIDIGGESTRPGAEEVAVDEEIRRT
VPVIEALRGAGVTTPISIDTRKARVAEAALDAGANIVNDVSAFEFDPELADLTAEHDVPV
CLMHAKGLPDTMQDNPSYEDVVGEVMDHLERRIGFAVDRGVKRDRIITDPGIGFGKTLEH
NLELLRHLTLLHDFGLPVLLGVSRKRFIGTIGHAPEAKDRLGGSLAIALHGAAQGMHIIR
VHDTRETTQALALMAALDGEV
>RCC RCCS2|:3078534-3079547 dihydropteroate synthase; COG0294 Dihydropteroate synthase and related enzymes
MTLYYRPIARFGDVPTPRSFPLAGGLCWFDTVVAHERGGGMQPVPAGEVPADILDNIVRA
RAPIAGMVMTGPRLMGILNVTPDSFSDGGQFNAPERALEHAIAMRSDGAEIIDVGGESTR
PGAAEVQTKDEIARTAPVIAAIRAQSDVPISIDTRKAEVGRAALAAGATLVNDVAAFTFD
PELASVAAKAGTPVCVMHAQGSPQTMQDDPSYDDVLLDVYDFLSDRVEAAVAAGIPHDQI
VVDPGIGFGKTLEHNLILLRGIAIFHALGCPILLGASRKRFIGTIGGGTDARDRVGGSVS
VALFAARQGVQILRVHDIFATKQALDLEWAIGGAAMT
>RDE RD1|:1863920-1864744 dihydropteroate synthase; 
MAGLDFSQPRVMGILNVTPDSFSDGGMHNSIAAALAGAAQMTGVDILDVGGESTRPGAQV
VPQTEEVQRTAPVIRALRAAGHAMTISIDTRKTSVAEAALDAGATLVNDVSGFTFDVDLA
PLCAARQVPVCVMHAQGDPATMQERPVYDDVLLDVYDFLALQIDRLVQTGVPRDRIIADP
GIGFGKTLDHNLRLLSHLSLFHALGVPILLGASRKKFIGTLGGAEEARDRMPGSLAVALA
ALKHGTQIVRVHDVPQTLQAIALWRAVVAGQGHG
>PGA RGBS107|:2399892-2400887 dihydropteroate synthase; COG0294 Dihydropteroate synthase and related enzymes
MSYYRPLVQHGENRPEGALSLISGALWFTQVEVLDRGAPPRLMPAGLLPEDVRHRLTARR
ATIAGLDMTQPQIMGILNVTPDSFSDGGQHDEVGTACAIALQMVADGASIIDVGGESTRP
GAVLVPEEEEIRRTAPVIAAIRAKSQVPISIDTRKAVVLAEALEAGASLTNDVSGFTFDP
ALAPLTAQAGVPACIMHAQGDPATMQDSPTYDNVLLDVYDFLKAQIDRLEDIGVVREQIV
IDPGIGFGKTLEHNLILLRSLSLFHGLGCPILLGVSRKGFIGKLGHEPDAAARAPGSIAV
GLAALAQGVQFLRVHDVAETVQAVRLWQAVR
>RLO RLO149|:2013863-2014819 dihydropteroate synthase; COG0294 Dihydropteroate synthase and related enzymes
MSLAGGWTWFTDVEVLERGRPSQVIPATDAPPAVLTTLTRERVSIAGLDFNKPRVMGILN
VTPDSFSDGGTHHSVADALAGAAQMVGVDLLDVGGESTRPGAQLVPALEEIERTAPVIQA
LRQAGHAMAISIDTRKTPVAEAAIDAGATLVNDVSGFTFDADLAPLCAARQVPVCVMHAQ
GDPATMQARPEYDDVLLDVYDFLALQIDRLVQIGVPRDQIIADPGIGFGKTLEHNLRLLS
HLSLFHALGVPILLGASRKKFIGTLGGAEKARDRMPGSLAVALAALKHGTQIVRVHDVPQ
TLQAIALWRAVVAGHGHG
>ROS ROS217|:c2983601-2984611 Dihydropteroate synthase, DHPS; COG0294 Dihydropteroate synthase and related enzymes
MPYYRPIPRTDPARPTGALTLAGGWCWFDTVEVLDRGAPSSLMPASDLPADALHHLTTPR
APIASLDMATPQIMGILNVTPDSFSDGGRHFDPEIALAHARQMAADGASILDVGGESTRP
GAAPVPIKDEIARTAPVIAALRAGLSTPISIDTRKTPVASAAHAAGANLINDVAGFTYDA
ALAPFAATHALPVCVMHAQGTPETMQADPRYDTVLLDVYDWLAARIEALIALGIPRTQII
TDPGIGFGKTVAHNLTLLQNLSLFHSLGCPILLGASRKRFIGDISRTPVAADRVPGSIAV
ALAGLAQGVQILRVHDVAATRAAFDLWRATLSAPRF
>RGRRR11|:c2006963-2007958 dihydropteroate synthase; [H] COG0294 Dihydropteroate synthase and related enzymes
MSYYRPLVQHGENRPEGALPLISGALWFTEVEVLDRGAPPRIMPAGLLPEEVRHRLTARR
ATIAGLDMTQPQIMGILNVTPDSFSDGGQHDNVAAACEAALQMVADGASIIDVGGESTRP
GAELVPEEEEIRRTAPVIEAIRARSEVPISIDTRKAVVLAEALEAGASLTNDVSGFTFDP
ALAPLTAQAGVPACIMHAQGDPATMQDDPTYENVLLDVYDFLSDQIDRLEAIGVVREQIV
VDPGIGFGKTLDHNLTLLRNLSLFHGLGCPILLGVSRKGFIGKLGHEPDAAARAPGSIAV
GLAAIGQGVQFLRVHDVAETAQAVRLWQAVR
>LVE SKA53|:c1381970-1382977 Dihydropteroate synthase, DHPS; COG0294 Dihydropteroate synthase and related enzymes
MTLYYRPLVVAEPASDTLPLAGGACLFRDVAVLERGQPSHVIPARDVPATILAHLTAPRA
PVAGLAMDRPRIMGILNVTPDSFSDGGDHADLVSATARALAMQAEGAEIIDIGGESTRPG
AVTVANAAEISRTAPVIAAIRAQSAIAISIDTRKADVAKAAIAAGASLVNDVAAFSHDPA
LAQVTADAGLPVCLMHAQGDPATMQNDPRYDDVLLDVYDFLAARIAQAEAAGIARTAIII
DPGIGFGKTQDHNLTLLRNVSLFHALGCPILLGASRKRFIGTIGGGQDAKDRMAGSVAVA
LHGLSQGVQILRVHDTFATKQALALWSAINGTDSR
>SPO DSS3|:1428875-1429669 dihydropteroate synthase; identified by match to protein family HMM PF00809; match to protein family HMM TIGR01496
MGQAHLMGILNVTPDSFSDGGRHFGIEAARRVALEMVAQGVSLLDVGGESTRPGALEVPA
EDEIHRTAPVIEAIRAETGTAISIDTRKASVAEAALAAGASLVNDVSGFTFDAALAPLCA
ETRTPVCIMHAQGDPATMQQDPHYDDVLLDVYDFLAAQVDRLVARGMARGQIVIDPGIGF
GKTQDHNLTLLRNLSLFHGIGCPILLGVSRKRFIGTIGKEPRAQARGPGSISVGLAGLAQ
GVQILRVHDVAETAQALRLWAAVR
>SSE SSE37|:1805957-1806976 Dihydropteroate synthase, DHPS; COG0294 Dihydropteroate synthase and related enzymes
MSRSYYRPLVRFDAPVPEHGSLPVAGGPGWFHLAVKYERGQRPETVSLEEVQQDWRDRIS
APRAPVSGVAMDRCRIMGILNVTPDSFSDGGQFQSSAAALNHARALVEAGADIIDVGGES
TRPGALAVPREAEIARVEPVIRAIATEIAAPVSIDTRKSVVAEAAVDAGARLVNDISGFV
YDPMLARFCAERNLPVCVMHMMGEPETMQDDPTFEDVLLDVYDFLERQILKLEDIGIPRK
NIVVDPGIGFGKLMHHNLALLGNVSLYHGLGCAILVGASRKGFVGKLTGAEKATDRMPGS
VACALAVAAQGVQIVRVHDVAETAQALTMLRAIQGRGKT
>SIL TM1040|:c2424802-2425797 Dihydropteroate synthase; 
MSYYRPLVRHGDARPEGAIHLAGSALWFTEVEVLDRSAPPRIVPAGLLPEEIRFRLMSRR
AAIAGLDMTQPQIMGILNVTPDSFSDGGQFDEVDVACDAALQMVADGASIIDVGGESTRP
GAAEVEELAEITRTAPVIAAIRDQSDVAISIDTRKATVGMEALEAGASLINDVSGFTFDA
ALAPLAAQAGVPVCVMHAQGDPKTMQDNPHYENVVLDVYDFLAAQVDQLEAIGVLREQIV
IDPGIGFGKTEAHNLALLRNLSLFHGIGCPILLGVSRKGFIGAIGKEPQAARRAPGSIAV
GLAGFAQGVQLLRVHDVAETAQALRLWQATR
>Vibrio splendidus LGP32] >gi|218323469|emb|CAV19646.1| dihydropteroate synthase [Vibrio splendidus LGP32]
MILKAHNKTLVLDRPHVMGILNVTPDSFSDGGKFNSLDNALLQAERMIQAGVSIIDIGGE
STRPGAPEVSLEEELARVIPAIKAIRAKFDVWISIDTSKAEVMRQAVEAGADLINDVRAL
QEPGALEAAAQAQVPVCLMHMKGQPRTMQANPSYDDVFTDVEDFLKERVEACKSVGIPKE
QLILDPGFGFGKTIEHNYHLLAHLEKFHTLGLPVLAGMSRKSMIFKLLDKVPADCMVGSV
TCATIAAMKGAQIIRVHDVEDTLEAMKIIEVMNNNH
>Chromobacterium violaceum ATCC 12472] >gi|34105102|gb|AAQ61458.1| dihydropteroate synthase [Chromobacterium violaceum ATCC 12472]
MKTLQCGRFALELSRPLVMGILNVTPDSFSDGGRFNRIDDALARAEAMLAEGADILDIGG
ESTRPGAPFVSAEEEMARVLPVLEKLRGIGVPLSLDTRRAEVMREALLLGAVDLINDVSA
LEDEGALPLVAASRAAVCLMHKQGNPDTMQDRPEYGDVVAEVADYLKRRVQLCLDAGIVR
ERLLVDPGFGFGKTLEHNLALLKRLDEIERIAGAPQLVGLSRKSMLGAITGEREPSLRLG
ASVAAALESARRGAAVIRVHDVQATRQALQLWQALRDS
>Xanthomonas campestris pv. campestris str. ATCC 33913] >gi|66768825|ref|YP_243587.1| dihydropteroate synthase [Xanthomonas campestris pv. campestris str. 8004] >gi|188991940|ref|YP_001903950.1| Dihydropteroate synthase [Xanthomonas campestris pv. campestris str. B100] >gi|21112806|gb|AAM41008.1| dihydropteroate synthase [Xanthomonas campestris pv. campestris str. ATCC 33913] >gi|66574157|gb|AAY49567.1| dihydropteroate synthase [Xanthomonas campestris pv. campestris str. 8004] >gi|167733700|emb|CAP51905.1| Dihydropteroate synthase [Xanthomonas campestris pv. campestris]
MPMFDTTPQLNCAGRLLRLDGPQVMGIVNVTPDSFSDGGQHTTVDAAVAHGLRLVAEGAA
VLDVGGESTRPGANAVSVEEELQRVIPVIQALSAQTAVPISVDTYKPEVMRAAVGAGAGM
INDVHALRSPGALEAAAELAVPVVLMHARSAPHAMQAEPHYDDVVAEVHRFLAERIFAAE
MAGIDKRRLILDPGFGFDKSTAHNLTVLAQLQRLQEFGLPVLAGFSRKRTIGELTGRQVA
ADRVHGSVAAHLIAAQQGAQLLRVHDVAATVDALKVWRAVAAIPTPRAAAPAAPTIRWPD
ED
>Yersinia pseudotuberculosis IP 32953] >gi|153949803|ref|YP_001402555.1| dihydropteroate synthase [Yersinia pseudotuberculosis IP 31758] >gi|170025950|ref|YP_001722455.1| dihydropteroate synthase [Yersinia pseudotuberculosis YPIII] >gi|186893836|ref|YP_001870948.1| dihydropteroate synthase [Yersinia pseudotuberculosis PB1/+] >gi|51588109|emb|CAH19715.1| dihydropteroate synthase [Yersinia pseudotuberculosis IP 32953] >gi|152961298|gb|ABS48759.1| dihydropteroate synthase [Yersinia pseudotuberculosis IP 31758] >gi|169752484|gb|ACA70002.1| dihydropteroate synthase [Yersinia pseudotuberculosis YPIII] >gi|186696862|gb|ACC87491.1| dihydropteroate synthase [Yersinia pseudotuberculosis PB1/+]
MHLTARGLTLDLSRPQVMGILNVTPDSFSDGGRHNNLDQALQHAQRMLSAGATLIDIGGE
STRPGAAEVSEQEELDRVVPVVEALAQRFDVWLSVDTSKAAVITESAHAGAHLINDIRSL
QEPGALEAAAKTGLPVCLMHMQGQPKNMQHSPYYDDLMTDINRFFQHHIERCVAAGIAKN
KLLLDPGFGFGKNLAHNYQLLAHLSELHHFELPLLVGMSRKSMVGQLLNVPPQQRVIGSV
ACAVIAAMQGAQIIRVHDVKETVEAMCIVEATRSAKG
>Synechococcus sp. PCC 7002] >gi|169885578|gb|ACA99291.1| dihydropteroate synthase [Synechococcus sp. PCC 7002]
MEPLTLRNQTFTWGDRTYVMGILNVTPDSFSDGGQFNSVAAALAQAEKMVAAGIDILDIG
GQSTRPGAAQISLAEELDRTIPVIRALREKFQTVISIDTTRAEVAKEAIAAGADIVNDIS
GATFDAQMLTVVRDLNVPIILMHIRGTPETMQSLTDYQDLIADLKTFFQGRIAAALELGI
PKNHLILDPGIGFAKTALQNYDLIRQLQDFRDLGYPLLVGPSRKSFIGHILNKPDPTQRV
WGTAAACAGAIAFGADILRVHDGPEMIDVAKIADAIWRPTKSAET
>Shewanella denitrificans OS217] >gi|91714363|gb|ABE54289.1| Dihydropteroate synthase [Shewanella denitrificans OS217]
MFEIKSKTKILDLSMPVVMGIVNVTPDSFSDGGQFDNFDAACAQVDKLVAEGAMILDIGG
ESTRPGATEVTLEQELTRVIPVIEYAAKKYASAADKIWISIDTSKPEVMQAAVNAGANMI
NDIRALQLEGALAMAATLQVPVCLMHMKGEPKDMQDSPEYQDIILEVSDFFDARVHACLD
AGIEREHILLDPGFGFGKTLEHNYQLLAQLPALHAFHLPILIGLSRKRMIGELLQREVNE
RLAGSLAGALIAAQQGARILRVHDVAETHDVLSVMSATMASH
>Escherichia coli SE11] >gi|215266565|emb|CAS11004.1| 7,8-dihydropteroate synthase [Escherichia coli O127:H6 str. E2348/69] >gi|217319506|gb|EEC27931.1| dihydropteroate synthase [Escherichia coli O157:H7 str. TW14588] >gi|218353614|emb|CAU99810.1| 7,8-dihydropteroate synthase [Escherichia coli 55989] >gi|218358001|emb|CAQ90647.1| 7,8-dihydropteroate synthase [Escherichia fergusonii ATCC 35469] >gi|218362515|emb|CAR00139.1| 7,8-dihydropteroate synthase [Escherichia coli IAI1] >gi|218371932|emb|CAR19788.1| 7,8-dihydropteroate synthase [Escherichia coli IAI39] >gi|218429031|emb|CAR09838.1| 7,8-dihydropteroate synthase [Escherichia coli ED1a] >gi|218433894|emb|CAR14811.1| 7,8-dihydropteroate synthase [Escherichia coli UMN026] >gi|227835294|gb|EEJ45760.1| dihydropteroate synthase [Escherichia coli 83972] >gi|238859894|gb|ACR61892.1| 7,8-dihydropteroate synthase [Escherichia coli BW2952] >gi|242378720|emb|CAQ33510.1| folP [Escherichia coli BL21(DE3)] >gi|253323033|gb|ACT27635.1| dihydropteroate synthase [Escherichia coli BL21(DE3)] >gi|253975020|gb|ACT40691.1| 7,8-dihydropteroate synthase [Escherichia coli B str. REL606] >gi|253979176|gb|ACT44846.1| 7,8-dihydropteroate synthase [Escherichia coli BL21(DE3)] >gi|254594526|gb|ACT73887.1| 7,8-dihydropteroate synthase [Escherichia coli O157:H7 str. TW14359] >gi|257755953|dbj|BAI27455.1| 7,8-dihydropteroate synthase [Escherichia coli O26:H11 str. 11368] >gi|257766284|dbj|BAI37779.1| 7,8-dihydropteroate synthase [Escherichia coli O111:H- str. 11128] >gi|260447796|gb|ACX38218.1| dihydropteroate synthase [Escherichia coli DH1] >gi|281602560|gb|ADA75544.1| 7,8-dihydropteroate synthase [Shigella flexneri 2002017] >gi|284923200|emb|CBG36294.1| dihydropteroate synthase [Escherichia coli 042] >gi|290764424|gb|ADD58385.1| 7,8-dihydropteroate synthase [Escherichia coli O55:H7 str. CB9615] >gi|291322601|gb|EFE62030.1| dihydropteroate synthase [Escherichia coli B088] >gi|291426792|gb|EFE99824.1| folP [Escherichia coli FVEC1412] >gi|291431963|gb|EFF04946.1| dihydropteroate synthase [Escherichia coli B185] >gi|291469320|gb|EFF11811.1| dihydropteroate synthase [Escherichia coli B354]
MKLFAQGTSLDLSHPHVMGILNVTPDSFSDGGTHNSLIDAVKHANLMINAGATIIDVGGE
STRPGAAEVSVEEELQRVIPVVEAIAQRFEVWISVDTSKPEVIRESAKVGAHIINDIRSL
SEPGALEAAAETGLPVCLMHMQGNPKTMQEAPKYDDVFAEVNRYFIEQIARCEQAGIAKE
KLLLDPGFGFGKNLSHNYSLLARLAEFHHFNLPLLVGMSRKSMIGQLLNVGPSERLSGSL
ACAVIAAMQGAHIIRVHDVKETVEAMRVVEATLSAKENKRYE
>Geobacter sp. M18] >gi|254985720|gb|EET36680.1| dihydropteroate synthase [Geobacter sp. M18]
MIPAATWELSRRTLSLERPQIMGILNVTPDSFSDGGRFFSLEASVERAREMEREGADIID
IGGESTRPNAPAVTLAQELDRVIPVIEALKGRISVPISIDTYKAGVAKAACAAGAEIVND
VTGLMFDPEMAAVVAEAGAGLVVMHTRGMPDTMQKDTGYDDLIADVKEYLARSIALAKSA
GLPEGRIVIDPGLGFGKSVQGNLELIKRLKEFLELGRPILVGPSRKSFIGAVTGREGGER
IFGTAAAVAMSIVHGAAILRVHDVAAMKDVAVMARALM
>Salmonella enterica subsp. enterica serovar Schwarzengrund str. SL480] >gi|194737167|ref|YP_002116242.1| dihydropteroate synthase [Salmonella enterica subsp. enterica serovar Schwarzengrund str. CVM19633] >gi|194712669|gb|ACF91890.1| dihydropteroate synthase [Salmonella enterica subsp. enterica serovar Schwarzengrund str. CVM19633] >gi|197289173|gb|EDY28542.1| dihydropteroate synthase [Salmonella enterica subsp. enterica serovar Schwarzengrund str. SL480]
MKLFAQGATLDLTHPHVMGILNVTPDSFSDGGAHNTLIEAVKHANLMVNAGATIIDVGGE
STRPGAAEVSVEEELDRVIPVLEAIAQRFEVWISVDTSKPEVIREAARAGAHIINDVRSL
SELGALEAAAETGLPVSLMHMQGNPKTMQEAPKYDDVFAEVNRYFIEQIARCEKAGIAKE
KLLLDPGFGFGKNLSHNYTLLARLGEFHHFNLPLLVGMSRKTMVGQLLNVGPSDRLNGSL
ACAVIAAMQGAQIIRVHDVKETVEAMRVVEATLSAKGNKRYE
>Caulobacter crescentus CB15] >gi|221236267|ref|YP_002518704.1| dihydropteroate synthase [Caulobacter crescentus NA1000] >gi|13424906|gb|AAK25186.1| dihydropteroate synthase [Caulobacter crescentus CB15] >gi|220965440|gb|ACL96796.1| dihydropteroate synthase [Caulobacter crescentus NA1000]
MSTAFRPRVMGIVNVTPDSFSDGGKFLAAQDGVEHARRLIAQGADILDIGGESTRPGAAP
VSEFDEILRVVPLIEAVRRASDVPVSIDTMKPAVARAAVKAGATMWNDVTALRFSPDAPE
VAAELGCEVVLMHMLGEPGTMQDAPRYDDVVSEVEAFLLARAFTAMAAGVAKDKIWLDPG
IGFGKTLAHNLALIAALPRFVALGYPILLGASRKRFIAGIDSSAHEASDRLGGSIAAHLA
GAEAGVAAVRVHDVRETVQALDVLRAIRGAGSPP
>Xanthomonas oryzae pv. oryzae MAFF 311018] >gi|84368397|dbj|BAE69555.1| dihydropteroate synthase [Xanthomonas oryzae pv. oryzae MAFF 311018]
MQAMTQETSSMFDTALTLDCAGRSLRLDTPQVMGIVNVTPDSFSDGGQHASCEAAIAHGL
ALVEQGAAVLDIGGESTRPGATPVSVEEELQRVIPVIEALAQRTRVPISVDTFKPEVMRA
AVAAGAGMINDVYALRSPGALEAASDLRVPVVLMHARSAPHAMQDAPQYDDVVGEVHRFL
AERIFAAEMAGIDKRRLILDPGFGFDKTTTHNLALLAQLQRLQEFGLPVLAGLSRKRSIG
ELTGREVAAERVHGSVAAHLIAAQHGALLLRVHDVAATVDALKVWNAMAAIPVPRVSAPV
APTIRWPDED
>Xylella fastidiosa 9a5c] >gi|9104869|gb|AAF82904.1|AE003863_6 dihydropteroate synthase [Xylella fastidiosa 9a5c]
MFDTIPTLHCAGRTLRLDRPLVMGILNVTPDSFSDGGLHDSVDAAVAHGLRLIAEGADII
DIGGESTRPGAAPVPLEEELLRVVPVIKALTAYDKAVISVDTFKPEVMRAAVAAGAGLIN
DIYALRTPGALGAAAELAVPVILMHMKGEPHSTQTPQYDHVVDEVHRFLAERIFAAEIAG
IERHRLLIDPGFSFSKTTEHNIALLAALERFTNLGIPLLAGLSRKSSLGELTGRQLPIER
VYASVAAHLIAVQRGALIVRVHDVAAMVDALKVWQAVSAAAAPATHTKTTVARSPHDD
