# Supplementary material for: Phylogenomic Analysis of Marine Roseobacters
Source: PLoS One. 2010 Jul 15;5(7):e11604. doi: 10.1371/journal.pone.0011604 (PMC2904699; doi:10.1371/journal.pone.0011604)
Supplement: File S2 — Tree topologies with the extended data. The multi-documents have been combined into a single ZIP-formatted file. The trees should be considered unrooted. The tree topologies were calculated in PhyML as described in Methods. Numbers refer to bootstrap values. The tree topology (separate pdf) shows that Roseobacter bacteria form a monophyletic group and was deposited in a document named “high bootstrap”. The other organisms embedded within the Roseobacter clade, or Roseobacter bacteria embedded within other phyla are shown in red (deposited in a document named “inter-phylum”). Individual file name corresponds to gene family code listed in Table S1. The non Roseobacter organism taxonomic name is detailed in the amino acid fasta of the sequences (a document named “sequences”). (4.62 MB ZIP) [file pone.0011604.s008.zip › sequences/ort38.fasta]

>DSH Dshi|:c3642968-3643582 Ham1 family protein; PFAM: Ham1 family protein KEGG: jan:Jann_0205 Ham1-like protein
MSRFKDKTLLVASHNKGKIEEIAHLLEPYGVRVTSAAAHGLSEPEETETTFVGNARIKAH
YAAKETGLPALADDSGLEVLALDGAPGVYTADWAETPTGRDFEMAMVKVHDALIAKGAER
PWRARFCCTLVLAWPDGTDMVFPGTMKGQLVWPMRGSQGHGYDPMFQPDGYAQTFGEMDR
WEKNKVSHRADAFRKLTVACFSED
>SUL EE36|:c902479-903090 putative deoxyribonucleotide triphosphate pyrophosphatase; COG0127 Xanthosine triphosphate pyrophosphatase
MTRKFTGDQILVATHNAGKLQEMTELFAPFGVTVKGAAEMNLGEPEETENTFIGNARIKA
RAAVAATGLPALADDSGIEVEALDNAPGVYTADWSETPNGRDFVMAMTKTHRLLEEANAP
HPRRARFCATLVLVWPDGHEEVFEGRVNGTLVWPIRGDIGHGYDPMFQPDGHDQTFGEMS
ADAKNAISHRADAFAKLISACFD
>JAN Jann|:c196892-197503 Ham1-like protein; 
MRRFTGDQLLIATHNQGKLDEMRHLLQPFGIRVSGAADHDLPEPDETETTFVGNARIKAH
AAAKATGLPALSDDSGIEIDALGGAPGVYTADWAETPDGRDFVMAMERAHRELEAVGASH
PRTARFCCTLVLAWPDGHDEVFPGVMEGQVVWPMRGEQGHGYDPVFQPNGYDLTFGEMDR
WEKNKISHRARAVEQLVEIFSDG
>OAN OA307|:4118193-4118801 Ham1 family; [F] COG0127 Xanthosine triphosphate pyrophosphatase
MRKFGGTDLLIATHNHGKLEEIANLLSPYGVVVSSNADHGLPEPEETETTFVGNARIKAH
AAVKATGLPALSDDSGITVDGLDGAPGVYTADWAETPDGRDFVKAMTRTWDELDARGATE
PRVAQFRCCLVLAWPDGHDEVFEGMIPGRVVWPMRGDQGHGYDPIFQPDGFGVTFGEMDR
FEKNRINHRADAFTKLIEGCFV
>OBA |:2568785-2569393 putative deoxyribonucleotide triphosphate pyrophosphatase; COG0127 Xanthosine triphosphate pyrophosphatase
MRRFDGKELVIASHNKGKLREIAELLTPFGINVSSAADHGLDEPAETEETFVGNARIKAH
YAAQATGLPALSDDSGITVDALGGQPGVHTADWAETPDGRDFPMAMTRVWTLLEERDAPL
PRTASFNATLVLAWPDGHDEVFEGKVDGQVVWPMRGEEGFGFDPVFLPDGETETFGEMDP
ARKKDMSHRADAFRKLVKGCFA
>OIN |:1188532-1189143 putative deoxyribonucleotide triphosphate pyrophosphatase; COG0127 Xanthosine triphosphate pyrophosphatase
MTRKFTESRILIATHNAGKLAEMSQLFAPHGVSVFGAAEMNLPEPEETETTFVGNARIKA
HAAAKATGMPALADDSGIEVEALDNAPGVYTADWAETENGRDFVMAMTKTRDLLEEKNAP
HPRRARFCATLVLAWPDGHDEVFVGKVNGTLVWPMRGEQGHGYDPMFQPDGHDVTFAEMD
AAQKNSISHRADAFAKLIAGCFG
>RHB RB2654|:c2725329-2725943 putative deoxyribonucleotide triphosphate pyrophosphatase; COG0127 Xanthosine triphosphate pyrophosphatase
MTRAFTGDRLVIASHNKGKLREIAALVEPFGVTCSSASEFGLEEPDETEDTFAGNARIKA
HFAAKATGLPALSDDSGIMVDALDGAPGVYTADWAETPDGRDFPMAMRKTWDLLDERGAA
EPRTASFNCTLCLAWPDGHDEIFEGRVSGRLTWPMRGDQGFGYDPIFIPDGFDITFGEMD
PKQKHEMSHRAVAFAKLVEGCFDR
>RCC RCCS2|:c1835409-1836017 putative deoxyribonucleotide triphosphate pyrophosphatase; COG0127 Xanthosine triphosphate pyrophosphatase
MRRFDGKELVIATHNQGKLEEIADLLKPYGVSLTSNADHGLPEPEETETTFVGNAQIKAH
AAAQAIGLPALSDDSGIEIDGLGGAPGVYTADWAETPNGRDFKMAMKRSWAELEAVSAPF
PRTARFCCTLVLAWPDGHDEVFPGVMPGQIVWPMRGDQGHGYDPIFQPDGYDITFGEMDR
WEKNKISHRADAFAKLIAGCFA
>RDE RD1|:417902-418513 putative deoxyribonucleotide triphosphate pyrophosphatase; HAM1-like protein; Rec-dependent growth; RgdB; yggV; it is suspected that this protein functions to remove misincorporated bases such as xanthine or hypoxanthine
MTRKFDGKRILIATHNAGKLEEMQQLFAPYGVDVVGAAEMGLAEPEETESTFIGNARIKA
RAAVEATGLPALADDSGIEVEALNNAPGVYTADWAETPNGRDFVMAMTKTHTKLEEINAP
HPRRARFRATLVLAWPDGHDEVFDGRVNGTLVWPIRGKTGHGYDPMFQPDGHDMTFAEMD
PAEKNRISHRADAFQKLIAGCFG
>PGA RGBS107|:1967641-1968255 putative deoxyribonucleotide triphosphate pyrophosphatase; COG0127 Xanthosine triphosphate pyrophosphatase
MTRKFVGDRLLVATHNKGKLEEMKHLLQPFGVTVVGAGEMDLPEPAETEDTFVGNARIKA
HAAAKATGLPALSDDSGITIDALDGAPGVYTADWAETGDGRDFMMAMTRAHNELEAKGAA
HPRLAQFRCTLVLAWPDGHDEVFEGVMPGQLVWPIRGKDGFGYDPMFQPDGHTQTCAEMD
RWAKNKISHRGQAVAKFVEACFGG
>RLO RLO149|:c1655010-1655621 putative deoxyribonucleotide triphosphate pyrophosphatase; COG0127 Xanthosine triphosphate pyrophosphatase
MTRKFDGTRILIATHNAGKLEEMQQLFAPYGVDVVGAAEMGLAEPEETETTFIGNARIKA
RAAVAATGLPALADDSGIEVEALNDAPGVYTADWAEIPNGRDFIMAMTKTHTKLEEINAP
HPRRARFRATLVLAWPDGHDEVFDGRVNGTLVWPMRGKTGHGYDPMFQPDGHDITFAEMD
PEQKNRISHRADAFQKLIAGCFG
>ROS ROS217|:c1909794-1910402 putative deoxyribonucleotide triphosphate pyrophosphatase; COG0127 Xanthosine triphosphate pyrophosphatase
MRKFTDDRLLVATHNAGKLGEITALLAPYGVEVVGAAALGLAEPDETETTFLGNARIKAH
AAARATGLPALSDDSGIVIDALDGAPGVYTADWAETETGRDFGMAMHRAHDALVASKQPQ
PWTARFCCTLVLAWPDGHDEVFEGTAEGWVVWPMRGAQGHGYDPMFQPLGHDVTFAEMVP
TEKNRISHRADAFRKLVAGCFA
>RGR RR11|:c2763052-2763666 Ham1 family; [F] COG0127 Xanthosine triphosphate pyrophosphatase
MTRKFEGDRLLVATHNKGKLEEMTHLLQPFGVTVVGAGEMNLPEPEETEDTFVGNARIKA
HAAAKATGLPALSDDSGITIDALDGAPGVYTADWAETGNGRDFMMAMTRAHTELEAKNAP
YPRRAQFRCTLVLAWPDGHDEVFEGVMPGQLVWPIRGKDGFGYDPMFQPDGHEQTCAEMD
RWEKNKISHRGQAVAKFVEACFGG
>LVE SKA53|:2364497-2365105 putative deoxyribonucleotide triphosphate pyrophosphatase; COG0127 Xanthosine triphosphate pyrophosphatase
MRRFAGDRLLVATHNQGKLDEIADLLSPFGVMLSSNADHGLPEPEETETTFVGNARIKAH
AAAQATGLPALSDDSGITIDGLGGAPGVYTADWAETPQGRDFGMAMNRAWAELEAARAPF
PRLAQFRCTLVLAWPDGHDEVFEGVMAGQIVWPMRGDQGHGYDPIFQPEGYAQTFGEMDR
WEKNKISHRADAFAKLIAGCFG
>SPO DSS3|:c5683-6297 non-canonical purine NTP pyrophosphatase, rdgB/HAM1 family; identified by match to protein family HMM PF01725; match to protein family HMM TIGR00042
MTRAFDGDTLLIATHNKGKLEEMAHLLQPFGVKVVGAAEMNLPEPEETEDTFVGNARIKA
HAAARATGLPALSDDSGITIDALDGAPGVYTADWAETGNGRDFLMAMTRAHDALEAKSAP
HPRLAQFRCTLVLAWPDGHDEVFEGVAPGHLVWPIRGAAGFGYDPMFVPEGYDVTFAEMD
RWEKNKISHRARAVEKFVKGCFGG
>SSE SSE37|:3502517-3503128 putative deoxyribonucleotide triphosphate pyrophosphatase; COG0127 Xanthosine triphosphate pyrophosphatase
MTRKFEGEKLLVATHNQGKLEEIADLLKPFGVEVVGAAGMGLPEPVEDGTTFIENARIKA
HAAAKATGLPALSDDSGIEIDALDKAPGVYTADWAETETGRDFVMAMTKSHDLLVKSGAP
EPWIARFCCTLVLAWPDGHDEVFPGKMEGRVVWPMRGEQGHGYDPIFQPEGYDVTFGEMD
RWEKNKISHRADAFRKFVDGCFA
>SIL TM1040|:c3039723-3040337 Ham1-like protein; 
MTRKFNGDTLLVATHNEGKLGEITEILAPFGVKVVGAGELNLPEPEETEDTFVGNARIKA
HAAAKATGLPALSDDSGITIDALDGAPGVYTADWAETNNGRDFMKAMTRANDEITAKGPD
APRTAQFRCTLVLAWPDGHDEVFEGVMAGSLVWPIRGEGGFGYDPMFMPEGYDVTCAQLD
KDEKNRISHRGRALAKFVQGCFGG
>Burkholderia 
MNEVREANGAASSSSSLNKVVLASNNAGKLREFAALLDAAGIELIAQGALGVPEAEEPHP
TFVENALTKARHAAKLTGLPALADDSGLCVRALRGAPGVYSARYAQLAGGEKSDAANNAR
LVSALQGESDRRAYYYCVLALVRHADDPEPLIAEGRWHGEILDAPRGSNGFGYDPYFFLP
SLNASAAELEPSAKNASSHRAIALRQLLARLTEEA
>Yersinia 
MQKIVLATGNPGKVRELANLLADFGLDVIAQTELGVESAEETGLTFIENAILKARHAAQT
TGLPAIADDSGLAVDALDGAPGIYSARYAGIEASDQENLEKLLVALKDIPNAQRGAQFHC
VLVYMRHAEDPTPLVFHGQWPGVIAHQPAGAAGFGYDPIFYVPELGKTAAELTREEKHAV
SHRGQALKLMLDALRNA
>Bacteroides
MKKLVFATNNAHKLEEIRAILGDQVEVLSLKDIHCEADIPETADTLEGNAALKAEYVYRN
YGLDCFADDTGLEVEALNGAPGIYSARYAGGEGHDSEANMKKLLHEMEGQDNRRAQFRTA
ICLIEGGKEHLFEGVVRGEIIRHRRGTSGFGYDPVFVPEGYTETFAEMGNEEKNKISHRA
RAVQKLCAYLKK
>Francisella
MKEIVLASSNKGKINEFIEIFKQKNIKIIPQTKFNISDAEETGLSFIENAIIKARHCSKN
TGLPAIADDSGLEVFSLAGDPGIYSARYAGKHGDDDANIQKLLTNLKNKDNRTARFVCAL
AYVRNEKDPTPVLEYGFLDGEITHIRSGEYGFGYDPVFFLPNLQKTLAELPNDEKNRISH
RAIALNKIINKI
>Deinococcus 
MRVVVATGNAGKVREIAEALSELGWQLEGLNGLTLPEETGTTYEENAALKACAAALAKGL
PALADDSGLEVAALDGQPGVYSARFGNRPNDTERNLYLLEKLRGVQDRRAKFVSVVMLAY
PDGHVETYRGELTGTLLEGPRGENGFGYDPLFVPDGETRTLAEMTVAEKRTISHRGRALA
ALLATHRNGPPPRETVRTE
>Geobacter
MTQLLVATRNRGKIKEIKALLDGLVEEIICAADLPDLPETVEDGATFAENALKKAREASK
ATGLAVLADDSGLVVDGLGGRPGVYSARFAGVGANDAANNVKLLQEVAGLSQVERRAAFV
CSMAYVSPDGVEQLFEGRVGGTIIDQPRGDHGFGYDPLFLVNGYQQTMAELPLEVKNRIS
HRGQALRAFKNFLGGA
>Streptomyces 
MTRLILATRNVGKLTELKAILADAGLAHDLVGADAYPDIPDVRETGVTFAENALLKAHAL
ARATGYPAIADDSGLCVDVLNGAPGIFSARWAGRHGDDKANLDLLLAQLGDIADEHRGAH
FNCAAALALPDGTERVVEGQLRGTLRHAPTGTGGFGYDPILQPDGDTRTCAELTAEEKNA
ISHRGKAFRGLVPVLRELLG
>Thermus 
MRVVLATSNPGKVRELKAGLEPLGWTLLSLADFPLRMPKEEGSTFLENALLKAAYVARAT
GLPALADDSGLEVFALGGEPGVYSARYGGRETDRERNVYLLERMRHLKGEERRARFVAVL
VLAYPDGHAEAYEGSVEGVILEAPRGEGGFGYDPLFFIPEAGKTFAEMSLEEKARYSHRG
RALQALLKAYEKGPPPREISRLE
>Synechococcus 
MSPSPRTLVIASGNRGKIREFEHLLSSLPLRITAQPEGLEVEETGQTFAANARLKAIAVA
NATDSWALADDSGLSVDALNGAPGVHSARYAPTDPQRISRLLEALQDHDDRSAHFCAALC
LAAPGDGVLLEVQGRCEGQITRSPRGEGGFGYDPIFEVDGTASTFAEMSTPEKKAHGHRG
RAFALLEPQLRQLLFKA
