# Supplementary material for: Phylogenomic Analysis of Marine Roseobacters
Source: PLoS One. 2010 Jul 15;5(7):e11604. doi: 10.1371/journal.pone.0011604 (PMC2904699; doi:10.1371/journal.pone.0011604)
Supplement: File S2 — Tree topologies with the extended data. The multi-documents have been combined into a single ZIP-formatted file. The trees should be considered unrooted. The tree topologies were calculated in PhyML as described in Methods. Numbers refer to bootstrap values. The tree topology (separate pdf) shows that Roseobacter bacteria form a monophyletic group and was deposited in a document named “high bootstrap”. The other organisms embedded within the Roseobacter clade, or Roseobacter bacteria embedded within other phyla are shown in red (deposited in a document named “inter-phylum”). Individual file name corresponds to gene family code listed in Table S1. The non Roseobacter organism taxonomic name is detailed in the amino acid fasta of the sequences (a document named “sequences”). (4.62 MB ZIP) [file pone.0011604.s008.zip › sequences/ort380.fasta]

>DSH Dshi|:c2528605-2529063 transcriptional regulator, AsnC family; PFAM: regulatory protein AsnC/Lrp family; regulatory protein ArsR KEGG: sil:SPO1368 transcriptional regulator, AsnC family
MSALDETDRALLRALSRDARQTAGALGRKLGLSQPATWRRIKRLEEAGILKGRRLRLDPQ
ALGFGVTVFLGVKLAAKGRVSVEDFERAVTAIPEVQVVQHVLGAYDYRLRVVARDISDFE
RVLRRRIMTLPGAGEVEANVLLSEERRPGPLG
>SUL EE36|:c2892202-2892663 transcriptional regulator, AsnC family; COG1522 Transcriptional regulators
MITLDEVDHRLIRSLARDATQSAGALGRHLGLSQPATWRRIKRLEEAGILRGKRLRLNRE
ALGFGVTVFLGVKLATKGRVSLEDFERAVSAIPEVQTVEHVLGLYDYRLRVVARDLADFE
RVLRRRIMTLPGAGAVEANVLLSEERLTGPLGL
>JAN Jann|:1195163-1195618 transcriptional regulator, AsnC family; 
MTDLDPTDFAILRLLSQDATLKASEVGRRVDLSQPAAWRRIKRLTDAGIIAGRRLDLDAQ
ALGFGVTVFLGVKLATKSRVSLEDFERAITAIPEVQTVEHVLGLYDYRLRVVARDLADFE
RVLRRRIMTLPSVGNVEANVLLSEEQRPGPL
>OANOA307|:877563-878042 transcriptional regulator, AsnC family; [K] COG1522 Transcriptional regulators
MIDLDDTDRAILRALVRDATQTAAAIGGRIGLSQPATWRRIKRLREAGILAGQRVSLDAA
KLGFGVTVFLGIKLATKGRVSLDDFERAVTAIPEVQLVEHVLGLYDYRLRVVARDLADFE
RVLRRRVMTLPGVGDVEANVLLSQERRPGPILGVVFKWN
>OBA |:c1457279-1457734 transcriptional regulator, AsnC family; COG1522 Transcriptional regulators
MIDLDDIDRALLRHLAEDAGLSASALGRRVGLSQPATWRRVQRLQEAGVLAGARLDLDLA
ALGFGVTVFLGVKLGTKGRVSLADFERAVSAIPEVQTIEHVLGLYDYRLRVTARDIADFE
RVLRRRIMTLPGVANVDANVLLSEDRLPGPI
>OIN |:2193003-2193458 transcriptional regulator, AsnC family protein; COG1522 Transcriptional regulators
MIELDEIDRALLRALARDATQSTSALGRRLGLSQPATWRRIRRLEEGGAISGRRLRLNAE
ALGFGVTVFLGIKLATRGRVSLDDFERAVSAIPEVQTVEHVLGLFDYRLRVVARDLPDFE
RVLRRRIMTLPGAGEVEANVLLSEERLPGPL
>RHB RB2654|:3771472-3771927 transcriptional regulator, AsnC family; COG1522 Transcriptional regulators
MTEIDDTDRAFLRALSADATLSAGELGRRFGLSQPAAWRRVKRLSDAGILAGRRVEIDHE
ALGFGVTVFLGVKLAAKGRVSLEDFERAVAAIPEVQLVHHVLGLYDYRLRIVARDLSDFE
RILRRRIMTLPGVGEVEANVLLSEERRPGPI
>RCC RCCS2|:3083477-3083929 transcriptional regulator, AsnC family protein; COG1522 Transcriptional regulators
MTPDDLDFAILRALSANADQSTKQLGQKLGLSQPATWRRIKRLQDAGVIAGRRLELDAEK
VGFGVTVFLGVKLATKGRVSLEDFERAIGAIPEVQTVDHVLGLYDYRLRVVARDLADFER
VLRRRIMTMPGVGDVEANVLLSEERRPGPI
>RDE RD1|:1868895-1869350 transcriptional regulator, AsnC family, putative; 
MIELDGIDRRLVRALADDALQTAGALGRRFGLSQPATWRRIRKLEAAGVLRGRRLRLNAQ
SLGFGVTVFLGVKLATKGRVSLEDFERAVSAIPEVQQVEHVLGLYDYRLRVVARDLPDFE
RVLRRRIMTLPGAGEVEANVLLSEERLPGPL
>PGA RGBS107|:2405945-2406403 transcriptional regulator, AsnC family protein; COG1522 Transcriptional regulators
MIQLDEIDHAFLRALSRDATQTAGALGRALGLSQPAAWRRIRRLQEAGIITGRKLDLDAG
KLGFGVTVFLGIKLATKGRVSLEDFERAVSAIPEVQTVEHILGMYDYRLRVTARDIADFE
RVLRRRVMTLPGVGSVDANVLLSEERRPGPLG
>RLO RLO149|:2018867-2019322 transcriptional regulator, AsnC family, putative; COG1522 Transcriptional regulators
MIELDDIDRRLVRALADDALQSAGALGRRFGLSQPATWRRIRKLEAAGVLRGRRLRLNAQ
SLGFGVTVFLGVKLATKGRVSLEDFERAVSAIPEVQQVEHVLGLYDYRLRVVARDLPDFE
RVLRRRIMTLPGAGEVEANVLLSEERLPGPL
>ROS ROS217|:c2980424-2980882 transcriptional regulator, AsnC family; COG1522 Transcriptional regulators
MIELDTTDRLILRELVRDATQSASAIGRILGLSQPAAWRRINRLRETGVIKGQRLELDHE
KLGFGVTVFLGVKLATKGRVSLEDFERAVSAIPEVQTVEHILGLYDYRLRVVARDISDFE
RVLRRRIMTLPGVGDVEANVLLSEERRPGPIG
>RGR RR11|:c2000855-2001313 transcriptional regulator, AsnC family; [K] COG1522 Transcriptional regulators
MMTLDDIDHALLRALGRDATQSAGALGRELGLSQPATWRRIRRLQDAGIIRGRKLDLDAG
KLGFGVTVFLGIKLATKGRVSLEDFERAVSAIPEVQTVEHVLGMYDYRLRVTARDIADFE
RVLRRRIMTLPGVGNVDANVLLSEERRPGPLG
>LVE SKA53|:c1377512-1377964 transcriptional regulator, AsnC family; COG1522 Transcriptional regulators
MTLDDLDRMILRALSVNADQSTTQLATKLGLSQPATWRRIKRLQEAGVIAGRRLQLDAAK
AGFGVTVFLGVKLATKGRVSLEDFERAVGAVPEVQTVDHVLGLYDYRLRVVARDLADFER
VLRRRLMTLPGVGNVEANVLLSEERRPGPL
>SPO DSS3|:1434245-1434703 transcriptional regulator, AsnC family; identified by match to protein family HMM PF01037; match to protein family HMM TIGR01199
MTELDEIDRKLLRALAQDATQSAGALGRRFGLSQPATWRRIRRLEEAGVIKGRRLRLNAE
ALGFGVTVFLGVKLARKGRVSLEDFERAVSAIPEVQTVEHVLGLYDYRLRVVARDLSDFE
RILRRRIMTLPGAGEVEANVLLSEERLPGPIG
>SSE SSE37|:c1789263-1789727 transcriptional regulator, AsnC family protein; COG1522 Transcriptional regulators
MIDLDDIDRALLRALAEDATATAGALGRELGLSQPACWRRIKRLREAGLFRDTRLDLDAQ
ALGFGVTVFLGVKLATKGRVSLQDFERAVSAIPEVQTVEHVLGAYDYRLRVVARDLADFE
RVLRRRIMTLPGVGNLDANVLLSEERRPGPLFAI
>SIL TM1040|:c2420155-2420613 transcriptional regulator, AsnC family; 
MTGLDATDLALLRALSQDATQTAGALGRALGLSQPATWRRIKRLEEAGILSHRVLDLDLQ
KLGFGVTVFVGVKLATKGRVSLDDFERAVSAIPEVQTVEHVLGFYDYRLRVVARDIADFE
RVLRRRIMTLPGAGNVDANVLLSEERRPGPLG
>Pseudomonas stutzeri A1501] >gi|145569456|gb|ABP78562.1| transcriptional regulator, AsnC family [Pseudomonas stutzeri A1501]
MHDPFANNNKTGTTMQSTPLSSIDRKILLLLQHNADLSAAEIAEKVELSQSPCWRRIHRM
QEEGLIERKVALLNPKKLGLNMTVFVNIKLSAHGRSNLDEFERAVVGYPEVLECHTMAGE
SDYLLKVVARDIDSYERFLRDQLLQRPHVQEAHSHIAMSEVKRTTELPLD
