# Supplementary material for: Phylogenomic Analysis of Marine Roseobacters
Source: PLoS One. 2010 Jul 15;5(7):e11604. doi: 10.1371/journal.pone.0011604 (PMC2904699; doi:10.1371/journal.pone.0011604)
Supplement: File S2 — Tree topologies with the extended data. The multi-documents have been combined into a single ZIP-formatted file. The trees should be considered unrooted. The tree topologies were calculated in PhyML as described in Methods. Numbers refer to bootstrap values. The tree topology (separate pdf) shows that Roseobacter bacteria form a monophyletic group and was deposited in a document named “high bootstrap”. The other organisms embedded within the Roseobacter clade, or Roseobacter bacteria embedded within other phyla are shown in red (deposited in a document named “inter-phylum”). Individual file name corresponds to gene family code listed in Table S1. The non Roseobacter organism taxonomic name is detailed in the amino acid fasta of the sequences (a document named “sequences”). (4.62 MB ZIP) [file pone.0011604.s008.zip › sequences/ort395.fasta]

>DSH Dshi|:c2479455-2480585 queuine tRNA-ribosyltransferase; KEGG: sil:SPO2616 queuine tRNA-ribosyltransferase TIGRFAM: tRNA-guanine transglycosylase, various specificities; queuine tRNA-ribosyltransferase PFAM: Queuine/other tRNA-ribosyltransferase
MTQRFSFTRLGQDGAARLGRINTPRGEIRTPAFMPVGTAATVKAMRPESVRETGADILLG
NTYHLMLRPTAERIARLGGLHRFMNWDRPILTDSGGFQVMSLTGLRKLTEQGVTFKSHID
GSKHMLSPERSMEIQKLLRSDIVMCFDECPALPAPRERITESMELSMRWAARSREAFGDW
PGHALFGIQQGGLEEDLRGKSAEALRAIEFDGYAVGGLAVGEGQEAMFGVLDYAPGMLPE
DKPRYLMGVGKPGDLVGAVKRGIDMFDCVLPSRSGRTGQVFTRRGVVNIKNARHADDPRP
LDEDCTCPACRSYSRAYLHHVFRAGEILSSMLLTWHNLHYYQELMQGMRDAIGAGDFAGF
EARFLAQQAEGDIAPV
>SUL EE36|:2212882-2214009 queuine tRNA-ribosyltransferase; COG0343 Queuine/archaeosine tRNA-ribosyltransferase
MKKFSFDLQARDGAARTGVISTPRGDIRTPAFMPVGTAATVKAMMPESVAATGADILLGN
TYHLMLRPTAERIDRLGGLHKFMNWDKPILTDSGGFQVMSLSGLRKLTEKGVTFKSHVDG
SKHELTPERSMEIQKLLGSDIVMCFDECPALPADRARIAESMRMSMRWAKRSREAFGDRP
GHALFGIQQGGLERDFREESAKALIDVGFDGYAVGGLAVGEGQEAMFGCLDFATDMLPVD
RPRYLMGVGKPDDIVGAVARGIDMMDCVLPSRSGRTGQVFTRHGVVNIKNARHADDPRPL
DEACTCPACSNYSRAYLHHVFRSQEMISGMLLTWHNLHYFQEIMAGMRDAIAAGTFDAWQ
ANFHSQRAQGDIDPL
>JAN Jann|:c2520139-2521269 queuine tRNA-ribosyltransferase; 
MTRASSFRLDATSGKARTGVIQTPRGDIRTPAFMPVGTAATVKAMMPESVAATGADILLG
NTYHLMLRPTAERIANLGGLHSFMNWDKPILTDSGGFQVMSLADLRKLTEEGVTFRSHID
GSKHLLSPERSMEIQKLLGSDIVMCFDECPALPADRKALDDSMRLSMRWAARSKEAFGDR
PGYALFGIQQGGLEEDLREESAKALREIGFDGYAVGGLAVGEGQAAMFGCLDFAPDQLPT
DKPRYLMGVGKPDDIVGAVKRGIDMMDCVLPSRSGRTGQAWTRRGQVNIKNARHADDPRP
LDEDCTCPACRNYSRAYLHHVFRAQEMISGMLLTWHNLHYYQELMQTMRDAIAANDFAGF
EARFHADRAEGDIVPL
>OAN OA307|:c2676911-2678041 queuine tRNA-ribosyltransferase; [J] COG0343 Queuine/archaeosine tRNA-ribosyltransferase
MTVPFSFDLAATDGAARTGVMHTPRGDIRTPAFMPVGTAATVKAMMPESVRKTGADILLG
NTYHLMLRPTAERIARLGGLHKFMNWDRPILTDSGGFQVMSLAGMRKLTEEGVVFQSHYD
GSKHNLTPERSMEIQALLGSDIVMCFDECPALPADRARLEDSMQMSMRWAKRSRVAFGGR
PGHALFGIQQGGLDEGLRKQSADALQEIGFEGYAVGGLAVGEGQEAMFGCLDFAPDQLPT
QKPRYLMGVGKPDDIVGAVKRGIDMMDCVLPSRSGRTGQVFTRNGVLNIKNARHADDPRP
LDEGCGCPACSNYSRAYLHHVFRSQEMISGMLLTWHNLTYFQDIMAGMRNAIATQTFAAW
EADFHRTRAQGDIDPL
>OBA |:c329895-331175 queuine tRNA-ribosyltransferase; COG0343 Queuine/archaeosine tRNA-ribosyltransferase
MGKAEGGGRRGDIATMASACDETVSPARRRGSLHKPAQLRHKAPLAQGDVMTTRFAFEKL
GQDGKARLGRISTPRGEIRTPAFMPVGTAATVKAMMPESVAATGADILLGNTYHLMLRPS
AERIDRLGGLHRFMNWERPILTDSGGFQVMSLASLRKLTEEGVRFKSHIDGSDHMLTPER
SMEIQRLLGSDIVMCFDECPALPADRGRIEESMRLSMRWAARSREAFGDRPGHALFGIQQ
GGLEEDLRAESARALRDIGFEGYAIGGLAVGEGQEAMFACLDHAPDQLPEDRPRYLMGVG
KPDDIVGAVKRGVDMMDCVLPSRSGRTGQAFTRHGVVNIKNARHADDPRPLDEGCSCPAC
RSYSRAYLHHVFRSQEMISGMLLTWHNLQYYQDLMAGMRAAIAAGTFADWEAGFHAARAA
GDIPPL
>OIN |:2356660-2357787 queuine tRNA-ribosyltransferase; COG0343 Queuine/archaeosine tRNA-ribosyltransferase
MTSTGFTKHAQDGKARSGVIQTTRGEIRTPAFMPVGTAATVKAMMPESVASTGADILLGN
TYHLMLRPTAERIAKLGGLHKFMNWDKPILTDSGGFQVMSLAGLRKLTERGVTFKSHIDG
SKHEITPERSMEIQELLGSDIVMCFDECPALPADRDRIASSMRMSMRWAKRSREAFGDRP
GHMLFGIQQGGLEQDFRQESAEALREIGFDGYAVGGLAVGEGQEAMFSTLDFSTDMLPED
KPRYLMGVGKPDDIVGAVARGIDMMDCVLPSRSGRTGQVFTRMGVLNIKNARHMDDPRPL
DENCSCPACQNYSRAYLHHVFRSQEIISSMLLTWHNLQYYQDIMAGMREAIAAGRFTQWQ
ADFHAGREQGDIDPL
>RHB RB2654|:640127-641269 Probable queuine tRNA ribosyltransferase; COG0343 Queuine/archaeosine tRNA-ribosyltransferase
MSAAMTERFSYSLNATDGKARTGVISTPRGEIRTPAFMPVGTAATVKAMLPESVAATGAD
ILLGNTYHLMLRPGAERVERLGGLHRFMNWDKPILTDSGGFQVMSLAELRKLTEEGVTFR
SHVDGSKHVLSPETSMEIQRQLGSDIVMCFDECPALPADETTVAQSMRLSMRWAQRSRDA
FGDRPGHALFGIQQGGVTEDLRGESAEALTAIGFDGYAIGGLAVGEGQEAMFGVLDYAPG
MLPEDKPRYLMGVGKPDDIVGAVKRGVDMMDCVLPSRSGRTGQAWTRRGQVNIKNARHAD
DPRPLDEACACPACTGYSRAYLHHVFRAGEMISGMLLTWHNLHYYQELMSHMRAAIAEGR
FTAFEAQFHALRAEGDIDPL
>RCC RCCS2|:3225794-3226927 queuine tRNA-ribosyltransferase; COG0343 Queuine/archaeosine tRNA-ribosyltransferase
MTQRFSFALNATDGKARTGVISTPRGDIRTPAFMPVGTAATVKAMMPESVAATGADILLG
NTYHLMLRPTAERIDRLGGLHKFMNWDKPILTDSGGFQVMSLADLRKMTETGVTFKSHID
GSKHELTPERSMEIQKLLGSDIVMCFDECPALPADRARIAESMQLSMRWAQRSRDAFGDR
PGHALFGIQQGGLEEDLRAQSAEALKAVEFDGYAVGGLAVGEGQEAMFGVLDFAPDQLPV
DKPRYLMGVGKPDDIVGAVKRGIDMMDCVLPSRSGRTGQLFTRRGVINIKNARHADDPRP
LDEHCTCPACSNYSRAYLHHVFRAQEMISGMLLTWHNLHYFQEIMQGMRDAIAAGAFADW
EADFHAMRALGDIAPLS
>RDE RD1|:c2831666-2832850 queuine tRNA-ribosyltransferase; 
MGAAINQGLGTKGNLRQTDRMRFSFDLQATDGRARTGVISTPRGDIRTPAFMPVGTAATV
KAMLPASVRQTGADILLGNTYHLMLRPTAERIDRLGGLHRFMDWDGPILTDSGGFQVMSL
AALRKLTEEGVSFKSHIDGSRHMLTPERSMEIQRLLGSDIVMCFDECPALPADRAAIEKS
MQLSMRWAARSKDAFGDRPGHALFGIQQGGLEEDLRAESAAALREIEFDGYAVGGLAVGE
GQAAMFGCLDYAPEQLPRDKPRYLMGVGKPDDIVGAVARGIDMMDCVLPSRSGRTGQVFT
RRGVVNIKNARHADDPRPLDEQCSCPACRSYSRAYLHHVFRSQEIISSMLLTWHNLHYYQ
ELMAGMRSAIAQGTFDQWTSGFMAERALGDIEPI
>PGA RGBS107|:c3817582-3818964 queuine tRNA-ribosyltransferase; COG0343 Queuine/archaeosine tRNA-ribosyltransferase
MARAVLADKGKRTRRAASLLSESQAQCSGKAHCRLENQPEIGHIRQAVPVGFLIAQSRVQ
VADDPVGKSPAVAGPRVRQPKEDIMAPKISFDLKATDGKARTGFINTPRGEIRTPAFMPV
GTAATVKAMMPESVRATGADILLGNTYHLMLRPTAERIDRLGGLHKFMNWERPILTDSGG
FQVMSLAGLRKLTEKGVTFKSHVDGSKHELTPERSMEIQKLLGSDIVMCFDECPALPADR
DRIAESMRLSMRWAERSREAFGDRPGHALFGIMQGGLEQDLREESAEALTKIGFEGYAVG
GLAVGEGQEAMFDCLDYAPGFLPEDKPRYLMGVGKPDDIVGAVARGIDMMDCVLPSRSGR
TGQAFTRYGVVNIKNARHQDDPRPLDEKCSCPACSNYSRAYLHHVFRSNEMISGMLLTWH
NLHYFQEIMGGMRDAIAAGTFEAWQKDFHDTRAQGDIERL
>RLO RLO149|:109133-110257 queuine tRNA-ribosyltransferase; COG0343 Queuine/archaeosine tRNA-ribosyltransferase
MRFNFDLQATDGRARTGVISTPRGDIRTPAFMPVGTAATVKAMLPGSVRQTGADILLGNT
YHLMLRPTAERIERLGGLHKFMDWDRPILTDSGGFQVMSLAALRKLTEEGVSFKSHIDGS
RHMLTPERSMEIQRLLGSDIVMCFDECPALPADRAAIEKSMHLSMRWAARSRDAFGDRPG
HALFGIQQGGLEEDLRAQSAAALRDIEFDGYAVGGLAVGEGQEAMFGCLDYAPEQLPHEK
PRYLMGVGKPDDIVGAVARGIDMMDCVLPSRSGRTGQVFTRRGVVNIKNARHADDPRPLD
EHCTCPACRSYSRAYLHHVFRSQEIISSMLLTWHNLHYYQELMSDMRAAISQGTFVEWTA
AFATERAQGDIEPV
>ROS ROS217|:3823737-3824861 queuine tRNA-ribosyltransferase; COG0343 Queuine/archaeosine tRNA-ribosyltransferase
MRFGFEKLAQDGAARAGVIHTPRGEIRTPAFMPVGTAATVKAMMPESVRATGADILLGNT
YHLMLRPGAERIDRLGGLHRFMNWERPILTDSGGFQVMSLAGLRKLTEQGVTFKSHIDGS
KHELTPERSMEIQRLLGSDIVMCFDECPALPASDKAVAESMRLSMRWAARSKDAFGDRPG
HALFGIMQGGVTPELREESAEALKAIGFDGYAVGGLAVGEGQEAMFGVLDYATGFLPEDR
PRYLMGVGKPDDIVGAVKRGIDMMDCVLPSRSGRTGQVFTRHGVVNIKNARHQDDPRPLD
EACGCPACRNYSRAYLHHVFRSQEIISSMLLTWHNLHYFQVIMAEMRAAISEGRFSAWEA
AFHAARAEGDIEPL
>RGR RR11|:427809-428939 queuine tRNA-ribosyltransferase; [J] COG0343 Queuine/archaeosine tRNA-ribosyltransferase
MAELFNFELKATDGKARTGVINTPRGEIRTPAFMPVGTAATVKAMMPESVRLTGADILLG
NTYHLMLRPTAERIDRLGGLHKFMNWERPILTDSGGFQVMSLAGLRKLTEKGVTFKSHVD
GSKHELTPERSMEIQRLLGSDIVMCFDECPALPADRDRIAESMRLSMRWAERSREAFGDR
PGHALFGIMQGGLEQDLREESAEALKKIGFEGYAVGGLAVGEGQEAMFDCLDYAPGFLPE
DKPRYLMGVGKPDDIVGAVARGIDMMDCVLPSRSGRTGQAFTRYGVVNIKNARHQDDPRP
LDEKCSCPACSNYSRAYLHHVFRSNEMISGMLLTWHNLHYFQEIMGGMREAIAAGTFEAW
QKDFHDTRAQGDIERL
>LVE SKA53|:521727-522857 queuine tRNA-ribosyltransferase; COG0343 Queuine/archaeosine tRNA-ribosyltransferase
MTQRFSFDLHATDGKARTGAISTPRGVIRTPAFMPVGTAATVKAMLPESVAATGADILLG
NTYHLMLRPTAERIARLGGLHKFMNWDKPILTDSGGFQVMSLAGLRKLTEEGVTFKSHID
GSRHHLSPERSMEIQALLGSDIVMCFDECPALPADRDRIKSSMDLSMRWAQRSRDAFGDR
PGHALFGIQQGGLEQDLREESAQALQAIGFDGYAVGGLAVGEGQEAMFGVLDYAPDQLPV
DKPRYLMGVGKPDDIVGAVKRGIDMMDCVLPSRSGRTGQAFTRHGVVNIKNARHQDDPRP
LDEACTCPACRGYSRAYLHHVFRANEMISGMLLTWHNLHYFQQIMAGMRDAISAGTFAAW
EADFHALRAQGDIDPL
>SPO DSS3|:c2772306-2773436 queuine tRNA-ribosyltransferase; identified by similarity to SP:P28720; match to protein family HMM PF01702; match to protein family HMM TIGR00430; match to protein family HMM TIGR00449
MSERFSFDLHASDGKARTGVIHTPRGGVRTPAFMPVGTAATVKAMMPESVRATGADILLG
NTYHLMLRPTAERIDRLGGLHRFMNWDRPILTDSGGFQVMSLAGLRKLTEKGVTFKSHID
GSKHELTPERSMEIQRLLGSDIVMCFDECPALPADRDRIAESMRLSMRWAERSREAFGDR
PGHALFGIMQGGLEQDLREESAQALRSVGFDGYAVGGLAVGEGQAAMFDCLDYAPGFLPE
DKPRYLMGVGKPDDIVGAVKRGIDMMDCVLPSRSGRTGQVFTRHGVLNIKNARHMDDPRP
LDEACTCPACRNYSRAYLHHVFRSQEIISSMLLTWHNLHYFQEIMQGMREAIAGGTFEAW
EAAFHAGRAQGDIEPL
>SSE SSE37|:789871-790998 queuine tRNA-ribosyltransferase; COG0343 Queuine/archaeosine tRNA-ribosyltransferase
MALTSFDLNARDGRARTGVIRTPRGEIRTPAFMPVGTAATVKGMMPESVRETGADILLGN
TYHLMLRPGAERVARLGGLHRFMNWERPILTDSGGFQVMSLSDLRKLTEEGVTFRSHVDG
SKHMLSPETSMEIQRLLGSDIVMAFDECPALPADRARLEESMRLSMRWAARSREAFGDRP
GHMLFGIQQGGLERDLREESAQALVNIGFDGYAIGGLAVGEGQEAMFGCLDFAPGMLPED
KPRYLMGVGKPADIVGAVARGIDMMDCVLPSRSGRTGQAWTRRGQVNLRNARHADDPRPL
DEGCTCPCCQNYSRAYLHHVVRAKEMIAGMLLTWHNLHYYQELMAGMRAAIAEARFAAFE
EAFHAGEALGDIERL
>SIL TM1040|:825392-826522 queuine tRNA-ribosyltransferase; 
MAELFNFEMTATDGKARTGVIHTPRGEIRTPAFMPVGTAATVKAMMPESVRATGADILLG
NTYHLMLRPTAERIDRLGGLHKFMNWDRPILTDSGGFQVMSLAGLRKLTEKGVTFKSHID
GSRHELTPERSMEIQRLLGSDIVMCFDECPALPADRDRIAESMRLSMRWAERSREAFGDR
PGHALFGIQQGGLEQDFREESAEALTKIGFDGYAVGGLAVGEGQEAMFGCLDYAPDMLPV
DKPRYLMGVGKPDDIVGAVSRGIDMMDCVLPSRSGRTGQAFTRHGVVNIKNARHQDDPRP
LDENCSCPACSNYSRAYLHHVFRSNEMISGMLLTWHNLHYFQDIMAGMRESIAAGTFEAW
QKTFHETRAQGDIEPL
>Erythrobacter sp. SD-21] >gi|148832122|gb|EDL50555.1| tRNA guanine transglycosylase [Erythrobacter sp. SD-21]
MSTRFAFDIHARDGKARTGTIRMLRGDIRTPAFMPVGTAATVKAMKPETVRKTGADIILG
NTYHLMLRPGAERVAKLGGLHQFMNWKRPILTDSGGYQVMSLSDLRKLTEKGVEFRSHID
GSKHMLTPERSMEIQRLLGSDIVMAFDECPRADRPRDEIAASMEMSMRWARRSRDGFDAG
GEHAERSALFGIQQGALDEDLRKISAEKLTEIGFDGYAIGGLAVGEGQEAMFATLDFAPA
QLPEDRPRYLMGVGKPDDLVGAVERGVDMFDCVLPSRSGRNGQAFTWNGPLNLRNARFAE
DQAPLDERCKCDTCGTYSRAYLHHLVKSQEILGAMLMTEHNIAFYQLLMQAMRDAITEGC
FAAFAADFRRDYHGSRD
>Rickettsia endosymbiont of Ixodes scapularis] >gi|239920951|gb|EER20975.1| queuine tRNA-ribosyltransferase [Rickettsia endosymbiont of Ixodes scapularis]
MSKFSFNIHHQNKKARSGIITTAHGEIRTPAFMPVGTRGTVKAMLPESVAETGADILLGN
TYHLMLQPTAERIARLGGLHKFMNWDKPILTDSGGFQVMSLSKLRKITEEGVSFSSHING
DKYMLTPERSTEIQYLLGSTITMAFDECTPYHSTFEEAKTSMQLTTRWTKRSRNAFVKRE
GYAQFGIIQGSIYEELREQSAKDLVELDFEGYAIGGLAVGEGQELMFKVLDYAPDFLPQN
KPRYLMGVGKPADIIGAVSRGIDMFDCVIPTRSGRNGQAFTKYGMVNIRNSKYVDDNEPL
EHDCLCPACKNYSKAYLHHLVRIGEILGSMLMTWHNLTYFQNLMSRIREYIKLGKDFDFN
S
>Caulobacter segnis ATCC 21756] >gi|264674321|gb|EEZ37712.1| queuine tRNA-ribosyltransferase [Caulobacter segnis ATCC 21756]
MAAFPFEIKATDGKARTGVLKTPRGDIRTPAFMPVGTAATVKAMTVDQVKDTGADIILGN
TYHLMLRPSAERVARLGGLHKFMRWDKPILTDSGGFQVMSLSGISKLTEDAVTFSSHVDG
SKHVLTPERSIEIQADLLGSDIVMQLDECVAWPAEEARARKGMELSARWAKRSKDAFGTR
DSQALFGIQQGSTFENLRRESSEKLREIGFDGYAIGGLAVGEGHTAMCEVLDYAPGLLPE
DRPRYLMGVGKPIDLVEAVARGVDMFDCVLPTRSGRHGQAWTWDGPINLKNAKYAEDDTP
LDPTSDCPASRDYSKAYLRHLFKAEEILGQVLLSWHNIAFFQALTAAMREAIAQGRFEQF
RRDFAARHLAQ
>Gluconacetobacter diazotrophicus PAl 5] >gi|189029870|sp|A9HBJ2.1|TGT_GLUDA RecName: Full=Queuine tRNA-ribosyltransferase; AltName: Full=tRNA-guanine transglycosylase; AltName: Full=Guanine insertion enzyme >gi|161785274|emb|CAP54820.1| putative queuine tRNA-ribosyltransferase [Gluconacetobacter diazotrophicus PAl 5]
MSTAFRWVEQARVGRARAGHLHTAHGVVPTPTFMPVGTVGTVKAMTMDSVRSTGAGIVLG
NTYHLMLRPGAEKVRALGGLHRFMDWPGPILTDSGGFQVMSLGALRKLDQDGVTFNSHID
GSKHRLTPERSTDIQHALDATITMCFDECPALPAPPETIAQSMRLSMRWAARCREAFVPR
AGYAQYGIIQGGTEPELRAESVRALTGIGFEGYAIGGLAVGEGQELMYATLDATVPLIPH
DSPRYLMGVGTPDDLLGAVERGVDMFDCVMPTRAGRTARAYTERGTLNLRNARHADDTRP
LSPHCDCLACTRHSRAYLHHLFRANEILGPMLLTWHNLAYYQRLMRGMRGAIVAGTLGAH
AAGLRAEWAMEDWTPDEMPPPDLPPVP
>Pseudovibrio sp. JE062] >gi|211961008|gb|EEA96203.1| queuine tRNA-ribosyltransferase [Pseudovibrio sp. JE062]
MTETTIDTQQDAKPFSFKLLKTDGMARRGEITTPHGKVRTPAFMPVGTQATVKAMYPQQV
RDLGADVVLGNTYHLMLRPTAERIAKLGGLHKFMGWDHTILTDSGGFQVMSLSGLRKMTE
EGVTFSSHHDGSKHFMSPERSVEIQGLLGSDIQMQLDECIALPAERDEVERAMQLSLRWA
ERSRAQFEKMGGPQKGQGLYGIVQGGDVPDLRIESAQRLGELPMEGYSVGGLAVGEPQAV
MLKMLEITTPAMPKDKPRYLMGVGTPEDILESVARGIDQFDCVMPTRAGRHGLAYTRFGK
VNLKNARHAEDPRPLDELSNCEATSKYSRAYLHHLVRVNEGLAAMLLTWNNLAYYQYLMQ
GVRDAIDEGRFEEFRQKTKEDWARGDIEPYVWS
>Xanthobacter autotrophicus Py2] >gi|154162276|gb|ABS69492.1| queuine tRNA-ribosyltransferase [Xanthobacter autotrophicus Py2]
MTAHTPVDTFSFTLSATDGAARTGFVSTPRGAIRTPAFMPVGTAATVKGLYFDQVKQTGA
DIVLANTYHLMLRPGAERIAKLGGLHSFMRWDGPILTDSGGFQVMSLSSLRKMSEQGVTF
RSHVDGAYFEMSPERSVEIQGLLGADIQMQLDECVRLPCTDEEAARAMRLSLRWAERSKR
AFEAQPKGRALFGIVQGGAVPALRVESARALADMDFPGYSIGGLAVGEPQEVMLAMIETV
EPHLPVNKPRYLMGVGTPDDLLESVARGIDMFDCVMPTRSGRHALAFTRFGRINLKNARH
ADDPRPLDEESDCPALRDYSRAYLHHLVRCEEMLGSMLLTWANVHYYEQLMAGARAAIAE
GRYADYMAQVKDGWARGDIPVWAG
>Geobacter metallireducens GS-15] >gi|78193327|gb|ABB31094.1| Queuine tRNA-ribosyltransferase [Geobacter metallireducens GS-15]
MIHFKLIKKDGAARLGSLTTPRGTIETPIFMPVGTQATVKAMTPEELKTIGARIILANTY
HLYIRPGHELVRRMGGLHRFMNWDRPILTDSGGFQVFSLNELRKITEEGVKFRSHLDGSY
HFISPEDAIAIQGALGSDIAMCFDECTPYPATHDYARRSMEMTTRWARRCKDAKTREDQA
LFGIVQGGMYRDLRERSAAELREIGFDGYAMGGLSVGEEKEVMHEVLEYAAPMLPEDRPR
YVMGIGAPEDLIEAVWHGFDMFDCVMPTRNARNGMLFTSFGRVNIKGAAYAEDAGPLDSE
CDCYVCRTYSRAYLRHLYRSGEILASRLNTYHNLYYYLSLMAKARAAIAEGRFAAFRQEF
YAKRELQGQS
>Francisella philomiragia subsp. philomiragia ATCC 25015] >gi|254876832|ref|ZP_05249542.1| queuine tRNA-ribosyltransferase [Francisella philomiragia subsp. philomiragia ATCC 25015] >gi|254842853|gb|EET21267.1| queuine tRNA-ribosyltransferase [Francisella philomiragia subsp. philomiragia ATCC 25015]
MTVMKFDLIKKEGKARRGKISFPRGDIQTPAFMPVGTYGAVKSLSPVELKEMGADIILGN
TFHLWLRPGTEIIKKHGTLHDFNGWDKPILTDSGGFQVFSLGKMRKLTEEGVTFKSPING
SKVFLSPEISMQVQRDLGSDIVMCFDECTPYPATEKEAKDSMELSMRWAKRSKDAHGDNP
SALFGIIQGGMYEHLRDESLKALKEIDFDGFAIGGLSVGEPKEDMIRILDHTAHQMPEDK
PRYLMGVGTPKDLVEAVYRGVDMFDCVMPSRNARNGHMFTSEGVVRIRNAKHKDDVSPLD
PNCDCYTCQNFSRSYLHHLDKTQEILGSRLNTIHNLTYYQNLMKNIRQALEEGRFEEFRK
EFLENYKG
>Pseudomonas entomophila L48] >gi|95109207|emb|CAK13904.1| queuine tRNA-ribosyltransferase (tRNA-guanine transglycosylase) (Guanine insertion enzyme) [Pseudomonas entomophila L48]
MSRTCRMSFELLATDGKARRGRLTFPRGTVETPAFMPVGTYGTVKGMLPRDIEAIGAEII
LGNTFHLWLRPGTEVIKKHNGLHDFMQWKGPILTDSGGFQVFSLGAMRKIKEEGVTFASP
VDGSKVFMGPEESMQVQRDLGSDIVMIFDECTPYPAEHDVARTSMELSLRWAQRSKNAHG
DNTAALFGIVQGGMYEDLRMRSLEALVNIDFDGLAIGGLSVGEPKHEMIKVLDYLPAQMP
ADKPRYLMGVGKPEDLVEGVRRGVDMFDCVMPTRNARNGHLFVDTGVIKIRNAFHRHDDS
PLDPTCDCYTCTNFSRAYLHHLDKCGEMLSSMLNTIHNLRHYQRLMAGLREAIQQGKLAA
FVDAFYAKRGLPVPPLD
>Chromohalobacter salexigens DSM 3043] >gi|122990409|sp|Q1QTM9.1|TGT_CHRSD RecName: Full=Queuine tRNA-ribosyltransferase; AltName: Full=tRNA-guanine transglycosylase; AltName: Full=Guanine insertion enzyme >gi|91798040|gb|ABE60179.1| queuine tRNA-ribosyltransferase [Chromohalobacter salexigens DSM 3043]
MRFERLAQDGQARRGRLSFPRGTVETPAFMPVGTYGTVKGMTPQSVKDIGAEIILGNTFH
LWLRPGTEVIETHGDLHDFAQWDKPILTDSGGFQVFSLGDMRKITEEGVHFRSPVDGAKV
FMGPEESMAVQRSLGSDIVMIFDECTPYPATEAEAKRSMEMSLRWAERSRIAHGDSPSAL
FGIIQGGMYPELRERSLKGLLDIGFDGLAIGGLSVGEPKEEMLKVLDYLPGWMPDDKPRY
LMGVGKPEDLVEGVRRGVDMFDCVMPTRNARNGYLFTAEGTVKIRNAQHRYSTQALEADC
DCHTCQHFSRSYLHHLDRCGEMLGAMLNTIHNLRYYQRVMAGLRTAIEAGTLTAFVEDFY
ARRGMPVPPLAA
>Acinetobacter sp. ADP1]
MKFEKLGQSGRARRGRLTLAHGVVETPVFMPVGTYGTVKGMLPRDIEEIQAQIILGNTFH
LYLRPGLEVIKEHGGLHEFIKWDKPILTDSGGFQVFSLGAMRKIKEEGVTFRSPIDGSKV
FLSPEISMEIQQVLNSDIVMIFDECTPYPATHEEAQKSLQLSLRWAKRCKTHHHEQLNNT
NALFGIIQGGMYEDLRDESLNGLLEIGFDGYAIGGLSVGEPKEEMIKVLDYLPAKMPEDK
PRYLMGVGKPEDIVEAVRRGVDMFDCVMPTRNARNGHYFVTDGLVRIRNSKYRHDQSPLD
PHCDCYTCKNFTRAYLYHLEKCGEMLASMLGTIHNLRYYQRLTQGIRDALEQGTFDEFVT
DFYTRRGLDVPPAPVD
>Clostridium difficile QCD-32g58] >gi|260684377|ref|YP_003215662.1| queuine tRNA-ribosyltransferase [Clostridium difficile CD196] >gi|260688036|ref|YP_003219170.1| queuine tRNA-ribosyltransferase [Clostridium difficile R20291] >gi|260210540|emb|CBA65067.1| queuine tRNA-ribosyltransferase [Clostridium difficile CD196] >gi|260214053|emb|CBE06214.1| queuine tRNA-ribosyltransferase [Clostridium difficile R20291]
MVKENFMYAVRYELIKTCKQSGARLGRLHTPHGIIETPIFMPVGTQATVKSMTPEELKEI
GSQIILSNTYHLYMRPGHELIKRAGGLHKFMNWDKPILTDSGGFQVFSLGPLRKIKEEGV
EFRSHLDGSKHFLTPEKAMEIQNALGSDIMMAFDECAPYPSDREYVKNSLERTTRWLKRC
KDAHNNTDKQALFGIIQGGMYKDLREQSAKEITSIDLPGYAIGGLSVGEPKPLMYDVLEH
TTPLMPQDKPRYLMGVGSPDDLVEGVIRGVDMFDCVLPTRIARNGTAMTSQGKVVVRNAT
YAEDFTPLDPECDCYACKNYSRAYIRHLIKANEILGARLITTHNLHFLLNLMKQIRQAIM
EDRLLDFRNEFFAKYGYEI
>Shewanella pealeana ATCC 700345] >gi|189029878|sp|A8H2K8.1|TGT_SHEPA RecName: Full=Queuine tRNA-ribosyltransferase; AltName: Full=tRNA-guanine transglycosylase; AltName: Full=Guanine insertion enzyme >gi|157846296|gb|ABV86795.1| queuine tRNA-ribosyltransferase [Shewanella pealeana ATCC 700345]
MKFELDTTQGRARRGRLIFERGTVETPAFMPVGTYGTVKGMTPEEVRETGADILLGNTFH
LWLRPGEEIMRKHGDLHDFMNWQRPILTDSGGFQVFSLGDIRKITEEGVHFRSPINGEKI
FLDPEKSMQIQDSLGSDVVMIFDECTPYPATEDEARKSMQMSLRWAQRSRDEFDRLENPN
SLFGIIQGGVYEDLRDESLNGLVDIGFDGYAVGGLAVGEPKEDMHRILEHVCPKIPADKP
RYLMGVGKPEDLVEGVRRGVDMFDCVMPTRNARNGHLFTSEGVIKIRNARHRDDTSPLDD
KCDCYTCKNYSRAYLYHLDRCNEILGARLNTIHNLRYYQRLMEGLRGAIETGTLDAFVTE
FYTSQGREVPEVPELSD
>Shewanella halifaxensis HAW-EB4] >gi|189029877|sp|B0TND4.1|TGT_SHEHH RecName: Full=Queuine tRNA-ribosyltransferase; AltName: Full=tRNA-guanine transglycosylase; AltName: Full=Guanine insertion enzyme >gi|167353507|gb|ABZ76120.1| queuine tRNA-ribosyltransferase [Shewanella halifaxensis HAW-EB4]
MKFELDTTQGRARRGRLIFERGTVETPAFMPVGTYGTVKGMTPEEVRATGADILLGNTFH
LWLRPGEEIMRKHGDLHDFMNWQRPILTDSGGFQVFSLGDIRKITEEGVHFRSPINGEKI
FLDPEKSMQIQDSLGSDVVMIFDECTPYPATEDEARKSMQMSLRWAQRSRDEFDRLENPN
SLFGIIQGGVYEDLRDESLNGLVDIGFDGYAVGGLAVGEPKEDMHRILEHVCPKIPADKP
RYLMGVGKPEDLVEGVRRGVDMFDCVMPTRNARNGHLFTSEGVIKIRNARHRDDTSPLDD
KCDCYTCKNYSRAYLYHLDRCNEILGARLNTIHNLRYYQRLMEGLRGAIETGTLDAFVTE
FYTSQGREVPEVPELTD
>Vibrio sp. RC586] >gi|262351657|gb|EEZ00790.1| tRNA-guanine transglycosylase [Vibrio sp. RC586]
MKLTFELKKKNGNARRGQLTFERGTVQTPAFMPVGTYGTVKGMTPEEVKETGAQILLGNT
FHLWLRPGQEVMKMHGDLHDFMNWQGPILTDSGGFQVFSLGDIRKITEEGVHFRNPVNGD
KIFMDAEKSMEIQKDLGSDIVMIFDECTPYPATHDEAKKSMEMSLRWAKRSRDHFDKLEN
PNNLFGIVQGGVYEDLRDVSVKGLTEIGFDGYAVGGLAVGEPKEDMHRVLEHTCPQLPED
KPRYLMGVGKPEDLVEGVRRGIDMFDCVMPTRNARNGHLFVTGGVIKIRNAAHKTDTTPL
DPHCDCYTCKNYSKSYLHHLDRCNEILGARLNTIHNLRYYQRLMESIRKAIDEDRFDQFV
AEFYARRNREVPPLQKDKA
>Burkholderia sp. CCGE1003] >gi|289515047|gb|EFD35831.1| queuine tRNA-ribosyltransferase [Burkholderia sp. CCGE1003]
MTTGHPSPQPADGLQFELLGTDGLARRGRVTLNHGVVETPIFMPVGTYGTVKAVQPRELE
EMHAQIILGNTFHLWLRPGLETIAAHGGLHGFMGWKKPILTDSGGFQVFSLGELRKITED
GVTFASPINGDKLFLSPEVSMQIQKVLNSDIVMQFDECTPYATNNVPTSRQEAADSMRMS
MRWAQRSIDEFRRLGNPNALFGIVQGGMFEDLRDESLAGLAEKDFHGLAIGGLSVGEPKE
DMMRVLNHIGPKLPANKPHYLMGVGTPEDLVAGVAAGVDMFDCVMPTRNARNGWLFTRFG
DIKIRNATHKNSLRPLDEQCGCYTCRNFTRGYLHHLHRVGEILGAQLNTIHNLHYYLELM
QEMRDAIDAKMFEPFRKRFHENRARGIDEAP
>Salmonella enterica subsp. enterica serovar Choleraesuis str. SC-B67] >gi|224582242|ref|YP_002636040.1| queuine tRNA-ribosyltransferase [Salmonella enterica subsp. enterica serovar Paratyphi C strain RKS4594] >gi|75484604|sp|Q57SF8.1|TGT_SALCH RecName: Full=Queuine tRNA-ribosyltransferase; AltName: Full=tRNA-guanine transglycosylase; AltName: Full=Guanine insertion enzyme >gi|254784125|sp|C0Q7S9.1|TGT_SALPC RecName: Full=Queuine tRNA-ribosyltransferase; AltName: Full=tRNA-guanine transglycosylase; AltName: Full=Guanine insertion enzyme >gi|62126650|gb|AAX64353.1| tRNA-guanine transglycosylase [Salmonella enterica subsp. enterica serovar Choleraesuis str. SC-B67] >gi|224466769|gb|ACN44599.1| queuine tRNA-ribosyltransferase [Salmonella enterica subsp. enterica serovar Paratyphi C strain RKS4594]
MKFELDTTDGRARRGRLVFDRGVVETPAFMPVGTYGTVKGMTPEEVEATGAQIILGNTFH
LWLRPGQEIMKLHGDLHDFMQWKGPILTDSGGFQVFSLGDIRKITEQGVHFRNPINGDPI
FLDPEKSMEIQYDLGSDIVMIFDECTPYPADWDYAKRSMEMSLRWAKRSRDRFDSLGNKN
ALFGIIQGSVYEDLRDISVKGLVEIGFDGYAVGGLAVGEPKADMHRILEHVCPQIPADKP
RYLMGVGKPEDLVEGVRRGIDMFDCVMPTRNARNGHLFVTDGVVKIRNAKHKSDTSPLDA
ECDCYTCRNYSRAYLHHLDRCNEILGARLNTIHNLRYYQRLMAGLRKAIEEGKLESFVTK
FYQRQGRPVPPLNVD
