# Supplementary material for: Phylogenomic Analysis of Marine Roseobacters
Source: PLoS One. 2010 Jul 15;5(7):e11604. doi: 10.1371/journal.pone.0011604 (PMC2904699; doi:10.1371/journal.pone.0011604)
Supplement: File S2 — Tree topologies with the extended data. The multi-documents have been combined into a single ZIP-formatted file. The trees should be considered unrooted. The tree topologies were calculated in PhyML as described in Methods. Numbers refer to bootstrap values. The tree topology (separate pdf) shows that Roseobacter bacteria form a monophyletic group and was deposited in a document named “high bootstrap”. The other organisms embedded within the Roseobacter clade, or Roseobacter bacteria embedded within other phyla are shown in red (deposited in a document named “inter-phylum”). Individual file name corresponds to gene family code listed in Table S1. The non Roseobacter organism taxonomic name is detailed in the amino acid fasta of the sequences (a document named “sequences”). (4.62 MB ZIP) [file pone.0011604.s008.zip › sequences/ort405.fasta]

>DSH Dshi|:c2445430-2446467 Pyridoxal-5'-phosphate-dependent protein beta subunit; PFAM: Pyridoxal-5'-phosphate-dependent protein beta subunit KEGG: sit:TM1040_1439 pyridoxal-5'-phosphate-dependent enzyme, beta subunit
MHSYRDLAEAIGHTPLIRLNAASEATGCEILGKAEFLNPGQSVKDRAALYIIRDAVARGT
LKPGGTIVEGTAGNTGIGLALVGASMGFKTVIVIPETQSEEKKDMLRLAGADLVQVPAAP
YRNPNNYVRYSERLAKRLAETEPHGAIWANQFDNVANRQAHVETTGPEIWDQTGGKVDGF
ICAAGSGGTVAGVGLALQPKGVKVGLADPDGAALYNFYTQGELKSEGSSISEGIGQGRIT
ANLEGFTPDFACNVPDSEALPIVFDLLRHEGICLGGSSGINIAGAIRMARHMGPGHTIVT
ILCDYGTRYQSKLFNPDFLRSKDLPVPDWLDANPRSLPAVFEEVP
>SUL EE36|:c2562971-2564005 pyridoxal-phosphate dependent enzyme; COG0031 Cysteine synthase
MHVASDLAQAIGNTPLIRLRKASEETGCEIYGKAEFMNPGQSVKDRAALFIIQDAIAKGT
LKPGGTIVEGTAGNTGIGLALVGASMGFKTVIVIPETQSQEKKDMLRLAGAELVQVPAAP
YRNPNNFVRYSERLANELARTTNEGVIWANQFDNVANRQAHIETTGPEIWEQTGGKVDGF
CCAVGSGGTLAGIGMALQPKGVKIAIADPDGAALHNYYTKGELVAEGGSIAEGIGQVRIT
KNLEGFTPDFSYNVSDAEALPYVFDLLQHEGLCLGASSGVNVAGAVRLAKDMGPGHTIVT
ILCDFGTRYQSKLFNPDFLREKDLPVPAWLDRAPQSIPGVFEDQ
>JAN Jann|:1992420-1993445 Pyridoxal-5'-phosphate-dependent enzyme, beta subunit; 
MTIHSDLASAIGNTPLIRLRAASEATGCEILGKAEFLNPGQSVKDRAALFIIRDAVARGD
LRPGGTIVEGTAGNTGIGLALVGASLGFKTVIVIPDTQSQEKKDMIRIAGAELIEVPAVP
YSNPNNYVKYSGRLAERLAQSDPNGAIWANQFDNVANRQAHIDMTGPEIWEQTEGRVNGF
TCAVGSGGTLAGVGMALQPKGVKVALSDPEGSGLYKLYTGQEAGGNSITEGIGQGRITAN
LEGFTPDACYKIPDAEALPIVYDILADEGLCLGGSSGINVAGAIRMAREMGPGHTIVTIL
CDYGTRYQSKLFNPDFLREKGLPVPQWMDAKGRDVPQVFAE
>OAN OA307|:c2615863-2616909 Pyridoxal-phosphate dependent enzyme superfamily; [E] COG0031 Cysteine synthase
MRKAAKMTIRNDLADAVGNTPLIRLRAASEATGCEILGKAEFMNPGQSVKDRAALFIIRD
AVAKGTLRPGGTIVEGTAGNTGIGLALVGASLGFKTVIVIPDTQSQEKKDMIRIAGAQLI
EVPAVPYSNPNNYVKYSGRLAERLAQSDPNGAIWANQFDNVANRQAHIEMTGPEIWEQTE
GRVNGFVCAVGSGGTLAGVGMALQPKGVKIGLADPEGSGLYKLYTGKDAGGNSITEGIGQ
GRITANLDGFTPDSFYKIPDAEALPIVFDLLADEGLCLGGSSGINVAGAMGMAKDMGPGH
TIVTILCDYGTRYQSKLFNPDFLREKGLPVPLWMDQEARDIPSVIQTT
>OBA |:c856080-857111 pyridoxal-phosphate dependent enzyme; COG0031 Cysteine synthase
MLVAQDLAHAVGNTPMIKLRKVSEATGCTILGKAEFLNPGQSVKDRAALWIIQDAIEKGL
LEPGGTIVEGTAGNTGIGLALVGASMGFRTVIVIPETQSQEKKEMIRLAGAELVQVPAVP
YKNPNNYVRYSERLAAELAKTEQHGAIWANQFDNVANRQAHIESTGPEVWEQTGGKVDGF
VAAVGSGGTLAGVGMALQPKGVKMALADPMGSGVYSLYKDGESRPEGGSITEGIGQGRIT
KNLEGFRPDMLYQIPDDEALPYVFDLLAEEGLCVGGSSGINIAGAVRMAREMGPGHTIVT
VLCDYGTRYQSKLFNPDFLKEKGLPVPDWLTEAPRSIPGVFTE
>OIN |:c2686236-2687270 Pyridoxal-5'-phosphate-dependent enzyme, beta subunit; COG0031 Cysteine synthase
MQVAKDLAEAIGNTPLIRLRGASEETGCEILGKAEFMNPGQSVKDRAALFIIRDAIARGE
LKPGGTIVEGTAGNTGIGLALVGASMGFKTVIVIPETQSQEKKDMLRLAGAELVQVPAAP
YKNPNNFVRYSERLAKELAKTTPEGVIWANQFDNTANRQAHVETTGPEIWEQTGGKVDGF
CCAVGSGGTLVGVAMALQPKGVKIALADPDGAALHNYYTEGELKAEGSSIAEGIGQGRIT
ANLEGFKPDYSYNISDEEALPVVFDLLENEGLCLGASSGVNVAGAMRMAKDMGPGHTIVT
VLCDFGTRYQSKLFNPEFLREKGLPTPDWLDAAPQSIPGVFEDT
>RHB RB2654|:503498-504532 O-acetylserine (Thiol)-lyase, cysteine synthase; COG0031 Cysteine synthase
MDTRKDLVDLIGNTPLVKLKKVSEETGCDIYGKCEFMNPGQSVKDRAALFIIRDAIARGE
LAPGGTIVEGTAGNTGIGIGLVGAAMGFRTIIVIPETQSQEKKDMIRIAGAELVEVPAVP
YKNPNNYVKYSGRLAAEIAKTDPKGAIWANQFDNVANRQAHIETTGPEIWDQTDGRVDGV
VCAVGSGGTLAGLGMALQPKGVKAAIVDPEGAALYSYYTTGEFASEGSSITEGIGQGRIT
ANLEGFTPDMAYRATDAEALPYAFDLLEHEGLCVGGSSAINMAGAVQMAREMGPGKTIVT
ILCDYGTRYQAKLYNAEFLRDKGLPVPAFLAREPRDLPTVFEDA
>RCC RCCS2|:3472395-3473423 Pyridoxal-5'-phosphate-dependent enzyme, beta subunit; COG0031 Cysteine synthase
MTIKTDLADAVGNTPLIKLRAASEATGCTILGKAEFLNPGQSVKDRAALFMIKDAIARGD
LRAGGTIVEGTAGNTGIGLALVGASMGFKTVIVIPETQSQEKKDMIRVAGAQLVEVPAVP
YANPNNYVKYSGRLAAALNETEPNGAIWANQFDNTANRQAHIETTGPEIWEQTDGKVDGF
TCACGSGGTLAGVGHVLQPKGVKVGISDPDGSGLYKLYTDKVPPAGNSITEGIGQGRITA
NLEGFTPDFAYKIPDAEALPIVFDLLQHEGLCMGGSTGINIAGAIRLARDMGPGHTIVTI
LCDYGTRYQSKIFNPTFLREKGLPVPDWIEADVDVPVVFEDV
>RDE RD1|:2194307-2195344 cysteine synthase A; CysK; forms a complex with serine acetyltransferase CysE; functions in cysteine biosynthesis
MRVARDLEQAIGNTPLIRLKAASEATGCDILGKAEFMNPGQSVKDRAALFIIKDAIAKGT
LKPGGTIVEGTAGNTGIGLALVGASMGFKTVIVIPETQSQEKKDMLRLAGAELVQVPAAP
YRNPNNFVRYSERLAQELARTTNEGVIWANQFDNTANRQAHIEGTGPEIWEQTGGKVDGF
ICAVGSGGTLAGVSEALKPKGVKIGLVDPDGASLYNYYTRGVLEMSEGSSINEGIGQIRI
TRNLEGFTPDLSYNVHDAEALPIVFDLLEHEGLCLGGSSGINIAGAVRMARDMGPGHRIV
TILCDYGTRYQSKLFNPEFLASKGLPVPAWLDRAPASIPGVFEDV
>PGA RGBS107|:189382-190416 Pyridoxal-5'-phosphate-dependent enzyme, beta subunit; COG0031 Cysteine synthase
MRIAHDLADAIGHTPLIRLNRVSDETGCEILGKAEFMNPGQSVKDRAALYIIKDAIARGD
LKPGGTIVEGTAGNTGIGLALVGASMGFKTVIVIPETQSEEKKDMLRLAGAQLVQVPAAP
YRNPNNFVRYSERLAKELAKTEPNGAIWANQFDNVANRQAHVETTAPEIWEQTGGKVDGF
VCAVGSGGTLAGVADALQPKGVKIGLADPMGAALYSYYTTGEIATEGGSIAEGIGQVRIT
KNLEGFKPDFCYQIEDRDALPYVFDLLHEEGLVLGGSSAINIAGAVRMAKDMGPGKTIVT
VLCDYGTRYQSKLFNPDFLREKNLPVPDWMTHTPASIPGVFEDV
>RLO RLO149|:c3721111-3722148 cysteine synthase; COG0031 Cysteine synthase
MRVARDLEQAIGNTPLIRLKAASEATGCEILGKAEFMNPGQSVKDRAALFIIKDAIAKGM
LKPGGTIVEGTAGNTGIGLALVGASMGFKTVIVIPETQSQEKKDMLRLAGAELVQVPAAP
YRNPNNFVRYSERLANELARTTNEGVIWANQFDNTANRQAHIEGTGPEIWEQTGGKVDGF
ICAVGSGGTLAGVSEALKPKGVKIGLVDPDGASLYNYYTRGVLEMSEGSSINEGIGQIRI
TKNLEGFTPDFSYNVHDAEALPIVFDLLEHEGLCLGGSSGMNIAGAMRMARDMGPGHTIV
TILCDFGTRYQSKLFNPEFLASKGLPVPAWLDRAPASIPVVFEDA
>ROS ROS217|:3913289-3914320 pyridoxal-phosphate dependent enzyme; COG0031 Cysteine synthase
MRIAQDLAAAVGNTPLIRLRRASEETGCEILGKCEFLNPGQSVKDRAALFIIRDAIARGD
LKPGGTIVEGTAGNTGIGLALVGASLGFKTVIVIPETQSQEKKDMLRLAGADLVQVPAAP
YSNPNNFVRYSERLASELARTEPNGVIWANQFDNVANRQAHIETTGPEIWDQTGGKVDGF
ICAVGSGGTLAGVGMALQPKGVKVGIADPMGAKLYSWYTKGELESEGSSIAEGIGQVRIT
ANLEGFTPDFACQVPDAEALPIVFDLLQYEGLCMGASTGVNIAGAIRMAREMGPGHTIVT
ILCDYGTRYQSKLFNPEFLRANSLPTPDWLDQAPRSIPGVFAG
>RGR RR11|:c1147643-1148677 cysteine synthase (O-acetylserine sulfhydrylase) (O-acetylserine (Thiol)-lyase); [E] COG0031 Cysteine synthase
MRIAHDLADAIGHTPLIRLNRVSDETGCEILGKAEFMNPGQSVKDRAALYIIKDAIARGD
LKPGGTIVEGTAGNTGIGLALVGASMGFKTVIVIPETQSEEKKDMLRLAGAQLVQVPAAP
YRNPNNFVRYSERLAKELAKTEPNGAIWANQFDNVANRQAHVETTGPEIWEQTDGKVDGF
VCAVGSGGTLAGVAEALQPKGVKIGLADPMGAALYSYYTTGELASEGGSIAEGIGQVRIT
KNLDGFKPDFAYQVADEDALPYVFDLLHEEGLVLGGSSAINIAGAVRMAKDLGPGKTIVT
VLCDYGTRYQSKLFNPDFLREKNLPVPDWMTHTPASIPGVFEDV
>LVE SKA53|:700911-701945 O-acetylserine (Thiol)-lyase, cysteine synthase; COG0031 Cysteine synthase
MMQIRNDFAEAIGNTPLIKLRAASQATGCTILGKAEFLNPGQSVKDRAALYMIKDAIARG
DLRPGGTIVEGTAGNTGIGLALLGSSMGFKTVIVIPETQSQEKKDMLRLAGAKLVEVPAA
PYSNPNNYVRYSERLAIALRETEPNGVIWANQFDNTANRQAHVETTAPEIWAQTDGKVDG
FICAVGSGGTLAGVALALQPKGVKIGLADPEGSALYNFYEHGALKSEGGSVSEGIGQGRI
TANLEGLTPDYAYRIPDAEALPLIYDLMQHEGLCMGGSTAINMAGAIRMARDMGPGHVIV
TILCDVGSRYQSKIYNPAFMREKGLPVPAWLEEKADVPSVRAAV
>SPO DSS3|:2042389-2043423 pyridoxal-phosphate dependent enzyme; identified by match to protein family HMM PF00291
MRIARDLAEAVGHTPLIRLRRVSEETGCEIYGKAEFMNPGQSVKDRAALYIIRDAIARGE
LQPGGTIVEGTAGNTGIGLALVGASMGFKTVIVIPETQSEEKKDMLRLAGAELVQVPAAP
YRNPNNFVRYSERLARELAKTEPNGAIWANQFDNTANRQAHVETTGPEIWEQTGGKVDGF
VAAVGSGGTLAGVAEALQPKGVKIGLADPMGAALFSYYTTGELAMEGGSIAEGIGQVRIT
RNLEGFKPDFAYQVPDAEALPYIFDLLRQEGLVMGGSTAINIAGAVRMAREMGPGHTIVT
VLCDYGTRYQSKLFNPDFLREKDLPVPEWMSRAPSSIPGVFEDV
>SSE SSE37|:c1440437-1441465 O-acetylserine (Thiol)-lyase, cysteine synthase; COG0031 Cysteine synthase
MHIAADLPQAVGNTPLIKLRKASEMTGCEILGKAEFMNPGQSVKDRAALYIIKDAVEKGL
LAPGGTIVEGTAGNTGIGLALVGASMGFKTVIVMPETQSQEKKDMLRLAGAELVLVPAAP
YSNPNNYVRYSGRLAEELAKTEAKGAIWANQFDNTANRLAHIETTGPEIWEQTGGKVDGF
VCAVGSGGTLAGVGMALQPKGVKIGLADPEGAGLYKIYTGEENPGNSITEGIGQGRITAN
LEGFTPDFCWRVPDDEALPVVFDLLQEEGLCLGGSSGVNVAGAIRLAKEMGPGHTIVTIL
CDYGNRYQSKLFNVDFLKDKGLPVPAWMDRAPASIPGVFEDA
>SIL TM1040|:c1536892-1538076 cysteine synthase; 
MVLRASQTQWNHGRAEIVPDRRNASLRALWTLVIAPVPSYIRGERAKGNFMRIARDLADA
VGHTPLIRLNKVSEETGCEILGKAEFLNPGQSVKDRAALYIIKDAIARGELKPGGTIVEG
TAGNTGIGLALVGASMGFKTVIVIPETQSEEKKDMLRLAGAQLVQVPAAPYKNPNNYVRY
SERLANELAKTEPNGAIWANQFDNVANRQAHVETTGPEIWEQTGGKVDGFICAVGSGGTL
AGIAEALQPKGVKIGLADPNGAALYSYYTTGELKSEGSSITEGIGQGRITKNLEGLTPDF
NYQIPDAEALPYVFDLLHEEGLVLGGSSGVNIAGAVRLAKELGPGHTIVTILCDYGTRYQ
SKLFNPEFLKDKGLPVPDWMTHTPASIPGVFEDI
>Pseudovibrio sp. JE062] >gi|211961696|gb|EEA96891.1| cysteine synthase [Pseudovibrio sp. JE062]
MDTRASAIEAIGNTPLIRLKGPSERTGCEILGKAEFMNPGQSVKDRAALFIIRDAVKRGT
LKPGGIIVEGTAGNTGIGLALVGNALGYRSVIVIPETQSQEKKDMLRIAGAELIEVPAVP
YKNPNNYIKVSQRIAEELSKTHLQGAIWANQFDNVANRQGHIETTAQEIWQQTDGKVDGF
ICAVGTGGTLAGTGIGLKEKNPNIKIGLADPHGAALYNYYAHGELKSEGSSISEGIGQGR
ITANLEDAPIDIPYRISDEEGLLINFELLQNEGLCLGGSSGINVAGAIRLAKELGPGHTI
VTVLCDYGTRYQGKMFNPTFLREKGLPVPEWMERKSDIAIPFEAA
>Caulobacter crescentus CB15] >gi|221234430|ref|YP_002516866.1| cysteine synthase [Caulobacter crescentus NA1000] >gi|13422789|gb|AAK23407.1| cysteine synthase [Caulobacter crescentus CB15] >gi|220963602|gb|ACL94958.1| cysteine synthase [Caulobacter crescentus NA1000]
MSALPSVLDAIGNTPLIRLARASEATGCEILGKAEFMNPGQSVKDRAALAIIRDAEAKGL
LRPGGRIVEGTAGNTGIGLAMVASALGYKTTIVIPRTQSQEKKDAIRLLGAELVEVDAVP
YSNPDNYVRYSGRLAEELARTEPHGVIWANQFDNTANRDAHYHTTGPEIFDQTSGKVDGF
ICAVGSGGTLAGVAAALRERKPGVRIGLADPYGAALYAWYKDGELKSEGSSISEGIGQGR
ITANLEGLAIDDPFRVSDQEMLEVLYDLVQHEGLCLGGSAGINVAGAIKLATAMGPGHTI
VTVLCDHGSRYQSKLFNPVFLKEKGLPTPPWM
>Gluconacetobacter diazotrophicus PAl 5] >gi|209543443|ref|YP_002275672.1| cysteine synthase A [Gluconacetobacter diazotrophicus PAl 5] >gi|161785135|emb|CAP54680.1| Cysteine synthase [Gluconacetobacter diazotrophicus PAl 5] >gi|209531120|gb|ACI51057.1| Pyridoxal-5'-phosphate-dependent protein beta subunit [Gluconacetobacter diazotrophicus PAl 5]
MAESANPSAVGWTTSSPDMTAAIGHTPLIRLRRASELTGCDILAKAEFMNPGGSVKDRAA
LAIIDDAERRGVLKPGGMVVEGTAGNTGIGLTLVANARGYRSVIVMPETQSQEKIDFLRM
IGADLRLVPAKPFRDPGNYVHVSRRLAEETGGVWANQFDNLANREGHRATTGPEIWTQTD
GRIDAFTCSCGTGGTLAGVALGLEDSARAAGAARPRIVLADPEGSGLYGWVKSGDLGVSG
SSITEGIGQSRVTANLDGIAIDDAVRIPDPEALELIYDLLIHEGVSVGGSSGINIAAAIR
VARQMGPGHRIVTILSDGGGRYQSKLFNPAFLRERNLPVPAWLDR
>Thermosynechococcus elongatus BP-1] >gi|22296039|dbj|BAC09863.1| cysteine synthase [Thermosynechococcus elongatus BP-1]
MPKAHWAIALPEGNSGGKAFYHKSIQFTSNNDGMNIKQGFVGTVGQTPLIRLNYFSDLTG
CEILGKAEFLNPGGSVKDRAALYIIEDAERKGLLKPGGTVVEGTAGNTGIGLAHICNAKG
YRCLIVIPNTQSQEKIDLLRTLGAEVRPVPAVPYKDPNNYVKLSGRIAAEMENALWANQF
DNLANRQAHYETTGPEIWEQTDGRIDAWVAATGTGGTYAGVALFLKEKNPAIRTVIADPM
GSAIYSYVKTGTLSSTGSSITEGIGNSRITANLAGAPIDDAIQIEDQECLDVIYQLLHYD
GLFMGGSVGINVGAAVRLAKELGPGHTIVTVLCDGGSRYQSRLFNPEWLASKGLRVPEIK
KR
>Synechococcus elongatus PCC 6301] >gi|81298982|ref|YP_399190.1| cysteine synthase A [Synechococcus elongatus PCC 7942] >gi|56686305|dbj|BAD79527.1| cysteine synthase [Synechococcus elongatus PCC 6301] >gi|81167863|gb|ABB56203.1| cysteine synthase [Synechococcus elongatus PCC 7942]
MAARDIHFANRDRRPSPLVGAFLLRVREPKQVGRIKPGCPTEKRMDIRNGFIDTIGNTPL
IRLNSLSEATGCNILGKAEFLNPGGSVKDRAALFIIEDAERQGKLRPGGTVVEGTAGNTG
IGLAHICNAKGYRCLIVIPETQSQEKIDLLRTLGAEVRTVPAVPYRDPNNYVKVSGRLAE
ELDNAIWANQFDNLANRQAHYATTGPEIWQQTEGTVDAWVAATGTGGTYAGVALYLKEQS
SKVRCVVADPMGSGLYSWVKTGEIHLEGSSVTEGIGNSRITANMQDVPIDDAIQIADPEA
LEIIYQLLHRDGLFMGGSVGINVAAAYRLAKEMGPGHTIVTVLCDGGARYQSRLFNAEWL
ASKGLQMPQVTT
>Burkholderia oklahomensis EO147]
MNVRQGFVDCVGRTPLIRLAKLSAETGCEMLGKAEFMNPGGSVKDRAARYIIEDAERRGT
LKPGGTVVEGTAGNTGIGLAHICAARGYRCVIVIPETQSPEKMEVLRTLGADVRAVPAAP
YKDPNNYQKIAGRLAAELDNAIWANQFDNLVNRQAHYETTGPEIWRDTAGTVDAFVCATG
TGGTLAGVSRYLKEQNPQIRIVLADPHGSGLYSFVKTGEIKVEGNSITEGIGSSRVTANL
EGASIDDAVRIDDRLCVTMVYRLLREEGLYVGGSSGINVAAAVRLAQQMGPGHTIVTLLC
DRGDIYRTRLFNREWLRERGLEPS
>Erythrobacter sp. NAP1] >gi|85689288|gb|EAQ29291.1| cysteine synthase [Erythrobacter sp. NAP1]
MNITQPFGDTLALIGNTPLVRLAGPSEAAGCDIWGKCEFANPGSSVKDRAALYMIRDAEG
RGELKPGGTVIEGTAGNTGIGIALVANALGYKTIIVMPDNQSKEKMDTLRALGAELVLVP
PTKYADPCHFQHVSRRMAEETEGAIWAGQFDNTANRRAHIEGTAIELWEQTGGKISGFTC
AAGTGGTIAGVGMGLKEKNPDIRIALTDPHGAALYNYYAHGELKGEGSSVAEGIGQGRIT
ANLEGAPIDTQFRISDEEGLVWVEHLLRKEGLCLGLSSGINVAGAIELGKQLVADGVENP
QVATILCDTGFRYLSTLYNAEWLASKNLPVFDWLTQNQSD
>Shewanella halifaxensis HAW-EB4] >gi|167355670|gb|ABZ78283.1| Pyridoxal-5'-phosphate-dependent protein beta subunit [Shewanella halifaxensis HAW-EB4]
MSSSAVNDNDSSPVKSGISGNITELIGNTDLLRINSLSELSGCEILLKCEQQNPGGSIKD
RAALQMVQDAIASGKLTPGMTIVEGTAGNTGIGLALVAKALGFKMLVVMPRGQAHEKERM
ISLYDAELKLVDACPFANPDHFYHTAKRLGEANSDYWWADQFENTSNSKAHFIHTGPEIW
RQTHGKIDALVSVAGTGGTIAGNSRYLSTKNRQLQTWLVDPDGSGIYNYLKTGEYVSSGT
SFTEGIGIMRSVENFRQAKIDKAITLPDLDLVAIARHVREHDGIVLGSSAALNVAGALYA
AAKMGPGNTIVTFYCDQPERSSSKLYNEHFLLDNGFSGESEPALTMFSRYQKQPLSAVVE
VRG
>Flavobacteriales bacterium ALC-1] >gi|159877741|gb|EDP71798.1| cystathionine beta-synthase [Flavobacteriales bacterium ALC-1]
MDYAENILGTIGNTPLVKMNKLVEDLPCLVLSKYETFNPGNSVKDRMALQMIEDAEADGR
LKPGGTIIEGTSGNTGMGLALAAIVKGYKCIFVMADKQSKEKVDIMRAVGAEVIVCPTAV
EPDDPRSYYSVSKRLGEETPNSWYVNQYDNPSNAKAHYQSTGPEIWKQTDGKITHFVVGV
GTGGTISGVGKYLKEQNPNIKVWGVDTYGSVFKKYHETGEFDENEIYPYVTEGIGEDILP
KNVDFDIIDGFTKVTDKDACVYTQRLAKEEGMFLGNSAGSAIKGVLQLKEHFKPDDVVVV
LFHDHGSRYVGKMFNDDWMREMGYID
>Streptomyces hygroscopicus ATCC 53653]
MQYYESMIELVGNTPLVKLNTVTEGIRATVLAKVEYFNPGGSVKDRIAVRMIEAAEASGA
LKPGGTIVEPTSGNTGVGLAMVAQRKGYKCVFVCPDKVSTDKINVLRAYGAEVVVCPTAV
DPEHPDSYYNVSDRLVRETPGAWKPDQYSNPDNPRSHYESTGPELWEQTDGKITHFVAGV
GTGGTISGTGRYLKDVSDGRVKVIGADPEGSVYSGGTGRPYLIEGVGEDFWPSAYDRTVA
DEIVAVSDKDAFQMTRRLAKEEGLLVGGSCGMAVVGALEVAKRLGPDDVVVVLLPDSGRG
YLSKIFNDEWMADYGFLEEDGPSVRVGDVLQGKAGGLPSLVHMHPDETVGEAIEVLREYG
VSQMPIVKPGAGHPDVMAAEVIGSVVERELLDALFAQRASLGDPLEKHMSPPLPHVGSGE
AVEDLMAVLGRADAAVVLVEGKPKGVVSRQDLLAYLANGAK
>Mycobacterium ulcerans Agy99] >gi|118568203|gb|ABL02954.1| cystathionine beta-synthase Cbs [Mycobacterium ulcerans Agy99]
MRIAQHISDLIGGTPLVRLNAVVPAGIGTVAAKVEYLNPGGSSKDRIAIKMIDAAEASGA
LRPGGTIVEPTSGNTGVGLALVAQHRGYKCVFVCPDKVSEDKRNVLRAYGAEVVVCPTAV
PPEDPDSYYSVSDRLVREIDGAWKPDQYANPEGPASHYATTGPEIWADTDGKITHFVAGI
GTGGTITGAGCYLKEVSGGKVRVIGADPEGSVYSGGTGRPYLVEGVGEDFWPATYDHAVP
DEIIAVSDSDSFDMTRRLAREEAMLVGGSCGMAVVAALRVAEQAGPDALVVVLLPDGGRG
YMSKIFNDAWMSSYGFLRSRLDGRTDTSTVGDVLRRKSGALPALVHTHPSETVRDAIGIL
REYGVSQMPVVGAEPPVMAGEVAGSVSERELLSAVFSGKAKLADAVSQHMSPPLKLIGAG
ELVGVAGKALRDWDALMVVEEGKPVGVITRYDLLGFLSEGALRR
>Deinococcus radiodurans R1] >gi|6458500|gb|AAF10366.1|AE001933_10 O-acetylserine (thiol)-lyase [Deinococcus radiodurans R1]
MIESFIGHTPLVQLRRVVTPDMADVFIKLEGQNPGGSIKDRTALGLVQDAERRGVLKPGG
TIVEPTSGNTGIGLAQVAAAKGYKLILCMPAQMSEERKRTLRAYGAELILTDPERRMLAA
IEEAEKIAAETGAVMMNQFANPANPATHEASTGPELWEQMEGRVDAFVYGTGTGGTITGT
GRYLKRQDPNIQVIACEPARSNVLSGGERGNHGFQGMGPGFIPDNLDRSLLDDVIQVWEE
DAYPLARRLAQEEGIFIGMSSGAMVWTALEVARRLGPGKRVVTIACDTGARYLTTALFSG
EGDTPAGYLPYSRERVE
>Chromobacterium violaceum ATCC 12472] >gi|34104702|gb|AAQ61059.1| cystathionine beta-synthase [Chromobacterium violaceum ATCC 12472]
MQDNSVLSLIGNTPLVRVSHLDTGPCELYLKLESHNPGGSIKDRIALTMIEAAERDGKLK
PGGAIIEATAGNTGLGLALVAAQKGYPLTLVVPDKMSREKILHLQALGAQVVLTRSDVGK
GHPEYYQDLAARIASETPGAYYIDQFNNPANPLAHETTTGPEIWRQMNGEVDAVVVGVGS
SGTLTGLTRFFRAKAPATAFVLADPVGSVLADYVETGSFGQAGSWLIEGIGEDFIPPQTD
LSMVKRAFRVSDQESFDTAQQLLRSEGILAGSSSGALLAAALRYCREQTEPKRVVTLVCD
SGNKYLSKMYNRDWLVDQGMLRLPEVGGLTDLIVRRHQDGSTVSCHPDEPLNVAYQRMRL
HDVSQMPVLDDDKVVGVLDEWDLLLSVHGEPENFRQTVATAMSSHVRTLSPQASLQDLLQ
VFNDGHIALIVDKGRYLGLITQADLLSFWRRQPRAA
>Pseudomonas aeruginosa UCBPP-PA14] >gi|115589351|gb|ABJ15366.1| cystathionine beta-synthase [Pseudomonas aeruginosa UCBPP-PA14]
MTSDSRPAVLDLIGNTPLVRVTRFDTGPCTLFLKLESQNPGGSIKDRIGVAMIEAAERDG
RLRPGGTIVEATAGNTGLGLALVGRAKGYRVVLVVPDKMSTEKVLHLRAMGAEVHITRSD
VGKGHPEYYQDVAARLAQDIPGAFFADQFNNPANPLAHECGTGPELWAQTGHDLDAIVVG
VGSSGTLTGLTRFFQKVQPELEMVLADPEGSIMAEYSRSGTLGTPGSWAVEGIGEDFVPA
IADLSSVRHAYSISDEESFAMARELLRVEGIPGGSSTGTLLAAALRFCREQKEPKRVVSF
VCDTGTRYLSKIYNDQWMTDQGLLQRKHYGDLRDIIARRFEEGRVISVGPDDTLLTAFQR
MRLADVSQLPVLDDGKLVGVIDESDILLGVHADAPRFRDAVSSAMNAAPETLAPGASLAQ
LQAVLDRGLVAIVADASGFHGLITRFDLLNHLRRKLT
