# Supplementary material for: Phylogenomic Analysis of Marine Roseobacters
Source: PLoS One. 2010 Jul 15;5(7):e11604. doi: 10.1371/journal.pone.0011604 (PMC2904699; doi:10.1371/journal.pone.0011604)
Supplement: File S2 — Tree topologies with the extended data. The multi-documents have been combined into a single ZIP-formatted file. The trees should be considered unrooted. The tree topologies were calculated in PhyML as described in Methods. Numbers refer to bootstrap values. The tree topology (separate pdf) shows that Roseobacter bacteria form a monophyletic group and was deposited in a document named “high bootstrap”. The other organisms embedded within the Roseobacter clade, or Roseobacter bacteria embedded within other phyla are shown in red (deposited in a document named “inter-phylum”). Individual file name corresponds to gene family code listed in Table S1. The non Roseobacter organism taxonomic name is detailed in the amino acid fasta of the sequences (a document named “sequences”). (4.62 MB ZIP) [file pone.0011604.s008.zip › sequences/ort406.fasta]

>DSH Dshi|:2439747-2443412 delta-1-pyrroline-5-carboxylate dehydrogenase; TIGRFAM: delta-1-pyrroline-5-carboxylate dehydrogenase PFAM: aldehyde dehydrogenase; Proline dehydrogenase KEGG: mes:Meso_1325 delta-1-pyrroline-5-carboxylate dehydrogenase
MNRAFDISSQIDNPFRAQVRAHYTAEETALLKSLAARIKLSAHEREKAAAAGARYVTRVR
NETRPSMMEAFLAEYGLSTSEGVGLMCLAEALLRVPDADTIDDLIEDKVAPSNWGAHLGH
SSSSLVNASTWALMLTGKVLDEDPRGPARALRGLVKRLGEPVVRTAVGQSMKVLGRQFVL
GQTIEEGLKNARELEKKGFTYSYDMLGEAARTDADARRYHAAYAQAITAIARQATGDVRS
SPGISVKLSALHPRYEYTHRHSVMADLVPRAAALVKQAAQAGIGFNVDAEEQDRLDLSLD
VIEAMMSDPDLDGWDGFGVVVQAYGRRAGPVIETLYDMAERYDRKIMVRLVKGAYWDTEI
KLAQELGVERFPVFTRKNNTDVSYMACAQMLLDRRDRIYPQFATHNAHTCAAVLQMAGNA
RDCFEFQRLHGMGASLHQIVKETEGTRCRIYAPVGAHQDLLAYLVRRLLENGANSSFVNQ
IVDPDIPAEAISADPVSEMEKLGDQIPNPAIRQPSDLFAPDRRNSRGYRVNEPASILPLM
TAREAFAETTWHARPMLAGGRDPTGPTREVHSPADKTRLVGTVQEASAEDVACALDAAET
GFRDWSARPVSERADMLRKLADMYEDNIAELTAITTREAGKTVLDGIAEVREAVDFLRFY
ANEAERLEEEDPGRPRGIFVCISPWNFPLAIFTGQIAAALVMGNAVLAKPAEQTPIIAAR
AVQMMRDCGLPDAALQLLPGDGPMVGGPLTSDPRIAGVCFTGSTEVAMIIHKALAKNAGP
EAVLVAETGGLNAMIVDSTALHEQAVRDILISSFQSAGQRCSALRILYVQEDVHDKLMEM
LSGALDALVIGDSWNLDVDVSPVIDADAQSDILGYIDQHRKAGTLIKTLAAPDSGTYVTP
AIVKVGGIADMEREIFGPVLHVATFKANEIDQVVDAINARRYGLTFGLHTRIDDRVEQIV
ERIQVGNVYVNRNQIGAIVGSQPFGGEGLSGTGPKAGGPLYLTRFRKVGKSTSHPAPQGA
VLGKAALNTALSSLDARNWAARPDRVHILRMALSGSTGVVRRALSETAAFDMSPQTLPGP
TGESNRLSMVPRGTVLCLGPTPEIAMAQAVQALGAGCAVVIALPGSTPLSQPLSDAGAPV
VTLDGTVDCVTLTELTGIEVVAAAGASDWTRTLRVALSQRDGPIIPLIVDEIAPERYVLE
RHLCIDTTAAGGNAKLLAASS
>SUL EE36|:53498-56917 bifunctional PutA protein; COG0506 Proline dehydrogenase
MARDSSPILRHQIDAGTYTDQDNVLRELVRNAHLSPEERVKITQDAAQIVRDIRGHTSPG
IMEVFLAEYGLSTDEGVALMCLAEALLRVPDAETIDALIEDKIAPSDWGRHMGHSTSPLV
NASTWALMLTGRVLDDDQPGPVRHLRAAIKRLGEPVIRTAVSRAMKEMGRQFVLGENINA
AMERAKGMEKKGYTYSYDMLGEAARTESDAKRYHLSYSRAISAIATACVHKDSRKNPGIS
VKLSALHPRYEVAQEASVMRDLVPRLRALALLAKSAGMGLNVDAEEADRLGLSLDVIEKV
LSEPALSGWDGFGIVVQAYGPRAGVVIDALYDMAIRHDRKLMVRLVKGAYWDTEIKRAQV
KGVEGFPVFTQKAATDVSYIANARKLLNMTDRIYPQFATHNAHTVAAVLHMAEDKEKFEF
QRLHGMGETLHNIVMDKHGTHCRVYAPVGAHADLLAYLVRRLLENGANSSFVNQIVDEDV
APEVVAADPFDSLAESGLHIPTGPELYAPARVNSMGFDLMHTPTLDVIESARAPWKAHRW
AAVPLLNGEAKPKKSARLMNPAASGRSPGTVRNASEADVAKALDNAAVWDAPLEERREVL
LRAADMLESHYGEIFALLSREAGKGLPDCVAELREAVDFLRYYAQQATNTPPAGIFTCIS
PWNFPLAIFCGQVSAALAAGNAVLAKPAEQTPLIAFLAVTLLHDAGVPRHALQLLPGGGE
VGAALTSDKRINGVAFTGSTATALRIRSAMAEHCDPGAILIAETGGLNAMIVDSTALPEQ
AVQSVVESAFQSAGQRCSALRCLYIQEDIAEDVIEMLEGAMDALVMGNPWDISTDVGPVI
DETAQKGIAEHIETARAEGRIIAELTAPTIGTFIAPTMIRVNGIADLEREIFGPVLHIAT
FKATELDKVIDAINATGYGLTFGLHTRIDDRVQHVSERIEAGNIYVNRNQIGAIVGSQPF
GGEGLSGTGPKAGGPNYLPRFSAPDLKVVEDTWDSTQKDLPKLPGHSGAFLETITLPGPT
GESNRLSTLPRPALLCMGPGKDTAAEQARAVTALGGNAVELSGSIDATALTDGPAYGGVL
WWGDEATARKLEQALSERDGPIIPLLRGLPDTARVRAERHVCVDTTASGGNAQLLGAAG
>JAN Jann|:c3547922-3551329 delta-1-pyrroline-5-carboxylate dehydrogenase; 
MSDLSHFRQAIASAHLEDDALALDRLRSAHDIAPPVRKAASTRAARLVASIRAEDRGGLM
EVFLAEYGLSTAEGLALMRLAEALLRVPDDATVDALIEDKIVPAQWSGHRGKSKSGLVNA
STLALMLTGRVLSDEDGAGIAGTLKGAVKRLGEPVIRKATRRAMKEMGNQFVLGQTIAEA
MKRGRDRAAQGYTYSYDMLGEAAVTADEARIFYASYADSIAYLAKQATHDDIRQNPGISV
KLSALHPRYEEAQRDRVLSELVPRVLELAQAAKAARMGFNIDAEEADRLDLSLDVIEAVL
RDESLAGWDGFGVVVQAYGKRCAPVIDWLYALAEIHDRRIMVRLVKGAYWDTEIKRAQVA
GLPGFPVYTAKAATDVSYLCCARQLLDRTDRIYPQFATHNAHTVAATIEMAEDPLAFEFQ
RLHGMGEALHEQVRAANMTRCQIYAPVGAHRDLLAYLVRRLLENGANSSFVHKIMDEDTP
PEAVAEDPFLTLSHPATPVTLPGDLYAPERPNSHGIDLTDPASLAALDAARAPFREATWQ
AGCGMGETQEVRNPADPSDLVGYVTLSTAGDAQTAIETAQAWDAANRTDVLNRAADLYET
HAPELFALLAREAGKTLPDCEAELREAVDFLRYYAARIDDLTDPALGRVTCISPWNFPLA
IFTGQISAALAAGNAVLAKPAEATPLIAARAVALLHEAGVPKTALQLLPGEGGTVGAALT
SDPRIDGVAFTGSTATAQVIHRAMASNLAPSAPLIAETGGLNAMIVDSTALPEQAVKDVV
MSAFRSAGQRCSALRCLYVQKDIAPAFLKALYGAMDELSLGDAWPLANDIGPVIDARAQA
GIAAHIATARADGRILHEGTAPVLGTFIAPTAIRVTSIADMSEEIFGPVLHVATFKSSDL
DRVIDDINATGYGLTFGIHSRIDDRIADVTGRIMAGNLYVNRNQIGAIVGSQPFGGQGLS
GTGPKAGGPSYVPRFCRTPLGEGTPGTPADIEGAAHDLHVALPADRTLTTQDLPGPTGET
NRLTTHPRGRVLCLGPGSAAARDQASAATATGCAPVLAPDLPAAALTDLRAFDAVIYWGD
DAAARAYRKVLADRDGPILPLIMDADPKPRLILERHTCIDTTAAGGNAALLAAVA
>OAN OA307|:2781445-2784882 Proline dehydrogenase family; [C] COG4230 Delta 1-pyrroline-5-carboxylate dehydrogenase
MPKSAARKLRSQIDAAYLLDEHVALERLVKQANLTPQDRAAIAEQGADLVRRIRAASDPG
LMEVFLAEYGLSTDEGIALMCLAEALLRVPDADTIDALIEDKIAPSNWGTHLGKSASSLV
NASTWALMLTGRVLDDETPGITRHLRSAVKRLGEPIIRKAVGRAMREMGRQFVLGTDITS
AMKRAAGMEAKGFTYSYDMLGEAARTEKDAKQYHISYSRAIASIADACINDTVAENPGIS
VKLSALHPRYEEAQRDRVMAELVPRLRSLAMLAKSAGQGFNVDAEEADRLSLSLDVIEAV
VSDTALAGWDGFGVVVQAFGQRAGHVIDWLADLAARTDRKLMVRLVKGAYWDAEIKRAQV
LGIDGFPVFTAKPHTDVSYIANARKLLGLTDQLYPQFATHNAHTVAAILHLANDMGVSAK
SYEFQRLHGMGETLHKIVLKDNATNCRIYAPVGAHEDLLAYLVRRLLENGANSSFVNQIV
DEDVSPDVVAADPFDQVGVTPNLPKGQDLFTPHRANAKGWDITHRPTLVDIDKGRDPFHA
HRWTATPLSSSWHENSNSTASPMRNPAVPDDTVGQITFATPDDAKNAIAAATPWDLPAAD
RADVLRKVAVAFEDNAEELFAMLHREAGKTILDAVGEIREAVDFLYYYATEAETRNPTPR
GIWTCISPWNFPLAIFTGQVSAALAAGNAVLAKPAEQTGLIAHRAVQLMIEAGVPTDVLH
LLPGGGDIGAALTSDARINGVAFTGSTPTALKIRATMAENCDPGTPLIAETGGLNAMIVD
STALPEHAVRDILQSAFQSAGQRCSALRCLYVQEDVADKVIHMLKGAMNELRIGDPWHLT
TDVGPVIDETARAGIQDHIDAARLDGRVLHALIAPDAGTFIAPTAIRVNGIGDLTREIFG
PVLHIATYKSGDLDKIIADINATGYGLTFGLHTRIDDRVQQVVENIHAGNIYVNRNQIGA
VVGSQPFGGEGLSGTGPKAGGPLYMPRFAVMMEVQPIPSPEPVDLPGPTGESNRLSVHPR
GPIACLGPDARTQADAITALGGIPIIPDVGSQADAATVLGGVPVVPEGNLPADALLTLDC
AAVIWEGDDDTARAYERALARRTGAIVPLITGALVAGHVLHERHICIDTTAAGGNAALLA
EVGGT
>OBA |:3367318-3370902 proline dehydrogenase; COG0506 Proline dehydrogenase
MPTETRSTLRSEMRAATLGPEPVALDRLIETARLSGDDRAAISERAAGLIRNVRASSEPG
MMESFLAEYGLSTKEGVALMCLAEALLRVPDAETIDDLIQDKIAPHDWGAHVGDSGSLMV
NASTWALMLTGRVLDDEEDDGVVGALRGMVRRLGEPVIRTAVGRAMREMGAQFVLGRDIR
EAMKNAREREKQGYTYSYDMLGEAARTDADAMRYHGAYAQAIAAIAAKADGPDVRSNPGI
SVKLSALHPRYEVAHRDEMLPELVARTLQLARAARDAGIGFNIDAEEQDRLDLSLDVIEA
VLSDESLAGWDGFGVVVQAYGPRAAHVIDWLRDLALALDRRIMVRLVKGAYWDTEIKLAQ
VEGLDGFPVFTRKANTDVSYISCAKKLLEYRDRIYPQFATHNAHTVAAILHMAGNDRDSF
EFQRLHGMGEALHHSVLTDETTRCRIYAPVGAHRDLLAYLVRRLLENGANSSFVHQIVDE
NVAPETIARDPFDQCDPTPNPAITHPFAIFGRDRKNAKGWDLSDPLDLAEIEAGRGRFAA
PHQWEAGAGSAPREIRNPALPNDVVGRVYEASAKDVTAAIDAATAAQPGWAATPVAERAE
ILRRIADLYEENAEQVFALCTREAGKTLADGVAEVREAVDFLRYYANQAPRAERDSAARG
VIACISPWNFPLAIFTGQIAAALVTGNAVIAKPAEQTPLVAGLATRLMHEAGIPRDVLHL
LPGDGPSVGAPLTADPRIAGVCFTGSTDVAQIINRQLAETAPDAMLIAETGGLNAMIVDS
TALPEQAIRDILASSFQSAGQRCSALRVLYVQRDVEERVLGMLYGAMDALRMGDPWYLST
DVGPVIDEEAREGITAYCDEMEAKGRLLKRLDHAGEGLHVPPHVFRVSGIGEMQREIFGP
VLHVARFDAEELDSVIAEVNAKGYGLTFGLHTRIDIRVQQVVDRLRVGNLYVNRNQIGAI
VGSQPFGGEGLSGTGPKAGGPNYLPRFRKRAAGGITVSDAPKVEETVLDKALADLDAQHW
HRRPDRVSALRSALRGAAGDAMSAAAALDMGPIDLPGPTGESNRLTLFPRGTVLCLGPDP
ELLLDQTVQALAAGNAVLAVAPEARKALAPLTGAGAPLHVIDGQVDPAMLGSLAMDAVAS
ADAAACRKPLAERDGPILPLITERIAPSAYTLERAVCVDTTAAGGNASLLAQAG
>OIN |:87512-90928 bifunctional proline dehydrogenase/pyrroline-5-carboxylate dehydrogenase; COG0506 Proline dehydrogenase
MALDHAPALRQTIDARTYADPDAMLTELKAQADLSAEDRAQITADAAGLVRGIRDTSAPG
MMEVFLAEYGLSTDEGVALMCLAEALLRVPDADTIDALIEDKIAPSDWGRHMGHSTSSLV
NASTWALMLTGRVLDDDQPGPVRHLRAAIKRLGEPVIRTAVSRAMREMGRQFVLGEDIHA
AMKRAKGMEKKGFTYSYDMLGEAARTEADAKRYHLSYSRAISAIADACTHDDIRKNPGIS
VKLSALHPRYELAQEAAVMRDLVPRLRALALLAKSAGMGLNIDAEEADRLALSLEVIDTV
MGEPALAGWDGFGVVVQAYGPRAGTVIDTLYDIATRHDRRIMVRLVKGAYWDTEIKRAQV
EGIDGFPVFTRKAATDVSYIANARKLLNMTDRIYPQFATHNAHTVAAVLHMADDPEAYEF
QRLHGMGETLHDIVMQKHGTRCRIYAPVGAHRDLLAYLVRRLLENGANSSFVNQIVDENV
PPEVVAADPFDQLQDSAPTIPRGPEVFQPQRANAKGFDLAHSPTLAAIEKARAPFADATW
TAAPILAGDANPEAEETVSNPTGGTSPGTVQPASDADVATALDNAAAWDAPLDTRRACLL
RAADMFEERYGEIFAILAREAGKGLPDCVAELREAVDFLRYYAGQATNTPPSGIFTCISP
WNFPLAIFCGQVTAALAAGNAVLAKPAEQTPLIAKLAVEVLHEAGVPRSALQLLTGGGKV
GAALTGDARINGVAFTGSTATALRIRANMAEHCAPGTPLIAETGGLNAMIVDSTALPEQA
VQAIVESAFQSAGQRCSAVRCLYVQEDIAEDLIRMLTGAMQALNMGDPWHLSTDVGPVID
DTARKGIVEHIEAARTEGRVIADLKAPEGGTFVGPAILRVNSIADMKREIFGPVLHVATF
KSHELDAVIDAINATGYGLTFGLHTRIDDRVQHVSERIEAGNIYVNRNQIGAIVGSQPFG
GEGLSGTGPKAGGPNYLPRFSAPDHQDAAGTWDSAETKLPALPAHQPIVLETQSMPGPTG
ESNRLSTLPRPALLCMGPGAETAAAQAKAVRALGGVAVEATGQIDPEALTTGPAYGGVLW
WGDDDEARKIDQALAARDGAIIPLLRGLPNTARVRAERHVCVDTTASGGNAQLLGMMA
>RHB RB2654|:3545397-3548813 Bifunctional putA protein; Proline dehydrogenase /Delta-1-pyrroline-5-carboxylate dehydrogenase; COG0506 Proline dehydrogenase
MRDTLMTPFDDTAKFAPEADLIPDLIVDARLSTKDRAAIHSRAVALVRQIREGEKPGIME
QFLGEYGLSTEEGVALMCLAEALLRVPDPDTIDALIEDKIAPSDWGRHMGQAASPLVNAS
TWALMLTGRVLDDHQPGIAGTLRGMVRRLGEPVIRVAVGQAMREMGRQFVLGETIEDAIK
RAKKQEDKGYTYSYDMLGEAARTARDARRYHEAYSHAIERMGHVARDKPVAESPGISIKL
SALHPRYEVAQEDRVMRELVPIVTDLARQAAEANIGLNIDAEEQDRLALSLKVIAAVLSN
PALHGWNGFGVVVQAYGKRAGAVIDWLHATAEALDRKIMVRLVKGAYWDTEMKHAQVEGH
PGFPLFTTKPATDVSYLANARKLIGYADRLYPQFATHNAHTVAAILHMAEGVDYEFQRLH
GMGEGLHDIVMRENGTRCRIYAPVGAHRDLLAYLVRRLLENGANSSFVNQIVDEDVPPET
IAADPITQVSEVKRAEVLAKPSAIFGAGRLNSQGYDLSDAATLARIYEVREIEMPGAKPI
LSDRLGTGTDRQIVNPATGEGIATVTDADADSVERALAGAAPWEATAAERAAILRRAADL
YEDALGPLFAALHREAGKTIPDAVGELREAVDFLRYYANEGEKLTAGPRGVIAAISPWNF
PLAIFTGQIAAALAAGNAVIAKPAEQTPLVAAMAVRLMHEAGVPRSALQYVPGDGATVGA
TLTSDARVDGVVFTGSTETARVIQGAMAEHLAPGAPLIAETGGLNAMIVDSTALPEQAVR
DIVASSFQSAGQRCSALRCLYVQEDVAPTLIEMLKGAMDELALGDPWHLSTDVGPVIDAD
AKAGIEAYVEAHTARVLHRVAAPETGTFVAPTLIEVGGIADLEREVFGPVLHVATFRAED
IDRVIDDINARGFGLTFGLHTRIDGRVENLSRRIRVGNAYVNRNQIGAIVGSQPFGGEGL
SGTGPKAGGPNYVARFTASPTPMADQTWEIIAETPAVKRALSDHRDQVVSEELLPGPTGE
LNRLTHWTRPPILCLGPGTRAAEAQAQAVRALGGEAVVPEGELTPEALVTLDGFSGAIWW
GEADTARIYAKALAARKGAIVPLITGHPDRAHVCHERHLCVDTTAAGGNADLLAKSAG
>RCC RCCS2|:855842-859315 bifunctional PutA protein; COG0506 Proline dehydrogenase
MPRDHSSDLRHQIDRSMYMDEATTVAALVDAAKLTDADRARISERAADLVTQIRNSADPG
LMEVFLAEYGLSTDEGIALMCLAEALLRVPDAETMDELIEDKIAPSDWGKHLGHSASSLV
NASTWALMLTGRVLDDEQPGLTRHLRSAVKRLGEPVIRTAVARAMREMGRQFVLGEDIGK
AMKRAEGMQAKGFTYSYDMLGEAARTDADAKGYHLAYSRAISAIAEHCTHSSVAENPGIS
VKLSALHPRYEVAQEVRVMEELVPRVRALALLAKSAGMGFNIDAEEADRLSLSLDVIGAV
LSEPALAGWDGFGIVVQAYGQRAPLVIDCLHDMAVRLDRKIMVRLVKGAYWDAEIKRTQV
EGIDGFPVFTAKQHTDISYISNARKLLGMTDRIYPQFATHNAHTVAAVLDIAEQMGCGVD
DFEFQRLHGMGETLHTIVLQAQKTRCRIYAPVGAHEDLLAYLVRRLLENGANSSFVNQIV
DEDVPPQVVAACPFDAIGQGPVLQTGPDLFQPERVNSRGWDLTHAPTLATIAEGRAPYQK
ASFVGHPLTSENHTYPRKTLQDARAVTNPAIPGDTVGAVQNASQQDIAAALDTAIPWAAD
VKTRAAALDAAADAYEAHADELFAILTREAGKGLPDAVAELREAVDFLRYYAAQAKADQT
ARGIWTCISPWNFPLAIFTGQIAAALAAGNAVLAKPAEQTPLIATRAVALLHKAGVPTRA
LQLLPGGGNVGAALTADPCINGVAFTGSTATALKIRSNMAAHCAPGTPLIAETGGLNAMI
VDSTALPEHAVRDIVNGAFRSAGQRCSALRCLYVQEDIADNLLTMLKGAMDEMHVGDPWH
LSTDVGPVIDAAAHQGIADHIETAKTEGRIIHQIAAPSAGHFIPPTAIRVAGIDEMTKEI
FGPVLHVATFKAAALDDVIETINATGYGLTFGLHTRIDDRVQTIVEKVQAGNIYVNRDQI
GAVVGSQPFGGEGLSGTGPKAGGPYYLPRFTAQSAPITDGFWAGAADIRSIKTRMAQADK
PAPATPTDLPGPTGESNRHSTHPRGAILCMGPGAKAAQDQTGMVKALGGIAVSTEGDLTP
GDLTDIAALGGVIWWGDEKTGRAIEQALSERKGPITALITGMPDAAHVLHERHVCIDTTA
AGGNAALLAEVAGPALT
>RDE RD1|:c2392900-2396319 bifunctional proline dehydrogenase/pyrroline-5-carboxylate dehydrogenase; proline utilization protein A; multifunctional protein that functions in proline catabolism in the first two enzymatic steps resulting in the conversion of proline to glutamate; in Escherichia coli this protein self regulates transcription via a DNA-bindin
MISALRQSVDEKTYADPDEIILEMISQTALTKTDRAQISAAAARLVDDIRNTTSPGLMEV
FLAEYGLSTDEGVALMCLAEALLRVPDPETIDALIEDKIAPSDWGRHLGHSASSLVNAST
WALMLTGRVLDDSHPGPVRQLRAALKRLGEPVIRTAVSRAMKEMGRQFVLGENINAAMER
AAGMEKKGFTYSYDMLGEAARTEADAKRYHLSYSRAISAIATACTDDDIRKNPGISVKLS
ALHPRYEVAQQEAVMSDLVPRLRALALLAKSAGMGLNVDAEEADRLGLSLDVIDCVMGEP
ALRGWDGFGIVVQAFGPRAGIVIDTLYEMAKRHDRKIMVRLVKGAYWDTEIKRAQVEGVE
GFPVFTQKAQTDVSYICNARKLLGMTDRIYPQFATHNAHTVAAILHMADDPQAYEFQRLH
GMGETLHTLVLQQNKTRCRIYAPVGAHRDLLAYLVRRLLENGANSSFVNQIVDEDVPAEV
VAADPFEKVITEPVAQIPSGPDLFAPERCNSRGFDLTHSQTLEALFEARDGFAKSAWQAA
PLLVSGETANDAPTEAVLNPADPSDRVGSVVWATAADVEAAFATATPWAAPPTERRRVLL
QAADLLEADHAQLFTLLTREAGKNLPDCVAELREAVDFLRFYASQATDAPCAGIFTCISP
WNFPLAIFLGQISAALAAGNAVLAKPAQQTPLIAHRAITLMYEAGVPRSALQLLPGAGDI
GALVTSDARIGGVAFTGSTATALRIRSAMAENCRPGTPLIAETGGLNAMIVDSTALPEQA
VQAIIESAFQSAGQRCSALRCLYVQEDIAPEFTKMLLGAMQCLTVADPWHLSTDVGPVID
AAARDGIAQHIAQARAEGRVIAETTAPATGTFIAPTLISVPGIAALEREIFGPVLHLATF
KAHQLDAVIDDINATGYGLTFGLHTRIDDRVQHVCERIAAGNVYINRNQIGAIVGSQPFG
GEGLSGTGPKAGGPHYLTRFLQADRKEVSEQWSQPQATLAPLTMDAPVTPHSSLSLPGPT
GESNRLSTLPRPALLCMGPGAQAAKEQARLVRALGGVALEAQGKIDPAALRDGPEYGGVL
WWGDAATGRAIEVAFAARQGPIIPLIPGAPDVARVLAERHVCVDTTASGGNAALLGAAA
>PGA RGBS107|:c3695937-3699413 delta-1-pyrroline-5-carboxylate dehydrogenase; COG0506 Proline dehydrogenase
MTAPQSKTTPEMPSAPTPEYSDALRYRIDAGTYVDQAQMRDQLFALANLDATDRSTISAN
AAALVRDIRGHSSPGLMEVFLAEYGLSTDEGVALMCLAEALLRVPDADTIDALIEDKIAP
SEWGKHLGKSTSSLVNASTWALMLTGKVLDEKRSPVSALRGAMKRLGEPVIRTAVSRAMK
EMGRQFVLGETIEGAMKRAAGMEAKGYTYSYDMLGEAARTEADAARYHLAYSRAISAIAA
ACNSADIRQNPGISVKLSALHPRYELAQETSVKEQLVPRLQALALLAKAAGMGLNVDAEE
ADRLSLSLEVIEEVISDPALAGWDGFGVVVQAYGPRTGAALDALYDMANRYDRRLMVRLV
KGAYWDTEVKRAQVEGVDGFPVFTHKSLTDVSYIANARKLLSITDRIYPQFATHNAHTVS
AILHMAKDTDKGAYEFQRLHGMGETLHNMVLEQNQTHCRIYAPVGAHRDLLAYLVRRLLE
NGANSSFVNQIVDENVPPELVAADPFAQVEDLTANLRKGPDLFQPERPNSIGFDLGHAPT
LAAIDAARAPWKSHSWAAEPLLAKAPETATTTDEPVRNPADLTTVGRVQTAGQAEIETAL
SAATPWNASAETRAEVLNRAADLYEANYGELFALLTREAGKTLPDCVAELREAVDFLRYY
AARISAEPPVGVFTCISPWNFPLAIFSGQIAAALAVGNAVLAKPAEQTPLIAHRAISLLH
EAGVPRSALQLLPGAGAVGGALTSDARVGGVAFTGSTATALKIRAAMAEHLRPGAPLIAE
TGGLNAMIVDSTALPEQAVQSIIESAFQSAGQRCSALRCLYLQEDIADNVLKMLKGAMDA
LHLGDPWNLSTDSGPVIDETARAGILAHIDAARAEGRVLKEMTAPQGGTFVAPTLIEITG
IQALEQEIFGPVLHVVRFKSQDLDQIIRDINATGYGLTFGLHTRIDDRVQYICDRIHAGN
LYVNRNQIGAIVGSQPFGGEGLSGTGPKAGGPFYMMRFCAPDRQKSVDSWPSDAPAMTML
PAPTGQPMQEITTSLPGPTGESNRLSQLARPPLLCLGPGPQAVVAQARAVHALGGTAIEA
TGPLDMRQLLTMEGTSGVIWWGDETTAREIESWLARRNGPILPLIPGLPDKARVQAERHV
CVDTTAAGGNAALLGGMG
>RLO RLO149|:3962432-3965851 bifunctional PutA protein; COG0506 Proline dehydrogenase
MISALRHSVDERTYADPDSIIQQMIKDAALSKSDREHISGCAAKLVHDIRNTTSPGLMEV
FLAEYGLSTDEGVALMCLAEALLRVPDPETIDALIEDKIAPSDWGRHLGHSASSLVNAST
WALMLTGRVLDDSHPGPVRQLRAALKRLGEPVIRTAVSRAMKEMGRQFVLGENINAAMER
AAGMEKKGFTYSYDMLGEAARTEADAKRYHLSYSRAISAIATACTEDDIRKNPGISVKLS
ALHPRYEVAQQEAVMSDLVPRLRALALLAKSAGMGLNIDAEEADRLGLSLDVIDCVMADP
ALRGWDGFGIVVQAFGPRAGSVIETLYEMAERHDRKIMVRLVKGAYWDTEIKRAQVEGVE
GFPVFTQKAQTDVSYICNARKLLGMTDRIYPQFATHNAHTVAAILHMADDPQAYEFQRLH
GMGETLHTLVLQQNKTRCRIYAPVGAHRDLLAYLVRRLLENGANSSFVNQIVDEDVPAEV
VAADPFEKVLTDPATQIPTGPELFALERVNARGFDLTHSQTLEALFDARDAFAKHQWQAT
PLLSASTAADDAPRAVITNPADPSDRVGAVVWATPGDVENAFSNATPWAAPDTERCRILL
HAADLLEADYAQLFTLLTREAGKSLPDCVAELREAVDFLRYYANRATDTPPAGIFTCISP
WNFPLAIFLGQISAALAAGNAVLAKPAQQTPLIAHRAISLMYEAGVPRGAVQLLPGAGDI
GALVTCDARVGGVAFTGSTATALRIRSAMAENCRPGTPLIAETGGLNAMIVDSTALPEQA
VQAIVESAFQSAGQRCSALRCLYVQEDIAPEFTKMLVGAMQCLSVADPWHLSTDVGPVID
QAARDGIAQHIAQARAEGRVIAETTAPTTGTFIAPTLISVPGIAALEREIFGPVLHLATF
KAHQLDAVIDDINATGYGLTFGLHTRIDDRVQHVCERIAAGNVYINRNQIGAIVGSQPFG
GEGLSGTGPKAGGPHYMTRFSQPDRQQVTAQWPKPQETLAPLAPPPLDAPRSSLSLPGPT
GESNRLSTLPRQALLCMGPGTEASREQARLVRAFGGIAIEAQGQIAPAALSHGPEYGGVL
WWGDAATGRAIEVALAARTGPIIPLIPGAPDVARVLAERHVCVDTTASGGNAALLGAAA
>ROS ROS217|:736891-740322 bifunctional PutA protein; COG0506 Proline dehydrogenase
MPYDTDIRRAIDLATYADEAETLARLKAAAALSDADRARICARGAGLVRDIRGQSSPGLM
EVFLAEYGLSTDEGIALMCLAEALLRVPDADTIDALIEDKIAPSDWGRHMGHSTSPLVNA
STWALMLTGKVLKDEKPGPVGHLRSAIKRLGEPVIRTAVGRAMKEMGRQFVLGETIQGAM
DRAAGMEKKGYSYSYDMLGEAARTDGDATRYHLSYSRAITAIATACTNPDIRSNPGISVK
LSALHPRYEVAQREQVMAVLVPRLRSLALLAKSAKMGLNIDAEEADRLSLSLDVIETVLE
EPALAGWDGFGVVVQAYGQRASHVIDFLYDLATRLDRKIMVRLVKGAYWDTEIKRAQVAG
IDGFPVFTSKPATDVSYIANARKLLSMTDRIYPQFATHNAHTAAAILDMASDKSTFEFQR
LHGMGEALHDIILKAEGTRCRIYAPVGAHRDLLAYLVRRLLENGANSSFVNQIVDEEVSP
EDVARDPFTAVNDPQPHLPKGPDLFQPERPNSRGFDLRHQPTLDTIEAARVPYAQHRWEA
TPLIAGTPAPHAPDAVENPADPADTPGSVAWASKDDIEAALAAATPWSAQAKERGVILNR
VADLYEQNYGEIFAILSREAGKSIPDAVAELREAVDFLRYYAANAPEGTPIGTFTCISPW
NFPLAIFTGQIAAALAAGNAVLSKPAEQTPLIAHLAVGLMHKAGVPATALQLLPGAGDVG
AALTSDARVGGVAFTGSTETALKIRAAMAKNLRPGAPLIAETGGMNAMIVDSTALPEQAV
QAIVESAFQSAGQRCSALRCLYVQDDIAPHFLEMLTGAMDALTVGNPWHLATDCGPVIDE
EARAGIAAHIQTARAEGRLLHELKTPNAGTYIAPTLIKIGGIGDIEREIFGPVLHVATFK
SGDLDRVISAINATGYGLTFGLMTRIDDRVQHVTEAVHAGNIYVNRNQIGAIVGSQPFGG
EGMSGTGPKAGGPHYLTRFTAHPAPEQGEKWTEAMSANAAQKALDAANAAARAPRAALVL
PGPTGESNRLTSHVRPALLCMGPGADLAAAQARSVEALGGVAVIATGRVDPEALVTMGGL
SGVLWWGCESEARSYAGAMARRAGPILPLITGLPDTGHALHERHVCVDTTAAGGNAALLS
GMS
>RGR RR11|:1361080-1364529 Proline dehydrogenase family; [C] COG1012 NAD-dependent aldehyde dehydrogenases
MLSAEADQAPTTLPLRLQIDAGTYADQAQMRDQLFALADLSDADRKTISANAAALVRDIR
GHSSPGLMEVFLAEYGLSTDEGVALMCLAEALLRVPDADTIDALIEDKIAPSDWGKHLGK
STSSLVNASTWALMLTGKVLDEDRSPVSALRGAIKRLGEPVIRTAVSRAMKEMGRQFVLG
ETIESAMKRASAMEAKGYTYSYDMLGEAARTEADAARYHLAYSRAISAIAVACNSDDIRQ
NPGISVKLSALHPRYELAQETSVRNELVPRLQALALLAKAAGMGLNVDAEEADRLSLSLE
VIEEVISDPALAGWDGFGIVVQAYGPRTGAALDALYDMADRYDRRLMVRLVKGAYWDTEV
KRAQVEGVDGFPVYTNKALTDVSYIANARKLLQMTDRIYPQFATHNAHTVSAILHMARDA
NKGDYEFQRLHGMGETLHQMVLEQNQTNCRIYAPVGAHRDLLAYLVRRLLENGANSSFVN
QIVDENVPPEVVAADPFTKVDDLSNTLRKGPDLFQPERTNSKGFDLGHAPTLAAIDTARA
PYAAHQWAAAPLIASPLSAAGGAEHPVTNPANLTQVGTVRLPSDADLDSALAAATPWQAS
ATERADVLNRAADLYEENYGELFALLAREAGKTLPDCVAELREAVDFLRYYAARIPAEDP
VGVFTCISPWNFPLAIFSGQIAAALAVGNAVLAKPAEQTPLIAYRAVSLLHEAGVPVSAL
QLLPGGGEVGAALTSDPRVGGVAFTGSTATALKIRASMADNLRPGAPLIAETGGLNAMIV
DSTALPEQAVQSIIESAFQSAGQRCSALRCLYLQDDIADTVLKMLKGAMDALNLGDPWHL
TTDSGPVIDDTARAGILAHIDTARAEGRVLKEMQAPQGGTFVAPTLISVPGISALKQEIF
GPVLHVARFKSQELDKVIDDINATGYGLTFGLHTRIDDRVQYICDRIHAGNLYVNRNQIG
AIVGSQPFGGEGLSGTGPKAGGPLYLSRFCAPDRQRVDSNWAEGASEMSSLPAPSGQPMV
QTSQSLPGPTGESNRLSQSARPPVLCLGPGETTAQAQARAVQDHGGTAIIATGPVPAELL
QTADGFSGVIWWGSDADARSIEQALAQRDGPILPLIPGLPDVARVQAERHVCVDTTAAGG
NAALLGGMS
>LVE SKA53|:c3044908-3048411 bifunctional PutA protein; COG0506 Proline dehydrogenase
MMGHLVKDSTMPRDTALTLRDAIDAAIYSDETAAVASLVKTAALSNTDRARICDRAATLV
TQIRTSADPGLMEVFLAEYGLSTDEGIALMCLAEALLRVPDADTMDDLIEDKIAPSDWGK
HLGHSASSLVNASTWALMLTGRVLDDEKPGITRHLRSAVKRLGEPVIRTAVGRAMREMGR
QFVLGETIQKAMKRAGGMQAKGFTYSYDMLGEAARTEADAKYYHLAYSRAISAIADHCVH
GSVAENPGISIKLSALHPRYEVAQQARVMEELVPRVRALALLAKSAGMGFNIDAEEADRL
ALSLDVIGAVLADPALAKWDGFGVVVQAYGQRAPLMIDQLYQMAHDLDRKIMVRLVKGAY
WDAEIKRAQVQGIDGFPVFTAKQHTDISYIATARKLLGLTDRIYPQFATHNAHTVAAVLD
MAAQMGRDKNQFEFQRLHGMGETLHSIVLNAEQTRCRIYAPVGAHEDLLAYLVRRLLENG
ANSSFVNQIVDDTVPASVVAACPFDAAGLRPDLPTGPELFAPARINSKGWDLTHQPTLDT
IDKARAPLQNASFTAGPLTSLEPKYPRRRQESSFPVINPAQPDDIVGQVTPATPDDVADA
LAGAAIWTADYTTRAAVLRKAADALEKDADTLFALLAREAGKTLPDAVAELREAVDFLRY
YATQATADMQARGLWTCISPWNFPLAIFLGQVSAALAAGNAVIAKPAEQTPLLAFRAVQI
LHDAGVPVAALQLLPGGGDVGAALTADARINGVAFTGSTATALKIRASMATHCAPGTPLI
AETGGLNAMIVDSTALPEHAVRDIVNGAFRSAGQRCSALRCLYVQSDIADKLMTMLKGAM
DELTVGDPWHLSTDLGPVIDAAAHETIAEHIAQARSDGRILHQISAPATGHFIAPTVIRV
QGIAQMTREIFGPVLHVATFEARDLDRVIDDINAMGYGLTFGLHTRIDDRVQTVVERIEA
GNIYVNRDQIGAVVGSQPFGGEGLSGTGPKAGGPHYLPRFVAPEPAQTSGKWDTTADLAA
LQKQLAGAPMPASPAPTDLPGPTGESNRHGLHPRGAILCMGPGPEAAAAQIAAIAALGGV
GISAGGDLPAAALTTLAPLAAVIWWGDTATARALETALSARDGKIIALITGQPDRAHACH
ERHVCIDTTAAGGNAALLAEVGGPART
>SPO DSS3|:3208560-3211964 bifunctional PutA protein; identified by similarity to SP:P10503; match to protein family HMM PF00171; match to protein family HMM PF01619; match to protein family HMM TIGR01238
MTHALRTHIDSQTYADQSALLDQLVAQAALSEVDRAAICAAAAGLVRDIRSSTAPGLMEV
FLAEYGLSTDEGIALMCLAEALLRVPDADTIDALIEDKIAPSDWGKHLGHSSSSLVNAST
WALMLTGKVLDERKASPVGALRGAIKRLGEPVIRTAVSRAMKEMGRQFVLGETIQSAMKR
ASGMEAKGYTYSYDMLGEAARTEADAARYHLSYSRAIAAIAEACTHGDIRANPGISVKLS
ALHPRYELAQDARVMDELVPRLRALALLAKAAGMGLNVDAEEADRLSLSLQVIEAVMAEP
ALKGWDGFGIVVQAYGPRAGLVIDTLYEMAQRHDRKLMVRLVKGAYWDTEVKRAQVEGVD
GFPVFTQKSATDVSYIANARKLLSMTDRIYPQFATHNAHTVAAILHMAKDGQPYEFQRLH
GMGETLHNLVLTANKTRCRIYAPVGAHRDLLAYLVRRLLENGANSSFVNQIVDENVPPEV
VAADPFETVKAPAKPLKRGPELFAPERPNSMGFDLGHQPTLDAIDAARDPFRSHRWQAGP
LLAEEASPEAEEAVVNPADPHDVPGSVAPASAADAELSLARAQPWQAPAAERAAVLNRAA
DLYEAHYGELFALLHREAGKTLPDAVAELREAVDFLRYYAANIPDAASAGIFTCISPWNF
PLAIFSGQIAAALATGNAVLAKPAPQTPLIAHRAVQLLHEAGVPRDALQLLPGGPAVGAA
LTSDPRVSGVAFTGSTATAQKIRAAMAANMRPGTPLIAETGGLNAMIVDSTALPEQAVQA
VIESAFQSAGQRCSALRCLYLQEDIAEDVLTMLKGAMDALNLGNPWALSTDSGPVIDEAA
RKIITDHVAGARAEGRVLKELALPPEGTFVAPTLIKVAGIGALEREIFGPVLHVATFRSN
ELDQVIAAINATGYGLTFGLQTRIDDRVQHVTEAVHAGNIYVNRNQIGAIVGSQPFGGEG
LSGTGPKAGGPNYMARFCAPDRQQAAADWAAPMATLPRATGTPAPVRVQSLPGPTGESNR
LSEMARPPLLCLGPTAATVATQAQAVEALGGTAIRATGALAAEALETVEGISGVIWWGDE
ETARAYELALSRRSGPILPLIPGLPDGARVLAERHVCVDTTAAGGNAALLGGMG
>SSE SSE37|:2869340-2872795 fused DNA-binding transcriptional regulator/proline dehydrogenase/pyrroline-5-carboxylate dehydrogenase; COG0506 Proline dehydrogenase
MNHSDLRTRIDTLTYASENSVLETLRERADLSAADRTAISRDAAKLVRDIRSSTRPGLME
VFLAEYGLSTEEGVALMCLAEALLRVPDAETVDALIEDKIAPSDWSKHMGHSTSPLVNAS
TWALALTGKVLDDEMHPGPVGHLRNAIRRLGEPVIRTAVGRAMKEMGSQFVLGETIEAAM
KRGSKMEAKGYTYSYDMLGEAARTEKDASRYHLAYSKAISAISNAATHGDIRKNPGISVK
LSALHPRYDELQADTALNVLVSRLTALCGLAKSAGIGLNIDAEEADRLSLSLDVIEQTLG
QPALKGWDGFGVVVQAYGQRAGAVIDWLHGLAERLDRKIMIRLVKGAYWDSEIKKAQVMG
LDAFPVFTSKAATDVSYIANARRLLGYTDRIYPQFATHNAHTAAAILHMANGMKVPKEAF
EFQRLHGMGETLHALVKEQNGTGCRIYAPVGAHRDLLAYLVRRLLENGANSSFVNQIVDE
DVPPETVAADPFEAVQTNTLPTGRDLFPGRDNSKGFDLRHRPTMARIDAARDAFARHRWK
GAPLVACDAAAGPREERVNPAIPSDIVGSVTWATAEQATAAAAAAQPWDASAAERARILN
AAADLYEDHFGELFALLHREAGKTLLDAVAELREAVDFLRYYATQAEGGVPRGTFACISP
WNFPLAIFTGQLSAALAAGNAVLAKPAEQTPLIAWRATQLLHEAGVPATALQLLPGAGDV
GAALTSCPDVDGVAFTGSTETAQAIHRAMAENLAPGAPLIAETGGLNAMIVDSTALPEQA
VAAIVESAFQSAGQRCSALRCLYVQEDIAEDFLKMLTGAMDVLVMDNPWNPATDAGPVID
EEAAEGIRAYVAKARKEGRVIKELHAPAPGHFVAPALLRVPGIKAMEREIFGPVLHVATF
GSEELDRVIADINATGYGLTFGLMTRIDDRVQHVTEAVHAGNIYVNRNQIGAIVGSQPFG
GEGLSGTGPKAGGPHYLSRFRAQPADEPAETQETKAPGSALPATEAGLAQSLVRAAAEAN
PVPHRTVLPGPTGEANQLTCLPRPPVLCLGPGHKAADAQAQAVRALGGIAYPVTGKVAPE
LLASLDGFSGAVWWGDETTARAFRRALAARKGPILPLITGMPDAAHALTERHVCVDTTAA
GGNTALLAGHA
>SIL TM1040|:1789603-1793010 delta-1-pyrroline-5-carboxylate dehydrogenase / L-proline dehydrogenase; 
MTRDMRLRDRIDAGTYLDQANMRDALVALAALSEADRSAICASATQLVKDIRGHSSPGLM
EVFLAEYGLSTDEGVALMCLAEALLRVPDADTIDALIEDKIAPSDWGKHMGKSTSSLVNA
STWALMLTGKVLDEEKSPVGALRGAIKRLGEPVIRTAVGRAMKEMGRQFVLGETIESAMK
RASNMEAKGYTYSYDMLGEAARTEADASRYHLAYSRAISAIASACTSTDIRENPGISVKL
SALHPRYEIAKEESVMQQLVPRLKALALLAKAAKMGLNIDAEEADRLSLSLEVIEEVISD
PALKGWDGFGVVVQAYGPRTGLAIDALYEMAEKYDRRFMVRLVKGAYWDTEIKRAQVEGM
DGFPVFTSKALTDVSYIANARKLLSRTDRIYPQFATHNAHTVSAILHMAEEGQAYEFQRL
HGMGETLHQMVMDQNKTRCRIYAPVGAHRDLLAYLVRRLLENGANSSFVNQIVDEDVPPQ
VVAADPFQEVDDLTTDIPTGPNLFQPERINSKGFDLRHAPTLAAIEKARAPFREATWDAV
PLIAGEAQPEARVAVTNPSDLSEIGSVSQSSAEDVELALASANTWDAPAEERAAALNKAA
DLYEAHYGELFALLAREAGKTQMDAVAELREAVDFLRYYASRIPDAAPAGIFTCISPWNF
PLAIFTGQVSAALATGNAVLAKPADQTPLVAFRAVELLHEAGVPRDVLQFLPGRGSKVGA
AITGDARINGVAFTGSTATAMRIRSAMAEHCAPGTPLIAETGGLNAMIVDSTALPEQAVQ
AVVESAFQSAGQRCSALRCLYLQEDVAEDVLTMLKGAMELLDLDDPWHLATDSGPVIDEG
SRAKILAHIDEARAEGRVLKEMQAPQSGTFVAPTMISINGISDLKEEIFGPVLHVATFKS
RELDAVIDAINATGYGLTFGLQTRIDDRVQHVCDRIHAGNIYVNRNQIGAIVGSQPFGGE
GLSGTGPKAGGPNYLARFCAPDRRQVDAAWKDTMGEIPAARGQAGHPETTSLPGPTGESN
RLTVSARPPLLCAGPGAEAVSEQAKLVASLGGIAIEADGMVDLHRLAHMDGISGVLWWGD
ADTGREIEQSLAKREGPIVPLIPGAPDRARVLAERHVCVDTTAAGGNAALLGGNA
>Burkholderia multivorans CGD2M] >gi|221208769|ref|ZP_03581768.1| proline dehydrogenase/delta-1-pyrroline-5-carboxylate dehydrogenase [Burkholderia multivorans CGD2] >gi|221171401|gb|EEE03849.1| proline dehydrogenase/delta-1-pyrroline-5-carboxylate dehydrogenase [Burkholderia multivorans CGD2] >gi|221177964|gb|EEE10376.1| proline dehydrogenase/delta-1-pyrroline-5-carboxylate dehydrogenase [Burkholderia multivorans CGD2M]
MASTTLGVKVDDLLRSRLKDAATRLERTPHWLIKQAIFAYLERIEHGQLPPELSGHSGVA
DLADGHATDGEDDNSPHPFLEFAQNVQPQSVLRAAITAAYRRPEPECVPFLIGQARLPAN
LQADVQSLATRLVEALREKSSGGGVEGLIHEFSLSSQEGVALMCLAEALLRIPDRATRDA
LIRDKISKGDWRSHVGHAPSLFVNAATWGLMITGKLVTTNSEAGLSSALTRLIGRGGEPL
IRKGVDMAMRLMGEQFVTGETISEALANSRKYEARGFRYSYDMLGEAATTEEDAQRYYAS
YEQAIHAIGKAAGGRGIYEGPGISIKLSALHPRYSRSQQERTMTELLPRVRALALLARRY
DIGLNIDAEEADRLELSLDLLEALCFDPDLAGWNGIGFVVQGYQKRCPFVIDYLIDLARR
SRHRLMIRLVKGAYWDTEIKRAQVDGLEGYPVYTRKIYTDVSYLACAKKLLAAPDAVYPQ
FATHNAYTLAAIYHLAGQNYYPGQYEFQCLHGMGEPLYEEVTGRDKLNRPCRVYAPVGTH
ETLLAYLVRRLLENGANTSFVNRIADKSVSVKELVADPVDEASKVVPLGAPHPKIPLPRN
LYGDERPNSMGLDLSNEHRLASLSSALLASAHHPWRAAPMLADDALADAPARDVRNPADQ
RDIVGTVSEATAEHVSAALAHAVTAAPIWQATPVDARADCLVRAADLLEAQMHTLMGLIV
REAGKSLPNAIAEIREAVDFLRYYAAQIRGEFSNDTHRPLGPVVCISPWNFPLAIFMGQV
AAALAAGNTVLAKPAEQTPLIAAQAVRLLREAGVPAGAVQLLPGDGETVGAALVADPRTR
AVMFTGSTEVARLINKTLSTRLDPDGKPIPLIAETGGQNAMIVDSSALAEQVVADVMQSS
FDSAGQRCSALRVLCLQDDVADRTLTMLKGAMQELSLGNPDRLSTDVGPVIDADAKRTID
AHIATMKDKGHAVTQLAMPEACAHGTFVPPTLIEIGSIDELKREVFGPVLHVVRYRRSQL
DKLLEQIRATGYGLTLGIHTRIDETIAHVISRAHVGNIYVNRNVIGAVVGVQPFGGEGLS
GTGPKAGGALYLQRLLATRPSGLPRSLAQSLVADGAVEGGERAHPAAALTALRDWLIEQR
EPALAARCDGYLAQVPAGATAVLTGPTGERNTYTLGPRGTVLCVAATPSGARAQLAAVLA
TGNRALFSGAAGEALVAALPASLKAHATVRKQADAAFDAVLFEGDSDELLTLVKEVAQRP
GPIVSVQGVSAGAFEHGDAEDYALERLLTERSVSVNTAAAGGNANLMTIG
>Pseudomonas fluorescens SBW25] >gi|229359874|emb|CAY46727.1| bifunctional PutA protein [Pseudomonas fluorescens SBW25]
MATTTLGVKLDDPTRERLKAAATSIDRTPHWLIKQAIFNYLEKLEGGATLTELNGLSSNG
TDDAGDVQTDHAHQCFLEFAESILPQSVLRASITAAYRRPEPEVVPMLIEQARLPAPMAE
ATNKLAASIAEKLRNQKSAGGRAGIVQGLLQEFSLSSQEGVALMCLAEALLRIPDKGTRD
ALIRDKISTGNWQPHLGNSPSLFVNAATWGLLLTGKLVATHNEAGLTSSLSRIIGKSGEP
MIRKGVDMAMRLMGEQFVTGETIAEALANASKFEAKGFRYSYDMLGEAALTERDAQKYLA
SYEQAIHSIGKASHGRGIYEGPGISIKLSALHPRYSRAQYERVMDELYPRLLSLTLLAKQ
YDIGLNIDAEEADRLELSLDLLERLCFEPQLTGWNGIGFVIQAYQKRCPYVIDYVIDLAR
RSRHRLMIRLVKGAYWDSEIKRAQVEGLEGYPVYTRKVYTDVSYIACARKLLSVPEVIYP
QFATHNAHTLSAIYHIAGQNYYPGQYEFQCLHGMGEPLYEQVVGKVSDGKLNRPCRVYAP
VGTHETLLAYLVRRLLENGANTSFVNRIADQSISIQELVADPVASIEQMATLEGGFGLPH
PRIPLPRDLYGRDRANSAGIDLANEHRLASLSCALLATAHNNWKAAPMLGCAASEQAAAP
VLNPSDLRDVVGHVQEATVEDVDNAIQCAISAGPIWQATPPAERAAILERAADLMEGEIQ
PLMGLLAREAGKTFANAIAEVREAVDFLRYYAVQARNDFTNDAHRPLGPVVCISPWNFPL
AIFSGQVAAALAAGNPVLAKPAEQTPLVAAQAVRILLEAGIPEGVLQLLPGQGETVGARL
VGDDRVKGVMFTGSTEVARLLQRNVAGRLDAQGRPIPLIAETGGQNAMIVDSSALTEQVV
IDVVSSAFDSAGQRCSALRVLCLQEDSADRVIEMLKGAMAECRLGNPERLSVDIGPVIDA
EAKAGIEKHIQAMRDKGRNVYQVAIADGEEIKRGTFVTPTLIELESFDELQREIFGPVLH
VVRYKRKEIDQLIGQINASGYGLTLGVHTRIDETIAKVIDNVNAGNVYVNRNIVGAVVGV
QPFGGEGLSGTGPKAGGPLYLYRLLSTRPTDAIEQSFVRGDALAAPDVRLRDAMSQPLTA
LNTWADSNKLSELSALCSQFAAQSQSGITRQLAGPTGERNSYAILPREHVLCLADVEGDL
LTQLAAVLAVGGSAVWPETDLTKALFPRLPKEIQAKIKRVADWTKDEVVFDAVLHHGDSD
QLRAVCQQVAQRGGAIVGVHGLSQGETAIALERLVIERALSVNTAAAGGNASLMTIG
>Yersinia intermedia ATCC 29909] >gi|238726662|gb|EEQ18198.1| Delta-1-pyrroline-5-carboxylate dehydrogenase [Yersinia intermedia ATCC 29909]
MGSTTMGVKLDEATRDRIKGAAQRIDRTPHWLIKQAIFNYLERLENGSVLPELPTTHVTP
IAEADDIMPQVTESAHQPFLDFAEQVLPQSVIRAAITAAYRRPETEAIPMLLEQARLPAD
LAQETHKLAYSIAEKLRNQKSANGRAGIVQGLLQEFSLSSQEGVALMCLAEALLRIPDKP
TRDALIRDKISNGNWHSHLGRSPSMFVNAATWGLLFTGHLVSTHNEAKLSGSLNRIIGKG
GEPLIRKGVDMAMRLMGEQFVTGETIAEALANANKLEDKGFRYSYDMLGEAALTEVDAQA
YLLSYQQAIHAIGKASNGRGIYEGPGISIKLSALHPRYSRAQYERVMDELYPRLLSLTLQ
ARQYDIGINIDAEEADRLEISLDLLEKLCFEPKLAGWNGIGFVIQAYQKRCPATIDAVID
MAQRSRRRLMIRLVKGAYWDSEIKRAQVDGLEGYPVYTRKVYTDVSYLACARKLLAVPNL
IYPQFATHNAHTLSAIYHLAGQNYYPGQYEFQCLHGMGEPLYEQVVGKVADGKLNRPCRI
YAPVGTHETLLAYLVRRLLENGANTSFVNRIADATLPLDELVADPVSAVEAIAASEGQLG
LPHPRIPLPRELYGQARANSSGLDLANEHRLASLSSALLTSASQIWRAEPIIGAERDSGI
VVDNLTEQTVINPAEPTDIVGYVRETTEVEVNRALDVAGSAGAIWFATPPAERAAILVRA
AELMESQMQTLMGILVREAGKTFSNAIAEVREAVDFLHYYAGIVRNDFSNDSHRPLGPVV
CISPWNFPLAIFTGQIAAALAAGNSVLAKPAEQTPLIAAQAVRILLEAGIPQGVLQLLPG
RGDSVGATLVNDNRVRGVMFTGSTEVAAILQRSIAGRLDPQGRPTPLIAETGGLNAMIVD
SSALTEQVVTDVVASAFDSAGQRCSALRILCIQEDVAEHTLQMLRGAMAECRMGNPERLS
TDIGPVIDAEAKAGIERHIQAMRAKGRKVYQAARTNSQDETEWQRGTFIKPTLIELDSFD
ELKKEIFGPVLHVVRFQRQDLSSLVDQINASGYGLTLGIHTRIDETIAQVTEKAKVGNLY
VNRNMVGAVVGVQPFGGEGLSGTGPKAGGPLYLYRLLCSRPEDAVLNTLAHQNIEQPQNM
AGREALQIAYRALIQWADKQQYGELVPLAQRYGELAQSGTIQLLPGPTGERNSYTLLPRE
RVLCLADNDADALIQLAAVLAIGCEILWPEQGIQKDLLRQLPAVVQSRITLTHDWQTANV
TFDAVIYHGDADQLRTLCEQIAQIEGPIVSVQGFARGETNILLERLLIEHSLSVNTAAAG
GNASLMTIG
>Escherichia coli CFT073]
MQHHRYFTITLSCTFQNNRSNGMGTTTMGVKLDDATRERIKSAATRIDRTPHWLIKQAIF
SYLEQLENSDTLPELPALLSGAANESDEAPTPAEEPHQPFLDFAEQILPQSVSRAAITAA
YRRPETEAVSMLLEQARLPQPVAEQAHKLAYQLADKLRNQKNASGRAGMVQGLLQEFSLS
SQEGVALMCLAEALLRIPDKATRDALIRDKISNGNWQSHIGRSPSLFVNAATWGLLFTGK
LVSTHNEASLSRSLNRIIGKSGEPLIRKGVDMAMRLMGEQFVTGETIAEALANARKLEEK
GFRYSYDMLGEAALTAADAQAYMVSYQQAIHAIGKASNGRGIYEGPGISIKLSALHPRYS
RAQYDRVMEELYPRLKSLTLLARQYDIGINIDAEEADRLEISLDLLEKLCFEPELAGWNG
IGFVIQAYQKRCPLVIDYLIDLATRSRRRLMIRLVKGAYWDSEIKRAQMDGLEGYPVYTR
KVYTDVSYLACAKKLLAVPNLIYPQFATHNAHTLAAIYQLAGQNYYPGQYEFQCLHGMGE
PLYEQVTGKVADGKLNRPCRIYAPVGTHETLLAYLVRRLLENGANTSFVNRIADTSLPLD
ELVADPVTAVEKLAQQEGQTGLPHPKIPLPRDLYGHGRDNSAGLDLANEHRLASLSSALL
NSALQKWQSLPMLEQPVAAGEMSPVINPAEPKDIVGYVREATPREVEQALESAVNNAPIW
FATPPAERAAILHRAAVLMESQMQQLIGILVREAGKTFSNAIAEVREAVDFLHYYAGQVR
DDFANETHRPLGPVVCISPWNFPLAIFTGQIAAALAAGNSVLAKPAEQTPLIAAQGIAIL
LEAGVPPGVVQLLPGRGETVGAQLTGDDRVRGVMFTGSTEVATLLQRNIASRLDAQGRPI
PLIAETGGMNAMIVDSSALTEQVVIDVLASAFDSAGQRCSALRVLCLQDEIADHTLKMLR
GAMAECRMGNPGRLTTDIGPVIDSEAKANIERHIQTMRSKGRQVFQAVRENSEDAREWQS
GTFVAPTLIELDDFAELQKEVFGPVLHVVRYNRNQLPELIEQINASGYGLTLGVHTRIDE
TIAQVTGSAQVGNLYVNRNMVGAVVGVQPFGGEGLSGTGPKAGGPLYLYRLLANRPESAL
AVTLARQDAEYPVDAQLKAALTQPLNALREWAANRPELQALCTQYGELAQAGTQRLLPGP
TGERNTWTLLPRERVLCIADDEQDALTQLAAVLAVGSQMLWPDDALHRQLVKALPSAVSE
RIQLAKAENITAQPFDAVIFHGDSDQLRALCEAVAARDGAIVSVQGFARGESNILLERLY
IERSLSVNTAAAGGNASLMTIG
>Gluconobacter oxydans 621H] >gi|58002959|gb|AAW61853.1| Proline dehydrogenase/d-1-pyrroline-5-carboxylate dehydrogenase [Gluconobacter oxydans 621H]
MIIGLRPSVVSEAESMSTFVPSYPVRSSLRQAIAADMRRPEAECILPLIEQATLTETEQQ
NTFDVARHLTRTLRTQRRPGGVEALVQEFSLSSAEGVSLMCLAEALLRIPDAATRDALIR
DRIGTGDWLSHVGGKKSVFVNAASWGLMLTGKLTNDTDEGLAAALFRLVGRGGQPLVRRA
LDIAMRMMGEQFVIGETIEEARKVSTEPEERGFKYSYDMLGEAAMTEADALRYRRDYERA
IDVIGQTARGANVYEKAGISIKLSALHPRYAFAQRERVLKELGQTLKDLVIQARRYDIGI
NIDAEESERLDLSLDLIEDLCHCPELDGWNGIGIVVQAYGRRAPKVLDYLIDLGRRSGHR
LMIRLVKGAYWDSEIKKAQVEGQTDFPVYTRKCYTDVSYIACAKKLLAARDVVFPQFATH
NARTLATIYTLAGLNFQIGDYEFQCLHGMGETLYNEVVGPQKLNRPCRVYAPVGSHETLL
AYLVRRLLENGANSSFVNQIGDESLPIETLIADPVALAKAVQPPGASHPAIALPKDLFVP
ERTNSRGLDLTDEHTVTALAEAVCASEKQTLEDLSCSGETQEIRNPANHLDRIGSVRFGT
EEDVRKAIDAAESEGAAWAALSADARSTKLDRAADLLEEHQSELMALLVREAGKSYANAL
SEVREAVDFLRYYAVQARETAQAGSSAPLGVVACISPWNFPLAIFLGQISVALAAGNTVV
AKPAEETPFIALRAVALLREAGVPENALRLVPGAGETGAALVADPRISGVMFTGSTAVAG
LIASTLTSRTGADGQPVPFVAETGGQNAMIVDSSALTEQVVADVLVSAFDSAGQRCSALR
VLCVQEDCADRVLTMLRGAVEELRVGNPAELHTDVGPVISAEAQSGIQTYIDASRAQNRA
VWSLPLPDTTSNGTFIAPTIIEIDSLADLKGEVFGPVLHVLRFEASGFEALINAINQSGY
GLTFGLHTRIESRMAHVTSRIEAGNLYVNRNMVGAVVGSQPFGGEKLSGTGPKAGGPLIL
RRLMSTAPAHTDWENQELPEPARLFLSWLMRTSFPLYQTIVDAMQHGMCGTTRELPGPVG
ETNLYQLLPRGAVLCVASDRETMLRAVGLALSGGNTAFVQGPNVASDWVSDLPDALALHI
RRTQGGRVAGCRTILASPEEKQMAEQTRAALSRSGMIVQLYMLDAKSPIRPEWVLQEKVV
STNTTAAGGNASLMTIG
>Salmonella enterica subsp. enterica serovar Virchow str. SL491] >gi|199601896|gb|EDZ00442.1| proline dehydrogenase family protein [Salmonella enterica subsp. enterica serovar Virchow str. SL491]
MGTTTMGVKLDDATRERIKMAASRIDRTPHWLIKQAIFSYLDKLENSDTLPELPALFAGA
ANESEEPVAPQDEPHQPFLEFAEQILPQSVSRAAITAAWRRPETDAVSMLMEQARLSPPV
AEQAHKLAYRLAEKLRNQKSASGRAGMVQGLLQEFSLSSQEGVALMCLAEALLRIPDKAT
RDALIRDKISNGNWQSHIGRSPSLFVNAATWGLLFTGRLVSTHNEANLSRSLNRIIGKSG
EPLIRKGVDMAMRLMGEQFVTGETIAQALANARKLEEKGFRYSYDMLGEAALTAADAQAY
MVSYQQAIHAIGKASNGRGIYEGPGISIKLSALHPRYSRAQYDRVMEELYPRLKSLTLLA
RQYDIGLNIDAEEADRLEISLDLLEKLCFEPELAGWNGIGFVIQAYQKRCPLVIDYLVEL
ASRSRRRLMIRLVKGAYWDSEIKRAQMEGLEGYPVYTRKVYTDVSYLACAKKLLAVPNLI
YPQFATHNAHTLAAIYHLAGQNYYPGQYEFQCLHGMGEPLYEQVTGKVADGKLNRPCRIY
APVGTHETLLAYLVRRLLENGANTSFVNRIADATLPLDELVADPVEAVEKLAQQEGQAGI
PHPKIPLPRDLYGEGRINSAGLDLANEHRLASLSSALLSNAMQKWQAKPVLEQPVADGEM
TPVINPAEPKDIVGWGREATESEVEQALQNAVNQAPVWFATPPQERAAILQRAAVLMEDQ
MQQLIGLLVREAGKTFSNAIAEVREAVDFLHYYAGQVRDDFDNETHRPLGPVVCISPWNF
PLAIFTGQIAAALAAGNSVLAKPAEQTSLIAAQGIAILLEAGVPPGVVQLLPGRGETVGA
QLTADARVRGVMFTGSTEVATLLQRNIATRLDAQGRPIPLIAETGGMNAMIVDSSALTEQ
VVVDVLASAFDSAGQRCSALRVLCLQDDIAEHTLKMLRGAMAECRMGNPGRLTTDIGPVI
DSEAKANIERHIQTMRAKGRPVFQAARENSDDAQEWQTGTFVMPTLIELENFAELEKEVF
GPVLHVVRYNRNQLAELIEQINASGYGLTLGVHTRIDETIAQVTGSAHVGNLYVNRNMVG
AVVGVQPFGGEGLSGTGPKAGGPLYLYRLLAHRPPNALNTTLTRQDARYPVDAQLKTTLL
APLTALTQWAADRPALQTLCRQFADLAQAGTQRLLPGPTGERNTWTLLPRERVLCLADDE
QDALTQLAAVLAVGSQALWSDDAFHRDLAKRLPAAVAARVQFAKAETLMAQPFDAVIFHG
DSDKLRTVCEAVAAREGAIVSVQGFARGESNILLERLYIERSLSVNTAAAGGNASLMTIG
>Enterobacter cancerogenus ATCC 35316] >gi|288319188|gb|EFC58126.1| hypothetical protein ENTCAN_05569 [Enterobacter cancerogenus ATCC 35316]
MGMTTMGVKLDDATRERIKTAATRIDRTPHWLIKQAIYNYLERLESDEGLPELPALLAGA
ANESEETAAVVEETHQPFLEFAEQILPQSVSRAAITGAYRRAETDAVPMLLEQARLPQDI
AAQAHSLAYQLADKLRNQKNATGRAGMVQGLLQEFSLSSQEGVALMCLAEALLRIPDKAT
RDALIRDKISNGNWQSHIGRSPSLFVNAATWGLLFTGRLVSTHNEANLSRSLNRIIGKSG
EPLIRKGVDMAMRLMGEQFVTGETIAEALANARKLEDKGFRYSYDMLGEAALTAADAQAY
MVSYQQAIHAIGKASNGRGIYEGPGISIKLSALHPRYSRAQYDRVMEELYPRLKSLTLLA
RQYDIGINIDAEEADRLEISLDLLEKLCFEPELAGWNGIGFVIQAYQKRCPFVIDYLIDL
ASRSRRRLMIRLVKGAYWDSEIKRAQMEGLEGYPVYTRKVYTDVSYLACAKKLLGVPNLI
YPQFATHNAHTLAAIYSLAGQNYYPGQYEFQCLHGMGEPLYEQVTGKVADGKLNRPCRIY
APVGTHETLLAYLVRRLLENGANTSFVNRIADTTLPLDELVADPVLAVEKMAAQEGQVGL
PHPKIALPRELYGAGRVNSAGLDLANEHRLASLSSALLNSALQKWQAKPILEHAVDDGEM
QPVINPAEPKDIVGYAREATEAEVEQALESAVNNAPIWFATPPQERAAILERAAVLMEDQ
MQQLIGILVREAGKTFSNAIAEVREAVDFLHYYAGQVRDDFDNETHRPLGPIVCISPWNF
PLAIFTGQIAAALAAGNSVLAKPAEQTPLIAAQGIAILREAGVPAGVVQLVPGRGETVGA
KLTSDNRVRGVMFTGSTEVATLLQRNIATRLDAQGRPTPLVAETGGMNAMIVDSSALTEQ
VVVDVLASAFDSAGQRCSALRVLCLQDDIADHTLKMLRGAMAECRMGNPGRLTTDIGPVI
DAEAKENIENHIQTMRAKGRPVFQAVRENSEDAREWQTGTFVPPTLIELASFDELKKEVF
GPVLHVVRYNRNNLNELIGQINASGYGLTLGVHTRIDETIAQVTGSAKVGNLYVNRNMVG
AVVGVQPFGGEGLSGTGPKAGGPMYLYRLLANRPENALSVTLARQDAAYPVDAQLKAVLT
QPLDALIKWADKRPELRTLAQQYGELAQAGTQRLLPGPTGERNTWTLMPRERVLCMADNE
QDALVQLAAAAATGCEVLWPEDALHRDLAKQLPKEVAARIHFAKPDALLTQPFDAVIYHG
DSDQLRELCEQVAARSGAIVSVQGFARGETNLLLERLYVERSLSVNTAAAGGNASLMTIG
>Acinetobacter junii SH205] >gi|262312765|gb|EEY93850.1| proline dehydrogenase [Acinetobacter junii SH205]
MNTLDTPAQMDTAHNDGGYITEFKEKSEFEQRINTAWRRAEPKAVTELAEAANISPDLDQ
KIYELAFDLANNLRERKSSAGKAGIVQGLLQEFSLSSQEGVALMCLAEALLRIPDTATRD
LLIRDKINQGNWKEHVGQSSLMFVNAAAWGLMLTGKLMETPKQTSLSSVLTGLLARSGRG
IIRKAVDVAMRMMGEQFVTGETIEEALEHAKPLEHKGFRYSYDMLGEAALTDHDAERYYN
DYTQAIHAIGKASNGRGVYDGPGISIKLSALHPRYQRSQISRVHHELYNKVFELACLAKH
YDIGLNIDAEESERLEISLEMLERLCFEPKLANWKGIGFVIQAYQKRCFFVVDYIIDLAK
RSNKRLMIRLVKGAYWDSEIKKAQIEGMTDYPVFTRKVHTDLSYIACAKKLLAAPDQVYP
QFATHNAQSLATIYNLADPSKYYPGQYEFQCLHGMGEPLYEQVVGSKEDGKLGIPCRVYA
PVGNHETLLAYLVRRLLENGANTSFVNRIADKTLKVDDLIQSPIKDIQTAAKEEGQLGLK
HPAIPLPHDLYPLRPNSNGFDLNNDTPLADLDATAQKLRNHVWKSAPLLGFESTVHDQSN
ALAITNPAQNSEIVGYVNEATSADVQIALEAAVQAEQSWAATNKTERAACLKRAADLMEA
RIKELMVLLCRESGKTYANAIAEVREAVDFLRYYATQIENLPANAQVKPLGTVLCISPWN
FPLAIFSGQIAAALVSGNCVIAKPAEQTPLIAAQAVQMLWEAGVPRGAVQLLPGRGETVG
AQLSQDDRIQGIMFTGSTEVAKILQKTVAKRLSPNGQPIPLIAETGGQNAMIVDSSALTE
QVVLDVVSSAFDSAGQRCSALRILCVQEDSAATVVKMLKGAMKQLIVGNPAILKTDIGPV
IDTEAKQTIDNHIQKMKSKGYPVHQLMFNDAVSQQALAQGTFVPPTAIELPNLDDLEREV
FGPVLHIITYKYGELEQLIDRINAKGYGLTMGLHTRIDETINTVIQRAEVGNLYINRNIV
GAVVGVQPFGGEGLSGTGPKAGGPLYMYRLMEHCSEKVLATPFAVKSEVSTFEAVSNVAY
QNLLNWAKQNMPQAIPTIPAFGVGKFYELQGPTGESNQYIILPRHRVLSIANDEVSQLQQ
LLAIFAVSSTAAVTKDNAFLAKHQKSLPKDVLAAIKVISDIEKDAFDAVLHHGSVEQLTE
LQTKIANRSGAIVGITHLKTDEQIPLERLVIERAISVNTAAAGGNASLMTLSED
>Ralstonia solanacearum UW551] >gi|83726351|gb|EAP73483.1| Proline dehydrogenase / Delta-1-pyrroline-5-carboxylate dehydrogenase [Ralstonia solanacearum UW551]
MATTTLGVKLDDASRERLKRAAQSIDRTPHWLIKQAIFTYLDQVERGQLPNDVKADTSGP
LADGLPSAAEAVADMADTDGVGTEAAVQPFLEFAQSVQPQSVLRAAITAAYRRPETEAIP
MLLEQARLPGALSSEARQLARDLAGKLRAQKVGAGREGLVQGLIQEFSLSSQEGVALMCL
AEALLRIPDKPTRDALIRDKISNGNWQSHLGQSPSLFVNAATWGLLLTGKLVATHNEAGL
SKALTRIIGKRGEPLIRKGVDMAMRLMGEQFVTGETISEALANARKYEAEGFRYSYDMLG
EAAMTEADAQRYLASYEQAIRAIGQASGGRGIYEGPGISIKLSALHPRYSRAQYDRTLNE
LYPRVKGLAMLAREYDIGINIDAEEADRLELSLDLLERLCFAPELAGWNGLGFVVQGYQK
RCPFVLDAIIDLARRSKHRLMIRLVKGAYWDSEVKRAQVDGLEGYPVYTRKVYTDVSYLA
CARKLLAAPDAVFPQFATHNAHTLAAIYHMAGQNYYPGQYEFQCLHGMGEPLYEQVVGGK
PGKLNRPCRIYAPVGTHETLLAYLVRRLLENGANTSFVNRIADESISLDALVADPVAVVE
AMHAEEGTLGLPHPKIPLPRQLYGDVCANSSGIDLANEQRLASLSSALLASTGMAWAAAP
TIGDAPYAGGTPQPVRNPADLRDVVGHVTEATPADVDAALMAAAAAAPIWQATPPEARAA
LLERAADLMEGQMQSLMGLIIREAGKTLSNAISEVREAVDFLRYYAAQVRGGFSNDTHRP
LGPVVCISPWNFPLAIFTGQVSAALAAGNPVLAKPAEQTPLIAAQAVRILREAGVPAGAV
QLLPGRGETVGAALVRDARTKGVMFTGSTEVARILQRTLAGRLDANGAPIPLIAETGGQN
AMIVDSSALAEQVVADVLSSAFDSAGQRCSALRVLCLQDDVADRVLAMLKGGMAELAMGN
PDRLATDVGPVIDAEARDNIAGHIDAMRAKGRRVHQAPVPAACAHGTFVPPTVIELDSLS
DLTREIFGPVLHVVRWKRTAKDTDGAGLTRLIEQINGTGYGLTLGIHTRIDETIAHIVER
AHVGNLYVNRNIVGAVVGVQPFGGEGLSGTGPKAGGPLYLLRLLSTCPQDAMRAALALTA
GAGTDIETDERRALLAPFDALHDWARKQSPELAAQCDRLAAATATGAVLTLPGPTGERNT
YMLLPRDAVLCVAADPADWLRQLAAVLAVGSAAVVQENPAIAEVLRVLPPAVQSRVRVVA
SLEDAAFDAVLHHGDSDHLRALCEGLARRAGPIVGVQGLPYGGQGLALERLLIERSLSVN
TAAAGGNASLMTIG
>Xanthomonas campestris pv. campestris str. B100] >gi|167735176|emb|CAP53388.1| Proline dehydrogenase [Xanthomonas campestris pv. campestris]
MNAQPDTFASSHLARPLLAPELPAAPGALRAAITAAWLKDETEHVRELLEQARLPAAEQA
KVQALAADLVTRVRARAQDQGAIEAFMRQYDLGSEEGVLLMCVAEALLRIPDQDTADKLI
RDKLGEADWKKHVGGSDSVLVNASTWGLMLTGKLVQLNDLTRADVPGAFKRLIGRVGEPV
IRLAVRQAMKIMGHQFVMGRTIGEALARSRKGDNANYRYSFDMLGEGALTMKDAQRYLQA
YRDAIHAIGRSGSFVGTDVFAAPSISIKLSALYPRYEHAKRARVMAELVPGVLELAQLAK
SYGIGYTVDAEEADRLELSLDIIEATFSDPSLDGWEGYGLAVQAYQKRTPYTIDFLADLA
RRVGRRIPVRLVKGAYWDAEIKRAQIDGHPGYPVFTRKQNTDVSYLACARRMFAHSDALY
PMFATHNAQTIAAVRAISAGKTYEHQKLHGMGDDLYAEVIPADRLGLPCRVYAPVGSHED
LLPYLVRRLLENGANSSFVNRITDEDVAIEDLIRDPVEAVSSFASIPHPKIPLPADLLRS
QNQNRKNSMGANLANDNDLRQLADQLTAAIKPWKAAPLVPGAVITTPSEAVFNPADRRET
VGHWQPADPATVQKALASAAAAQPAWNRTPAASRATILEHAADLLEARMPEFMAICVKEA
GKTLPDAVAEVREAVDFLRYYAAQARAQFGAPERLPGPTGESNELQLHGRGVFVCISPWN
FPLAIFLGQVAAALAAGNTVIAKPAEQTNLVGFAAVKLLHEAGVPEAAVQFLPGDGATVG
AALTNDPRVAGVAFTGSTDTARIINRTLAARDAAIGVLIAETGGQNAFIADSSSLPEAVV
KDAISSAFISAGQRCSAARVLFVQEDIADKVMTMLAGAMGELKIGDPALLSTDVGPVIDA
DALKILEEHASRMDSEARLIGTTTLDSATAYGSFFAPRAYELKSLAQLQREIFGPVLHII
RWKADQLDAVIDQINATGYGLTLGVHSRIDETIDRITSRVAVGNVYVNRNQIGAVVGVQP
FGGQGLSGTGPKAGGPHYLLRFATEKVVTVNTTAAGGNASLLTLGD
>Francisella tularensis subsp. tularensis NE061598]
MNDLLNHSGEYPISKEIMNISKYWLIDEKEAMTKLVEKAHMSSVQKAQVRERAYGLVEKV
RKNRLKKSGIDAFMIEYDLSSEEGIVLMCLAEALLRVPDKYTIDLLIKDKLTSAAWKNHV
GMEKHLFVNAATWSLMLTGKILKDPHRSYRKVFQNFLKKTSEPVIRQAMKQAMKIVGKQY
VLGETIEEALKVSEAKVARGYSYSYDMLGEAAMTMDDAEYYYSQYLHAIHELAKYATNTE
IKKNPGISIKLSALHPRYEVAKHQRVHTELYPKLLKLTQLAKDYNVGMNIDAEETERLQI
SLELVERLAHEPSLEGFNGIGIVVQAYQKRAPYVLDYLANLAKKTNRRFMIRLVKGAYWD
AEIKHAQEQGLAGYPVFTRKYHTDVSYQACVKQLFENHQYIYPQFATHNAQTVAVVFELA
NGNRDFEFQCLHGMGDALYDNVVGKEGYEDIPCRIYAPVGGHKHLLAYLVRRLLENGANS
SFVNRIVDENLPIEELIEDPVKKAIDHGCGQHPNIPYPKDIVSPRLNSQGHNTNDFAVLA
DMYKQIEKYTHKNTYKAKPIVSGIDLDKTITESVINPNTNEVIGSVINADAKIAKRALKN
AQSAFEEWSNTPATKRADILEKFADLLEQDTNKFIAIAMIEAGKTLANAIDEVREAVDFC
RYYAAQARKEFNGPIELPALSDHLKQIEFTGRGAMVCISPWNFPLAIFLGQITAVLAAGN
TVVAKPAEQTPIIAYKAVKLLFKAGLPKNVLQFTPGDGATVGSALVKSPVCKGVIFTGST
EVAAIINQTLANKSSEIVLFIAETGGQNAMIVDSSSLPEQVTADVIRSAFDSAGQRCSAL
RILCLQEDIADNYIKMIVGAMKELKIGDSKYIDTDVGPVIDKEAADNLNAYIEEKKSQFK
LIYQAQPNQDTQKGTFVMPTAFEIDKISDLGREQFGPILHILRFKANQLDKLINDINATG
YGLTVGVHSRINEVMNYVKNNLKAGNIYVNRNIVGAVVGVQPFGGQGKSGTGPKAGGPYY
MHRLANEKLSGVGAVEEIYNPEKIAEDEKQTNKLIKDKYTITNIVAGEKAKKDKYTNLKA
ANGKTIGKKYVASVNTVDNAIEIASKEVEIWNHVNAEQRAATIEKFLELLEKERHLIASS
LVVESNISVEDAHIQIDKTIQQVAYYCLQAKKEFAHPQLLPGPTGEIDELSLKGRGVVVS
MCSSSDLLIRFVGQTAAALLAGNTVVAKPAYTGNLTAYNIVKLMLKAGIDSKVLHLVLSD
DEEITSALLFNSKVALVAFSGSVSAVKQVHQALVLRRGAIIPFVAESVAKNGKCTSLAIE
TASPLYLRRFVVEKTVSVDTTASGGNASLMSLEE
