# Supplementary material for: Phylogenomic Analysis of Marine Roseobacters
Source: PLoS One. 2010 Jul 15;5(7):e11604. doi: 10.1371/journal.pone.0011604 (PMC2904699; doi:10.1371/journal.pone.0011604)
Supplement: File S2 — Tree topologies with the extended data. The multi-documents have been combined into a single ZIP-formatted file. The trees should be considered unrooted. The tree topologies were calculated in PhyML as described in Methods. Numbers refer to bootstrap values. The tree topology (separate pdf) shows that Roseobacter bacteria form a monophyletic group and was deposited in a document named “high bootstrap”. The other organisms embedded within the Roseobacter clade, or Roseobacter bacteria embedded within other phyla are shown in red (deposited in a document named “inter-phylum”). Individual file name corresponds to gene family code listed in Table S1. The non Roseobacter organism taxonomic name is detailed in the amino acid fasta of the sequences (a document named “sequences”). (4.62 MB ZIP) [file pone.0011604.s008.zip › sequences/ort426.fasta]

>DSH Dshi|:2347087-2347893 polar amino acid ABC transporter, inner membrane subunit; TIGRFAM: polar amino acid ABC transporter, inner membrane subunit PFAM: binding-protein-dependent transport systems inner membrane component KEGG: sit:TM1040_1714 amino acid ABC transporter, permease protein, 3-TM region, His/Glu/Gln/Arg/opine
MSCWQTVQDYALRSIGHGERLLPRSDFTLCEQFTLIGSGLIWNVYFGAFALLFGFFLATA
VALGKASDRAVLRVPADWFIFVFRGSPLFIQFFLAYFLFIQLKAVSPAFDPFTSAWAGAL
VVLFLNTSAYAGEIFYGALRSVPKGDLEAADAYGLAGWTKFRRVTWPTMLRLAWPSYTNE
AIFLFHATTLVFFAGFPAFQQRGDALYYAQYFADKTFNPFIPYPIVAFYFILLTLAVIFV
FSLINRRLNRHLAPHVRPKLRLRPQLVR
>SUL EE36|:c1883353-1884159 His/Glu/Gln/Arg/opine family ABC transporter, permease protein; COG4160 ABC-type arginine/histidine transport system, permease component
MTCWETIQSYGLRSLGYGERLLPRSDFTLCDQFTLIGSGMIWNVYYGFFALVSGFLLATA
LAVAKAHPSPWLRKPAEWFIFLFRGSPLFIQFFFGYFLFLSLKSVHPFFDMFTSAWLGAL
IVLFFNTSAYSAEIFYGALQSIPKGDTEAADAYGISGWPRFKRIIWPTMLRLAWPAYTNE
AIFLFHATTLVFFTGFPALQQRGDALYYASYFADKTFNPFIPYPILAGYFILLTLVIIAI
FGLINRRLNRHVPQAAVRKIRLRLNLIR
>JAN Jann|:c1090937-1091776 binding-protein-dependent transport systems inner membrane component; 
MSCAQTIQDYALRSLGIGERALPQGDVTLCEQVVLIGSGMIWNVYFGVLALSFGFFFAVA
LAVAKASPRFMLRKPAEWFIFLFRGSPLFIQFFMAYEAFVMLPRLGYEFELFGIAIEAET
RWFARAWLGALIVLFCNTSAYAAEIFYGALRSVPKGDLEAADAYGLTGWTKFRRITFPTT
MRLAWPAYTNEAIFMFHATALVFFSSFPAFQQRGDALYYASYFADRTFNPFIPYPIVGAY
FIALTLLVIALFGAINRRLNRHLPSDRRAKLRIRPTLIR
>OANOA307|:c922942-923751 ABC transporter, permease protein, putative; [E] COG4160 ABC-type arginine/histidine transport system, permease component
MECLDTIADYAFRSIGYGERLLPRTDFTLCQQFTLIGSGMIWNVYFGVVALLSGFFLATA
VAVGKAARNPVIRKASEWFIFLFRGSPLFIQFFFAYFFFLSLKGQYAFFDPFTAAWLGAL
IVLFLNTSAYTGEIFYGALQSIPKGDTEAADAFGLSGWSRFRRVIWPTMLRLAWPAYTNE
AIFLFHSTTLVYFSGFPAWGQKGDALYYASFFADKTFNPFVPYPILAFYFILLTLVIIAI
MGRIGRRLNSHLPQDAQRPKFRFRPQIIR
>OBA |:c131735-132574 ABC basic amino acid transporter, inner membrane subunit; COG0765 ABC-type amino acid transport system, permease component
MSCLQTIADYGLRSIGIGERLLPRSDFTLCQQFTLIGSGLIWNIYFAVFALVLGFGLSLA
LALARNAATPVLSKPAQWFIFVFRGSPLFIQFFLFYEAFTLLPKNGIDLNLGFVEITAGT
RWLTRAGAGALIVLFLNTSAYAGEIFYGALRSVPKGDLEAADAYGFSGWKKFRRITFPTM
LRLAWPAYTNESIFLTHATTLVFFSSFPAWQQKGDALYYANYFADKTFNPFVPYPILAFY
FILLSLAIILFYGRVYRHLNRYLPQERRPRLRVRPQMVR
>OIN |:c2095904-2096710 His/Glu/Gln/Arg/opine family ABC transporter, permease protein; COG4160 ABC-type arginine/histidine transport system, permease component
MSCLQTIQDYGLRSLGIGERLLPRDNFTLCEQFTLIGSGMLWNIYFGVIALLTGFFFATA
LGVGKASPNPWFRKPAEWFIFIFRGSPLFIQFFFGYFLFLTLKSEYAFFAPFTAAWLGAL
IVLFLNTAAYSGEIFYGALQSIPKGDVEAADAYGLSGWSRFRRVIWPTSLRLAWPAYTNE
AIFLFHATTLVFFSGFPAWQQRGDALYYASYFADKTFNPFVPYPILAGYFILLTLCIISV
FGLINSLLNRHLPQAQRRKIRLRPNLIR
>RHB RB2654|:c1120702-1121508 His/Glu/Gln/Arg/opine family ABC transporter, permease protein; COG4160 ABC-type arginine/histidine transport system, permease component
MSCWDTVMDYGLRSIGIGERLLPRSDFTLCQQFTLIGSGMIWNIYFGVLALAFGFFLSIA
VALGKSSATPLIRKPAEWFIFLFRGSPLFIQFFFAYFAFLSLKQVAPIFDPLTSAAFGAT
IVLFLNTSAYAGEIFYGALKAIPKGDLEAADAYGIMGWKRFRRITFPTMLRLAWPAYTNE
AIFLFHATALVFFSGFPAWQQRGDALYYANYFADKTFNPFVPYPILAFYFILLTLSVITI
FGAINRRLTRHLPQETRPKLRLRLMLVR
>RCC RCCS2|:c2945921-2946727 His/Glu/Gln/Arg/opine family ABC transporter, permease protein; COG4160 ABC-type arginine/histidine transport system, permease component
MSCWETIADYALRSQGIGERLLPRTDFTLCQQFTLIGSGMIWNIYFGIVALCSGFFLATA
VAMGKAARNPWVRKPAEWFIFVFRGSPLFIQFFFAYFVFLSLKDVSSFFDPLTSAWAGAL
VVLFLNTAAYSGEIFYGALQSIPKGDTEAADAYGLSGWSRFRRVIWPTMLRLAWPAYTNE
AIFLFHATTLVFFSGFPATQQRGDALYYANYFADKTFNPFIPYPILAGYFIVLTLVVIGI
FGLVNNRLNRHLPQDARRKIKVRPQIIR
>RDE RD1|:c1811597-1812343 histidine ABC transporter, permease protein; 
MLPRDDFTLCQQFTLIGSGMIWNIYFGVVALICGFFLATAVAVGKASPRRIFRKPSEWFI
FIFRGSPLFIQFFFGYFLFLSLKSVSPIFDPFTAAWLGALIVLFLNTAAYSGEIFYGALQ
SIPKGDTEAADAYGMTGWPRFRRVIWPTMLRLAWPAYTNEAIFLFHATALVFLSGFPAWQ
QRGDALYYASYFADKTFNPFIPYPILAGYFIVLTLIVVGIFGLVNARLNRHLPQDIRPKL
RLRPNLIR
>PGA RGBS107|:c3674827-3675633 Amino acid ABC transporter, permease protein, 3-TM region, His/Glu/Gln/Arg/opine; COG0765 ABC-type amino acid transport system, permease component
MSCFQTLQDYGLRSLGLGERMLPRSDFTLCDQFVLIGSGMLWNIYFGAIAVVVGFVIANG
VALAKNSTSTPLRKAAEWFIFIFRGSPLFIQFFFAYFLFLQLKSVSPIFNPLSAAWMGAL
IVLILNTAAYSAEIFYGALRSIPKGDIEAADAYGLSGWPRFRRIMWPTMMRLAWPSYTNE
AIFLFHATTLVFFSGFPAWQQRGDALYYASYFADKTFNPFVPYPILAFYFILLTLVVIGI
FGIINTRLNAHLPQEKRRKIRYRPNLIR
>RLO RLO149|:c3684371-3685177 histidine ABC transporter, permease protein; COG4160 ABC-type arginine/histidine transport system, permease component
MSCWQTIQDYGLRAIGIGERLLPRDDFTLCQQFTLIGSGMIWNIYFGLVALICGFFLATA
VAVGKASPRRIFRKPSEWFIFIFRGSPLFIQFFFGYFLFLSLKSVSPIFDPFTAAWLGAL
IVLFFNTAAYSGEIFYGALQSIPKGDTEAADAYGMTGWARFRRVIWPTMLRLAWPAYTNE
AIFLFHATALVFLSGFPAWQQRGDALYYASYFADKTFNPFVPYPILAGYFILLTLIVVGI
FGLVNARLNRHLPQDARPKLRLRPNLIR
>ROS ROS217|:c3861698-3862504 His/Glu/Gln/Arg/opine family ABC transporter, permease protein; COG4160 ABC-type arginine/histidine transport system, permease component
MSCLETIQAYGLRAIGIGERLLPQDNFTLCEQVTLIGSGLIWNVYFGFVALVSGFILATA
VALGKGSSNRVIRKLSEWFIFVFRGSPLFIQFFFAYFFFLSLKSVSPFFDILTAAWLGAL
IVLFLNTAAYSGEIFYGALRSIPKGDVEAADAYGFSGWRRFRRIIWPTMLRLAWPAYTNE
AIFLFHATTLVFFSGFPVWQQRGDALYYAKYFADKTFNPFVPYPILAGYFILLTLLVISV
FGLINRHLNRHLPQEYRRKLSLRMNLIR
>RGR RR11|:1384547-1385353 amino acid ABC transporter, permease protein, 3-TM region, His/Glu/Gln/Arg/opine; [D] COG0489 ATPases involved in chromosome partitioning
MSCLQTLQDYGLRSLGYGERMLPRTDFTLCDQFVLIGSGMIWNIYFGALAVMAGFVMANG
IALAKNSANKPIRKSAEWFIFLFRGSPLFIQFFFAYFLFLQLKSVSSVFDPFSAAWLGAL
IVLILNTAAYSAEIFYGALRSIPKGDIEAADAYGLSGWTRFRRIMWPTMMRLAWPSYTNE
AIFLFHATTLVFFSGFPAWRQQGDALYYANYFADKTFNPFVPYPILAFYFILLTLCIIGL
FGIINRRLNAHLPQEKKAKMRLRMNLIR
>LVE SKA53|:1483665-1484471 His/Glu/Gln/Arg/opine family ABC transporter, permease protein; COG4160 ABC-type arginine/histidine transport system, permease component
MSCWETILDYALRSQGLGERLLPQRDFTLCQQFTLIGSGMIWNIYFGLVALCTGFVLATA
VALGKASRNRVIHKASAWFIFLFRGSPLFIQFFFAYFLFLSLKNVSPFFDPFTSAWAGAL
VVLFLNTAAYSGEIFYGALQSIPKGDLEAADAYGLSGWARFRRITFPTMLRLGWPAYTNE
AIFLFHATTLVFFSGFPAIQQKGDALYYARYFADKTFNPFIPYPILAGYFIALTLVVIGV
FGLVNGRLNRHLPQNMRAKLRFKPQVIR
>SPO DSS3|:c1369179-1369988 His/Glu/Gln/Arg/opine family ABC transporter, permease protein; identified by similarity to SP:P02912; match to protein family HMM PF00528; match to protein family HMM TIGR01726
MKSCIDTIQDYGLRSIGIGERLLPRSDFTLCEQFTLIGSGMIWNIYFGLLALVSGYFLAV
TLALGKSAANPWARKPAEWFIFLFRGSPLFIQFFFAYFFFLSLKKSYPMFDLLTSAWAGA
LIVLFMNTAAYSAEIFYGALRAIPKGDVEAADAYGMSGWPRFRRIIWPTMMRLAWPAYTN
EAIFLFHATTLVFFSAFPAWQQRGDALYYASYFADKTFNPFVPYPILAFYFILLTLAVVG
IFGVINTRLNRHLPAERRPKMRFRLNLAR
>SSE SSE37|:c4854839-4855648 His/Glu/Gln/Arg/opine family ABC transporter, permease protein; COG4160 ABC-type arginine/histidine transport system, permease component
MSCWDTVQMYAFRSLGYGERLLPRDDFTLCKQVVLIGSGMIWNVYFGLLALMTGFFLATA
LALGKASVRPWLRKPAEWFIFVFRGSPLFIQFFFAYFTFQSLKSVYPFFDPFTSAWLGAL
IVLFLNTAAYSGEIFYGALLSVPKGDLEAADAYGFAGWAKFRKITWPTMLRLAWPAYTNE
AIFLFHATTLVFFSGFPARQQGGDALYYAQYFADKTFNPFVPYPILAGFFILVTLAIISV
FGLVNRRLNRHLPSTVRPRLRLKPQILLR
>SIL TM1040|:1811789-1812595 Amino acid ABC transporter permease protein 3-TM region His/Glu/Gln/Arg/opine; 
MSCFETFQAYALRSIGIGERLLPRSDFTLCDQFVLIGSGLIWNVYFGAIAIFTGFFFANA
LAVAKNSHKRWLRAPANGFIFVFRGSPLFIQFFFAYFVFLSLKSVSPIFDPLSAAWLGAL
IVLFLNTSAYSAEIFYGALRSIPKGDLEAADAYGLSGWSRFRRVIWPTMMRLAWPAYTNE
AIFLFHATTLVYFSGFPAWRQKGDALYYANYFADKTFNPFVPYPILAFYFILLTLAIIAV
FGMINTRLNRHMPQELRRKIRVRPQLMR
>Burkholderia sp. CCGE1001] >gi|281328867|gb|EFB10636.1| polar amino acid ABC transporter, inner membrane subunit [Burkholderia sp. CCGE1001]
MVDILTEFWRAFLYWDGHRISGLAVTLWLLVASLAFGFAMALPLAVARVSTNRYIRTPVH
FYTYIFRGTPLYVQLLLIYTGIYSFEFIRSREITDAIFRSGFYCAIMAFSLNTCAYTTEI
FAGAMRSMSHGEVEAARAYGMDGITLYRRIIIPSALRRSLPLYSNEVILMLHATSVAFTA
TVPDILKVARDANSATYQSFQAFGIAALLYLTISLALVAIFRRAENHWLGHLAPRAK
>Pseudomonas entomophila L48] >gi|95109990|emb|CAK14695.1| putative amino acid ABC transporter, permease protein [Pseudomonas entomophila L48]
MIELLQEYGQAYLYSDGNGLSGLAMTLWLFVASMVLGLALSLPLALARASRNAWLRLPVQ
LYTFVFRGTPLYIQLLICYTGLYSLQVVREHALLDQFFRNALNCTLLAFVLNTCAYTVEI
FAGAIRNLPAGELEAAQAYGLRGWKLNLFLVLPAALRRSLPAYSNELILMLHATSLAFTA
TVADILKVARDANAATFLTFQAFGVAALLYMLLSFALVGLFRLAERRWMRFLVPARG
>Yersinia ruckeri ATCC 29473] >gi|238708012|gb|EEQ00369.1| Histidine transport system permease protein hisM [Yersinia ruckeri ATCC 29473]
MDILHQYWQPLLWSDGYRFTGVAITLWLLISSVVMGGLLAIPLAVARVSAHQAIRLPVWF
FTYIFRGTPLYVQLLVFYSGMYSLEIVRGSEFLNAFFRSGLNCTILALTLNTCAYTTEIF
AGAIRAVPSGEVEAANAYGFSRFKLYRCIILPSALRIALPAYSNEVILMLHSTALAFTAT
VPDILKIARDINAATYQPFYAFGIAAVLYLIISFVLISLFRQAERRWLAHIKPQVTH
>Salmonella typhimurium LT2] >gi|29141027|ref|NP_804369.1| histidine transport system permease [Salmonella enterica subsp. enterica serovar Typhi str. Ty2] >gi|56412751|ref|YP_149826.1| histidine transport system permease [Salmonella enterica subsp. enterica serovar Paratyphi A str. ATCC 9150] >gi|62180923|ref|YP_217340.1| histidine and lysine/arginine/ornithine ABC transporter [Salmonella enterica subsp. enterica serovar Choleraesuis str. SC-B67] >gi|161612915|ref|YP_001586880.1| hypothetical protein SPAB_00621 [Salmonella enterica subsp. enterica serovar Paratyphi B str. SPB7] >gi|167549643|ref|ZP_02343402.1| histidine ABC transporter, permease protein HisM [Salmonella enterica subsp. enterica serovar Saintpaul str. SARA29] >gi|167993039|ref|ZP_02574134.1| histidine ABC transporter, permease protein HisM [Salmonella enterica subsp. enterica serovar 4,[5],12:i:- str. CVM23701] >gi|168229727|ref|ZP_02654785.1| histidine ABC transporter, permease protein HisM [Salmonella enterica subsp. enterica serovar Kentucky str. CDC 191] >gi|168237376|ref|ZP_02662434.1| histidine ABC transporter, permease protein HisM [Salmonella enterica subsp. enterica serovar Schwarzengrund str. SL480] >gi|168242476|ref|ZP_02667408.1| histidine ABC transporter, permease protein HisM [Salmonella enterica subsp. enterica serovar Heidelberg str. SL486] >gi|168261626|ref|ZP_02683599.1| histidine ABC transporter, permease protein HisM [Salmonella enterica subsp. enterica serovar Hadar str. RI_05P066] >gi|168465939|ref|ZP_02699809.1| histidine ABC transporter, permease protein HisM [Salmonella enterica subsp. enterica serovar Newport str. SL317] >gi|168817912|ref|ZP_02829912.1| histidine ABC transporter, permease protein HisM [Salmonella enterica subsp. enterica serovar Weltevreden str. HI_N05-537] >gi|194444404|ref|YP_002041615.1| histidine ABC transporter permease protein HisM [Salmonella enterica subsp. enterica serovar Newport str. SL254] >gi|194447914|ref|YP_002046407.1| histidine ABC transporter permease HisM [Salmonella enterica subsp. enterica serovar Heidelberg str. SL476] >gi|194470447|ref|ZP_03076431.1| histidine ABC transporter, permease protein HisM [Salmonella enterica subsp. enterica serovar Kentucky str. CVM29188] >gi|194735740|ref|YP_002115422.1| histidine ABC transporter permease HisM [Salmonella enterica subsp. enterica serovar Schwarzengrund str. CVM19633] >gi|197251061|ref|YP_002147312.1| histidine ABC transporter, permease protein HisM [Salmonella enterica subsp. enterica serovar Agona str. SL483] >gi|197361685|ref|YP_002141321.1| histidine transport system permease [Salmonella enterica subsp. enterica serovar Paratyphi A str. AKU_12601] >gi|200389110|ref|ZP_03215722.1| histidine ABC transporter, permease protein HisM [Salmonella enterica subsp. enterica serovar Virchow str. SL491] >gi|207857770|ref|YP_002244421.1| histidine transport system permease [Salmonella enterica subsp. enterica serovar Enteritidis str. P125109] >gi|213023864|ref|ZP_03338311.1| histidine transport system permease [Salmonella enterica subsp. enterica serovar Typhi str. 404ty] >gi|213417109|ref|ZP_03350253.1| histidine transport system permease [Salmonella enterica subsp. enterica serovar Typhi str. E01-6750] >gi|213426992|ref|ZP_03359742.1| histidine transport system permease [Salmonella enterica subsp. enterica serovar Typhi str. E02-1180] >gi|213581829|ref|ZP_03363655.1| histidine transport system permease [Salmonella enterica subsp. enterica serovar Typhi str. E98-0664] >gi|213612824|ref|ZP_03370650.1| histidine transport system permease [Salmonella enterica subsp. enterica serovar Typhi str. E98-2068] >gi|213649620|ref|ZP_03379673.1| histidine transport system permease [Salmonella enterica subsp. enterica serovar Typhi str. J185] >gi|224583160|ref|YP_002636958.1| histidine transport system permease [Salmonella enterica subsp. enterica serovar Paratyphi C strain RKS4594] >gi|238912368|ref|ZP_04656205.1| histidine transport system permease [Salmonella enterica subsp. enterica serovar Tennessee str. CDC07-0191] >gi|289827473|ref|ZP_06546085.1| histidine ABC transporter, permease protein HisM [Salmonella enterica subsp. enterica serovar Typhi str. E98-3139] >gi|61225731|sp|P0A2I7.1|HISM_SALTY RecName: Full=Histidine transport system permease protein hisM >gi|61225732|sp|P0A2I8.1|HISM_SALTI RecName: Full=Histidine transport system permease protein hisM >gi|25296628|pir||AF0800 histidine transport system permease STY2582 [imported] - Salmonella enterica subsp. enterica serovar Typhi (strain CT18) >gi|154127|gb|AAA75580.1| M protein [Salmonella enterica subsp. enterica serovar Typhimurium] >gi|1000516|emb|CAA24661.1| unnamed protein product [Salmonella typhimurium] >gi|16420894|gb|AAL21253.1| histidine and lysine/arginine/ornithine transport protein [Salmonella enterica subsp. enterica serovar Typhimurium str. LT2] >gi|16503576|emb|CAD07584.1| histidine transport system permease [Salmonella enterica subsp. enterica serovar Typhi] >gi|29136652|gb|AAO68218.1| histidine transport system permease [Salmonella enterica subsp. enterica serovar Typhi str. Ty2] >gi|56127008|gb|AAV76514.1| histidine transport system permease [Salmonella enterica subsp. enterica serovar Paratyphi A str. ATCC 9150] >gi|62128556|gb|AAX66259.1| ABC superfamily (membrane),histidine and lysine/arginine/ornithine transport protein [Salmonella enterica subsp. enterica serovar Choleraesuis str. SC-B67] >gi|161362279|gb|ABX66047.1| hypothetical protein SPAB_00621 [Salmonella enterica subsp. enterica serovar Paratyphi B str. SPB7] >gi|194403067|gb|ACF63289.1| histidine ABC transporter, permease protein HisM [Salmonella enterica subsp. enterica serovar Newport str. SL254] >gi|194406218|gb|ACF66437.1| histidine ABC transporter, permease protein HisM [Salmonella enterica subsp. enterica serovar Heidelberg str. SL476] >gi|194456811|gb|EDX45650.1| histidine ABC transporter, permease protein HisM [Salmonella enterica subsp. enterica serovar Kentucky str. CVM29188] >gi|194711242|gb|ACF90463.1| histidine ABC transporter, permease protein HisM [Salmonella enterica subsp. enterica serovar Schwarzengrund str. CVM19633] >gi|195631500|gb|EDX50060.1| histidine ABC transporter, permease protein HisM [Salmonella enterica subsp. enterica serovar Newport str. SL317] >gi|197093161|emb|CAR58605.1| histidine transport system permease [Salmonella enterica subsp. enterica serovar Paratyphi A str. AKU_12601] >gi|197214764|gb|ACH52161.1| histidine ABC transporter, permease protein HisM [Salmonella enterica subsp. enterica serovar Agona str. SL483] >gi|197289695|gb|EDY29058.1| histidine ABC transporter, permease protein HisM [Salmonella enterica subsp. enterica serovar Schwarzengrund str. SL480] >gi|199606208|gb|EDZ04753.1| histidine ABC transporter, permease protein HisM [Salmonella enterica subsp. enterica serovar Virchow str. SL491] >gi|205325332|gb|EDZ13171.1| histidine ABC transporter, permease protein HisM [Salmonella enterica subsp. enterica serovar Saintpaul str. SARA29] >gi|205328839|gb|EDZ15603.1| histidine ABC transporter, permease protein HisM [Salmonella enterica subsp. enterica serovar 4,[5],12:i:- str. CVM23701] >gi|205335889|gb|EDZ22653.1| histidine ABC transporter, permease protein HisM [Salmonella enterica subsp. enterica serovar Kentucky str. CDC 191] >gi|205338649|gb|EDZ25413.1| histidine ABC transporter, permease protein HisM [Salmonella enterica subsp. enterica serovar Heidelberg str. SL486] >gi|205344787|gb|EDZ31551.1| histidine ABC transporter, permease protein HisM [Salmonella enterica subsp. enterica serovar Weltevreden str. HI_N05-537] >gi|205349394|gb|EDZ36025.1| histidine ABC transporter, permease protein HisM [Salmonella enterica subsp. enterica serovar Hadar str. RI_05P066] >gi|206709573|emb|CAR33918.1| histidine transport system permease [Salmonella enterica subsp. enterica serovar Enteritidis str. P125109] >gi|224467687|gb|ACN45517.1| histidine transport system permease [Salmonella enterica subsp. enterica serovar Paratyphi C strain RKS4594] >gi|267994452|gb|ACY89337.1| histidine/lysine/arginine/ornithine transport protein [Salmonella enterica subsp. enterica serovar Typhimurium str. 14028S] >gi|223499|prf||0809313A protein M
MIEIIQEYWKSLLWTDGYRFTGVAITLWLLISSVVMGGLLAVILAVGRVSSNKFIRFPIW
LFTYIFRGTPLYVQLLVFYSGMYTLEIVKGTDLLNAFFRSGLNCTVLALTLNTCAYTTEI
FAGAIRSVPHGEIEAARAYGFSSFKMYRCIILPSALRIALPAYSNEVILMLHSTALAFTA
TVPDLLKIARDINSATYQPFTAFGIAAVLYLLISYVLISLFRRAERRWLQHVSSK
>Enterobacter cancerogenus ATCC 35316] >gi|288317116|gb|EFC56054.1| histidine transport system permease protein HisM [Enterobacter cancerogenus ATCC 35316]
MIEIIQEYWKALLWTDGYRFTGVAITLWLLISSVVMGGILAIFLAIGRVSNNKYIRFPIW
LFTYVFRGTPLYVQLLVFYSGMYTLEIVKGTEMLNAFFRSGLNCTVLALTLNTCAYTTEI
FAGAIRSVPYGEIEAARAYGFSSVKLYRCIILPSALRIALPAYSNEVILMLHSTALAFTA
TVPDLLKIARDINSATYQPFTAFGIAAVLYLIISYVLISLFRKAEKRWLQHIKPSSTH
>Vibrio furnissii CIP 102972] >gi|260616919|gb|EEX42104.1| histidine ABC transporter permease protein HisM [Vibrio furnissii CIP 102972]
MDFSLIIGSLPIYFSGLWTTVWLVGVALVIGLSIAIPLAIARNSRNYAISTPAWAYIYFF
RGTPLLVQLYLIYYGMDQFFPVKDTLWENAWFCALVSFVLNTSAYTAEIIRGAINGLPKG
EVEAAKAYGMSTWKTYRRVVLPSALRRALPAYSNEVIFMLHGSAVAGIVTIMDLTGAARL
VNSRYYAPFESFLTAGLFYMSLTFIIIFCFKKAEKRFLAYLRPLS
>Escherichia coli SE11] >gi|215265592|emb|CAS09995.1| histidine/lysine/arginine/ornithine transporter subunit [Escherichia coli O127:H6 str. E2348/69] >gi|217320049|gb|EEC28474.1| histidine ABC transporter, permease protein HisM [Escherichia coli O157:H7 str. TW14588] >gi|218352638|emb|CAU98419.1| histidine/lysine/arginine/ornithine transporter subunit ; membrane component of ABC superfamily [Escherichia coli 55989] >gi|218361631|emb|CAQ99225.1| histidine/lysine/arginine/ornithine transporter subunit ; membrane component of ABC superfamily [Escherichia coli IAI1] >gi|218365989|emb|CAR03733.1| histidine/lysine/arginine/ornithine transporter subunit ; membrane component of ABC superfamily [Escherichia coli S88] >gi|218370769|emb|CAR18582.1| histidine/lysine/arginine/ornithine transporter subunit ; membrane component of ABC superfamily [Escherichia coli IAI39] >gi|218428031|emb|CAR08951.2| histidine/lysine/arginine/ornithine transporter subunit ; membrane component of ABC superfamily [Escherichia coli ED1a] >gi|226901150|gb|EEH87409.1| histidine transport system membrane protein M [Escherichia sp. 3_2_53FAA] >gi|227835715|gb|EEJ46181.1| histidine ABC superfamily ATP binding cassette transporter, permease protein HisM [Escherichia coli 83972] >gi|238861421|gb|ACR63419.1| histidine/lysine/arginine/ornithine transporter subunit [Escherichia coli BW2952] >gi|242377940|emb|CAQ32709.1| hisM [Escherichia coli BL21(DE3)] >gi|253323813|gb|ACT28415.1| polar amino acid ABC transporter, inner membrane subunit [Escherichia coli BL21(DE3)] >gi|253974217|gb|ACT39888.1| histidine/lysine/arginine/ornithine transporter subunit [Escherichia coli B str. REL606] >gi|253978384|gb|ACT44054.1| histidine/lysine/arginine/ornithine transporter subunit [Escherichia coli BL21(DE3)] >gi|254593600|gb|ACT72961.1| histidine/lysine/arginine/ornithine transporter subunit; membrane component of ABC superfamily [Escherichia coli O157:H7 str. TW14359] >gi|257755000|dbj|BAI26502.1| histidine/lysine/arginine/ornithine transporter subunit HisM [Escherichia coli O26:H11 str. 11368] >gi|257760041|dbj|BAI31538.1| histidine/lysine/arginine/ornithine transporter subunit HisM [Escherichia coli O103:H2 str. 12009] >gi|257765385|dbj|BAI36880.1| histidine/lysine/arginine/ornithine transporter subunit HisM [Escherichia coli O111:H- str. 11128] >gi|260448599|gb|ACX39021.1| polar amino acid ABC transporter, inner membrane subunit [Escherichia coli DH1] >gi|281179393|dbj|BAI55723.1| histidine ABC transporter permease component [Escherichia coli SE15] >gi|281601748|gb|ADA74732.1| Histidine transport system permease protein hisM [Shigella flexneri 2002017] >gi|290763421|gb|ADD57382.1| Histidine transport system permease protein hisM [Escherichia coli O55:H7 str. CB9615] >gi|291323474|gb|EFE62902.1| histidine transport system permease hisM [Escherichia coli B088] >gi|291433247|gb|EFF06226.1| histidine transport system permease hisM [Escherichia coli B185]
MIEILHEYWKPLLWTDGYRFTGVAITLWLLILSVVIGGVLALFLAIGRVSSNKYIQFPIW
LFTYIFRGTPLYVQLLVFYSGMYTLEIVKGTEFLNAFFRSGLNCTVLALTLNTCAYTTEI
FAGAIRSVPHGEIEAARAYGFSTFKMYRCIILPSALRIALPAYSNEVILMLHSTALAFTA
TVPDLLKIARDINAATYQPFTAFGIAAVLYLIISYVLISLFRRAEKRWLQHVKPSSTH
>Acinetobacter baumannii ATCC 17978]
MIEILQQYWQSYLWTDGLQMTGVAMTAWLLVLSIGIGFLLAVPLSLARVSENIWLRGPVW
LFTYVFRGTPLYIQLLIIYSGIYSFDYIHEHQTLDAFFREGINCTILAFALNTGAYTTEI
FAGAIRSIPHGEIEAAQAFGMSKWKLYTRIIIPSMLRRALPFYGNEVILMLHATTIAFTA
TVPDILKIARDVNAATYDTFSAFGIAAVLYAVLAFILIWIFRKLEKRWLAFLKPSNH
