# Supplementary material for: Phylogenomic Analysis of Marine Roseobacters
Source: PLoS One. 2010 Jul 15;5(7):e11604. doi: 10.1371/journal.pone.0011604 (PMC2904699; doi:10.1371/journal.pone.0011604)
Supplement: File S2 — Tree topologies with the extended data. The multi-documents have been combined into a single ZIP-formatted file. The trees should be considered unrooted. The tree topologies were calculated in PhyML as described in Methods. Numbers refer to bootstrap values. The tree topology (separate pdf) shows that Roseobacter bacteria form a monophyletic group and was deposited in a document named “high bootstrap”. The other organisms embedded within the Roseobacter clade, or Roseobacter bacteria embedded within other phyla are shown in red (deposited in a document named “inter-phylum”). Individual file name corresponds to gene family code listed in Table S1. The non Roseobacter organism taxonomic name is detailed in the amino acid fasta of the sequences (a document named “sequences”). (4.62 MB ZIP) [file pone.0011604.s008.zip › sequences/ort427.fasta]

>DSH Dshi|:2346203-2347090 binding-protein-dependent transport systems inner membrane component; PFAM: binding-protein-dependent transport systems inner membrane component KEGG: sit:TM1040_1713 binding-protein-dependent transport systems inner membrane component
MFAFCADPSTLSGLTWLSCYLTTGKHMAFYGSFGTVMLLLVVTAPAALFLGFGGAIAARS
QIAPLRWLGKGYTSMVRGIPDIAFFLFVPIALDQGLEYLRHHWKCPDWTQAVRQGNDFVV
CAEAKLPLSTSPQWVHETYGFTLAVIAFAVVFGAFAANVLYGAMTAVPRAQIETAEAYGM
TRRQAFWRILVPQMWVYALPGLSNLWQILVKATPLLFLLGIEDIVYWARELGGVQSARFS
DYPHGDWRLWYFLGLLVFYLALTSVSERIFARLMQRLSHGQATMAGEAQRKAPAT
>SUL EE36|:c1884156-1884962 ABC transporter, permease protein, HisMQ family; COG4215 ABC-type arginine transport system, permease component
MAFYGAFGTVLLLLAITAPAALAFGFGGAMAARSPFAPLSWLGRAYIAIVRGVPDIAFFL
FFVIALDQGIEYLRHKVKCPDWDQPIRQGSDFIVCQAAKMPLGNSAQWVHEAYGFSLAVL
TFAIVFGAFAANVLYGAMRAVPRAQIETGEAYGMTPRQTFWRILVPQMWVYALPGLGNLW
MVLIKATPLLFLLGVEDIVYWARDLGGAKTPRFTDYPHPDWRMWYFLALLVFYLCFTRVS
EIVLDRLMRRLTKGQATAGGEAQRKAAA
>JAN Jann|:c1091904-1092785 binding-protein-dependent transport systems inner membrane component; 
MFSFCEDPSTLATFQWFSCYLTNGVHMLFYQSFLTVAVLLAVAAPLSLAFGFASATASRS
PVLPLRLVGKGYTSMVRGIPDIVFFLFFVLVLDQGIEYLRHTIACPDWDEPIRQGANFLV
CDAARTPQGAAPQWVHETYNFGLAALTYAIVFGAFCGNVLYGAMNAVPRPQLETAAAYGL
STRQIFWRILVPQMWIYALPGLSNIWMILIKATPLLFLLGIEDIVYWAREIGGSRNARFT
YPHPDWRFWYFLGLLIFYLCFTRLSEIVLARLTRRLSRGQATAGGDAMRKAAA
>OANOA307|:c923751-924524 ABC transporter, permease protein, putative; [E] COG4215 ABC-type arginine transport system, permease component
MLLAITAPLAMTFGMGGAMAARSRILPLSWLGKAYIAIVRGVPDIAFFLFFVIALDQGIE
LLRHQIKCPDWPDAVRQGNDFIVCTAAKMPLGNSPQWMHETYGFFLAVFTFAIVFGAFAA
NVLLGAMRAVPRPQVETAESYGMTRRQTFWRIIVPQMWVYALPGLGNLWMVLIKATPLLF
LLGVEDIVYWARELGATKTPQFTAYPHGDWRMWYFLALLVFYLAFTKLSELVLERTMHRL
TRGQATSGGEAQRKAAV
>OBA |:c132571-133446 ABC transporter, permease protein, HisMQ family; COG4215 ABC-type arginine transport system, permease component
MFAYCADPDSLEGLRWFACYLTTGKHMLFYQSFGFVIVLMLITAPIALGVGFAGALASRS
HVAPLRWLGTGYTSLVRGVPDIAFFLFMPLALDQGLEWLRHKAKCPDWDGPIRQGSDFVV
CAEAKLPLSSSPQWVHEYYGIVLGIAAFAFVFGAFAAFVLAGAMNAVPKAQMETAEAYGM
TRRQATWRVLVPQMWIYALPGLSNLWMILIKATPLLFLLGIEDVVYWARELGGRKTSAYD
YPHGDWRLWYFLGLLVFYLLLTRISEIGFARLARRLSRGQATLAGAEGARA
>OIN |:c2096707-2097591 binding-protein-dependent transport systems inner membrane component; COG4215 ABC-type arginine transport system, permease component
MFSFCTDPSILDDWFWFSCYLTTGVHMSFYMSFLKVLLLLAVTAPVALAFGFGGAMMARA
RFAPLSWVGKGYIALVRGVPDIAFFLFFVIALDQGIEYLRHKALCSDWDMPIRQGSDFVV
CQAAKMPLGNAAQWVHETYGFGLAVFTFAIVFGAFAANVLFGAMRAVPRPQLETAEAYGM
SHRQTFWRVLVPQMWVYALPGLSNLWMVLIKATPLLFLLGVEDIVYWARELGGTKTPRFT
DYPHPDWRMWYFLALLVFYLLFTRVSEIALDRLMKRLTRGQATTGGEAQRRAGA
>RHB RB2654|:c1121505-1122389 ABC transporter, permease protein, HisMQ family; COG4215 ABC-type arginine transport system, permease component
MFEICADPQNLQELQWLACYLTSGKHILFYQSFGVVMLLLVITAPVSLGFGFIGASAARS
PIAPLRWFGKGYTSIVRGVPDIAFFLFFVIALDQAFEWLRHQVKCPDWDAPIRQGSDFVV
CAQAKLPLSTSPQWVHESYGFTLAVLTFAIVFGAFAANVLFGAMRSVPRAQMETAEAYGF
SHRQAFWRILVPQMWLYALPGLSNLWMILIKATPLLFLLGVEDIVYWARELGGSKTARFS
DYPHGDWRMYYFGALLVFYLLLTKLSEIVLDKLMARLSHGQATAAGEAQRKAAA
>RCC RCCS2|:c2946724-2947608 arginine/histidine-ABC transporter, permease protein; COG4215 ABC-type arginine transport system, permease component
MFSFCTDPAALEGFQWFSCYLTTGKHMSMYWAVGTVLLLLSITAPTALAFGFAGASAARS
NVAPLRWIGKTYIAVVRGIPDIAFFLFFVIALDQAFEYIRHRIKCPDWDEPVRQGNDFIV
CTAAKLPLGNAPQWVHETYGFLLAVLTFAIVFGAFAANVLFGAMRAVPKGQLETAEAYGM
SRRQTFWRVLVPQMWVYALPGLSNLWMVLIKATPLLFLLGVEDIVYWARELGGAKQPQFT
DYPHPDWRMWYFAALLVFYLCFTKVSEVVLDKIMAKLTHGQATAAGEAQRKAAA
>RDE RD1|:c1812400-1813236 arginine/histidine-ABC transporter, permease protein; 
MSCYLTTPKHMSLYWSVLTVLLLLAITAPVALAFGFGGASAARSNIAPLRWFGKSYIAVV
RGVPDIAFFLFFVIALDQGIEYLRHKALCPDWSEPIRQGNDFVVCQAAKMPLGSAPQWVH
ESYGFALAVLTFAIVFGAFAANVLFGAMRAVPRSQLETAEAYGMSRRQTFWRVLVPQMWV
YALPGLSNLWMVLIKATPLLFLLGVEDIVYWARELGGTKTPRFTDYPHGDWRMWYFLALL
VFYLLFTRVSEIVLERVMARLTHGQATAAGEAQRKAAA
>PGA RGBS107|:c3675630-3676346 binding-protein-dependent transport systems inner membrane component; COG4215 ABC-type arginine transport system, permease component
MAARAQFAPLSWLGKAYIAVVRGVPDIAFFLFFVIALDQGIEYLRHQVKCPDWDAPVRQG
NDFVVCDIAKMPLSSSDQWIHEVYGFSLAVVTFAIVFGAFAANVLFGAMRAVPRAQIETA
EAYGMTHRQAFWRILVPQMWTYALPGLSNLWMVLIKATPLLFLLGVEDIVYWARELGGSK
TARFTDYPHGDWRMWYFLGLLVFYLAFTKLSEVVLERIRTRLSHGQATLAGEAQRKAS
>RLO RLO149|:c3685174-3686010 arginine/histidine-ABC transporter, permease protein; COG4215 ABC-type arginine transport system, permease component
MSCYLTTPKHMSLYWSVLTVLLLLAITAPVALAFGFGGASAARSNIAPLRWFGKSYIAVV
RGVPDIAFFLFFVIALDQGIEYLRHKALCPDWSEPIRQGNDFVVCQAAKMPLGSAPQWVH
ESYGFALAVLTFALVFGAFAANVLFGAMRAVPRSQLETAEAYGMSRRQTFWRVLVPQMWV
YALPGLSNLWMVLIKATPLLFLLGVEDIVYWARELGGTKTPRFTDYPHGDWRMWYFLALL
VFYLLFTRVSEIVLERVMARLTHGQATAAGEAQRKAAA
>ROS ROS217|:c3862501-3863382 ABC transporter, permease protein, HisMQ family; COG4215 ABC-type arginine transport system, permease component
MFAFCSDPASLDGFAWLTCYITTSKHLQLYYAVGTVLLLLAITAPAALAFGFGGAMAARA
HIAPVRWFGKAYIAVVRGVPDIAFFLFFVIALDQAFEWARHKVLCPDWDQPIRQGNDFVV
CQAAKLPLGSAPQWVHESYGFLLAVLTFAIVFGAFAANVLFGAMRAVPRAQMETAEAYGM
SRRQAFWRIMVPQMWVYALPGLGNLWMVLIKATPLLFLLGVEDIVYWARELGATANPRFT
EYPHGDWRMWYFLGLMVFYLGFTRVSEVVLERLMQRLTRGQATTGGEAQRKAA
>RGR RR11|:1383759-1384550 binding-protein-dependent transport systems inner membrane component; [E] COG0765 ABC-type amino acid transport system, permease component
MSFGTVLLLLAITAPAALLFGFGGAMAARARFAPLSWIGRAYIAVVRGVPDIAFFLFFVI
ALDQGIEFLRHKVKCPDWDAPVRQGNDFVVCDIAKMPLSSSDQWIHEVYGFSLAVITFAI
VFGAFAANVLFGAMRAVPRAQIETAEAYGMTHRQAFWRILVPQMWTYALPGLSNLWMVLI
KATPLLFLLGVEDIVYWARELGGSKTARFTDYPHGDWRMWYFFGLLVFYLLFTKVSEVVL
ERISRRLSHGQATLAGEAQRKAA
>LVE SKA53|:1482814-1483668 ABC transporter, permease protein, HisMQ family; COG4215 ABC-type arginine transport system, permease component
METFQWFACYLTTGKHMQIYSAVGTVLLLLALTAPAALAFGFAGAAAARSAVAPLRWIGN
TYIAVVRGVPDIAFFLFFVIALDQALEYVRHRVKCPDWEQAVWQGNDFVVCQAAKLPLGN
AAQWVHDTYAFAVAAFTFAIVFGAFAANVLFGAMRAVPRGQLETAEAYGMSQRQTFWRVL
VPQMWVYALPGLSNLWMVLIKATPLLFLLGIQDIVYWARELGGAAQPRFTDYPHPDWRQW
YFLALLVFYLCFTKVSEIVLDRIMARLTFGQATAAGEAQRKAAT
>SPO DSS3|:c1369985-1370872 ABC transporter, permease protein, HisMQ family; identified by similarity to PIR:T44455; match to protein family HMM PF00528
MFSYCTDPDTLDTVRWFSCFLTNGVHLSFYMSFIKVLVLLLVTAPVALAVGFAGAMATRA
TLPPLRWLGEGYIAIMRGVPDIAFFLFFVIALDQAFEWTRHQVLCPDWTDPIRQGNDFLV
CPDAKMPLGRAAEWVHQTYSFFLAVITFAIVFGAFAANVLRGGMRAVPHAQLETAAAYGM
SRRQTFWRILVPQMWIYALPGLSNLWLILIKATPLLFLLGIEDIVYWAREIGGTKTSQFT
DYPHGDWRMWYFLFLLVFYLSFTRISEILLERLTVRLSHGQATTGGEALRKEATA
>SSE SSE37|:c4855716-4856597 ABC transporter, permease protein, HisMQ family; COG0765 ABC-type amino acid transport system, permease component
MFNFCTDPSVLDGLAWLSCYLTTGKHLAIYWSIGTVLLLLAITAPVALAFGLGGAMAARS
RFLPLSLFGRGYIAIVRGVPDIAFFLFFVIALDQFFEWIRHEIKCPDWDMPIRQGNDFVV
CAAAKLPLGNAPQWQHETYGFLLAVLTFAIVFGAFAANVLFGAMRAVPRAQLETAEAYGM
SPRQTTWRILVPQMWVYALPGLSNLWMVLIKATPLLFLLGVEDIVYWARELGGAKTARFT
DYPHGDWRMWYFLALLVFYLLFTWVSEKVLARIMQRLTHGQATMGGEAQRKTA
>SIL TM1040|:1810884-1811792 binding-protein-dependent transport systems inner membrane component; 
MTRPAIFSYCSDPATLEGLQWLSCYLTTGKHWAFYMSFGTVLLLLAVTAPMALAFGFFGA
SAARSRVLPLAWFGKGYIAVVRGVPDIAFFLFFVIALDQGIEWLRHQVKCPDWDEPIRQG
NDFIVCQAAKMPLNTDPQWFHEIYGFSLAVLTFAIVFGAFAANVLFGAMRAVPRAQIETA
EAYGMTPRQTFWRVLVPQMWVYALPGLSNLWMVLIKATPLLFLLGVEDIVYWARELGGSK
TTRFTDYPHGDWRMWYFLGLLVFYLAFTKVSEIVLARISRRLSHGQATLAGEAQRKAEGA
AT
