# Supplementary material for: Phylogenomic Analysis of Marine Roseobacters
Source: PLoS One. 2010 Jul 15;5(7):e11604. doi: 10.1371/journal.pone.0011604 (PMC2904699; doi:10.1371/journal.pone.0011604)
Supplement: File S2 — Tree topologies with the extended data. The multi-documents have been combined into a single ZIP-formatted file. The trees should be considered unrooted. The tree topologies were calculated in PhyML as described in Methods. Numbers refer to bootstrap values. The tree topology (separate pdf) shows that Roseobacter bacteria form a monophyletic group and was deposited in a document named “high bootstrap”. The other organisms embedded within the Roseobacter clade, or Roseobacter bacteria embedded within other phyla are shown in red (deposited in a document named “inter-phylum”). Individual file name corresponds to gene family code listed in Table S1. The non Roseobacter organism taxonomic name is detailed in the amino acid fasta of the sequences (a document named “sequences”). (4.62 MB ZIP) [file pone.0011604.s008.zip › sequences/ort441.fasta]

>DSH Dshi|:2313936-2314163 ribosomal protein S18; PFAM: ribosomal protein S18 KEGG: rde:RD1_3044 ribosomal protein S18
MAAKPFFRRRKVCPFSGDNAPKIDYKDTRLLQRYISERGKIVPSRITAVSAKKQRELARA
IKRARFLALLPYAVK
>SUL EE36|:c2121556-2121783 30S ribosomal protein S18; COG0238 Ribosomal protein S18
MAAKPFFRRRKVCPFSGDNAPAIDYKDTRLLQRYISERGKIVPSRITAVSAKKQRELARA
IKRARFLALLPYAVK
>JAN Jann|:c1609552-1609779 ribosomal protein S18; 
MAAKPFFRRRKTDPFEGENAPKIDYKDTRLLQRYISERGKIVPSRITAVGAKNQRALAKA
IKRARFLALLPYAVK
>OAN OA307|:2221826-2222053 ribosomal protein S18; [J] COG0238 Ribosomal protein S18
MATKPFFRRRKSDPFDGDNAPKIDYKDTRTLQRYVSERGKIVPSRITAVGAKNQRALARA
IKRARFLALLPYAVK
>OBA |:768882-769109 30S ribosomal protein S18; COG0238 Ribosomal protein S18
MAAKPFFRRRKVCPFSGENAPKIDYKDTKLLQRYISERGKIVPSRITAVSAKKQRELARA
IKRARFLALLPYAVK
>OIN |:2982182-2982409 30S ribosomal protein S18; COG0238 Ribosomal protein S18
MAAKPFFRRRKVCPFSGDNAPAIDYKDTRLLQRYISERGKIVPSRITAVSAKKQRELARA
IKRARFLALLPYAVK
>RHB RB2654|:c579652-579879 30S ribosomal protein S18; COG0238 Ribosomal protein S18
MAAKPFFRRRKVCPFSGDNAPKIDYKDTKLLQRYISERGKIVPSRITAVSAKKQRELARA
IKRARFLALLPYAVK
>RCC RCCS2|:374981-375208 ribosomal protein S18; COG0238 Ribosomal protein S18
MATKPFFRRRKSDPFEGDNAPKIDYKDTRLLQRYISERGKIVPARITAVGAKNQRALARA
IKRARFLALLPYAVK
>RDE RD1|:2914021-2914248 30S ribosomal protein S18; binds as a heterodimer with protein S6 to the central domain of the 16S rRNA; helps stabilize the platform of the 30S subunit
MASKPFFRRRKVCPFSGDNAPKIDYKDTRLLQRYISERGKIVPSRITAVSAKKQRELARA
IKRARFLALLPYAVK
>PGA RGBS107|:635442-635669 30S ribosomal protein S18; COG0238 Ribosomal protein S18
MAAKPFFRRRKVCPFSGDNAPKIDYKDTRLLQRYISERGKIVPSRITAVSAKKQRELARA
IKRARFLALLPYAVK
>RLO RLO149|:c17781-18008 30S ribosomal protein S18; COG0238 Ribosomal protein S18
MATKPFFRRRKVCPFSGDNAPKIDYKDTRLLQRYISERGKIVPSRITAVSAKKQRELARA
IKRARFLALLPYAVK
>ROS ROS217|:c3633264-3633491 30S ribosomal protein S18; COG0238 Ribosomal protein S18
MATKPFFRRRKVCPFSGDSAPKIDYKDTRLLQRYISERGKIVPSRITAVSAKKQRELARA
IKRARFLALLPYAVK
>RGR RR11|:c710545-710772 ribosomal protein S18; [J] COG0238 Ribosomal protein S18
MAAKPFFRRRKVCPFSGDNAPKIDYKDTRLLQRYISERGKIVPSRITAVSAKKQRELARA
IKRARFLALLPYAVK
>LVE SKA53|:1144572-1144799 30S ribosomal protein S18; COG0238 Ribosomal protein S18
MATKPFFRRRKSDPFEGTDAPKIDYKDTRTLQRYISERGKIVPARITAVGSKNQRALARA
IKRARFLALLPYAVK
>SPO DSS3|:2420872-2421099 ribosomal protein S18; identified by similarity to SP:P02374; match to protein family HMM PF01084; match to protein family HMM TIGR00165
MAAKPFFRRRKVCPFSGDNAPKIDYKDTKLLQRYISERGKIVPSRITAVSAKKQRELARA
IKRARFLALLPYAVK
>SSE SSE37|:1712772-1712999 30S ribosomal protein S18; COG0238 Ribosomal protein S18
MAAKPFFRRRKVCPFSGENAPKIDYKDTRLLQRYISERGKIVPSRITAVSAKKQRELARA
IKRARFLALLPYAVK
>SIL TM1040|:c1124232-1124459 SSU ribosomal protein S18P; 
MAAKPFFRRRKVCPFSGENAPKIDYKDTRLLQRYISERGKIVPSRITAVSAKKQRELARA
IKRARFLALLPYAVK
>Xanthobacter autotrophicus Py2] >gi|205618870|sp|A7IK06.1|RS18_XANP2 RecName: Full=30S ribosomal protein S18 >gi|154161133|gb|ABS68349.1| ribosomal protein S18 [Xanthobacter autotrophicus Py2]
MAFAQSGGAGGGGGQRRPFFRRRKTCPFSGPNAPKIDYKDVRLLQRYISERGKIVPSRIT
AVSAKKQRELSAAIKRSRFLGLLPFVIR
>Gluconacetobacter diazotrophicus PAl 5] >gi|209545155|ref|YP_002277384.1| 30S ribosomal protein S18 [Gluconacetobacter diazotrophicus PAl 5] >gi|254812942|sp|A9H1M6.1|RS18_GLUDA RecName: Full=30S ribosomal protein S18 >gi|161787679|emb|CAP57275.1| putative 30S ribosomal protein S18 [Gluconacetobacter diazotrophicus PAl 5] >gi|209532832|gb|ACI52769.1| ribosomal protein S18 [Gluconacetobacter diazotrophicus PAl 5]
MSETTEINPAARRTAVGARRPFYRRRKSCPFSGPNAPKIDYKDVRLLSRFLSERGKIVPS
RITAVSAKKQRELAQAIKRARFMALLPYIVG
>Erythrobacter litoralis HTCC2594] >gi|123099521|sp|Q2N9S6.1|RS18_ERYLH RecName: Full=30S ribosomal protein S18 >gi|84787383|gb|ABC63565.1| ribosomal protein S18 [Erythrobacter litoralis HTCC2594]
MARPFFRRRKTCPFSAKNAPKIDYKDTRLLQGFMSERGKIVPSRITAVSAKKQRELAKAI
KRARHIGLLPYIVK
>Granulibacter bethesdensis CGDNIH1] >gi|122326172|sp|Q0BPY9.1|RS18_GRABC RecName: Full=30S ribosomal protein S18 >gi|114317053|gb|ABI63113.1| SSU ribosomal protein S18P [Granulibacter bethesdensis CGDNIH1]
MSDTQDVNPATRRAAVGARRPFYRRRKSCPFSGPNAPKIDYKDVRLLSRFLSERGKIVPS
RITAVSAKKQRELAQAIKRARFLALLPYILT
