# Supplementary material for: Phylogenomic Analysis of Marine Roseobacters
Source: PLoS One. 2010 Jul 15;5(7):e11604. doi: 10.1371/journal.pone.0011604 (PMC2904699; doi:10.1371/journal.pone.0011604)
Supplement: File S2 — Tree topologies with the extended data. The multi-documents have been combined into a single ZIP-formatted file. The trees should be considered unrooted. The tree topologies were calculated in PhyML as described in Methods. Numbers refer to bootstrap values. The tree topology (separate pdf) shows that Roseobacter bacteria form a monophyletic group and was deposited in a document named “high bootstrap”. The other organisms embedded within the Roseobacter clade, or Roseobacter bacteria embedded within other phyla are shown in red (deposited in a document named “inter-phylum”). Individual file name corresponds to gene family code listed in Table S1. The non Roseobacter organism taxonomic name is detailed in the amino acid fasta of the sequences (a document named “sequences”). (4.62 MB ZIP) [file pone.0011604.s008.zip › sequences/ort444.fasta]

>DSH Dshi|:c2309595-2310332 3-oxoacyl-(acyl-carrier-protein) reductase; TIGRFAM: 3-oxoacyl-(acyl-carrier-protein) reductase PFAM: NAD-dependent epimerase/dehydratase; short-chain dehydrogenase/reductase SDR; Male sterility domain; KR domain protein KEGG: jan:Jann_1626 3-oxoacyl-(acyl-carrier-protein) reductase
MFDLTGKTALVTGASGGIGGAIATALHAQGATVGLSGTRVDPLEALAAELGERAHVLPCN
LSDADAVEALPKQAVAAMGSVDILVNNAGITRDNLFMRMSDEEWASVLDVNLTSTMRLCR
GVLRGMMKARWGRIVNISSVVGATGNPGQGNYAASKAGMVGMSKSLAYEVASRGITVNAV
APGFISTAMTDKLTDDQKDKLLVQVPSGRMGEPGEIAAAVVYLASPEAGYVTGSVLHVNG
GLAMI
>SUL EE36|:2126103-2126840 3-oxoacyl-(acyl-carrier-protein) reductase; COG1028 Dehydrogenases with different specificities (related to short-chain alcohol dehydrogenases)
MFDLTGKNALVTGASGGIGAEIARSLHARGATVGLSGTRTEPLEALAAELGERAHVLPCN
LSDMDAVDALPKQAAEAMGSVDILVNNAGITRDNLFMRMSDDEWNSVLNVNLTATFKLCK
GVMRGMMKARWGRIVNISSVVGATGNPGQANYAASKAGMVGMSKSLAYEVASRGITVNAV
APGFITTAMTDKLTDDQKAGIMGQIPAGRMGEASEIASAVVYLASAEAAYVTGTTLHVNG
GMAML
>JAN Jann|:1612928-1613665 3-oxoacyl-(acyl-carrier-protein) reductase; 
MFDLTGKNALVTGASGGIGAAIARQLHRAGATVGLSGTRVEPLEALAAELGERAHVLPCN
LSDAEAVDALPKAAIAAMGSLDVLVNNAGITRDNLFMRMSDDEWASVLEVNLTSTMRLCR
GALRGMMKARWGRIINVSSVVGATGNPGQANYAASKAGMVGMSKSLAYEVASRGITVNCI
APGFIETAMTDKLTDDQKEKILVQIPAGRMGSADEIAASALFLASAEAGYLTGTVMHVNG
GMAMI
>OAN OA307|:c2218764-2219501 3-oxoacyl-(acyl-carrier-protein) reductase; [IQR] COG1028 Dehydrogenases with different specificities (related to short-chain alcohol dehydrogenases)
MFDLTGKNALITGASGGIGGEIVRALHGAGATVGLSGTRVEPLEALAAELGTRAHVLPCN
LSDAAAVDALPKQAIEAMGSVDILVNNAGITRDQIFMRMSDDEWGDVINVNLTSTMRLCK
GVIRGMMKARWGRIVNVSSIVGATGNPGQANYAASKAGMVGMSKSIAYEVASRGITVNCI
APGFIATAMTDKLTDEQKDKINQQIPAGRMGTPQEIAAAALYLASVQAAYVTGTTLHVNG
GMAML
>OBA |:c765990-766727 3-oxoacyl-(acyl-carrier protein) reductase; COG1028 Dehydrogenases with different specificities (related to short-chain alcohol dehydrogenases)
MFDLTGKSALVTGASGGIGGAIARALHDAGATVGLSGTRVEPLEALAAELGERAHVLPCN
LGDAEAVEALPKQAVEAMGGLDILVNNAGITKDQIFMRMSDEDWAQVIEVNLTSTMRLCR
AVMRPMMKARWGRIVNISSIVGATGNPGQVNYAASKAGMVGMTKSIAYEVASRGITANCV
APGFIATAMTGKLNDDQKAKIDAQIPAGRMGAPEEIAAAVLYLASPEAGYVTGSTLHVNG
GMAML
>OIN |:c2978880-2979617 oxidoreductase, short chain dehydrogenase/reductase family protein; COG1028 Dehydrogenases with different specificities (related to short-chain alcohol dehydrogenases)
MFDLTGKNALITGASGGIGADIARKLHAQGATVGLSGTRTEPLEALKAELGERAHVLPCN
LSDMEAVDALPKQAAEAMGSVDILVNNAGITRDNLFMRMSDDEWNSVLNVNLTATFKLCK
GVMRGMMKARWGRIINISSVVGATGNPGQANYAASKAGVVGMSKSLAYEVASRGITVNAV
APGFITTAMTDKLTDEQKSGIMGQIPAGRMGDPDEIAAAVVYLSSAEAAYVTGTTLHVNG
GMAML
>RHB RB2654|:584267-585004 3-oxoacyl-(acyl-carrier protein) reductase; COG1028 Dehydrogenases with different specificities (related to short-chain alcohol dehydrogenases)
MFDLTGKTALVTGASGGIGGAIATALHGAGATVTLSGTREGPLNDLAATLGDRVHVMTCN
LSDPEAVDALPKQAAEVMGGLDILVNNAGITKDQIFMRMSDEDWQNVIDVNLTATMRLCR
SVMRPMMKARWGRIINISSIVGATGNPGQVNYAASKAGMVGMTKSIAYEVASRGITANCV
APGFIATAMTEKLTDDQKEKINAQIPAARMGTPEEIAAAVLYLASPEAGYVTGATLHVNG
GMAML
>RCC RCCS2|:c369944-370681 3-oxoacyl-(acyl-carrier-protein) reductase; COG1028 Dehydrogenases with different specificities (related to short-chain alcohol dehydrogenases)
MFDLNGKNALVTGASGGIGGAIAKSLYDAGATVALSGTRVAPLEELAASLGDRAHVLPCN
LSDAEEVTALPKQAADAMGSVDVLVNNAGITRDNIFMRMSDEEWASVLEVNLTSTMRLCK
GVIRGMMKARWGRIVNISSVVGATGNPGQANYAASKAGMVGMSKSIAYEVASRGITVNCV
APGFITTAMTDKLTDEQKSGILTQVPAGRMGDAEEIAAAVLYLSSPEAAYVTGTTLHVNG
GMAMF
>RDE RD1|:c2909595-2910332 oxidoreductase, short chain dehydrogenase/reductase family; 
MFDLTGKTALITGASGGIGADIARALHGAGATVGLSGTRVAPLEALAAELGERAHVLPCN
LSDMAAVEALPKEAAAAMGSVDILVNNAGITRDNLFMRMSDEEWNSVIDVNLTATFKLCK
GVMRGMMKARWGRIINISSIVGATGNPGQANYAASKAGMVGMSKSLAYEVASRGITVNAV
APGFIETAMTDKLTEDQKAAIMGQIPAGRMGSAGEIASGVLYLASPEAGYVTGTTLHVNG
GMAML
>PGA RGBS107|:c620422-621159 3-oxoacyl-(acyl-carrier-protein) reductase; COG1028 Dehydrogenases with different specificities (related to short-chain alcohol dehydrogenases)
MFDLTGKSALITGASGGIGGDIARALHASGATVGLSGTREAPLQELAAELGERAHVLPCN
LSDAEAVEALPKQAIAAMGSVDILVNNAGITRDNLFMRMKDEEWASVLEVNLTSTMRLCR
GVLRGMMKARWGRIINISSIVGATGNPGQGNYAAAKAGMVGMSKSLAYEVANRGITVNAV
APGFIATAMTDKLNDAQKDAILTQIPSGRMGNPEEIASAVLYLASAEAGYVTGTTLHVNG
GMAML
>RLO RLO149|:21689-22426 oxidoreductase, short chain dehydrogenase/reductase family protein; COG1028 Dehydrogenases with different specificities (related to short-chain alcohol dehydrogenases)
MFDLTGKTALITGASGGIGADIARALHGAGATVGLSGTRVAPLEALAAELGERAHVLPCN
LSDMAAVEALPKEAAAAMGSVDILINNAGITRDNLFMRMSDEEWNSVIDVNLTATFKLCK
GVMRGMMKARWGRIINISSIVGATGNPGQANYAASKAGMVGMSKSLAYEVASRGITVNAV
APGFIETAMTDKLTDEQKAAIMGQIPAGRMGSAGEIAAGVLYLASPEAGYVTGTTLHVNG
GMAML
>ROS ROS217|:c4303854-4304591 3-oxoacyl-(acyl-carrier protein) reductase; COG1028 Dehydrogenases with different specificities (related to short-chain alcohol dehydrogenases)
MFDLTGKSALVTGASGGIGASIARALHGAGATVGLSGTRVEPLEALAADLGQRAHVLPCN
LSDAEAVDALTKDAIAAMGGLDILVNNAGITRDQLFMRMSDKDWHDVLDVNLTSAMRLCR
GAVRPMMKARWGRIINIGSIVGSSGNPGQANYAAAKAGLVGMTKSIAAEVASRGITANVV
APGFIATPMTDKLSEDQKSALYVQIPMARMGTSEEIAAAVLYLASPEAGYVTGATLHVNG
GMSMY
>RGR RR11|:716298-717035 3-oxoacyl-(acyl-carrier-protein) reductase; [IQR] COG1028 Dehydrogenases with different specificities (related to short-chain alcohol dehydrogenases)
MFDLTGKTALITGASGGIGGEIARALHAAGATVALSGTREAPLQELAAELGERAHVLPCN
LSDADAVEALPKQAAEAMGSVDILVNNAGITRDNLFMRMKDDEWNSVLDINLTSTMRLCR
GVLRGMMKARWGRIINISSIVGATGNPGQGNYAAAKAGMVGMSKSLAYEVANRGITVNAV
APGFIATAMTDKLNDAQKDGILTQIPAGRMGSPEEIASAVLYLASAEAGYVTGTTLHVNG
GMAML
>LVE SKA53|:c1139514-1140269 3-oxoacyl-(acyl-carrier-protein) reductase; COG1028 Dehydrogenases with different specificities (related to short-chain alcohol dehydrogenases)
MNKGKQMFDLTGKTALITGASGGIGGAIAKALYDAGATVALSGTRVEPLQALAASLGDRA
HVLPCNLSDAEAVTALPKQAADLMGSVDILVNNAGITRDNLFMRMSDEEWSSVLEVNLTS
TMRLCKGVIRGMMKARWGRIVNISSIVGATGNPGQANYAASKAGMVGMSKSIAYEVASRG
ITVNCVAPGFITTAMTDKLNDDQKSAILTQVPAGRMGEAGEIAAAVLYLASQEAGYVTGS
TLHVNGGMAML
>SPO DSS3|:c2413979-2414716 3-oxoacyl-(acyl-carrier-protein) reductase; identified by match to protein family HMM PF00106; match to protein family HMM TIGR01830
MFDLTGKNALITGASGGIGGAIARALHAAGASVVLSGTRVEPLQALADELGERAHVLTCN
LSDMAAVEALPKQAADLLGSVDILVNNAGITRDNLFMRMSDDEWQSVIDVNLTATMKLCK
GVLRGMMKARWGRIVNISSVVGAIGNPGQGNYAASKAGVVGMSKALAYEVASRGITVNAV
APGFITTAMTDKLTDEQKSGLLTQVPAGRMGSPEEIAAAVLYLASPEAAYVTGATLHVNG
GMAML
>SSE SSE37|:c1706512-1707249 3-oxoacyl-(acyl-carrier-protein) reductase; COG1028 Dehydrogenases with different specificities (related to short-chain alcohol dehydrogenases)
MFDLTGKTALVTGASGGIGGAVAKALHGAGATVGLSGTRTEPLEALAAELGARAHVLPCN
LSDADAVNALPKQAVEAMGSLDILVNNAGITRDNLFMRMSEEEWAQVLEVNLTSTFRLCK
GVLRGMMKARWGRIVNISSVVGATGNPGQGNYAAAKAGLVGMSKSLAYEVASRGITVNAV
APGFIETAMTDKLNEDQKGAILNQIPAGRMGTSEEVAAAVLYLASPEAAYVTGATLHVNG
GMAML
>SIL TM1040|:1130221-1130958 3-oxoacyl-[acyl-carrier-protein] reductase; 
MFDLTGKNALITGASGGIGGDIARALHAAGATVALSGTRPDPLHALAEELGERAHVVTCN
LSDAEAVEALPKQAAEAMGSVDILVNNAGITKDNLFMRMKDEEWQSVLDVNLTSTMRLCR
GVLRGMMKARWGRIVNISSVVGATGNPGQGNYAASKAGMVGMSKSLAYEVANRGITVNAV
APGFIATAMTDKLNDTQKEAILSQIPAGRMGDSKEIAAAVLYLASQEAAYVTGTTLHVNG
GMAML
>Pseudovibrio sp. JE062] >gi|211957487|gb|EEA92690.1| 3-oxoacyl-(acyl-carrier-protein) reductase [Pseudovibrio sp. JE062]
MFNLEGKSALVTGATGGIGEAIARALHAQGATVTLSGTREAKLEALASDLGDRVHIKAAN
LSDRESVDALVPAAEEMMGGLDILVNNAGITRDNIFMRMKDEEWDQVLEVNLSATFRICR
AAIKGMMKRRQGRIIGITSVVGVTGNAGQVNYSAAKAGMIGMSKSLAQEVASRKITVNTI
APGFISTAMTDELNEKQRESILGNVPAGRLGTADEIAGAAVYLASDEAAYVTGQTLHVNG
GMAMI
>Xanthobacter autotrophicus Py2] >gi|154161129|gb|ABS68345.1| 3-oxoacyl-(acyl-carrier-protein) reductase [Xanthobacter autotrophicus Py2]
MFDLSGKTALVTGATGGIGGAIAKALHAQGAVVAISGTRKEALDALAGELGGDRVHVLPC
NLGSTEEVEKLVPDAETALGGHIDILVNNAGITRDNIFMRLSDEAWDQVIAVNLTAAFRL
SRAAVRTMMRRRSGRIISITSIVGVTGNAGQGNYAAAKAGMIGMSKSLAQEVASRGVTVN
CVAPGFIATPMTDALNDKQRESILKAVPAAKLGTPEDIAAACVYLASNEAAYVTGQTLHV
NGGMAMI
>Caulobacter crescentus CB15] >gi|221234684|ref|YP_002517120.1| 3-oxoacyl-(acyl-carrier protein) reductase [Caulobacter crescentus NA1000] >gi|13423085|gb|AAK23653.1| 3-oxoacyl-(acyl-carrier-protein) reductase [Caulobacter crescentus CB15] >gi|220963856|gb|ACL95212.1| 3-oxoacyl-(acyl-carrier protein) reductase [Caulobacter crescentus NA1000]
MFDLTGKTALVTGATGGIGGAIARALHAQGAHVVLSGTRESALAELKAELGERASTVVAN
LSDAEQVDGLVAKAEEAAGAPLDIVIANAGVTRDGLIVRMKDEDWDTVIKVNLEGYFRLS
RAAAKGMMKRRAGRIIGITSIVGVTGNPGQTNYAASKAGMIGFSKALAQELASRGVTVNC
VAPGFIASPMTDALNEQQKAGILSTIPAGKLGEGADIAAACVYLASDQAGYVTGQTLHVN
GGMAMI
>Vibrio sp. RC586] >gi|262349408|gb|EEY98546.1| 3-oxoacyl-[acyl-carrier protein] reductase [Vibrio sp. RC586]
MSQFMNLEGKVALVTGASRGIGKAIAELLAERGAKVIGTATSESGAQAISDYLGDNGKGM
ALNVTNPESIEAVLKTITDEFGGVDILVNNAGITRDNLLMRMKEEEWSDIMETNLTSIFR
LSKAVLRGMMKKRQGRIINVGSVVGTMGNAGQANYAAAKAGVIGFTKSMAREVASRGVTV
NTVAPGFIETDMTKALNDEQRTATLAQVPAGRLGDPREIASAVVFLASPEAAYITGETLH
VNGGMYMI
>Francisella tularensis subsp. novicida U112] >gi|194323140|ref|ZP_03056924.1| 3-oxoacyl-(acyl-carrier-protein) reductase [Francisella tularensis subsp. novicida FTE] >gi|208779674|ref|ZP_03247019.1| 3-oxoacyl-(acyl-carrier-protein) reductase [Francisella novicida FTG] >gi|254373270|ref|ZP_04988758.1| 3-oxoacyl-(acyl-carrier-protein) reductase [Francisella tularensis subsp. novicida GA99-3549] >gi|254374730|ref|ZP_04990211.1| 3-oxoacyl-(acyl-carrier-protein) reductase [Francisella novicida GA99-3548] >gi|118423824|gb|ABK90214.1| beta-ketoacyl-ACP reductase [Francisella novicida U112] >gi|151570996|gb|EDN36650.1| 3-oxoacyl-(acyl-carrier-protein) reductase [Francisella tularensis subsp. novicida GA99-3549] >gi|151572449|gb|EDN38103.1| 3-oxoacyl-(acyl-carrier-protein) reductase [Francisella novicida GA99-3548] >gi|194322504|gb|EDX19984.1| 3-oxoacyl-(acyl-carrier-protein) reductase [Francisella tularensis subsp. novicida FTE] >gi|208744635|gb|EDZ90934.1| 3-oxoacyl-(acyl-carrier-protein) reductase [Francisella novicida FTG]
MSLNEKVALVTGASRGIGFEVAHALASKGATVVGTATSQASAEKFENSMKEKGFKARGLV
LNISDIESIQNFFAEIKAENLAIDILVNNAGITRDNLMMRMSEDEWQSVINTNLSSIFRM
SKECVRGMMKKRWGRIISIGSVVGSAGNPGQTNYCAAKAGVIGFSKSLAYEVASRNITVN
VVAPGFIATDMTDKLTDEQKSFIATKIPSGQMGEPKDIAAAVAFLASEEAKYITGQTLHV
NGGMYMA
>Escherichia fergusonii ATCC 35469] >gi|218356721|emb|CAQ89349.1| 3-oxoacyl-[acyl-carrier-protein] reductase [Escherichia fergusonii ATCC 35469]
MNFEGKIALVTGASRGIGRAIAETLAERGAKVIGTATSESGAQAISDYLGANGKGLVLNV
TDPASIESVLENIRAEFGEVDILVNNAGITRDNLLMRMKDDEWNDILETNLSSVFRLSKA
VMRAMMKKRHGRIITIGSVVGTMGNAGQANYAAAKAGLIGFSKSLAREVASRGITVNVVA
PGFIETDMTRALTEEQRAGTLAQVPAGRLGSPKEIASAVAFLASDEAGYITGETLHVNGG
MYMV
>Shewanella halifaxensis HAW-EB4] >gi|167353729|gb|ABZ76342.1| 3-oxoacyl-(acyl-carrier-protein) reductase [Shewanella halifaxensis HAW-EB4]
MSISFDLTGKVALVTGASRGIGRAVAETLVSAGAVVIGTATSERGAEAIQAYLGDKGHGL
VLNVTDADSVKALFETIKATAGDVDILVNNAGITRDNLLMRMKDDEWQDIIDTNLTSIFR
TSKAVMRPMMKKRHGRIINIGSVVGTMGNAGQTNYSAAKAGLIGFTKSLAREVASRQITV
NAIAPGFIQTDMTDELTEDQQQAIMSQVPMERLGQAQEIAHAVLFLASDSAAYITGETLH
VNGGMYMV
>Burkholderia pseudomallei 14]
MDKTLDKQVAIVTGASRGIGRAIALELARRGAMVIGTATTEAGAEGIGAAFKQAGLEGRG
AVLNVNDATAVDALVESTLKEFGALNVLVNNAGITQDQLAMRMKDDEWDAVIDTNLTAVF
RLSRAVLRPMMKARGGRIVNITSVVGSAGNPGQVNYAAAKAGVAGMTRALAREIGSRGIT
VNCVAPGFIDTDMTKGLPQEQQTALKTQIPLGRLGSPEDIAHAVAFLASPQAGYITGTTL
HVNGGMFMS
>Yersinia enterocolitica subsp. enterocolitica 8081] >gi|238762191|ref|ZP_04623163.1| 3-oxoacyl-[acyl-carrier-protein] reductase [Yersinia kristensenii ATCC 33638] >gi|122088902|emb|CAL11709.1| 3-oxoacyl-[acyl-carrier protein] reductase [Yersinia enterocolitica subsp. enterocolitica 8081] >gi|238699538|gb|EEP92283.1| 3-oxoacyl-[acyl-carrier-protein] reductase [Yersinia kristensenii ATCC 33638]
MSFEGKIALVTGASRGIGRAIAELLAERGARVIGTATSEKGAEAISAYLGDQGKGLMLNV
VDPASIESVLATIRAEFGEVDILVNNAGITRDNLLMRMKDEEWQDIIDTDLTSVFRLSKA
VMRAMMKKRFGRIITIGSVVGTMGNAGQVNYAAAKAGLIGFSKSLAREVASRGITVNVVA
PGFIETDMTTALTDDQRAGILAQVPANRLGQAKEIASAVAFLASDEASYISGETLHVNGG
MYMI
>Ralstonia pickettii 12J] >gi|187724902|gb|ACD26067.1| 3-oxoacyl-(acyl-carrier-protein) reductase [Ralstonia pickettii 12J]
MTQALNNQVALVTGASRGIGRAIALELARQGATVVGTATSEAGAQAITAYFAEAGVKGAG
VVLNVNDAARCEAVIDETIKTYGGLNILVNNAGITQDNLAMRMKDDEWVSVIDTNLSAVF
RLSRAVLRPMMKARGGRIINITSVVGSAGNPGQANYAAAKAGVEGMARALAREIGSRNIT
VNCIAPGFIDTDMTKVLSEEQHTALKAQIPLGRLGAPEDIANAVAFLASPAAGYITGSTL
HVNGGMYMG
>Xanthomonas albilineans] >gi|283472640|emb|CBA15145.1| probable 3-oxoacyl-(acyl-carrier protein) reductase [Xanthomonas albilineans]
MSKPLQGEIALVTGASRGIGAAIADELAAQGATVIGTATSDAGAQAIGARLAASGGHGRP
LDVTDAAAVDALIEAIAKEFGPVSILVNNAGITRDTLLMRMRDEDWQAIIDTNLTSVFRT
SKAVLRGMMKARKGRIVNIASVVGVTGNPGQANYAAAKAGIIAFSKSMAKEIGSRGITVN
VVAPGFIDTDMTKALPEAQRTALLQQIALGQLGQTADIAHAVAFLVGPCAGYITGETLHV
NGGMYMP
>Bacillus sp. SG-1] >gi|148849079|gb|EDL63283.1| 3-ketoacyl-(acyl-carrier-protein) reductase [Bacillus sp. SG-1]
MNLEGKTALVTGASRGIGREIALELARQGANVAVNYAGSEAKANEVTEEIKAMGREAFAI
QCNVADGESVQAMVKESISRFGSLDILVNNAGITRDNLLMRMKESEWDEVIDTNLKGVFL
CTKAVSRQMMKQRSGRIINISSIVGVSGNPGQANYVAAKSGVIGLTKTSARELAARGITV
NAVAPGFISTDMTDELSEEVKTEMLKGIPLSRFGEAKDIARVVSFLASEDSSYMTGQTLH
VDGGMVM
>Pseudomonas putida]
MSLQGKVALVTGASRGIGQAIALELGRQGATVIGTATSASGAERIAATLKEHGITGTGME
LNVTSAESVEAVLAAIGEQFGAPAILVNNAGITRDNLMLRMKDDEWFDVIDTNLNSLYRL
SKGVLRGMTKARWGRIISIGSVVGAMGNAGQANYAAAKAGLEGFSRALAREVGSRGITVN
SVTPGFIDTDMTRELPEAQREALQTQIPLGRLGQADEIAKVVSFLASDGAGYVTGATVPV
NGGMYM
>Chromobacterium violaceum ATCC 12472] >gi|34104721|gb|AAQ61078.1| 3-oxoacyl-(acyl-carrier-protein) reductase [Chromobacterium violaceum ATCC 12472]
MSLQGKVALVTGASRGIGAAIADALAAEGAVVIGTATSESGAAAIHERLSATGGAGRVLN
VTEEGAVDALIESVEKDFGAVAILVNNAGITRDGLLMRMKDEDWDAIMDTNLKSVFKTSK
AVMRGMMKARSGRIINIASVVGAMGNAGQANYAAAKAGIIGFTKSMAREVGSRNITVNCV
APGFIDTDMTRALPEAQREALVGQISLGRLGEAKDIADAVVFLASDRAAYITGQTLHVNG
GMLMP
>Rickettsia conorii str. Malish 7] >gi|15620312|gb|AAL03721.1| 3-oxoacyl reductase [Rickettsia conorii str. Malish 7]
MIKRRKKMIDLTGKTSLITGASGGIGGAIARLLHKLGSHVIISGSNEEKLQSLGKVVKDN
YTIEVCNLADKEECRNLISKASKLDILVCNAGITSDTLAIRMKDEDFDKVIDINLKANFI
LNREAIKKMIQNRYGRIINISSIVGISGNPGQANYCASKAGLIGMTKSLSYEVATRGITV
NTVAPGFIKSDMTDKLNEKQREAIVQKIPLGTYGMPEDVAHAVAFLASDQASYITGQTIH
VNGGMLMV
>Staphylococcus carnosus subsp. carnosus TM300] >gi|222420950|emb|CAL27764.1| 3-oxoacyl-(acyl-carrier protein) reductase [Staphylococcus carnosus subsp. carnosus TM300]
MSKSALVTGASRGIGRSIALQLADEGYNVAVNYAGNKEKAEAVVEEIKGKGVEAFAIQAN
VANPDEVKDMIQEVVSQFGSLDVLVNNAGITRDNLLMRMKEQEWDDVIDTNLKGVFNCIQ
KATRQMMKQRSGAIINLTSVVGAVGNPGQANYVATKAGVIGLTKTAARELASRGITVNAV
APGFIVSDMTDALSDELKDQMKSQIPLGRFGEDTDIANTVAFLASDKAKYITGQTIHVNG
GMFME
