# Supplementary material for: Phylogenomic Analysis of Marine Roseobacters
Source: PLoS One. 2010 Jul 15;5(7):e11604. doi: 10.1371/journal.pone.0011604 (PMC2904699; doi:10.1371/journal.pone.0011604)
Supplement: File S2 — Tree topologies with the extended data. The multi-documents have been combined into a single ZIP-formatted file. The trees should be considered unrooted. The tree topologies were calculated in PhyML as described in Methods. Numbers refer to bootstrap values. The tree topology (separate pdf) shows that Roseobacter bacteria form a monophyletic group and was deposited in a document named “high bootstrap”. The other organisms embedded within the Roseobacter clade, or Roseobacter bacteria embedded within other phyla are shown in red (deposited in a document named “inter-phylum”). Individual file name corresponds to gene family code listed in Table S1. The non Roseobacter organism taxonomic name is detailed in the amino acid fasta of the sequences (a document named “sequences”). (4.62 MB ZIP) [file pone.0011604.s008.zip › sequences/ort446.fasta]

>DSH Dshi|:c2307762-2309024 Beta-ketoacyl synthase; PFAM: Beta-ketoacyl synthase KEGG: rsp:RSP_2464 3-oxoacyl-(acyl carrier protein) synthase
MRRVVVTGLGMVSPLASGVEETWTRLLAGQSGAGQITRFDASHLATTYACEVPRGDGSDG
TFNPDDWMPPKEQRKVDEFILYGMAAAEQAVRDSGWAPEDEDGRLRTGVMIGSGIGGLSS
IAETAVLLKERGPRRVSPFFIPGALINLVSGQVSIRFGFKGPNHAVVTACSTGAHAIGDA
ARLIMLDDADVMVAGGAESPISEIGIAGFNACKALSTKRGNDPASASRPYDADRDGFVMG
EGAGVVVLEEYAHAKARGAKIYAEVVGYGLSGDAYHITAPSEDGEGGERSMRAALNRAGI
EGAQVDYINAHGTSTMADVIELAAVERVLGAGVETATMSSTKSSVGHLLGAAGAVEAIFS
ILAIRDQVAPPTINLDNPAVESKLDLAANAARKRKIDYALSNSFGFGGTNASLVLARVTD
>SUL EE36|:2128118-2129335 3-oxoacyl-(acyl carrier protein) synthase; COG0304 3-oxoacyl-(acyl-carrier-protein) synthase
MADGVEASWSRILDGQSGAGKITGFDPSKLVTQYACEVPLGDGTDGTFNGDKYMEPKEQR
KVDTFILFGMAAAQQAVEDSGWMPTDREDLERTGVLIGSGIGGLNSIANTAVMMHEKGPR
RVSPFFVPGALINLISGQVSIRYGFRGPNHSVVTACSTGAHAIGDASRLIQHGDADVMIA
GGAEAAICEIGMAGFNACKALSTKRGDDPTKASRPYDADRDGFVMGEGAGIVVLEEYEHA
KARGAKIYAEVLGYGLSGDAYHITAPAEDGDGAERSMRNALRGAGLEPKDIDYINAHGTS
TMADVIELGAVERMLGDAVETVTMSSTKSATGHLLGAAGAIEAIFSILAIRDQVAPPTIN
LDNPAVETKIDLAPNKKVERKIDVALSNSFGFGGTNASVIFGKAS
>JAN Jann|:1615493-1616749 beta-ketoacyl synthase; 
MRRVVVTGLGLVTPLASGVEETWSRLLAGQSGAGPITRFDATGYGTTYACELPRGDGSNG
TFNADDWMDSKEQRKVDEFILYGMAAAVQAVEDAGWAPTDTESLERTGCLMGAGIGGLSS
IADTSLILNERGPRRVSPFFVPGALINLISGQVSIRYGFKGPNHSVVTACSTGAHAIGDA
ARLIAFDDADVMIAGGAESPICKIGIAGFNACKALSTKRADEPEKASRPWDSDSDGFVMG
EGGGVVVLEEYEHAKARGAKIYAEILGYGLSGDAHHITAPPPDHEGAERAMRAALKRAGL
PVTAVDYVNAHGTSTMADTIELGAVERLMGDHAENLRMSSTKSMTGHLLGAAGAIEAIFS
ILAIRDNVAPPTINLDNPAAETPINLCANAKQEGEINIVQSNSFGFGGTNACLIMGRV
>OAN OA307|:c2216494-2217753 3-oxoacyl-[acyl-carrier-protein] synthase 2; [IQ] COG0304 3-oxoacyl-(acyl-carrier-protein) synthase
MRRVVITGLGLVTPLADGVEKTWERLLDGQSGAGPITRFDPTRFATTYACEVPYGDGTNG
TFNPDTYMHPKDQRKIDTFILFAMAAATQAVEDSGWIPENTADLERTGVLTGSGIGGLQS
IAETAIMMKEKGPRRVSPFFVPGALINLISGQIAIKYGFKGPNHAVVTACSTGAHAIGDA
TQLIKTGRADVMIAGGAEATICEIGIAGFNACKALSTKRPDDPTKASRPYDVDRDGFVMG
EGAGMVVLEEYEHAKARGATIYGEVLGYGLTGDAHHITAPSETGEGGERSMRMALEDAGL
QPSDIDYINAHGTSTMADTIELGAVERLMGDAAGSVTMSSTKSSTGHLLGAAGAIEAIFS
VLAIRDQVAPPTINLDNPAVETTIDLAANKKVEREINIALSNSFGFGGTNASVLFGKVS
>OBA |:c977897-979162 3-oxoacyl-(acyl carrier protein) synthase; COG0304 3-oxoacyl-(acyl-carrier-protein) synthase
MRRVVVTGLGLVTPLASGVEESWSRILDGQSGAGPITRFDAGRVTTKYACEVPLGDGSDG
TFNSDDWMEPKERRKVDDFILYGIAASEMAVRDAGWTPEDEESRLRTGVMIGSGIGGLQS
IEQTTLLMAEKGPRRVSPFFIPGALINLISGQVQIRFGFKGPNHSVVTACSTGAHAIGDA
ARLIQWGDADVMVAGGAEAAICEIGIAGFNACKALSTKWAEDPTRASRPYDAGRDGFVMG
EGAGIVVLEEYEHAVARGAKIYGEYLGYGLSGDAYHITAPDETMDGGFRSMKAAIERAGL
APADIDYINAHGTSTMADTLELAAVERLMGEEAAARATMSSTKSATGHLLGAAGAIEAIF
SILAIRDQVAPPTINLDNPAVEPRLSLAPNRKEEREIDVALSNSFGFGGTNASIIFGKVR
A
>OIN |:c2976333-2977592 3-oxoacyl-(acyl carrier protein) synthase; COG0304 3-oxoacyl-(acyl-carrier-protein) synthase
MRRVVVTGLGLVTPLADGVEESWTRILDGQSGAGPITGFDPSKLVTQYACEVPLGDGSNG
TFDANKYMEPKEQRKVDTFILFGMAAAQQAVEDSGWLPTEKEDQERTGVLIGSGIGGLNS
IANTAVMMAEKGPRRVSPFFVPGALINLISGQVSIRYGFKGPNHSVVTACSTGAHAIGDA
ARLIKYGDADVMIAGGAEAAICEIGMAGFNACKALSTKRGDDPKKASRPYDIDRDGFVMG
EGAGIVVLEEYEHAKARGAKIYAEVLGYGLSGDAHHITAPSEDGEGGERSMRAALKNAGL
EPKDVDYINAHGTSTMADTIELGAVERLMGDAADKVTMSSTKSATGHLLGAAGAIEAIFC
MLAIRDQVAPPTINLDNPAVETPIDLAPNKKVERKIDIALSNSFGFGGTNASVLFGKVR
>RHB RB2654|:585628-586896 3-oxoacyl-(acyl carrier protein) synthase; COG0304 3-oxoacyl-(acyl-carrier-protein) synthase
MDKRRVVVTGLGMVSPLACGVEETWKRILAGKSGAAPITRFDASRVVTNYACEIPYGDGS
DGTFDPDAWMEARDRRKVDDFILYGMTAATQAVEDAGIGELDEEEALRTGVMIGSGIGGL
NSIAETAVMIQEKGPRRVSPFFIPGALINLISGQVSIKYGFKGPNHAVVTACSTGAHAIG
DAARLIMLGDADTMVAGGAEAAISEIGIAGFNACKALSTKRADNPETASRPYDTDRDGFV
MGEGSGVVVLEEYEHAKARGAKIYGEILGYGLSGDAYHITAPSEDGDGGFRAMTAALKSA
GLTPSDVDYINAHGTSTMADVIELAAVERLLGDHAAKATMSSTKSSIGHLLGAAGSVEAI
FSLLALRDQIAPPTINLDNPAIEPKLSLAANKAEEREIEVALSNSFGFGGTNACLIMGKV
AD
>RCC RCCS2|:c367133-368392 3-oxoacyl-(acyl carrier protein) synthase II; COG0304 3-oxoacyl-(acyl-carrier-protein) synthase
MRRVVVTGLGLVTPLADGVEKSWERILDGQSGAGKITGFDPSRLTTQYACEVPLGDGSDG
TFNADQYLDPKEQRKIDTFIIFGMAAAQQAIEDSGWTPEDREDLERTGVMIGSGIGGLNS
IANTAVMMAEKGPRRISPFFVPGALINLISGQVSIKYGFRGPNHAVVTACSTGAHAIGDA
SRLIQHGDADVMIAGGAEAAICELGMAGFNACKALSTKHNDDPTKASRPWDADRDGFVMG
EGAGIVVLEEYEHAKARGAKIYAEVLGYGLSGDAHHITAPPPDHEGAERAMRAACRNAGI
EPSQIDYVNAHGTSTMADTIELGAVERLVGDAASSLKMSSTKSMTGHLLGAAGAIEAIFS
ILAIRDQVAPPTINLDTVDCETVVDLCANEKRPAKIDVALSNSFGFGGTNASVVFGKVD
>RDE RD1|:c2907056-2908315 3-oxoacyl-(acyl carrier protein) synthase II; FabF; beta-ketoacyl-ACP synthase II, KASII; catalyzes a condensation reaction in fatty acid biosynthesis: addition of an acyl acceptor of two carbons from malonyl-ACP; required for the elongation of short-chain unsaturated acyl-ACP
MRRVVVTGLGLVTPLADGVEESWSRILAGKSGAGPITGFDASRLVTQYACEVPLGDGSDG
TFNADTYLPAKEQRKVDTFILFGLAAAEQAVRDAGWAPEDQESLERTGVLIGSGIGGLNS
IANTAVMMAEKGPRRVSPFFVPGALINLISGQVSIKYGFKGPNHSVVTACSTGAHAIGDA
SRLIQHGDADVMIAGGAEAAICEIGIAGFNACKALSTKRGDDPQKASRPYDKDRDGFVMG
EGAGIVVLEEYEHAKARGARIYAEVLGYGLSGDAYHITAPSEDGEGGERSMRNALRGAGL
APKDIDYINAHGTSTMADTIELGAVERMMGEHAGKVTMSSTKSATGHLLGAAGAIEAIFS
ILAIRDQVAPPTINLDNPAVETAIDLAPNAKRPREINVALSNSFGFGGTNASVLFGKTD
>PGA RGBS107|:c615874-617139 beta-ketoacyl synthase; 
MRRVVVTGLGLVTPLASGVEESWSRLLDGQSGAGPITHFDAVESGVATTYACEVPRGDGS
EGTFNPDDWVVKKDQKKIDDFILYGIAAADMAVRDAGWTPEDEASRLRTGVMIGSGIGGL
SSIADTAVMIKEKGPRRVSPFFIPGALINLISGQVSIRFGFKGPNHSVVTACSTGAHAIG
DAARLIKSGDADVMIAGGAEAAICEIGIAGFNACKALSTKRADDPKAASRPYDADRDGFV
MGEGAGIVVLEDYEHAKARGAKIYAEVLGYGLSGDAYHITAPSENGEGGERSMRAALANA
GLEPADIDYINAHGTSTMADTIELGAVERMMGDAAGKVTMSSTKSATGHLLGAAGAIEAI
FSILAIRDQVAPPTINLDNPAVETTVDLAPNQKRERKIDVALSNSFGFGGTNASVLFGKP
E
>RLO RLO149|:23708-24967 3-oxoacyl-(acyl carrier protein) synthase; COG0304 3-oxoacyl-(acyl-carrier-protein) synthase
MRRVVVTGLGLVTPLADGVEASWSRILAGKSGAGPITGFDASRLVTQYACEVPLGDGSDG
TFNADAYLSAKEQRKVDTFILFGLAAAEQAVKDAGWTPEDRESLERTGVLIGSGIGGLNS
IANTAVMMAERGPRRVSPFFVPGALINLISGQVSIKYGFRGPNHSVVTACSTGAHAIGDA
SRLIQHGDADVMIAGGAEAAICEIGIAGFNACKALSTKRGDDPQKASRPYDKDRDGFVMG
EGAGIVVLEEYEHAKARGAKIYAEVLGYGLSGDAYHITAPSEDGEGAERSMRNALRNAGL
APEDIDYINAHGTSTMADSIELGAVERMMGAHASEVTMSSTKSATGHLLGAAGAIEAIFS
ILAIRDQVAPPTINLDNPAVETVIDLAPNAKRPREINVALSNSFGFGGTNASVLFGKTG
>ROS ROS217|:2994972-2996207 3-oxoacyl-(acyl carrier protein) synthase II; COG0304 3-oxoacyl-(acyl-carrier-protein) synthase
MGLVTPLADGVELTWSRLLAGQSGAGTIIRFDPVNVVTKYACQIPLGDGTDGTFHSDKYM
EPKERRKVDDFILYGIAAAQQAVEDSGWMPEDEAARERTGVMLGSGIGGLRSIEETAGII
REKGVRRVSPFFIPGALINLISGQVSIRYGFKGPNHSVVTACATGAHAIGDAARLIQWGD
ADVMVAGGAEASICEIGIAGFNACKALSTKRADDPKGASRPYDIDRDGFVMGEGAGVVVL
EEYEHAKARGAKIYAEILGYGLSGDAYHITAPSETGDGGFRAMQAALNRAGLTASDIDYV
NAHGTSTMADTIELKAVERLLGSAAANVTMSSTKSSVGHLLGAAGAVEAIFCILAIRDQV
APPTINLDNPAVETPLDLAPNAKRERKIDVALSNSFGFGGTNAALIVGKPR
>RGR RR11|:719518-720783 3-oxoacyl-[acyl-carrier-protein] synthase 2; [IQ] COG0304 3-oxoacyl-(acyl-carrier-protein) synthase
MRRVVVTGLGLVTPLASGVEETWSRLLDGQSGAGPITHFDAVESGVATTYACEVPRGDGT
EGTFNPDDWVVKKDQKKIDDFILYGIAAAEMAVKDAGWTPEDEESLLRTGVMIGSGIGGL
SSIADTAVMIKEKGPRRVSPFFIPGALINLISGQVSIRHGFKGPNHSVVTACSTGAHAIG
DAARLIRSGDADVMVAGGAEAAICEIGIAGFNACKALSTKRADDPKAASRPYDADRDGFV
MGEGAGIVVLEDYDHAVARGAKIYAEVLGYGLSGDAYHITAPSEDGEGGERSMRAALKNA
GLEPADIDYINAHGTSTMADTIELGAVERMMGDAAGKVTMSSTKSATGHLLGAAGAIEAI
FSILAIRDQVAPPTINLDNPAVETAVDLAPNAKREREINVALSNSFGFGGTNASVIFGKP
K
>LVE SKA53|:c1137695-1138957 3-oxoacyl-(acyl carrier protein) synthase; COG0304 3-oxoacyl-(acyl-carrier-protein) synthase
MRRVVVTGLGLVTPLADGVEKTWERLLAGASGAGKITGFDPSRLTTQYACEVPLGDGSDG
TFNADAYMEPKEQRKVDTFILFGMAAAQQAIEDAGWQPTDPADLERTGVMIGSGIGGLNS
IANTAVMMAEKGPRRVSPFFVPGALINLISGQVSIRYGFRGPNHAPVTACSTGAHAIGDA
SRLIMFGDADVMIAGGAEAAICELGIAGFNACKALSTAHNDDPTKASRPWDRDRDGFVMG
EGAGIVVLEEYEHAKARGAKIYAEVLGYGLSGDAHHITAPPPDHEGAERAMRAACRNAGI
DPAQIDYVNAHGTSTMADTIELGAVERLVGPQAAAKLTMSSTKSATGHLLGAAGAIEAVF
SILAIRDQVAPPTINLDNPDVETTVDLCANTKRARRIDIALSNSFGFGGTNASVIFGKIA
>SPO DSS3|:c2410614-2411879 3-oxoacyl-(acyl carrier protein) synthase II; identified by similarity to SP:P39435; match to protein family HMM PF00109; match to protein family HMM PF02801
MRRVVVTGLGLITPLASGVEETWSRLLEGQSGAGPITRFDAVASGVTTTYACEVPRGDGS
DGTFNPDDWMAPKEQRKIEDFILYSIAAAEMACKDANWLPEDEEDRLRTGVLIGSGIGGL
GSIAETANLIKEKGPRRVSPFFIPGALINLASGQVSIRHGFKGPNHSVVTACSTGAHAIG
DASRIIRAGDADVMIAGGGEACICEIGIAGFNACKALSTKYADNPKAASRPYDADRDGFV
MGEGAGIVVLEDYEHAKARGAKIYAEVLGYGMSGDAYHITAPSETGDGAERSMRAALRSA
GLEPSDLDYINAHGTSTMADTIELGAVERLLGNHAANVTMSSTKSATGHLLGAAGAIEAI
FSILAIRDQVAPPTINLDNPAVETPVDLAPNAKRARKIDVALSNSFGFGGTNASVIFGKA
D
>SSE SSE37|:c1509254-1510531 3-oxoacyl-(acyl carrier protein) synthase; COG0304 3-oxoacyl-(acyl-carrier-protein) synthase
MERAAMARRVVVTGLGLVTPLADGVEASWSRLLEGQSGAGPITRFDASHLGTTYACEVPL
GDGSDGTFNCDAYMDKKEQRKVDEFIKFGIAAADQAVRDSGWMPEDEDSRERTGVMIGSG
IGGLSSIADTALLIRDKGPRRVSPFFIPGALINLISGNVSIRYGFKGPNHAVVTACSTGA
HAIGDAARLIKYGDADVMLAGGAEGAICEIGIAGFNACKALSTKRADDPKAASRPYDADR
DGFVMGEGAGVVVLEEYEHAKARGAKIYAEVRGYGLTGDAYHITAPSETGEGGERSMRAA
LKDAGLTPADIDYINAHGTSTMADTIELGAVERLLGEHASKVTMSSTKSMTGHLLGAAGA
IEAIFSILAIRDQVAPPTINLDNPAVETPVDLAPNAKRERRIAYALSNSFGFGGTNASVI
FGKVD
>SIL TM1040|:1133065-1134333 3-oxoacyl-[acyl-carrier-protein] synthase II; 
MRRVVVTGLGLVTPLASGVEETWARLLDGQSGAGPITLFDAEASGVATTYACEVPRGDGS
NGTFNPDDWVVKKDQKKIDDFILYGIAAAEMAVKDAGWTPEAEEDRLRTGVMIGSGIGGL
SSIADTAVMIKEKGPRRVSPFFIPGALINLISGQVSIRHGFKGPNHSVVTACSTGAHAIG
DASRLIKSGDADVMIAGGAEAAICEIGIAGFNACKALSTKYAEDPTKASRPYDADRDGFV
MGEGAGIVVLEEYEHAKARGAKIYGEVLGYGLSGDAYHITAPSEDGEGGERSMRAALANA
GLSAADVDYINAHGTSTMADTIELGAVERLLGDHAKNATMSSTKSATGHLLGAAGAIEAI
FSILAIRDQVAPPTINLDTPAVETPVDLAPNAKRERKIDVALSNSFGFGGTNASVVFGKV
SD
>Pseudovibrio sp. JE062] >gi|211957539|gb|EEA92742.1| 3-oxoacyl-(acyl-carrier-protein) synthase 2 [Pseudovibrio sp. JE062]
MVSPLGNGAEVSWQRILEGKSGAGRIENFETEDLQTKIACQVPRGDGTDGTFNPDDYMAP
KEQRKVDPFIVYAIAAADQAIEDADWKPETEEDKCRTGTLIGSGIGGLQGIADTALMMEQ
KGPRRVSPFFIPGRLINLASGYVSIKHGLKGPNHSVVTACSTGAHAIGDAARLVALGDAD
VMVAGGAEGTVCRIGIAGFNACKALSTGYNDEPEKGSRPYDKDRDGFVMGEGAGIVVLEE
YEHAKARGAKIYAEVVGYGLSGDAYHITAPASDGDGGYRCMEAALKRAGISLGDVDYVNA
HGTSTPLGDEIELGAVERLAGEDAGSLTMSSTKSAIGHLLGAAGAVEAIFTALAIRDQIA
PPTINLDNPSVETKIDLVPNKAKKMEINYALSNSFGFGGTNASLVLKKVEA
>Caulobacter sp. K31] >gi|167348912|gb|ABZ71647.1| 3-oxoacyl-(acyl-carrier-protein) synthase 2 [Caulobacter sp. K31]
MRRVVVTGIGLLTPLGQGVDVTWKNILAGKSGANRISAFDPTEYACQVACEVPRVDGRGG
GGPDVEGAFNPDLTMSPRDQKRVDDFILYGIAAADEAVKDSGWVPETEEDRYRTGVILGS
GIGGLSTIADTALELEAKGPRRISPFFISSALINLISGQVSIRYGFKGPNHAVVTACATG
AHAIGDATRLIKYGDADVMVAGGAEAAVCKVGMAGFIACRAVSTDWNDTPEKASRPYDAG
RDGFVMGEGAGALVLEEYEHAKARGAKIYAEVIGYGLSGDAYHITAPSEDGDGGFRALSA
AVKDAGIDVSEIDYVNAHGTSTMADGIEAKAVERFLGDHAKNVVMSSTKSMTGHLLGAAG
AIEGIFSILAIRDQIAPPTINLDNPNVDVAMNLAPNKAVPMKIDVAVSNSFGFGGTNASV
VFRKVS
>Gluconacetobacter diazotrophicus PAl 5] >gi|161787290|emb|CAP56884.1| 3-oxoacyl-[acyl-carrier-protein] synthase 2 [Gluconacetobacter diazotrophicus PAl 5]
MIRERSGLIQSAGVASERRRVVVTGMGIVSPLGLGLEHNWSRLIAGENGFGRISSFDPSD
LPAHVAGEVPAGPTAEGRLTLSDWVPVKDQKKMDRFIHLGLVAATEAVEDSGWKPESEED
RCRTGVMIGSGIGGLQTIYDASVTVHEGRARRLSPFFIPSALINLVSGHVSIKYGFKGPN
HSVVTACATGVHAIGDASRLIMLGDADVMVAGGAEAAVCPLGIAGFSSARALSTAFNDTP
EKASRPWDRDRDGFVMGEGAGIVVLEEYEHAKARGAKIYGEVIGYGMSGDAYHITAPAEG
HEGAYRAMQAAVRSAGIDVADIGYVNAHGTSTMADDLELQAVERLFGDDAGKVAMSSTKS
AIGHLLGAAGAVEAIFSILAIRDNVAPPTLNLDNPSRESAIDRVAHEAQRRKIDIALSNS
FGFGGTNASVILRGV
>Rickettsia akari str. Hartford] >gi|157800170|gb|ABV75424.1| 3-oxoacyl-(acyl carrier protein) synthase II [Rickettsia akari str. Hartford]
MSNQRVNKRVVITGLGLVTPVGLNVSSSWKNIVNGVSGIKTITEFDASKLACKIAGLIDY
SEKDGFKLENFTQADNVNRLSKMDKFIHYGVAAATEAVEDSGWLPENEESRDRTGLILGS
GIGGLKMIEDTSIKLYQENNGKVSPFFIPASLINLLSGLVSIKYGFSGPNQAAVTACSTG
AHAIGDAMRMIKHGYADVMVAGGAEAPVTPVGVAGFVAARALCTKYNDNPEKASRPWDKD
RSGFVMGEGAGVVVLEEYEHALNRGAKIYGEVIGYGSTGDAYHMTAPHPEGRGAYRAMRN
AMLDAAITPNMIDYINAHGTSTNLGDEIELAAVQKLFLEANPQILMSSTKSSIGHLLGAA
GSVEFIFSALAIRDQIAPPTLNLDNPMDEVKIDLVKLKARETKIDYVLSNSFGFGGTNAS
LVIKRV
>Vibrio cholerae RC27] >gi|262024739|gb|EEY43411.1| 3-oxoacyl-[acyl-carrier-protein] synthase KASII [Vibrio cholerae RC27]
MSNQRVNKRVVITGLGLVTPVGLNVSASWKNIVNGVSGIKTITEFDTSKLACKIAGFIDN
SEKDGFKLENFTQDNDVNRLSKMDKFIHYGVAAATEAVEDSGWLPEDETSRDRTGVVLGS
GIGGLKMIEDTSIKLYQENNGKVSPFFIPASLINLLSGLVSIKYGFSGPNQAAVTACSTG
AHAIGDAMRMIKHGYVDVMVAGGAEAPITPVGVAGFVAARALCTKYNDNPEKASRPWDKD
RSGFVMGEGAGVVVLEEYEHAVNRGAKIYGEVIGYGSTGDAYHMTAPHPEGRGAYRAMRD
AMLDAVITPDMIDYINAHGTSTNLGDAIELNAVQKLFLEANPKILMSSTKSSIGHLLGAA
GSVEFIFSALAIRDQIAPPTLNLEKPMDEVKIDLVQLKARDTKIDYVLSNSFGFGGTNAS
LVIKKI
>Burkholderia oklahomensis C6786]
MSRRRVVVTGLGLISPVGNNVADGWANLVAGKSGIVNITKFDATNFSTRFAGEVKGFNVE
DYIPAKEARHMDTFIHYGIAAGMQAMRDSGFEVTDENAERVGVVVGSGIGGLPMIEVTQT
ELLNRGPRRISPFFVPASIINMISGHLSIKFGFKGPNLAIVTACTTGLHCIGEAARLIEY
GDADVMIAGGAESTVSPLGVGGFAAARALSQRNDDPATASRPWDKDRDGFVLGEGAGVMV
LEEYEHAKARGAKIYAEVAGYGMSGDAYHMTAPLEDGDGARRCMLAALRNAGINADQVNY
LNAHGTSTPLGDLAETVAIKRAFGDHAKDIVVNSTKSMTGHLLGGAGGLESVFTVLAVHN
QVSPPTINIFSQDPECDLDYCANEARETKIDVALKNSFGFGGTNGTLVFKRV
>Pseudomonas aeruginosa PAO1] >gi|116050967|ref|YP_790208.1| 3-oxoacyl-(acyl carrier protein) synthase II [Pseudomonas aeruginosa UCBPP-PA14] >gi|218890837|ref|YP_002439701.1| 3-oxoacyl-(acyl carrier protein) synthase II [Pseudomonas aeruginosa LESB58] >gi|9949063|gb|AAG06353.1|AE004722_9 beta-ketoacyl-acyl carrier protein synthase II [Pseudomonas aeruginosa PAO1] >gi|2738156|gb|AAB94396.1| 3-oxoacyl-acyl carrier protein synthase II [Pseudomonas aeruginosa PAO1] >gi|115586188|gb|ABJ12203.1| beta-ketoacyl-acyl carrier protein synthase II [Pseudomonas aeruginosa UCBPP-PA14] >gi|218771060|emb|CAW26825.1| beta-ketoacyl-acyl carrier protein synthase II [Pseudomonas aeruginosa LESB58]
MSRRRVVITGMGMLSPLGLDVPSSWEGILAGRSGIAPIEHMDLSAYSTRFGGSVKGFNVE
EYLSAKEARKLDLFIQYGLAASFQAVRDSGLEVTDANRERIGVSMGSGIGGLTNIENNCR
SLFEQGPRRISPFFVPGSIINMVSGFLSIHLGLQGPNYALTTACTTGTHSIGMAARNIAY
GEADVMVAGGSEMAACGLGLGGFGAARALSTRNDEPTRASRPWDRDRDGFVLSDGSGALV
LEELEHARARGARIYAELVGFGMSGDAFHMTAPPEDGAGAARCMKNALRDAGLDPRQVDY
INAHGTSTPAGDIAEIAAVKSVFGEHAHALSMSSTKSMTGHLLGAAGAVEAIFSVLALRD
QVAPPTINLDNPDEGCDLDLVAHEAKPRKIDVALSNSFGFGGTNGTLVFRRFAD
>Shewanella frigidimarina NCIMB 400] >gi|114333970|gb|ABI71352.1| 3-oxoacyl-[acyl-carrier-protein] synthase II [Shewanella frigidimarina NCIMB 400]
MSKRRVVITGLGLVTPVGNDVESTWNALLAGKSGIAPITKFDASEFGTRFSGSVKDFDVE
QYLTKKDARKMDLFIQYGMAAGIQAVKDSGLDMSQENPARIGTAIGAGMGGMWLIEQGHS
ALLNGGPRKVSPFFVPSTIINMIAGHLSIMYGMTGPNFAVTTACTTGVHNIGFAARTIAY
GDADVMVAGGAEDVTSPLGVAGFSAAKALSTRNDDPTAASRPWDKDRDGFVIGDGAGVIV
MEEYERAKARGAKIYGELVGFGMSGDAFHMTSPPSDGAGAAAAMVNAINDAQIQKEQVGY
INAHGTSTNAGDKAEAAAVKSVFGPHAYDVLVSSTKSMTGHLLGAAGAVEAIITLLALRD
QHVPPTINLDNPDEGCDLDFVAHTSRRHQFDYALCNSFGFGGTNGSLLFKKI
>Geobacter metallireducens GS-15] >gi|78194068|gb|ABB31835.1| 3-oxoacyl-[acyl-carrier-protein] synthase II [Geobacter metallireducens GS-15]
MRRVVVTGVGAISPLGTGNGKNWDALVAGRSGIDLITRFDASELPVKIAGEVKDFTPEDF
IEKKEVKKMDLFIQYALAAAQFAMEDSGLQITDENAERVGVIVGAGLGGLPTIEKYHAAM
LEGGYKKISPFFIPMLIINLAPGHISIKYGAKGPNLSSVSACATGTHSIGDAYHMIKRGD
ADAMIAGGTESTVTPLGIGGFAVMKALSTRNDDPKGASRPFEKSRDGFVLAEGAGIVILE
EYESAKKRGAKIYAEVVGYGLSGDAYHLTAPAPEGEGAARCIKMALNNAGINADQVDYIN
AHGTSTHFNDYYETLAIKKVFGDHAKKIMVSSTKSMTGHLLGAAGGVEAVFSLMAMDKGV
VPPTINYQEQDSECDLDYVPNTARDAKITYAMSNNFGFGGTNASLLFKKI
>Salmonella enterica subsp. enterica serovar Schwarzengrund str. CVM19633] >gi|204930856|ref|ZP_03221729.1| 3-oxoacyl-[acyl-carrier-protein] synthase 2 [Salmonella enterica subsp. enterica serovar Javiana str. GA_MM04042433] >gi|194711189|gb|ACF90410.1| 3-oxoacyl-[acyl-carrier-protein] synthase 2 [Salmonella enterica subsp. enterica serovar Schwarzengrund str. CVM19633] >gi|204320315|gb|EDZ05519.1| 3-oxoacyl-[acyl-carrier-protein] synthase 2 [Salmonella enterica subsp. enterica serovar Javiana str. GA_MM04042433]
MSKRRVVVTGLGMLSPVGNTVESTWKALLAGQSGISLIDHFDTSAYATKFAGLVKDFNCD
DIISRKEQRKMDAFIQYGIVAGVQAMQDSGLEVTEENASRIGAAIGSGIGGLGLIEENHS
SLVKGGPRKISPFFVPSTIVNMVAGHLTIMYGLRGPSISIATACTSGVHNIGHAARIIAY
GDADAMVAGGAEKASTPLGVGGFGAARALSTRNDNPQAASRPWDKERDGFVLGDGAGMLV
LEEYEHAKARGAKIYAEIVGFGMSSDAYHMTSPPENGAGAALAMVNALRDAAIEPAQIGY
VNAHGTSTPAGDKAETQAVKSVFGDAASRVMVSSTKSMTGHLLGAAGAVESIFSILALRD
QAIPPTINLDNPDEGCDLDFVPHEARQVSDLEYALCNSFGFGGTNGSLIFKRI
>Ralstonia eutropha JMP134] >gi|72119361|gb|AAZ61624.1| 3-oxoacyl-[acyl-carrier-protein] synthase II [Ralstonia eutropha JMP134]
MSRRRVVVTGLGLVSPVGNTVAEGWANLVAGKSGIATVTKFDHSALSVHFAGEVKGFNAE
DYIPAKEARNMDTFIHYGIAAGAQALKDSGYEVTDANAERIGVLVGSGIGGLPMIEDTHA
TLTERGPRRISPFFVPGSIINMISGHLSIMHGLKGPNLAAVTACTTGLHSIGLAARLIQA
GDADAMLAGGAESTVSPLGIGGFAAARALSTRNDDPAAASRPWDKDRDGFVLGEGAGVMM
LEEYESAKARGARIYAELVGFGMSGDAFHMTAPNMDGPRRCMVNALRDAGINADEVQYLN
AHGTSTPLGDKNETDAIKAAFGDHAYKMVVNSTKSMTGHLLGGAGGLESVFTVLALHNQV
SPPTINIDNQDPECDLDYVANTAREMKIDVAVKNNFGFGGTNGTLVFRRA
>Chromohalobacter salexigens DSM 3043] >gi|91796817|gb|ABE58956.1| 3-oxoacyl-[acyl-carrier-protein] synthase II [Chromohalobacter salexigens DSM 3043]
MPRKRVVVTGLGLVTPVGNTVKESWDNILAGKSGISLIDQFDTSGFNTRFGGSVKDFDIS
PYLNPKDARKMDLFIQYGIAAAGQAIADAGLESNDDNADRIGVAIGSGIGGLPMIEHNHN
ALNRGGPRKISPFFVPGSIINMISGNLAIQHGFRGPNIAITTACTTGTHNIGYAARTIAY
GDADAMVCGGAEMATTPLGLGGFSAARALSTRNDDPAAASRPWDRERDGFVLSDGAGVLV
LEEYEHAKRRGAPIYAELLGFGMSDDAYHMTAPNGSGAEMAMRNAVKDAGIEAGQLGYIN
AHGTSTQAGDVAESQAVERVMGEAAKSVAVSSTKSMIGHLLGAAGAVEAIFSILAIRDQV
APPTINLDDPDEGCVLDYVPNTAREMAIDYTLSNSFGFGGTNGSLIFGRT
>Escherichia coli HS] >gi|170020510|ref|YP_001725464.1| 3-oxoacyl-(acyl carrier protein) synthase II [Escherichia coli ATCC 8739] >gi|188492621|ref|ZP_02999891.1| 3-oxoacyl-[acyl-carrier-protein] synthase II [Escherichia coli 53638] >gi|157066301|gb|ABV05556.1| 3-oxoacyl-[acyl-carrier-protein] synthase II [Escherichia coli HS] >gi|169755438|gb|ACA78137.1| 3-oxoacyl-(acyl-carrier-protein) synthase 2 [Escherichia coli ATCC 8739] >gi|188487820|gb|EDU62923.1| 3-oxoacyl-[acyl-carrier-protein] synthase II [Escherichia coli 53638]
MSKRRVVVTGLGMLSPVGNTVESTWKALLAGQSGISLIDHFDTSAYATKFAGLVKDFNCE
DIISRKEQRKMDAFIQYGIVAGVQAMQDSGLEITEENATRIGAAIGSGIGGLGLIEENHT
SLMNGGPRKISPFFVPSTIVNMVAGHLTIMYGLRGPSISIATACTSGVHNIGHAARIIAY
GDADVMVAGGAEKASTPLGVGGFGAARALSTRNDNPQAASRPWDKERDGFVLGDGAGMLV
LEEYEHAKKRGAKIYAELVGFGMSSDAYHMTSPPENGAGAALAMANALRDAGIEASQIGY
VNAHGTSTPAGDKAEAQAVKAIFGEAASRVLVSSTKSMTGHLLGAAGAVESIYSILALRD
QAVPPTINLDNPDEGCDLDFVPHEARQVSGMEYTLCNSFGFGGTNGSLIFKKI
