# Supplementary material for: Phylogenomic Analysis of Marine Roseobacters
Source: PLoS One. 2010 Jul 15;5(7):e11604. doi: 10.1371/journal.pone.0011604 (PMC2904699; doi:10.1371/journal.pone.0011604)
Supplement: File S2 — Tree topologies with the extended data. The multi-documents have been combined into a single ZIP-formatted file. The trees should be considered unrooted. The tree topologies were calculated in PhyML as described in Methods. Numbers refer to bootstrap values. The tree topology (separate pdf) shows that Roseobacter bacteria form a monophyletic group and was deposited in a document named “high bootstrap”. The other organisms embedded within the Roseobacter clade, or Roseobacter bacteria embedded within other phyla are shown in red (deposited in a document named “inter-phylum”). Individual file name corresponds to gene family code listed in Table S1. The non Roseobacter organism taxonomic name is detailed in the amino acid fasta of the sequences (a document named “sequences”). (4.62 MB ZIP) [file pone.0011604.s008.zip › sequences/ort477.fasta]

>cobyric acid synthase [Pseudomonas putida W619] >gi|229889805|sp|B1J1N6.1|COBQ_PSEPW RecName: Full=Cobyric acid synthase >gi|169758425|gb|ACA71741.1| cobyric acid synthase CobQ [Pseudomonas putida W619]	LMVQGTTSDAGKSTLVTALCRWLLRQGVAVVPFKPQNMALNSAVTADGGEIGRAQAVQAQACRLAPHTDMNPVLLKPNSDTGAQVIIHGRAVTSMNAVAYHDYKAIAMQAVLASHQRLSGEYPVVMVEGAGSPAEINLRAGDIANMGFAEAVDCPVILVADINRGGVFAHLVGTLELLSPTEQARVKGFVINRFRGDIALLQPGLDWLEQRTGKPVLGVLPYVTDLHLEAEDGIDVRQGAKDERVLKVIVPVLPRISNHTDFDPLRLHPQVDLQFIGPGQPIPPADLIILPGSKSVRGDLAQLRERGWDTAIARHLRYGGKLIGICGGLQMLGREVHDPLGLEGPAGSSPGLGLLDYATVLEAQKQLRNVAGALSLEQSPVAGYEIHAGVTQGPALQRPAVQLADGRSDGAISADGQILATYLHGLFEGSQSCAALLRWAGLADVQQIDYEALRERDIERLADLVEKHLD
>Cobyric acid synthase [Burkholderia cenocepacia PC184] >gi|124872266|gb|EAY63982.1| Cobyric acid synthase [Burkholderia cenocepacia PC184]	LMIQGTTSDAGKSTLVAGLCRLARRGGARVAPFKPQNMALNSAVTVDGGEIGRAQALQALAAGVAPHTDFNPVLLKPTSDRGAQVIIHGKARMNLDARAYHDYKPVAFDAVLESYARLRAGYDTVIVEGAGSPAEINLREGDIANMGFAERVDCPVVLVADIDRGGVFAHLVGTLACLSDSERARVRGFVINRFRGDLKLLEPGLDWLRAQTGKPVFGVLPYLHGLLLDAEDMLPAQARSAAARGDAGMLRVVVPALPRISNHTDFDPLRAHPQVEFTYWKSGPVPDADLLILPGSKSVQRDLAWLRDAGWDALIRRHLRYGGKVIGICGGMQMLGRTLDDPLGLEGAPGSVPGLGLLDFDTTLQPDKTLKNVTGQLALPCAAAVRGYEIHMGDTRGPALETPALMLAADTARDGVREGMRPDGALSADGQILATYVHGLFDAPDACAALLAWAGLDGAARIDYPALREASLERLADTFAAHLDLDALYAEFR
>cobyric acid synthase [Vibrio fischeri ES114] >gi|59481720|gb|AAW87359.1| cobyric acid synthase [Vibrio fischeri ES114]	LMVQGTTSDAGKTVLVAGLCRLLANKGIQVAPFKPQNMALNSAVTEDGGEIGRAQALQADAARVKPHVHMNPILLKPNTDIGAQVIVQGKAIETMDAWGFHDYKKLAMPYVLESFSYLSNNYECVVIEGAGSPAEINLRENDIANMGFAEAADVPVIIVADIDRGGVFAHLYGTLALLSESEQARVKGFVINRFRGDISLLVPGLEWLEEKTGKPVLGVIPYLHGLNLEAEDAIKSEQLDKGKFIVKVPVVTRISNHTDFDPLRLHPEIDLQFIGKGDSLSGADFIILPGSKSVQADLEYIKSQGWDKDIERHLRYGGKVMGICGGYQMLGEHLADPLGIEGVPCRVKGLGYLSISTELQKQKQLTLVEGTLALPNQNAVKVKGYEIHAGVSTNLGKEHIPISIHTKDAMRYDGTINDENSIFGTYLHGVFDEPEAFEAILTWAGLEKCQAINMHDIQEEAIERIAKSMEDSLDLSLI
>cobyric acid synthase CobQ [Geobacter bemidjiensis Bem] >gi|197089261|gb|ACH40532.1| cobyric acid synthase CobQ [Geobacter bemidjiensis Bem]	LMFCGTGSDVGKSVITAGFCRILKRRGVSVAPFKSQNMALNSAVTPEGGEIGRAQGVQAEACGIEPHTDMNPILLKPNSDTGSQVIVQGRVVRNMGVKEYNAYKPEAFLKVKESFQRLKERFDFIVMEGAGSIAEINLRAHDIANLKVAAMAGAPAILVADIDRGGVFAQIVGTLELLTPEEKALVKGVIINKFRGDASLLTPGIEYVEQRTGVPVLGVLPWFKGISLPEEDSVALQRRAKPAAKEGAKLLVGVVRLSRIANYTDFSALEAEPDVELHYIDSPRQIDSLDLLILPGTKSTLADLGLLKENGMFTAVAQFKGPVVGICGGYQMLGNMVLDPERVESAHDSEAGLGLLDVVTTMLKEKQTHLVEATLLEAGQGLVSGAAAALTGYEIHLGESVLGSGALPFARIARRSGGATSTEDGAVSQDGRVFGTYLHGIFDNHGFRTAFLNRIRRAKGMPELAEAAQVADPFDQLADHMEEHLDLERIFG
>cobyric acid synthase [Mycobacterium ulcerans Agy99] >gi|187470812|sp|A0PU57.1|COBQ_MYCUA RecName: Full=Cobyric acid synthase >gi|118571125|gb|ABL05876.1| cobyric acid synthase CobQ1 [Mycobacterium ulcerans Agy99]	GLLVAGTTSDAGKSTLTAGLCRAFARRGVRVAPFKAQNMSNNSMVCQGPGGAGVEIGRAQWVQALAANATPEAAMNPVLLKPGSDHRSHVVLMGRSWGELASSNWFEGRQVLADTAHRAFDDLAARYDVVVAEGAGSPAEINLRAGDYVNMGLARHAELPTIVVGDIDRGGVFAAFFGTIALLSVEDQALVAGFVVNKFRGDLDLLAPGLRDLERVTGRQVFGTLPWHADLWLDSEDALDLTGRRAASAGAHRVAVVRLPRISNFTDVDALGLEPDLDVVFASDPRGLGDADLIVVPGTRATIADLAWLRARGLDRALMAHVAAGKPLLGICGGFQMLGRVIRDPDGVEGPVAEADGLGLLDVETTFGAEKVLRLPRGQGLGVTASGYEIHHGRITAGDAAQQFLGGARDGQVFGTMWHGSLEGDALREAFLRETLGLTESGTSFSAARERRLDLLGDLVERHLDVDALLALAR
>cobyric acid synthase [Clostridium acetobutylicum ATCC 824] >gi|61212913|sp|Q97JB2.1|COBQ_CLOAB RecName: Full=Cobyric acid synthase >gi|15024310|gb|AAK79342.1|AE007649_7 Cobyric acid synthase CbiP [Clostridium acetobutylicum ATCC 824]	MSRIMIQGTASSVGKSILVAALCRIFKQDGFSVCPYKSQNMSLNSYITLDGKEMGRAQVLQAYAAGLEPEVYMNPILLKPTTDKSCQVIVKGEVYGVSSAKNYYNMKKEFAPMLKEDFEELEDKFDIVVIEGAGSPAEINLRENDIVNMGLAELVDAPVVLVGDIDKGGVFASLFGTVMLLEENERKRIKGTIINKFRGDVEILKPGLSMLEERINIPCFGVVPYFNLSLEDEDGAVYFNTKVNSKIDVAVIKLPHISNFTDIDALKIEEDVSLRYITSSENFGTPDLLIIPGSKNTIGDLLYIRKNGIENKIKQYAEKNGLIFGICGGYQMLGRLIEDPFKVETELGEINGMGLLDIRTVFAEKKVTTRVQGSVIDKQIPVYGYEIHMGISSYGEKAKPFIKIENKVGIDDGAVNEGGNIMGTYIHGIFDGANFREYIINFLRDKKGIERKKSVVYEDVRNGEIDRLADIVRNSLDMNSIYS
>cobyric acid synthase [Streptococcus sanguinis SK36] >gi|166217388|sp|A3CL74.1|COBQ_STRSV RecName: Full=Cobyric acid synthase >gi|125497263|gb|ABN43929.1| Cobyric acid synthase, putative [Streptococcus sanguinis SK36]	MVKALMVQGTASDAGKSIIAAGLCRIFKQDGLEVVPFKSQNMALNSFITKKGDEMGRAQVVQAEAAGKEPDVRMNPVLLKPTSDRKSQVVFLGRVLRDMDAVEYHEYKQQLLPKIKEVYDELGAENDIIVIEGAGSPAEINLNDRDIVNMGMAKLVDAPVILVADIDKGGVFASIYGTIELMPPEDRKRIKGVIINKFRGDVALLQSGIDMIEELTQVPVIGVVPYAQLDIDSEDSVALVQKSRRFDSRKSLDIAVVSLKRLSNFTDFHSLEIQPDVSVRYVQPGDAIGRPDLLILPGSKNTIEDMNYLCESGLEAEILECLEQGVRIFGICGGYQLLGQKISDPLHLESDLEETRGLGILETETVLQPVKRTTQVRALHEGQELEGYEIHMGETQLADRLEPFSIIKEQNGEATERPDGAVAYGGQVQGTYLHGVFDNLEWTRQYLNELRLAKGLEPLEDQLVSIKDFKDREYDKLADVLRQSLDMEQI
>cobyric acid synthase CobQ [Desulfurivibrio alkaliphilus AHT2] >gi|258525996|gb|EEV94490.1| cobyric acid synthase CobQ [Desulfurivibrio alkaliphilus AHT2]	AIMLQGTGSDAGKSVMAAALCRILLQDGLRVAPFKAQNMSLNSFVTHDGLEMGRAQVVQAQAARLDPDVRMNPVLLKPSSEVGSQVIVNGQPVGNMKVAEYVAYKPQAAAAACRAYDELASEYDVIVLEGAGSPGEINLKSHDIVNMEMARYAQAPVLLVGDIERGGVFASLVGHFELMEPWERELLAGYLVNRFRGDATLLDPALEFMLSRTGRPVLGVVPYLDDLGLPQEDSVSFKQGLYSRKKTGPTDLRLAVIDLPHISNFTDLEPFLAEPDVAISLVRRPEELGEADALILPGSKNVIADLDFIKRTGLDGAIKAGAAAGNCEIIGICGGLQMLGRTIADPLGLENATGHVSGLALLPLETTLAPNKTLVQRRFTHLASGLEVHGYEIHHGQSRVEGAPALRDGATPEGACSPNGRIWGSYLHGIFDADHFR
>cobyric acid synthase CobQ [Thermoanaerobacterium thermosaccharolyticum DSM 571] >gi|255110857|gb|EET53413.1| cobyric acid synthase CobQ [Thermoanaerobacterium thermosaccharolyticum DSM 571]	MSLKIMLQGTASSVGKSLLTAALCRIFKQDGYSVAPFKSQNMALNSFITDEGLEMGRAQVVQAEAAGIKPSVLMNPVLLKPSSDKNCQVILRGRVYDSMDASEYQKFKPKLLNMIKEDFDRLSESYDIIVIEGAGSPAEINLRDKDIVNMGLAELVNSPVLIVGDIDKGGVFASIAGTLLLLNDGERDRVKGVIINKFRGDLEILKPGIKMLEDIIDKDVIGVVPYTDVYVDEEDGATDVYYKKGVGGLIDIAVINLPHISNFTDFEPLKKLPDVNLRYVNKGERIGDCDVLIIPGSKNTIGDLNALKSSGISEEILNLRRCGKFIVGICGGYQMMGKKIYDPHLIEGPISEIDGLGLLDIETVISEKKVTTQVEAQISGDLPDLLAPIKGLAVNGYEIHMGLTDAGEKSFSRIVLRNGKSAYLNDGSVSSDGKVFGTYIHGIFENSDFVKGFINAVRRSKGLSEINYIEDYRKFKEREYDRLADVVRNSLDI
>cobyric acid synthase [Salmonella enterica subsp. enterica serovar Dublin str. CT_02021853] >gi|207857454|ref|YP_002244105.1| cobyric acid synthase [Salmonella enterica subsp. enterica serovar Enteritidis str. P125109] >gi|226709025|sp|B5FLY7.1|COBQ_SALDC RecName: Full=Cobyric acid synthase >gi|226709026|sp|B5QYX6.1|COBQ_SALEP RecName: Full=Cobyric acid synthase >gi|197937837|gb|ACH75170.1| cobyric acid synthase CobQ [Salmonella enterica subsp. enterica serovar Dublin str. CT_02021853] >gi|206709257|emb|CAR33597.1| putative cobyric acid synthase [Salmonella enterica subsp. enterica serovar Enteritidis str. P125109]	MTQAVMLQGTASDVGKSVLAAGLCRIFYQDGLRTAPFKSQNMALNSGITSDGKEMGRAQIFQAEAAGITPDVRMNPVLLKPTSDRQAQVVLMGKVATNMDAVSYHDYKPRLREQILAVYNSLAQEYDVIVLEGAGSPAEINLRDRDIVNMGMAEMAQCPVILVADIDRGGVFAAIYGTLALLHKQERDRVKGVIINKFRGDVALLYSGIEQIESLTGVPVLGVMPWLDVDLEDEDGVALQNDKYRGNAPRDITIAIVQLPHISNFTDFNALAAQPDVRIRYIRRPEALTDADLVILPGSKNTLSDLAWLRESGMADALLQTHRQGVPVMGICGGYQMLGDTIVDEVESGLGTQPGLGLLNTITRFAQDKITTQVNATMSGELPSWLAAAAGLPVRGYEIHMGETVLQEGCCTAMTLQKNGCSVADGAVTADGLAFGTYLHGLFDSDAFTRAVVNGLRARKGLAPWETTFCYAEHKARQFDLLAEAMRQHIDIDKI
>cobyric acid synthase CobQ [Bacillus tusciae DSM 2912]	RCIMLQGTASNVGKSWLATGFCRVLAQDGWRVVPFKSQNMALNSYVTMDGGEIGRAQGVQAEAAGVIATVDMNPILLKPCGPASAQVILRGKPLTDAGAREYRERLIPELLGTVKESLDRLRQEAEVVVMEGAGSPAEINLKDRDIANMRIAALADAPVLLVGDIDRGGVFASFVGTLELLTPEERRRVKGFLINKFRGDPSLLEPGLKWLEARTGVPVIGVVPWEDLPIDGEDSLALPGGFGDGPLEIVAIRLPHLSNYTDLDPLRLEPDVRIRWVERPEALGDPDAVILPGTKNSIGDLVWLRDRGLAAAIGDFAARGGRVVGLCGGYQMLGIRLMDPEGIEGGRPGEVPGLGLLPTETAFFPAKRVVRRAGRVTAEELGPDLQGVPVEGYEIHMGRTSWCDEPRSLLLIEPAGGEEGYPEGAVSLDGKVWGTYVHGIFDSWAFRRRWLDGLRREKGLPPLEGRVRDMYAVREEAFDRLAALLRQHVDWERV
> cobyric acid synthase CobQ	MTARAIMIQGTGSNVGKSMIVAGLARAFVRRGLSVAPFKPQNMSNNAAVTPEGGEIGRAQALQARAAMRAPHTDMNPVLLKPETDTGAQVIVQGKRRGTQAAGSFMRDKTGLLEAALESFHRLAADVDLVLIEGAGSPAETNLRKNDIANMGFACAADVPVVLVGDIHRGGVIAQIVGTHAVLEPQDLARVRGFAVNRFRGDRSLFDAGRDDIAARTGWPSMGVIPWFWDAWKLPAEDMMDIASRPGGACKIVVPQLERMANFDDLDPLAAEPNVTVEIIPAGRPLPGDADLVLIPGSKSTIGDLAYLRAQGWDIDILAHHRRGGHVMGLCGGYQILGKTIDDPEGVDGRPGKVEGLGLLDVHTVMAGEKRVTLTEAVTRDGNLPVSGYEIHMGRTDGPDCARAWLSIEGRLEGAASRDGRVRGSYLHGLFSADAFRASFLGQLGVESLAGYDDGVEATLDALADHLEEFMDLDQLLELAEPVAG
> DSS3|:c1310964-1312421 cobyric acid synthase CobQ	MVRAIMIQGTGSNVGKSMLVAGLARAFTRRGLRVAPFKPQNMSNNAAATENGGEIGRAQALQARAARRATHTDMNPILLKPETDTGAQIVVQGKRAGTMRAGDYRKNKAHLLEKALESFDRLCGDADLVLIEGAGSPAETNLRAGDIANMGFACAAGVPVVLVGDIHRGGVIAQIVGTQAVLEPGDLAQIRGFAVNRFKGDITLFDEGRDDIARRTGWPCLGVVPWFNDAWRLPAEDMMDIRSAPGGACKVVVPQLERMANFDDLDPLAAEPGVSVEIIPAGRPLPGDADLVLLPGSKSTVGDLAYFRAQGWDIDLYAHVRRGGHVLGLCGGYQMLGHSIDDPEGIEGRPGRTEGLGLLDVHTVMTGDKQVTLRHATALPGREPVTGYEIHIGRTDGPDCARAWLEIDGRPEGAATPDGRIRGSYLHGLFASDAFRARYLGELGHEALVGYEDGVEQVLEALADHVEAHLDLDLLLSLAEPPRRR
> SKA53|:c3028286-3029770 cobyric acid synthase	MTKAIMIQGAGSNVGKSMLVAGIARACVRRGLSVAPFKPQNMSNNAAVTADGGEIGRAQALQALACGLAPVIDMNPVLLKPETDIGAQVIVQGQRVATLKARDYGKHKATLLPAVLDSFHRLAQGRDLIIVEGAGSPAEVNLRAGDIANMGFAAAAGVPVVLIGDIDRGGVIAQMVGTHAVLPDDDLAFIKGYAINKFRGDPTLFADGMDIITARTGWTPLGIIPWFADAWKLPAEDVMDIKSRKGGAIRIAVPRLNRIANFDDLDPLSGTPGVSVEIIEAGRPLPADADLVILPGSKSTIADLAHFRAQGWDIDLAAHIRRGGHVLGICGGYQMLGQTIADPDGIEGPARSVAGLGHLDVATVMQPHKRLALSQAVYLASGDAVSGYEIHMGATTGPDCARAWLSLDGRGEGAASPNGRIMGCYLHGLFSADAFRSAFFAQLGKPVAAYGYDAQVEKTLDALADHLEQHLDIDTLLTLAGPVISPDRATQAPG
> RD1|:c2078032-2079477 cobyric acid synthase	MGRAIMLQGTGSDVGKSLLVAGLCRAAKRRGISVAPFKPQNMSNNAAATTNGGEIGRAQALQAFACGLDPTVDMNPILLKPETETGSQVIVQGQRMTSVAAGDYAKLKPTLLGPVLDSFNRLKAQYDLIIVEGAGSPAEVNLRSNDIANMGFAEAAQVPVLLCGDINRGGVIAQVVGTQAVISPADAGMIKGFLINKFRGDPKLFDEGYEIIKNHTGWPGFGVLPWFTDAWKLPAEDAYDIKTPPRKGGLHIVCLHLSRIANFDDMDPLSHEPGVQMTMLRAGEVLPADADIVILPGSKSTRGDLAFLRAQGWDIDLAAHLRRGGHVLGLCGGYQMLGQSIADPDGIEGPPGTTEGLGFLDITTVMTPQKRVARITAKHAQSGAMFPAYEIHVGRTDGPDCARPFAYVHGQPDGAISQNAQVTGTYLHGMFTDDAFRAQWLAQFDVTQNASYTATVETTLDALATHLEAHADVDGILALAR
> RLO149|:c2275738-2277183 cobyric acid synthase	MGRAIMLQGTGSDVGKSLLVAGLCRAAKRRGISVAPFKPQNMSNNAAATTDGGEIGRAQALQAFACGLDPTVDMNPILLKPETETGSQVIVQGQRMTSVAAGDYAKLKPKLLGPVLDSFNRLKAQYDLIIVEGAGSPAEVNLRSNDIANMGFSEAAQVPVLLCGDINRGGVIAQVVGTQAVISRADAGMIKGFFINKFRGDPKLFDEGYEIIKNHTGWPGFGVLPWFADAWKLPAEDAYDIKTPTRKDGLHIVCLHLSRIANFDDLDPLSHEPDVQMTMLRAGEVLPADADIVILPGSKSTRGDLAFLRAQGWDIDLAAHLRRGGHVLGLCGGYQMLGQSIVDPDGIEGPPGTTEGLGFLDITTVMTPQKRVARITAKHAQSGAMFPAYEIHVGRTEGPDCARPFAYVDGKPDGAISQNARVMGTYLHGMFTDDAFRAQWLAQFDVTQNASYTATVETTLDALATHLETHADVDGILGLAL
> EE36|:c471850-473310 cobyric acid synthase	MPTRAIMIQGTGSNVGKSMLVAGLCRAATRRGLSVAPFKPQNMSNNAAVTEDGGEIGRAQALQAIACGRPLSVHMNPILLKPETDSGSQVIVQGQRHSTLQARDFSKARAGLMAPVLQSFGILGQSADLIIVEGAGSPAETNLRQNDLANMGFARAAGVPVVLAGDINRGGVIAQIVGTQVVMDPQDAAMITGFLVNKFRGDVSLFDDGYREIERRTGWTGFGTLPWFANAHLLPAEDAVDLSRAPSDGGFHIVCPMLSRISNFDDLDPLAAEPSVRLTMVPPGTPLPADADLVILPGTKSTRGDLAFLRAQGWDIDLYAHVRRGGAVLGICGGYQMLGRFIEDPQGFEGPAGREEGLGLLDVETRMAPDKTLTRVTADHAATGTQIDGYEIHIGQTVGADCATPFAHINGIPDGAGSRDGKITGTYLHGLFTNDSFRSAWLAQLGLGAGPTSYSQTVEDTLDALADHMETHLDVSALLACAAPVA
> |:110646-112103 cobyric acid synthase	MTKAIMIQGTGSNVGKSMIVAGLIRACARRGLRVRPFKPQNMSNNAAVTEDGGEIGRAQALQARAAGVAPHTDMNPVLLKPQSATGAQVVVQGQIAGQQEAREFGRNKASLMPAVLQSFHRLAENCDLIVIEGAGSPAETNLRAGDIANMGFARAAGVSVVLMGDIDRGGVIAQIVGTQAVLDQEDNALIRGFAVNKFRGDRSLFDAGRDDIAARTGWPSLGVIPWFDAAHRLPAEDVMDLPARARSGGSGCVIAVPRPPRIANFDDLDPLAAEPGVDLRMIMPGTPLPADADLVLMVGSKSTISDLEAFRAEGWDIDLAAHIRRGGHVLGLCGGYQMLGKTITDPHGIEGPAAQVVGLGHLDVETTMAPLKHLSEKSGQHPASGTDLTGYEIHIGETTGPDCARAWLTFDGTLEGAASPSGRVQGCYMHGIFSSDAFRRAYLGNFGVTSSLDFESGVDDALDALADHVEAYMDVDLFLSLAAEV
> ROS217|:4320700-4322166 cobyric acid synthase	MTRAIMIQGAGSNVGKSMLVAGLARAFARRGLNVAPFKPQNMSNNAAVTVDGGEIGRAQALQALAAFRAPHTDMNPVLLKPESDIGAQVIVQGRRFATLRARDYARAKPQLLAPTLESFHRLATTADLLLIEGAGSPAEINLRAGDIANMGFAEAAGVPVILVGDIDRGGVIAQIVGTQAVLPLDDATRIKGFAINKFRGDVSLFDDGLHEIAARTGWPSLGVVPWFADAWRLPAEDVMDIASTKGGAFKVVVPRLGRIANFDDLDPLSSEPDVTVEIIAAGQPLPGDADLVLIPGSKSTIADLAHFRAQGWDIDLAAHIRRGGHVLGICGGYQMLGQRIEDPEGIEGPPASVAGLGHLDVVTVMKPEKRLALTQATYLASGETVEGYEIHLGTTTGPDCARAWLHVGDRPEGAASASGRVRGAYLHGLFASDPFRAAFLAGLGAVSDLRYGADVETTLDALAAHLERHMDLDLLLSLSAEIPAQSKS
> Jann|:2959311-2960756 cobyric acid synthase CobQ	LQAMACGLEPHTDMNPVLLKPETETGSQVVVQGKRFTTVRARDYAKLKPQLMQAVLDSFKRLKAAHDLVIVEGAGSPAEVNLRNGDIANMGFAQASGTPVVLCGDIDRGGVIAQIVGTQAVMSAEDVALVRGFMINKFRGDPSLFDDGYKLIEQHTGWQGFGVIPWFADAGNLPAEDALDITTRTRDTGLHIVCLRLSRIANFDDMDPLAQEPGVRLTMLNAGEAIPGDADMVIIPGSKSTRGDLAYLRAQGWDLDLRAHLRRGGHVLGICGGYQMLGGSVADPEGVEGPAGTDEGLGLLDVETVMTGDKRLTRVAAIHAPSGTAFNGYEIHIGRTSGPDAARPFAVVNGQPEGAISGDGRVSGSYLHGMFRDDAFRAAWLAQFGVAQSVSYDATVQATLDALAAHLEGVMDIDALLDVRL
> RCCS2|:876948-878378 cobyric acid synthase	MIQGAGSNVGKSMLVAGIARACVKRGMSVAPFKPQNMSNNAAVTADGGEIGRAQALQAMACGLDPLVDMNPVLLKPESEIGAQVIVQGKRFATMKARDYGKQKSKLMPPVLESFRRIGAGRDLVIVEGAGSPAEVNLRAGDIANMGFAAAANVPVVLIGDIDRGGVIAQLVGTHAVLPPEDEALIKGFAINKFRGDPTLFADGMDIIAARTNWAPLGIIPWFADAWKLPAEDVMDIANRKGGAIKVAVPRLNRIANFDDLDPLTATPDVTVDIIEAGRPLPGDADLVIIPGSKSTIADLAHFRAQGWDIDLAAHVRRGGHVLGICGGYQMLGTEIVDADGIEGAPATVAGLGLLDVRTVMVPEKRLALSQATYLATGDTIEGYEIHIGVTEGPDRDRAWLSLDERQEGAASADGRIMGCYLHGLFAADAFRTAFLANIGKPVTAHDYNQSVENTLDALADHLETHMDIDQLLALAG
> RB2654|:c3728317-3729765 cobyric acid synthase	MAKAIMIQGAGSNVGKSMLVAGLARAAVRRGISVAPFKPQNMSNNAAVTVDGGEIGRAQALQASAARRDPVVDMNPVLLKPETDTGAQVIVQGQRLATVKARDYGQMKGDLMPCVLDSFQRLRADVDLVLVEGAGSPAEVNLRAGDIANMGFAEAADVPVVLAGDIDRGGVIAQLVGTHAVLPASDRDRIVAFLINKFRGDPTLFDDGLVEITRHTAWPSLGVVPWFAEAWRLPAEDIMDLASPRPSGNFKVVVPRLNRIANFDDLDPLAAEPGVSVEIIAAGTPLPGDADLVLIPGSKSTITDLAHFRAQGWDIDLTAHIRRGGHVLGLCGGYQMLGRRIVDAGGLEGPPGEVEGLGHLDVVTTLEPEKRLALTEAVDRESGIGLTGYEIHLGKTEGPDTSRGWLTVSGNAEGAADATGRVRGSYLHGMFDSDAFRRVFLARLGAPTSDTSYGAAVDATLDALADHLETHLDVSALFALAR
> TM1040|:2092984-2094432 adenosylcobyric acid synthase (glutamine-hydrolysing)	AGLAPHTDMNPVLLKPETDTGAQVIVQGKRRGTRAAGSFMRDKAGLLEATLESFHRLAAQHDIVLIEGAGSPAETNLRKGDIANMGFAEAAGVPVLLVGDIHRGGVIAQIVGTHTVLEPSDRARIKAFAVNRFRGDLSLFDGGRDDIARWTGWPSLGVVPWFWDAWKLPAEDMMDIASHKGGACKVVVPQLERMANFDDLDPLAAEPAVTVEIVPPGRALPGDADLVLIPGSKSTIGDLAYLRTQGWDIDILAHHRRGGHVLGLCGGYQMLGQSIDDPEGVDGHPGKVAGLGLLDVHTVMAGDKRVTLSAARTLEGDLPVSGYEIHMGRTTGPDCARAWLALEGRAEGATSADGRVRGSYLHGLFTSDAFRAQFLSDLGHQSDLDYDAGVEATLDELAAHLEQYMDVEGLLELAEPIPVPES
> SSE37|:2517074-2518519 cobyric acid synthase CobQ	MTRALMLQGTGSNVGKSVLVAGLCRAALRRGLSVAPFKPQNMSNNAAVTVDGGEIGRAQALQARACGLEPLTDMNPVLLKPETDVGSQVVVQGKRLATVKAREYAALKPQLLGHVRESFARLKARHDLVIVEGAGSPAEVNLRAGDIANMGFAEAVDLPVVLIGDIDRGGVIAQVVGTQAVLSPGDNARIEGFLINKFRGDPSLFDDGYALIEARTGWRGFGTAPWFAHAWKLPAEDALDIRAPVRQEGLHIVCLRLSRIANFDDMDPLAQEPGVRLTMLGHGEPIPGDADLVVLPGSKSTRGDLAFLRDQGWDIDLVAHHRRGGHVLGICGGFQMLGRRVADPDGIEGAAGETAGLGLLDVDTVMTGDKRLTRVDARHAATALPFAGYEIHIGRTTGTDCARPFAFVDGRPEGACSPDGRVTGSYLHGMFTDDAFRAGFLKRFGVASSQAYDATVDATLDALADHLETHLDVAGLLAAAR
> RGBS107|:1663615-1665075 cobyric acid synthase CobQ	MTARAIMIQGTGSNVGKSMIVAGLARAFVRRGLSVAPFKPQNMSNNAAVTPEGGEIGRAQALQARAAMRAPHTDMNPVLLKPESETGAQVIVQGKRRGTQVAGSFMRDKTGLLEAALESFHRLAADVDLVLIEGAGSPAETNLRKNDIANMGFACAAEVPVVLVGDIHRGGVIAQIVGTHTVLEPQDLARIKGFAVNRFRGDRSLFDAGRDDIAARTGWPSMGVIPWFWDAWKLPAEDMMDIASRPGGACKIVVPQLERMANFDDLDPLAAEPNVTVEIVPAGRALPGDADLVLIPGSKSTIGDLAYLRAQGWDIDILAHYRRGGHVMGLCGGYQMLGQTIDDPDGVDGRPGKVAGLGLLDVHTVMAGEKRVTLTEAVTRDGNLPVSGYEIHMGRTNGPDCARAWLDIDGRAEGAVSADGRVRGSYLHGLFSSDAFRASVLSGLGHESIAGYDDGVEATLDALADHLEDCMDLDALLALAEPVRSA
> Dshi|:2219140-2220600 cobyric acid synthase CobQ	MTRAIMVQGAGSNVGKSMIVAGLARAFTRRGLVVRPFKPQNMSNNAAVTADGGEIGRAQALQARAAGVAPSVHMNPVLLKPETDTGAQVIVQGQRFATLRARDYAKAKPQLLAPAVDSYRRLAAEAELVLIEGAGSPAEINLRAGDIANMGFAEAVEAPVILVGDIDRGGVIAQLVGTHAILPPPDRDRISAFAVNKFRGDVRLFDDGVTAIAERTGWTPLGVIPWFADAWRLPAEDVMDVASRRGGAFKVVVPRLNRLANFDDLDPLATEPGLSVEIIEAGRPLPLDADLVLIPGSKSTIADLAHFRAQGWDIDLAAIVRRGGHVVGVCGGYQMLGRTIADPEGIEGAATQVPGLGLLDVSTVMRPQKHLRLTQATEVESGAALEGYEIHLGETTGPDCARPWLRVGDRAEGAVSASGRVRGCYLHGLFASDAFRAAVLTRLGAPVSARSFETEVEETLDALAAHLESHMDLDAVLAQARPVPEL
> OA307|:2812869-2814323 cobyric acid synthase CobQ	MTKAIMIQGAGSNVGKSMLVAGLCRAAVKRGLSVAPFKPQNMSNNAAVTSDGGEIGRAQALQARACGLEPHTDMNPVLLKPETDVGAQVIVQGKRFATMKAREYGTRKADLIPKVLESYHRLANAHDLILIEGAGSPAEINLRAGDIANMGFAEAAGCPVILVGDIDRGGVIAQLVGTDVILPDADRARIKAFAINKFRGDPSLFADGMSAITDHTGWLPIGIVPWFDDAWKLPAEDVMDIATRKGGAIKVVVPRLNRIANFDDLDPLAAQPDVTVEIIEAGRPLPGDADLVLIPGSKSTIADLAHFRAQGWDTDLLAHVRRGGHVLGICGGYQMLGREIADPDGIEGPASRVRGLGLLDVTTTMSAHKRLNLSNATYDATGDTVSGYEIHIGDTVGPDRANGWLALDGRSEGAASVDGRIKGCYLHGLFAADGFRASFMAGIGAPVQSVNYDAGVDATLDALAHHLETHLDVTAILGLAETIP
>OBA |:1816476-1817933 cobyric acid synthase	MARAIMIQGTGSNVGKSLLVAGLARAFADRGLRVAPFKAQNMSNNAAVTLDGGEIGRAQALQARAARRQPQTDMNPVLLKPETDTGAQVILQGRRHATLSARDYTREKPVLLAGVLDSFHRLAEGVDLVLVEGAGSPAEINLRAGDIANMGFAEAAQVPVVLTGDIDRGGVIAQLVGTQAVLCPSDAARIKGFLVNRFRGDPDLFDEGMRIIADRTGWAALGLVPWFADAWKLPAEDVLDLASGPTGGAFKIAVPRLGRIANFDDLDPLSSEPGVTVEIIEPGRPLPGDANLVLIPGSKTTVADLEAFRAQGWDIDLAAHVRRGGHVLGLCGGYQMLGRWIEDPDGIEGRPGRWPGLGLLDIETVMSPAKRVRLSDARHCDSGEAVSGYEIHLGSTSGPDCDRAWLRIGDRPEGAQSADGRVRGCYLHGLYASDPFRAHDLRRMGGRSDLSYETGVEEVLDRLAAHLGRHVDLDRLFGLAATVTR
