# Supplementary material for: Phylogenomic Analysis of Marine Roseobacters
Source: PLoS One. 2010 Jul 15;5(7):e11604. doi: 10.1371/journal.pone.0011604 (PMC2904699; doi:10.1371/journal.pone.0011604)
Supplement: File S2 — Tree topologies with the extended data. The multi-documents have been combined into a single ZIP-formatted file. The trees should be considered unrooted. The tree topologies were calculated in PhyML as described in Methods. Numbers refer to bootstrap values. The tree topology (separate pdf) shows that Roseobacter bacteria form a monophyletic group and was deposited in a document named “high bootstrap”. The other organisms embedded within the Roseobacter clade, or Roseobacter bacteria embedded within other phyla are shown in red (deposited in a document named “inter-phylum”). Individual file name corresponds to gene family code listed in Table S1. The non Roseobacter organism taxonomic name is detailed in the amino acid fasta of the sequences (a document named “sequences”). (4.62 MB ZIP) [file pone.0011604.s008.zip › sequences/ort495.fasta]

>DSH Dshi|:c2142820-2144499 binding-protein-dependent transport systems inner membrane component; PFAM: binding-protein-dependent transport systems inner membrane component KEGG: sil:SPO3288 ferric iron ABC transporter, permease protein
MATLSDPSGERPVKSRARKRREARLLGTGALVLAALCLLPMLAVLITALSGGTDTLAQLA
DTVLPGYTGATLALVVLVGTGTFMIGTSTAWLISMYEFPGRRWLEVLLVLPLAFPAYVLA
YAYTHVLDHPGIVQATLRSVMGWGPRDYWFPEIRSLGGAAAMLILVLYPYVYLLARAAFV
QQSATTFFAARALGRTPFRAFLEVSMPMARPAIAAGVLLATMETIADFGTVSYFGVHTFA
TGIYTSWFNMGDRVAASQLALGLLGFALLLAVLERQSRGSAKYHGGKRQEAMPRTTLTGW
HRWSATILCGAPVLLGVAIPIVTLLVMGIGSEQNLLSRRYIRFITNSLTLASAAAVLTVC
AAVILGYYQRVRPGPRSDAALYIARLGYAIPGGVIAVGLLVPFALFDNTLDAWMRANFDL
STGLLLTGSIWLLVGAYMIRFLAAALGAYEGGQATINLNLDYAARVLGQTAYGTLRRVHL
PILTPSLLTALLIVFVDVMKELPATLIMRPFNYDTLAVQAYRLASDERLEGAAVPSLLIV
AVGLLPVILLCRQVRRQSR
>SUL EE36|:c534693-536363 ferric iron ABC transporter, permease protein; COG1178 ABC-type Fe3+ transport system, permease component
MTTQDINTSPAAVKRSRDGVRLLAGVAVAIAATCALPMVAVLLAALVGGTDTVRHLIDTV
LLGYAGTTLLLVAMVATGTFALGVGTAWLVTMTRFPGARMLEIALVLPLAFPAYVLAYAY
THILDHPGIVQTVLRDVTGWGPRDYWFPEIRSLGGAALMLVLVLYPYVYLLARAAFLQQS
ATTFLAARALGSSAWAAFFKVSLPLARPAIAAGVLLTVMETIADFGTVAYFSVQTFATGI
YTSWFSLFDRAGAAQLALCLLSFALLLAMLERIQRGKAQYHDPARRAVAMPPAQLKGWQA
AAAMLACGIPVIFGAILPVIVLIWMGIGSEQDLLSPRYLGFIRNSATLAGVAAVLTVAAA
VCVGFFQRLRPGKLSFGAGYIARLGYAVPGGVIAVGLMVPFATFDNQLDAWMRSTFDIST
GLLVTGSIWLLVAAYMVRFLAAALGAYEGGQAMVHANMDSAARSLGETPVGTLRRVHLPI
LSPSLLTALLIVFVDVMKELPATLIMRPFNYDTLAVQAYRLASDERLDGAAVPSLVIVAM
GLLPVILICRQVGRQK
>JAN Jann|:122708-124384 binding-protein-dependent transport systems inner membrane component; 
MAQRSRIPSPLRLGTLAWLAAGVCLLPMAAVAIAALTGGFETFQRLSTTVLPRYAGTTAL
LIILVGIGTATIGTGAAWLVTATRFPGRRVLEIALALPLAFPAYVLAYAYTDFLDHPGWV
QTSLRDLMGWGPRDYWFPEIRSLGGAAAMLTLVLYPYVYLLTRAAFLQQSATAYIAARTL
GHGPWSAFFRVSLPIARPAIAGGTLLALMETLADFGTVSYFGVQTFATGIYQAWYSFFDR
GGAAQLALCLLIVALVIAALERRQRRDQRQHGAGRRFEAMQAVTLTGWRAGGAFVFCALP
VALGFALPVFLLLSLGWDHFDNMLTDRYLRFLRNSLILASIAAVITVAAAVVLGFNARLH
PTRAARTAIRVAGLGYAVPGGVIAVGLIVPFAAFDNALDAFMEARFGIDTGLLITGSIWL
LVAAYGVRFMAAALSAYDAGLSTINPNVDAVARTLGRSPSRMLSGVHLPILRPSILTGLL
IVFVDVMKELPATLIMRPFNFDTLAVQAHRLAADERLGEAAGPSLVIAGVGLLPVVILCL
SLGRDRTARRFVPEPVET
>OAN OA307|:c4650548-4652233 ABC transporter, permease protein; [P] COG1178 ABC-type Fe3+ transport system, permease component
MSDSTQNPTPTAPPPTAKPSWFMADKTMALLAFLIAMFCLLPFLAVGLASFSSDTDTLRH
LAGTVLDDYMRNTAGLVVIVGFGTFMIGTVSAWLVTMTDFPGRRWLEVALVIPLAFPAYV
LAYAYTHVLDHPGIVQAALRDVTGWGPRDYWFPEIRSLGGAAIMLILVLYPYVYLLARAA
FLGQSATTFLAARSLGKSPVRAFLSISLPLARPAIAAGVLLTMMETIADFGTVSYFGVQT
LATGIHNSWFSMADRGAAAQLSLGLLAFALLLAMLERANRGRARFSNGKRQDVVGRIPLA
GVTKWGAVILCGLPVMLGVIIPVLALSVMAVGSEQNLFSPRYVHFIKNSLTLATIAALVT
VAAAVLLGSLNRLRETRSAAAALYIARIGYAVPGGVIAVGLIVPFAAFDNALDAWMRATF
DVSTGLLFTGSIWLLIGAYMIRFLAAALGAYEGGIAVVSRNIDAASRVLGQNSIGTVRRV
HVPILTPSLLTAALIVFVDVMKELPATLIMRPFNFDTLAVQAFRLASDERLNGAAVPSLL
IGAIGLLPVILLCRQVAAHRA
>OBA |:c1201898-1203556 putative iron(III) ABC transporter, fused inner membrane subunits; COG1178 ABC-type Fe3+ transport system, permease component
MQTARSAPSRTLLRLPSLWSAGAAVIACVVLAPILAVIWIALSPVLGGENLVQVWPATLP
RYLRTTILLMSGVGLATAMVGTGAAWLVARYRFPGARWIEWALLMPLAVPAYVGAYALVD
LLEYAGPVQTFLRGLMGWNSARDYWFPEIRSLGAAIVVLSAALYPYVYLLTRAALREQSG
GGEEVAMSLGVGPLGRFRRVALPLARPAIAAGVAIVMMETVNDFGTVDYFAVQTLTTGIF
TTWLEANSAPGAAQIACVVLALVVALLLVERVSRRRSRFYLLSSRHRPVTRQPLRGVAGW
VAALLCFIPIFLGFLLPAGVILSHAIGHLDFWAEPGLILALWHTVAVGGIAAAVTVLAAV
FLVYGVRLSGQSLPRRLLPVTTIGYAAPGAVLGVGILIPLARIDHWMADGVEAVTGFDIG
LVLTGSAFALVLAYTVRFFAIAQGAADGAFGRVTPSLPMAARSLGRTPRRVLREVYAPLI
RGSLASALLLVFVDCVKELPATLLLRPFNYDTLATRVHEQASLEQLSRASPGAVLIMLVG
LVAVGLLARANR
>OIN |:1593975-1595645 ferric iron ABC transporter, permease protein; COG1178 ABC-type Fe3+ transport system, permease component
MTSKPAPSATPHLSRARDGLRALSGVALTIAAICALPMIAVLIAALSGGTETVQHLIDTV
LGRYTVTTLLLVLLVSAGTFSIGVGAAWLVTMTRFPGAKVLEIALVLPLAFPAYVLAYAY
THVLDHPGVVQATLRDVTGWGPRDYWFPEIRSLGGAAAMLVLVLYPYVYLLARAAFLQQS
GTTFLAARALGSSAWAAFFKVSLPLARPAIAGGVLLAVMETIADFGTVAYFGVQTFATGI
YTSWFSLFDRAAAAQLALCLLSFALLLAMLERAQRGKAKYHDPSRRTQSAPPSELKGVQA
AAAIVLCGVPVLFGAVLPVVILVTMGMESEQNLFSPRYLGFMRNSVTLAGVAAVLTVLAA
ISVGFFRRLRPGRLSQGAAYVARLGYAVPGGVIAVGLLVPFAAFDNALDAWMRATFDIST
GLLITGSIWLLVLAYLVRFLAAALGAYEGGQAMVHANMDAAARSLGQTPLGTLRRVHLPI
LAPSLLTALLIVFVDVMKELPATLIMRPFNYDTLAVQAYRLASDERLNGAAVPSLVIVAM
GLLPVILICRQVGRQR
>RHB RB2654|:c1564637-1566316 putative iron(III) ABC transporter, fused inner membrane subunits; COG1178 ABC-type Fe3+ transport system, permease component
MGYADRAMVERNGQVLTRPKGLRMPSRWSVGAVLIGLLVVGPILAVVWMAFNPAENVWPH
LISTTLPRYFTNTVILALSVAFLSAAVGTGAAWLIVMYRFPGSRWLEWLLLFPLAIPAYV
GAYALVDFLEYSGPVQTALRGLFGWENAQAYWFPEIRSIGAAIIVLTAALSPYVYLLTRT
GLREQSGGVYEVARALGSGPFGRFWRVGLPLVRPAIAAGSAIVMMETVSDFGTVDFFAVQ
TLTTGIFTTWLEMGNAGGAAQIAMVILGLVLVLVAIEKVSRSKSRFYRLERQQRPVDPVA
LTGWQGWLATLFCLVPFAVGFILPVGVLLWHAAHNAEEWLSAGLFRALGHTVAVGGSAAV
VTVTLALFLVYGVRLTGSKLPRMVMPVSTIGYAAPGAVLAVGILIPLAALDNTVADAVYG
LTGFDPGLLLTGTAFAMVFAYCVRFFAIAQNAADAAMGRVSPSLPMAARSLGRSAGGALR
EVYVPLMRGSVGTALLLVFVDCVKELPATLLLRPFNYNTLATRVYEKASLEQIGQAAPAA
ILVILVGLVAVGFMARANR
>RCC RCCS2|:1223396-1224991 ferric iron ABC transporter, permease protein; COG1178 ABC-type Fe3+ transport system, permease component
MAIFVMLVCVIPYLGVLAAAFSGSFETLGHLADTVLARYTFTTLILVSLVMVGTAFIGAG
AAWLVTMTDFPGRRWVEIALALPLAFPAYVLAYGYTHVLDHPGIVQTLLRDMTGWGPRNY
WFPEIRSLGGAAVMLTLVLYPYVYLLARAAFAAQGASTFLAARVLGRSPLAAFMHVSLPM
ARPAIASGVMLVAMETIADFGTVAYFGVQTFAVGIYTSWFTLADRAAAAQLALGLLSFAL
LLVMLERYSRGDAKYASGRRNAPLQRLALTKGQKVGALIFCLTPVLLGVVLPVIALSAMA
LGSEQDLFSPRYVGFIRNSLTLASIAAVLTVLAALILGTLHRVSTSRLTGTSLYLARIGY
AVPGGVIAVGLLVPFAAFDNALDAWMRATFDISTGLLFTGSIWLLISAYLIRFLAAAIGA
YEGGIASVAPNMDAAARTLGQDMPGLVRRVHMPLLRTSLLTAGLIVFVDVMKELPATLIM
RPFNYDTLAVQAYRLASDERLEGAAVPSLVIAAIGLIPVILLCRKIGTGRA
>RDE RD1|:885057-886685 ferric iron ABC transporter, permease protein; 
MDKHIITGIALFVAAICLLPIIGVIAAAAFSSFDTLGQLADTVLWRYTWTTLVLVVLVAV
GSIVIGATTAWLVVTSEFRGRRFFEIALVVPLAFPAYVLAYAYTDILDHPGIVQTTLRNL
MGWGPRDYWFPEIRSLGGAALMLTLVLYPYVYLLTRAAFRMQAATPFYAARSLGSSPLKA
FLRVSLPMARPAIAAGTLLVVMETIADFGTVAHFSVQTFATGIYTSWFGLGDRGAAAQLA
LGLLAFALLVAILEYMNRGSAAFASKGRQEPFVRFTLTGHRAFAAQCACAVPVLLGVIVP
VITLILMGLRSEQDIFSPRYMRFIQSTLTLASIAAVVTVFAAILLGTFNRVSPGRSALAS
LFIGRLGYAVPGGVIAIGLLVPFANFDNWLDAQMEASFGISTGLLISGSIWLMIAAYMIR
FLAAAIGAYDSGLATVTPNVDAASRVLGRTAWGTVRDIHLSVLRPSILTAMLIVFVDTVK
ELPATLILRPFNYDTLAVHAFRLASDERLEGAAVPSLMIAGIGLIPVIILCAQISEWRQA
RA
>PGA RGBS107|:c3406249-3408009 binding-protein-dependent transport systems inner membrane component; COG1178 ABC-type Fe3+ transport system, permease component
MPKITSISPVAGEAARAAEVSAVGDAAAAGAVPSMTGPSGRRGRRKKPGGALFATVGWVV
ALACLLPMLAVSLAALTGGTETIQHLMDTVLPGYVGTTLVLVLLVALGTGMVGVGAAWLV
TMTRFPGVRVMEVVLILPLAFPAYVLAYAYTFVLDHPGVVQTTLRQVTGWGPRDYWFPEI
RSVGGAAVMLVLVLYPYVYLLARAAFLQQSAGAFLAARALGNTSLQAFWRVSLPMARPAI
ASGVLLAVMETIADFGTVSYFGVQTFATGIYTSWFSLADRAGAAQLALCLLGFALTLAVA
ERATRGRARYHHAGKQQAKMPPVDLHGFKAALAFGLCVLPVLLGFLLPVVILAQMGMESE
QNLFSKRYLGFLQNSLTLAMTAALLTVVAAVCLGFYQRLRPGRPSALAGHVSRLGYAVPG
GVIAVGLMVPFAAFDNTLDAWMRSNFEIRTGLLITGSIWLLVAAYMVRFLAAALGAYEGG
QSTVHANMDAAARSLGQSPLGMLRRVHLPILTPSLMTALLIVFVDVMKELPATLIMRPFN
YDTLAVQAYRLASDERLEGAAVPSLVIMLVGLLPVILICRQVGRRS
>RLO RLO149|:c4205090-4206718 ferric iron ABC transporter, permease protein; COG1178 ABC-type Fe3+ transport system, permease component
MDKQIIRGIALFVAAICLLPIVGVIAAAAFSSFDTLGQLADTVLWRYTWTTLVLVVLVAI
GSIVIGATTAWLVVTSEFRGRRFFEIALVVPLAFPAYVLAYAYTDILDHPGIVQTTLRSL
MGWGPRDYWFPEIRSLGGAALMLTLVLYPYVYLLTRAGFRMQAATPFYAARSLGSSPLRA
FLRVSLPMARPAIAAGTLLVVMETIADFGTVAHFSVQTFATGIYTSWFGLGDRGAAAQLA
LGLLAFALLVAMLEYMNRGAAAYASKGRQEPFVRFTLTGYRAFAAQFACAVPVLLGVILP
TITLILMGLRSEQDIFSPRYMRFIQSTLTLASIAAVVTVFAAILLGTFNRVSPGRSALAS
LFIGRLGYAVPGGVIAIGLLVPFANFDNWLDARMESSFGISTGLLISGSIWLMIAAYMIR
FLAAAIGAYDSGLATVTPNVDAASRVLGRSAWGTVRDIHLSVLRPSILTAMLIVFVDTVK
ELPATLILRPFNYDTLAVHAFRLASDERLEGAAVPSLMIAGIGLIPVIILCAQISEWRKA
KA
>ROS ROS217|:4721572-4722826 ferric iron ABC transporter, permease protein; COG1178 ABC-type Fe3+ transport system, permease component
GAALMLTIVLYPYVYLLARASFRQQSGNAFLVARTLGRSPMQAFWRVALPMARPAIAGGA
LLAIMETIADFGTVAFFNVQTFATGIYQAWFSLGDRAAAAQLALCLLAFALLLAGLERSS
RGRSRTAGRGARFETMERPVLKGAAGWGAFLLCFLPVLLGFVLPVIMLGVMAIGSGQNIL
SARYLGFMSNSILLASVAAVLTVAGAILVGFRARTRPGRSSRWLVLGAGLGYAVPGGVIA
VGLMVPMAGLDNAIDAVMQETFGIRTGLLITGSIWLMILAYIVRFMAAALNAYDSGMATV
PGHLDAIGRSLGQPGPKLLTRVHLPVARTSVVTALLIVFVDVMKELPATLILHPFDVQTL
AVQAHRLAADERLSEAAVPSLVLVGFGLIPVLILCRTLGRESMGRRAAKLGTAISAG
>RGR RR11|:c2481375-2483051 binding-protein-dependent transport systems inner membrane component; [O] COG0555 ABC-type sulfate transport system, permease component
MSKSTQIPSVPSKRRRSKKSGGTAFAIVAWIVALACLLPMVAVALAAATGGTDTIRHLME
TVLAGYAGTTLVLVLLVAIGTGMVGVGAAWLVTMTRFPGVRLLEVVLVLPLAFPAYVLAY
AYTFILDHPGIVQTTLREVTGWGPRDYWFPEIRSVGGAALMLVLVLYPYVYLLARAAFVQ
QSAGAFLAARALGNTSLQAFWRVSLPMARPAIASGVLLAVMETIADFGTVSYFGVQTFAT
GIYTSWFSLGDRTGAAQLALCLLGFALALALAERTSRGRARYHHAGKQQAKMPPVELRGG
QAALAIVFCALPVLLGFVLPVLVLFEMGLESEQSLFSKRYLGFLQNSVTLAMTAAMLTVG
AAICLGFYQRLRPGRPSALAGHVSRLGYAVPGGVIAVGLMVPFAAFDNALDAWMRANFEI
RTGLLITGSIWLLVAAYMVRFMAAALGAYEGGQATLHANMDAAARSLGQGPLGMLRRVHL
PILTPSLMTALLIVFVDVMKELPATLIMRPFNYDTLAVQAYRLASDERLEGAAVPSLVIM
LVGLLPVILICRQVGRRH
>LVE SKA53|:423269-424849 putative iron(III) ABC transporter, fused inner membrane subunits; COG1178 ABC-type Fe3+ transport system, permease component
MVIAAMVMMPILAVVWFALTPTENIWPHLINTTLPRYLSNTFVLMLSVGTITAVVGTATA
WLVVMYRFPGRAVLQWALLMPLAVPAYVGAYALVDFLEYAGPVQTGLRDAFGWTSPRDYW
FPAIRTREAAIVVLSAALYPYVYLLARAAFREQSGAAFEVARALGAGAWGRFLRVGLPLA
RPAIAAAVAIVMMETVNDYGTVDYFAVQTLTTGIFSVWLQAGNLGGAAQLASTMLAVIVI
LVLAEKLSRRKIRFFGSARGARPVAPEPLAGWKAWAVTVLCLFPVLMGFVLPLAVITSHA
LNADMWLAPGLRRAVLHTVTVGGIAAVVTVVGGVFMVYGVRMSRYRLPALLMPVTAIGYA
APGAVLGLGILVPLAAFDNRLADGIVAAGFSDPGLIFTGSAAALVLAYVVRFFAIAQGAA
DAALGRVSPSLPMAARSLGRTAGGTLRAVHLPLVRASLGSALLLVFVDIVKELPATLLLR
PFNYETLATRVHAKAVLENLSEAAPAALMITLVGLAAVVLLARANR
>SPO DSS3|:c3486032-3487729 ferric iron ABC transporter, permease protein; identified by match to protein family HMM PF00528
MEPQNPPGPAMADTRYAAHGSRRRLSSGTRLLGGLAFAIAAACLLPMVAVALAALTGGTD
TLAHLLETVLPGYAATTLLLVALVAAGTFAVGVGAAWLVTMTRFPGVRLLEIALVLPLAF
PAYVLAYAYTFVLDHPGVVQTTLRQVTGWGPRDYWFPEIRSTEGAAVMLILVLYPYVYLL
ARAAFLQQSASAFLAARALGTGPWVAFWRVSLPMARPAIAGGVLLAVMETIADFGTVAYF
GVQTFATGIYTSWFSMADRAAAAQLALCLLGFALLLAVAERTQRGKARYYQSGRRHAALP
AGELKGWQAAGAFTLCAVPVVLGFVLPVVILVQMGLESEQNLLSRRYVGFIRNSLTLAGT
AAVVTVTAAICVGFFQRLRPGRRSDGAAYLARLGYAVPGGVIAVGLIVPFAAFDNALDAW
MRAQFGLSTGLLITGSIWLLIAAYMVRFLAAALGAYEGGQSMVHANMDAAARSLGQGPLG
TLRRIHLPILTPSLMTALLIVFVDVMKELPATLIMRPFNFDTLAVQAYRLASDERLEGAA
VPSLVILAMGLLPVILICRQVGRGR
>SSE SSE37|:c2161828-2163474 putative iron(III) ABC transporter, fused inner membrane subunits; COG1178 ABC-type Fe3+ transport system, permease component
MALTETPIRRMRLPSRWSVGAVIIAVIVVAPIVAVLGIALFPRENIWPHLLSTTLPRYLW
TTARLMFGVGLIAAMVGTGAAWMVARYDFPGRRWLEWLLLLPLAIPAYVGAYALVDFLEY
AGPVQTGLRDLFGWQTSRDYWFPEIRSLGAAILVLSAALYPYVYLLARAAFREQSASSEE
VARSLGAGAFGRFWRIGLPLARPAIAAGVAIVMMESINDFGTVDYFAVQTLTTGIFSVWL
ESNNAGGAAQIASVVLFLVVLLVVLEKVSRRRMRFFNLSTRHRPAMRKPLTGAPAWIATT
ACTIPLAVGFVLPAGVILSHALDNAEFWTDPALWRAGLNTAVVGGSAAIITVLAAIFLVY
GVRLSGQKLPRLLMPVTTIGYAAPGAVLGVGILIPLAAIDNAVADAIWGATGWDPGLLLT
GTAFALILAYCVRFFAIAQGAADAAMGRVSPNLPLAARSLGRNEGQVLTAIYYPLMRASV
ASALLLVFVDCVKELPATLLLRPFNYETLATRVHEKASLEALGEAAPAAILVILFGLAAV
GLLARANR
>SIL TM1040|:129006-130685 binding-protein-dependent transport systems inner membrane component; 
MTHASQTQAPAPRRKTSARIKGARRFQVVAWVVAIACLLPMAAVAIAALTGGVETITHLG
QTVLPRYARTTVYLVLLVSLGTFSIGVGAAWLVTMTRFPGARFFEIALVLPLAFPAYVLA
YGYTFLLDHPGIVQTTLREVTGWGPRDYWFPEIRSLGGAALMLVLVLYPYVYLLARAAFL
QQSASAFLAARALGDSSWRAFWRVSLPMARPAVASGVLLTVMETIADYGTVAYFGVQTFA
TGIYTSWFSMADRAGAAQLALCLLGFALMLAVAERISRGRARYHHAGKQQAALPPATLSR
GKAAGAIILCALPVVFGFLVPLISLTLMGLNSEQNLLSRRYISFITNSLTLASTAAVVTL
LAAVCLGFYQRLKPGRLSSTAANVSRLGYAVPGGVIAVGLMVPFAAFDNALDAWMQANFG
LRTGLLVTGSIWLLVVAYMVRFMAAALGAYEGGQATVHANMDAAARSLGQSPLGMLRRVH
LPILTPSLLTALLIVFVDVMKELPATLIMRPFNFDTLAVQAHRLAADERLEGAAVPSLVI
MAVGLLPVILVCRQVRRRS
>Ralstonia eutropha H16] >gi|113525564|emb|CAJ91909.1| ABC-type transporter, permease component: FeT family [Ralstonia eutropha H16]
MLLSSRRRFHPLTLATLVMALLIAVPVLVIASAVLLPAGDTWRHLIDTVLAEYVLNTVWL
LCGVAVGVLLLGVTTAWLVSTYRFPGHAVMEWALVLPMAMPAYVIAYAYTDALQFAGPVQ
GWLRELTGWKAREYWFPDIRSLGGAIALFSLVLYPYVYLTARAAFLQQTQNTLEAARLLG
HGTWSRLWRVVLPLARPGIVAGTALAMMETLADFGTVAYFAIPTFSTGIYRAWFSLGDKN
AAAQLSACMLLFVAAILLMERASRGRAQVYGNQRRAVAWTLDGARGWLALAVCMVPVLLG
FLIPALMLCRMAFTDGDAQFGARFVGLVRNSFLLASATALAAVTVALAVGYAARAANGKR
SWLMRGLTRLCGMGYALPGSVIAVGVLVPVARLDNALSAWLQQQFGLSVGLLLTGGIAAL
VYALLVRFLGVALQTVNAGLGKITPSMDAAARSLGHGPGATLRRVHFPMLRGSLLTAALI
VFVDVMKELPATFVMRPFNFDTLAVQAYNLAADERLTEAATASLVIVAVGLLPVIVLSRT
IRREAQR
>Desulfurivibrio alkaliphilus AHT2] >gi|258524038|gb|EEV92551.1| binding-protein-dependent transport systems inner membrane component [Desulfurivibrio alkaliphilus AHT2]
MKHIFARYIGGRGGSRPLDFWGVGVPLVALALSVPVLVVLSSVFKPTGEVWRHLAATVLP
DYVGNTLLLMLGVGVGTLLIGVSCAWVCTLCRFPGRRIFQWALLLPMAMPAYIIAYTYTG
MLDFAGPLQTALRAWFDWGFGDYWFPEIRSLPGAILMLSLVLYPYVYLLARAAFLEQSVC
VLEASRTLGCGPWRSFFTVALPMARPAIIAGLTLALMETLADFGTVQYFGVDTFTTGIFR
TWYGLGDIDAASQLAALMMTFVLVLIVLERWSRHRARYHNTGQRHQDLPGYQLRGGRALA
AFVVCLLPLSFGFLLPAAQLGAWAVATWEHSFDADFLILMRNSLLLAAGAAVLTLALALL
LAYGKRLRPTPVIRAGVQVASMGYAVPGLVIAIGVIIPFAWLDNTVDSWMRDNFNISTGL
LLSGTVAALLFAYVARFMAVALHAVEAGLGKVKHSMDDAARVMGLRPLQVLRRVHLPVLR
GSLLTALLLVFVDVLKELPATLVLRPFNFNTLAVRAFELASDEFLAESSLAALAIVAAGI
VPVILLSLTIARSRKQQER
>Chromohalobacter salexigens DSM 3043] >gi|91795774|gb|ABE57913.1| binding-protein-dependent transport systems inner membrane component [Chromohalobacter salexigens DSM 3043]
MPLFGSRPAFFFRSRHRRHVDPWTLVTLGVALSVALPVITVLVHVLIPSRAIWAHLADTV
LTGYLTNTLWLALGVGIGTTVIGTGTAWLIAMCRFPGRRVFEWALLLPLAVPTYVIAYAY
TDFLQYAGPLQGELRALFGWGHGDYVFPNIRSLGGATLLITLVLYPYVYLLTRAAFLEQS
ACVLDVGRTLGRGPWRLFTTVAVPLARPAIIGGVSLVLMETLNEFGAVQYFGVDTFTTGI
YRTWFGMGEPVAAAQLAACLLAFVIIVVALERLSRGRRRYFHTTGRYRQLPEFTLRGWHA
WGACLACALPIGIGFVLPGVILADLALETGDDVLGARFLDYAGNSLMLAALAALVAVGLA
LVLSYGVRLHPGRTTRTATRIAAMGYAVPGSVVAVGILIPLTWVDRHLYAWLNGQLGIET
GLILSGTAFVLIYAYVVRFLAVSFNTVEASLAKVTPGMDAASRTLGQTAGGTLRRVHTPL
MRGSLWAALLLVFVDVMKELPATVILRPFDFDTLAVRAHNLAADERLAEAASSSLAIVLV
GVIPVILLSRAIRHARPGASGGKREAL
>Thermosynechococcus elongatus BP-1] >gi|22295437|dbj|BAC09264.1| permease protein of iron(III) ABC transporter [Thermosynechococcus elongatus BP-1]
MPVFGGRTVLKSLSLPRWVRLKPWELLAWLIALVIAVPILVILSQVFVNTDNTWQHLATT
VLPDYLLNSLWLMLGVGIGVVVIGVSTAWLVTNCQFWGVRWWQWLLLTPLAAPAYVLAYT
YTEFFAFEGPIQAWLRELTGWGYGDYWFPNIRSLGGAIALLTLVLYPYVFLLARVAFLEQ
ATCSLEASRSLGCGPWRSFWTVALPLARPAIAAGTSLALMETLNDFGTVQYFGVDTFTVG
IYRTWFGMGDRVAAAQLASVLVVIVFALLLVEKWSRGKARYYSRGSDRPIPYLLKGWRAA
LAWLVCALPVFFGLLLPGGLLLYLAISYQQLQLSREFLEHASHSLILATLSAVLAVGIAL
LLAYGQRLLPTVWVRWGTQIAAMGYAIPGTVIAVGILMPLGWLDNVINDVTEHLWGVEVG
LILSGTVTALIYAYLVRFLAVSLGSVEASLVKIRPSLDEVARTLGRSPWNILGTIHLPLM
VPGLFTAALMVFVDVMKELPATLVIRPLNFDTLAIQVYRLASDERLPEAALSALALVVVG
LIPVIWLGRQTRWAD
>Synechococcus sp. JA-2-3B'a(2-13)] >gi|86558640|gb|ABD03597.1| ferric iron uptake ABC transporter (FeT) family, permease protein [Synechococcus sp. JA-2-3B'a(2-13)]
MRLKLLSKSLPGSGFFPLNGWALLTLTLSGLILVPVLTVLLSLFADERQVWEHLADTVLG
LYVRNSLVMMAGVAAGVILVGSGTAWLVTMCQFWGRAWLEWMLVLPLAAPTYVLAYAYTD
FLQVTGGFQIWLRRVTGWGIGDYWFPNIRSLWGAILLLILTLYPYVYLSARLAFQEQSVA
CLEVSRSLGYGPWASFFKVALPLARPGIVAGCLLALMETLNDFGTVSYFGVDTFTTGIYR
TWTALGNLVAAAQLSALLLLLVLLLITMEQVSRRRARYYRQGFKPTPTRYRLQGIRAVGA
WLACGIPIGLGFVVPALILLNMTLRQGELGRRFWSYAQNSFLLSTITAVIAVSVSVVVLY
GLRMQGLGRAGSPWGLRLAVQLSSLGYALPGVVIAVGVLIPLGWLDQLLSYLRQVVLQQP
PGLVISGTLTALVFGYLVRFLAVSLATVEATLLRIPPSLDEAARSLGQGSLGTLWRVHLP
LMSGGLLGAMLLVFVDVMKELPATMVLRPFNFDTLAVQTYRLAADERLAEAGAPALAIVL
VGILPVVLLNSQMARQRNLGSSGDLL
>Pseudovibrio sp. JE062] >gi|211956596|gb|EEA91807.1| iron(III) ABC transporter permease protein [Pseudovibrio sp. JE062]
MPVFAIVIMAMGSSGNLWPHLISTILPRSISTTFQLMVGVGIIVFVVGVSTAWLVTMCRF
PGRRWFDLALLLPFAVPTYIIAFSYVELLDYTGPVQGLIRDIFGFKTSRDYWFPEIRSLG
GAMFVMGFVLYPYVYLSARASFLIQSACALDVSRTLGAGPMRLFWKVALPLARPAIVVGV
TLALMECLNDIGAVSFFGVQTLTFSVYDTWLNRSNLTGAAQIATIMLVFVLALMFIEYYG
RRKQRFHQTTGTYRALPSYELKGWRGWVAVVVCALPIVLGFVFPALLLLSRASRRVEDLF
EPALWAAAGNTLWLAAVAAAVSIGISLTLAYRRRLFPSKVTTTLGRIASIGYAVPGTILA
VGILFPVAALDNMISEGAETLFGFGTGLLLIGSGTALIYAYVVRFLAMSYGQIDGGFGKI
TPHYDMASRSLGQTAWGTLGRVHMPLMKPVILSATLLSFVECMKELPATLLLRPFNFETL
ATTVYNAASREAFEDAALPALCIVLVGIIPVIMLAKTSADTFREKRGNTRTAKGAAMMPA
E
>Vibrio cholerae bv. albensis VL426] >gi|229338844|gb|EEO03861.1| ferric iron ABC transporter permease protein [Vibrio cholerae bv. albensis VL426]
MKEKYFAWKASSLVLTTLLVLPILAIFYTAFGNSDEVFAHLLATVMPTYIFNTLVLTCSV
LLLALLFGVPSAWLIAMCKLPGERWLQWALVLPLAMPAYIIGYLFTHWFDYAGPIQIALR
DWTGWQAGSYWFPDIRSLGGASVVLALVLYPYVYLLCRAAFMEQNVTLLQSARLLKCSPW
QSFRRISLPLARPAIAVGLSLVAMETIGDFGTVSLFAVNTLTTAVYDTWLGYSNLNAAAK
ISAIMLVMVLLLLSSERYSRRRQKLYQTQFNSHEEYRYTLKGWRLWAALIWCWGLVAVAF
ILPLLQLISYAWTYFAQSWTTQFKEYAINSFTVSISAAVVAVLVALVANFYARLQNNRTS
VASMRLSSMGYAVPGTVLAIGILVPVLALDHLINDIAKMMEWGRPGLVFSGSLFAIVFAL
VVRFSAVAIGSIESSLSKVSPSLDMAARTMGCHANQMLKRVHLPLIRRGALIAGLLVFIE
SMKELNAAILLRPFNFETLATYVYNYASDERLELAALPAILLVLVGLIPLVMVNRSLEQK
H
>Shewanella sp. MR-4] >gi|113886360|gb|ABI40412.1| binding-protein-dependent transport systems inner membrane component [Shewanella sp. MR-4]
MILGLARSWSLTGYAIAALLVLPLFALILQAAQPDEAVFGHLLSTVLPTYISNSLWLILW
VSIGSLLLALPCAWLMARCEFVARRYLQWALLLPLAMPAYIVAYVYTDLLDYAGPVQTGL
RSVFGWSSPQDYFFPDIRTLGGAACVLSLVLFPYIYLLARTAFMEQSLSLAHASRIMGCS
PWQSFWRLSLPMARPALAVGVALVAMETAADFATVNYFAVPTLTTAVYDTWLGYGNLTAA
AKLSAIILLVVFSLIGMERFARRKQQLFQKQSRIQASDLYRLSPMQTLFALGYCITLLVL
AFVLPSGILLSYAIDYFEQSWDPIFWQLSVNSLSLALITSLVCSTIALILMFIRRVSPRA
SDALPSRLASTGYALPGTVLAIGVLVPLTLLDFAINDLADWLGMTGPGLLLTGSTAALVF
AFCVRFVAIAIGSVETSYKRISPSLDMVSLTLGQSPSRLLQRVHLPLLTKGLFAGALLVF
IESMKELPAALLLRPIGFENLATYVFQFVSDEKLEHGALPAIVIVLVGLVPLIYLNRSLE
QDSR
>Acinetobacter junii SH205] >gi|262313048|gb|EEY94133.1| binding-protein-dependent transport system inner membrane component [Acinetobacter junii SH205]
MTKNKHHFNLFTSLSGVLTLLACLPVIALVLTAIQGNSDIFGHLIQYVLPPTLVDTSILL
FGVGLLTILIGTGSAWLVTAYQFRGRAFLDWALLLPLAIPTYIIAYSYIDILHPIGPVQS
FLAANFGWESQPAWFPNIRSVWGCIFLLSFVLYPYVYLSTRAMFLMQSASLIEVARSLGL
NPNQVFFRVAIPLARPAIAVGASLALMETINDIGATEFLGVKTLTLSIYSTWTNQSDLAS
AAQIAIFMLIIITLLVVIERLGRRKQRYMNSAQRSRLMPAQQLSGTKGGLCLILGLIPIS
IGFLIPFIHLLVESYKRFKYAGFSDYLLQASINTLFLATVATVITIAIGFFIVSAARFSQ
ITWFSRIASLGYAIPGTVLAIGLMLSLGKIDHAVADFLEFKLGIHTGLLFLGTTFTLIYA
YSVRFLAIAIGGIESGYNRIHGVFDDAAQNLGRNQFLILKEVHLPLLRPAIISAALLIFV
DCMKELPATLLLRPLNMETLATQLYAEASRGTYEDGAIAALLIVLVGLIPVILLARMSKV
LNK
>Pseudomonas fluorescens SBW25] >gi|229365109|emb|CAY53329.1| putative iron (III) ABC transport system, membrane protein [Pseudomonas fluorescens SBW25]
MAHPAQRRWYLPVFTVAALVLLPLSVLLLSWQSIDAQIWSHLWETQMPRLLGNTLTLVLG
VGVGVTLLGVSLAWLTSLCEFPGRRWLDWALMLPFAIPAYVLAFVFVGLLDFSGPVQTLL
REWFGTGLRLPRVRSTSGVIIVLVLVFYPYVYLLARSAFLAQGKGLMEAARVLGQSPWRA
FWHVALPMARPAIGAGVALALMETLADFGAVSVFNFDTFTTAIYKTWYGFFSLSSAAQLA
SLLLLVVMLVLYGERRARGASRPSNERPRGQALYHLRGFKAAAASSGCGLVFACAFVIPM
LQLFAWFWQRGRFDLDERYSGLILHTLYLGGIAALITVSVALVLAFANRLAPTRAIRSGI
SLANVGYALPGSVLAVSIMLAFSYLDREWVVPLSGWLGGAGKPLLLGSLSALVLAYLVRF
LAVAYGPLENSLARIRPSLPEAARSLGVSGPRLFCKVYLPLLLPGTLSAALLVFVDVLKE
MPATLLMRPFGWDTLAVRIFEMTSEGEWARASLPALTLVLVGLLPMIGLIRRSARQIG
>Nitrosomonas sp. AL212] >gi|254981630|gb|EET32743.1| binding-protein-dependent transport systems inner membrane component [Nitrosomonas sp. AL212]
MINWRWVPFIAAALVLAPIGVILSSVLAPADEIWQHLFETTLIPLLLNTFWLVLGVIIGT
ALLGISLAWFTAVYEFPGRRFFSWALLLPMATPAYVTAFVALGLFDFTGPIQTTLRVWSD
SDLSWFPEIRGRMGVIIVMTLAFYPYVYLLARNAFLSQGKRSLEVAQSLGFSRRQGFFKV
VLPMARPWIAGGIMLVSMETLADFGTVAVFNYNTFTTAIYKAWFSMFSLHAASQLASLLI
IIVFIAIVLEQQFRARMRYAETKKSARAQRIQLTGWHNWMVIGFVVSVLFFSFFLPVAQL
CYWAMQSFTQDYDVDRYLEFLWHSLTLSSLAALLICLVVIAMVYAVRRYPDPVTRYAVRT
ATIGYALPGAVLAIGVYVPLTWLDGQLGELALHWFEIEAGQLIQGTLAIMLIAYLIRFMA
VSHYPIDSAMQRITHSVDEAAMSLGVHGWTMIRTVHIPILKPGIFTAATLVFVDVMKEMP
ITLMTRPFGWDTLAVRIYEMTSEGQWEQAALPAVTLILAGLIPIYLFMRQTEI
>Burkholderia ambifaria MC40-6] >gi|171992664|gb|ACB63583.1| binding-protein-dependent transport systems inner membrane component [Burkholderia ambifaria MC40-6]
MTTDASFVRARRRPLRSCAGSLWLGAAVAIAAAVAAPLAVLVAAAFGADLAHWKHLGAFV
LPQALANTLLLLAGVGAIVTVVGTGCAWLVTAYDFPGRRILTWALLLPLAVPTYIVAFAY
LDLLHPIGPVQGAIRWLLGFDSPRQFRLPDLRSLPGAIFVLGFVLYPYVYLSTRAMFVTQ
SASLLEAARTLGAGRIATFWRVVVPLARPAIAVGVSLALLETLNDIGASEFLGVQTLTVS
VYTTWITRSDLAGAAQIALAMLAIVVGMIVLERYGRRRQRYAHGRRMRQLAPRKLTGAAA
WSAAVLGWLPVLIGFGAPAAYLAVETGKRLHLVGGVSAQLLTGLANTLTIAAAATVTTLA
CGLVVAWAARARRDSAHAGPARACARIACLGYAVPGTVLAIGLLIPFAAADRLLGAALGR
DGLLLTGSAAALVIAYTVRFLAISTGSIEAGLARIPPSLEQAARSLGETAGGTLRRVHLP
LLRPALTTSALLVFVDAMKELPATLLLRPLNFDTLATWLYAEAARGTYEEGAVAALAIVL
AGLVPVILLARTRHKIGA
>Comamonas testosteroni KF-1] >gi|220714361|gb|EED69729.1| binding-protein-dependent transport systems inner membrane component [Comamonas testosteroni KF-1]
MFSFLRSGLRPVGPVWQGASWLIALGVFAPIASLGWLALGSDWAHWQDLLRYVLPDAAAN
TAWLLGGVGLVVLVVGTGCAWLVTACDFPGRRWLHWALLLPLAMPAYIVAFAYLDLLHPI
GPVQGALRWLLGYDSPRQWRLPDLRSMGGAIFVLGFTLYPYVYMTARAMFMTQPAHLMEA
ARSLGETRWGAFWRVALPMARPALVVGLSLALLETLGDIGASEFLGVHTLTVSIYTTWVT
RSDLAGAAQIACSMLLAVVALVWLERQGRSRQRFGSAQRMRAIAPHRLPAGRAWLATLAC
SLPVLIGFAAPAAYLAWESGKRLLQGSGVSEGLVSSLLNTLGLALGVTLIAVAAGLVVAW
ATRAGISTRAPSRWPAQLAALGYAVPGTVLAIGLLTPALAFDAGLAQLFGMDGLPLMGQG
IVLVAACVIRFLVMPVGGIEAGLARIPPTLEQASRLLGESRLGTLRRVHLPLLRPAMATS
AMLVFVDAMKELPATLLLRPADFDTLATWLYAEAARGTYEEGAIAALCIVVAGLVPVMLL
ARAQLSGTQR
>Clostridium perfringens ATCC 13124] >gi|110675554|gb|ABG84541.1| ABC transporter, permease protein [Clostridium perfringens ATCC 13124]
MEIMKKIKFNGWALLSTIISLMIVLPNIDIIIHLFQKPNKTWYHIKEYLLKDYIVTSIIV
VFFTVLLSIIIGVTLAWLISAYDFPFRKFFRWALILPLAIPPYIGAYTYSGMVSYTGVIQ
RFFRNILGVELNQKYFDIMSIEGAIFIFTLFLFPYVYMVTMTFLEKQSAGLIESARLLGS
SAIGIFFRVIIPVSRGAIVAGSTLIALEVLSDYGVVSYLGVQTFSTAIFKSWISLGDVDS
AIRLAGILMVVVFIIISSEKALRGRKKYSFTNTKVRPIKRKNLKGFNKFIVTLYVLIIFS
LGFLIPVLQMIAWAIASYKNIYYSQFLSMIFNSVILASGCSLLIVIMALIVANYVRTRSG
LLSKIYAKVTLIGYSIPGAVVAITMILFFVDIDNKIKGLALSTSIIMLVFAYVIRFLAIG
YQNIEGGFEKIGNKFTEASRTLGYGVTKTFFKVDIHMLKPAILGAFALTFVDIIKELPLV
LTLRPFNFYTLSTKVFEYANDEMIPESAIPSLIIVFVSFVAIYFLYKVADKED
>gi|34497364|ref|NP_901579.1 ABC transport system, permease protein [Chromobacterium violaceum ATCC 12472] >gi|34103220|gb|AAQ59583.1| ABC transport system, permease protein [Chromobacterium violaceum ATCC 12472]
MPFTVSRWRAPAAAASLLTLIPLAVIAMGLLEPDAEAWRHLAEYTLPELLRNTVVLLSGV
GAGVLLLGVPLAWLTAVHDFPGRRFFAWALMLPLAMPAYVMAFSQLGLFDFTGPFQTWLR
EAFGSSAWVPDIRSTPGVVMVLSLAFYPYVYLLARDAFAGMGRRALEVGQSLGLSPLAGF
FKVALPMARPWIAGGLGLALMETLADFGTVAIFNFDAFTSAIYKAWFSLFSLSAAKQLAS
LLVLLVFVLLWLEQRARGQRGYVPAGRAAPLPRARLPGWRGWLASACCALVLLLAFALPF
GQILVWAAEHAASELDADLLDSLKSSLALAAMAAALVPAIALLLVFAVRRDSGSRPWARL
ATLGYAVPGTVLAVGVFAPVAALDNLLLGCFGRWLPEGTSAVFKGTLLVLLLAYASRFLA
VAHSALDAAMQRISRSQEEAAHSLGLSGARLLGRLYLPLLRGGLFTAMLMVFVDVMKEMP
ITLMTRPFGWDTLAVRIFNLTSEGEWQRAALPSVAIVLAGLLPVLLLSRQKPGV
>Campylobacter jejuni subsp. jejuni 260.94] >gi|205356576|ref|ZP_03223339.1| putative iron uptake ABC transport system permease protein [Campylobacter jejuni subsp. jejuni CG8421] >gi|85841843|gb|EAQ59090.1| iron ABC transporter, permease protein [Campylobacter jejuni subsp. jejuni 260.94] >gi|205345581|gb|EDZ32221.1| putative iron uptake ABC transport system permease protein [Campylobacter jejuni subsp. jejuni CG8421]
MYKTLQYYKLGAILLALFLALPIFGIFAELFYILFQNFNTSNLTQFSSIKENLSHFFDYL
FLKFIKDTFIISVGVLCLSLILGVSSAYLIANYDFYFCKILEKLLILPLAIPAYILAFVY
VGIMDFQGFFHENFGFRMDFFNHYGVIFVLAISLYPYIYLFAKTAFKSEAKEAYEVAKIM
KYSEFRIFTRVALLSARPAIFSGALLVLMETLSDYGASAYLGVDTFSAGIFKLWYDLNDS
YSSSVLSGILMLFVFLIMYVDYYYKNKHHYSFNQNLTLFIKKRKLNPIKQILSCIYCFMI
AFVGFILPFIWLVYWGLKDHKLFESQFYIISFQTIILALVTALITTFLAYFLMFSSRIVK
NHFFNLFILKISSLGYSIPAAALGISIIVLFVFLDKIFHMSLLGNSLFVLIFAYIIRFLA
SAIYSLEGGYSKIHLNIDEASLNLRASYFILFFKIHTPLMKHFLFLAFIIVFIDTIKELP
LSRILAPFGFETLSVKAFWFASDERIYDAALPSLFIVFLSLMVVVWMDKITRKDDVRN
>Synechococcus sp. RCC307] >gi|147851044|emb|CAK28538.1| ABC-type Fe3+ transport system permease component [Synechococcus sp. RCC307]
MERSWAPVRPGLSLLLTMTAGVNLLPFAALLAFSLEGGGGFFNIGSDGLTQFSNTVLLVL
FVGLGVGIWGTAIGWLTACCQFPGKRWLTLAQLLPLATPAYLQAAVITDLGAREGIQIYG
LSWCIAVLILANLPYVVLLARDNFRLSGRRQLEASRSLGLGAWRSFFRVSLPLAIPAVTA
GIALAGMEVVNEYGAVELLAVPTLSTGLLERWQGQDDPPGAVALALTALAVVAVLVAAEQ
WQRRKSRRWDMGGPTDPSDRWRLKGWRALLAQGICTFPPLISVGLPLFWLVNSLDQLRNE
SFGELLELSSHSLMLAVIGAGLASAMALILAIGKRWINPGPLRQAMFTASLGYAVPGTVL
AVALLLLLSPLGIPPLILLVFGYGNRFIAVAKGGLDAGLERLAPSVDEAAISLGERWPGV
LKRIHLPLLRSPLILGALLVFVDTVKELPLTFALRPFDFDTLAVRVFQYAGDERLGAAIA
PALLIMLLGLGATLLLIPKLSHRSAEGANQPAN
>Prochlorococcus marinus str. MIT 9515] >gi|123200154|gb|ABM71762.1| putative iron ABC transporter [Prochlorococcus marinus str. MIT 9515]
MKIIIKHTKKLLTYLKPLDIASLIVAVVVIIPIFNFLIEGIGYVLGGNFSLGFSGRKEIF
GTLKLLILTSFFGGGLGTLNGWLLSNCEFRLRKNLRIFQLIPLATPAYLITAVLQDLGSI
LGYQITGLWWGVLILSITTYPYVFILANESFNKFGVNQINASRGLGIGPWGSFFKIALPM
ALPALTTGISLMCMEVMNELGTVELLNIPSISKGITENWIIEGNPKSDIGLSLVALLIVF
ALILFEKFSRKKTKRWSENPASLDSLGWELRGYRSYLAVLVTLFPPLFSIGLPFSWFLLN
IDQLKKGFTTELLSLTLRTVSLGIIAALLTLFFSLIFTLANRQSKSLLTKFITFPAGIGY
AIPGTVLAISLITISNTKFHFIALCLLIWGYIVRFLTISKGTLDSGFERISPSLDEAAKG
LGSNWLDVIKKIHLPLLKGPIFVGSLLVFVDTIKELPITFILRPFDFDTLSVRIYQYAGD
ERMAEALLPALFITIVGLIASSTLIPSLEKKN
