# Supplementary material for: Phylogenomic Analysis of Marine Roseobacters
Source: PLoS One. 2010 Jul 15;5(7):e11604. doi: 10.1371/journal.pone.0011604 (PMC2904699; doi:10.1371/journal.pone.0011604)
Supplement: File S2 — Tree topologies with the extended data. The multi-documents have been combined into a single ZIP-formatted file. The trees should be considered unrooted. The tree topologies were calculated in PhyML as described in Methods. Numbers refer to bootstrap values. The tree topology (separate pdf) shows that Roseobacter bacteria form a monophyletic group and was deposited in a document named “high bootstrap”. The other organisms embedded within the Roseobacter clade, or Roseobacter bacteria embedded within other phyla are shown in red (deposited in a document named “inter-phylum”). Individual file name corresponds to gene family code listed in Table S1. The non Roseobacter organism taxonomic name is detailed in the amino acid fasta of the sequences (a document named “sequences”). (4.62 MB ZIP) [file pone.0011604.s008.zip › sequences/ort499.fasta]

>DSH Dshi|:c2019318-2022293 isoleucyl-tRNA synthetase; TIGRFAM: isoleucyl-tRNA synthetase KEGG: rsp:RSP_0568 isoleucyl-tRNA synthetase
MCADTPTANQYKDTLNLPKTDFPMRAGLPKREPEWLARWEEMGIYDRLREKAKAETRPAF
TLHDGPPYANGNLHIGHALNKILKDMVVRSQQMMGRDARYIPGWDCHGLPIEWKIEEKYR
AKGRDKDEIPVIDFRQECRTFAEGWVDVQREEFKRLGVTGNWEKPYLTMDFHAERVIAEE
FMKFLMTGTLYQGSKPVMWSPVEKTALAEAEVEYHDRQTDAIWVKFPITKARVGESPVDE
PDDHMGAGAQLLAEQLEESAVIIWTTTPWTIPQNRAICFGEGISYGLYEITATPEECWAS
VGDTYIMADALAEAALTQARVEGFTRRRDVTAGELSRVTCAHPFAGAEGAGGEWDFDVPL
LAGDHVTDDAGTGFVHTAPSHGDDDYAIGVKHGLPMTYNVLDDSSYRADLPFFGGECILK
PNGKPGGANKAVIAKLVELDRLLARQRITISDAHSWRSKAPVIRLNRPQWFAAIDKPVGD
GNDTYGETIRQRALTSIDQLVTWTPQTGRNRLYSMIEARPDWVLSRQRAWGVPLTCFVKK
GAQPADPDYLLRDPAVNARIVEAFENEGADSWYAEGAKARFLGNEHDPEAYEQVFDILDV
WFDSGSTHAFVLRDREDGSEDGLADLYLEGTDQHRGWFHSSMLQACGTMGRAPYRGVLTH
GFTLDAKGNKMSKSVGNTVAPEKVVQQYGADILRLWVAQSDYTVDLRIGDEILKNVADSY
RRLRNTMRYLLGALSAFEEADRVAPEQMPEMERVILHMMADLDERVRAGYAAYDFQGVFQ
SVFHFATVTLSAQYFDIRKDALYCDKPDSLRRRAALTVMDAIFHRLTAWLAPILVFTCEE
VWLERFPGPDSSIHLQDFPAPRPDWRHPEAVGRWEVIRGVRRVVTGGLELERQAKTIGAS
LEAAPTVHVPAHVAGMIDPELFADTCIVSQLTVSTDPVPEGAFTLPDVPGVGMVFARAEG
EKCQRCWKILPDVGTHAHPGTCARCNDALDA
>SUL EE36|:1443768-1446683 isoleucyl-tRNA synthetase; COG0060 Isoleucyl-tRNA synthetase
MCADTPETLDYKSTLNLPKTDFPMRAGLPKREPEWLERWEKIGVYDRLREKQGRKPFTLH
DGPPYANGNLHIGHALNKTIKDMIVRSHQMMGFDARYIPGWDCHGLPIEWKIEEQYRQKG
RDKDDVPINDFRAECRKFAAGWVDVQREEFKRLGITGNWADPYLTMDFHAERVIAEEFMK
FLMNGTLYQGSKPVMWSPVEKTALAEAEVEYHDKESFTIWVKFKVVGTDDATLDGAHVVI
WTTTPWTMPSNKAVVYGEDISYGLYEVTGRPEESWVTIGDRYLLSDSMAMDVFGRARLDD
TMVRRLRDVTQDELAKIKLQHPLAGAEGSNGEWDDLRDFRAADFVTDTEGTGFVHCAPSH
GLEEYELYRGLGMLDQVITYNVVEDGSFRADLPFFGGKKILKPNGKEGDANTAVINKLVE
VGGLLARGKIKHSYPHSWRSKAPVIYRNTPQWFAAIDRPVGDGQDTFGKTIRERALTEID
NVNWVPKKGRNRLHSMMEARPDWVLSRQRAWGVPLTCFTKNGALPTDEDFLLRNPEVNQR
IVEAFEADGADVWYEDGAKERFLGGIVNPDDYTQVFDILDVWFDSGSTHAFVLRDREDGS
EDGIADVYMEGTDQHRGWFHSSLLQSVGTTGRAPYRNVVTHGFTLDEKGMKMSKSIGNTI
VPEKVVQQYGADILRLWVAQTDYTADQRIGPEILKGTADSYRRLRNTMRYMLGALSDFTD
ADRTDPAEMPELERWVLHRVAELDQIVREGYARYDFQGVFQAVFTFATVDLSAFYFDVRK
DALYCDGDTLRRRAARTVLDILFHRLTTWLAPVLVFTMEEVWLERFPGDESSVHLTDIPE
TPKAWLDADLAAKWAKVRAARRVVTSALEVQRVEKVIGASLEAAPMVFVADDAQRAALES
VAFEDVCITSQIAITGDDAPAEAFRMPETDGVAVVFEKASGEKCARCWKVLPDVGTHDHA
GVCARCDEAVS
>JAN Jann|:3518700-3521678 isoleucyl-tRNA synthetase; 
MCADIPSNAPVSGDTSVDYKSTLNLPKTDFPMRAGLPKREPDWLARWDKMGIYDLLRDKA
AGREPFTLHDGPPYANGHLHIGHALNKTIKDIIVRSHQMMGRDARYIPGWDCHGLPIEWK
IEEQYRKKGKNKDDVDIVDFRQECRKFAEHWVDIQRDEFKRLGVTGTWDKPYLTMDFRAE
RIIAEEFQKFLMNGTLYQGSKPVMWSPIEQTALAEAEVEYHDKDSFTIWVKFRVLINATT
PVVEGDVGLVEPLSDLDGAQVVIWTTTPWTIPSNKAVAFGKDIAYGLYEVTATPDECWAG
AGDRFVLADTRAADVMARARLEDGQWTRLRDVTTAELEAISLAHPLAGAEGSGGEWDDPR
DFRHGDFVSDEEGTGFVHCAPSHGMEEYELYRDLGMLEQVITYNVLDDGSFRPDLPFFGG
KYILSRKGGEGDANKAVIDKLVEVGGLLARGKIHHSYPHSWRSKAPIIYRNTPQWFAAID
KPMSIGTDDFTIRDRALSEIDRVNWTPKSGRNRLHSMMEARPDWVLSRQRAWGVPLTCFT
KKGALPTEPDYLLRNEAVNARVLDAFEAEGADAWYKPGAKERFLGNDVDPDAYDQVFDIL
DVWFDSGSTHAFVLRDREDGTEDGIADVYMEGTDQHRGWFHSSLLQSVGTQGRAPYRNVV
THGFTLDEKGLKMSKSIGNTIVPEEVIKQYGADILRLWVAQTDYTADQRIGPEILKGTAD
SYRRLRNTMRFMLGSLSDFSEADRVDPADMPELERWVLHRVAELDALVRDGYAKFDFQGV
FQSVFTFATGDLSAFYFDIRKDALYCDGDTDRRRAARTVLDILFHRLTTWLAPILVFTME
EVWLERFPGDDSSVHLEDIPETPSEWRDEELAAKWAKIRGARRVVTAALEVQRRDKVIGA
SLEAAPIVHVADADVLTTLQSVPFEDVAITSDIVLQEGTGGAFTLPDVGGISVDFAKAQG
EKCQRCWKILPDVGQHSHAGVCGRCDGALNDA
>OANA307|:178146-181172 isoleucyl-tRNA synthetase; [J] COG0060 Isoleucyl-tRNA synthetase
MCADKADTPDYKSTLNLPKTDFPMRAGLPKREPEWLARWAEMDVYGKLREKAALARTGEN
SESEVRAPFTLHDGPPYANGHLHIGHALNKILKDMVVRSQQMMGKDARYIPGWDCHGLPI
EWKIEEKYREKGLDKDAVDVVEFRQECREFAKGWVDIQREEFKRLGITGNWDTPYLTMDF
HAEKVITEEFQKFLMNGTLYQGSKPVMWSPVEETALAEAEVEYHDKNSFTVWVKFKVVPD
DGGEALAMLDEVTDFADTLFEIAEDLRDAKVVIWTTTPWTIPSNKAVVYGAGYEYGLYEI
IATPEESWVTVGEKFILADKSVADVMAKARLDDTMWHRVRGVETSEFEGLSLRHPLAGAE
GSNGEWDDLRDFRAADFVTDDEGTGFVHCAPSHGMEEFELYRDLGMLQQVITYNVMDDGS
FREDLPFFGGKRILREKAKKGDWEGDANAAVMAKLAEVGGLLARGKIKHSYPHSWRSKAP
IIYRNTPQWFAAVDKAVGDGQDTYGTSIRERALRSIDELVTWTPQKGRNRLYAMIEARPD
WVLSRQRAWGVPLTCFTKTGGQPTDDDYLLRDSAVNARVLAAFEVEGADAWYKDGAKARF
LGDDHNHDDYDQVMDILDVWFDSGSTHAFTLRDRADGSEDGLADLYLEGTDQHRGWFHSS
MLQGCGTIGRAPYRGVLTHGFTLDEKGMKMSKSIGNTIVPEKIVQQYGADILRLWVAQVD
FTNDQRIGDEILKGVADSYRRLRNTVRYMLGSLGDFDASKAVERDDMPELEQLILHKLAV
LDGVVRKGYAKYDFQGVFRAIFDFATLDLSAFYFDIRKDALYCDGDTDRRRAALTVLDHL
YARLTTWLAPILTFTMEEVWLERNGADTSVHLVDFPDTPSGWRDDALAARSETVRAVRRV
VTGALEEQRTAKVIGSSLEAAPTVYLSRELAAIISNPDTFADLCITSQITIVEGAAPDGA
FALDDTAGVGVVFAMADGSKCERCWKTLPDVGTHSHSGVCARCETALG
>OBA |:c926561-929557 isoleucyl-tRNA synthetase; COG0060 Isoleucyl-tRNA synthetase
MCADTPDYKDTLNLPKTDFPMRAGLPKREPDWLKRWEEIGVYDRLREKEGREPFVLHDGP
PYANGNLHIGHALNKILKDMIVRSHQMMGRDARYVPGWDCHGLPIEWKIEEQYRAKGMDK
DAVDVVDFRQECRAFADSWIDVQREEFKRLGVTGNWADPYLTMDFHAERVIAEEFMKFLM
NGTLYQGSKPVMWSPVEETALAEAEVEYHDKESPTIWVKFRVAEFDRREMIPSDEEETDE
GRAAVAEADARLRRELEGAHVVIWTTTPWTIPSNRAVVYGEDISYGLYEITGRPEECWAR
IGDRYILADNLAAEVMGRARLDEGMYRRLRDVRPSQLEGMRLTHPLAGAEGSEGEWDELR
DFRAAAFVTDTEGTGFVHCAPSHGMEEYELYRELGMLEQVITYNVLDDGSFRADLPFFGG
KRILRAKPKKNDWEGDANAAVIQKLAEVGGLLARGRIKHSYPHSWRSKAPVIYRNTPQWF
AAIDRPVGGDDTYGRTIRERALASIDKLVQWHPRTGRNRLYSMIESRPDWVLSRQRAWGV
PLTCFVKKGALPTDEDFLLRNEAVNARIAEAFEAEGADAWYKPGAKERFLGTDADPEGYE
QVFDILDVWFDSGSTHAFVLRDRADGAPDGIADVYLEGTDQHRGWFHSSMLQACGTKGRA
PYRNVVTHGFTLDEKGNKMSKSLGNTILPEEVVKQYGADILRLWVAQADYSADQRIGPEI
LKGVADSYRRLRNTLRFMLGSLADFREEDRVAPEEMPELERWVLHRMAVLDETVREGYRS
FDFQAMFQAVFNFATVELSAFYFDIRKDALYCDGDTTRARAARTVLDLLYHRLTTWLAPI
LVFTMEEVWLERYPGEGSSVHLVDFPDTPSAWRDDALAEKWARVRAARRVVTAALEVQRT
DKVIGASLEAAPVVHVEDPEMLAALKAVAFEDVCITSGISLTGDPAPAEAYRLPEVPDVA
VVFEKAEGEKCQRCWKILPDVGTHSHPGVCGRCDAALG
>OIN |:c155456-158377 isoleucyl-tRNA synthetase; COG0060 Isoleucyl-tRNA synthetase
MCAETPDYKATLNLPKTDFPMRAGLPKREPGWLERWEKIGVYDRLREKEGRQPFTLHDGP
PYANGHLHIGHALNKTIKDMIVRSHQMMGYDARYIPGWDCHGLPIEWKIEEQYRKKGRDK
DQVPINEFRSECREFARGWVDVQREEFKRLGITGNWENPYLTMDFHAERVIAEEFMKFLM
NGTLYQGSKPVMWSPVEKTALAEAEVEYHDKESHTVWVKFKVVGTEGDLDGAQVVIWTTT
PWTMPSNKAVVYGEGISYGLYEVTATPDECWANVGERFLLADDLAADVFARARLEDGMWQ
RVRGVENDELSKISLLHPLAGADGANGEWDDLRDFRAADFVTSDEGTGFVHCAPSHGLEE
YELYRDLGMLPQVITYNVMEDGRFRDDLPFFGGKAILKPNGKEGNANSAIIDKLVEVGGL
LARGKIKHSYPHSWRSKAPVIYRNTPQWFAAIDKVVGDGLDTHGKTIRERALTEIDNVNW
TPKSGRNRLHSMMEARPDWVLSRQRAWGVPLTCFVRKGVAPTDENFLLRNDEVNKRIVEA
FEVEGADAWYVDGAKERFLEGIVDPAEFDQVTDILDVWFDSGSTHAFTLRDREDGTEDGI
ADVYMEGTDQHRGWFHSSLLQSVGTTGRAPYRNVVTHGFTLDAKGMKMSKSIGNTIVPEK
IVQQYGADILRLWVAQTDYTADQRIGDEILKGVADSYRRLRNTMRYMLGALNDFSEADRV
DPAEMPELERWVLHRVAELDKVVRDGFARFDFQGVFQAVFTFATVDLSAFYFDIRKDALY
CDGDTLRRRAARTVLDILFHRLTTWLAPVLVFTMEEVWLERFPGDESSVHLIDMPETPEA
WLNPELAAKWAKVRAARRVVTAALEVQRTEKVIGASLEAAPVVHVDDAAQREALQSVSFE
DVAITSDITVTGDAAPAEAFRMPETQGVAVVFEKAEGAKCERCWKVLPDVGTHANPGVCG
RCDEAVREALAEA
>RHB RB2654|:3600481-3603471 isoleucyl-tRNA synthetase; COG0060 Isoleucyl-tRNA synthetase
MCADTPDYKDTLNLPETDFPMRAGLPNREPGWLDRWEKIGVYDRLREKEGRPPFTLHDGP
PYANGHLHIGHALNKILKDMIVRSQQMLGHDARYVPGWDCHGLPIEWKIEEQYRKKGKNK
DEVPVIDFRQECRRFAEGWIDIQREEFKRLGVTGNWADPYLTMDYHAEAVIAEEFMKFLM
NGTLYQGSKPVMWSPVEKTALAEAEVEYHDKESFTIWVKFKVTDFNVKDEDRMSEEETSE
MREAVAQTIAETREKFLGANVVIWTTTPWTIPSNKAVVFGADYQYGLYEVTDTPDECWAR
VGERFILADKLAAQTFARARLEEGQWKRVSDVTAHQLAAMTLAHPLAGAEGSNGEWDQPR
DFRAADFVTDEEGTGFVHCAPSHGMEEYELYRDLGMLDQVITYNVMDDGGFRADLPFFGG
KYILNRKGGEGDANKTVIDKLVEVGGLLARGKIKHSYPHSWRSKAPVIYRNTSQWFAAVD
AKLDDGMGQYGDTIRSRALTSIDELVKWTPQTGRNRLYSMIESRPDWVLSRQRAWGVPLT
CFTKKGALPTDPDFLLRDETVNARVVAEFEAKGADVWYEDGFKDRVLGNVVNPDDYEQVF
DVLDVWFDSGSTHAFVLRDRPDGTEDGIADLYLEGTDQHRGWFHSSLLQACGTKGRAPYR
GVLTHGFTLDEKGMKMSKSLGNTIAPEDVTKQYGADILRLWVAQSDYTADLRIGQEILKG
TADSYRRLRNTMRFILGNLAGFSDEEKVDVADMPELERWVLHRIAELDEIVRQGFADYDF
QGLFQQVFNFATVDLSSVYFDIRKDALYCDADDSTRRRAARTVLDMLFHRLTTWLAPILV
FTMEEVWLERFPGDESSVHLVDIPETPAAWKDEALAAKWAGIRKVRRVVTAALEVQRRDK
VIGASLEAAPVVHVEDGEVAKALGTVHFADICITSDVSVTTDPAPAEAFRLPDAPGVAVV
FETADGEKCQRCWKILPDVGTHSHDGVCGRCDEALG
>RCC RCCS2|:c787547-790438 isoleucyl-tRNA synthetase; COG0060 Isoleucyl-tRNA synthetase
MCAETPDYKQTLNLPRTDFPMRAGLPKREPEWLERWEKIGVYDRLRDKAEGRKPFTLHDG
PPYANGHLHIGHALNKILKDMVVRSQQMMGRDARYVPGWDCHGLPIEWKIEEKYRAKGRD
KDDVNVVDFRQECRKFAEGWVDIQRDEFKRLGVTGNWADPYLTMNFHAERVIAEEFQKFL
MNGTLYQGSKPVMWSPVEKTALAEAEVEYHDRQTDAIWVRFPVVGSTDDTKVLIWTTTPW
TIPQNRAVCFGPNIAYGLYEIIGRPAECWASIGEKMIVADALAEEVFAAGRLVGDEMIRR
IRDVSSDELSALTLAHPLRGATDAQGEWDFDVPMLPGDHVTDDAGTGFVHTAPSHGDDDY
AIGVKHGLPMTYNILDDSSYRADLPFFAGESILKPTGKPGSANKAVIDKLVEIGALLGRR
RITISDAHSWRSKAPVIRLNRPQWFAAIDKAVGDGQDSYGTTIRERALRSIDELVTWTPQ
TGRNRLYSMIEARPDWVLSRQRAWGVPLTCFVKKGAKYTDDDYLLRNEAVNARVLEAFEN
EGADAWYQDGAKERFLGNDVNHDDYDQVFDILDVWFDSGSTHAFVLRDRADGSEDGMADL
YLEGTDQHRGWFHSSMLQACGTMGHAPYRGVLTHGFTLDQKGMKMSKSIGNTIAPEQVVK
QYGADILRLWVAQSDYTADLRIGDEILKGVADSYRRLRNTVRFMLGSLSDFTEADRVEPA
DMPELERWILHRLAELDVQVREGYAKYDFQGVFQAVFTFATVELSAFYFDIRKDALYCDG
DTTRRRAARTVLDILFHRLAKWLAPMLTFTMEEVWLERFGADDSSIHLEDFAETPSDWRN
DALAAKWADVRKVRRVVTGALEVERTAKVIGASLEAAPTVYVSADTAKLLETVSFDDLCI
TSGIFVSNDMAPDGAFRLDDVADVAVVFAKAEGEKCQRCWKILPDVGTHTHAGVCGRCNE
ALG
>RDE RD1|:1980967-1983960 isoleucyl-tRNA synthetase; IleRS; catalyzes the formation of isoleucyl-tRNA(Ile) from isoleucine and tRNA(Ile); since isoleucine and other amino acids such as valine are similar, there are additional editing function in this enzyme; one is involved in hydrolysis of activated valine-
MCADTTDTTAAPDYKSTLNLPKTDFPMRAGLPKREPDWLARWERIGIYDRLREKALASTG
EDGKPTRTPFTLHDGPPYANGHLHIGHALNKTIKDMIVRSHQMMGHDARYIPGWDCHGLP
IEWKIEEQYRQKGRNKDDVPINDFRAECRKFAAGWVDIQREEFKRLGVTGNWEKPYLTMD
FHAERVIAEEFMKFLMNGTLYQGSKPVMWSPIEQTALAEAEVEYHDKESFTIWVKFRVDM
ISAPQAGSLGDEPIGEMPEDLMGAHVVIWTTTPWTIPSNKAVVYGENISYGLYEITGRPQ
ENWVKIGDRYILADKQAEEVLTRARLDEGMWRRLRDVTNDELAGIKLAHPLKEKEGADGE
WDGLRDFRAADFVTDTEGTGFVHCAPSHGMEEYELYRDLGMLQDVITYNVTDEGMFRESL
PFFGGKYILNRKGKEGDANTAVINKLAEVGGLLARGKIKHSYPHSWRSKAPIIYRNTPQW
FAAIDKPMQIGDDEFTIRARALREIDRVNWTPQSGRNRLHSMMEARPDWVLSRQRAWGVP
LTCFTRKGALPTDPDFLLRNEDVNQRIVDAFEAEGADVWYEEGAKERFLGGIVDPDDYDQ
VMDILDVWFDSGSTHAFTLRDRADGSEDGIADVYMEGTDQHRGWFHSSLLQSVGTTGRSP
YRNVVTHGFTLDEKGMKMSKSLGNTIVPEKIVQQYGADILRLWVAQTDYTLDQRIGPEIL
KGVADSYRRLRNTMRYMLGSLTDFTQSDRMDPADMPELERWVLHRLAELDKTVRDGYAAY
DFQGVFQAVFTFATVDLSAFYFDIRKDALYCDGDTVQRRAARTVLDILFHRLTTWLAPVL
VFTMEEVWLQRFDGPDSSVHLQDFPETPAAWLDPDLAAKWAGVRSARRVVTAALEVERTN
KVIGASLEAAPTVHVSDAALRATLDAVPFEDICITSQITLTGDAAPDGAFRLPETDGIAV
VFRKAEGGKCARCWKILPDVGSHSHAGVCGRCDSAMS
>PGA RGBS107|:2311891-2314821 isoleucyl-tRNA synthetase; 
MCADTPQTPEYKDTLNLPKTDFPMRAGLPKREPGWLERWAQIGVYDKLREKAAAAKGTDA
ERKPFTLHDGPPYANGHLHIGHALNKTIKDMIVRSHQMMGFDARYVPGWDCHGLPIEWKI
EEQYRKKGKNKDEVPVVDFRQECRAFADEWVGIQREEFKRLGITGNWDDPYLTMNYHAEA
VIAGEFQKFLMNGTLYQGSKPVMWSPVEKTALAEAEIEYHDHKSHTIWVPFGTANATGDL
AKARVVIWTTTPWTIPSNKAVAYNPKVAYGLYRVDATQEESWTTPGELYLFADALAADAL
EKSRVTEFTKVRDVEASEFDGLILNHPFKGIEGANGFWDYDVPMIDGDHVTDDAGTGFVH
TAPSHGADDYECFVARNWIDRMTHNVGEESEFLPHVPFFAGLQVFDKKGKEGKANTAVIA
KLVEAGGIIARGRVTHSYPHSWRSKAPIVFRNTPQWFASVDRELDDGMGEMGDTIRTRAL
NSIDQLVQWTPQTGRNRLYSMIESRPDWVLSRQRAWGVPLTCFTKKGLLPTDPEFLLRNE
ALNTRIVAAFEEHGADVWYADGFKEKMLDGIANPEDYDQVFDVLDVWFDSGSTHAFVLRD
REDGTKDGIADVYMEGTDQHRGWFHSSLLQACGTKGRAPYRNVVTHGFTLDEKGNKMSKS
LGNTIVPEKIVQQYGADILRLWVAQTDYTADQRIGAEILKGVADGYRRLRNTMRYMLGNL
ADFSEDQRVDPADMPELEQWVLHRLAELDHKVRTGYQAYDFQGVFSAVFNFATVDLSAFY
FDVRKDALYCDGDTLNARAARTVLDILFHRLTTWLAPILVFTMEEVWLERFPGDDSSLHL
QDIPATPADWLNEPLAAKWAKVRQARRVVTAALEVQRVDKVIGASLEAAPVVHVRDAEVL
AALKSVNFADVCITSDIALSGDPAPAEAFRMPEVDGVSVVFEKADGDKCQRCWKILPDVG
NHSHAGVCGRCDAALS
>RLO RLO149|:2175981-2179010 isoleucyl-tRNA synthetase; COG0060 Isoleucyl-tRNA synthetase
MCADTTDTTAAPDYKSTLNLPKTDFPMRAGLPKREPEWLARWERIGIYDRLREKALAGTG
EKGKPTRTPFTLHDGPPYANGHLHIGHALNKTLKDMVVRSQQMMGHDARYIPGWDCHGLP
IEWKIEEQYRAKGRDKDDVDIVDFRQECRKFAEGWVGIQREEFKRLGITGKWENPYLTMD
FHAERVIAEEFQKFLMNGTLYQGSKPVMWSPVEKTALAEAEVEYHDRQTDAIWVKFAVSS
TSKPEGAWVADDNEAVSHTGNEIARRDDLAKAFSDASVVIFTTTPWTIPQNRAICFGPGI
SYGLYEVTETPEECWVSVGDRYLMADALAQEALAAARLQPGMYKRLDDVSADELRGLTCA
HPLRGLDGAAGEWDFDVPMLPGDHVTDDTGTGFVHTAPSHGDDDYAIGVKNNLPMTYNIL
DDSSFRADLPFFAGQQVVKPNGKPGGASKAVIEKLKEVSALIATKRITISDAHSWRSKAP
VIRLNRPQWFAAIDRKMGDGNDQYGDTIRKRALTSIDELVTWTPQTGRNRLYSMIEARPD
WVLSRQRAWGVPLTCFVKKGAKHDDPDFLLRNDAVNARILEAFEAEGADAWYKDGAKERF
LGDSVNPDDYDQVMDILDVWFDSGSTHAFTLRDRADGSEDGLADLYLEGTDQHRGWFHSS
MLQACGTMGRAPYRAVLTHGFTLDEKGMKMSKSLGNTVAPEKIIQQYGADILRLWVAQAD
YTVDLRIGPEILKGVADSYRRLRNTMRYMLGSLSDFSENDRTAPEDMPELERWVLHRLAE
LDKTVRDGYAAYDFQGVFQAVFTFATVDLSAFYFDIRKDALYCDGDTLQRRAARTVLDIL
FHRLTTWLAPVLVFTMEEVWLQRFGDEDSSVHLQDFPDTPGDWLDPDLAAKWSGVRSARR
VVTAALEVERTNKVIGASLEAAPTVYVSDADARAALESLPLEDICITSQITLTGDTPPEG
AFRLPETDGVAVVFQKADGGKCARCWKILPDVGSHSHADVCGRCDSAMS
>ROS ROS217|:3649629-3652613 isoleucyl-tRNA synthetase; COG0060 Isoleucyl-tRNA synthetase
MCADTTQTPDYKDTLNLPETDFPMRAGLPAREPEWLARWARIGVYEKLRENAAGRAPFTL
HDGPPYANGHLHIGHALNKILKDMVVRSQQMMGRDARYIPGWDCHGLPIEWKIEEQYRAK
GLDKDKVDVVDFRQECRKFAEGWIDIQREEFKRLGITGCWDRPYLTMDFRAERIIAEEFQ
KFLMTGVLYQGSKPVMWSPVEKTALAEAEVEYHDKESFTVWVKFRVVGIEALGSKMVVSQ
GDEAEVERELKQLASDMSGAKVVIWTTTPWTIPSNKAVVYGDEISYGLYQVTGTPQECWA
NVGEKFILADKLAAEVMSRARLDDSMYRRVRDVDPQVITGLAHPLAGAEGGNGEWDDLRD
FRAADFVTDEEGTGFVHCAPSHGMEEFELYRDLGMLEQVITYNVLEDGSFRPDLPFFGGT
FILDRKGKEGNANKAVIDKLAEVGGLLARGKIKHSYPHSWRSKAPVIYRNTPQWFAAIDR
AVGDGQDDYGTTIRERALRSIDELVTWTPKTGRNRLYSMIEARPDWVLSRQRAWGVPLTC
FVKNGAQPTDSEYLLRNEEVNARILAAFEEEGADAWYKDGAKARFLSGIVNPDDWRKVDD
ILDVWFDSGSTHAFVLRDRADGSEDGLADLYLEGTDQHRGWFHSSMLQSCGTRGRAPYRG
VLTHGFTLDEKGNKMSKSLGNTVAPEEVVKQYGADILRLWVAQADYTADLRIGPEILKGV
ADGYRRLRNTLRFMLGALAPFSEADRVDPADMPELERWVLHRLAELDHKVKKGYETYDFQ
GVFQQIFNFCTLDLSAFYFDIRKDALYCDGDTARRRAARTVLDLLFHRLTTWLAPVLVFT
MEEVWLSRFPGEDSSIHLTDIPDTPADWLNEPLAAKWAMVRQARRVVTAALEVQRTDKVI
GASLEAAPVVHIRDAEMLRALKSVDFADICITSDLMLTGDPRPDEAFRLPEVDTVGVVFE
RAEGEKCQRCWKILPDVGRHKHPGTCARCDAALG
>RGR RR11|:c2094239-2097169 isoleucyl-tRNA synthetase; [J] COG0495 Leucyl-tRNA synthetase
MCADTPQTPEYKDTLNLPKTDFPMRAGLPKREPGWLERWAQIGVYDKLREKAAAAKGTDA
ERKPFTLHDGPPYANGHLHIGHALNKTIKDMIVRSHQMLGFDARYVPGWDCHGLPIEWKI
EEQYRKKGKNKDEVPVVDFRQECRAFADEWVGIQREEFKRLGITGNWDDPYLTMNYHAEA
VIADEFMKFLMNGTLYQGSKPVMWSPVEKTALAEAEIEYHDHKSHTIWVPFGFAGATGDL
AEARVVIWTTTPWTIPSNRAIAYNPKVAYGLYRVDATEEESWTKPGDLYLFADALAADAL
GKSRVTEFTKVRDVEASEFADLICKHPFHGIEGANGFWDYDVPMIDGDHVTDDAGTGFVH
TAPSHGADDYECFVARNWLDRMTHNVGEESEFLPHVPFFAGLQVFDKKGKEGKANNAVIA
KLVEAGGIIARGRITHSYPHSWRSKAPIVFRNTPQWFASVDRELDDGMGEMGDTIRTRAL
NSIDQLVQWTPQTGRNRLYSMIESRPDWVLSRQRAWGVPLTCFTKKGVLPTDPEFLLRNE
ELNKRIVAAFEEHGADVWYTDGFKEKMLDGIVNPDDYDQVFDVLDVWFDSGSTHAFVLRD
REDGTEDGIADVYMEGTDQHRGWFHSSLLQACGTKGRAPYRNVVTHGFTLDEKGNKMSKS
LGNTIVPEKIVQQYGADILRLWVAQTDYTADQRIGPEILKGVADGYRRLRNTMRFMLGSL
GDFKEDQRVAPADMPELEQWVLHRLAELDHRVRTGYQSFDFQGVFSAVFNFATVELSAFY
FDIRKDALYCDGDTLNARAARTVLDILFHRLTTWLAPILVFTMEEVWLEKYPGDDSSLHL
QDMPETPADWLNEPLASKWAKVRQARRVVTAALEVQRTDKVIGASLEAAPVVHVRDPEVL
EALKSVNFADVCITSDIVLSGDPAPAEAFRMPEVDGISVVFEKADGEKCQRCWKILPDVG
SHSHAGVCGRCDDALS
>LVE SKA53|:c1899720-1902614 isoleucyl-tRNA synthetase; COG0060 Isoleucyl-tRNA synthetase
MCAETTDYKDTLNLPQTDFPMRAGLPKREPEWLARWAQIGVYEKLRAKAAGRTPFTLHDG
PPYANGNLHIGHALNKILKDMVVRSQQMMGRDARYVPGWDCHGLPIEWKIEEKYRAKGQD
KDAINVVDFRQECRKFAEGWVDIQREEFKRLGITGNWDDPYLTMAFHAERVIAEEFQTFL
MNGTLYQGSKPVMWSPVEKTALAEAEVEYHDRQTDAIWVKFPVREASGGSILNKATVLIF
TTTPWTIPQNRAICFGPNIAYGLYEVTGTPDECWAAVGDTYLIADALAADVMDKARLDAG
MFTRLRDVTPEELAGLTCAHPLAGADPEWDFPVPLLPGDHVTDDTGTGFVHTAPSHGDDD
YAIGVKHGLPMTYNILDDSSYRADLPFFGGECILKPNGKPGGANKAVIDKLKEVSALIAT
KRITISDAHSWRSKAPVIRLNRPQWFAAIDKAVGDGQDTYGTTIRERALRSIDELVTWTP
KTGRNRLYSMIEARPDWVLSRQRAWGVPLTCFTKKGTQHSDPDFLLRNADVNARVLEAFE
AEGADAWYKDGAKARFLTGIVDPDAYDQVFDILDVWFDSGSTHAFVLRDRADGSTDGMAD
LYLEGTDQHRGWFHSSMLQACGTKGHAPYRGVLTHGFTLDQKGMKMSKSIGNTIAPEKVV
QQYGADILRLWVAQSDYTADLRIGDEILKGVADSYRRLRNTMRYMLGSLADFSESDRMDP
ADMPELERWVLHRIAELDVTVREGYARYDFQGVFQAIFTFATVDLSAFYFDVRKDALYCD
GDTARRRAARTVLDILFHRITRWLAPMLCFTMEEVWLERFPGDDSSVHLEDFADTPADWR
DDALAAKWATVRRARRVVTGALEVERTAKVIGASLEAAPTVYVTADVAKVLDTTSFDDLC
ITSAITISTDPAPEGAFRLDDVADIAVVFAHAAGDKCERCWKILPDVGTHAHTGVCGRCD
AALG
>SPO DSS3|:c3343681-3346593 isoleucyl-tRNA synthetase; identified by similarity to SP:P00956; match to protein family HMM PF00133; match to protein family HMM PF06827; match to protein family HMM TIGR00392
MCADTTAETPEYKDTLNLPKTDFPMRAGLPAREPQWLERWEKIGVYDRLREKQGRAPFTL
HDGPPYANGHLHIGHALNKTIKDMIVRSHQMMGFDARYVPGWDCHGLPIEWKIEEQYRKK
GKSKDDVNVVEFRQECRRFAEGWIDIQREEFKRLGITGNWADPYVTMDYHAEAVIADEFM
KFLMNGTLYQGSKPVMWSPIEQTALAEAEVEYHDKESFTIWVKFRAVNSGDLDGAQVVIW
TTTPWTIPSNKAVVYGKDIAYGLYEITGTPEECWASVGDKYILADKLADDVMRRARLDPD
MYRRVGDVDPSQIGGLTHPLHGAEGGNGEWDDIRDFRAAEFVTDTEGTGFVHCAPSHGME
EFELYRDLGMLEQVITYNVMDDGSFRADLPFFGGKYILSRKGGEGDANKTVIDKLVEVGG
LLARGKIKHSYPHSWRSKAPIIYRNTPQWFASVDRPVNDGQDSYGKTIRERALTSIDQLV
KFTPQTGRNRLYSMIEARPDWVLSRQRAWGVPLTCFTRKGALPTDADFLLRDPAVNARIF
AAFEAEGADCWYAEGAKERFLGNDYKADEWDQVFDVLDVWFDSGSTHAFVLRDREDGTAD
GIADVYMEGTDQHRGWFHSSLLQACGTLGRAPYRNVVTHGFTLDEKGMKMSKSLGNTIVP
DEVVKQYGADILRLWVAQTDYTADQRIGPEILKGVADSYRRLRNTMRFMLGSLSDFTEAD
RIEDPAEMPPLERWVLSRMAELDEQVRKGYAGFDFQGVYSAVFNFATVDLSAFYFDIRKD
VLYCDGDTTRRRAARTVLDLLFHRLTTWLAPILVFTMEEVWLERYPGEGSSVHLVDFPET
PASWRNPQNESNVARVRRVRRVVTAALEIQRRDKVIGSSLEAAPVVHVEDAETRALLAQI
DIDDLCITSGLTVSADPAPAEAFRLPEIEGVGVVFEMAEGEKCQRCWKILPDVGRHAHAG
VCGRCDAALG
>SSE SSE37|:2683276-2686272 isoleucyl-tRNA synthetase; COG0060 Isoleucyl-tRNA synthetase
MCADTPDTIDYKDTLALPKTDFPMRAGLPKREPDWLARWAEMDVYGQLRAKAAADETRES
FTLHDGPPYANGHLHIGHALNKVLKDFIVRSQQMMGRDARYIPGWDCHGLPIEWKIEEQY
RAKGKDKDAINVVDFRQECRRFAEGWIDIQREEFKRLGVTGNWADPYLTMDFHAERVIAE
EFQKFLMNGLVYQGSKPVMWSPVEKTALAEAEVEYHDRQTDAIWVAFRVAGIAGSDALTD
LLLDQFGEEKYSDEVQALSADCANAYVIIWTTTPWTIPQNRAICYNPAIKYGLYEVLDTP
EECWAVKGEKYIMADDLAEATFARARLEPHQFTRLRDAPPELLDCFTCAHPFEGVPQGGG
EWNYPVPLLRGEHVTADAGTGFVHTAPSHGDDDYAIGRAHGLEMTYNILDDSSFRDDLPF
FGGLRIYDEKGKPGKANKAVIDKLIEVHHLLARQRLTISDAHSWRSKAPVIRLNRPQWFA
AIDKPVGDNNDTYGTTIRTRALTSIDELVKWTPQTGRNRLHSMIEARPDWVLSRQRAWGV
PLTCFVRKDTRPDDPDFLLRDEKVNARILEAFEAEGADAWYKPGAKERFLGNDHNANDYE
QVFDVLDVWFDSGSTHAFVLRDREDGSKDGLADLYLEGTDQHRGWFHSSMLQACGTRGRA
PYRGVLTHGFTLDEKGNKMSKSLGNTVAPEDVTKQYGADILRLWVAQSDYTADLRIGPEI
LKNVADSYRRLRNTMRYLLGAVSHFTEDQRVDAKDMPELEQYILHRLAELDKTVREGYSK
YDFQGVFQQVFNFCTIELSAFYFDIRKDALYCDGDTARRRAARTVMDILFHRLTTWLAPI
LVFTMEEVWLERFPADDSSIHLQDMPETPADWRDATLASKWQMVRRARRAVTAALEIQRT
DKVIGASLEAAPVVHVSDAAMLEALKTTTFEDICITSAITLTDAPAPDDAFRVTDVPEIA
VVFAKADGQKCQRCWKILPDVGTHSHPATCARCDEALS
>SIL TM1040|:2508425-2511349 Isoleucyl-tRNA synthetase; 
MCADKTEVTPEYKNTLNLPKTDFPMRAGLPKREPAWLERWEKIGVYDRLREKEGRQPFVL
HDGPPYANGHLHIGHALNKTIKDMIVRSHQMMGFDSRYVPGWDCHGLPIEWKIEEQYRKK
GKNKDAVPVIEFRQECRKFAEGWIDIQREEFKRLGITGNWPNPYITMDYHAEAVIAEEFM
KFLMNGTLYQGSKPVMWSPVEKTALAEAEVEYHDKESFTIWVKFKVVEPADHKLAGAQVV
IWTTTPWTIPSNKAVVYGADIAYGLYEVTGTPDECWATVGDKYLLADNLAADVFKRARLS
EDQYKRVADVSAEDLAGIGLAHPLAGSEGSEGEWDGIRDFRAAPFVTDTEGTGFVHCAPS
HGMEEFELYRDLGMLEQMITYNVMDDGGFRADLPFFGGKYILNRKGGEGDANKAIIDKLV
EVGGLLARGKIKHSYPHSWRSKAPIIYRNTPQWFAGVDRKLDDGMGDYGDTIRERALRSI
DELVKWTPQTGRNRLYSMIENRPDWVLSRQRAWGVPLTCFTKKGALPTDADYLLRNSEVN
ARIIAAFEENGADVWYEDGFKEKVLEGIVAPDDYEQVFDVLDVWFDSGSTHAFVLRDRED
GTEDGIADVYMEGTDQHRGWFHSSLLQASATKGRAPYRNVVTHGFTLDEKGMKMSKSLGN
TIVPEEIVKQYGADILRLWVAQTDYTADQRIGAEILKGTADSYRRLRNTMRYMLGSLSDF
NEDQRVEPADMPELEQWVLHRLAELDRTVKAGYKAFDFNGVWQAIFNFATVDLSAFYFDI
RKDALYCDGDTLNARAARTVLDILFHRLTTWLAPILVFTMEEVWLERFPGEESSVHLVDM
PETPRDWINEPLAAKWAKVRQARRVVTAALEVQRTDKVIGASLEAAPVVHVREADVLEAL
KSVNFADVCITSDVQLTNDPSPAEAYRLPEVDGVSVVFEKAEGEKCQRCWKILPDVGSHA
HPGTCGRCNSALGG
>Xanthobacter autotrophicus Py2] >gi|154160235|gb|ABS67451.1| isoleucyl-tRNA synthetase [Xanthobacter autotrophicus Py2]
MTAPDSSAPDTATAEASAAPDYSKTLLLPQTAFPMRAGLPKLEPELLARWARTDLYGRLR
EQGRGRARFVLHDGPPYANGNIHIGHALNKILKDVVTRSQQMLGYDSNYVPGWDCHGLPI
EWKIEEDNYRKKGKTKPDFTDAAAMVAFRQECRAYAEHWLSEQRKEFKRLGVEGDWDHPY
TTMAFAAEAQIAREIMKFAENGLLYRGSKPVMWSVVEKTALAEAEVEYQDFTSDTVWVKF
PVASEGELKGATVVIWTTTPWTLPGNRAISYSSKISYGLYEVTEAPADNWAKAGDKLILA
DKLAEDVFKQARVTTFARRGDVPADVLGRLITAHPLAALGYSFQVPLLDGDHVTDDAGTG
FVHTAPGHGREDFEIWTQHRRWLEERGISPAIPYTVDADSFYTAQAPGFEGKRVITEKGE
KGDANTAVIDALIKAGNLLARGRVKHQYPHSWRSKKPVIFRNTPQWFIAMDQDIRTADGT
AAPRPATLAGNAPDTLRERALAGIRTVEWVPAAGENRITGMIANRPDWVVSRQRAWGVPI
AVFVKENAYGEVVILKDPQVNARIAEAFAAEGADAWFKEGAKERFLSGLVEKPDHWEMVR
DVLDVWFDSGSTHAFTLEVRPDLKAARPPEGNDRVMYLEGSDQHRGWFHSSLLESCGTRG
RPPYDVVLTHGFVLDEDGRKMSKSLGNVTSPQDVIKQSGADILRLWVCASDYADDLRIGP
EILKTTADTYRKLRNTIRWLLGSLHHDRPAEHVAFADMPALERYILHRLVELDGEIRAAY
RAFDYKKVNAALTQFMNIELSAFYFDIRKDALYCDPLSSVTRRACLTVLDAVFARLITWL
APILPFTCEEAYIARTGDEEGSVHLLGFPDTPADWRDDALAEKWRQVRVIRRVVLGALEV
ERAAKRMGSSLEAAPEVYVSESALADALDGLDLAEITITSAATLIRSEGPAEAFRLPDVP
GVAVVPVRAEGRKCARSWKISAEVGTDPQFPDVTPRDADALREFFAAQTAAQ
>Caulobacter sp. K31] >gi|167350447|gb|ABZ73182.1| isoleucyl-tRNA synthetase [Caulobacter sp. K31]
MADDATTTARDYRETVFLPDTPFPMRGGLPKKEPEILEAWAALSDKGLYGAVRAARQAAG
RPLFVLHDGPPYANGAIHIGHALNKTLKDFVVRSRFALGYDVDYVPGWDCHGLPIEWKIE
EEFRAKGRRKDEVPAAEFRKRCREYAAGWIEAQKVEFQRLGVLGDWWNRYATMDYASEAT
IVAEFHKFATSGQLYRGSKPVMWSPVERTALADAEIEYHDHTSPTVWVKFPVKSTDASIV
IWTTTPWTIPANRAISFNPKVEYGLYEVAALEENLEFAPWSKPGDRLVVADKLAEDVRKA
AKVASWKRLSAFDPTDLIAAHPLALFDDGYDFDVPLLAGDHVTDDAGTGFVHTAPGHGAD
DYLVWLKSGYALDAIPDTVDPDGAYYPHVPLFAGLKVIETEGKKAGKFGPANGAVMDKLI
EAGNLLARGRVEHSYPHSWRSKAPVIFRNTPQWFIRMDQPVPTLGGKTLREVAVNAIAQT
AFHPEAGRNRIGSMVESRPDWLISRQRAWGTPLAMFVDKETGVPLMDEAVNRRILDAIQD
GGSDAWFELPDEHFLGDRDPAQYEKVVDILDVWFDSGATHAFTLEGRNDSRSPADLYLEG
SDQHRGWFQSSLLESCGTRGRAPYKGVLTHGFTQDENGEKMSKSKGNTVEPQTITKESGA
EILRLWAAMVDYSEDQRIGKTILATTTDAYRKLRNTTRYLLGALAGFDEAERVTDYADFP
PLERYILHRLWELDGQVKAAYEAYRFSDVIRPLIDFCQGDLSSLFFDIRKDSLYCDAPPA
LRRRAYRTVLDYVFERLTVWLSPLTSFTMEEAWTTRFPEAGSNVLRVMPETPDAWRNDAE
AARWAKVETVTSVVTSALEVERRDKRIGSALEAAPVVHISEPALLAAFDGLDAAEVFRTS
AATLVAGDAANAFALDEVKGVAVEVKLAQGKKCARSWRILPEVGTDPRYPELSLRDAEAV
AWWDGRHAS
>Erythrobacter sp. NAP1] >gi|85688421|gb|EAQ28425.1| isoleucyl-tRNA synthetase [Erythrobacter sp. NAP1]
MSDDKRDYRDTVFLPKTAFPMKAGLPQKEPGIEARWREIGLYKKLREARRGREKFILHDG
PPYANGDMHIGHALNHILKDMVCRTQNLMGKDAPYVPGWDCHGLPIEWKVEEQYRKKKRN
KNEVEPREFRAECRAYAQKWVDTQREQLKRLGIMGDWDNPYLTMDFEAEGTIVAELMKFA
EAGNLYRGSKPVMWSPVEETALAEAEVEYEDLTDSPQIDVAFEIIESPIEKLVGKKAVIW
TTTPWTIPVNQALAYGPDVEYWLVQSFLSDNVNVDEPDFFLVAADLVEAFKKRLNPTADQ
LGVSIFSEPDLVIKGSDLAGTKVRHPMHHLGGFYATPRPMLAGDFVTTDSGTGIVHMSPD
HGEDDFDLCKANGINPVFAVMDDGRYRDDWLWLGGDDGRRRSVINKPFNAPEGPICSDLR
EAGALLSASADYEHSYPHSWRSKAKVIYRCTPQWFVPMDDQLDGGGTLRSRAMAEIERVE
FVPPKGERRIGAMVEGRPDWVLSRQRAWGVPITLFVKPDGTYLQDPDVNARVVAAIREEG
VDAWEETRKAEFLGDAHNPDDYEMVTDILDVWFDSGCTHAFVLESGRWPDLQWPANLYLE
GSDQHRGWFQSSLLQSCATRGRAPYDQVLTHGFTMDAKGRKQSKSLGNTTDPVKMMEQTG
ADIIRLWALSVDFTEDHRIGDEIVKGVSDQYRRLRNTFRYLLGALDGFVGDMSDTGEIPE
LEVYVLSLLSELDGKLRKAATEYDFNTYTRLLVDFCNEDLSAFFFDIRKDSLYCDGPNST
TRNAYRTVLDLLFHALVRYAAPVLVFTAEEVWKTRYPEDDEQGGSVHLLEWPSVPAVPAD
RAKWDALRTLRERVTEAIEPLRREKVIRSSNEAVVTVPASAVPEGVTDEQLAELFITGTV
TRGDGDEVIVAKSTDAKCGRCWRLLPDVSEDGALCGRCDNVVSEMDSAA
>Geobacter lovleyi SZ] >gi|189420306|gb|ACD94704.1| isoleucyl-tRNA synthetase [Geobacter lovleyi SZ]
MDYKATLNLPQTDFPMKANLYQREPELLKRWQELDLYGMIEEAGKDKPVYMLHDGPPYAN
GHTHIGHALNKTLKDIVLKVKRMEGFQAPYVPGWDCHGLPIELQVEKNLGSKKHQMTKAE
MRKECRVYAKKFIDIQKEEFKRLGVLGDWDNPYMTMTNEYEGLTAAELAKFAHNGGLYRG
KKPVHWCSSCVTALAEAEVEYADHTSPSIFVKFALQDDVSGAIPALAGKPVFVVIWTTTP
WTIPANLAIAMHPEYDYCAVEVDGQLLIVAEGLKDQFLAANNLSGETVATFKAGLLERKR
CKHPFYDRDSIILLGEHVTLEAGTGCVHTAPGHGQDDYELGLREGLEIYNPVDNHGKYIG
NLELFGGEKVFEANPKVIEKLQEVGALVGVSKISHSYPHCWRCKKPIIFRATEQWFISME
ANDLRKKSLEAIDKVQWIPKWGRDRIYGMVENRPDWCISRQRSWGVPITAFSCTDCGEFL
ADGPTMDHVAELFKQHSSDVWFEWEAAQLLPAGTTCSKCGGAAFAKENDILDVWFDSGVS
HAAVLEPNPKLSSPADLYLEGSDQHRGWFHSSLLESVGTRGVAPYKSVLTHGFVLDGQGR
KMSKSMGNVVAPEDVIKKFGADVLRLWCSAQDYRDDNRISEEILNRVAEAYRRIRNTCRF
MLGNLNDFDPATDSVAFADLMPIDRLALHHLELLKERVLAAYTEFEFHVIYQAINSFCTV
ELSALYLDILKDRLYTSRKDAHERRSSQTAMYLITDTLTRLLAPLISFTADEIWQFLPGE
REASVHLSAFPKPAPEYKDAGLAGTWARLFDVRADVLKALELKRVEKVIGHPLDAAVRLS
APAATVAFMNDYLDKLRAICIVSRLDLAEELSGDAYDGTVVEGLKVLVEKAPGEKCERCW
CYSEELGSDAAHPTICPKCTAAVV
>Shewanella amazonensis SB2B] >gi|166229766|sp|A1S425.1|SYI_SHEAM RecName: Full=Isoleucyl-tRNA synthetase; AltName: Full=Isoleucine--tRNA ligase; Short=IleRS >gi|119766561|gb|ABL99131.1| Isoleucyl-tRNA synthetase [Shewanella amazonensis SB2B]
MSDYKSTLNLPETEFPMRGNLANREPAMLERWNKDKLYQQIRDSRIGRKPFILHDGPPYA
NGSIHIGHSVNKILKDIIIKSKTLAGFDAPYVPGWDCHGLPIELKVEQKVGKPGQKISAA
EFREECRKYAAAQVDGQREDFIRLGVLGDWHKPYLTMDFATEANIVRSLAKVISNGHLQK
GVKPVHWCTDCGSALAEAEVEYEDKTSPAIDVGFNVVDKPALLAKFGVAQYNHDIAMVIW
TTTPWTLPANRALAIAADLEYVLVSFTKEDVTRAIVVADVLHEDCVKRFGAESFEVLGRI
KGSELELTRFAHPFLDFDVPVILGDHVTTDAGTGVVHTAPGHGQDDFVVGQKYGLEVANP
VGDNGVYKADTPFFAGQHVFKANDNVVALLKEKGALLNHVAYRHSYPHCWRHKTPIIFRA
TPQWFISMDNQGLRSTALSEIQNTQWIPDWGQSRIETMVANRPDWCISRQRTWGVPITLF
VNKENEELHPNSVSLMERVANRIEQHGIQAWWDLDAAELLGDEAEQYRKVTDTLDVWYDS
GSTFETVVAARPEFQGHGVDLYLEGSDQHRGWFMSSLMLSTAMHAKAPYKQVLTHGFTVD
GKGRKMSKSIGNVIAPQEVTNKLGADILRLWVAATDYSGEMSVSDEILNRAADSYRRIRN
TGRFLLANLNGFEPEADMVAVADMVALDRWMVRRAAKVQSEIIAAYEQYNFHLVTHKLMQ
FCSVELGSFYLDIIKDRQYTAKRESHARRSCQSALFHIAEAMVRWIAPVLSFTADEIWQL
LPGKREAYVFTQEWYEGLESITLESDLADSHWELLLSVRNEVNKELEQARRDKVLGGSLE
ATVTLYADTELAAKVAVLGDELRFVLLTSDAKVLPIDAAPESAVATELAGLKVLVAKTEA
AKCERCWHHREDVGSVEAHPSLCGRCVTNIEGEGEARAFA
>Clostridium thermocellum ATCC 27405] >gi|256003786|ref|ZP_05428774.1| isoleucyl-tRNA synthetase [Clostridium thermocellum DSM 2360] >gi|281417508|ref|ZP_06248528.1| isoleucyl-tRNA synthetase [Clostridium thermocellum JW20] >gi|125713530|gb|ABN52022.1| Isoleucyl-tRNA synthetase [Clostridium thermocellum ATCC 27405] >gi|255992347|gb|EEU02441.1| isoleucyl-tRNA synthetase [Clostridium thermocellum DSM 2360] >gi|281408910|gb|EFB39168.1| isoleucyl-tRNA synthetase [Clostridium thermocellum JW20]
MAEDYGKTLNLPNTDFPMRANLPQREPEFLKKWEEMDIYHKQLKKNAGKPKFVLHDGPPY
ANGGIHLGTALNKILKDIIIKYYSMKGYETPYVPGWDTHGLPIEQRAIKEFGLKRHEVSP
VEFRQACKKFALKYLDVQREAFKRLGVRADWDNPYITLNKEFEAKQIEVFGEMAKKGYIY
KGLRPVYWCPECETALAEAEIEYAEDTTLSIYVKFEVKDDKGKFGGLVDSLKNTYFVIWT
TTTWTLPGNLAICLNGEFEYGLVKANGEYYIIALELLENVMKVAGIEEYEVKAKFTGAEL
EGMLCRHPFLDRDSVIILGDHVTAEAGTGCVHTAPGHGAEDFEVCKKYDIPVIVPVDDKG
YLTSEAGQFAGLYYEKSNAAIIEQLKSTNNLLASEKIVHQYPHCWRCKDPIIFRATEQWF
ASIEGFRKEAIDAISTVKWIPEWGQERITNMVRERGDWCISRQRIWGVPIPIFYCKDCKK
ELINDDTIKAVAKLFAEKGSDAWYEYDAKDILPEGTKCECGCKEFTKEKDIMDVWFDSGS
SHAAVLETTEGLTWPADMYLEGSDQHRGWFQSSLLTAVATKGQAPYKTVLTHGYVVDGEG
RKMSKSLGNGIDPEDVIKEYGADILRLWVASSDYRTDIRISKDILKQLSEVYRKIRNTCR
YILGNIYDFDPNKDMVSYDEMNELDKWALMKLNGLIKKVNDAYEKYEFHLMFHAIHNFCV
VDMSNFYLDIIKDRLYTSRADSKERRSAQTAMYEILEALVKMLAPVLAFTSEEVWQFMPH
RSTNDPESVQLNYWPEPNEKYENAALKEKWDRIIEIRDVVSKALEIARTEKIIGHSLNAK
VTIFADKENYDFIEPIKKDLVTVFIVSDFELKGYDEASDGKYYEDPDVKGIRVNISMASG
SKCERCWMISESVGKNEKHPTLCDRCAEVVG
>Vibrio splendidus 12B01] >gi|84375781|gb|EAP92675.1| isoleucyl-tRNA synthetase [Vibrio splendidus 12B01]
MSDYKDTLNLPETGFPMRGNLANREPEMLKRWYKEDLYGEIRKAKKGKKSFVLHDGPPYA
NGDIHIGHALNKILKDIIIKSKTLSGFDAPYIPGWDCHGLPIELMVEKKKGKPGQKISAA
EFREECRKYAAGQVEGQKESFKRLGIMGEWDKPYRTMDFGTEANIIRSLGKIADKGHLLK
GFKPVHWCTDCGSALAEAEVEYKDKVSPSIDVKFTAADEAALLEKFTLAEGHAGQGEISI
VIWTTTPWTLPANRAVCLRDDLEYVLIQVEANGEQPAQRIVVASELAKDVMDRTGIEHFH
NLGFATGADLELSQFNHPFYDFTVPAVLGDHVTTDSGTGVVHTAPGHGQEDFVVGKKYDL
EIANPVGSNGVYLPDTELFAGQHVFKANDSVLEVLKEKGALLHHHAYEHSYPHCWRHKTP
IIFRATPQWFISMDQAGLRAKALESTKSVEWMPEWGQSRIEGMIEGRPEWCISRQRTWGV
PIALFVHKETSELHPDSPALIEKVAKLVEEKGIQAWWDVDAAELMGAEDADKYEKVLDTL
DVWFDSGVTHFSVVDSREEYNFPNEERTHSADLYLEGSDQHRGWFQSSLISSIAMKDEAP
YKQVLTHGFVVDGNGRKMSKSIGNVVAPKDVTNKLGADILRLWVASTDYTNEVAVSDEIL
KRSADAYRRIRNTARFFLANLNGFNPETDLVPAEEMVALDRWAVGRAQAAQEEIVKAYGE
YNTHGVTQRLMQFCSIEMGSFYLDVIKDRQYTAKQGSHAQRSCQTALYYIVEALVRWMAP
IMSFTADEIWNEMPGERDTFVFTGEWFEGLFGLADDEELSNEFWTEIQSVRGAVNKLLED
ARKEKTIGGALQAEVTLYADDALAAKINKLEDELRFVLITSAAVVKPLSDKSDTAQATDV
AGLYVEVAATEAEKCDRCWHHTPDVGTIEGHEKICGRCVSNIDGEGEVRKYA
>Bacillus sp. B14905] >gi|126593430|gb|EAZ87375.1| isoleucyl-tRNA synthetase [Bacillus sp. B14905]
MEYKDTLLMPKTDFPMRGNLPANEPKMQDKWNEMDINKLQMERTEGRPEYVLHDGPPYAN
GDIHIGHALNKVLKDMITRHRSMTGYHVNYIPGWDTHGLPIEQALTNKGVKRKEMSVAAF
RQLCEEYAYEQIDNQRNQFRRLGIRGNWENPYITLKPEFEARQIEVFGKMAEKGYIYKGL
KPVYWSPSSESALAEAEIEYKDIKSPSIYVSFAIKDAKGVVPADAKFVIWTTTPWTLPAN
LGISLNPEFVYVVVAVANKKFIIAKDLLETVATALEWEAYEVVQEVKGEVLDRIVAQHPF
YDRDSLVMVGEHVTADAGTGCVHTAPGHGEDDYHISKQYGLDILSPLDNSGCYTDEAPGF
EGVFYNDANKLVTEKLKEVDALESLGFISHSYPHDWRTKKPVIYRATPQWFASVEAFRGE
LLEAVKATAFTPAWGETRLYNMIRDRGDWVISRQRAWGVPIPIFYAENGEPIITPETISH
ISALFREHGSNIWFQKTAKELLPEGFTHPGSPNGEFTKENDIMDVWFDSGSSHQGVLVER
GMKYPADLYLEGSDQHRGWFNSSLITSVAINGLAPYKGLLTHGFVLDGEGRKMSKSLGNV
IIPQKVMDQYGADILRLWVASVDYTADVRISMDMLKQVSEVYRKIRNTFRFLHGNITDFD
PTKDRVAYAELREMDQYVYMRLQDVLKTVRAAYNRYDFAAVYHVVNNFVAVELSSFYLDI
AKDVVYIEGSDNKDRRAMQTVIYDTLMTLVKIMTPIIPHTTDEMWSYLHAQGIVEEASVQ
LTDFPMENVQANFENLRAKWEKIIDVRDDILKALEEARNAKTIGKSLEAKVTVYAKEDIV
SLLNDANIDFAQLSIVSAFEVATIEEAPADALVLEHVSIVVEKATGEKCERCWSITETVG
ANEAHPTVCARCAEVVEKYYA
>Acinetobacter lwoffii SH145] >gi|262307836|gb|EEY88974.1| isoleucyl-tRNA synthetase [Acinetobacter lwoffii SH145]
MSDKQTPENAVDYKATLNLPGTDFAMKANLAVREAKWLEEWYADNIYQQIRESRIGKKKY
VLHDGPPYANGQIHLGHAVNKVLKDIIIKSRVMDGFDAPYVPGWDCHGLPIELKVEEKVG
KVGVKVDASTFRKACREYAYTQVELQKKDFVRMGVFGDWDNPYLTMNFKQEADIVRSLGA
IAKAGHIEPGLKPVNWCLDCGSSLAEAEVEYEDKKSDAIDVGFTVVDLADLSARLGVDVA
DRTDIVIWTTTPWTMPANQAVALHAELEYQLVKATAEDKAAQNFILAKSLVESATQRYGF
TAFEVLAEFTGAKLEKLILQHPLIAERQVPVILGEHVTDASGTGAVHTAPGHGVDDYKVG
LQYNLKVENPVGGNGVYLPTSPIFPGEHIYKANPKIIAALTEATKLWAHVVIKHSYPHCW
RHKTPIIFRATPQWFISMDAKGLRQNALNAIENDISFVPDWGKNRIQAMIEGRPDWCISR
QRTWGVPIPFFVHKDTNELHPRTPELIEEVAKLIEQEGIDGWYNRNASEFIGADAEQYNA
VRDTLDVWFDSGTTHYAVLREREELTDPADLYLEGSDQHRGWFQSSLLTSIAINERAPYK
GLLTHGFVVDEKGRKMSKSIGNVITPQDIIKDMGADGLRFWIASADYRYEMTAGKEIFSR
ASDGYRRIRNTLRFLLANLNGFKPSTDALPVDQLIALDQYILQRASEVQETIKKAYEDMN
FHIVTTALTNFCINDLGGFYLDIIKDRQYTTKADSQARHSAQTALYHLVQAFVRWMSPIL
SFTAQEAWPLIPEQSEKYVFTAEWYDIPVASTANVVSEAEWQTLIAVKSAVNKFIETART
AKTVGSNLSAKVELWANAELKAVLDKLSDELRFVLITSQVIVNEFDAAQGEASDLEGLNV
KVSAANGEKCVRCWHVLPDVNTHSAHPGLCGRCIINLPTGQGEERKYA
>Vibrio orientalis CIP 102891] >gi|260939451|gb|EEX95437.1| isoleucyl-tRNA synthetase [Vibrio orientalis CIP 102891]
MSEYKDTLNLPETGFPMRGNLANREPEMLKRWYKEDLYGAIREAKKGKKSFVLHDGPPYA
NGDIHIGHALNKILKDIIIKSKTLSGFDAPYIPGWDCHGLPIELMVEKKKGKPGQKISAA
EFREECRKYAAGQVEGQKESFKRLGIMGEWDKPYRTMDFDTEANIIRALGKIADNGHLLK
GFKPVHWCTDCGSALAEAEVEYKDKVSPSIDVKFTAADEAALVAKFNLAEGHEGQGDVSI
VIWTTTPWTLPANRAVCLRDDLEYVLIQVEANGEQAAQRIIVASELAKDVMDRAGIEHFH
NLGFATGADLELTQFNHPFYDFTVPAILGEHVTTESGTGVVHTAPGHGQEDFVVGKKYDL
EIANPVGSNGVYLPDTELFAGQHVFKANDSVLEVLKEKGALLHHHAYEHSYPHCWRHKTP
IIFRATPQWFVSMDQAGLRAKALESIKGVEWMPEWGQSRIEGMVEGRPEWCISRQRTWGV
PIALFVHKETAELHPNTIELVEKVAQLVEEKGIQAWWDVEIADLLGEEADKYEKVLDTLD
VWFDSGVTHYSVVDAREEYNGASADLYLEGSDQHRGWFQSSLISSIAMKGEAPYKQVLTH
GFVVDGHGRKMSKSIGNVVAPKDVTNKLGADILRLWVASTDYTGEVAVSDEILKRSADAY
RRIRNTARFFLANLSGFNPATDIVPAEEMVALDRWAVGRALAAQEEIVKAYGEYNTHAVT
QRLMQFCSIEMGSFYLDVIKDRQYTAKLGGHAQRSCQTALYYIVEALVRWMAPIMSFTAD
EIWNEMPGERDKFVFTGEWFEGLFGLAEGEELSNEFWAEMQAVRGGVNKLLEDARKEKTI
GGSLQAELTLYADDALAAKINKLEDELRFVLLTSAATVKPLSEKTDAAQATDVEGLFVEV
VATENEKCDRCWHHTPDVGTIEGHEKICGRCATNVDGEGEVRKFA
>Clostridium papyrosolvens DSM 2782] >gi|256747711|gb|EEU60822.1| isoleucyl-tRNA synthetase [Clostridium papyrosolvens DSM 2782]
MAEDYGKSLNLPQTDFPMRANLPQREPEFLKKWEDMDIYNKQLKKAEGKPSFILHDGPPY
ANGGIHLGTSLNKILKDIVVKYKSMSGYYTPYVPGWDTHGLPIEQRAIKELGLKRHEVGP
VVFREACEGFAMKYLDIQRESFKRLGVRADWEHPYVTLKPEFEAKQIEVFGEMAKKGHIY
KGLKPVYWCPECETALAEAEIEYADDTTVSIYVKFQVRDDKGIFEGVAPKEKINFVIWTT
TTWTLPANLAICLNESFEYSVVKANDEYYVLAAELVENTMKAAAITEYETVAKFKGSELE
GILCKHPFLDRDSLVILGDHVTLEAGTGCVHTAPGHGAEDFLVCQKYKIPVLVPVDSKGF
LTKEAGPFAGMFYKKSNPAIIEKLTQDGRLLASESITHQYPHCWRCKDPIIFRATEQWFA
SIDSFRDAALEAIKTVKWVPEWGQERITNMVRDRGDWCISRQRIWGVPIPIFYCKDCGKE
LITDESIKAVAELFRVKGSNAWYAMDASEILPKGTKCGCGHDEFSKETDIMDVWFDSGSS
HVAVLENREGLSWPADLYLEGSDQHRGWFQSSLLTSVATRKGAPYKKVLTHGYVIDEEKR
KMSKSLGNGIDPADVIKEYGADILRLWVASSDYTTDIKISKDLLKQLSEVYRKIRNTARY
ILGNINGFNPDTDSVDYSELSELDRWALYKMTNLIKKVNEAYSGYEFHMMFHAIHNFCVV
DMSNFYLDIIKDRLYTSKPDSKERRAAQTVMYEILQSLVRMLTPVLAFTTEEIWQYMPHR
AEDDIESIQLNSWPQVNEMYLDTQLAEKWEKIFELRSDVSKALEIARANKTIGHSLNAKV
TLYADGENLEFIKSIESDLVTVFIVSAVEIKNLADAPSAAQNDEEMPEIKVSVEQAPGDK
CERCWMFSEFVGEDEKHPTLCKRCADVVG
>Listeria monocytogenes HCC23] >gi|254782418|sp|B8DBR2.1|SYI_LISMH RecName: Full=Isoleucyl-tRNA synthetase; AltName: Full=Isoleucine--tRNA ligase; Short=IleRS >gi|217333104|gb|ACK38898.1| isoleucyl-tRNA synthetase [Listeria monocytogenes HCC23]
MEYKDTLLMPKTDFPMRGNLPNKEPEWQAKWEEEKLYEKIQEKNAGRPTYILHDGPPYAN
GELHMGHALNKTIKDIIVRYKSMAGFSSPYVPGWDTHGLPIETAIAKKGVKRKEMSIAEF
RKLCAEYAMTQVDGQRTGFKRLGINGDWENPYITLLPEYEAEQIKVFGEMAKKGYIYKGK
KPVYWSPSSESALAEAEIEYQDKTSASIFVAFKVTDGKGVLDEGTNIVIWTTTPWTIPAN
MGITVNPDLDYVVIESAGEKYVVAEALLPSLREKLGFEDATVVKTVRGSELDRVVTKHPF
YDRDSLVMNGEHATAEAGTGAVHTAPGHGEDDFLIGKKYDLEVLAPLDDRGVFTEEAPGF
EGVFYDTANKMVTEKLEEVGALLKMEFITHSYPHDWRTKKPVIFRATAQWFASIDAFRDD
LLAAVKGVNWTPAWGETRLFNMVRDRGDWVISRQRAWGVPLPIFYAENGEAIITDETINH
ISELFREHGSNVWFERDVKDLLPAGFTHPGSPNGEFTKETDIMDVWFDSGSSHQAVLNAR
PELSRPADLYMEGSDQYRGWFNSSLTTAVAITGEAPYRNVLSHGFALDGEGRKMSKSLGN
TLLPGKVIKQLGADIVRLWVASVDYQADVRVSDEILKQVSEVYRKIRNTMRFLLGNINDF
HPTTNAVSYENLREVDKYMMIKLNDLVKNVKDSYEAFEFSAIYHQINNFCTVELSQFYMD
FAKDVVYIEAADSHDRRAMQTVFYEAVVTLTKLLAPILPHTTEEVWNSLIGEGVESIHLQ
DLPEVKVLADSEEITAKWDAFMQIRDNVQKALEFARNEKLIGKSMLAKVTLYVDGEAKTL
FDSLEGDFAQLFIVSDFELVEGLENAPESAFKSNQVAVQITVAEGETCERCRVVKKDVGV
NPKHPTLCGRCADIVVKHYEA
>Escherichia sp. 1_1_43] >gi|226840547|gb|EEH72549.1| isoleucyl-tRNA synthetase [Escherichia sp. 1_1_43]
MSDYKSTLNLPETGFPMRGDLAKREPGMLARWTDDDLYGIIRAAKKGKKTFILHDGPPYA
NGSIHIGHSVNKILKDIIVKSKGLSGYDSPYVPGWDCHGLPIELKVEQEYGKPGEKFTAA
EFRAKCREYAATQVDGQRKDFIRLGVLGDWSHPYLTMDFKTEANIIRALGKIIGNGHLHK
GAKPVHWCVDCRSALAEAEVEYYDKTSPSIDVAFQAVDQDALKAKFGVSNVNGPISLVIW
TTTPWTLPANRAISIAPDFDYALVQIDGQAVILAKDLVESVMQRIGVTDYTILGTVKGAE
LELLRFSHPFMGFDVPAILGDHVTLDAGTGAVHTAPGHGPDDYVIGQKYGLETANPVGPD
GTYLPGTYPTLDGVNVFKANDIVVALLQEKGALLHVEKMQHSYPCCWRHKTPIIFRATPQ
WFVSMDQKGLRAQSLKEIKGVQWIPDWGQARIESMVANRPDWCISRQRTWGVPMSLFVHK
DTEELHPRTLELMEEVAKRVEVDGIQAWWDLDAKEILGDEADQYVKVPDTLDVWFDSGST
HSSVVDVRPEFAGHAADMYLEGSDQHRGWFMSSLMISTAMKGKAPYRQVLTHGFTVDGQG
RKMSKSIGNTVSPQDVMNKLGADILRLWVASTDYTGEMAVSDEILKRAADSYRRIRNTAR
FLLANLNGFDPAKDMVKPEEMVVLDRWAVGCAKAAQEDILKAYEAYDFHEVVQRLMRFCS
VEMGSFYLDIIKDRQYTAKADSVARRSCQTALYHIAEALVRWMAPILSFTADEVWGYLPG
EREKYVFTGEWYEGLFGLADSEAMNDAFWDELLKVRGEVNKVIEQARADKKVGGSLEAAV
TLYAEPELAAKLTALGDELRFVLLTSGATVADYNDAPADAQQSEVLKGLKVALSKAEGEK
CPRCWHYTQDVGKVAEHAEICGRCVSNVAGDGEKRKFA
>Desulfovibrio vulgaris str. 'Miyazaki F'] >gi|254782391|sp|B8DPD6.1|SYI_DESVM RecName: Full=Isoleucyl-tRNA synthetase; AltName: Full=Isoleucine--tRNA ligase; Short=IleRS >gi|218756324|gb|ACL07223.1| isoleucyl-tRNA synthetase [Desulfovibrio vulgaris str. 'Miyazaki F']
MSDYKKTLHLPDTKFPMKANLTQREPEMLKFWEGIDAYAAMAQASGQKGQYVLHDGPPYA
NGHIHLGTALNKILKDMVVKSRNMQGYAARYVPGWDCHGLPIEHKVEQELGEKKKELPAH
VVRKRCRQYAEKYLDIQRKEFKRLGVLGAWDKPYMTMDPAYESATARELGNFVAAGNVVR
SKKPIYWCCSCQTALAEAEVEYYDHTSPSIFVRFPLRDPKVADVLNVDPASAWIVIWTTT
PWTLPDNMAVAVHPDHDYAVVRHDGAHYVLAAALVESSAKTFGWENCEVVSTVPGAKLEG
LVATHPFYDRPSPVVLADYVVLDSGTGCVHTAPGHGREDYETGLRYGLEILSPLNDEGRF
LDSVPFFAGLTVFEANPKVIEKLREVGNLLAERKISHSYPHCWRCKKPVIFRATTQWFIA
MEKNDLRARALSAIRNDVRWIPAWGEERIHNMIEFRPDWCISRQRTWGVPIIALLCEGCG
EAWNDAAWMRDIADRFAKHPTGCDYWYETPLEGIVPAGLACPHCGGNHWKKETDILDVWF
DSGTSFSAVLEQRGDTAFPADLYLEGSDQHRGWFHSSLLASMGTRGVPPYRAVLTHGYVV
DGEGRKMSKSIGNVIAPQEIIDKYGAEILRLWVASVDYREDIRISDEILSRLVDAYRRIR
NTCRYLLGNIDDLTPEEIVPFSVMDPLDRYALDIVTDAHARIQEAYSEFEFHKVFHTLHN
LCVTDLSAFYLDVLKDRLYASAKDSPERRSAQTALLHILLVLVRDMAPVLSFTAEEVFRH
IPEALRPAAATVFALRGSDTPLYNVSSDESERWEAVLAVRSEVTKAIEPLRKAGTVGHSL
DTHVTLYADHKLADLLRATGTDLRAVFIVSKLNIAPLEDAPQDAFASDEVKGLRIGVAKA
PGAKCERCWIYHEELGADPGYPGACARCTTVLRTSGAE
>Salmonella enterica subsp. arizonae serovar 62:z4,z23:--] >gi|160866171|gb|ABX22794.1| hypothetical protein SARI_02948 [Salmonella enterica subsp. arizonae serovar 62:z4,z23:--]
MFIKPKYGTENLMSDYKSTLNLPETGFPMRGDLAKREPGMLARWTDDDLYGIIRAAKKGK
KTFILHDGPPYANGSIHIGHSVNKILKDIIVKSKGLSGFDSPYVPGWDCHGLPIELKVEQ
EYGKPGEKFTAAEFRAKCREYAATQVDGQRKDFIRLGVLGDWSHPYLTMDFKTEANIIRA
LGKIISNGHLHKGAKPVHWCVDCRSALAEAEVEYYDKTSPSIDVAFRAVDQDAVKAKFGL
PGVSGPISLVIWTTTPWTLPANRAISLAPDFDYALVQVDGQALILAKDLVESVMQRIGAA
DYTLLGTVKGAELELLRFTHPFMSFDVPAILGDHVTLDAGTGAVHTAPGHGPDDYVIGQK
YGLETANPVGPDGAYLPGTYPTLDGVNVFKANDIVIELLKEKGVLLHVEKMQHSYPCCWR
HKTPIIFRATPQWFVSMDKEGLRQQSLKEINGVQWIPDWGQARIESMVANRPDWCISRQR
TWGVPMSLFVHKETQELLPIERTLAAMEEVAKRVEVDGIQAWWDLDPKEILGEDADQYEK
VPDTLDVWFDSGSTSYSVVDARPEFAGHAADMYLEGSDQHRGWFMSSLMISVAMKGKAPY
RQVLTHGFTVDGQGRKMSKSIGNTVSPQDVMNKLGADILRLWVASTDYTGEMAVSDEILK
RAADSYRRIRNTARFLLANLNGFNPATDMVKPEEMVVLDRWAVGCAKTAQEEILKAYEAY
DFHEVVQRLMRFCSVEMGSFYLDIIKDRQYTAKADSVARRSCQTALYHIAEALVRWMAPI
MSFTADEIWGYLPGEREKYVFTGEWYDGLFGLEENEEFNDAFWDDVRYIKDQVNKELENQ
KANGIKSNLEAKVTLKYADDANGTIKKLKLLGEEVRFIFITSQFVISEQPGGIDDENIQY
NAGNTTVQAVVTRAEGDKCPRCWHYTTDVGKVAEHADICGRCVSNIAGNGEQRKFA
>Thermoanaerobacter pseudethanolicus ATCC 33223] >gi|167040517|ref|YP_001663502.1| isoleucyl-tRNA synthetase [Thermoanaerobacter sp. X514] >gi|241903910|ref|ZP_04788625.1| isoleucyl-tRNA synthetase [Thermoanaerobacter brockii subsp. finnii Ako-1] >gi|242257721|ref|ZP_04802575.1| isoleucyl-tRNA synthetase [Thermoanaerobacter sp. X513] >gi|256401845|ref|ZP_05469372.1| isoleucyl-tRNA synthetase [Thermoanaerobacter sp. X561] >gi|254782449|sp|B0K8R7.1|SYI_THEP3 RecName: Full=Isoleucyl-tRNA synthetase; AltName: Full=Isoleucine--tRNA ligase; Short=IleRS >gi|254782450|sp|B0K2W1.1|SYI_THEPX RecName: Full=Isoleucyl-tRNA synthetase; AltName: Full=Isoleucine--tRNA ligase; Short=IleRS >gi|166854757|gb|ABY93166.1| isoleucyl-tRNA synthetase [Thermoanaerobacter sp. X514] >gi|166856122|gb|ABY94530.1| isoleucyl-tRNA synthetase [Thermoanaerobacter pseudethanolicus ATCC 33223] >gi|241883708|gb|EER83015.1| isoleucyl-tRNA synthetase [Thermoanaerobacter brockii subsp. finnii Ako-1] >gi|242230759|gb|EES33116.1| isoleucyl-tRNA synthetase [Thermoanaerobacter sp. X513] >gi|256381708|gb|EEU09907.1| isoleucyl-tRNA synthetase [Thermoanaerobacter sp. X561]
MDYNKTLNLPRTDFPMKANLPTREPEILKRWEEMDIYHKTLEKNKGKEKYILHDGPPYAN
GDIHIGTAMNKVLKDIIVKYKTMRGYDAPYVPGWDTHGLPIEQQAIKTLGIKRHEVSPTE
FRKVCRDFAFSQIEKQKAQFKRLGVRGDWDNPYLTLNPEYEAKQIEVFGEMAKKGYIYKG
LKPVYWCPSCETALAEAEIEYFDETSDSIYVKFRVKDDLGKFKGIVENLNNVYFVIWTTT
TWTIPANLAIALNPEFDYALAKFGDEVYIMAKDMLDTVKKEANLSDYEIVAVFKGKDLEG
MKATHPLYDRDSLIILGEHVTLEAGTGCVHTAPGHGEEDFLVGQEYGLEVLNPIDDKGYF
TDKAPGYAGLYYEEANKVIKEDLKKANALVAETRITHSYPHCWRCKSPIIFRATEQWFAS
VEGFREEALKAIKEVNWYPSWGEERITNMVRDRRDWCISRQRVWGVPIPIFYCEKCGKPL
INDDTINAVKKIFRQKGSDAWFEMSAEEILPKGITCECGSTKFRKETDIMDVWFDSGSSH
AAVLQTHPDLKWPAELYLEGSDQHRGWFQSSLLTSVATRGKAPYRNVLTHGFVVDGEGRK
MSKSLGNGIDPADVIKEYGADILRLWTVSADFTSDMRISQEILKQMTEAYRKIRNTSKFL
LSNLYDFDPDKDMLPYEELLEIDKWALFRLNRVVEELTEAFDKYEYYDFLHLVHTFCVVD
MSSLYLDILKDRLYTYPATSKERRAAQTTLYIILDTLVRLIAPVLTFTSEEIWSYMKHDS
QNNFESVQLADWPQVQEKYNNPYIIEKWEKLFDIRKDISKALEIARTDKKIGHSLEAQVD
IYPSQELYDFFKGFNDLEYVFIVSKVVLHQPEEPAPQNAYESDDYNLKIVVTHAPGEKCE
RCWMYSETVGTIKEHPTICARCASHIEQQTQV
>Staphylococcus epidermidis W23144] >gi|242234049|gb|EES36361.1| isoleucyl-tRNA synthetase [Staphylococcus epidermidis W23144]
MNYKDTLLMPKTDFPMRGGLPNKEPQIQEMWDNDDQYRKALEKNKNNPSFILHDGPPYAN
GNLHMGHALNKIIKDFIVRYKTMKGFYAPYVPGWDTHGLPIEQALTKKGVDRKKMSVAEF
REKCKEFALKQIDIQKKDFKRLGVRGDFINPYITLTPEYEAAQIRLFGEMADKGLIYKGK
KPVYWSPSSESSLAEAEIEYHDKRSASIYVAFDVKDSKGKVDSDAQFIIWTTTPWTIPSN
VAITVHPELKYGQYNVDGHKYIVAQALSEEVAEALGWDKDSIQLEKEFTGKELEFVEAQH
PFLDRVSLVINGEHVTTDAGTGCVHTAPGHGEDDYIVGQKYDLPVISPLNDKGVFTEEGG
PFEGMFYDKANKAVTDLLKEKDALLKLDFITHSYPHDWRTKKPVIFRATPQWFASINKVR
QDILDAIEDTNFKVDWGKTRIYNMIRDRGEWVISRQRVWGVPLPVFYAENGDIIMTKETV
NHVADLFEKHGSNIWFEKEAKELLPEGFSHPGSPNGEFTKETDIMDVWFDSGSSHRGVLE
TRHELSFPADLYFEGSDQYRGWFNSSITTAVATRGQAPYKFLLSHGFVMDGEGKKMSKSL
GNVIVPDQVVKQKGADIARLWVSSTDYLSDVRISDEILKQTSDVYRKIRNTLRFMLGNIN
DFNPETDSIAETNLLEVDRYLLNRLREFTASTINNYENFDYLNIYQEVQNFINVELSNFY
LDYGKDILYIEKKDSHKRRSMQTVLYQILVDMTKLLAPILVHTAEEVWSHTPHVKEESVH
LSDMPKVVDVDEELLEKWNTFMNLRDDVNRALEQARNEKVIGKSLEAKVVIGSNESFNTA
EFLQQFNDLQQLFIVSQVEVKDKVNDGVSYQYGDIHIKHAEGEKCERCWNYTEELGSVGE
LEHLCPRCQEVVKTLV
