# Supplementary material for: Phylogenomic Analysis of Marine Roseobacters
Source: PLoS One. 2010 Jul 15;5(7):e11604. doi: 10.1371/journal.pone.0011604 (PMC2904699; doi:10.1371/journal.pone.0011604)
Supplement: File S2 — Tree topologies with the extended data. The multi-documents have been combined into a single ZIP-formatted file. The trees should be considered unrooted. The tree topologies were calculated in PhyML as described in Methods. Numbers refer to bootstrap values. The tree topology (separate pdf) shows that Roseobacter bacteria form a monophyletic group and was deposited in a document named “high bootstrap”. The other organisms embedded within the Roseobacter clade, or Roseobacter bacteria embedded within other phyla are shown in red (deposited in a document named “inter-phylum”). Individual file name corresponds to gene family code listed in Table S1. The non Roseobacter organism taxonomic name is detailed in the amino acid fasta of the sequences (a document named “sequences”). (4.62 MB ZIP) [file pone.0011604.s008.zip › sequences/ort512.fasta]

>DSH Dshi|:1941457-1942752 seryl-tRNA synthetase; KEGG: rsh:Rsph17029_0441 seryl-tRNA synthetase TIGRFAM: seryl-tRNA synthetase PFAM: tRNA synthetase class II (G H P and S); Seryl-tRNA synthetase, class IIa-like
MHDIRLIRETPEAFDAALTRRPGVAPVSGEILALDAARREKILAAETAQAEQNAASKQVG
AAKAAGDEAEFERLRALVGAKKAEVAALKAAAAEDDAALSARLMEIPNLPFDDTPEGADE
ADNVEIKRWGTPRDLGFAPKEHYALPSVVPGMDFEAAAKLSGSRFVVLSGAVARVHRALA
QFMVDTHVEQNGLTETWTPVLVREEMMLGTGQLPKFGEDSYQTREGWWLVPTAEVSLTNL
VAGEIVEAASLPRRYVAHTQCFRSEAGSAGRDTAGMLRQHQFEKVEMVSVTRPEDSRAEL
DRMTGCAEGILEALGLPYRTIVLCTGDMGFGARRTHDIEVWLPGQDAYREISSVSVCGDF
QARRMNARFRPEGGGKPEFVHTLNGSGLAVGRCLIAVLENGQQADGSVVLPEVLHGYLRG
RTRIDAQGGLV
>SUL EE36|:c1988948-1990240 seryl-tRNA synthetase; COG0172 Seryl-tRNA synthetase
MHDIKAIRENPDAFDAALARRGDTPVSAQVLALDEARRAKISAAETAQAEQNKASKLVGA
AKAKGDEAEFERLRTLVSDKKAEVTAMQAEAKDLDAQLTDMLARIPNLPADDAPDGADEA
DNVEVNRWGDVPTFDFKAKEHFEIASVAASMDFETAAKTSGARFVMLKGAVARIHRALAQ
FMIDTHVDENGLTEHMTPVLVRDEAMYGTDKLPKFGDDSYQTTNGWWLIPTSEVTLTYSV
AGDVLEEAALPRRMTAHTLCFRSEAGSAGRDTSGMLRQHQFEKVEMVSVTHPDQSDDEQK
RMLRCAEDMLERLGVPYRTVILCTGDMGFGARRTFDIEAWLPGQNAYREISSVSTTGDFQ
ARRMNARFKPADGGKPQFVHTLNGSGLAVGRCLIAVLENGQQADGSVKLPDVLAPYLGGK
ITLGVDGTLS
>JAN Jann|:c1031167-1032459 seryl-tRNA synthetase; 
MHDIRAIRETPAAFDAALALRGLSAASADILAIDEARRAAITQAETAQADRNAASKEVGK
AKASGDEAEFERLRALVSTKKDEIARLDEEAKAKDAELTAILEALPNLPSPDVPAGADED
DNVEQHRRGTPRAFDFKPLEHFDIPGIAASMDFETAAKLSGARFVTLKGAVARVHRALAQ
FMLDTHTEENGLTEINAPVLVRDETMYGTGQLPKFAEDSYQTTNGWWLIPTSEVTLTSLD
SGNIVDEATLPHRYAAHSLCFRSEAGSAGRDTAGMLRQHQFEKVEMVSVTHPDQSNAEQQ
RMLACAEGILDKLEIPYRTVLLCAGDMGFGATRTYDIEAWLPGQDTYREISSVSTCGAFQ
ARRMNARFKPSDGGKPEFVHTLNGSGLAVGRCLIAVLENGQNADGSVTLPAALHPWLGGK
TRITAEGNLA
>OAN OA307|:c1560237-1561529 seryl-tRNA synthetase; [J] COG0172 Seryl-tRNA synthetase
MHDIRTIRENPAAFDAALSRRGDAPLSAELVAMDEARRAMILTAETAQADANKAAKEVGA
AKGRGDDVEFERLRALVSKKKSQIAELNDEAKAQGAALTARLAMIPNLPADDVPMGTDEN
DNVEISRWGTPRAFDFTPTEHFDIAAVKPGMDFEAAAKISGSRFVLMSGAIARLHRALAQ
FMLDIHTVENNLTEMNTPVLVRDDAMYGTDKLPKFAGDSYQTTEGMWLISTSEIPLTYIA
AGEIIDAATLPRRYTAHTLCFRSEAGSAGRDTSGMLRQHQFEKVEMVSVTHPDASDAEQK
RMLRCAENLLERLEIPYRTVLLCTGDMGFGARRTFDIEAWLPGQNAYREISSVSTTGEFQ
ARRMNARFKPADGGKPQFVHTLNGSGLAVGRCLIAVLENGQQADGSVIIPTALHGHMGGK
TKINADGTQG
>OBA |:753563-754852 seryl-tRNA synthetase; COG0172 Seryl-tRNA synthetase
MHDIRAIRDNPDAFDAALARRGVSPLSSEILALDEKRRACIHAAESAQADQNASSKEIGK
AKASGDEAEFERLRALVAAKKDEVARMQAEAKDWDRKLTDMLMGIPNLPHDDVPDGADED
DNAELRRHGTPPEFAFKPLEHYELPGVQEGMDFETAAKLSGSRFVVLSGAVARIHRALAQ
FMLDTHVSENGLTETWTPVLVKEEMMYGTGQLPKFGEDSYRTREGWWLVPTAEVTLTNIV
NDVMIADSYLPRRYVAHTQCFRSEAGSAGRDTAGMLRQHQFEKVEMVSITRPEESRAELD
RMTDCAEGILRRLGLAFRTVVLCTGDMGFGARRTHDIEVWLPGQNAYREISSVSVCGDFQ
ARRMNARYRPEGGKPDYVHTLNGSGLAVGRCLIAVLENGQCEDGSVALPEALHPWLGGKT
TLTAEGQLV
>OIN |:3162445-3163737 seryl-tRNA synthetase; COG0172 Seryl-tRNA synthetase
MHDIRAIRDNPEAFDAALARRGEAAMSEAVLSLDAARRAKIAAAETAKAEQNKASKEVGA
AKAKGDEAEFERLRALVSDKKAEVAAMNTEAQELDAQLTDMLARVPNSPADDVPQGADEG
DNVEVKVWGDKPSFDFTPVEHYEIESVKPGMDFETASKTSGARFVMLKGGVARIHRALAQ
FMIDTHVDENGLTEVNTPVLVRDEAMYGTDKLPKFGEDSYQTTNGWWLVPTSEVPLTYSV
GGDTLEQSALPIRLTAHTLCFRSEAGSAGRDTAGMLRQHQFEKVEMVSITHPDESDAEQQ
RMVGCAEGILEKLGVPYRTVILCTGDMGFGARRTYDIEAWVPGQNCYREISSVSTTGDFQ
ARRMNARFKPEGGGKPQFVHTLNGSGLAVGRCLIAVLENGQQADGSVRLPEVLAPYLGGK
TTLTAEGVLA
>RHB RB2654|:c283251-284330 seryl-tRNA synthetase; COG0172 Seryl-tRNA synthetase
MHDIRTIRDNPEAFDAAMARRGLSGVSAEVLAIDEARRAAILKAETEQAEANKAAKAIGA
AKASGDEAEFERLRAEVAEKKQHIAALNDEAKAKDEELTQLLMTLPNVIADDVPDGADED
DNVEIRRWGTPRVFDFAPKEHYDLAAVQDGLDFETAAKLSGSRFVVLSGAVARLHRALAQ
FMLDTHVDENGLTETITPVLVREEMMYGTGQLPKFGEDSYKTTNGWWLIPTAEVTLTNIV
NGATISADYLPRRYVAHTQCFRSEAGSAGKDTAGMLRQHQFEKVEMVSITKPDESEAEHD
RMTRCAEDILERLGLPYRTVKLCTGDIGFGARRTHDIEVWLPGQDTYREISSVSTTGDFQ
>RCC RCCS2|:409476-410936 seryl-tRNA synthetase; COG0172 Seryl-tRNA synthetase
MIGNRDWRGFDQAFMRYGGSTKGKQSPTAISAHFPVHLGPAIGHMTRTTQRKRTDAMHDI
RTIRDNPAAFDAALSRRGNAPVSSQILALDEARRAKILAAETAQAEANKAAKEVGAAKGR
GDEDEFARLRALVGEKKAEIAALNDEAKAQDAALTDMLMGIPNLPDASIPDGDDEDDNVE
IHRHGTPRTLDFDPLEHFDIPAIRPGMDFETAAKLSGSRFVLLSGAVARLHRALAQFMLD
VHVEEHGLLETITPVLVREEMMYGTGQLPKFGEDSYQTTNGWWLIPTAEVTLTNIVNGLT
VDESYLPRRYVAHTQCFRSEAGSAGRDTSGMLRQHQFEKVEMVSVTKPEDSAAEHDRMTG
CAQAILEKLELPYRTVVLCTGDLGFGMTKTHDIEVWLPGQNTYREISSVSVAGDYQARRM
NARFKPEAGGKPQFVHTLNGSGLAVGRALIAVVENGQQADGSVDLPAALHPYLRGKTRID
ADGQLV
>RDE RD1|:c2430595-2431887 seryl-tRNA synthetase; catalyzes a two-step reaction, first charging a serine molecule by linking its carboxyl group to the alpha-phosphate of ATP, followed by transfer of the aminoacyl-adenylate to its tRNA
MHDIRAIRENPAAFDAALARRGEAPMSQAILALDTARRAKINAAENAQAEQNKASKEVGQ
AKAQGDEATFEKLRALVSEKKALVAEMQADAKALDAELTEKLSWIANIPADDVPDGADED
DNVEVRRWGHLPDFEFTPKEHYEIGGVAASMDFDTAAKTSGARFVMLKGAVARIHRALSQ
FMIDTHVDHNGLTEINSPVLVRDDAMYGTDKLPKFAEDSYQTTNGWWLVSTSEIPLTYTV
AGDILDAAALPIRLTAHTLCFRSEAGSAGRDTAGMLRQHQFEKVEMVSITEPDQSEAEQQ
RMLRCAEDILERLGLPYRTVLLCTGDMGFGARRTFDIEAWLPGQNNYREISSVSTTGDFQ
ARRMNARYKPADGGKPQFVHTLNGSGLAVGRCLIAVLENGQQADGSVVLPPVLAGYLGGK
TVLSAEGTLV
>PGA RGBS107|:712422-713714 seryl-tRNA synthetase; COG0172 Seryl-tRNA synthetase
MHDIRAIRENPAAFDAALARRGDAAMSSDILALDESRRAKIQAAETAQADQNKAAKAIGA
AKAKGEDAEFERLRAEVAGKKAEVAALQTEAKELDAKLTDVLARIPNLPAEDVPAGADED
DNVEVSKWGALPNFAFDPKEHFEIKGVAAAMDFETAAKISGARFVLLKGAVARIHRALAQ
FMVDTHVDENGLTEVNSPVLVRDEAMYGTDKLPKFGDDSYQTTNGWWLVPTSEVPLTYSV
AGDTLDEAALPIRMTAHTLCFRSEAGSAGKDTSGMLRQHQFEKVEMVSVVHPTQSDDEQK
RMLRCAEGILEKLGIPYRTVVLCTGDMGFGARRTFDIEAWVPGQNTYREISSVSTTGDFQ
ARRMNARFKPADGGKPEYLHTLNGSGLAVGRCLIAVLENGQQEDGSVKLPEVLAPYLGGR
LTLTAAGDLV
>RLO RLO149|:647427-648719 seryl-tRNA synthetase; COG0172 Seryl-tRNA synthetase
MHDIRAIRENPAAFDAALARRGEAPMSQAILALDTARRAKINAAENAQAEQNKASKEVGQ
AKAKGDEATFEQLRALVSEKKALIAQMQADAKTLDAELTEKLSWIANIPADDVPDGADED
DNVEVRRWGHLPDFEFTPKEHYEIGGVAASMDFDTAAKTSGARFVMLKGAVARIHRALSQ
FMIDTHVDHNGLTEINSPVLVRDDAMYGTDKLPKFAEDSYQTTNGWWLVSTSEIPLTYTV
AGDILDAAALPIRMTAHTLCFRSEAGSAGRDTAGMLRQHQFEKVEMVSITEPDQSEAEQQ
RMLRCAEDILERLGLPYRTVLLCTGDMGFGARRTFDIEAWLPGQNNYREISSVSTTGDFQ
ARRMNARYKPADGGKPQFVHTLNGSGLAVGRCLIAVLENGQQADGSVVLPPVLASYLGGK
TVLSAEGTLV
>ROS ROS217|:4347443-4348735 seryl-tRNA synthetase; COG0172 Seryl-tRNA synthetase
MHDIRAIRETPDAFDAALARRGLAPVTPEILALDEARRTRIHAAETAQAEQNRASKEAGA
AKGRGDEAEFERLRALVADKKAEMAAMQAEAKALDMQLTDHLMALPNLPFDDVPDGTDES
GNVELRRWGTPAIFDFQPKEHYEITGVQPGMDFETAAKLSGARFVVLSGSIARLHRALAQ
FMLDTHIEENGLQETWTPVLVRPEMMLGTGQLPKFGEDSYETTNGWWLVPTAEVTLTNIV
HGETVEAATLPRRYVAHTQCFRSEAGSAGRDTAGMLRQHQFEKVEMVSITHPDESRAELD
RMTGCAEGILERLGLPYRTIVLCTGDMGFGARRTHDIEVWLPGQNTYREISSVSVCGDFQ
ARRMNARFKPQGGGKPEFLHTLNGSGLAVGRCLIAVLENGQQADGSVRIPDALHPYLRGK
TILNADGSLG
>RGR RR11|:c619878-621170 seryl-tRNA synthetase; [J] COG0172 Seryl-tRNA synthetase
MHDIRAIRENPAAFDAALARRGESALSSDVLALDEARRAKIQAAEEAQAEQNKAAKAIGA
AKAKGDNEEFERLRAAVAEKKAEVAAMQTEAKELDAKLTDMLARIPNNPAEDVPEGADED
DNVEVNKWGTLPEFTFAPKEHFEIAGVAAAMDFETAAKISGSRFVVLKGAVARIHRALAQ
FMIDTHVDENDLMEVNSPVLVRDEAMYGTDKLPKFGDDSYQTTNGWWLVPTSEVPLTYSV
AGDTLDEAALPIRMTAHTLCFRSEAGSAGKDTSGMLRQHQFEKVEMVSIVHPSQSDDEQK
RMLRCAEGLLEKLGIPYRTVILCTGDMGFGARRTFDIEAWVPGQNTYREISSVSTTGDFQ
ARRMNARFKPAEGGKPEFVHTLNGSGLAVGRCLIAVLENGQQEDGSVKLPEALAPYLGGK
LTLSADGKLV
>LVE SKA53|:1167147-1168439 seryl-tRNA synthetase; COG0172 Seryl-tRNA synthetase
MHDIRSIRDTPDAFDTALSRRGLAPVAATILDLDEARRKLILAAETAQAEANKASKDVGA
AKARGDDAEFDRLRGLIADSKSRIAAMNDEAKAKDQALSDLLATLPNLPDPSIPDGKDEA
DNVEIRRHGTPRIFSFAPVEHYDIAGIKQGMDFETAAKLSGSRFVLLSGAVARLHRALAQ
FMLDLHVEEHGLTETITPVMVREDMMYGTGQLPKFGEDSYQTTNGWWLIPTAEVTLTNIV
NGETVDESTLPRRHVAHTLCFRSEAGSAGRDTSGMLRQHQFEKVEMVSITTPNQSAAEHD
RMTQCAQTVLERLGLPYRTVVLCAGDMGAGATKTHDIEVWLPGQNTYREISSVSVCGDYQ
ARRMNARFRPAGGGKPEFVHTLNGSGLAVGRTLIAVVENGQQEDGSVDLPAALHPYLGGK
TRITAEGMLE
>SPO DSS3|:2460515-2461807 seryl-tRNA synthetase; identified by similarity to SP:P09156; match to protein family HMM PF00587; match to protein family HMM PF02403; match to protein family HMM TIGR00414
MHDIRAIRENPAAFDAALSRRGSAPVSSDILALDEARRGKILAAETAQADQNKASKEVGA
AKARGDEAEFERLRALVAEKKAEIAAMQAEAKELDTQLSELLAGLPNLPAEDVPQGADEA
DNVELHRWGTPREMDFAPKEHFDLASVQDGMDFETAAKLSGARFVLLSGAVARIHRALAQ
FMLDTHSEQNGLTEVNGPVLVLSEMMYGTGQLPKFGEDSYQTREGWWLIPTSEVSLTNIV
NGSTIAEDYLPRRYTAHSLCFRSEAGSAGKDTRGMLRQHQFEKVEMVSVTHPDHSDAEQK
RMLRCAEGILEALGIPYRTIVLCTGDMGFGARRTYDIEAWLPGQNTYREISSVSTCGDFQ
ARRMNARFKPADGGKPQFVHTLNGSGLAVGRCLIAVLENGQNADGSVTLPQALAPYLGGK
LTLNTDGTLN
>SSE SSE37|:c5199931-5201223 seryl-tRNA synthetase; COG0172 Seryl-tRNA synthetase
MHDIRAIRENPETLDAALGRRGAEPMSSAVLALDAERRAAILAAETAQADQNRASKEVGK
AKASGDEAEFERLRALVAEKKAEVAEMQEKAKVLDTQLTDLLMGLPNLPLADVPDGADEN
DNVEIRRWGEPRSFDFTPKEHYELEGVKPGMDFETAAKLSGSRFVLLSGGVARIHRALAQ
FMLDTHVEEHDLAETWTPVLVRPEMMYGTGQLPKFGEDSYETTNGWWLIPTSEVTLTNIV
NGLTVDEGYLPRRYAAHSQCFRSEAGSAGRDTSGMLRQHQFEKVEMVTVCHPDKSLEEHE
RMTRCAEAILEKLGLPYRTVVLCTGDIGFGAQKTHDIEVWLPGQNTYREISSVSTCGDFQ
ARRMNARYKPTEGGKPGFLHTLNGSGLAVGRALIAVLENGQQADGSVDLPEALHPWLRGK
TRLDASGNLV
>SIL TM1040|:c1066244-1067536 seryl-tRNA synthetase; 
MHDIRAIRENPAAFDAALARRGDSALSSQVLELDEARRAKILAAETAQADQNKAAKAIGA
AKAKGDEAEFERLRAEVADKKAEVAAMQAEAKELDAKLTDMLARIPNSPAEDVPDGADED
DNVEVKRWGDVPAFDFDPKEHFEIAGVAKAMDFETAAKISGSRFVVLKGAVARIHRALAQ
FMVDTHVDENGLTEVNSPVLVRDEAMYGTDKLPKFGEDSYQTTNGWWLVPTSEVPLTYSV
AGDVIDEAALPIRYTAHTLCFRSEAGSAGKDTSGMLRQHQFEKVEMVSIVHPETSDEEQK
RMLGCAEGILEKLGIPYRTVVLCTGDMGFGARRTYDIEAWVPGQNTYREISSVSTTGDFQ
ARRMNARFKPADGGKPEFLHTLNGSGLAVGRCLIAVLENGQQADGSVKLPDALAPYLGGK
LTLTAEGQLA
>Erythrobacter sp. SD-21] >gi|148829456|gb|EDL47898.1| SerS, seryl-tRNA synthetase [Erythrobacter sp. SD-21]
MHDIAFIRANPDAFDAALKRRGAEPVADRIVALDAKKREAQTRVQEAQSRRNEASKAIGQ
AMGQGDKEKAEALKAEVADIKASMPAWEEAEQEAASELTDLLARLPNMPADDVPDGADES
DNVEVATWGEKRAFAFEPKEHADIGPALGMDFETGASLSGARFTFLRGDIARLHRALAQF
MLDTQTRKNGYAECNPPVLVHDEAMYGTDKLPKFAEDSFQTTDGRWLVPTSEVPLTASVA
GQILDEPVQPIRLTAHTLCFRSEAGSAGRDTRGFIRQHQFEKVELVSICRPEDSEAEHER
MTACAEGILQALGLPYRKVLLCVGDMGFGAKKTYDLEVWLPGQGAYREISSCSNTGEFQA
RRMNARYRPEGEKKTRFVHTLNGSGLAVGRTLVAVMENYQEEDGSVTVPECLAPYMGGVA
KLEPQA
>Gluconacetobacter diazotrophicus PAl 5] >gi|209542619|ref|YP_002274848.1| seryl-tRNA synthetase [Gluconacetobacter diazotrophicus PAl 5] >gi|189083571|sp|A9HLG2.1|SYS_GLUDA RecName: Full=Seryl-tRNA synthetase; AltName: Full=Seryl-tRNA(Ser/Sec) synthetase; AltName: Full=Serine--tRNA ligase; Short=SerRS >gi|161786580|emb|CAP56162.1| Seryl-tRNA synthetase [Gluconacetobacter diazotrophicus PAl 5] >gi|209530296|gb|ACI50233.1| seryl-tRNA synthetase [Gluconacetobacter diazotrophicus PAl 5]
MHDLRALRADPAAFDAALARRGEAPAAIHIASLDEDRRAAVTALQDKQARRKSLSKEVGA
LRRTGEDSTALEAEAVQLREDIEKLEVLVRELDAEIRDCLVVLPNRLDDGVPEGADESAN
VVVHQVGERRDFAFPPREHFALGEALGLMDFETAGKLSGARFVVLRGALARMERALGQFM
LDLHVQEHGYTETAVPVLVNEAAMFGTDKLPKFADQSFRTEDGRWLIPTAEVPLTASVAG
DILPASALPRRMVALSSCFRSEAGAAGRDTRGMLRQHQFQKVEMVSITAPGDSDAEHERM
TRCAEKVLERLGIPYRRMLLCAGDTGFGAARTFDLEAWLPGQDAWREISSCSTTRDFQAR
RMNARYRPADGAGPEFVHTLNGSGLAVGRTLIAVMENYQNADGSITVPQALRPYMNGLAA
ISAR
>Pseudomonas syringae pv. tomato str. DC3000] >gi|38258311|sp|Q87ZS9.1|SYS_PSESM RecName: Full=Seryl-tRNA synthetase; AltName: Full=Seryl-tRNA(Ser/Sec) synthetase; AltName: Full=Serine--tRNA ligase; Short=SerRS >gi|28853757|gb|AAO56823.1| seryl-tRNA synthetase [Pseudomonas syringae pv. tomato str. DC3000]
MLDSKLLRTQLQDVADRLASRGFTLDVARIESLEAQRKVVQTRTEQLQAERNARSKSIGQ
AKQRGEDIAPLMADVERMGNELSEGKVELDAIQAELDALVLNIPNLPHESVPVGADEEGN
VEVRRWGTPTAFGFEVKDHVALGEKFGWLDFETAAKLSGARFALLRGPIARLHRALAQFM
INLHINEHGYEETYTPYLVQAPALQGTGQLPKFEEDLFKISREGEADLYLIPTAEVSLTN
IVSGEILDAKQLPLKFVAHTPCFRSEAGASGRDTRGMIRQHQFDKVEMVQIVAPDDSMAA
LESLTGNAERVLQLLELPYRTLALCTGDMGFSAVKTYDLEVWIPSQDKYREISSCSNCGD
FQARRMQARWRNPETGKPELVHTLNGSGLAVGRTLVAVLENYQQADGSIRVPEVLKPYMG
GLEVIG
>Xylella fastidiosa Temecula1] >gi|182681934|ref|YP_001830094.1| seryl-tRNA synthetase [Xylella fastidiosa M23] >gi|32130164|sp|Q87BX8.1|SYS_XYLFT RecName: Full=Seryl-tRNA synthetase; AltName: Full=Seryl-tRNA(Ser/Sec) synthetase; AltName: Full=Serine--tRNA ligase; Short=SerRS >gi|238691047|sp|B2I631.1|SYS_XYLF2 RecName: Full=Seryl-tRNA synthetase; AltName: Full=Seryl-tRNA(Ser/Sec) synthetase; AltName: Full=Serine--tRNA ligase; Short=SerRS >gi|28057310|gb|AAO29167.1| seryl-tRNA synthetase [Xylella fastidiosa Temecula1] >gi|182632044|gb|ACB92820.1| seryl-tRNA synthetase [Xylella fastidiosa M23]
MLDPTLLRQQLAKLAECLLTVRGFTLDVAALEALESERKRIQVHTQELQSLRNSKSKAIG
QARSKGEDVSALMAEVAAFSDDLKASEIALEEIRTELEKVALDIPNLPQQDVPLGADERD
NVEQARWGVPRTFDFAIKDHVELGACHGWLDAESAAKLSGARFTVLRGPIARLHRALAQC
MLDLHVSQHGYEEVNVPIIVNADSLHGTGQLPKFEEDMFSTQLGEHRRYLISTSEISLTN
LVRNEIIEADRLPLRMVAHSLCFRSEAGSGGRDTRGMIRQHQFEKVELVSVCKPQDSEGE
HHRMTRCAETVLEMLGLPYRKILLCTGDMGFAATKTYDLEVWLPSQGMYREISSCSNCGD
FQARRMQARWRNSVTGKPELVHTLNGSGVAVGRAMIAVMENYQNADGSITVPEVLRPYMD
GLSRIG
>Escherichia coli E110019] >gi|192955936|gb|EDV86404.1| seryl-tRNA synthetase [Escherichia coli E110019]
MLDPNLLRNEPDAVAEKLARRGFKLDVDKLGALEERRKVLQVKTENLQAERNSRSKSIGQ
AKARGEDIEPLRLEVNKLGEELDAAKAELDALQTEIRDIALTIPNLPADEVPVGKDENDN
VEVSRWGTPREFDFEVRDHVTLGEMHSGLDFAAAVKLTGSRFVVMKGQIARMHRALSQFM
LDLHTEQHGYSENYVPYLVNQDTLYGTGQLPKFAGDLFHTRPLEEEADTSNYALIPTAEV
PLTNLVRGEIIDEDDLPIKMTAHTPCFRSEAGSYGRDTRGLIRMHQFDKVEMVQIVRPED
SMAALEEMTGHAEKVLQLLGLPYRKIILCTGDMGFGACKTYDLEVWIPAQNTYREISSCS
NVWDFQARRMQARCRSKSDKKTRLVHTLNGSGLAVGRTLVAVMENYQQADGRIEVPEVLR
PYMNGLEYIG
>Xanthomonas oryzae pv. oryzicola BLS256]
MLDPALLRQHPADLAERLRSTRSFSLDTAELESLESERKRIQVRTQELQSQRNSKSKAIG
QAKAKGEDVAALMAEVAGFGDELKASEDALDAIRAKLEIIALGLPNLPAEDVPLGKDESE
NVEQSRWGTPRQFDFAVKDHVELGAPHGWLDGETAAKLSGARFTVLRGPVARLHRALAQF
MLDLHVGEHGYEETNVPLLVNADSMLGTGQLPKFEDDLFQTEVGESRRYLIPTSEVPLTN
IVRDEIIDAERLPLRMTAHSMCFRAEAGSGGRDTRGMIRQHQFEKVELVTACAPEDSDAE
HQRMTRCAEVVLEQLGLPYRKVLLCTGDMGFSAIKTYDLEVWLPSQNTYREISSCSNCGD
FQARRMQARWRNPVSGKPELLHTLNGSGTAVGRAMIAVMENYQNADGSIDVPQVLRPYMG
GLERIG
>Burkholderia cenocepacia J2315] >gi|238693102|sp|B4EBR4.1|SYS_BURCJ RecName: Full=Seryl-tRNA synthetase; AltName: Full=Seryl-tRNA(Ser/Sec) synthetase; AltName: Full=Serine--tRNA ligase; Short=SerRS >gi|198037417|emb|CAR53352.1| seryl-tRNA synthetase [Burkholderia cenocepacia J2315]
MLDIQLLRKDLDGVAKRLADRGYTLDVAAFSALEAERRAIQTHTEELQARRNSLSKQIGA
MKGKGEDTSAVMAEVSGIGDDMKASEAKLGEIQARLSDLMLGMPNVAHESVPVGKDEADN
VEVRRWGTPRQFDFEVKDHVDVGTPLGLDFETGAKLAGARFTMLRGPIARLHRALAQFMI
DTHTQQHGYTETYTPYIVNPEILYGTGQLPKFADDMFRVEKGGAENTVTQYLISTSEISL
TNTVRESIVDGAALPIKLTAHSPCFRSEAGSYGRDTRGMIRQHQFDKVEMVQVVAPETSY
AALDEMVGHAEAILQKLGLPYRVITLCTGDMGFSAAKTFDLEVWLPAQNTYREISSCSNT
EAFQARRMQARFRNAQGKPELVHTLNGSGLAVGRTLVAVLENYQNADGSVTVPEVLRPYM
GGMERIDAPAQTS
>Salmonella enterica subsp. enterica serovar Paratyphi C strain RKS4594] >gi|254783044|sp|C0PXT0.1|SYS_SALPC RecName: Full=Seryl-tRNA synthetase; AltName: Full=Seryl-tRNA(Ser/Sec) synthetase; AltName: Full=Serine--tRNA ligase; Short=SerRS >gi|224467300|gb|ACN45130.1| seryl-tRNA synthetase [Salmonella enterica subsp. enterica serovar Paratyphi C strain RKS4594]
MLDSNLLRNEPDAVAEKLARRGFKLDVDKLRALEERRKVLQVNTENLQAERNSRSKSIGQ
AKARGEDIEPLRLEVNKLGEELDAAKAELDTLLAEIRDIALTIPNLPADEVPVGKDENDN
VEVSRWGTPREFDFEIRDHVTLGEMHSGLDFAAAVKLTGSRFVVMKGQIARMHRALSQFM
LDLHTEQHGYSENYVPYLVNHDTLYGTGQLPKFAGDLFHTRPLEEEADSSNYALIPTAEV
PLTNLVRDEIIDEDQLPIKMTAHTPCFRSEAGSYGRDTRGLIRMHQFDKVEMVQIVRPED
SMAALEEMTGHAEKVLQLLGLPYRKIILCTGDMGFGACKTYDLEVWVPAQNTYREISSCS
NVWDFQARRMQARCRSKSDKKTRLVHTLNGSGLAVGRTLVAVMENYQQADGRIEVPEVLR
PYMNGLEYIG
>Vibrio shilonii AK1] >gi|148835129|gb|EDL52105.1| seryl-tRNA synthetase [Vibrio shilonii AK1]
MLDSKLLRTELDETAEKLARRGFKLDVETIRKLEEQRKSIQVEVENLQSTRNSISKQIGQ
KMAAGDKEGAEEIKKQIGTLGSDLEAKKEELTAVMAQLEDITLSVPNLPADDVPQGKDEN
DNVEISRWGEPKSYDFEVKDHVDLGEMGDGLDFASATKITGARFIVMKGQFARLHRAIAQ
FMLDLHTEEHGYTEMYVPYLVNADSLFGTGQLPKFGKDLFHTEPLTEKASDEEPRKLSLI
PTAEVPVTNLVRDTISEEADLPLKMTAHTPCFRSEAGSYGRDTRGLIRMHQFDKVELVQI
TKPEDSMNALEELTGHAEKVLQLLELPYRKVVLCTGDMGFGARKTYDLEVWVPAQETYRE
ISSCSNMWDFQARRMQARFRRKGEKKPELVHTLNGSGLAVGRTMVAILENNQEADGRIAI
PAVLQKYMSGATHIG
>Xanthomonas campestris pv. vasculorum NCPPB702] >gi|289667711|ref|ZP_06488786.1| seryl-tRNA synthetase [Xanthomonas campestris pv. musacearum NCPPB4381]
MLDPALLRQHPADLAERLRSTRSFSLDTAELESLESERKRLQVRTQELQSQRNSKSKAIG
HAKAKGEDVAALMAEVAGFGDELKASEDALDAIRAKLEIIALGLPNLPADDVPLGKDESE
NVEQSRWGTPRQFDFEVKDHVELGAPHGWLDGETAAKLSGARFTVLRGPVARLHRALAQF
MLDLHVGEHGYEETNVPLLVNADSMRGTGQLPKFEDDLFQTEVGESRRYLIPTSEVPLTN
IVRDEIVDAERLPLRMTAHSMCFRAEAGSGGRDTRGMIRQHQFEKVELVTACAPEDSDAE
HQRMTRCAELVLEQLGLPYRKVLLCTGDMGFSAIKTYDLEVWLPSQNTYREISSCSNCGD
FQARRMQARWRNPVSGKPELLHTLNGSGTAVGRAMIAVMENYQNADGSIDVPQVLRPYMG
GIERIG
>Acinetobacter johnsonii SH046] >gi|262315442|gb|EEY96481.1| seryl-tRNA synthetase [Acinetobacter johnsonii SH046]
MAMIDPKLLRNNIEAVNLALAKRGVQLNVEEWASLEVRRKEIQSKTESLQAERNSGAKQV
GQIKKAGGDASEIMTRMSAIGDEIKAAEVALSELQAELEAKSLSIPNLPDESVPEGKDES
DNVEILTWGTPRTFDFEIKDHTDLGEWMGGLEFETATKLTGSRFSVLKGPLARLQRAITQ
FMLNTHTLENGYTEAYVPYLVNADSLRGTGQLPKFEEDLFKLQGEKEYYLIPTAEVPVTN
FVRDEIIDADRLPLKYAAHTPCFRSEAGSYGRDTRGLIRQHQFDKVEMVQIVKPEDSMQA
LEELTGHAEGILKALGLPYRKIILCGGDMGFGATKTYDLEVWVPSQNTYREISSCSNMGD
FQARRMKARYRADQKKTEFVHTLNGSGLAVGRTLLAVMENYQRADGSIEIPTVLRPYMGG
AEYID
>Desulfovibrio vulgaris str. 'Miyazaki F'] >gi|226701585|sp|B8DQP8.1|SYS_DESVM RecName: Full=Seryl-tRNA synthetase; AltName: Full=Seryl-tRNA(Ser/Sec) synthetase; AltName: Full=Serine--tRNA ligase; Short=SerRS >gi|218758268|gb|ACL09167.1| seryl-tRNA synthetase [Desulfovibrio vulgaris str. 'Miyazaki F']
MLDLKLLQRSPEVVAKALADRGSSLDMAEFTALDERRRALLAEVEALKGERNKASGEVAR
MKRAGEDAAPLLERLSGLSDRIKDLDRETEEVKAAVNDWLLAVPNIPDASVPFGRSEADN
PEVLRWGEPRAFSFAPKEHWEIGTALGGLDFERAGKLAGSRFAVYRTWAARMERALANFF
LDTHVTEHGYVEIIPPFMVNRKTMTGTGQLPKFEEDLFKLEGWDYFLIPTAEVPLTNLHA
DDVLEEAQLPMGYAAMTPCFRSEAGSYGKDTRGLIRQHQFTKVEMVRFAHPERSFDELEK
MRGHAEVLLQRLGLPYRVITLCTGDMGFSSAKTYDIEVWLPGQNAYREISSCSNCGDFQA
RRAGIRFRPAGGGKPEFAHTLNGSGLAVGRALVAVIENYQQEDGSVVIPEVLRPYMGGME
RVTAE
>Enterobacter cancerogenus ATCC 35316] >gi|288319086|gb|EFC58024.1| hypothetical protein ENTCAN_05465 [Enterobacter cancerogenus ATCC 35316]
MLDPNLLRNEPDAVAEKLARRGFKLDVDKLRALEERRKVLQVQTENLQAERNSRSKSIGQ
AKARGEDIEPLRLEVNKLGEELDQAKAELDVLLAEIRDIALAIPNIPDDSVPVGKDENDN
VEVKRWGTPREFDFEVRDHVTLGEMHAGLDFAAAVKLTGSRFVVMKGQIAHLHRALAQFM
LDLHTEQHGYSETYVPYLVNHDTLYGTGQLPKFAGDLFHTRPLDEEADSSNYALIPTAEV
PLTNLVRDEIIDEDDLPIKLTAHSPCFRSEAGSYGRDTRGLIRMHQFDKVEMVQIVRPED
SMDALEEMTGHAEKVLELLGLPYRRMALCTGDMGFGACKTFDLEVWVPAQNTYREISSCS
NVWDFQARRMQARCRNKSDKKTRLVHTLNGSGLAVGRTLVAVLENYQQADGRIEIPEVLR
PYMKGQQFIG
>Yersinia rohdei ATCC 43380] >gi|238712437|gb|EEQ04650.1| Seryl-tRNA synthetase [Yersinia rohdei ATCC 43380]
MLDPNMLRNELDAVAEKLARRGFKLDVDTLRAQEARRKVLQAETENLQAERNSRSKLIGA
AKARGEDIEPLRLEVNALGDKLDVAKAELDQLQNEIRDLALSIPNLPDDSVPEGKDENDN
VEISRWGEPRQYDFEIKDHVSLGEMAGGLDFAAAVKLTGARFVVMKGQIARMHRALAQFM
LDLHTEKHGYLETYVPYLVNHATLYGTAQLPKFGGDLFHTKPLEEESDSSNYALIPTAEV
PVTNLVRDEILEEDSLPLKMTAHTPCFRAEAGTYGRDTRGLIRMHQFDKVEMVQITRPED
SMAALEELTGHAEKVLQLLGLPYRKVLLCTGDMGFGSSKTYDLEVWLPAQDTYREISSCS
NMWDFQARRMQARCRSKVDRKTRLVHTLNGSGLAVGRTLVAVMENYQQADGRIQVPEVLR
PYMGGLEFIG
>Vibrio sp. AND4] >gi|159174113|gb|EDP58921.1| seryl-tRNA synthetase [Vibrio sp. AND4]
MLDSKLLRTELDETAAKLARRGFKLDVDTIRKLEEQRKSIQVEVENLQSTRNSISKQIGQ
KMAAGDKEGAEEIKKQIGTLGSDLDAKKVELEQVMAQLDEFTLSVPNIPADDVPDGKDEN
DNVEISRWGEPKTYDFELKDHVDLGEMGGGLDFASAVKITGARFIVMKGQFARLHRAIAQ
FMLDLHTEEHGYTEMYVPYLVNSDSLFGTGQLPKFGKDLFHTEPLAEKVNDEEPRKLSLI
PTAEVPVTNLVRDTISDEADLPLKMTAHTPCFRSEAGSYGRDTRGLIRMHQFDKVELVQI
TKPEDSMNALEELTGHAEKVLQLLELPYRKVVLCTGDMGFGARKTYDLEVWVPAQETYRE
ISSCSNMWDFQARRMQARFRRKGEKKPELVHTLNGSGLAVGRTMVAILENNQEADGRIAI
PTVLQKYMAGATHIG
>Ralstonia pickettii 12J] >gi|238691803|sp|B2U9Y5.1|SYS_RALPJ RecName: Full=Seryl-tRNA synthetase; AltName: Full=Seryl-tRNA(Ser/Sec) synthetase; AltName: Full=Serine--tRNA ligase; Short=SerRS >gi|187726514|gb|ACD27679.1| seryl-tRNA synthetase [Ralstonia pickettii 12J]
MLDIQLLRKDIDAVAARLKDRGYVLDVAGFAALEAERKAIQTRTEELQARRNSLSKQIGV
LKGKGEDASGVMAEVSGIGDELKASAAQLDVVQAKLQDLMLSIPNLPHESVPAGRDETQN
VEVRREGTPRTFDFPVKDHVDLGAALGLDFDAGAKLSGARFTVLKGQVARLHRALAQFML
DTHTLEHGYTEAYVPYIVNAASMRGTGQLPKFEEDLFRVPRKMGHSAEEGDGERVENFYL
IPTAEVPLTNLVRDEIVAADTLPMMFAAHSPCFRSEAGSYGKDTRGMIRQHQFDKVEMVQ
IVQPETSAAALEAMTNCAENILRKLELPFRTVVLCTGDMGFGSTKTYDIEVWIPAQNTYR
EISSCSNMGDFQARRMQARFRNAQGKPELVHTLNGSGLAVGRTLVALLENYQNADGSVTV
PTALRPYLGGQEVLKPAV
>Francisella philomiragia subsp. philomiragia ATCC 25015] >gi|254877358|ref|ZP_05250068.1| seryl-tRNA synthetase [Francisella philomiragia subsp. philomiragia ATCC 25015] >gi|254843379|gb|EET21793.1| seryl-tRNA synthetase [Francisella philomiragia subsp. philomiragia ATCC 25015]
MLDAKYIKDNLEEVAEKLATRGYQFDIAEFKAQEAKRKDLQERTQELQSQRNTISKEIGK
RKSKGEDASDIFAKVNDINDELKVIEKKLKDLQDCINNTLLSMPNLPADDVPVGKDESEN
VEIKKWGTPREFHPEAQAKDHADIGEILNMIDFKAAAKITGSRFVVLKSKIAKLHRALTQ
FMLDMHTEKHGYEELYVPYMVNNDSLYGTGQLPKFSEDLFKLEGDFEYSLIPTAEVPITN
LVRDEILDTESLPRYYTAHTPCFRSEAGSYGRDTKGLIRQHQFEKVELVHITIADKGEES
LELLTSHAEKVLQKLNLPYRVVKLCTGDMGFSAKKTYDLEVWIPSQNTYREISSCSWCGD
FQARRMKARHKNPSMKKPELVHTLNGSGLAVGRTLLAIIENYQQEDGSIMIPEALINYMG
GISVIK
>Chromobacterium violaceum ATCC 12472] >gi|46577183|sp|Q7NY99.1|SYS_CHRVO RecName: Full=Seryl-tRNA synthetase; AltName: Full=Seryl-tRNA(Ser/Sec) synthetase; AltName: Full=Serine--tRNA ligase; Short=SerRS >gi|34102685|gb|AAQ59050.1| seryl-tRNA synthetase [Chromobacterium violaceum ATCC 12472]
MLDINLLRNDIEAVAARLAGRGYTLDTAAFNQLESERKSLQSRMQELQAKRNATSKQIGI
AKGKGEDVSAILAEVATLGDELKAAEQAFDGVQGQLDAWLMSIPNLPHESVPVGKDENDN
VEVRRVGVPRQFDFEVKDHVDVGAPLGLDFDTGAKLSGARFTVLKGDIARLHRAIAQFML
NTHTGSHGYQEHYTPYIVNDTALLGTGQLPKFADDMFKVTRGGDESAVPQYLISTSEVTL
TNTVADTILQESELPKKMTAHSPCFRSEAGSYGRDTRGMIRQHQFDKVEMVRVEKPEHSY
AALEEMVGHAENILKALELPYRVITLCTGDMGFGSAKTYDLEVWLPAQNTYREISSCSNC
EAFQARRMKARYKDENGKNQLVHTLNGSGLAVGRTLVAILENYQNADGSVTVPTVLRPFM
GKDRIGG
>Staphylococcus epidermidis W23144] >gi|242233197|gb|EES35509.1| seryl-tRNA synthetase [Staphylococcus epidermidis W23144]
MGKDEGYMLDIRLFRNEPEKVKSKIELRGDDPKVVDQVLELDEQRRELISKTEEMKAKRN
KVSEEIAQKKRNKEDADDVIAEMRHLGDEIKDIDNQLNEVDNKIRDILIRIPNLINEDVP
QGASDEENVEVKKWGTPRDFEFEPKAHWDLVEELKMADFERAAKVSGARFVYLTKDGALL
ERALMNYMLTKHTTQHGYTEMMTPQLVNADTMFGTGQLPKFEEDLFKVEKEGLYTIPTAE
VPLTNFYRDEIIQPGVLPELFTAQTACFRSEAGSAGRDTRGLIRLHQFDKVEMVRIVQPE
DSWNALEEMTQNAEAILEELGLPYRRVILCTGDIGFSASKTYDLEVWLPSYNDYKEISSC
SNCTDFQARRANIRFKRDAASKPELVHTLNGSGLAVGRTFAAIVENYQNEDGTLTIPEAL
VPFMGGKTKIEKPIK
