# Supplementary material for: Phylogenomic Analysis of Marine Roseobacters
Source: PLoS One. 2010 Jul 15;5(7):e11604. doi: 10.1371/journal.pone.0011604 (PMC2904699; doi:10.1371/journal.pone.0011604)
Supplement: File S2 — Tree topologies with the extended data. The multi-documents have been combined into a single ZIP-formatted file. The trees should be considered unrooted. The tree topologies were calculated in PhyML as described in Methods. Numbers refer to bootstrap values. The tree topology (separate pdf) shows that Roseobacter bacteria form a monophyletic group and was deposited in a document named “high bootstrap”. The other organisms embedded within the Roseobacter clade, or Roseobacter bacteria embedded within other phyla are shown in red (deposited in a document named “inter-phylum”). Individual file name corresponds to gene family code listed in Table S1. The non Roseobacter organism taxonomic name is detailed in the amino acid fasta of the sequences (a document named “sequences”). (4.62 MB ZIP) [file pone.0011604.s008.zip › sequences/ort518.fasta]

>DSH Dshi|:c1932907-1933446 Redoxin domain protein; PFAM: alkyl hydroperoxide reductase/ Thiol specific antioxidant/ Mal allergen; Redoxin domain protein KEGG: rsh:Rsph17029_0451 periplasmic protein thiol--disulphide oxidoreductase DsbE
MRRREALLTGGAVLASAGAGYIASTVFLRDDAPPPPEPGARAGRPAPPLTLGPLRDQPFL
TYADLTVPGPKLVNWWASWCAPCRAEHPSLMALAAEGVPIHGITHRDTEADSLGFLAELG
SPFAKLGADTTLATYRDWNLTGLPETYVLNGEGRVVLRHAGPVLSNIVRDYIRPALAAV
>SUL EE36|:1996172-1996711 periplasmic protein thiol:disulfide oxidoreductases, DsbE subfamily; COG0526 Thiol-disulfide isomerase and thioredoxins
MAKISPLMIAPPLVFAGFVALAAFGMFRPDPEGLPSTLVGQMAPALPEKPLEGFPAAAPD
VLTNGEVTLVNFWASWCPPCRAEHPQLLDMQAQGLSIIGVNFKDTIGPATSYLTNDGNPF
EGVAFDPQGRTAINWGVTAPPETFIIAGDGTVLFRYAGPLVGSDYEQRFLPALQDALKN
>JAN Jann|:2664196-2664795 periplasmic protein thiol; 
MKVNWLMILPLALTAGFFGLAGWQLALNQDAQTSGVDTQSLPSAQQGAAAPPLDLETLAG
TPLLTRDDLEGEDLVILNFFASWCPPCRAEHPTLTALAEAGVPLYGVNYRDRDVQALSFL
EELGNPYDLIGTDPEARNGRDWGVVAMPETFFINSDGVVVLHFRGPIVRRSLENQVRPAL
TEAGYSLPDLAPLGAAETN
>OAN OA307|:1567780-1568301 periplasmic protein thiol:disulfide oxidoreductases, DsbE subfamily; [OC] COG0526 Thiol-disulfide isomerase and thioredoxins
MMVPVVLFAALAGLFAAGMYSSQGPELPSAFIGRPAPAIDVSDIVGLAPLTDAMLRDGEV
KIVNFWASWCAPCRVEHPSLTALADEGVPIYGINYKDLDRNALSFLGELGDPYLAVGSDP
RGFHAIDWGVYGVPETFLIDGDGTILLRMAAPVTQRELANRLRPALDAARAAN
>OBA |:c878827-879345 Probable thiol-disulfide interchange protein; COG0526 Thiol-disulfide isomerase and thioredoxins
MTVPPVIFAGLAAAFYVGLQREDPDQLPSALEGRQAPAVEMTALGDLPGFDDGSLRDGEV
KLVNFWASWCAPCRVEHPSLTQLAEEGITVLGVNYKDDPEKALGFLRELGNPYAGVGADA
QGRMALNWGLYGVPETYVIDGRGNIVLRFAGPVTQRVIESRIRPALEKARAE
>OIN |:c3155399-3155920 thiol:disulfide interchange protein cycY, putative; COG0526 Thiol-disulfide isomerase and thioredoxins
MMIAPPLIFAAFVALAAVGMYRDDPEGLPSTLVGQQAPAMPEATLPGYPQATDDMLRRGE
VSLVNFWASWCPPCRAEHPKLLEMQAEGMNIIGVNFKDTEKNATTYLEDEASPFAGVGFD
PQGRVAIDWGVTAPPETFIVGGDGTVLFRFAGPLVGSDYEQRFLPALRKALSR
>RHB RB2654|:294611-295132 periplasmic protein thiol:disulfide oxidoreductases, DsbE subfamily; COG0526 Thiol-disulfide isomerase and thioredoxins
MKPLMILPPVVFAGLALMFYFGMNRGDDQLASTREGGPVPALTVAEFPGEPGFTVEELAD
GEVKLVNFWASWCAPCRAEHEYLMAFAEEGIPIYGINYKDEPANGRKFLDDLGNPFTAVV
SDESGRTGIDWGLYGVPETFVVDGDGVIVKRFAGPITGAIPDTVIRPAIDAAR
>RCC RCCS2|:c403394-403909 thiol:disulfide interchange protein cycY, putative; COG0526 Thiol-disulfide isomerase and thioredoxins
MIMPPVIFAAFAGLALAGMLRDNPDELRSTFIGNQAPPVPQEAVQGTVQLTDADLRSGDI
TLVNFWASWCPPCRAEHPNLLDLEAQGYRIAGINFRDQQSMASEYLENYDDPFFATAFDL
RGRTAIDWGVTAPPETFIVDGDGTVLYRFVGPLVGSDYEQRFLPELAKAVE
>RDE RD1|:2438519-2439058 thiol:disulfide interchange protein cycY, putative; 
MPKISPLMIAPPLIFAGFIALAGVGMFRNDPNELRSTLVGKPAPPITEVGLEGFEPVTAE
AMATGEVTLVNFWASWCPPCHAEHPKLLEMAAEGMPIIGVNFKDKAGPAGGYLTDDGNPF
RAVAFDPQGRTAIDWGVTAPPETFILDAEGTVLFRFAGPLVGSDYEQRFLPELEKALGQ
>PGA RGBS107|:c704495-705013 periplasmic protein thiol:disulfide oxidoreductase, DsbE subfamily; 
MALPVLVFGGLVALFLAGMFRNDPESLPSAREGQTAPPVVLTSFADDPGFDDATLRDGTV
KLVNFWASWCGPCRVEHPSLDALSEEGLAIYGVNYKDQEDNAVGFLEELGNPYRAIGRDE
AGRMALDWGVYGVPETYVIDGKGTIILRFAGPITQRVIDTTIGPALEKAAGK
>RLO RLO149|:c640244-640810 thiol:disulfide interchange protein cycY, putative; COG0526 Thiol-disulfide isomerase and thioredoxins
MKSNAKETEMPKISPLMIAPPLIFAGFIALAGVGMFRNDPNELRSTLIGKPAPPITEVGL
QGFEPVTPEAMATGEVTLVNFWASWCPPCHAEHPKLLEMAAEGMPIIGVNFKDNAGPAGS
YLTEDGNPFRAVAFDPPGRTAIDWGVTAPPETFILDAEGTVLFRFAGPLIGSDYEQRFLP
QLEKALAQ
>ROS ROS217|:c4340448-4340981 Probable thiol-disulfide interchange protein; COG0526 Thiol-disulfide isomerase and thioredoxins
MAKISPLMVLPLVIFAGFAGLAFVGLQRDNPNELPSALAGKAAPAVLVTPLGDGKTFDDN
DLRDGTVKLVNYWASWCAPCRVEHPNLEKLAKDGVAIYGVNYKDKPDNALNFLKELGNPY
AALGADETGRMALDWGVYGVPETYVIDGKGNIVLRFAGPITERVMQNTILPAIEAAR
>RGR RR11|:628399-628935 periplasmic protein thiol:disulfide oxidoreductase, DsbE subfamily; [OC] COG0526 Thiol-disulfide isomerase and thioredoxins
MALPILVFGSFVALAYTGMFRDDPESLPSAREGQSAPPVVMTPFADDPGFDDATLRDGDV
KLVNFWASWCGPCRVEHPSLDALSKEGLAIYGVNYKDQEDNAVGFLEELGNPYRAVGRDE
QGRMALDWGVYGVPETYVIDGEGTIILRFAGPITQRVIDSTIRPALDRAAGTAGDAGS
>LVE SKA53|:c1160887-1161426 periplasmic protein thiol:disulfide oxidoreductases, DsbE subfamily; COG0526 Thiol-disulfide isomerase and thioredoxins
MARLSPLMIVPPVVFAAFAGLFLAGLLRDNPEELPSTFVGRQAPPVPAEAVAGTVQLTDA
DLRSGEVTIVNFWASWCPPCRAEHPNLLALQDQGYRVAGINFRDQQPQASGYLVDYDDPF
FATGFDLRGRSAIDWGVTAPPETFIVDGDGMVLFRFIGPLVGSDYEQRFLPELAKATGG
>SPO DSS3|:c2450992-2451531 periplasmic protein thiol:disulfide oxidoreductases, DsbE subfamily; identified by match to protein family HMM TIGR00385
MARISPLMVAPPLIFGAFVLLAAVGMFRDDPDALPSAREGQAAPPLVLTAFPGAPGFDDA
TLRDGKVKLVNYWASWCAPCRAEHPSLEKLAGEGIPVYGINYKDKVENAQAFLDELGNPY
AALGRDEQGRTALDWGLYGVPETYVIAGDGTIMLRFAGPITARVIDSTIRPALEKAAAK
>SSE SSE37|:5208755-5209297 periplasmic protein thiol:disulfide oxidoreductase, DsbE subfamily; COG0526 Thiol-disulfide isomerase and thioredoxins
MSKVSPLMILPPVIFAAFGVMAYLGLKNSDETHRLESVFEGKPVPAMTDVALEGHPGITP
EMLARGEVVLVNFWASWCPPCRAEHPQLLALQADGLPILGVNFKDQAKNAVSYLEDEGSP
FEAVAFDPNGRTAIDWGVTAPPETFIVDGDGTVLFKFVGPLVGSDYEQRFVPELEKALAD
>SIL TM1040|:1073620-1074156 periplasmic protein thiol; 
MAKISLMMAIPVVVFSGFVGLALVGMGRDDPESLPSAREGKAAPSVALSDFPGKESFDDA
TLRDGTVKLVNYWASWCGPCRAEHPSLTALSEEGVPIYGVNYKDQLANAQSFLEELGDPY
AGVGRDEQGRMALDWGLYGVPETYVIDGDGTVVLRFAGPITSRVLEETIRPAMERAAQ
>Caulobacter crescentus CB15] >gi|221236724|ref|YP_002519161.1| thiol:disulfide interchange protein tlpA [Caulobacter crescentus NA1000] >gi|13425434|gb|AAK25636.1| thiol:disulfide interchange protein CycY [Caulobacter crescentus CB15] >gi|220965897|gb|ACL97253.1| thiol:disulfide interchange protein tlpA [Caulobacter crescentus NA1000]
MKRWLAFSPLIVLVALAVLFAGYALQRDPRVQPQALVGKPMPALMLPDLDTGRPAPLRQT
GEGPILVNFFASWCAPCEVEHPQLMALKAQGVTVVGIAYKDAPANTQAFLTRLGDPFAAK
RVDRDGRAGLEFGVTGVPETYLVGSDGVIIAKHTGPLTPDAAEDLLKQAK
