# Supplementary material for: Phylogenomic Analysis of Marine Roseobacters
Source: PLoS One. 2010 Jul 15;5(7):e11604. doi: 10.1371/journal.pone.0011604 (PMC2904699; doi:10.1371/journal.pone.0011604)
Supplement: File S2 — Tree topologies with the extended data. The multi-documents have been combined into a single ZIP-formatted file. The trees should be considered unrooted. The tree topologies were calculated in PhyML as described in Methods. Numbers refer to bootstrap values. The tree topology (separate pdf) shows that Roseobacter bacteria form a monophyletic group and was deposited in a document named “high bootstrap”. The other organisms embedded within the Roseobacter clade, or Roseobacter bacteria embedded within other phyla are shown in red (deposited in a document named “inter-phylum”). Individual file name corresponds to gene family code listed in Table S1. The non Roseobacter organism taxonomic name is detailed in the amino acid fasta of the sequences (a document named “sequences”). (4.62 MB ZIP) [file pone.0011604.s008.zip › sequences/ort533.fasta]

>DSH Dshi|:1871379-1872398 anthranilate phosphoribosyltransferase; KEGG: sit:TM1040_1140 anthranilate phosphoribosyltransferase TIGRFAM: anthranilate phosphoribosyltransferase PFAM: glycosyl transferase family 3
MSDALKPLIGAAADRPLTRAEAEAAFEILFEGEATPSQMGGLLMALRTRGETVAEYAAAA
AVMRAKCNAVRAPEGAMDIVGTGGDGKGTLNISTATAFVVAGAGVPVAKHGNRNLSSKSG
AADALAQMGIEVMVGPAVVERALSEIGIAFMMAPMHHPAIRHVMPTRAELGTRTMFNILG
PLTNPAGVKRQLTGAFSRDLIRPMAETLAALGSDVAWLVHGSDGTDELTITGVSWVAGLS
DGAVTEFEVHPEEAGLPVHPFEAILGGTPEENGAAFRALLAGEASAYRDAVLLNAAAALK
VAGRVTALPDGVMLAAEAIDSGAALAKVQGLAQITSEAT
>SUL EE36|:2698830-2699849 anthranilate phosphoribosyltransferase; COG0547 Anthranilate phosphoribosyltransferase
MSDALKPLIDAAANGPLTRDQAETAFQILFEGEATPSQIGGFLMALRTRGETVDEYAAAA
HVMRAKCNPVTAPEGAMDIVGTGGDGKGTLNISTATAFVVAGAGVVVAKHGNRNLSSKSG
AADALTQMGLKVMVGPKVVEAALRDAGIGFMMAPMHHPAIAHVMPTRSELGTRTIFNILG
PLTNPAGVKRQLTGAYRRDLIRPMAETLGALGSDKAWLVHGSDGTDELTITGTSWIAALN
PDGTISEFEITPEDAGLPVHPFEDIVGGTPEENARDFNALLDGTPSAYRDAVLLNSAAAL
VVADAAPDLKAGVEMARHSIDSGAARDKITQVARITQTA
>JAN Jann|:c1867440-1868477 anthranilate phosphoribosyltransferase; 
MTDAPLSEAMKPIIFSASEGPLSRAQAEEAFNLMFEGLASPAQMGGLIMAIRARGESVAE
YAAAAQVMRDRCVKVSAPDGAMDIVGTGGDGMGTLNISTATAFVVAGAGVPVAKHGNRNL
SSKSGAADVLTQMGINVMVGAAVVEQSLKEAGIGFMMAPMHHPAVKHVMPIRQELGCKTI
FNILGPLTNPAGAKRQLTGAFAIDLIYPMAETLKELGSEAAWLVHGSDGTDEISISGKTD
VVELKDGALRSRVVHPEDAGLPVHPFRDILGGTPDENAQAFRDLLDGAQGAYRDAVLLNA
AAALIVAGRVTELRDGVEIARESIDSGAAKRAVEAVARVTSTSTA
>OAN OA307|:c1608238-1609251 anthranilate phosphoribosyltransferase; [E] COG0547 Anthranilate phosphoribosyltransferase
MSDMMKPLIYAASEGPLSRAQAEMAFDALFEGTATPSQIGGLLMAMRARGESVAEYAAAA
SAVRARCVPVNAPEGAMDIVGTGGDGKGTLNISTATAFVVAGAGVPVAKHGNRNLSSLSG
AADALGEMGVNVMVGPDVVERCIAQAGIGFMMAPMHHPAIKHVMPTRQELGCKTIFNILG
PLTNPAGVKRQLTGAFAIDLIFPMAETLKELGTDAAWLVHGSDGTDEITICGTTSVAALS
QGMITAREVHPEDAGLPVHPFHAILGGSPADNAKAFRALLNGAPSAYRDAVLLNASAALL
VAGKVEGLKAGVEMAKESIDSGAAKTAIETLAKITQG
>OBA |:263657-264685 anthranilate phosphoribosyltransferase; COG0547 Anthranilate phosphoribosyltransferase
MSDALKPMIAAAAERPLTRAEAEAAFDILFEGQATPAQMGGLLMALRTRGETVDEYAAAA
HVMRAKCNPVVAPAGAMDIVGTGGDGKGTLNISTATAFVVAGAGVVVAKHGNRNLSSRSG
AADALGQMGVEVMVGTHVVEQALSEAGIGFMMAPMHHPAIRHVMPVRQELGTRTMFNILG
PLTNPAGVKRQLTGAFSRALIRPMAETLGALGAERAWLVHGSDGTDELTITGVSWIAALE
EDGSVRETELHPEEAGLPVHPFEAILGGTPRENGRAFRGLLAGEASAYRDAVLLNAAAAL
VVAGKVGDLREGVALAADSIDSGQALAKIEALARITSSATAE
>OIN |:2863225-2864241 anthranilate phosphoribosyltransferase; COG0547 Anthranilate phosphoribosyltransferase
MSAALKPLLDAAANGPLTSEQAVEAFEILFEGEATPSQIGGFLMALRTRGETVTEYAAAA
QVMRSKCNAVRAPEGAIDIVGTGGDGKGTLNISTAAAFVAAGAGAIVAKHGNRNLSSKSG
ASDALTQLGINVMVGPAVVERELAEAGIGFMMAPMHHPAVAHVMPTRSELGTRTIFNILG
PLTNPAGVKRQLTGAYTRDLIEPMALTLKQLGSEKAWLVHGSDGTDELTITGISWVAALE
DGVVNLRELHPEDAGLPVHPFEAIAGGEPAENTKHFKALLDGVPSGYRDAVLLNAAAALV
VADVAPDLKSGVEMARESIDSGAARDRIGKVARISQTK
>RHB RB2654|:c301012-302031 anthranilate phosphoribosyltransferase; COG0547 Anthranilate phosphoribosyltransferase
MSDAIKPLIGAAAERALTRDEAEAAFNIIMTGEATPGQIGGLLMAMRTRGETVDEYAAAA
AVMRAKMNKVRAPEGAIDIVGTGGDGKGTLNISTATAFVVAGAGVPVAKHGNRNLSSKSG
SADALGAMGVNVMVGPKVVEAALAETGIAFMMAPLHHPAMAHVGPIRAELGTRTMFNILG
PLTNPAGVTRQLTGAFSKAMIRPMAEVLQTLGSEKAWLVHGGDGTDELSIAGVSWLAALE
DGTITEREVHPEDAGLSVHPFEDILGGTPEENGKAFAALLSGAEGAYRDAVLLNAAAGLV
VADKAANLPEGVEIARESIDSGAAKAKIEALAAVTQKAA
>RCC RCCS2|:c3305737-3306753 anthranilate phosphoribosyltransferase; COG0547 Anthranilate phosphoribosyltransferase
MSDAMKPLIFAASEGPLSRAQAEQAFGYLFDGAATPAQMGGFLMALRARGESVAEYAAAA
AVMRAHCVPVKAPAGAMDIVGTGGDGKHTLNISTATAFVVAGAGVPVAKHGNRNLSSKSG
TADVQAALGINVMVGPEVVEKAIAEAGIGFMMAPMHHPAMKHVGPVRIELGSKTIFNILG
PLTNPAGVKRQLTGAFAPDLIFPMAETLQQLGTEKAWLVHGSDGTDEITVCGPTAVAVLE
NDKIISREIHPEDAGLPEHNFRDILGGTPDENATAMSALLDGAQGAYRDAVLLNAAAALV
VADKVDDLKGGAEMARASIDSGKAKQAVAALARITSAV
>RDE RD1|:3076784-3077791 anthranilate phosphoribosyltransferase; 
MKPLIGAAADRALSRAEAEDAFRILFEGEATPSQIGGFLMALRTRGETVAEYAAAASVMR
AKCNAVKAPAGAMDIVGTGGDGKGTLNISTATAFVVAGAGVVVAKHGNRNLSSKSGAADA
LSQMGLNVMVGPEVVERALAEAGIGFMMAPMHHPAIAHVMPTRAELGTRTIFNILGPLTN
PAGVKRQLTGAFSRDLIRPMAQTLGALGSEKAWLVHGSDGTDELTITGVSWVAALGPDGS
VTDMEIHPEDAGLPVHPFEAIVGGTPAQNAADFKALLAGEASAYRDAVLLNAAAALVVAD
AASTLQDGVEMAATSIDSGAAARKIEAVAQITQAT
>PGA RGBS107|:510043-511071 anthranilate phosphoribosyltransferase; COG0547 Anthranilate phosphoribosyltransferase
MSNAMKPLIDAAAERALSREEAEAAFTQLFEGNATPSQMGGLLMALRTRGETVDEYAAAA
AVMRAKCNPVVAPAGAMDIVGTGGDGKGTLNISTATAFVVAGAGTVVAKHGNRNLSSKSG
AADALGQMGINVMVGPKVAEQALREAGICFMMAPMHHPAIAHVMPTRQELGTRTIFNILG
PLTNPAGVKRQLTGAFSRDLIRPMAETLGQLGSEQAWLVHGSDGTDELTITGVSWVAALN
PGGSVTEMEIHPEDAGLSVHPFEAIVGGTPEENAKAFAALLSGEASAYRDAVLLNSAAAL
VVAGAASDLKTGAEMARASIDSGAAREKIEALARITTAAAAT
>RLO RLO149|:681176-682195 anthranilate phosphoribosyltransferase; COG0547 Anthranilate phosphoribosyltransferase
MSDALKPLIGAAADRALSRSEAEEAFKILFEGEATPSQIGGFLMALRTRGETVAEYAAAA
SVMRAKCHAVKAPDGAMDIVGTGGDGKGTLNISTATAFVVAGAGVVVAKHGNRNLSSKSG
AADALTQMGLNVMVGPDVVEKALAEAGIGFMMAPMHHPAIAHVMPTRAELGTRTIFNILG
PLTNPAGVKRQLTGAFSRDLIRPMAQTLGELGSDKAWLVHGSDGTDELTITGVSWVAALG
LDGTVTEMEVHPEDAGLPVHPFEAIVGGTPAENAADFKALLAGKASAYRDAVLLNAAAAL
VVADVANNLKDGVEMAATSIDSGAAAQKIKAVAKITQAA
>ROS ROS217|:4517189-4518211 anthranilate phosphoribosyltransferase; COG0547 Anthranilate phosphoribosyltransferase
MSDRLKPLIGAAADRSLTRQEAEIAFQILFEGEATPAQTGGFLMALRTRGETVDEYAAAA
AVMRAKCNAVRAPEGAMDIVGTGGDGKGTLNISTATAFVVAGAGVPVAKHGNRNLSSKSG
AADALTEMGIKVMVGVPVVERALREVGIAFMMAPMHHPAMAHVGPVRTELGTRTIFNILG
PLTNPAGVKRQLTGAFSRDLIRPMAETLGQLGSTRAWLVHGSDGTDEMTITGVSWVAALE
EDGSIRETELHPEDFGLPVHPFEAILGGTPAENATALRALLDGAPGAYRDAVLLNAAAAL
TVAGHASDLRDGVAQAVESIDSGAARAKLTALAKLTSETV
>RGRRR11|:c817124-818152 anthranilate phosphoribosyltransferase; [E] COG0547 Anthranilate phosphoribosyltransferase
MSNEMKPLIDAAADRALSRDEAEAAFTHLFEGNATPSQMGGLLMALRTRGETVDEYAAAA
AVMRAKCNPVVAPAGAMDIVGTGGDGKGTLNISTATAFVVAGAGTVVAKHGNRNLSSKSG
AADALGQMGINVMVGPKVAEQALREAGICFMMAPMHHPAIAHVMPTRQELGTRTIFNILG
PLTNPAGVKRQLTGAFSRDLIRPMAETLGKLGSEQAWLVHGSDGTDELTITGVSWVAALN
PDGSVTEMEIHPEDAGLPPHPFEAIIGGTPEENAKAFEALLAGEPSAYRDAVLLNSAAAL
VVAGAASDLKTGAEMARTSIDSGAARGKIEAVARITTAAANK
>LVE SKA53|:c590366-591379 anthranilate phosphoribosyltransferase; COG0547 Anthranilate phosphoribosyltransferase
MTEAMKPLIYAASEGPLSRAQAEEAFGYLFAGQATPAQIGGLLMALRARGEAVSEYAAAA
AVMRAHCVPVTAPDGAMDIVGTGGDGKHTLNISTATAFVVAGAGVPVAKHGNRNLSSKSG
TADVQSALGINVNVTPDVVERAIAQAGIGFMMAPLHHPAMRHVGPVRLELGCKTIFNILG
PLTNPAGVKRQLTGAFAIDLIFPMAETLQQLGTEKAWLVHGSDGTDEITICGPTSVAVLD
GGKITSRQIHPEDAGLPEHAFRDIIGGSPQDNAQALRALLDGAPGAYRDAVLFNAAAALV
VADKAANLPDGVQIARDSIDSGKAKAALDALVRVTNA
>SPO DSS3|:2285815-2286834 anthranilate phosphoribosyltransferase; identified by similarity to SP:P22096; match to protein family HMM PF00591; match to protein family HMM PF02885; match to protein family HMM TIGR01245
MSDALKPLIGAAADRPLTRAEAEQAFTILFDGEATPSQIGGLLMALRTRGETVDEYAAAA
AVMRAKCNAVRAPEGAMDIVGTGGDGKNTLNISTATAFVVAGAGVVVAKHGNRNLSSKSG
TADLQGQMGINVMVGPQVVEKALNEAGIGFMMAPMHHPATAHVMPTRAELGTRTIFNILG
PLTNPAGVKRQLTGAFTRALIRPMAETLGLLGSERAWLVHGSDGTDELTITGVSWVAALE
DGTVKEVELHPEDAGLPVHPFEAIIGGTPEENATAFRALLDGAPSAYRDAVLLNAAAALV
VADRAADLREGVALAAQSIDSGQARAKVEALSRITQDAR
>SSE SSE37|:1410638-1411657 anthranilate phosphoribosyltransferase; COG0547 Anthranilate phosphoribosyltransferase
MSDDLRPLIGASADRALTRDEAERAFTTLFNGEATPAQIGGLLMAMRTRGETVDEYAAAA
AVMRAKCNKVHAPEGAMDIVGTGGDGKGTLNISTATAFVVSGAGVTVAKHGNRNLSSKSG
AADALSQLGINVMLPAERVEKALRDVGICFMMAPMHHPAMAHVGPVRAELGTRTIFNILG
PLTNPAGVKRQLTGAFTRDLIRPMAEVLGKLGSERAWLVHGSDGTDELSIAGVSWVASLE
EDGSIREVELHPEDAGLPEHPFEAIIGGTPEENAKAMTALLAGAPSAYRDAVLLNAAAAL
TIAGRASDLQEGVALAAESIDSGAAKEKIEALAKATRAE
>SIL TM1040|:c1226005-1227027 anthranilate phosphoribosyltransferase; 
MSDALKPLIGLAADRALTRTEAETAFAALFNGEATPSQMGGLLMALRTRGETVDEYAAAA
AVMRAKCNKVSAPADAMDIVGTGGDGKGTLNISTATAFVVAGAGVPVAKHGNRNLSSKSG
AADALTEMGIQVMVGPKVVEKSLKEAGICFMMAPMHHPAIAHVMPTRQELGTRTIFNILG
PLTNPADVKRQLTGAFSRDLIRPMAETLKQLGSEVAWLVHGSDGTDELTITGVSWVAGLS
EDGNISEFEVHPEEAGLPEHPFEAIVGGTPAENAAAFRALLEGTPSAYRDAVLLNSAAAL
KVAGVVSSLKEGAERAAESIDSGAALGKVTAVARITSEAS
>Xanthobacter autotrophicus Py2] >gi|238686746|sp|A7INK3.1|TRPD_XANP2 RecName: Full=Anthranilate phosphoribosyltransferase >gi|154162381|gb|ABS69597.1| anthranilate phosphoribosyltransferase [Xanthobacter autotrophicus Py2]
MNEFKPLLGKVATGASLTRDEAAYVFDKMMSGEATPSQMGALLMGLRVRGETVEEIAGAV
SVMRSKMLSVEAPSEAVDVVGTGGDASGSYNISTCASFIVAGAGVPVAKHGNRALSSKSG
AADVLAALGVRIDLDPAGISRCIAEAGIGFMFAPSHHPAMKHVGPTRVEMGTRTIFNLLG
PLSNPAGVTRQMVGVFAKSWIVPLAEVLRTLGSQKAFVVHGSDGLDEITISGGTDIAVLD
EGRIHTFTIMPEDVGLKRHPAEDLKGGDAVHNAKALRTVLDGAEGAYRDVSLFNAAAALV
VAGRAKDLKEGVEMARVSLDTGSARARLEHLVAVSEKLAPEAAQ
>Caulobacter crescentus CB15] >gi|221234912|ref|YP_002517348.1| anthranilate phosphoribosyltransferase [Caulobacter crescentus NA1000] >gi|24212585|sp|Q9A728.1|TRPD_CAUCR RecName: Full=Anthranilate phosphoribosyltransferase >gi|254789554|sp|B8GWP8.1|TRPD_CAUCN RecName: Full=Anthranilate phosphoribosyltransferase >gi|13423347|gb|AAK23873.1| anthranilate phosphoribosyltransferase [Caulobacter crescentus CB15] >gi|220964084|gb|ACL95440.1| anthranilate phosphoribosyltransferase [Caulobacter crescentus NA1000]
MSDAFKPLLAKLADGQTLDDSDAELFFAACLRGEPTPAQVAAAVTAIRLRGETVGEIAAC
ARAMRRAAIPLEHPYDVIDVCGTGGDGLHTLNISTAVGFVAAGGGLKVAKHGNRAITSKS
GTADVLTALGVNIDATREQQRKALDEAGICFLFAQAHHGAMKHVSPIRQQLGFRTIFNLL
GPLTNPAGAKRQVVGVSAPRFVEPIAKALGALGAERAWSVHGSGMDELTTTGETEVAEWR
DGVVRLFKITPEAVGLPRAALADLTGGDPAFNAAALTRLFDGETGPYRDIVLLNAAAAFL
VADKVETLVEGVALAAEAIDSGRAKAALAGLVAATNTEVPA
>Geobacter sp. M21] >gi|259548160|sp|C6DYM5.1|TRPD_GEOSM RecName: Full=Anthranilate phosphoribosyltransferase >gi|251775728|gb|ACT18309.1| anthranilate phosphoribosyltransferase [Geobacter sp. M21]
MIRKAIARVVERQDLSEAEMIEVMDQVMSGGATPAQIASFITALRMKGETVDEITGAARV
MRDRALPIRVGKSVLGIDRDDINLDRETILDTCGTGGSGTNSFNISTTVAFIVSACGVKV
AKHGNRAVSSSCGSADVLEALGVNLDVTPEVVERSIAQIGIGFLFAPALHGAMKHAIGPR
REIGIRTIFNILGPLTNPAGADCQVLGVYREDLVEKLAQVLKKLGCRSGFVVHGSDGMDE
ITLTGESTVAEITADGVKLSKVTPEQFGLERAPLTELHGGDAQGNAVIVRDILSGKDGAK
RRIVLLNAGYALVATGKAKDVAEGIRLAAETIDSGAAMKQLERLVALTNEAE
>Clostridium ramosum DSM 1402] >gi|237734681|ref|ZP_04565162.1| anthranilate phosphoribosyltransferase [Mollicutes bacterium D7] >gi|167704653|gb|EDS19232.1| hypothetical protein CLORAM_01229 [Clostridium ramosum DSM 1402] >gi|229382009|gb|EEO32100.1| anthranilate phosphoribosyltransferase [Mollicutes bacterium D7]
MIKEAILKLSKKVDLTAGEARSCMNEIMNGEASDVQMSSYLTALSLKGETIDEITGSAAG
MREHCIKLLNDKDVLEIVGTGGDGSNSFNISTTSSLVIAASGVKVAKHGNRAASSKCGAA
DVLEALGVKIDVTPEKSATILNDINICFLFAQNYHIAMKYVAPVRRELGIRTVFNILGPL
TNPAGANMQVMGVYEEALVEPLAEVLTNLGVKRAMVVYGQDSLDEISLSAPTSVCEVKDG
TYTRYTITPEQFGLTRCCKEELVGGTPKDNAKITRDILSGVKGPKRDAVLLNAGAAIYIA
GRTKTMQEGIELAARLIDDGKALAKLEEFINKTNM
>Bacillus cereus NVH0597-99] >gi|196028475|gb|EDX67083.1| anthranilate phosphoribosyltransferase [Bacillus cereus NVH0597-99]
MNNYLRKLVEGQHLTEEEMYKAGLLLLNENILESEIAAFLVLLKAKGETAEEIYGLVRAL
REKALPFSNHIQGAMDNCGTGGDGAQTFNISTTSAFVLAGADVKVAKHGNRAVSSKTGSA
DLLEELGVNISSTPNEIDYLLEHVGIAFLFAPVMHPALKRIMKIRKELNVPTIFNLIGPL
TNPVNLETQFVGIYKRDMLLPVAQVLQKLGRKQALVVNGSGFLDEASLQGENHVVILKDN
EIVETSIEPEKYGFSIVKNEEIRGGNSKENAKITLGVLSGEKSVYRDTVLFNAGLALFAN
GKAKTIEEGITLAAHSIDSGKALAKLNLLIAASNEKLERVN
>Vibrio furnissii CIP 102972] >gi|260616771|gb|EEX41956.1| anthranilate phosphoribosyltransferase [Vibrio furnissii CIP 102972]
MQHIITKLYAQDALTQAESQALFDYIIRGECEQPLMAAALTALKIKGETPDEIVGAVRAL
LANASPFPRPDYDFADIVGTGGDGANTINISTTSAFVAAACGVKVAKHGNRGVSSKSGSS
DVLDAFGINMTMSAEQSRQALDDLGVAFLFAPQYHGGFRHAMPVRQSLKTRTIFNILGPL
INPARPNIELMGVYSQDLVRPIAETMVQMGLKRAAVVHGSGLDEVAIHGVTHVAEIKDGE
ITEYTLTPQDFGLETYPLEAIKGGEPQENRAIIENILTGKGTPAQVAAVAVNVALLLRLF
GFEDLKANAQRAIDVMNSGKAFDLVKQLAERG
>Listeria monocytogenes HCC23] >gi|254789567|sp|B8DHB1.1|TRPD_LISMH RecName: Full=Anthranilate phosphoribosyltransferase >gi|217333486|gb|ACK39280.1| anthranilate phosphoribosyltransferase [Listeria monocytogenes HCC23]
MEILLQKVYDQENLSKEEMTMIATEIFEGRLSKTKIAAFLMALKVKGETAEEMAGIAQAM
QQVAIQVAFPAGTAMDNCGTGGDKSNSFNISTTSAFVLAAAGIPVAKHGNRSISSRSGSA
DVCQELGIDINMRPEDMTYLLEKVGIAFLFAPHVHPNMKYVMDVRKELGTPTIFNLIGPL
TNPVHLETQLMGIYRRDLLEQTAEVLGQLGRKRAVVLNGAGFMDEASLAGENHYALYENG
EVHLYTLRPEDVGLTSYPLEAITGGDAKENAAILRSVLDGEPGAYLDTVLLNAGFGLFAN
GKVATVQEGVDLARDLIRSGLAKQKLADLITYQKEVLAK
>Nitrosomonas sp. AL212] >gi|254980449|gb|EET31588.1| anthranilate phosphoribosyltransferase [Nitrosomonas sp. AL212]
MNPQEALQRIIAHQEILHDDMIALMRKIMQGEISPMLIAALVTGLRVKKETIGEIAAAAQ
VMREFATKVDIPDDTHLVDTCGTGGDSLHTFNISTASAFVTAAAGARVAKHGGRSVSSKS
GSADVLEALGVNLNQTPQQVAQSLNEIGIGFMFAPNYHAAMKHAAPVRRELGIKTLFNIL
GPLTNPANAKRQVLGVFSEDLVETLTHVLQRLGSQHVLIVHGKDGLDEITITGETIMGEL
RNGQVTIYNIKPEDFSLKSTGIDAIQVSNNEEAKTMLLSVLRNNPGPARDIVVMNAGAAI
YAAGLTDTLELGIRAAQRAIESGGALKKLHDLVEFTNKNPN
>Burkholderia sp. CCGE1002] >gi|270349027|gb|EFA52320.1| anthranilate phosphoribosyltransferase [Burkholderia sp. CCGE1002]
MSITPQEALQRTIEHREIFHDEMLHLMRLIMRGELSPVMSAAIITGLRVKKETIGEITAA
ATVMREFARHVDVQDNSNFVDIVGTGGDGAHTFNISTATMFVSAAAGAKVAKHGNRSVSS
KSGSADVLEALGVNIDLQPEQVAASIAETGMGFMFAPNHHPAMKNVAPVRRELGIRTIFN
ILGPLTNPAGAPNQLMGVFHPDLVGIQVRVMQRLGAKHVLVVYGMDGMDEVSLGGATLVG
ELRDGEIREYEIHPEDFGMQMVSNRTLKVADANESKVMLLDALDNKPGVAREIVTLNTGT
ALYSANVAATIADGIVLAREAIASGKARAKVDELVRFTQQFKQ
>Acinetobacter johnsonii SH046] >gi|262315571|gb|EEY96610.1| anthranilate phosphoribosyltransferase [Acinetobacter johnsonii SH046]
MNMQQALNNITKNIELTQPQMEDVMRTIMNGEATDAQIGALMMGLRLKGESIDEITAAAR
VMREFAIKIDVSDVPYLVDIVGTGGDGQNLFNVSTASAFVIAAAGATIAKHGNRGVSTKS
GSSDLLEQAGIQLDLNMQQTERCIREMGVGFLFAPNHHKAMKYAVGPRRELGIRSIFNLL
GPLTNPAGVKRLVIGVFSTELCRPIAEVMKQLGAEHVMVVHSKDGLDEISLASSTYVAEL
KNGEVTEWEIQPEDVGIESQTLTGLIIQDSAESLSLIKDALGKNKSDKGEKAANMIALNA
GAGLYVSGLCTSYKQGVALAHDIIYGGQALEKMSILAEFSKTLKQYDA
>Pseudomonas syringae pv. phaseolicola 1448A] >gi|92090964|sp|Q48NP8.1|TRPD_PSE14 RecName: Full=Anthranilate phosphoribosyltransferase >gi|71558581|gb|AAZ37792.1| anthranilate phosphoribosyltransferase [Pseudomonas syringae pv. phaseolicola 1448A]
MNIKSALNRVVNQLDLTTDEMRDVMREIMTGQCTEAQIGAFLMGMRMKSETIDEIVGAVS
VMRELASSVELKTLDGVVDIVGTGGDGANIFNVSTASAFVIAAAGCKVAKHGNRAVSGKS
GSADLLEAAGVYLNLTPVQVARCIDSVGIGFMFAQSHHTAMKHTAGPRRELGLRTLFNML
GPLTNPAGVRHQIVGVFNQALCRPLAEVLLRLGSKHVLVVHSQDGLDEFSLAAPTFVAEL
KNGEVTEYWVQPEDLGIKSQSLYGLAVESPAVSLELIRDALGRRKTENGQKAAEMIVLNA
GAALYAADHATSLKEGVALAHDALHTGLAREKLEELGAFTAVFKQENEA
>Thermoanaerobacter mathranii subsp. mathranii str. A3] >gi|255271983|gb|EET65103.1| anthranilate phosphoribosyltransferase [Thermoanaerobacter mathranii subsp. mathranii str. A3]
MLQEAIKKIVSKESLEEKEAYAVMNEIMSGNATPSLIGGILIGLRLKGESVEEITGFAKA
MRDNAIKVELASDYVIDTCGTGGDGGKTFNISTAVAIIASAAGVKVAKHGNRAVSSKSGS
ADVLMELGFDIEMVPEKTKRLIEEKGMGFLFAPKYHVAMKNVAGIRKELGTRTVFNVLGP
LTNPAFVKGQVVGVYDKELTHPIAEVLLRLGIEKAMVVHGFDGLDEITTTSPTFVSEVKE
GKVIDYVIDPEDYGIPYANLEDLEGKDAKENAQIILNILKGGKGPKRDIVVLNAAAALYI
GKVVEDLKEGIKVANYLIDTGLALDKLTEILEYQRRLS
