# Supplementary material for: Phylogenomic Analysis of Marine Roseobacters
Source: PLoS One. 2010 Jul 15;5(7):e11604. doi: 10.1371/journal.pone.0011604 (PMC2904699; doi:10.1371/journal.pone.0011604)
Supplement: File S2 — Tree topologies with the extended data. The multi-documents have been combined into a single ZIP-formatted file. The trees should be considered unrooted. The tree topologies were calculated in PhyML as described in Methods. Numbers refer to bootstrap values. The tree topology (separate pdf) shows that Roseobacter bacteria form a monophyletic group and was deposited in a document named “high bootstrap”. The other organisms embedded within the Roseobacter clade, or Roseobacter bacteria embedded within other phyla are shown in red (deposited in a document named “inter-phylum”). Individual file name corresponds to gene family code listed in Table S1. The non Roseobacter organism taxonomic name is detailed in the amino acid fasta of the sequences (a document named “sequences”). (4.62 MB ZIP) [file pone.0011604.s008.zip › sequences/ort538.fasta]

>DSH Dshi|:1863339-1863842 Xanthine phosphoribosyltransferase; PFAM: phosphoribosyltransferase KEGG: sil:SPO2143 xanthine phosphoribosyltransferase
MTDQLPHEKGFHVSWDQIHRDSRALAWRLDKRGPGPDGSWRMILAITRGGMAPAMIVARE
LDIRQVATISVQSYHHQTQGETVVLNAPDAELMGDGTGVLVIDDLVDSGRTLEVVRQMYP
NAHFATVYAKPKGEPMVNTFITGVSQDTWIFFPWDMALQYVEPYRGT
>SUL EE36|:2690028-2690540 xanthine phosphoribosyltransferase; COG0503 Adenine/guanine phosphoribosyltransferases and related PRPP-binding proteins
MSKDASRLPHEKGFHISWDQIHRDSRALAWRLDGMGPDDGGWRAVVAITRGGMAPAMIAA
RELDIRTVDTISIKSYDHQDQSDAVVLKAPDAELMGDGTGILIIDDLVDSGKTLEVVRQL
YPNAHLATVYAKPKGRPQVDTFITEVSQDTWIFFPWDMALQYVEPYRGKD
>JAN Jann|:2474210-2474728 Xanthine-guanine phosphoribosyltransferase; 
MTTQLPHEKGFHISWDQIHRDSRALAWRLDNHGPDDGAWKAVVAITRGGMAPAMIVAREL
DIRTVDTISVVSYHSGGGKADERREAKVLKGPDADLMGDGEGVLIIDDLVDSGKTLELVR
TLYPKAHFATVYAKPEGEPMVDTFITGVSQDTWIFFPWDMALQYVDPYRGKD
>OAN OA307|:c1616313-1616843 Phosphoribosyl transferase domain, putative; [F] COG0503 Adenine/guanine phosphoribosyltransferases and related PRPP-binding proteins
MTTKDESRLPHEKGFHISWDQIHRDSRALAWRLDGKGPDNGGWKAIVAITRGGMAPAMIV
ARELDIRTVDTISVISYYSGGGAADKRREAKVLKSPDAAMMGDGTGILVIDDLVDSGKTL
ELVRAQYPNAHFATVYAKPEGEPQVDTFITGVSQDTWIFFPWDMALQYVEPYRGKD
>OBA |:740522-741025 xanthine phosphoribosyltransferase; COG0503 Adenine/guanine phosphoribosyltransferases and related PRPP-binding proteins
MNDRLPHEKGFHVSWDQIHRDSRALAWRLDGHGPDDGNWKAVVAITRGGMAPAMIVAREL
DIRMVDTISVRSYHHQAQGEAEILNTPDAGMMGDGTGVLVVDDLVDSGKTLELVRQMYPK
AHFATVYAKPKGREQVDTFITEVSQDTWIFFPWDMAMQYVKPYRGSD
>OIN |:2854702-2855235 xanthine-guanine phosphoribosyltransferase; COG0503 Adenine/guanine phosphoribosyltransferases and related PRPP-binding proteins
MSTEKDASRLPHEKGFHISWDQIHRDSRALAWRLDGLGPDKGAWRAVVAITRGGMAPAMI
VARELDIRTVDTISVMSYHSGGGAADQRREAKVLKSPDKEMMGDGTGILIVDDLVDSGKT
IELVRELYPNAHFATVYAKPEGEPQVDTFITGVSQDTWIFFPWDMALQYVEPYRGKD
>RHB RB2654|:851106-851612 xanthine phosphoribosyltransferase; COG0503 Adenine/guanine phosphoribosyltransferases and related PRPP-binding proteins
MVDNRLPHEKGFHVSWDQIHRDSRALAWRLDGKGPNDGGWKAVVAITRGGLAPAMIVARE
LDIRTVDTISVKSYNHQTQTEPVVIKSPDMDVCGDGTGVLVVDDLVDTGKTLEVVRDLMP
NAHFATVYAKPKGKPMVDSYITEVSQDTWIFFPWDMALQYVEPYRGKD
>RCC RCCS2|:c3313732-3314235 xanthine phosphoribosyltransferase; COG0503 Adenine/guanine phosphoribosyltransferases and related PRPP-binding proteins
MTDRLPHEKGFHISWDQIHRDSRALAWRLDGQGPDNGAWKAVVAITRGGMAPAMIAAREM
DIRTVDTISVKSYDHQDRSEAKVLKAPDADLMGDGTGILIIDDLVDSGKTLELVRELYPN
AHFATVYAKPKGRPQVDTFITEVSQDTWIFFPWDMALQYVEPYRGKD
>RDE RD1|:3065612-3066142 xanthine-guanine phosphoribosyltransferase; catalyzes the conversion of guanine, xanthine and, to a lesser extent, hypoxanthine to GMP, XMP and IMP, respectively
MSSKDQSRLPHEKGFHISWDQIHRDSRALAWRLDGQGPDEGAWRAVVAITRGGMAPAMIV
ARELDIRVVDTISVMSYHSGGGKADQRRDAKVLKAPDADMMGDGTGILIVDDLVDSGKTL
ELVRAQYPNAHFATVYAKPQGEPQVNTFITGVSQDTWIFFPWDMALQYVEPYRGTD
>PGA RGBS107|:502029-502532 xanthine-guanine phosphoribosyltransferase; 
MTDRLPHEKGFHISWDQLHRDSRALAWRLDGQGPDNGAWRAVVAITRGGMAPAMIVSREL
DIRIVDTIGVKSYHHQDQGQAEVLKAPDAELMGDGEGVLIIDDLVDSGKTLELVRQMYPK
AHFATVYAKPKGRPMVDTFITEVSQDTWIFFPWDMALQYVEPYRGTD
>RLO RLO149|:669968-670498 xanthine-guanine phosphoribosyltransferase; COG0503 Adenine/guanine phosphoribosyltransferases and related PRPP-binding proteins
MSSKDQSRLPHEKGFHISWDQIHRDSRALAWRLDGQGPDDGAWRAVVAITRGGMAPAMIV
ARELDIRVVDTISVVSYHSGGGKADQRRDAKVLKAPDAEMMGDGTGILIVDDLVDSGKTL
ELVRAQYPNAHFATVYAKPQGEPQVNTFITGVSQDTWIFFPWDMALQYVEPYRGTD
>ROS ROS217|:4507710-4508207 xanthine-guanine phosphoribosyltransferase; COG0503 Adenine/guanine phosphoribosyltransferases and related PRPP-binding proteins
MMDRLPHEKGFHVSWDQLHRDARALAWRLQDKTPEDGWRAVVAITRGGMAPAMIVARELD
IRTVDTISVKSYNHQTQTAPVVIKSPDMAIMGDGAGVLIVDDLVDTGRTLEVVRQHLPLA
HVATVYAKPMGRAQVDTFVTEVSQDTWIFFPWDMALQYVEPYRGT
>RGRRR11|:c825657-826160 xanthine-guanine phosphoribosyltransferase; [F] COG0634 Hypoxanthine-guanine phosphoribosyltransferase
MTDRLPHEKGFHISWDQIHRDSRALAWRLDGQGPDDGAWRAVVAITRGGMAPAMIVSREL
DIRVVDTIGVKSYHHQEQGKAEVLKAPDAELMGDGEGVLIIDDLVDSGKTLELVREMYPK
AHFATVYAKPKGRPMVDTFITEVSQDTWIFFPWDMALQYVEPYRGTD
>LVE SKA53|:c598100-598603 xanthine phosphoribosyltransferase; COG0503 Adenine/guanine phosphoribosyltransferases and related PRPP-binding proteins
MTDRLPHEKGFHISWDQIHRDSRALAWRLDGQGPDDGAWRAVVAITRGGMAPAMIVAREL
DIRTVDTISVKSYDHQNQSEARVLKAPDAALMGDGTGILVVDDLVDSGKTLELVRALFPK
AHFATVYAKPKGRPQVQTFITEVSQDTWIFFPWDMALQYVEPYRGKD
>SPO DSS3|:2277802-2278317 xanthine-guanine phosphoribosyltransferase; identified by similarity to SP:P00501; match to protein family HMM PF00156
MSTKDPHRLPHEKGFHISWDQIHRDSRALAWRLDGQGPDEGAWRAVVAITRGGMAPAMIV
SRELDIRTVDTISVKSYHHQAQGQAQVLKAPDAGLMGDGTGILVIDDLVDSGKTLELVRE
MYPNAHFATVYAKPKGRPMVDTFITEVSQDTWIFFPWDMALQYVEPYRGTD
>SSE SSE37|:1312240-1312779 xanthine phosphoribosyltransferase; COG0503 Adenine/guanine phosphoribosyltransferases and related PRPP-binding proteins
MTRPRPHPEESAMNDRLPHEKGFHVSWDQLHRDARALAWRLQGQGPDEGAWRAVVAITRG
GMAPAMIVARELDIRMVDTISVKSYNHQTQAEPRVIKSPDMDVIGDGTGVLVVDDLVDTG
RTLEVVRSHMPKAHVATVYAKPQGRPQVDTFITEVSQDTWIFFPWDMALQYVKPYRGDD
>SIL TM1040|:c1234272-1234802 Xanthine-guanine phosphoribosyltransferase; 
MSTKDPNRLPHEKGFHISWDQIHRDSRALAWRLDGLGPDDGHWRAVVAITRGGMAPAMIV
ARELDIRTVDTISVKSYHSGGGKADQRREAEVLKSPDADIMGDGTGILIVDDLVDSGKTL
ELVRTLYPKAHFATVYAKPQGEPQVDTFITGVSQDTWIFFPWDMALQYVEPYRGTD
>Desulfovibrio aespoeensis Aspo-2] >gi|270739132|gb|EFA67240.1| Xanthine phosphoribosyltransferase [Desulfovibrio aespoeensis Aspo-2]
MGDKNSYQKMYPVSWEQLQRDCRALSWRLMEKGPWKGIIAITRGGLVPAAIIARELDIRL
IDTICLSSYDWKEQGQAAILKPLQNDGEGWLLIDDLVDTGKTAQIARDMVPKAHFATVYA
KPAGRPMVETYITEVSQDTWILFPWDAGAQFVEPIIQASE
>Pseudovibrio sp. JE062] >gi|211960495|gb|EEA95691.1| xanthine phosphoribosyltransferase [Pseudovibrio sp. JE062]
MENQQQSKAFPVSWDQFHRDCRALSWRLADKGEFTAIVAITRGGLVPAGIIARELGVRTI
ETVCIASYHDYDDQGELKVIKPIDPKVIGSEGGEGILIIDDLVDTGKTAKVVREMLPKAH
FATVYAKPMGRDLADTIVTEVSQDTWVYFPWDLGMQFQPPISKDTAG
>Chromohalobacter salexigens DSM 3043] >gi|118574416|sp|Q1QVR0.1|XGPT_CHRSD RecName: Full=Xanthine phosphoribosyltransferase; AltName: Full=Xanthine-guanine phosphoribosyltransferase; Short=XGPRT >gi|91797309|gb|ABE59448.1| Xanthine-guanine phosphoribosyltransferase [Chromohalobacter salexigens DSM 3043]
MSIDRYHQQFTVSWDQLHRDVRALCHQLVERDFQGIVAITRGGLIPAALIARELNVRLVD
TVCIKSYEHQDQGGLQVMKGIDHDGAGWLLVDDLVDTGNTARAVREMLPEAHFVTVYAKP
EGRPLVDQYLTEVAQDCWIQFPWDMGVAYVEPLVDQVRSRDS
>Gluconacetobacter diazotrophicus PAl 5] >gi|209532936|gb|ACI52873.1| Xanthine phosphoribosyltransferase [Gluconacetobacter diazotrophicus PAl 5]
MATNYATVTWDQLHRDARLLAETLIPRGPFKGIVAVTRGGLIPAAIIAREIDCRLIETIS
VVTYDEEEQGKPTVLKAPAAAGDGEGFLIIDDLVDSGVTAQIVRQLLPKALLACLYAKPS
GRPLTDLFVVEVPQDTWVLFPWDTAPLFIPPLARKSGTPG
>Yersinia aldovae ATCC 35236] >gi|238702033|gb|EEP94591.1| Xanthine phosphoribosyltransferase [Yersinia aldovae ATCC 35236]
MSEKYVVTWDMLQIHARKLAQRLLPADQWKGIIAVSRGGLVPAGILARELGIRYVDTVCI
ASYNHDNQGELKVLKRAEGDGEGFIVIDDLVDTGGTARAIREMYPKAHFVTIFAKPAGSP
LVDDYVIDIPQDTWIEQPWDMAVTFVAPLSGK
>Escherichia coli IAI39] >gi|254799384|sp|B7NK87.1|XGPT_ECO7I RecName: Full=Xanthine phosphoribosyltransferase; AltName: Full=Xanthine-guanine phosphoribosyltransferase; Short=XGPRT >gi|218368804|emb|CAR16552.1| guanine-hypoxanthine phosphoribosyltransferase [Escherichia coli IAI39]
MSEKYIVTWDRLQIHARKLASRLMPSEQWKGIIAVSRGGLVPGALLARELGIRHVDTVCI
SSYDHDNQRELKVLKRAEGDGEGFIVIDDLVDTGGTAVAIREMYPKAHFVTIFAKPAGRP
LVDDYVVDIPQDTWIEQPWDMGVVFVPPISGR
>Enterobacter cancerogenus ATCC 35316] >gi|288316798|gb|EFC55736.1| xanthine phosphoribosyltransferase [Enterobacter cancerogenus ATCC 35316]
MSEKYVVTWDMLQIHARKLAARLMPSEQWKGIIAVSRGGLVPGALLARELGIRHVDTVCI
SSYDHDNQRELKVLKRAEGDGEGFIVIDDLVDTGGTAVAIREMYPKAHFVTIFAKPAGRP
LVDDYVIDIPQDTWIEQPWDMGVVFVPPISGR
>Vibrio sp. AND4] >gi|159172732|gb|EDP57581.1| xanthine-guanine phosphoribosyltransferase [Vibrio sp. AND4]
MSKKFIITWDAMQSYCRELAEKQMPAEQWKGIWAVSRGGLVPGAILARELGIRYVDTICI
SSYDHDHQRDMTVLKAPEGDGEGYLIIEDLVDSGDTARQLREMYPKAKLIAVCAKPSGKE
LLDDYVVDIAQDTWIEQPWDMSIQYAEPVNRKQK
