# Supplementary material for: Phylogenomic Analysis of Marine Roseobacters
Source: PLoS One. 2010 Jul 15;5(7):e11604. doi: 10.1371/journal.pone.0011604 (PMC2904699; doi:10.1371/journal.pone.0011604)
Supplement: File S2 — Tree topologies with the extended data. The multi-documents have been combined into a single ZIP-formatted file. The trees should be considered unrooted. The tree topologies were calculated in PhyML as described in Methods. Numbers refer to bootstrap values. The tree topology (separate pdf) shows that Roseobacter bacteria form a monophyletic group and was deposited in a document named “high bootstrap”. The other organisms embedded within the Roseobacter clade, or Roseobacter bacteria embedded within other phyla are shown in red (deposited in a document named “inter-phylum”). Individual file name corresponds to gene family code listed in Table S1. The non Roseobacter organism taxonomic name is detailed in the amino acid fasta of the sequences (a document named “sequences”). (4.62 MB ZIP) [file pone.0011604.s008.zip › sequences/ort545.fasta]

>DSH Dshi|:1848348-1850105 acetolactate synthase, large subunit, biosynthetic type; TIGRFAM: acetolactate synthase, large subunit, biosynthetic type PFAM: thiamine pyrophosphate protein domain protein TPP-binding; thiamine pyrophosphate protein central region; thiamine pyrophosphate protein TPP binding domain protein KEGG: jan:Jann_1897 acetolactate synthase, large subunit, biosynthetic type
MSTQMTGAQMVVQALKDQGVDTVFGYPGGAVLPIYDEIFQQNEIKHILVRHEQAATHAAE
GYARSTGKPGVVLVTSGPGATNAVTGITDALMDSIPMVVLSGQVPTFMIGNDAFQEADTV
GITRPCTKHNWLVKETDLLADTIHQAFHVATSGRPGPVLVDIPKDVQFASGTYVPPAKAD
TRHYQPRVKGDVAAITAMVELMETAERPIFYTGGGVINSGPAASQLLREFVAETGFPITS
TLMGLGAYPASGENWIGMLGMHGLYEANLAMHGCDVMINIGARFDDRITGRVADFSPESK
KIHIDIDPSSINKVIRTDVPIIGDIAHVLEDALRIWKARGRKTNKAAVKAWWTQIEEWRT
VRCLDFKNSETTIKPQYAMQRLEALTKDHPKRFIATEVGQHQMWAAQYLGFDEPNRWMTS
GGLGTMGYGFPASIGVQVAHPDALVINVAGEASWLMNMQEMGTAIQYMLPVKQFILNNER
LGMVRQWQELLHGERYSHSWSDALPDFVKLAEAFGAKGILCKDPKDLDDAIMEMLEYDGP
VIFDCLVEKHENCFPMIPSGAPHNEMLLGEADTQGAIGAKGAVLV
>SUL EE36|:c2350771-2352495 acetolactate synthase III large subunit; COG0028 Thiamine pyrophosphate-requiring enzymes [acetolactate synthase, pyruvate dehydrogenase (cytochrome), glyoxylate carboligase, phosphonopyruvate decarboxylase]*MIVQALIDQGVDTVFGYPGGAVLPIYDEVFQQNSIKHVLVRHEQGAVHAAEGYARSTGKP
GVVLVTSGPGATNAVTGLTDALLDSIPLVVLTGQVPTFMIGSDAFQEADTVGITRPCTKH
NWLVKETDKLGGVLHEAFHVATSGRPGPVLVDIPKDVQFATGEYTPKKPSTSHYQPPVKG
DMTEITELVAAIETAKRPIFYTGGGVINSGPAASQLLRELVEATGFPITSTLMGLGSYPA
SGDKWLGMLGMHGLYEANMAMHDCDLMINIGARFDDRITGVVDMFSPKSKKAHIDIDPSS
INKIIRVDIPIVGDVGHVLEDLLKVWKSRGRKTNTEAVGKWWKKIEEWRNVDCLKFEQKG
KIIKPQYALSRLEALTKGRDRYVTTEVGQHQMWAAQYLGFEDPNRWMTSGGLGTMGYGFP
ASIGVQMAHPEALVINVAGEASWLMNMQEMGTAMQYGLPVKQFILNNERLGMVRQWQELL
HGERYSQSWSESLPDFVKLAEAFGAKGIICSDPDDLDDAIMEMLDYDGPVIFDCLVEKHE
NCFPMIPSGKAHNDMMLAGVDTQGVIDAKGSVLV
>JAN Jann|:c1883652-1885418 acetolactate synthase, large subunit, biosynthetic type; 
MSQSTSQMTGAKMIVEALKEQGVDTVFGYPGGAVLPIYDEIFQQNAIRHILVRHEQGAVH
AAEGYARSTGKPGVVLVTSGPGATNAVTGLTDALMDSIPIVCLTGQVPTFMIGSDAFQEA
DTVGITRPCTKMNWLVKETDRLADTIHQAFHIATSGRPGPVLVDIPKDVQFATGDYTTKP
KAKVSHYQPKVKGDIEMITRLVEAMETAERPLFYTGGGVINSGDHASALLRELVEATGFP
ITSTLMGLGAYPASGEKWIGMLGMHGTYEANLAMHGCDLMINVGARFDDRITGRIADFSP
GSRKGHIDIDPSSINKVIHADFPIIGDVGHVLEDILRVWKARGRKADRTSVQTWWTQIEA
WKAVHCLDYKPSETTIKPQYALERLEALTKHRKDRFITTEVGQHQMWAAQFLGFDDPNRW
MTSGGLGTMGYGVPASVGVQVAHPEGLVINVAGEASWMMNMQEMGTAAQYRLPVKQFILN
NERLGMVRQWQELLHGERYSESWSEALPDFVKLAEAFGAKGILCSDPKDLDDAIMEMLNY
DGPVIFDCLVEKHENCFPMIPSGKAHNEMLLGEADTAGAIGDAGGVLV
>OAN OA307|:2180307-2182064 acetolactate synthase, large subunit, biosynthetic type; [EH] COG0028 Thiamine pyrophosphate-requiring enzymes [acetolactate synthase, pyruvate dehydrogenase (cytochrome), glyoxylate carboligase, phosphonopyruvate decarboxylase]
MSANTMTGAKMVVQALIDQGVDTVFGYPGGAVLPIYDELFQQNSIKHILVRHEQGAVHAA
EGYARSTGKPGVALVTSGPGATNAVTGLTDALLDSIPIVVLTGQVPTFMIGSDAFQEADT
VGITRPCTKHNWLVKETDKLAGVIHEAFHVAMSGRPGPVLVDIPKDVQFAHGTYTKPQPS
KSHYQPQVKGDIEGITDLVAAMEKAKKPLFYTGGGVINSGPAASQLLRELVGATNFPITS
TLMGLGCYPASGDNWLGMLGMHGLYEANMAMHDCDLMINIGARFDDRITGVLDKFSPNSI
KAHIDIDPSSINKVIQTDIAIVGDVAHVLEDLLKVWKSRGRKTNTEKVGKWWEEIKEWRK
VDCLAFKQEGKIIKPQYALSRLEALTKHRSDRYITTEVGQHQMWAAQYLGFEHPNQWMTS
GGLGTMGYGHPASIGVQMAHPDALVVNVAGEASWLMNMQELGTAVQYRLPVKQFIINNER
LGMVRQWQELLHGERYSSSWSESLPDFVKLAEAFGAKGIICSDPDDLDDAIMEMLNHDGP
VVFDCLVAKHENCFPMIPSGKAHNEMLLGEADTQGVIDAKGSVLV
>OBA |:c411212-412966 acetolactate synthase III large subunit; COG0028 Thiamine pyrophosphate-requiring enzymes [acetolactate synthase, pyruvate dehydrogenase (cytochrome), glyoxylate carboligase, phosphonopyruvate decarboxylase]
MARQMTGAKMVVQALKDQGVDTVFGYPGGAVLPIYDEIFQQNDIRHILVRHEQGAVHAAE
GYARSTGKPGVVLVTSGPGATNAVTGMADALLDSIPLVVLTGQVPTFMIGSDAFQEADTV
GITRPCTKHNWLVRDTDALSGVLHEAFHVATAGRPGPVLIDIPKDVQFATGSYAPPVKGG
PKRYQPQVKGDIETITELVEALETAKKPILYTGGGVINSGDAASQLLRELVDATNTPITS
TLMGLGAYPGSGKNWLGMLGMHGLYEANMAMHDCDLMICIGARFDDRITGRIDAFSPHSR
KAHIDIDPSSINKVVHTDIPIVGDVAHVLEDLLKIWKARGRKTDREALDRWWKQIDEWRA
VNCLTYKTSDQVIKPQYALQRLEELTRGHDRYITTEVGQHQMWAAQFLTFDEPKRWMTSG
GLGTMGYGFPASIGVQMAHRDSLVINVAGEASWLMNMQEMGTAVQFRLPVKQFILNNERL
GMVRQWQELLHGERYSHSWSEALPDFVKLAEAFGAKGILCTDPKDLDDAIMEMIEYDGPV
IFDCLVEKHENCFPMIPSGEPHNKMLLGEVSTKDAIKEGGAVLV
>OIN |:c2381687-2383429 acetolactate synthase III large subunit; COG0028 Thiamine pyrophosphate-requiring enzymes [acetolactate synthase, pyruvate dehydrogenase (cytochrome), glyoxylate carboligase, phosphonopyruvate decarboxylase]
MTGAKMIVQALIDQGVDTVFGYPGGAVLPIYDEVFQQNSIKHVLVRHEQGAVHAAEGYAR
STGKPGVVLVTSGPGATNAVTGLTDALLDSIPLVVLTGQVPTFMIGSDAFQEADTVGITR
PCTKHNWLVKETDNLGATLHEAFHVATHGRPGPVLIDIPKDVQFATGHYESPKPSTSRYQ
PQVKGDMAEITELVAAMETAKRPIFYTGGGVINSGPAASQLLCELVEATGFPITSTLMGL
GAYPASGDKWLGMLGMHGLYEANMAMHDCDLMINIGARFDDRITGVIDSFSPKSTKAHID
IDPSSINKVIRIDIPIVGDVGHVLEDLLKVWKSRGRKTNSEGLAKWWSKIEEWRAKDCLK
FTQSGKVIKPQYALSRLEALTKDHDRYITTEVGQHQMWAAQYLNFEEPNRWMTSGGLGTM
GYGFPASIGVQMAHPESLVINVAGEASWLMNMQEMGTAMQFGLPVKQFILNNERLGMVRQ
WQELLHGERYSQSWSEALPDFVKLAEAFGAKGIICSDPDDLDDAIMEMINYDGPVIFDCL
VEKHENCFPMIPSGKAHNEMLLPGDHETQGVIDAKGSVLV
>RHB RB2654|:c667467-669221 acetolactate synthase III large subunit; COG0028 Thiamine pyrophosphate-requiring enzymes [acetolactate synthase, pyruvate dehydrogenase (cytochrome), glyoxylate carboligase, phosphonopyruvate decarboxylase]
MTRQMTGAKMVVQALKDQGVDTVFGYPGGAVLPIYDEVFQQNDIRHVLVRHEQGAVHAAE
GYARSTGKPGVVLVTSGPGATNAVTGLTDALLDSIPIVVLTGQVPTFMIGTDGFQEADTV
GITRPCTKHNWLVKDTNKLADTIHQAFHVATTGRPGPTLIDIPKDVQFAQGTYVEPQKAR
TEHYQPQVKGDIDAITRLAEMIEAAERPVFYTGGGVINSGTAASQLLRELVDATNFPITS
TLMGLGAYPASGKNWLGMLGMHGLYEANMAMHDCDLMINVGARFDDRITGRIDAFSPGSK
KVHIDIDPSSINKVIHVDLPIVGDVGHVLEDLLRIWKSRGRKTNVEALGNWWKQIDAWKE
VNCLDYKNSTQTIKPQHALQRLEAITRGMDRYVTTEVGQHQMWAAQFMGFDEPGRWMTSG
GLGTMGYGLPASVGVQMAHPDSVVINVAGEASWLMNMQEMGTAVQFRLPIKQFILNNERL
GMVRQWQELLHGERYSHSWSEALPDFVKLAEAFGCKGRLVKDPAELDDAIQEMLDYDGPF
ILDVMVEKHENCFPMIPSGEPHNKMLLGEASTADAIGTSGAVLV
>RCC RCCS2|:333720-335474 acetolactate synthase, large subunit; COG0028 Thiamine pyrophosphate-requiring enzymes [acetolactate synthase, pyruvate dehydrogenase (cytochrome), glyoxylate carboligase, phosphonopyruvate decarboxylase]*MTKAMTGAKMVVQALIDQGVDTVFGYPGGAVLPIYDEIFQQNSIKHVLVRHEQGAVHAAE
GYARSTGKPGVALVTSGPGATNAVTGLTDALMDSIPIVVLTGQVPTFMIGSDAFQECDTV
GITRPCTKHNWLVKETDKLSSVLHEAFHIATSGRPGPVVIDIPKDVQFATGTYTEARQVE
THYNPQVKGDMEMITELAAAMEKAKRPLFYTGGGVINSGPAASQLLRELVAATGFPITST
LMGLGCYPASGDNWLGMLGMHGLYEANMAMHDCDLMINIGARFDDRITGRLDAFSPGSTK
AHIDIDASSINKVIKVDIPILGDVAHVLEDLLNVWKARGRKTDKENVQKWWHQINDWKKV
DCLAFEQKGKVIKPQYALSRLEELTKKHDRYICTEVGQHQMWAAQYLGFEDPNRWMTSGG
LGTMGYGFPASIGVQMGHPDALVINVAGEASWLMNMQELGTAMQYGLPVKQFILNNERLG
MVRQWQELLHGERYSSSWSESLPDFVKLAEAFGAKGIICDDPDNLDDAIMEMLTHDGPVL
FDCLVEKHENCFPMIPSGKPHNEMLLGENADVANAIKSDGAVMV
>RDE RD1|:2680972-2682723 acetolactate synthase 3 catalytic subunit; 
MTRQMSGAKMIVQALIDQGVDTVFGYPGGAVLPIYDEVFQQNAIRHILVRHEQGAVHAAE
GYARATGKPGVVLVTSGPGATNAVTGLTDALMDSIPLVVLTGQVPTFMIGSDAFQEADTV
GITRPCTKHNWLVKETERLSGVIHEAFHVATSGRPGPVLVDIPKDVQFATGTYTPPKPST
SHYQPKLKGDMEAITELVAALEKAKKPIFYTGGGVINSGPAASQLLRELVQATGFPITST
LMGLGAYPASGENWIGMLGMHGLYEANMAMHDCDLMINIGARFDDRITGRLDAFSPKSIK
AHIDIDPSSINKVIKTDIPVVGDIAHVLEDVLKVWKSRGRKTNSEAVAKWWAQIEQWKTV
DCLRFTQEGKVIKPQHALARLEALTKKYDRYICTEVGQHQMWAAQYLGFEDPNRWMTSGG
LGTMGYGFPASIGVQIAHPDALVINVAGEASWLMNMQEMGTAVQYRLPVKQFILNNERLG
MVRQWQELLHGERYSHSWSDALPDFVKLAEAFGAKGILCSDPDDLDDAIMEMLTHDGPVI
FDCLVTKHENCFPMIPSGKAHNEMLLGEADTQGVIDAKGSVLV
>PGA RGBS107|:3782052-3783803 acetolactate synthase III large subunit; COG0028 Thiamine pyrophosphate-requiring enzymes [acetolactate synthase, pyruvate dehydrogenase (cytochrome), glyoxylate carboligase, phosphonopyruvate decarboxylase]
MKREMTGAKMVVQALKDQGVDTVFGYPGGAVLPIYDEIFLQNDIRHILVRHEQGAVHAAE
GYARSTGKPGVVLVTSGPGATNAVTGLTDALLDSIPLVVLTGQVPTFMIGSDAFQEADTV
GITRPCTKHNWLVKDTEKLAGTLHEAFHVATAGRPGPVLIDIPKDVQFATGTYQDPKPAA
SHYQPPVKGDLEAITELVAAMETAKRPVFYTGGGVINSGPGASQLLRELVAATGIPVTST
LMGLGAYPASGKNWLGMLGMHGLYEANMAMHDCDLMINIGARFDDRITGRLDAFSPNSTK
AHIDIDPSSINKVIRVDIPIVGDIGHVLEDVLKVWKSRGRKVDSAAIAKWQEQITEWRDI
RCLAYTASESTIKPQYALERLEALTKDRNRYITTEVGQHQMWAAQYLGFEDPNRWMTSGG
LGTMGYGTPASLGVQVAHPDALVINVAGEASWLMNMQEMGTAVQYRLPVKQFILNNERLG
MVRQWQELLHGERYSHSWSEALPDFVKLAEAFGAKGIICKDPKDLDDAIMEMLDYDGPVI
FDCLVEKHENCFPMIPSGKAHNEMLLGEADTQGVIQAGGAVLV
>RLO RLO149|:c267739-269490 acetolactate synthase, large subunit; COG0028 Thiamine pyrophosphate-requiring enzymes [acetolactate synthase, pyruvate dehydrogenase (cytochrome), glyoxylate carboligase, phosphonopyruvate decarboxylase]
MTRQMSGAKMIVQALIDQGVDTVFGYPGGAVLPIYDEVFQQNAIRHILVRHEQGAVHAAE
GYARATGKPGVVLVTSGPGATNAVTGLTDALMDSIPLVVLTGQVPTFMIGSDAFQEADTV
GITRPCTKHNWLVKETERLSGVIHEAFHVATSGRPGPVLVDIPKDVQFATGTYSPPKPST
SHYQPKLKGDMEAITELVAALEKAKKPIFYTGGGVINSGPAASQLLRELVKATGFPITST
LMGLGSYPASGEKWIGMLGMHGLYEANMAMHDCDLMINIGARFDDRITGRLDAFSPKSIK
AHIDIDPSSINKVIKTDIPIVGDIAHVLEDILKVWKSRGRKTNSEAVAKWWAQIEQWKTV
DCLKFTQQGKIIKPQYALERLEALTKKYDRYICTEVGQHQMWAAQYLGFEDPNRWMTSGG
LGTMGYGFPASIGVQVAHPDALVINVAGEASWLMNMQEMGTAIQYRLPVKQFILNNERLG
MVRQWQELLHGERYSHSWSDALPDFVKLAEAFGAKGILCSDPDDLDDAIMEMLTYDGPVI
FDCLVTKHENCFPMIPSGKAHNEMLLGEADTQGVIDAKGSVLV
>ROS ROS217|:c3455172-3456926 acetolactate synthase III large subunit; COG0028 Thiamine pyrophosphate-requiring enzymes [acetolactate synthase, pyruvate dehydrogenase (cytochrome), glyoxylate carboligase, phosphonopyruvate decarboxylase]
MTRQMTGARMVVQALKDQGVDVVFGYPGGAVLPIYDEIFQQNDIRHILVRHEQAAVHAAE
GYARSTGKPGVVLVTSGPGATNAVTGLTDALMDSIPLVVLTGQVPTFMIGNDAFQEADTV
GITRPCTKHNWLVSDTARLADTLHQAFHVATTGRPGPVLVDIPKDVQFASATYTPPKQAR
VSHYQPQVKGDIEGITDLVAALEKAKRPVFYTGGGVINSGPEATRLLRELVEATGIPTTS
TLMGLGAYPANGPHWLGMLGMHGLYEANMAMHGCDLMINIGARFDDRITGRLDAFSPDSI
KAHIDIDPSSINKVIRADIPIVGDIANVLADVLDVWKARGGKLNREAIAKWWDRITEWQK
VDCLKFIQKGKVIKPQYALARLEALTKDHDRYICTEVGQHQMWAAQYLGFNDPNRWMTSG
GLGTMGYGFPASVGVQIAHPEALVINVAGEASWLMNMQEMGTAMQYHLPVKQFILNNERL
GMVRQWQQLLHGERYSSSWSESLPDFVKLAEAFGAKGIRCHEPADLDDAIMEMLNHDGPV
IFDCLVEKHENCFPMIPSGEPHNKMLLGEASTKDAIKEGGAVLV
>RGR RR11|:c467099-468850 acetolactate synthase, large subunit, biosynthetic type; [EH] COG0028 Thiamine pyrophosphate-requiring enzymes [acetolactate synthase, pyruvate dehydrogenase (cytochrome), glyoxylate carboligase, phosphonopyruvate decarboxylase]
MTREMTGAKMVVQALKDQGVDTVFGYPGGAVLPIYDEIFLQNDIRHILVRHEQGAVHAAE
GYARSTGKPGVVLVTSGPGATNAVTGLTDALLDSIPLVVLTGQVPTFMIGSDAFQEADTV
GITRPCTKHNWLVKDTEKLAGTLHEAFHVATAGRPGPVLIDIPKDVQFATGTYHAPKPAA
SHYQPPVKGDLDAITELVAALETAKRPVFYTGGGVINSGPGASQLLRELVDATGIPVTST
LMGLGAYPASGKNWLGMLGMHGLYEANMAMHDCDLMINIGARFDDRITGRLDAFSPNSIK
AHIDIDPSSINKVIRVDIPIVGDVGHVLEDILKIWKSRGRKVDSESIAKWQSQITEWRDV
RCLAYTASEGTIKPQYALERLEALTKGHNRYITTEVGQHQMWAAQFLGFEDPNRWMTSGG
LGTMGYGTPASIGVQVAHPDALVINVAGEASWLMNMQEMGTAVQYRLPVKQFILNNERLG
MVRQWQELLHGERYSHSWSEALPDFVKLAEAFGAKGICVSDPKDLDDAIMEMINYDGPVI
FDCLVEKHENCFPMIPSGKAHNEMLLGEAETQGVIQSGGAVLV
>LVE SKA53|:1108270-1110021 acetolactate synthase III large subunit; COG0028 Thiamine pyrophosphate-requiring enzymes [acetolactate synthase, pyruvate dehydrogenase (cytochrome), glyoxylate carboligase, phosphonopyruvate decarboxylase]
MSKTMTGAKMVVQALIDQGVDVVFGYPGGAVLPIYDELFQQEKIKHVLVRHEQAAVHAAE
GYARSTGKPGVALVTSGPGATNAVTGLTDALMDSIPIIVLTGQVPTFMIGSDAFQEADTV
GITRPCTKHNWLVKDTEKLSATLHEAFHVALSGRPGPVLIDIPKDVQFATGTYTEARQVE
THYNPQVKGDLAMITELAKAMETAKRPVFYTGGGVINSGTAASQLLRELVAATGFPITST
LMGLGAYPASGDNWLGMLGMHGLYEANMAMHDCDLMINIGARFDDRITGRIDAFSPRSKK
AHIDIDASSINKVVHADFPILGDVAHVLEDLLNVWKARGRKTNTEGLAKWWGQIKEWRAV
DCLKFTQQGKIIKPQYALERLEALTKKHDRYICTEVGQHQMWAAQYLGFEDPNRWMTSGG
LGTMGYGFPASIGVQMAHPDALVINVAGEASWLMNMQELGTAMQYRLPVKQFILNNERLG
MVRQWQELLHGERYSSSWSESLPDFVKLAEAFGAKGILCSDPDTLDDAIMEMLTHKGPVL
FDCLVEKHENCFPMIPSGKPHNEMLLGDASTKDAIQAGGAVLV
>SPO DSS3|:2730491-2732242 acetolactate synthase, large subunit, biosynthetic type; identified by similarity to GB:AAL99356.1; match to protein family HMM PF00205; match to protein family HMM PF02776; match to protein family HMM TIGR00118
MTREMTGAKMVVQALKDQGVDTVFGYPGGAVLPIYDEIFLQNDIRHILVRHEQGAVHAAE
GYARSTGKPGVVLVTSGPGATNAVTGLTDALLDSIPLVVLTGQVPTFMIGSDAFQEADTV
GITRPCTKHNWLVKETDKLAKTIHEGFHVATSGRPGPVLIDIPKDVQFATGQYQGPKGLT
SHYNPPVKGDMEEITELVAAIEKAKRPVFYTGGGVINSGPAASQLLRELVDATGFPITST
LMGLGAYPASGKNWLGMLGMHGLYEANMAMHGCDLMINIGARFDDRITGRIDAFSPKSKK
AHIDIDPSSINKVIRVDIPIVGDVGHVLEDILKVWKARGRKTNAEAVQKWQAQITEWRKV
SCLTYKPSEKTIKPQYALERLEALTKGRDRYVCTEVGQHQMWAAQYLGFEDPNRWMTSGG
LGTMGYGFPASIGVQMAHPDALVINVAGEASWLMNMQEMGTAVQYRLPVKQFILNNERLG
MVRQWQELLHGERYSQSWSEALPDFVKLAEAFGAKGILCKDPADLDDAIMEMLNYDGPVI
FDCLVEKHENCFPMIPSGKAHNEMLLGDAETQGVIQAGGAVLV
>SSE SSE37|:c1110604-1112358 acetolactate synthase III large subunit; COG0028 Thiamine pyrophosphate-requiring enzymes [acetolactate synthase, pyruvate dehydrogenase (cytochrome), glyoxylate carboligase, phosphonopyruvate decarboxylase]
MTRQMTGAKMVVQALKDQGVEVVFGYPGGAVLPIYDEIFQQNDIRHVLVRHEQGAVHMAE
GYARSTGKPGVVLVTSGPGATNAVTGLTDALMDSIPLVVLTGQVPTFMIGSDAFQEADTV
GITRPCTKHNWLVKETERLSATIHEAFHVATAGRPGPVLIDIPKDVQFASAAYQPKPSVS
TRHYQPQVKGDMEMIEDLVEAIETAEKPVFYTGGGVINSGPAASQLLRELVEATGFPITS
TLMGLGAYPASGKAWLGMLGMHGLYEANLAMHGCDLMINLGARFDDRITGRIDAFSPDSR
KVHVDIDPSSINKVIKTDIPIVGDIAHVLEDVLALWKSRGRKINREALAKWWKRIDEWKK
VNCLSYKNSDKTIKPQYALQRLEELTKGMDRYICTEVGQHQMWAAQFLGFEDPNRWMTSG
GLGTMGYGFPASIGVQMAHPESLVVNVAGEASWLMNMQELGTASQYRLPVKQFILNNERL
GMVRQWQQLLHGERYSHSWSESLPDFVKLAEAFGCKGISISDPADLDDAIMEMINYDGPV
VFDCLVEKHENCFPMIPSGEPHNKMLLGDAKATNAIAGKGAVMV
>SIL TM1040|:c931943-933694 acetolactate synthase, large subunit; 
MTREMTGAKMVVQALKEQGVDTVFGYPGGAVLPIYDEIFQQNDIRHILVRHEQGAVHAAE
GYARSTGKPGVVLVTSGPGATNAVTGLTDALLDSIPLVVLTGQVPTFMIGSDAFQEADTV
GITRPCTKHNWLVKDTDKLASTIHEGFHVATSGRPGPVLIDIPKDVQFATGTYEPKKPSA
SHYQPVVKGDMEEITELVAAMETAKRPVFYTGGGVINSGPAASQLLRELVEATGFPITST
LMGLGAYPASGKQWLGMLGMHGLYEANMAMHDCDLMINIGARFDDRITGRIDAFSPKSIK
AHIDIDPSSINKVIKADIPIVGDVGHVLEDILKVWKSRGRKTNAEALAKWQGQIDEWRAV
KCLTYEMSETTIKPQYALERLEALTKGRDRYITTEVGQHQMWAAQFLGFEDPNRWMTSGG
LGTMGYGTPASIGAQIAHPDALVINVAGEASWLMNMQEMGTATQYRLPVKQFILNNERLG
MVRQWQELLHGERYSHSWSEALPDFVKLAEAFGAKGIICSDPKDLDDAIMEMIEYDGPVI
FDCLVEKHENCFPMIPSGKAHNEMLLGAAETQGVIQSGGAVLV
>Pseudovibrio sp. JE062] >gi|211960524|gb|EEA95720.1| acetolactate synthase, large subunit, biosynthetic type [Pseudovibrio sp. JE062]
MTGAEMVLQALKDNGVEHVFGYPGGAVLPIYDELIQQDSIQHILVRHEQGAGHAAEGYAR
STGKAGVALVTSGPGATNMVTALTDAMLDSIPMVCITGQVPTNLVGSDAFQECDTVGITR
PCTKHNWLVKDVNDLPRILHEAFYVAQSGRPGPVVVDIPKDVQFATGTYEGPQANPSNHK
SYRPQLKGDMNAIRAAVELMSKAKRPVFYTGGGVINSGAAASQLLRELVDLTGFPITSTL
MGLGAYPASGEQWLGMLGMHGTYEANMAMHDCDLMICIGARFDDRITGRLDAFSPNSTKI
HVDIDPSSINKIVHVDLPIVGDVAHVLEDMVRIWRASSFHSQPELKGWQTQIAKWRARDC
LSYRHSDDVIMPQYALQRLNEAIKGRKDVYISTEVGQHQMWAAQYLGFESPNHWLTSGGF
GTMGYGLPAAIGAQVAHPGALCINVAGDASILMNIQEMSTAVQHGLAPKTFILNNSYMGM
VRQWQQLLHGNRLSHSYTDSLPDFVKLAEAYGAKGIRVTKPGELDDAIQEMIESPEPVLF
DCCVAQLTNCFPMIPSGKAHNEMLLPDEATDEAVANAIDTAGKSLV
>Caulobacter segnis ATCC 21756] >gi|264671652|gb|EEZ35079.1| acetolactate synthase, large subunit, biosynthetic type [Caulobacter segnis ATCC 21756]
MTAHQTIESKAPADTTDRAMTGAEIVVRGLVDQGVEVLFGYPGGAVLPIYDALFHEPRLQ
HILVRHEQGATHAAEGYARSSGKPGVVLVTSGPGATNAITGIMDALMDSIPMVVITGQVP
THLIGTDAFQEADTVGMTRSCTKHNYLVKDVRDLPQIIHEAFKIATTGRPGPVLIDIPKD
VQFAKGEYYGPQEVQSTHAYAPRVKGDASRIAEAVKMIASARRPIFYTGGGVINAGPKAS
AALREFAAMTGAPVTSTLMGLGAFPAADPAWLGMLGMHGTFEANNAMHDCDVMICVGARF
DDRVTGRLDAFSPGSKKIHIDIDASSINKNVRVDLPIVGDAGSVLEDLIAAWKAANLSPN
KAALSDWWAQIDQWRARECLKYRASDTVIKPQYAIQRLYELTKDKDVYITTEVGQHQMWA
AQFFRFEEPNRWMTSGGLGTMGYGLPAALGVQLAHPNSLVVDIAGEASIQMCIQELSTAI
QFDLPVKIFILNNEWMGMVRQWQQLLHGERYSHSYSDSLPDFVKLAEAYGAVGIRCDDPA
ELDGKILEMINSDKPVIFDCRVEKHENCLPMIPSGKAHNEMILPEEVEDLGSVIDEAGRG
LV
>Gluconacetobacter diazotrophicus PAl 5] >gi|209531605|gb|ACI51542.1| acetolactate synthase, large subunit, biosynthetic type [Gluconacetobacter diazotrophicus PAl 5]
MNATPNLNDLKPTARAQAGDVVLSGAEVLLRVLADQGVEVVFGYPGGAVLPIYDALFRQN
AIRHVLVRHEQAAVHAAEAYARSTGKVGVVLVTSGPGATNAVTGLVDALMDSIPVVCFSG
QVGVPLIGTDAFQEADTTGITRPATKHNYLVRRPGDLARVVHEAFHIARSGRPGPVLVDL
PKNLTVGPAPYQPASRAPHPSYRPRTEPDREAVFRAVAAMKGAKRPLFYTGGGIINSGPG
AGESLGRLVRMTGFPCTSTLMGLGAFPTTDRQFLGMLGMHGTYEANLATHGCDVLIALGA
RFDDRVTGRLDAFSPDSFKIHADIDPSQINKIVQVDVPILGDAGRVIDMMIEEWERQNGA
PDKAALAQWWQQIDAWRGIRSLHFTQDMTPSAIIRPQHAVRRLYELAMETGRDTYVSTEV
GQHQMWAAQHFQFDRPNRWLTSGGLGTMGYGLPAAVGAQIAHPDALVIDIAGEASTLMNI
QELGTIAQYRLPVKLFILNNQYMGMVRQWQELLHGSRYSESYSAALPDFVRLAESFHARG
MRATCVGELDDVIRAMLAEPGAVVADICVAQDENVYPMIPSGAAHNQMLLGPEQDGEVTV
SAEGRMLV
>Erythrobacter litoralis HTCC2594] >gi|84787013|gb|ABC63195.1| acetolactate synthase large subunit [Erythrobacter litoralis HTCC2594]
MTTPSPESSGAAILVDCLVREGVEFVFGYPGGAVLPIYDELFGDERVRHILVRHEAGAAH
AAEGYARSTGKPGVVLVTSGPGATNAVTGIADAYMDSIPLVVITGQVPTPLIGTDAFQEA
DTVGITRHCTKHNYLVKDPDQLGPVLREAFRIATTGRPGPVLVDIPKDVQIAMADGDSAE
RAPLASSRYQPRTVAAPDEILEAVEMLATAERPVFYTGGGVINSGPKASEALRQLQSLTN
APLTSTLMGLGAFPADHPDWLGMLGMHGTFEANMAMNRADLIVAVGARFDDRVTGRLDAF
APQAKKIHIDIDRANINKVVPVDLGIVGDCGTVLEQMIAAWGDRKTQDLGEWKARIAGWR
ARECLAYPERDDEIMPQKAVERLFELTKDRDPIITTEVGQHQMWAAQYFRFFGPNKWLTS
GGLGTMGYGLPAAIGAQLGNPDSLVIDIAGEASIQMNIQELGTASQYRLPVKIFILNNEY
MGMVRQWQELTYESRYSNSYSDSLPDFVKLAESYGWTGIRIEDKAGLDAGIQAMLDADGP
VIVDCLVSKEANCFPMIPSGAAHTDMLLYGDQVEGTMDDEAKALV
>Nitrosomonas sp. AL212] >gi|254980875|gb|EET32002.1| acetolactate synthase, large subunit, biosynthetic type [Nitrosomonas sp. AL212]
MSAELTGAEITIRCLQEEGVKCIFGYPGGAVLFIYDELFKQDKVRHILVRHEQAAIHAAD
GYARSSNKVGVALVTSGPGVTNAVTGIATAYMDSIPMVVISGQVPTNAIGLDAFQEVDTV
GITRPCVKHNFLVKDITELAHTIKKAFYIASTGRPGPVLVDIPKDVSQQKTKFVYPDKVS
MRSYNPVTKGHAKQIKKAVELILSAKRPVVYAGGGVILSNAAPQLTEMTQMLNFPCTNTL
MGLGGYPATDKQSLGMLGMHGTYEANMAMQYCDVLIAVGARFDDRVIGNPKHFFNENRKI
IHIDIDPSSISKRVRVDIPIVGDVLDVLKELIKLLKTEKDKPDHVALKEWWKQIDLWRER
DCLKFDRKSKIIKPQMVIEKLFEITKGDAFITSDVGQHQMWAAQFYKFDKPRRWINSGGL
GTMGFGMPAAMGVQLANPNGKVACVTGEASIQMCIQELSTCKQYKLPLKIINLNNRYMGM
VRQWQEFFHGNRYAESYMNALPDFIKLAESYGHIGMKIEKPEDVGDALKESFKLKDQLVF
MDFITDQSENVFPMVPGGKGLSEMILV
>Ralstonia eutropha H16] >gi|113525832|emb|CAJ92177.1| acetolactate synthase III (valine sensitive) [Ralstonia eutropha H16]
MPSAEFSHADSNSSAAPEMIGAEILVHALAEEGVEYVWGYPGGAVLYIYDELHKQTKFEH
ILVRHEQAAVHAADGYARATGKVGVALVTSGPGVTNAVTGIATAYLDSIPMVVITGNVPT
HAIGQDAFQECDTVGITRPIVKHNFLVKDVRDLAATIKKAFFIAATGRPGPVVVDIPKDV
SRNACKYEYPKSIDMRSYNPVNKGHSGQIRKAVALLQGAERPYIYTGGGVVLANASDELR
QLAALTGHPVTNTLMGLGAFPGTSKQFVGMLGMHGTYEANMAMQNCDVLIAIGARFDDRV
IGNPAHFTSQARKIIHIDIDPSSISKRVKVDIPIVGNVKDVLQELIAQIKASDIKPKREA
LAKWWEQIEQWRSVDCLKYDRSSEIIKPQYVVEKIWELTKGDAFICSDVGQHQMWAAQFY
KFDEPRRWINSGGLGTMGVGLPYAMGIKKAFPEKEVVTITGEGSIQMCIQELSTCLQYDT
PVKICSLNNGYLGMVRQWQEIEYDNRYSHSYMDALPDFVKLAEAYGHVGMRVEKTSDVEP
ALREAFRLKDRTVFLDFQTDPTENVWPMVQAGKGISEMLLGAEDL
>Desulfurivibrio alkaliphilus AHT2] >gi|258525839|gb|EEV94334.1| acetolactate synthase, large subunit, biosynthetic type [Desulfurivibrio alkaliphilus AHT2]
MKMKGAQAFVKCLEEQGVEVIFGFPGGAVIDLYDELLNTDKLTHVLVRHEQAAVHAADAY
GRVKGEVGVALVTSGPGATNTVTGIASAYCDSIPMVVFTGQVPTMLIGNDAFQEVDIVGI
TRPVTKHNYLVKKPEDLIPTIREAFHLARSGRPGPVLVDLPKDVIGAMVNYTEPKPIKMR
TYKPTYEPHPGQVEKACKAILKAKKPVLYVGGGVINANAAETVTELAKKLDIPVTMTLMG
LGGFPGTDPLSMGMLGMHGTYYANMAVANCDLLISVGARFDDRVTGRIDAFAPHAKIIHI
DIDPSSISKNVRVDIPIVADCLHAVTAMNAWFDQSKDFSKKAAKDQHKEWHKQIKEWKNR
HPLGYVEESDIIKPQFVVQKLHELTKGNAIITTEVGQNQMWAAQFYHFNKPRHFMTSGGL
GVMGYGFPAAIGAQMAAPKQTVIDIAGDGSIQMNIQELATARQYKCPVKIAILNNNYLGM
VRQWQELFYDKRYAHTPMEVAPDFVKLAEAYGAVGLRAKKPSEVEPVIKEALKTKNTVIM
DFVISREEGVYPMVPAGKATTEMLLV
>Burkholderia graminis C4D1M] >gi|170142973|gb|EDT11137.1| acetolactate synthase, large subunit, biosynthetic type [Burkholderia graminis C4D1M]
MNMPSAEFSTSDTTPQHEADSIGATVLMKALADEDVEFVWGYPGGSVLYIYDELYKQDKF
EHILVRHEQAAVHAADAYARSTGKVGVCLVTSGPGVTNAVTGIATAYMDSIPMVVISGQV
PTAAIGQDAFQECDTVGITRPCVKHNFLVKDVRDLAATVKKAFYIARTGRPGPVLIDIPK
DVSKAPCQYEPLKSVSLRSYNPVTKGHSGQIRKAVSLLLSAKRPYIYTGGGIILADASRE
LNQFADLLGYPVTNTLMGLGGYRASDKKFLGMLGMHGTYEANMAMQHCDVLIAIGARFDD
RVIGDPAHFASRPRKIIHIDIDPSSISKRVKVDIPIVGDVKEVLKELIEQLQTAEHGPDT
AALADWWKDIEAWRAKDCLKFDRKSDIIKPQYVVEKAWELTDGNAFVCSDVGQHQMWAAQ
FYRFNKPRRWINSGGLGTMGFGLPAAMGVKMAHPDDDVLCITGEGSIQMCIQELSTCKQY
ATPVKIISLNNRYLGMVRQWQQIEYSKRYSHSYMDALPDFVKLAEAYGHVGMRIERTADV
EPALKEALRLKDRTVFLDFQTDPTENVWPMVQAGKGITEMLMGSEDL
>Geobacter metallireducens GS-15] >gi|78193729|gb|ABB31496.1| acetolactate synthase, large subunit [Geobacter metallireducens GS-15]
MKMTGARILLECLKREGVDTVFGYPGGTVINLYDELFSFKDIRHILPRHEQAGVHAADGF
ARATGRVGVAIATSGPGATNTVTGIATAYMDSIPLVVITGQVPTALIGNDAFQEVDIIGI
TRPCTKHNFLVKDVKDIATIIKKAFYIARTGRPGPVLVDLPKDVQIATAEFEYPEAIELR
SYKPTVEGHPKQIEKAVSMLLAAKKPVMYVGGGAISGDAAGELTALATRLHIPVTTTLMG
LGSFPEDNPLSLKLLGMHGTYFANMAVTNCDLLVAVGARFDDRVTGKIATFAPHAKIIHM
DVDPTSIRKNVRVDLPIVGQVKEVLGRMLKSLDESGDKVAAFHTAIEPWLAEIEGWKQKH
PITYKQASTVIKPQFVIQKLRELSDPDAIVATDVGQHQMWTAQFFGFREPRTLLSSGGLG
TMGFGLPAAMGAQAAFPNRQVIAVCGDGGFQMNLQEVATLVQNRLPVKIVILNNNFLGMV
RQWQELFFDKRYSQTCMELPIDFIKLAEAFGAKGFQATKSDEVEATIKKAFETPGPVIME
FKIAREEKVLPMVPAGASLNEMVLNA
>Pseudomonas fluorescens Pf0-1] >gi|77385012|gb|ABA76525.1| acetolactate synthase isozyme III large subunit [Pseudomonas fluorescens Pf0-1]
MELLSGGEMLVRFLRDEGVKYIYGYPGGALLHVYDALFKEPEVTHILVRHEQAATHMADG
YARATGKAGVVLVTSGPGATNAITGIATAYMDSIPMVIISGQVPSTMVGTDAFQETDMIG
ISRPIVKHSFMIKHASEIPEVMKKAFYLAQSGRPGPVVVDIPKDMTNPAEKFEYIFPKKA
KLRSYSPAVRGHSGQIRKAAEMLLAAKRPVLYSGGGVILGNGSAPLTELAKMLNLPVTNT
LMGLGAYPGTDRQFIGMLGMHGSYTANLAMHHADVILAVGARFDDRVINGAPKFCPNAKI
IHIDIDPASISKTIKADVPIVGPVESVLTEMVAILKEIGETPNKEAVASWWKQVDEWRGD
RGLFPYDKGDGSKIKPQTVIETLCEVTKGDAFVTSDVGQHQMFAAQYYKFNKPNRWINSG
GLGTMGFGLPAAMGIALSFPDTDVACVTGEGSIQMNIQELSTCLQYGLPVKIVILNNGVL
GMVRQWQDMSYGSRHSHSYMESLPDFVKLAEAYGHVGVRITESKDLKSKMEEAFAMKDRL
VVIDISVDTSEHVYPMQIKDGSMRDMWLSKTERT
>Shewanella sp. W3-18-1] >gi|120558781|gb|ABM24708.1| acetolactate synthase, large subunit [Shewanella sp. W3-18-1]
MEMLSGASMIVRSLIDEGVKHVFGYPGGSVLDIYDALHVIPGIEHILVRHEQAAVHMADG
YARATGKVGVVLVTSGPGATNAITGIATAYMDSIPLVVLSGQVPSNLIGNDAFQECDMIG
ISRPVVKHSFLVQDPKQIPEIIKKAFYIASTGRPGPVVVDLPKDCLNPALLHEYLYPESV
KMRSYNPTTSGHKGQIRRGLQALLTAKKPVLYVGGGAIISGCDKQILQLAEKLNIPVIST
LMGLGAFPSTHKNSLGMLGMHGRYEANMTMHHCDLIFGIGVRFDDRTTNNVEKYCPNATI
LHIDIDPSSISKTVRVDIPIVGSADSVLDSMLTLLDESNERNDNDAIATWWNDIEQWRSR
NSLAYDKNTVRIKPQQVIETLYKLTHGDAYVASDVGQHQMFAALYYPFDKPRRWINSGGL
GTMGFGLPAAMGVKLAMPDETVVCVTGDGSIQMNIQELSTALQYDTPVKIINLNNRFLGM
VKQWQDMIYSGRHSHSYMDSVPNFAKIAEAYGHVGMTISDPAELESKMAEALAMKDRLVF
IDIMVDETEHVYPMLIRGGAMNEMWLSKTEKC
>Campylobacterales bacterium GD 1] >gi|207085384|gb|EDZ62669.1| acetolactate synthase, large subunit, biosynthetic type [Campylobacterales bacterium GD 1]
MQISGAQMVIEALIAEGVDTVFGYPGGAIMNVYDEIYKQDNFQHILTRHEQAAVHAAEGY
SKVSGKVGVALITSGPGFTNAVTGLADAYMDSIPLVVISGQVPMSLIGTDAFQEIDAVGI
SRSCTKHNYLVTQASDLPRILKEAFYIAASGRPGPVHVDIPKDVTAEIAEFDYSAEIDLE
TYKPHTKGNPRQIKKAMEAIAKAKRPVFYLGGGIINANAADEVRELVHKTGIPAVETFMA
RGVLSHDDDLLIGMLGMHGSYASNMAMSETDLVIGLGARFDDRVTGKLSEFAKNAGVIHV
DIDPASISKLVNADYPIVGDVKNVAKEMLELSSQINSAKYKSWRETVANFAELHPLTYHE
DTDRIKPQWVVERVGQLLGAGANISTDVGQHQMWTAQFYPFSRPRQFISSGGLGTMGFGF
PAAMGVKAAAPDKVSINFTGDGSILMNCQELMTAVEKKLPVINIILNNNYLGMVRQWQTL
FYDKRHSETDLSVQPDFVKLAEAFGGIGYRVTTKEEFDAALKDAVEKNIVAFIDVVVERL
ENVMPMVPAGGSLFNMMLLEKKETK
>Escherichia coli 101-1] >gi|194421676|gb|EDX37686.1| acetolactate synthase, large subunit, isozyme III [Escherichia coli 101-1]
MFMSLAANCLSKIGRLMCFTHFFRQTVRQAMEMLSGAEMVVRSLIDQGVKQVFGYPGGAV
LDIYDALHTVGGIDHVLVRHEQAAVHMADGLARATGEVGVVLVTSGPGATNAITGIATAY
MDSIPLVVLSGQVATSLIGYDAFQECDMVGISRPVVKHSFLVKQTEDIPQVLKKAFWLAA
SGRPGPVVVDLPKDILNPANKLPYVWPESVSMRSYNPTTTGHKGQIKRALQTLVAAKKPV
VYVGGGAITAGCHQQLKEMVEALNLPVVSSLMGLGAFPATHRQALGMLGMHGTYEANMTM
HNADVIFAVGVRFDDRTTNNLAKYCPNATVLHIDIDPTSISKTVTADIPIVGDARQVLEQ
MLELLSQESAHQPLDEIRDWWQQIEQWRARQCLKYDTHSEKIKPQAVIETLWRLTKGDAY
VTSDVGQHQMFAALYYPFDKPRRWINSGGLGTMGFGLPAALGVKMALPEETVVCVTGDGS
IQMNIQELSTALQYELPVLVVNLNNRYLGMVKQWQDMIYSGRHSQSYMQSLPDFVRLAEA
YGHVGIQISHPHELESKLSEALEQVRNNRLVFVDVTVDGSEHVYPMQIRGGGMDEMWLSK
TERT
>Bacillus cereus Rock1-15] >gi|228674120|gb|EEL29367.1| hypothetical protein bcere0018_16120 [Bacillus cereus Rock1-15]
MEMKQQYTAYEKLQYEEMTGAGHVIQCLKKLGVTTVFGYPGGAILPVYDALYESGLKHVL
TRHEQAAIHAAEGYARASGKVGVVFATSGPGATNLVTGLADAYMDSIPLVVITGQVATPL
IGKDGFQEADVVGITVPVTKHNYQVRDVNHVSRIVQEAFYIAKSGRPGPVLIDIPKDVQN
AKVTSFFNEEVDIPGYKPEFVPDSMKLREVAKAISKSKRPLLYIGGGVIHSGGSDELFEF
ARENRIPVVSTLMGLGAYPPDDSLFLGMLGMHGTYAANMAVTECDLLLALGVRFDDRVTG
KLELFSPNSKKVHIDIDSSEFHKNVTVEHPIVGDVKKALHMLLHMSIYTQTDEWLQKVKT
WKEEYPLSYKQKESELKPQHVINLVSELTNGEAIVTTEVGQHQMWAAHFYKARKPRTFLT
SGGLGTMGFGFPAAIGAKLAKKEELVICIAGDASFQMNIQELQTIAENNIPVKVFIINNK
FLGMVRQWQEMFYENRLSESKIGSPDFVKVAEAYGVKGLRATNSTEAKQVMLEVFAYEGP
VVVDFCVEEGENVFPMVPPNKGNNEMIMKRWEE
>Vibrio splendidus 12B01] >gi|84375676|gb|EAP92573.1| acetolactate synthase III large subunit [Vibrio splendidus 12B01]
MTTKPETAMSSGAEMLSGAEMVVQSLIEEGVEQIFGYPGGSVLDIYDALHAKTAEIKHVL
VRHEQAATHMADGYTRSTGKPGVVLVCSGPGATNTVTGIATAYMDSIPMIVISGNVPNSL
IGNDAFQECDIVGVSRPIVKHSFLVKKAEDIPEVVKKAFYISTTGRPGPVVIDLPKDILN
PQIKLPYEYPETIKMRSYNPTVTGHKGQIKKALKALLEAKKPVLYVGGGAVISEADKPLL
KLAEALNLPVVSTLMGLGAFPGTHKNSLGMLGMHGLYEANMAMHNADLIFGIGVRFDDRT
TNNLDKYCPDAKIMHIDIDPSSISKNVKVDLPIVGSAEKVLESMVNLLIEQGGTNDADAM
ESWWSEIKQWQERDCLAYDKTSGRIKPQQVIETLHKVTNGDAYVASDVGQHQMFAALYYP
FDKPRRWINSGGLGTMGFGLPAGMGVKFAKPDEEVVIVTGDGSIQMNIQELSTALQYNIP
VKIINLNNRFLGMVKQWQDIVYQGRYSNSYMDSVPDFAAIAEAYGHVGMRISSPDELESG
LEKALAMKDRLVFVDISVDDTEHVYPMQIKGEGMDNMWLSKTERT
