# Supplementary material for: Phylogenomic Analysis of Marine Roseobacters
Source: PLoS One. 2010 Jul 15;5(7):e11604. doi: 10.1371/journal.pone.0011604 (PMC2904699; doi:10.1371/journal.pone.0011604)
Supplement: File S2 — Tree topologies with the extended data. The multi-documents have been combined into a single ZIP-formatted file. The trees should be considered unrooted. The tree topologies were calculated in PhyML as described in Methods. Numbers refer to bootstrap values. The tree topology (separate pdf) shows that Roseobacter bacteria form a monophyletic group and was deposited in a document named “high bootstrap”. The other organisms embedded within the Roseobacter clade, or Roseobacter bacteria embedded within other phyla are shown in red (deposited in a document named “inter-phylum”). Individual file name corresponds to gene family code listed in Table S1. The non Roseobacter organism taxonomic name is detailed in the amino acid fasta of the sequences (a document named “sequences”). (4.62 MB ZIP) [file pone.0011604.s008.zip › sequences/ort559.fasta]

>DSH Dshi|:1812332-1813831 methylmalonate-semialdehyde dehydrogenase; TIGRFAM: methylmalonate-semialdehyde dehydrogenase PFAM: aldehyde dehydrogenase KEGG: rde:RD1_2990 methylmalonate-semialdehyde dehydrogenase
MEELSHFINGKRVAGTSGRFADVMNPATGEVQARVPLASPEELDAAVAAAAAAQPAWAAT
NPQRRARVLMEFVRLLNRDMDKLAEALSREHGKTLPDAKGDVVRGLEVVEFCIGAPHLLK
GEFTDSAGPGIDMYSMRQALGVVAGITPFNFPAMIPMWKMAPALACGNAFILKPSERDPS
VPLMLAELMTEAGLPDGLLQVINGDKGAVDAILDNDTIQAIGFVGSTPIAEYIYSRGCAN
GKRVQCFGGAKNHMIIMPDADLDQAADALVGAGYGAAGERCMAISVAVPVGEETADRLIE
KLVPRVEALKVGPYTSGTDVDYGPVVTAAAKANIERLVQSGVDQGAKLVVDGRDFSLQGY
ENGFFVGPHLFDNVSKEMDIYRTEIFGPVLCTVRAKSYEEALGLAMDHEYGNGTAIFTRD
GDAARDFANRINIGMVGINVPIPVPLAYHTFGGWKKSGFGDLNQHGPDAFRFYTRTKTVT
ARWPSGIKEGGEFSIPVME
>SUL EE36|:c2170956-2172455 methylmalonate-semialdehyde dehydrogenase; COG1012 NAD-dependent aldehyde dehydrogenases
MQELTHYLNGAHVKGTSGRFADVYNPATGEVQAKVPLANESEMDQAVKYAMAAQPAWAAV
NPQRRARVMMKFVDLLNRDMDKLAEALSREHGKTLPDAAGDVQRGLEVVEYCIGAPELLK
GDFTDSAGPGIDMYSMRQPLGVSAGITPFNFPAMIPMWMFAPAIVCGNAFILKPSERDPS
VPLMLAELLEEAGLPKGIIQVVNGDKEAVDAILHHPVIQSVGFVGSTPIAEYIYGTGCAN
GKRVQCFGGAKNHMIIMPDADLDQAADALIGAGYGAAGERCMAISVAVPVGEETADRLIE
KLVPRIEKLKVGPYTSGNDVDYGPVVTAAAKANIERLVQTGVDQGATLVVDGRDFKLQGY
EEGFFVGPHLFDNVTPDMDIYKHEIFGPVLSTVRAKTYEEALGLAMDHEMGNGTAIFTRD
GDAARDFAARVNVGMIGINVPIPVPLAYHTFGGWKKSVFGDLNQHGPDAFKFYTRTKTVT
SRWPSGIKEGGEFNFKPME
>JAN Jann|:c1902062-1903561 methylmalonate-semialdehyde dehydrogenase; 
MEQIGHWINGKHVAGTSGRAQDVWNPATGEVQAKVALASKAELDDAVADAAKAQVKWAAT
NPQRRARVMMAFVSLLHRDMDKLAEALSREHGKTIPDAKGDVQRGLEVVEFCIGAPHHLK
GEFTDAAGPGIDMYSMRQPVGVAAGITPFNFPAMIPLWKMAPALVCGNAFILKPSERDPS
VPMMLAELMQEAGLPDGVLQVVNGDKESVDAILDNETIAAVGFVGSTPIAEYIYGRGCSN
GKRVQCFGGAKNHMIIMPDADMDQAADALVGAGYGAAGERCMAISVAVPVGEETADRLIE
KLVPKIEALKVGPYTSGDDVDYGPVVTPMAKENILRLVQTGVDQGAELVVDGRDFSLQGY
EDGFFVGPHLFDRVTPDMDIYKQEIFGPVLSTVRAGSYEEALKLAMDNEYGNGTAIFTRD
GDAARDFASRINVGMVGINVPIPVPLAYHTFGGWKKSAFGDLNQHGPDAFRFYTKTKTVT
SRWPSGIKEGGEFTIPVME
>OAN OA307|:2248977-2250485 methylmalonate-semialdehyde dehydrogenase; [C] COG1012 NAD-dependent aldehyde dehydrogenases
MIMTTEFTHFIGGEHVKGTSGRFADVFNPATGEVQGRVPLATAAELDHAVTIAAAAQPKW
AATNPQRRARVLMAFVGLLNRDMDKLAEALSREHGKTIPDAKGDVQRGLEVVEYCIGAPE
LLKGEYTDGAGPGIDIYSMRQALGVTAGITPFNFPAMIPMWMFAPAIACGNAFILKPSER
DPSVPLMLAELLEEAGLPAGIIQVVNGDKEAVDAIIDNDTIQSIGFVGSTPIAEYIYGRG
CSNGKRVQCFGGAKNHMIIMPDADLDQAADALVGAGYGAAGERCMAISVAVPVGEETADR
LIEKLIPRIEKLRVGPYTGGDDVDYGPVVTAAAKANILKMIEGGIDAGAELVVDGRGFKL
QGYEDGFFVGPHLFDRVTPDMEIYQKEIFGPVLSCVRAASYEEALGLAMDHEMGNGTAIF
TRDGDAARDFASRVNVGMIGINVPIPVPLAYHTFGGWKKSVFGDLNQHGPDAFKFYTRTK
TVTSRWPSGIKQGGEFNFKAMD
>OBA |:301522-303021 methylmalonate-semialdehyde dehydrogenase; COG1012 NAD-dependent aldehyde dehydrogenases
MQELTHYIDGAHVSGASGRFADVMNPATGEVQAKAPLASTDELNRAVEVAAAAQPAWAAV
NPQRRARVLMAFVGLLNRDMDKLAEALSREHGKTFPDAKGDIQRGLEVVEYCIGAPQMLK
GEYTDSAGPGIDIYSMRQPLGVTAGITPFNFPAMIPMWMFAPAIACGNAFILKPSERDPS
VPLMLAELMEEAGLPKGILQVVNGDKESVDAILDHPVIQSVGFVGSTPIAEYIYSRGCAA
GKRVQCFGGAKNHMIVMPDADMDQAADALVGAGYGAAGERCMAISVAVPVGDETADRLIE
KLVPRIEKLKVGPYTAGDDVDYGPVVTAAAKENILRLVQSGVDQGAELVVDGRDFSLQGY
EDGFFVGAHLFDRVTKDMDIYKQEIFGPVLSTVRAQSYEEALSLAMDHEYGNGTAIFTRD
GDTARDFANRINIGMVGVNVPIPVPLAYHTFGGWKKSVFGDLNQHGPDAFKFYTRTKTVT
ARWPSGLKEGGEFHFKAMD
>OIN |:2928835-2930334 methylmalonate-semialdehyde dehydrogenase; COG1012 NAD-dependent aldehyde dehydrogenases
MQEMTHYLNGEHVKGTSGRFADVMNPATGEVQAKVPLANAEEMNKAVEYAAAAQPKWAAT
NPQRRARVLMKFVALLNRDMDKLAEALSREHGKTLPDAAGDVQRGLEVVEYCIGAPELLK
GDFTDSAGPGIDMYSMRQALGVTAGITPFNFPAMIPMWMFAPAIACGNAFILKPSERDPS
VPLMLAELLEEAGLPKGILQVVNGDKEAVDAILHHDVIQSVGFVGSTPIAEYIYATGCAN
GKRVQCFGGAKNHMIIMPDADMDQAADALIGAGYGAAGERCMAISVAVPVGDDTADRLIE
KLVPRIESLKVGPYTSGNDVDYGPVVTAAAKANIERLVQTGIDQGAELVVDGRDFKLQGY
ENGYFVGPHLFDRATIDMDIYKQEIFGPVLTCVRAQTYEEAIGLAMDHEYGNGTAIYTRD
GDAARDFANRINVGMVGINVPIPVPLAYHTFGGWKKSVFGDLNQHGPDAFKFYTRTKTVT
ARWPSGIKEGGEFSIPVME
>RHB RB2654|:c454641-456140 Methylmalonic acid semialdehyde dehydrogenase; COG1012 NAD-dependent aldehyde dehydrogenases
MYEVGNWINGQNEASSSSRTSDIYNPATGEIQGKVKLSTAAELDAAVAKAAEAQKAWAAT
NPQRRARVMMKFAELINRDMDKLAESVSREHGKTLPDGAGDVQRGLEVIEVCMGAPNLLK
GEFMDSGGPGIDLYSMRQPLGVVAGITPFNFPAMIPLWKMGPALVSGNAMILKPSERCPT
TSMMLAELLKEAGLPDGVLQVVNGDKEVVDAILDNETIQAVGFVGSTPIAQYIYGRAATN
GKRAQCFGGAKNHMIIMPDADLDKAADALVGAGFGAAGERCMAISVAVPVGKDTADKLIE
KLTPKVEALKVGPYTSDKDVDYGPVITAQAKQRIESLIDSGVNDGATLVTDGRDFSLQGY
EDGFYVGPTLFDNVTEDMDIYKEEIFGPVLSTVRKDSYEEALDLVMKNQYGNGTAIFTSD
GDTARDFASRVNVGMVGINFPIPVPLSYFTFGGWKKSAFGDLNQYGPDAFRFYTRTKTVT
ERWFSGIKEGGEFAFKAMD
>RCC RCCS2|:c3269117-3270616 methylmalonate-semialdehyde dehydrogenase; COG1012 NAD-dependent aldehyde dehydrogenases
MQELTHYIGGEHVKGTSGRFADVFNPATGEVQAKVPLANGEEMAKAVEIAAKAQPAWAAV
NPQRRARVMMAFVGLLNRDMDKLAEALSREHGKTLPDARGDVIRGLEVVEYCIGAPQLLK
GEFTDSAGPGIDMYSMKQALGVTAGITPFNFPAMIPMWMFAPAIVCGNAFILKPSERDPS
VPLMLAELMEEAGLPKGILQVVNGDKEAVDAILYDDTIQSVGFVGSTPIAEYIYGTGCAQ
GKRVQCFGGAKNHMIIMPDADMEQAADALVGAGYGAAGERCMAISVAVAVGDDTADRLLE
KLVPKVEALKVGPYTSGNDVDYGPVVTAAAKENIGRLVQTGIDQGAKLVVDGRNFNLQGY
EDGFFVGAHLFDNVTKDMDIYKTEIFGPVLSTMRAETYEEAIGLAMDHEYGNGTAIFTRD
GDTARDFASRINIGMVGVNVPIPVPLAYHTFGGWKKSMFGDLNQHGPDAFKFYTRTKTIT
SRWPSGIKEGGEFSIPVME
>RDE RD1|:2863828-2865327 methylmalonate-semialdehyde dehydrogenase; 
MQDLTHYLNGEHVAGTSGRFADVMNPATGEVQARVPLASSAEIDRAVEIAASVQPAWAAI
NPQRRARVLMKFVDLLNRDMDKLAEALSREHGKTLPDAAGDVQRGLEVVEYCIGAPHLLK
GEYTDSAGPGIDMYSMRQPLGVSAGITPFNFPAMIPMWMFAPAIACGNAFILKPSERDPS
VPLMLAELFEEAGLPKGVLQVVNGDKEAVDAILHHDVIQSIGFVGSTPIAEYIYGTGCAN
GKRVQCFGGAKNHMIIMPDADMDQAADALVGAGYGAAGERCMAISVAVPVGDETADRLIE
KLVPRIEKLKVGPYTAGNDVDYGPVVTAAAKANIERLVETGVAQGAKLVVDGRNFNLQGY
ENGFFIGPHLFDHVTRDMDIYKHEIFGPVLSTVRAQSYEEALSLAMDHEYGNGTAIFTRD
GDAARDFANRVNVGMVGINVPIPVPLAYHTFGGWKKSVFGDLNQHGPDAFKFYTRTKTVT
SRWPSGIKEGGEFSIPVME
>PGA RGBS107|:551349-552848 Methylmalonic acid semialdehyde dehydrogenase; COG1012 NAD-dependent aldehyde dehydrogenases
MKELGHFINGKLVSGTSGRFDDVFNPATGDVQYQCPMASAAETTDIIEKAAAAQPAWGAT
NPQKRARVMMKMVALMNRDMDKLAEALSREHGKTIPDAKGDLQRGLEVIEYCVGAPQMLK
GEFTDSAGPGIDMYSMRQPLGVVGSIMPFNFPAMMPLWHVGPALACGNAVVLKPSERDPS
VPLMLAELFVEAGLPEGVFQVVNGDKEAVDTILDSEIIQGVSFVGSTPIAQYIYSRATAN
GKRAQCFGGAKNHMIVMPDADLDLAADALVGAGFGAAGERCMAISVAVPVGEETADKLIE
KLIPRIEKLKVGPYTAGDDVDLGPVVTAASKERILGLIQSGVDQGAKLVVDNRDFKLQGY
EDGFFVGAHLFDHVTPDMDIYKQEIFGPVLSTVRANSYEDALKLAMDHEYGNGTAIFTRD
GDTARDFASRVNIGMVGINVPIPVPLAYHTFGGWKKSMFGDLNQHGPDSFKFYTRTKTVT
SRWPSGIKEGGEFNFKAMD
>RLO RLO149|:c68172-69671 methylmalonate-semialdehyde dehydrogenase; COG1012 NAD-dependent aldehyde dehydrogenases
MQDLTHYINGEHVAGTSGRFADVMNPATGEVQARVPLASSAEIDRAVEIAATVQPAWAAV
NPQRRARVLMKFVDLLNRDMDKLAEALSREHGKTLPDAAGDVQRGLEVVEYCIGTPHLLK
GEYTDSAGPGIDMYSMRQALGVTAGITPFNFPAMIPMWMFAPAIACGNAFILKPSERDPS
VPLMLAELFEEAGLPKGVLQVVNGDKEAVDAILHHDVIQSIGFVGSTPIAEYIYGTGCAN
GKRVQCFGGAKNHMIIMPDADLDQAADALIGAGYGAAGERCMAISVAVPVGDETADRLIE
KLVPRIEKLKVGPYTSGNDVDYGPVVTAAAKANIERLVETGVAQGAKLVVDGRNFNLQGY
EDGFFIGPHLFDHVTKDMDIYKQEIFGPVLSTVRAQSYEEALSLAMDHEYGNGTAIFTRD
GDAARDFANRVNVGMVGINVPIPVPLAYHTFGGWKKSVFGDLNQHGPDAFKFYTRTKTVT
SRWPSGIKEGGEFSIPVME
>ROS ROS217|:4626786-4628285 methylmalonate-semialdehyde dehydrogenase; COG1012 NAD-dependent aldehyde dehydrogenases
MQELTHYINGQHVKGTSGRFSDVFNPATGEVQAKCPLASVEEMDQAVRAAMAAQPAWAAT
NPQRRARVMMEFVRLLNRDMDKLAEALSREHGKTFPDAKGDIQRGLEVVEYCVGAPQLLK
GEFTDSAGPGIDIYSMRQPLGVTAGITPFNFPAMIPMWMFAPALACGNAFILKPSERDPS
VPLMLAELMEEAGLPKGILQVVNGDKVAVDAILDHEVIQSIGFVGSTPIAQYIYGRGCSN
GKRVQCFGGAKNHMIIMPDADMDQAADALIGAGYGAAGERCMAISVAVPVGDETADRLIE
KLVPRIEKLKVGPYTAGNDVDYGPVVTGEAKKRILGLIDSGIAQGATLVVDGRDFKLQGY
EDGFFVGPHLFDHVTPDMDIYTQEIFGPVLSTVRAGSYEEALKLAMDHEYGNGTAIFTRD
GDAARDFAARVNVGMVGINVPIPVPLAYHTFGGWKKSGFGDLNQHGPDSFKFYTRTKTVT
SRWPSGIKEGGEFNFKAMD
>RGR RR11|:c775606-777105 methylmalonate-semialdehyde dehydrogenase (acylating); [C] COG1012 NAD-dependent aldehyde dehydrogenases
MEELGHFINGKITAGTSGRSDDVYNPATGEVQYKCAMASAAETTDIIEKAAAAQPQWGAT
NPQKRARVMMKMVALMNRDMDKLAEALSREHGKTIPDAKGDLQRGLEVIEYCVGAPQMLK
GEFTDSAGPGIDMYSMRQPLGVVGSIMPFNFPAMMPLWHVGPALACGNAVVLKPSERDPS
VPLMLAELFVEAGLPEGVFQVVNGDKEAVDTILDSEIIQGVSFVGSTPIAQYIYSRATAN
GKRAQCFGGAKNHMIVMPDADLDQAADALVGAGFGAAGERCMAISVAVPVGEETADKLIE
KLIPRIENLKVGPYTAGDDVDLGPVVTAAAKERILGLINSGVEQGATLVVDNRDFKLQGY
EDGFFVGPHLFDNVTTDMDIYKQEIFGPVLSTVRAATYEDALKLAMDHEYGNGTAIFTRD
GDTARDFASRVNIGMVGINVPIPVPLAYHTFGGWKKSMFGDLNQHGPDSFKFYTRTKTVT
SRWPSGIKEGGEFNFKAMD
>LVE SKA53|:c556614-558113 methylmalonate-semialdehyde dehydrogenase; COG1012 NAD-dependent aldehyde dehydrogenases
MQELTHYIGGAHVKGTSGRFADVYNPATGEVQARVPLANAAEMDKAVQIAAEAQPKWAKV
NPQRRARVMMAFVGLLNRDMDKLAEALSREHGKTIPDAKGDVVRGLEVVEYCIGAPQLLK
GEFTDSAGPGIDMYSMKQALGVTAGITPFNFPAMIPMWMFAPAIACGNAFILKPSERDPS
VPLMLAELMEEAGLPKGILQVVNGDKEAVDAILDHDVIQSIGFVGSTPIAEYIYGRGCAN
GKRVQCFGGAKNHMIIMPDADMDQAADALIGAGYGAAGERCMAISVAVPVGEETADRLIE
KLVPRIEALKVGPYTSGNDVDYGPVVTAAAKANILKLIESGVAQGADLVVDGRDFKLQGY
EDGFFVGPHLFDRVTKDMDIYTKEIFGPVLSVVRAQNYEEALGLAMDHEYGNGTAIFTRD
GDAARDFANRINIGMVGINVPIPVPLAYHTFGGWKKSMFGDLNQHGPDAFKFYTRTKTIT
SRWPSGIKDGSAFSIPLME
>SPO DSS3|:2341675-2343174 methylmalonate-semialdehyde dehydrogenase; identified by similarity to SP:P28810; match to protein family HMM PF00171; match to protein family HMM TIGR01722
MQELTHYINGEHVKGTSGRFADVFNPATGDVQAKCPLASTEEMARAVEIAAAAQPAWAAV
NPQRRARVMMKFVDLLNRDMDKLAEALSREHGKTLPDAAGDVQRGLEVVEYCIGAPHLLK
GEFTDSAGPGIDMYSMRQPLGVTAGITPFNFPAMIPMWMFAPAIACGNAFILKPSERDPS
VPLMLAELMEEAGLPKGILQVVNGDKEAVDAILYNPVIQSVGFVGSTPIAEYIYGTGCAQ
GKRVQCFGGAKNHMIIMPDADMDQAADALVGAGYGAAGERCMAISVAVPVGDDTADRLIE
KLVPRIEKLKVGPYTAGKDVDYGPVVTAAAKENILRLVNSGVEQGAKLVVDGRDFSLQGY
EDGFFVGPHLFDHVTPDMDIYKKEIFGPVLSTVRAKTYEEALGLAMDHEYGNGTAIFTRD
GDAARDFANRINIGMVGVNVPIPVPLAYHTFGGWKKSAFGDLNQHGPDAFKFYTRTKTVT
ARWPSGIKEGGEFSIPVME
>SSE SSE37|:c5224367-5225866 methylmalonate-semialdehyde dehydrogenase; COG1012 NAD-dependent aldehyde dehydrogenases
MTELTNWINGQHVKSTSGRTSDVYNPATGEVQAKTPLSTVEELNDAVAKAVEAQKKWGAT
NPQRRARVMMKFGQLINAHMDELAELVSREHGKTLPDARGDVQRGLEVVEVCMGAPNMLK
GEFTDDGGPGIDLYSMRQPLGVVAGITPFNFPAMIPLWKMAPALACGNAMILKPSERVPS
TALRLAELIKEAGLPDGVLQVVNGDKQVVDAILDNEDIAAVGFVGSTPIAQYIYGRAASN
GKRAQCFGGAKNHMIIMPDADIEKAADALVGAGYGAAGERCMAISVAVPVGQETADKLID
ALVPRVEKLRVGPYTSDQEMDYGPVITAQAKQRIEGLIDSGVEQGAKLVIDGRGMELQGY
ENGFFCGPSLFDNVTPDMDIYKEEIFGPVLSTVRTDTYEDALNLVIDNPYGNGTAIYTAD
GDTARDFAHRVNVGMVGINFPIPVPLSYHTFGGWKKSAFGDLNQYGPDAFRFYTKTKTVT
ARWFSGIKEGGEFNFKAMD
>SIL TM1040|:c1188053-1189552 methylmalonate-semialdehyde dehydrogenase (acylating); 
MQELTHYVNGEKVAGTSGRFADVLNPATGEVQAKVPLATKAEMDAIIAKAAEAQVEWAAT
NPQKRARVMMKFGQLINEHMDTLAELVAREHGKTLPDARGDVQRGLEVVEVCMGTPSLLK
GEFTDSGGPGIDLYSMRQPLGVVAGITPFNFPAMIPLWKMAPALSCGNAMILKPSERVPS
TSLYLAELLKEAGLPDGVLQVVNGDKEAVDAILDNETIQAVGFVGSTPIAQYIYGRAATN
GKRAQCFGGAKNHMLIMPDADLDKAADALVGAGFGAAGERCMAISVAVPVGKETADGLIE
RLVPRIEKLKVGPYTAGEDIDYGPVITPQAKARIEGLIDSGVEQGATLVTDGRGLTLQGY
ENGYFVGPTLFDNVTAEMDIYKEEIFGPVLSTVRMDNYEDALNLVKDNAYGNGTAIYTAD
GDTARDFANRVNVGMVGINFPIPVPLSYHTFGGWKKSAFGDLNQYGPDAFRFYTRTKTVT
QRWFSGIKEGGEFNFKAMD
>Chromobacterium violaceum ATCC 12472] >gi|34102748|gb|AAQ59112.1| methylmalonate-semialdehyde dehydrogenase [Chromobacterium violaceum ATCC 12472]
MTTLQHLIHGEACDGGSRRAPVFNPSTGEAIAEVQLADAATVAQAVAAAQAAFPAWRDTP
PAKRAQVLFRFKQLLEQHEAEIVPLISREHGKTLEDAAGELKRGIENVEYACAAPELLKG
EYSRNAGPAIDAWSDFQPLGVVAGITPFNFPAMVPLWMYPLAIACGNTFILKPSERDPSS
TLLIARLLHEAGLPRGVLNVVHGDKEAVDALLAAPEVKAVSFVGSTPIAEYIYAEGSRRG
KRVQALGGAKNHAVVLPDADLDNTVSALMGAAYGSCGERCMAISVAVCVGDQAADALIAK
LTPQIQALKVGPGTSPGLDMGPLVTRAHLDKVSGYIADGVAAGAELVVDGRGITVPGHEG
GFFLGGCLFDRVRPDMRIYKEEIFGPVLCVVRVNSLEEAIALINAHEYGNGTCIFTRDGE
AARLFADTVEVGMVGINVPLPVPVAYHSFGGWKRSLFGDLHAYGPDGVRFYTRRKAVTQR
WPQRASHEASQFAFPSL
>Burkholderia graminis C4D1M] >gi|170140720|gb|EDT08894.1| methylmalonate-semialdehyde dehydrogenase [Burkholderia graminis C4D1M]
MSETYQDETVRSAAGVRALTHFINGKAIDGTSGRFADVFNPALGEVSARVPLGSVAEVDA
AVAAAYAAFPAWSETAPIKRARVLFKFKELLDRHHDELAELITREHGKVFSDAKGEVMRG
IEVVEFACGIPNLLKTDFTDQIGGGIDNWNLRQPLGVVAGITPFNFPMMVPCWMFPVAIA
CGNTFVLKPSERDPSASNRIAELLKEAGLPDGVFNVVHGDKVAVDALLVHPDVSAVSFVG
STPIAEYIHSEGTRHGKRVQALGGAKNHLVVMPDADLDQAVDALIGAAYGSAGERCMAIS
VAVAVGHIADELVERLTPRVKSLKILNGMEAAAEMGPLVTAAHREKVLGYIEAGVAAGAK
LVVDGRGHQVDGHEKGFFLGGTLFDNVSTDMKIYREEIFGPVLCVVRVPDFASAVELINA
NEFANGVSLFTSDGGIARAFSRQIQIGMVGINVPIPVPMAWHSFGGWKKSLFGDHHAYGE
EGVRFYTRYKSIMQRWPDSIAKGAEFTMPVAK
>Mycobacterium avium subsp. avium ATCC 25291]
MTTQIPHFIDGQRTAGQSTRTADVFDPSTGAVQAQVPMAGRADIDAAVASAIEAQKGWAA
TNPQRRARVLMRFIELVNQHNDELAELLSREHGKTLADAKGDIQRGIEVIEFCVGIPHLL
KGEYSEGAGPGIDVYSLRQPLGVVAGITPFNFPAMIPLWKAGPALACGNAFVLKPSERDP
SVPVRLAELFVEAGLPPGVFQVVHGDKEAVDAILNHPDIQAVGFVGSSDIAQYIYAGAAA
TGKRSQCFGGAKNHMIVMPDADLDQAVDALIGAGYGSAGERCMAISVAVPVGDKTADRLR
ARLVERINNLRVGHSLDPKADYGPLVTGAAVARVRDYIDQGVAAGAEIVVDGRERRSDDL
TFGDANLEGGFFIGPTLFDHVTPDMSIYTDEIFGPVLCIVRAQNYEEALALPSQHEYGNG
VAVFTRDGDAARDFVSRVQVGMVGVNVPIPVPVAYHTFGGWKRSGFGDLNQHGPASIQFY
TKVKTVTSRWPSGIKDGAEFVIPTMD
>Pseudovibrio sp. JE062] >gi|211958879|gb|EEA94078.1| methylmalonate-semialdehyde dehydrogenase [Pseudovibrio sp. JE062]
MEEIGHFINGQRVAGKSGRAADVFNPATGEVTAKVALATTAELQEAVAIAEKAQVGWAKT
NPQRRARVMMKFVSLLHRDMDKLASKLSAEHGKTFPDAKGDVIRGLEVAEFCIGAPHMMK
GEFTEGAGPGIDMYSMRQPLGVVAGITPFNFPAMIPMWKFCVAIAAGNSFILKPSERNPS
VPMMLAELMQEAGLPDGVLNVVNGDKESVDAILDDPIIQAVGFVGSTAIAEYVYTRGTAS
GKRVQCFGGAKNHMLIMPDADLDQAADALVGAGFGAAGERCMAISVAVPVGQETADRLIE
KLIPRVEALKVGPYTAGDDVDFGPVITPQARDRILGLVNSGVEQGAKLVVDGRDFKLQGY
ENGNFVGPCLFDNATKDMDIYKEEIFGPVLTVVRAENYEEALSLPMDHEYGNGTAIFTRD
GDTARDFASRINIGMVGINVPIPVPLAYHTFGGWKRSGFGDLNQHGPDGFKFYTRTKTVT
SRWPSGVKEGAEFSIPTMG
>Pseudomonas aeruginosa PAO1] >gi|107099122|ref|ZP_01363040.1| hypothetical protein PaerPA_01000131 [Pseudomonas aeruginosa PACS2] >gi|116053851|ref|YP_788288.1| putative aldehyde dehydrogenase [Pseudomonas aeruginosa UCBPP-PA14] >gi|218888875|ref|YP_002437739.1| putative aldehyde dehydrogenase [Pseudomonas aeruginosa LESB58] >gi|254237628|ref|ZP_04930951.1| hypothetical protein PACG_03713 [Pseudomonas aeruginosa C3719] >gi|9945959|gb|AAG03520.1|AE004451_1 probable aldehyde dehydrogenase [Pseudomonas aeruginosa PAO1] >gi|115589072|gb|ABJ15087.1| putative aldehyde dehydrogenase [Pseudomonas aeruginosa UCBPP-PA14] >gi|126169559|gb|EAZ55070.1| hypothetical protein PACG_03713 [Pseudomonas aeruginosa C3719] >gi|218769098|emb|CAW24858.1| probable aldehyde dehydrogenase [Pseudomonas aeruginosa LESB58]
MGTLHHLINGEMVADNGRSADVFNPSTGEAIHKVPLADGKTLQKAIDAARAAFPAWRNTP
PAKRAQVLYRFKQLLEQNEARISKLISEEHGKTLEDAAGELKRGIENVEYACAAPEILKG
EYSRNVGPNIDAWSDFQPIGVVAGITPFNFPAMVPLWMYPLAIACGNTFILKPSERDPSS
TLLIAELFHEAGLPKGVLNVVHGDKEAVDGLLQAPEVKAISFVGSTPIAEYIYAEGTKRG
KRVQALGGAKNHAVLMPDADLDNAVSALMGAAYGSCGERCMAISVAVCVGDQVADALIAK
LVPQIKALKIGAGTSCGLDMGPLVTAAAQAKVTGYIDSGVAQGAELVVDGRGYQVAGHEN
GFFLGGSLFDRVTPEMTIYKEEIFGPVLCVVRVNSLEEAMQLINDHEYGNGTCIFTRDGE
AARLFCDEIEVGMVGVNVPLPVPVAYHSFGGWKRSLFGDLHAYGPDGVRFYTRRKAITQR
WPQRASHEASQFAFPSL
>Comamonas testosteroni CNB-2] >gi|262208950|gb|ACY33048.1| methylmalonate-semialdehyde dehydrogenase [Comamonas testosteroni CNB-2]
MTDISNRTEVAHYIGGAHISGNGTRQQSIYNPATGAVSRQVRLGTAQDVEAAVAAAQSAF
PRWADTPPIRRARVLFKFLELLNRNKDELASLITAEHGKVFTDAQGEVARGIDIVEFSCG
IPQLLKGDFTDQVSTGIDNWTLRQPLGVVAGVTPFNFPVMVPMWMFPVAIAAGNCFVLKP
SPIDPSPSLFIADLLKQSGLPDGVFNVVQGDKEVVDALLEHPEVKALSFVGSTPIANYIY
ETGARHGKRVQALGGAKNHMVVMPDADIDQAVDALIGAGYGSAGERCMAISVAVLVGDVA
DKLMPRLVERTRALKVLNGTNLAAEMGPIVTPAAHARISSYIEQGVKEGAQLLVDGRTFL
GAAAGEGCANGFWMGGTLFDQVKPEMSIYREEIFGPVLSCVRVADFSAAVQLVNKHEFGN
GVACFTRDGNVAREFTRRIQVGMVGINVPIPVPMAWHGFGGWKKSLFGDMHAYGEEGVRF
YTKQKSVMQRWPESIGKGAEFAMPTAK
>Caulobacter sp. K31] >gi|167347804|gb|ABZ70539.1| methylmalonate-semialdehyde dehydrogenase [Caulobacter sp. K31]
MRTISHFVNGQTFEGASGRFGDVFNPNTGEVQARVQLATDAELDAAVQAAAAAQIGWAAT
NPQRRARVMFEFKRLIERDMNSLAEILSSEHGKVVADSKGDIQRGLEVIEFACGIPHILK
GEYTEGAGPGIDVYSMRQPLGVCAGITPFNFPAMIPMWMFGISIAVGNTFILKPSEKDPT
VPVKLAELMMEAGAPAGVLNVVHGDKVCVDAILTHPLIRAVSFVGSSDIAHYVYQTGTAH
GKRVQAMGGAKNHGIVLPDADLDQVVKDLSGAAFGSAGERCMALPVVVPVGQKTADELRE
RMVAEIETLRVGVSSDPAAHYGPVVSAQHRAKIADYIRLGVEEGADLVVDGRDFSMQGFE
KGFFIGPSLFDGVKKGMKTYQEEIFGPVLQIVRAETFEEALALPSEHQYGNGVAIFTRNG
RAAREFASRVNVGMVGINVPIPVPVAYHTFGGWKRSAFGDTNQHGVEGVKFYTKVKTITA
RWPEGDHEGDAFVIPTMK
>Xanthobacter autotrophicus Py2] >gi|154160221|gb|ABS67437.1| methylmalonate-semialdehyde dehydrogenase [Xanthobacter autotrophicus Py2]
MREIGHFIGGKHVPGTSGRYADVYQPMTGEVIAHVALASTDELNAAVANAKAAQPAWAAT
NPQRRARVLMKFLELVQRDYDKLADLLAREHGKTVPDARGDIQRGLEVVEFAVGIPHLMK
GDYSDGAGPGIDIYSMRQALGVVAGITPFNFPAMIPMWKFGPAIACGNAFILKPSERDPG
VPMMLAELMLEAGLPPGILNVVNGDKESVDGILDHPDIQAIGFVGSTAIAQYIYARGAAN
GKRVQGFGGAKNHMIIMPDADMDQAVDALIGAGYGSAGERCMAISVAVPVGEDAAERLLE
KLVPRVENLKIGPSTDGAADFGPLVTREAVDRVKNYVDIGLQEGAKLLVDGRGFKMQGYE
NGFYMGGCLFDHVTADMRIYKEEIFGPVLSVVRAPDYKEALRLPTEHEYGNGVAIFTRDG
DAARDFASKVNVGMVGINVPIPVPLAYHTFGGWKRSGFGDLNQHGPDGVRFYTKTKTVTS
RWPSGIKDGADFVIPTMG
>Mycobacterium smegmatis str. MC2 155] >gi|118171123|gb|ABK72019.1| methylmalonate-semialdehyde dehydrogenase [Mycobacterium smegmatis str. MC2 155]
MSTVIQHWRDGKVFAGSSTATAPVTNPATGAVTGEVALASVEDARAVIDSAAAAFPAWRD
TSLAKRTQVLFAFRELLNARKEEVAAIITAEHGKVLSDALGEVTRGLEVVEFACGIPHLL
KGGFTENASTKVDVYSISQPLGPVGIISPFNFPAMVPMWFFPIAIAAGNTVVVKPSEKDP
SASLWMAELWKEAGLPDGVFNVLQGDKTAVDELLTNPKIKGVSFVGSTPIAKYVYATGTA
AGKRVQALGGAKNHAVVLPDADLDLAADAMVNAGFGSAGERCMAISACVAVGPVADELVA
KIAERAATIKTGDGTKDSDMGPLVTKAHRDKVASYIDAGEAAGAKVVLDGRTVIANGEED
GFWLGPTLLDNVTPEMSVYTDEIFGPVLSVVRVETYDEALELINNNPYGNGTAIFTNDGG
AARRFQNEVEVGMVGINVPIPVPMAYYSFGGWKASLFGDTHAHGIQGVHFFTRTKAVTSR
WLDPSHGGINLGFPQNK
>Streptomyces sp. AA4]
MHPTIRHRIGGRETTGHSTRTAPVWNPATGERQAEVLLAEPADVNAAVQAARLALPDWAD
TSVMRRSRLMFAFRTLVEKHLDELARIVSAEHGKVFEDAKGELVRGLEVVDFACGIPQLL
KGEYSDQVSTGIDLFSFRQPLGVCAGITPFNFPAMVPMWMHPIAIATGNTFVLKPSERDP
SAANFVAELYAQAGLPDGVFNVVHGDKVAVDALLDHPDVAAVSFVGSTPIARYVHERATA
NGKRVQALGGAKNHAVVLPDADLENAAEHLVSAAYGSAGQRCMAISVAVAVGDVAEPLVK
LIGEKARAIKVGPGLTPGSEMGPVVSPEALERVRGYLDAGVAAGAELVVDGRDVTVEEGG
FFVGPTLFDSVTPEMSIYRDEIFGPVLVVVRVDSLAEAIDLINASDWANGTAIFTGSGRA
ARQFQRSVQVGMIGVNVPIPVPMAFYSFGGWKQSLFGAHHMHGPEGVAFYTRAKAVTSRW
PESPEGASLHFPTAV
>Vibrio orientalis CIP 102891] >gi|260936769|gb|EEX92758.1| methylmalonate-semialdehyde dehydrogenase [Vibrio orientalis CIP 102891]
MSILVSNFINGSVVESTSSRSADLFNPATGERRGQVQLSSAQEAEEVVQVAKNAQAAWQA
TPPLQRARVMFKFKQLLEENADDLATLITEEHGKVHSDALGELTRGLEVVEFSCGIPHLL
KGEHSLNVGREIDSYSMMQPVGVCVGITPFNFPVMVPLWMIPVSLACGNSFILKPSEKDP
SAALVLAKLLKQAGLPDGVFNVVQGDKEVVDALLESPDVAAVSFVGSTPIAEAIYAKGSA
NGKRVQALGGAKNHLVVMPDADLDGAVNAIMGAAYGAAGERCMAISVAVAVGEETADRLV
EKLKQKVEALRVGPGLGVTPENEMGPLVSEPHKNKVLDYIQSGVEQGAKLVVDGRNFNAG
APGYFVGGTLFDNVTEDMTIYKEEIFGPVLSVVRADDYQHAVNMINEHEFGNGTAIFTRD
GDTARNFAEQIEIGMVGVNVPIPVPMAFHSFGGWKRSIFGPLNVHGNDGVRFYTRMKTVT
ARWPKGQRESEFVMPTMK
>Streptomyces clavuligerus ATCC 27064] >gi|197701650|gb|EDY47462.1| methylmalonate-semialdehyde dehydrogenase [Streptomyces clavuligerus ATCC 27064]
MRELTHFIGGKAVPGTSGEHADVYDPNTGEVQARVPLAGRDETRAAIADAVRAQREWGGW
NPQRRARVLLRFLRLVEEEKDTLARLLSSEHGKTIADAHGDIQRGLEVVEFAAGIPHLLK
GEFTDNAGGGIDVHSLRSPLGVVAGITPFNFPAMIPLWKAAPALACGNAFILKPSERDPS
VPLRLAELFLEAGLPPGVLNVVNGDRQAVDTLVEDPRVAALGFVGSTPVAAHVYATAAAH
GKRAQCFGGAKNHMVVMADADLDQAVDALIGAGYGSAGERCMAVSVAVPVGEETADALVA
RLKERVSALRIGRSDDPEADFGPLVGPDAVERVRRYVDLGVEEGAELVVDGRDFVLPGHE
NGFFAGATLFDRVTPAMAIHREEIFGPVLCVVRAADYEEALRLPSEHLYGNGVAIFTRDG
DTARDFTRRVDTGMVGVNVPIPVPVAYHTFGGWKRSGFGDLNQHGPDAIRFYTRTKTVTS
RWPSGVKEGASFTIPTMG
