# Supplementary material for: Phylogenomic Analysis of Marine Roseobacters
Source: PLoS One. 2010 Jul 15;5(7):e11604. doi: 10.1371/journal.pone.0011604 (PMC2904699; doi:10.1371/journal.pone.0011604)
Supplement: File S2 — Tree topologies with the extended data. The multi-documents have been combined into a single ZIP-formatted file. The trees should be considered unrooted. The tree topologies were calculated in PhyML as described in Methods. Numbers refer to bootstrap values. The tree topology (separate pdf) shows that Roseobacter bacteria form a monophyletic group and was deposited in a document named “high bootstrap”. The other organisms embedded within the Roseobacter clade, or Roseobacter bacteria embedded within other phyla are shown in red (deposited in a document named “inter-phylum”). Individual file name corresponds to gene family code listed in Table S1. The non Roseobacter organism taxonomic name is detailed in the amino acid fasta of the sequences (a document named “sequences”). (4.62 MB ZIP) [file pone.0011604.s008.zip › sequences/ort571.fasta]

>DSH Dshi|:c1796409-1797608 putative deoxyguanosinetriphosphate triphosphohydrolase; KEGG: sil:SPO2505 deoxyguanosinetriphosphate triphosphohydrolase, putative TIGRFAM: putative deoxyguanosinetriphosphate triphosphohydrolase PFAM: metal-dependent phosphohydrolase HD sub domain SMART: metal-dependent phosphohydrolase HD region
MPQNAEQEQADHMTAPFACGPAGSRGRLVAEPESDFRSCFQRDRDRIIHASAFRRLKHKT
QVFVEHEGDYFRTRLTHSIEVAQVARTICGALGLNPDLTEAVALAHDLGHTPFGHTGEDA
LNALMAPYGGFDHNAQALKIVTSLERHYAAFDGLNLTWETLEGIAKHNGPVTGELPHALA
SYNARHDLELQTHASAEAQVAALADDIAYNNHDLQDGLRAGLFSQADIADLPLVAEAYAE
VDAVWPDLDPARRKHEALRRVFGMMVADVIDTSRALLAEAAPADAQAVRDLGRPVIRFSD
GMFASLRQIREFLFTRMYRAPSVMEKRAEVTTVINDLFPRYMADPSLLPARWQPDILATR
TRTELARIVADYIAGMTDRYALQAHDRLTAGDRARSARA
>SUL EE36|:c2661709-2662851 deoxyguanosinetriphosphate triphosphohydrolase, putative; COG0232 dGTP triphosphohydrolase
MRASFASDPALTRGRLIPEEESTFRSCFQRDRDRIIHASAFRRLKHKTQVFIEHEGDYYR
TRLTHSIEVAQVARTIAGALGLNAELTEAVALAHDLGHPPFGHTGEDALEALMAPYGGFD
HNAQAIRIVTHLERHYADFDGLNLTWDTLEGLAKHNGPVTGELPWALAAYERQHDLELET
FASAEAQVAAIADDVAYNHHDLHDGLRAELFSTDELAELPILKQNFAEVDRLYPGLNYYR
RRHEALRRFFGVLVEDVISVARHRLAEMKPETATDIRMAGRTLIQFSDPVFQDLKVIRAF
LFDRMYRAPSVVIMRKQVTQVVEDLFPYFCAHTDQLPKQWRKDVEDADGDTALARIVSDY
ISGMTDRFALQEHERLIVKG
>JAN Jann|:1475113-1476303 Deoxyguanosinetriphosphate triphosphohydrolase; 
MRAAYACDPMATRGRAVVEEESAHRSPFQRDRDRIIHSSAFRRLKHKTQVFVEHEGDYFR
TRLTHSLEVAQVARTMARALGLDEDLTETVALAHDLGHPPFGHTGEDALSALMAPYGGYD
HNAQALRIVTHLERHYAEFDGLNLTWETLEGIAKHNGPVAAPLPWALEASCADINLELST
HASAEAQVAALADDIAYNHHDLHDGLRAELFSTDELAGLPILKGCFAAVDQRYPGLNYYR
RRHEALRRFFGVLVEDVLANARAALAEINPQSAMDIRNAGRPIIRFSNGLFADLQVIRTF
LFKRMYRAPSVVEMRTQVTQVVEDLFPFFLETPSELPRQWRKDVEDVAGDATQLARIVSD
YISGMTDRFALQCHQRLIGGAQDGTVTGPSTLNFGA
>OAN OA307|:c2149004-2150140 deoxyguanosinetriphosphate triphosphohydrolase, putative subfamily; [F] COG0232 dGTP triphosphohydrolase
MVASYACSPATTRGRLFGEEESEFRSGFQRDRDRIIHSSAFRRLKHKTQVFVEHEGDYFR
TRLTHSIEVAQVARTIAGALDLNPELTEAVALAHDLGHTPFGHTGEDALSILMAPYGGFD
HNAQAIQIVTSLERHYAEWDGLNLTWETLEGIAKHNGPVVDPVPYALSDYNAVHDLELHT
HASAEAQSAALSDDIAYNHHDIHDGLRAELFSTDDLLGLPIVGDCFRKVDAKYPGLDKYR
RHHEALRRFFGILVEDVIGVSRANLADLDPKTCADVRGAGRMMVQFSPDLWADLKVVRKF
LFSQMYRAPSVVKMRAEVTQVVEDLFPLFMSDPSHLPKQWRKDVAAANGETALARIVSDY
ISGMTDRFAIETHARLVG
>OBA |:485778-486989 deoxyguanosinetriphosphate triphosphohydrolase, putative; COG0232 dGTP triphosphohydrolase
MLAPYASHPGASRGRRYAEEESTFRSCYQRDRDRIIHASAFRRLKHKTQVFIEHEGDYFR
TRLTHSVEVAQVARTIAGALGLNPELTEAVALAHDLGHPPFGHTGEDALAELMEPYGGFD
HNAQAIRIVTSLERTYAEWDGLNLTWDCLEGIAKHNGPVTGEIPYALAEYNALHDLELHT
HASAEAQVAALSDDIAYNNHDLHDGLRAELFSTEQLAELPILDRCFDAVDARYPGLNLYR
RRHEALRRFFGVLVEDVIAVTRENLSAVGPASVTDVREAGRMMARFSPGVWADLKAIREF
LFHRMYRAPEVVETRAKVTRIVRELFPLFMQTPDVLPKQWRKDVEAVRGDETALARIVCD
YISGMTDRFAIVEHARLTGTEPEPGLRASGPGHIRYEERIRNG
>OIN |:c2793747-2794904 deoxyguanosinetriphosphate triphosphohydrolase, putative; COG0232 dGTP triphosphohydrolase
MRAEFASDPDTAKGRLVPEEESTFRSCYQRDRDRIIHASAFRRLKHKTQVFVEHEGDYFR
TRLTHSIEVAQVARTIAGALRLNGELTEAVALAHDLGHTPFGHTGEDALHKLMAPYGGFD
HNAQAIKIVTTLERHYAEFDGLNLTWDTLEGIAKHNGPVTGEVPHALADYNARHDLELHT
HASAEAQVAALSDDIAYNNHDLHDGLRAGLFTEDEIAKLPMVGAAYAEVDRLYPDTDSYR
RRHEALRRVFGVMVGDVIETSAKLLKESGATSADDIRYLGRPVIRFSDPVWQDLREIRKF
LFTRMYRAPSVMENREKVTKVVEDLFPLFLSQPNLLPRHWATAIEAAENETTLARMVSDY
IAGMTDRFALQEHARLFGSDLRSFR
>RHB RB2654|:c965461-966630 deoxyguanosinetriphosphate triphosphohydrolase, putative; COG0232 dGTP triphosphohydrolase
MKATFACDPAQSRGRLYPEEESQFRSCFQRDRDRIIHSSAFRRLKHKTQVFLEHEGDYYR
TRLTHSIEVAQVARTIAGTLGMSGQLTEAVALAHDLGHTPFGHTGEDALDALMQPYGGFD
HNAQALRIVTSLERHYAEFDGLNLTWETLEGIAKHNGPVTGELPVALAEYNAVQDLELHT
HASAEAQIAALADDIAYNNHDLHDAIRAKLIDEEEILVVPMIRRSYAAVDQAYPNLDMKR
RRHEALRRVFGVMVEDVLAASRAAIAEVDPKTATDVRMAGRQIIRFSDEIWEELKQLRGF
LFRKVYRAPSVVKMREEVTTIIDELFPLFMEHPDYLPSEWREDVAEAADERALARIVADY
IAGMTDRFAIETHSRFIGGTDTRSRLLSK
>RCC RCCS2|:2336127-2337305 deoxyguanosinetriphosphate triphosphohydrolase, putative; COG0232 dGTP triphosphohydrolase
MTMAAPYATDPANPRGRLYAEEESTFRSRFQRDRDRIIHASAFRRLKHKTQVFIEHEGDY
FRTRLTHSIEVAQVARTVAAALDLNVELTEAVALAHDLGHTPFGHTGEEALDALMQPYGG
FDHNAQALHIVTSLERHYAEWDGLNLTWESLEGIAKHNGPVTGDIPYALAAYNARHDLEL
HTHASAEAQAAALADDIAYNNHDLHDGLRAELFSTDELAELPILSDCFARVDAKYPDLNY
YRRRHEALRRFFGVLVEDVITVSRRNLTELAPATVHDIRHAGRMMVQFSPKLWTDLKVIR
KFLFQRMYRAPAVVDMRVVVTQMVNDLFPFFMENTAELPKQWRKDVADAPDKTALARIVA
DYIAGMTDRFAIQEHKRLIGGEDIPAGVIDGN
>RDE RD1|:c3038914-3040077 deoxyguanosinetriphosphate triphosphohydrolase, putative; 
MTAPYASDPQRARGRRVKEEESTFRSSFQRDRDRIIHASAFRRLKHKTQVFIEHEGDYYR
TRLTHSIEVAQVARTIAGALNLNQELTEAVALAHDLGHTPFGHTGEDALSDMMAPYGGFD
HNAQAIRIVTHLERHYADFDGLNLTWETLEGLAKHNGPVTGDIPWALKAYNDTHDLELGT
FASAEAQVAAIADDVAYNHHDLHDGLRAELFSTDELAELPILNMCFAEVDRLYPGLNYYR
RRHEALRRFFGVLVEDVIQLAQARLMTLQPKTVTDIRAADRAIIRFSDDVFDDLKVIRSF
LFDRMYRAPSVVVMRAQVTRVVEELFPHFMAHPDQLPKQWRKDVEAISSETELARIVSDY
ISGMTDRFALQEHARLIHGTTPTETER
>PGA RGBS107|:3629187-3630368 Deoxyguanosinetriphosphate triphosphohydrolase; 
MTYAPYATMPDRSRGRQIPEEESSFRSPYQRDRDRIIHASAFRRLKHKTQVFVEHEGDNY
RTRLTHSIEVGQVARTIAGALGLNQELTEAVALAHDLGHTPFGHTGEDALHALMEPYGGF
DHNAQAIRIVTSLERHYAEFDGLNLTWETLEAIAKHNGPVVGDLPWALAECNAAVDLELH
THASAEAQVAALADDIAYNNHDLHDGLRAGLFTDADIMELPVIGAAYHAVDSRYPGLDGR
RRRHEALRRVFGVMVSDVIDGARRRLAASGARSVEDVRSLGAPVVVFSDALWADLKEIRA
FLFTRMYRAPSVMRKRAEVSKVVEALFPYFLNHPEEMPARWQGDIAAAAGETALARIVSD
YIAGMTDRFALQEHRRLFPAEAAAAAADLQAGQ
>RLO RLO149|:c4448728-4449891 deoxyguanosinetriphosphate triphosphohydrolase, putative; COG0232 dGTP triphosphohydrolase
MTAPYASDPQRARGRRVQEEESTFRSSFQRDRDRIIHASAFRRLKHKTQVFIEHEGDYYR
TRLTHSIEVAQVARTIAGALNLNQELTEAVALAHDLGHTPFGHTGEDALSDMMAPFGGFD
HNAQAIRIVTHLERHYADFDGLNLTWETLEGLAKHNGPVTGDIPWALKAYNDTHDLELGT
FASAEAQVAAIADDVAYNHHDLHDGLRAELFSTDELAELPILNMCFAEVDRLYPGLNYYR
RRHEALRRFFGVLVEDVIQLAQARLMTLQPKSVSDIRSADRAIIRFSDDVFDDLKVIRSF
LFDRMYRAPSVVVMRAKVTRVVEELFPYFMAHPDQLPKQWRKDVEAINSETELARIVSDY
ISGMTDRFALQEHARLLSGTPQAEMAS
>ROS ROS217|:c4190019-4191215 deoxyguanosinetriphosphate triphosphohydrolase, putative; COG0232 dGTP triphosphohydrolase
MTALYASDPTAIRGRLVPEEESVFRSPFQRDRDRIIHSSAFRRLKHKTQVFVAHEGDYFR
TRLTHSIEVAQVARTIAGALGLNGELTEAVALAHDLGHPPFAHAGEDTLDALMAPYGGFD
HNAQAVRIVTSLERHYAEFDGLNLTWETLEGLAKHNGPLTPLRGDGPVTGTLPYALAEYN
ARHDLELHTHASAEAQVAALSDDIAYNNHDLHDGLRAGLFTDEEIAALPIVGDCYADVDR
LYPGLDAKRRRHEALRRVFGVMVGDVIDCSRHTLDEARPASVAEVRHLGRPVIQFSAGLW
ADLKEIRGFLFARMYRAPEVNAMRDHVHVVVSDLFPHYLHAPQHLPEEWRKDVAQAEDET
GLARLVSDYIAGMTDRFALQEHARLTGNPDLVAEREGL
>RGR RR11|:c1429019-1430194 deoxyguanosinetriphosphate triphosphohydrolase; [F] COG0232 dGTP triphosphohydrolase
MSYAPYATMPDRSRGRQVPEEESSFRSPYQRDRDRIIHASAFRRLKHKTQVFVEHEGDSY
RTRLTHSIEVGQVGRTIAGALGLNQELTEAVALAHDLGHTPFGHTGEDALHALMAPYGGF
DHNAQAIRIVTSLERHYAEFDGLNLTWETLEAIAKHNGPVVGDLPWALAECNAAVDLELH
THASAEAQVAALADDIAYNNHDLHDGLRAGLFTDDDIADLPVIGAAYRAVDSRYPGLDRR
RRRHEALRRVFGVMVSDVIDGGRQRLSDSGAQSVEDVRNLGAPVVVFSDRLWPDLKEIRA
FLFTRMYRAPSVMRKRAQVSKVVETLFPHFLANPQDMPDRWQGDIAAAGDETALARVVSD
YIAGMTDRFALQEHRRLFPEEAARAEAELHR
>LVE SKA53|:c1079152-1080324 deoxyguanosinetriphosphate triphosphohydrolase, putative; COG0232 dGTP triphosphohydrolase
MTAPYATDPANPRGRLYAEEESTFRSPFQRDRDRIIHASAFRRLKHKTQVFIEHEGDYFR
TRLTHSIEVAQVARTIAATLGLNVELTEAVALAHDLGHTPFGHTGEEALDALMQPYGGFD
HNAQALRIVTDLERHYAEWDGLNLTWETLEGIAKHNGPVVGDIPYALAAYNARHDLELHT
HASAEAQVAALSDDIAYNNHDLHDGLRAELFSTDDLAALPILRDCFARVDAKYPGLNYYR
RRHEALRRFFGVLVEDVIAVSRRNLADLNPRSVHDIRHAGRMVIQFSPDLWTDLKVIRQF
LFDRMYRAPAVVEMRVVVTNMVNELFPFFMDNPDELPKQWRKDVADAQGRTALARIVADY
IAGMTDRFAIQEHKRLIGGETIPPGVIDGN
>SPO DSS3|:c2652350-2653507 deoxyguanosinetriphosphate triphosphohydrolase, putative; identified by match to protein family HMM PF01966; match to protein family HMM TIGR01353
MKRAGFASDPGRARGRLVPEEESGFRSCFQRDRDRIIHASAFRRLKHKTQVFVEHEGDSY
RTRLTHSIEVAQVARTIAGALGLNPELTEAVALAHDLGHTPFGHTGEDALHALMAPYGGF
DHNAQAIRIVTRLERHYAAFDGLNLTWETLEAIAKHNGPVTGALPWALAECNATFDLELD
THASAEAQVAALSDDIAYNNHDLHDGLRAGLFSDDEIAELPIVGDCYAEVDRTYPDTDAY
RRRHEALRRVFGVMVADVIDTSRAALAGSGAESVADIRHLGRPVIRFSDALWSDLRQIRA
FLFTRMYRAPSVMVVREQVARVVEELFPIYLGDPRQMPRHWHGEIDAAPDETALARIVSD
YVSGMTDRFALQDHARLTGRDPIRH
>SSE SSE37|:940192-941394 deoxyguanosinetriphosphate triphosphohydrolase, putative; COG0232 dGTP triphosphohydrolase
MGAVYASDPETARGRLFAEEESAHRSSFQRDRDRIIHASAFRRLKHKTQVFIEHESDFYR
TRLTHSIEVAQVARTISNTLGLNIDLSEAVALAHDLGHTPFGHTGEDALDALMKPYGGFD
HNAQTIRIVTSLERHYAEFDGLNLTWDTLEGIAKHNGPLTSGPDDPGDDLPYALKAYNDL
HDLELHTHASAEAQVAALSDDIAYNNHDLHDGLRAGLFTEEAVAELPMVGEAYAEVDRLY
PGTDWYRRRHEALRRVFGVMVTDLLDVSRQILSDSGARSAQDIRELGYPVIAFSDRMTAD
ISEFRKFLFTRVYRAPTVMDQRRRVTQAVDDLFPIFMDDPTLLPRRWHKDVEAAQDETTR
ARLVADYIAGMTDRFALQQHAKLTGTDILDGHWETGLSRQ
>SIL TM1040|:962323-963465 Deoxyguanosinetriphosphate triphosphohydrolase; 
MYAPYATMPDRSRGRAVPEEESSFRSPFQRDRDRIIHASAFRRLKHKTQVFVEHEGDNYR
TRLTHSIEVGQVARTIAGALGLNQELTEAVALAHDLGHTPFGHTGEDALHEMMAPYGGFD
HNAQAIRIVTALERHYAEFDGLNLTWETLEAIAKHNGPVVGELPWALAACNRGIDLELHT
HASAEAQVAALADDIAYNHHDLHDGLRAGLFTDDDVCSLSIIAPAYAEVDEIYPGLDHNR
RRHEALRRFFGVMVSDVIETSRRKIAASGAQSVEEIRALDHAVVTFSDEIWTQLRELRAF
MFTRMYRAPSVMVVRERVAVVVKALFAYYLENTMAMPERWHGDIRKAETETDRARIVSDY
IAGMTDRFALQLYDRLALGA
>Xanthobacter autotrophicus Py2] >gi|154162249|gb|ABS69465.1| putative deoxyguanosinetriphosphate triphosphohydrolase [Xanthobacter autotrophicus Py2]
MAVSGARPLVSWACDAEQVRGRLVPEREMPPRSPFRRDCDRIIHSTAFRRLKHKTQVFVF
NEGDHYRTRLTHTLEVVQVARSIARALGLDEDLAEALALAHDLGHPPFAHAGERALDACM
AGQGGFDHNAQSLRVVTRIERRYAQFDGLNLTWETVEGIAKHNGPLTDRGGRGIGRYLGG
LPHAIEVYSAQQDLELWSHASAEAQVAAISDDIAYDVHDLDDGLRAHMFTLDDLAGLPLV
GEALGEVRGLYPGLGVARTVNEVLRRVITRLIEDVVAEGTRRAEAAGVASAADVRALDHP
VIAFSDAMRQKEKALKAFLFSRMYRHERVERVMDEAKGVLRDLFGHFIAHPKDMPPSWHD
DLDQLDDQRLARRVTDYIAGMTDRYALDQHARFFDLTPDLR
>Caulobacter sp. K31] >gi|254773029|sp|B0T1R2.1|DGTL1_CAUSK RecName: Full=Deoxyguanosinetriphosphate triphosphohydrolase-like protein >gi|167349516|gb|ABZ72251.1| deoxyguanosinetriphosphate triphosphohydrolase [Caulobacter sp. K31]
MSSSPFFVPRAPYAEDPAKSRGRRFPEDESRTRTPFARDRDRIIHTSAFRRLKEKTQVFV
AHEGDNFRTRLTHSLEVAQVARSLATALGLDSDLAETIALGHDIGHPPFGHAGEDELQAC
MKAFGGFDHNVQTFRVVTELERRYPDFDGLNLTWETLEGIIKHNGPVTEKLGKPSWKAIS
KYDAEYKLGLNTWASAEAQVAALADDIAYNNHDVDDGVEAGLFTLDELMDVPLIGPILAA
VRSERPDLDLRLTRLEAVRRMIGAMVDDVMGETLKRAAATGVQSAEDVRNLDHALVAFSA
DMAEDLARLRQFLHTRMYRHWKVNRTRSQARRILAEMFGLFLAEPDVLPSEWFARSQNRD
EAGRARVVCDYIAGMTDRFAIEEHRKLFQLDVWN
>Rickettsia endosymbiont of Ixodes scapularis] >gi|239921263|gb|EER21287.1| deoxyguanosinetriphosphate triphosphohydrolase [Rickettsia endosymbiont of Ixodes scapularis]
MLASYASDPLKSRGRLYKEIPTSYRNEFERDRDRIIHTNAFRRLQYKTQVFINHEGDHYR
NRLTHSLEVSTVARSVANTLNLSSDLAETIALAHDLGHTPFGHAGERALNECMKEYNGFS
HNAQSLKILTLLEKRYAAYNGVNLTWEVLEGIVKHNGPILGEINEYIAEYNKQNDLELST
YASAEAQIAALADDISYISHDLEDSIGAKIIDFNSLAELKYIDQHVFELKSKFKNISSSC
LIYEVVRKLIHELITDLLWQTKENLNKEKITNIDKIRNLNYQIVDFTEKTNENIKETKKF
LHKRVYKSNKITAISLKCTKIVQGLFKVYMDDINLLPVNWKMLIDSNETYSKARVVADYI
AGMTDRFAIQEYNQLCSTSYITCF
>Gluconacetobacter diazotrophicus PAl 5] >gi|209530303|gb|ACI50240.1| deoxyguanosinetriphosphate triphosphohydrolase [Gluconacetobacter diazotrophicus PAl 5]
MSIAPYAVQPATARGRLHAEPESPSRTPWQRDRDRVLHSAGFRTLQYKTQVFVNHQGDFF
RTRLTHSLEVAQIARSIARNLGVDEDLTETLALAHDLGHTPFGHAGEDALAAAMRAWGGF
DHNTQTLRQVTQLERRYFGFDGLNLTWETLEGLIKHNGPVDHPTGYVARYAERLGLDLTT
FAPVEAQVAAMADDIAYHAHDLDDGLRAGLLCLSDLAGLPVVGAALAQVRQLAGGADLPA
SAPQAPGLHAADLHVDDRMRHETIRRVINALAVDLTEQTRRNLERLAPRSADDVRRAEAP
VVAYSPAMARDNGAIRTFLYARLYRHWRVNRMTRKARMAVESIFSILADDLSLLPDGWRQ
QARGADQTGARRVVADYIAGMTDRFAMEEHRRLTDLSVPG
>Ralstonia pickettii 12J] >gi|226729381|sp|B2UEG8.1|DGTL1_RALPJ RecName: Full=Deoxyguanosinetriphosphate triphosphohydrolase-like protein >gi|187727203|gb|ACD28368.1| deoxyguanosinetriphosphate triphosphohydrolase [Ralstonia pickettii 12J]
MNDRFDLPSAPFDLEGPLAPYAAHSAQTRGRVHAEPPSTSRTEFQRDRDRIIHSTAFRRL
EYKTQVFVNHEGDLFRTRLTHSLEVAQIARSIARSLRLNEDLVEAVSLAHDLGHTPFGHA
GQDALNDCMKPYGGFEHNLQSLLVVDRLEERYGGFDGLNLTFETREGILKHCSRNNAATL
GDLGRRFLEGQQPSLEAQLANLADEVAYNNHDIDDGLRSGLITLEQLEDVPLWAIHRREA
EAAFPAVSGRRLINETIRRIINALIVDLIGTTRAGIAEFAPQCIDDVRAAPALVAFSEPM
HEEARVLKRFLFDNLYRHYLVMRMSAKARRIIDDLFRVFMDDPRLLPPQYQAKSNPDEQP
RWIAHYIAGMTDRYAIKEHRRIFAVDAV
>Geobacter uraniireducens Rf4] >gi|146398043|gb|ABQ26676.1| putative deoxyguanosinetriphosphate triphosphohydrolase [Geobacter uraniireducens Rf4]
MPDNADSMERPDLAGYAAKSSVSRGRKHNEELRDGRPAFERDRDRIIHCAAFRRLEYKTQ
VFVNHEGDYYRTRLTHSLEVAQIGKGIARRLKLNEELTEALALAHDLGHTPFGHTGEEVL
NRLMGGFGGFEHNLQSLRVVDELEERYPGFNGLNLSWEVREGIIKHSSPYDRPVGAIAEF
LPGTVPTIEAQLMNFADEIAYNNHDIDDGLKSGFITLEQLETVELWQEVYRGIDVKYPDI
DPERKKCQTISALIGLLITDLTSTTSDNIAAHGICSIEDLRRVNRQVVAFSPGVAEKNRQ
LKRFLMENLYRHFKVERMRVKAERYLVQLFEVYISHPTLLPRKYLQKMEREGRERVVCDY
IAGMTDRFALDEFKRLFEPYERV
>Burkholderia multivorans ATCC 17616] >gi|189351750|ref|YP_001947378.1| deoxyguanosinetriphosphate triphosphohydrolase-like protein [Burkholderia multivorans ATCC 17616] >gi|221213450|ref|ZP_03586425.1| deoxynucleotide triphosphohydrolase family protein [Burkholderia multivorans CGD1] >gi|160340906|gb|ABX13992.1| deoxyguanosinetriphosphate triphosphohydrolase [Burkholderia multivorans ATCC 17616] >gi|189335772|dbj|BAG44842.1| dGTPase [Burkholderia multivorans ATCC 17616] >gi|221166902|gb|EED99373.1| deoxynucleotide triphosphohydrolase family protein [Burkholderia multivorans CGD1]
MSETSSRHLPETGRGPAAAVVEPPTLAALEAHLAPYAAHASQSRGRRYPEAPPAARTEFQ
RDRDRIVHSTAFRRLEYKTQVFVNHEGDLFRTRLTHSLEVAQIARSVARNLRLNEDLVEA
ISLAHDLGHTPFGHAGQDALNACMREYGGFEHNLQSLAVVDELEEHYGAFNGLNLCFETR
EGILKHCSRENARKLGALGERFLQGRQPSLEAQLANIADEIAYNNHDVDDGLRSGLITIE
QLAEVELWQRHYEQALAEFPHLEGRRLVHETVRRIINTLIVDLIDETTRNLARVAPASID
DVRAAPPLVSHSEPVAAQAAALKRFLFKNLYRHYKVMRMASKAQRVVTGLFDAFIDDPRL
LPPPYQSDDRAQQPRLVAHYIAGMTDRFALKEYQRLFVINDN
>Thermus thermophilus HB8] >gi|55771794|dbj|BAD70235.1| deoxyguanosinetriphosphate triphosphohydrolase, putative [Thermus thermophilus HB8]
MRFSREALLELEASRLAPYAQKARDTRGRAHPEPESLYRTPYQKDRDRILHTTAFRRLEY
KTQVLPGWAGDYYRTRLTHTLEVAQVSRSIARALGLNEDLTEAIALSHDLGHPPFGHTGE
HVLNALMQDHGGFEHNAQALRILTHLEVRYPGFRGLNLTYEVLEGIATHEAAYSPGFKPL
YEGQGTLEAQVVDLSDAIAYAAHDLDDGLRAGLLHPEELKEVELLQALALEEGLDLLRLP
ELDRRVLVRQLLGYFITAAIEATHRRVEEAGVQSAEAVRRHPSRLAALGEEAEKALKALK
AFLMERFYRHPEVLRERRKAEAVLEGLFAAYTRYPELLPREVQAKIPEEGLERAVCDYIA
GMTDRFALEAYRRLSP
>gi|94985904|ref|YP_605268.1 deoxyguanosinetriphosphate triphosphohydrolase [Deinococcus geothermalis DSM 11300] >gi|167016852|sp|Q1IXD5.1|DGTL1_DEIGD RecName: Full=Deoxyguanosinetriphosphate triphosphohydrolase-like protein >gi|94556185|gb|ABF46099.1| Deoxyguanosinetriphosphate triphosphohydrolase [Deinococcus geothermalis DSM 11300]
MLTRADLEAREAATLAPYATLSAQSRGREYPEAESATRTAFQKDRDRILHTTAFRRLEYK
TQVFVNAQGDHYRTRLTHTLEVGQVARSVALTLGLNETLAEAIALAHDLGHPPFGHAGER
VLDTLMAEYGVPPENTFDHNTQARRIVTRLEDRYPDFPGLNLTLETLDGLNKHDRAGLGP
PSLEAQLVDAADALAYTAHDLDDGLRSGLLTPQQLETLPLWRELLARVPVQSPQLTERDR
RTLHRELLGWLIEDLTTASEAAIRARGVTSAAEVRALPERLITYSAPMRELLHETGLFLR
EHLYRHWRVEMQVEQAARLLQTLFTAYLARPSMLPPQVRAQAELDGLPRAICDFMAGMTD
RYATEMYAALVPTSGPVSWLGELRN
>Helicobacter pullorum MIT 98-5489] >gi|239523649|gb|EEQ63515.1| deoxyguanosine triphosphate triphosphohydrolase [Helicobacter pullorum MIT 98-5489]
MNPHHRFFQVNPDFRNPFRRDRDRIIHSSYFRRLEYKTQVFLNQSGDYFRTRLTHSLEVS
QIARTLADHLGLDENLAEAIALAHDLGHTPFGHAGGDELDKIMRHYGYHCGFDHNFQSFR
VVTSLEKRYKEFDGLNLTFATLEGILKHSYPYEKVFLNQWHKDTFKPEFHPSLEAIIVDL
SDEIAYISHDIDDGVKYGLINFEILQESKIVQDCLNYVQEKEKISPNDSIFRYRFTSRLI
TILVYDIIQNNKPIQSSTQHFKYNAKDSLPISHTQEMQREIKILKKILFKNLYRHEEISR
KMFMGKRCVRKLYECLNNDVNLLPKEIQKKIENGAKIHRICADYIASMTDRYAIALYHEL
GF
>Thermoanaerobacter italicus Ab9] >gi|289528449|gb|ADD02801.1| deoxyguanosinetriphosphate triphosphohydrolase [Thermoanaerobacter italicus Ab9]
MKIRELTEELEYQLLSPYATKSRETRGRDREEEKCDVRTEFQRDRDRIIHSKAFRRLSHK
TQVFISPEGDHYRTRLTHTLEVAQIARTIARALRLNEDLTEAIALGHDLGHTPFGHSGEE
VLNRLLKGGFRHNEQSIRVIEILEKNGNGLNLTWEVKDGIYNHSTSGKPQTLEGQVVQIS
DKIAYINHDIDDAIRGKVLNPKDLPKDLIAILGDEHSKRIDTMVKDVINNSLGKPKVSMS
KEIYEATYSLRDFLFKKVYIGSRAKKDEEKAKRIVEQLFYYFYDNIDKMPEEFIKLAEIY
GRERAVADYIAGMTDKYALLKYKEIFLPSSWVE
>Clostridium thermocellum DSM 2360] >gi|255991677|gb|EEU01778.1| deoxyguanosinetriphosphate triphosphohydrolase [Clostridium thermocellum DSM 2360]
MLIREELEKLEAQILSPYAAKSADSRGRLREEKECDIRTRFQRDRDRILYSKAFRRLKHK
TQVFLSPEGDHYRTRLTHTLEVSQIARTIAKSLRLNEDLTEAIALGHDLGHTPFGHAGER
VLNEICPHGFKHNEQSLRVVDVLEKDNGLNLTWEVRDGILNHTGNTIPSTLEGQIIRYAD
RIAYINHDIDDAIRGGIISEDSLPKECVKVLGNTSGRRINNMIVDIIANSKDRNTIKMSS
EFQEAMDELREFMFDNVYIGSKAKKHEMKAQNIIKELYNYLKKRPEFLSEEAAKMLQHSD
IDRVVCDYIAGMTDRYAVKKFHEIFIPESWH
>Francisella philomiragia subsp. philomiragia ATCC 25017] >gi|167596424|gb|ABZ86422.1| dGTP triphosphohydrolase [Francisella philomiragia subsp. philomiragia ATCC 25017]
MAINLYHKNDYLRQNNDISKKDNFSPFRRDYARVVHSSSFRRLQAKTQIFPSFENDFFRN
RLTHSLEVAQIAKSIAVKLNAEHGLNLDYDLIETAALCHDIGHPPFGHNGEVALNKKMHN
FGGFESNAQTLRLISHTAKKDIDQKQTFGLNLTYRTLAATIKYDQHIPPISDLGKLTKGY
YHEESGLVEDIKQKLLEPYGRATIENFKTIECYIMDVADDIAYSTYDVEDALKGGFIDPL
SMASIDNKLLDKIYYAMPSDLEITKDEIQKILKDIFSDYIDFNADSTEIYKISKNIANNS
LLRTKLTSKLVDSCIQNIELDLNLEVPIISKVYLNNNIRKQVEVLKKYILFKIIKSPKLN
ILRYRGREIISEIFDILISSTPDESLLPDDIGAIFYNTQNIHEKARIISDYISSMTDRYI
IELYNQFKSDPSAMIFKPFS
