# Supplementary material for: Phylogenomic Analysis of Marine Roseobacters
Source: PLoS One. 2010 Jul 15;5(7):e11604. doi: 10.1371/journal.pone.0011604 (PMC2904699; doi:10.1371/journal.pone.0011604)
Supplement: File S2 — Tree topologies with the extended data. The multi-documents have been combined into a single ZIP-formatted file. The trees should be considered unrooted. The tree topologies were calculated in PhyML as described in Methods. Numbers refer to bootstrap values. The tree topology (separate pdf) shows that Roseobacter bacteria form a monophyletic group and was deposited in a document named “high bootstrap”. The other organisms embedded within the Roseobacter clade, or Roseobacter bacteria embedded within other phyla are shown in red (deposited in a document named “inter-phylum”). Individual file name corresponds to gene family code listed in Table S1. The non Roseobacter organism taxonomic name is detailed in the amino acid fasta of the sequences (a document named “sequences”). (4.62 MB ZIP) [file pone.0011604.s008.zip › sequences/ort580.fasta]

>DSH Dshi|:1787238-1788212 3-oxoacyl-(acyl-carrier-protein) synthase III; KEGG: rde:RD1_3156 3-oxoacyl-(acyl-carrier-protein) synthase III TIGRFAM: 3-oxoacyl-(acyl-carrier-protein) synthase III PFAM: 3-Oxoacyl-[acyl-carrier-protein (ACP)] synthase III domain protein; 3-Oxoacyl-[acyl-carrier-protein (ACP)] synthase III
MGKRAVVTGVGHYLPSRVVPNSELETLVDTTDEWIRTRSGIERRHFAADGEQTSDLATAA
AQAALDHAELTAQDVDAVIVATSTPDLTFPAVATMVQARLGMTRGFAYDVQAVCAGFVFA
MANANAMILSGQADRILVIGAETFSRIMDWTDRSTCVLFGDGAGAVVLEARDGTGGTADR
GILSADLNSDGRHRDILYVDGGVSSSQTAGYLRMEGKEVFRHAIEKLAATAETALAKAGL
TEADVDWVVPHQANLRIITATARKMGIGMDRVVVTVADHGNTSAASIPMALSVGVARGQI
KPGDLVVTEAIGGGLSWGSVVLRW
>SUL EE36|:2652344-2653315 3-oxoacyl-(acyl-carrier-protein) synthase III; COG0332 3-oxoacyl-[acyl-carrier-protein] synthase III
MTKRAVVIGAGHYLPERVVENAEFEGKIDTSDEWIRSRSGIERRHFVGEGETTSTMATAA
AKAALADAGKTAADVDAVIVATSTPDLTFPSAATMVQAQLEMERGFAFDVQAVCAGFVYA
LANANALIVSGQADRVLVIGSETFSKIMDWTDRSTSVLFGDGAGAILLEAQDGDGTAADH
GILSTDLNSDGRYKDLLYVDGGISTGTTGYLRMQGNQVFRHAVEKLAASANTAMDRAGVS
AEDVDWIVPHQANIRIIQGTAKKLNLSMDNVVVTVQDHGNTSAASIPLALSVGQERGQIK
KGDLLVTEAIGGGLAWGAIVLRW
>JAN Jann|:c1772085-1773065 3-oxoacyl-(acyl-carrier-protein) synthase III; 
MIIRAVPVGIGHYLPERVVPNAEFEAMEGLETSDEWIRARSGIERRHFAAEGETTSQMAV
TAARKALDHAALNPDDIDAVIVATSTPDLTFPSVATMVQAGLGMTGGFAFDVQAVCAGFV
YALANANALIVSGQANRVLVIGAETFSRIMDWTDRTTCVLFGDGAGALILEGRDSAGTPQ
DRGILSTDLHSDGTHRELLYVDGGVSSTGTTGVLKMQGKEVFRHAIEKLTKTADTGLAKA
GVTVGDVDWVVPHQANIRIISGTVKKFGLPMDKVIVTVQDHGNTSAASIPLAMSVGVGDG
RIQPGHLLVTEAIGGGLAWGAVVMRW
>OAN OA307|:2139478-2140449 3-oxoacyl-(acyl-carrier-protein) synthase III; [I] COG0332 3-oxoacyl-[acyl-carrier-protein] synthase III
MTIRAIVRGVGHYLPDRVVPNSEFEASLDTTDEWIKARSGIERRHFAAQGQTTSDLATRA
AKAALSDAGLDGSDIDAIILATSTADLTFPSAATMVQRNIGNTTGYAFDIQAVCAGFVFA
LSNANALILSGQAKRVLVIGAETFSRIMDWTDRGTCVLFGDGAGALVLEATDGADNPDDR
GILATDLNSDGTYCDLLYVDGGVSTQNTGMLRMQGKEVFRHAVEKLASTAITALQKAGLG
HDDVDWVVPHQANIRIIQSTAKKLGVPMDRVVVTVQDHGNTSAASIPLALSVGVQRGQVK
PGDLVVTEAIGGGLAWGAVVLRW
>OBA |:c497380-498354 3-oxoacyl-(acyl-carrier-protein) synthase III; COG0332 3-oxoacyl-[acyl-carrier-protein] synthase III
MTVRAVPTGIGHYLPERVVPNSEFEKTLDTTDEWIRTRSGIERRHFAAEDETTSQMAVRA
AEQALQMARLAPDDIDAVIVATSTPDLTFPSVGTMVQEGLGMTRGFAYDVQAVCAGFIFA
LANANGMILSGQAERVLVIGAETFSRIMDWEDRATCVLFGDGAGALVLEARTGTGKSDDR
GILSVDLNSDGKYRDMLYVDGGVSTSGTAGKLRMQGNPLFRQAVAKLTETADAALAKAHL
TGADVDWIVPHQANIRIIQGTAKKMGLPMEKVIVTVQDHGNTSAASIPLALSVGVTEGKI
RSGDLLVAEAIGGGLAWGAVVMRW
>OIN |:2783758-2784729 3-oxoacyl-(acyl-carrier-protein) synthase III; COG0332 3-oxoacyl-[acyl-carrier-protein] synthase III
MSLRAVVTGCGHYLPARVVENAEFEATLDTNDEWIRSRSGIERRHFAAEGENTSSMASAA
ARKALEDAGREADDVDAIIVATSTPDLTFPSAATMVQAELGMTSGFAFDVQAVCAGFVYA
LANANALIVSGQARRVLVIGAETFSRIMDWTDRSTCVLFGDGAGALLLEAQESNGSPEDR
GILATDLNSDGRYRELLYVDGGVSTGTTGYLRMQGNQVFRHAVEKLAATANTAMERAGVS
AEDVDWIVPHQANIRIIQGTAKKLNLPMERVVVTVQDHGNTSAASIPLALSVGRERGQIK
EGDLIVTEAIGGGLAWGSVVLRW
>RHB RB2654|:954774-955733 3-oxoacyl-(acyl-carrier-protein) synthase III; COG0332 3-oxoacyl-[acyl-carrier-protein] synthase III
MVRGVGHYLPERIVPNSWFEERIDTSDDWIRSRSGIERRHFAAEGETTSQMAIAAAKEAL
RDAGMGVDQVDTVIVATSTPDLTFPSCATMVQAGLGMTKGFAFDVQAVCAGFVFALANAN
ALIVSGQSKCVLVIGAETFSRILDMEDRSTCVLFGDGAGALLIEAATGTGENTDRGILSS
DLNSDGRYREMLYVDGGVSTTGTAGKLRMQGNPLFRQAVEKLAATADAALGKAGFTHTDV
DWIVPHQANIRIIQGTAKKLDMSMDNVVVTVQDHGNTSAASIPLALYEGKKRGQIRENDV
VVTEAIGGGLAWGAVVLRW
>RCC RCCS2|:279042-280013 3-oxoacyl-(acyl-carrier-protein) synthase III; COG0332 3-oxoacyl-[acyl-carrier-protein] synthase III
MTRRAVVKGVGHYLPERVVPNAEFEKTLDTSDEWIKTRSGIERRHFAAEGQTTSDLAIKA
AKAALANAHMDGDDIDAIVLATSTADLTFPSAATMVQTAIGNTSGYAFDVQAVCAGFVYA
LSNANALIASGQADRVLVIGAETFSRIMDWTDRATCVLFGDGAGALILEAEEGTGETSDR
GILSVDLNSDGRYKDLLYVDGGVSTQNTGMLRMKGSELFRHAVEKLAQTADSALQKAGLS
ADDVNWVVPHQANIRIIQSTAKKLGVGMDRVVVTVQDHGNTSAASIPLALSVGVANGQIK
QGDLVVTEAIGGGLAWGAVVIRW
>RDE RD1|:3029430-3030401 3-oxoacyl-(acyl-carrier-protein) synthase III; 
MTLRAVVTGVGHYLPDRIVPNSEFEKTLDTNDEWIRARSGIERRHFAAEGETTASMAAAA
SRAALSMAGAEAQDVDAIIVATSTADLTFPSAATMVQAELGMTRGFAFDVQAVCAGFVFA
LSNANALILSGQARRVLVIGAEAFSRIMDWTDRSTCVLFGDGAGAVLLEAQDGTGTSADR
GILSTDLNSDGRHKDLLYVDGGVSTGTTGYLRMQGNQVFRHAVEKLAATATTALERAGVS
ASDVDWVVPHQANIRIIQGTAKKLGVSMDRVVVTVQDHGNTSAASIPLALSVGHARGQIK
QGDLVVTEAIGGGLAWGAVVLRW
>PGA RGBS107|:c3642433-3643404 2'-deoxycytidine 5'-triphosphate deaminase; COG0332 3-oxoacyl-[acyl-carrier-protein] synthase III
MTRRAVIVGTGHYLPERVVENAEFEATLDTTDEWIRSRSGIERRHFAAEGETTSMMATKA
AQNALADAGMTAEDIDAIVVATSTADLTFPSAATMVQAQLGMTRGFAFDVQAVCAGFVYA
LSNANALVASGQASKVLVIGAETFSRIMDWTDRSTCVLFGDGAGALVLEAQDSAGTSDDR
GILATDLNSDGRYKDLLYVDGGVSTQNTGHLRMQGNQVFRHAVEKLASTAHTALERAGLG
ASDVDWIVPHQANIRIIQGTAKKMGLPMEKVVVTVQDHGNTSAASIPLALSVGKARGQIK
QGDLVVTEAIGGGLAWGSVVLRW
>RLO RLO149|:4439316-4440287 3-oxoacyl-(acyl-carrier-protein) synthase III; COG0332 3-oxoacyl-[acyl-carrier-protein] synthase III
MTLRAVVTGVGHYLPDRVVPNSEFEKTLDTNDEWIRARSGIERRHFAAEGETTASMASAA
SRAALAMAGVEPQDVDAIIVATSTADLTFPSAATMVQAELGMTRGFAFDVQAVCAGFVFA
LSNANALILSGQAKRVLVIGAETFSRIMDWTDRSTCVLFGDGAGAVLLEVQDGTGTSADR
GILSTDLNSDGRHKDLLYVDGGVSTGTTGYLRMQGNQVFRHAVEKLASTATTALERAGVT
AADVDWVVPHQANIRIIQGTAKKLGVSMDRVVVTVQDHGNTSAASIPLALSVGHARGQIK
QGDLVVTEAIGGGLAWGAVVLRW
>ROS ROS217|:4180853-4181827 3-oxoacyl-(acyl-carrier-protein) synthase III; COG0332 3-oxoacyl-[acyl-carrier-protein] synthase III
MTLRSVVQGIGHYLPDRIVPNSEFEKTLETSDEWIRTRSGIERRHFAADGQPTSDLAVRA
ARAALTNAGLVADDIDGIVVATSTPDLTFPSVATMVQKELGMTRGFGFDIQAVCAGFIYA
LTTANALILSGQAQRVLVIGAETFSRIMDWTDRSTCVLFGDGAGALVLAAEEGTGTSADR
GILSSDLNSDGRYRDMLYVDGGVSTTGEAGKLRMQGNPLFRQAVEKLASTAEAALEKIGL
TGADVDWIVPHQANIRIIQGTAKKLGLPMDRVIVTVQDHGNTSAASIPLALSVGVASGKI
KQGDLLLAEAIGGGLAWGAVALRW
>RGR RR11|:1415977-1416948 3-oxoacyl-(acyl-carrier-protein) synthase III; [I] COG3425 3-hydroxy-3-methylglutaryl CoA synthase
MTRRAVIAGIGHYLPERIVENAEFEATLDTSDEWIRSRSGIERRHFAAEGETTSNMATKA
AQNALADAGMTADDIDAIVVATSTADLTFPSAATMVQAQLGMTKGFAFDVQAVCAGFVYA
LSNANALVASGQADKVLVIGAETFSKIMDWTDRSTCVLFGDGAGALVLEAQEGAGTSDDR
GILATDLNSDGRFKDLLYVDGGVSTQNTGHLRMQGNQVFRHAVEKLASTAHTSLERAGLG
ADDVDWIVPHQANIRIIQGTAKKMGLPMDKVVVTVQDHGNTSAASIPLALSVGKARGQIK
QGDLIVTEAIGGGLAWGSVVLRW
>LVE SKA53|:1070275-1071246 3-oxoacyl-(acyl-carrier-protein) synthase III; COG0332 3-oxoacyl-[acyl-carrier-protein] synthase III
MTRRAVVRGIGHYLPDRIVPNSEFEKTLDTSDEWIKTRSGIERRHFAAEGQTTSDLAIHA
AKAALAMAQIAPNDIDAIVLATSTSDLTFPSTATMVQHAIGNTTGYAFDIQAVCAGFVYA
MSTANALITSGQANTVMVIGAETFSKILDWTDRATCVLFGDGAGALILSAEDGDGSTADR
GILSVDLNSDGRYRDMLYVDGGVSTQTTGVVRMEGRELFRHAVEKLAQTADTALHKVGLT
ADDVAWVVPHQANIRIIQATAKKLGVGMDRVVVTVQDHGNTSAASIPLALSVGVANGQIK
RGDLVVTEAIGGGLAWGSVVLRW
>SPO DSS3|:2643227-2644198 3-oxoacyl-(acyl-carrier-protein) synthase III; identified by similarity to SP:P24249; match to protein family HMM TIGR00747
MAGRAVVKGVGHYLPERVVPNAAFEKTLDTTDEWIRSRSGIERRHFAAEGETTSDLATRA
AEAALADAGISAEQIDAIVLATSTADLTFPSAATMVQARLGMTNGYAFDVQAVCAGFVYA
LSNANALIVSGQAKRVLVIGAETFSRIMDWTDRSTCVLFGDGAGALVLEYEEGEGTPQDR
GILSVDLNSDGRYKDLLYVDGGVSTQTTGHLRMQGNQVFRHAVEKLAQTAETALDKAGLS
SADVDWIVPHQANIRIIQGTAKKMGLPMDKVVVTVQDHGNTSAASIPLALSVGKARGQIK
TGDLVVTEAIGGGLAWGAVVLRW
>SSE SSE37|:c956649-957596 3-oxoacyl-(acyl-carrier-protein) synthase III; COG0332 3-oxoacyl-[acyl-carrier-protein] synthase III
MENAEFETGLTGLTPEPIVLETSDEWIRARSGIERRHIAAPGQTTSDLATRAARVALSDA
GISADDIDAIVLATSTADLTFPSAATMVQAELGMTKGFAFDVQAVCAGFIYALANANALI
TSGQAERVLVIGAETFSRIMDWTDRSTCVLFGDGAGALILEAREGEGTNADRGILSCDLN
SDGRFRDILYVDGGVATNTTGHLRMAGKEVFRHAVEKLASTANTAMDKIGMPSSEVDWVV
PHQANIRIIAGTAKKLGLPMERVVVTVQDHGNTSAASIPLALSVGRARGQISEGDVVVTE
AIGGGLAWGAVVLRW
>SIL TM1040|:c976013-976984 3-oxoacyl-[acyl-carrier-protein] synthase III; 
MTRRAVVIGAGHYLPDRIVENAEFEATLDTSDEWIRSRSGIERRHFAAEGETTSHMATRA
AEAALKSAGRSADDVDAIVLATSTADLTFPSAATMVQSQLGMTKGFAFDVQAVCAGFVYA
LSNANALIASGQADRVLVIGAETFSRIMDWTDRSTCVLFGDGAGALLLEAQEGEGTSKDR
GILATDLNSDGRYKDLLYVDGGVSTQSTGYLRMQGNQVFRHAVEKLASTAHTALERAGAS
TDEVDWIVPHQANIRIIQGTAKKMGLPMDKVVVTVQDHGNTSAASIPLALSVGVERGQIK
PGDLIVTEAIGGGLAWGAVVLRW
>Pseudovibrio sp. JE062] >gi|211961002|gb|EEA96197.1| 3-oxoacyl-(acyl-carrier-protein) synthase III [Pseudovibrio sp. JE062]
MKALRSVFLGCGSYLPEKALTNQQLTEIVDTSDEWIVQRTGIKNRHIAAEGEFTSHLAVN
AAKAALENAGVDAQDIDLIVLATSTPDNTFPATAVAVQAALGINHGFAFDVQAVCSGFVY
AVTTADAYLRGGLAKRALVIGAETFSRILDWEDRTTCVLFGDGAGAVVMEAQEGEPSIDE
SGVLTCQLRSDGRHKEKLYVDGGPSTTGTAGHLRMQGKEVFKHAVGMVTDVIEAAFDATG
TSAEDLDWFVPHQANQRIIDASAKKLGIAPEKVVKTVSQHGNTSAASIPLALDSIVKAGK
VKKGDLIMLEAMGGGFTWGSVLLKW
>Xanthobacter autotrophicus Py2] >gi|154162390|gb|ABS69606.1| 3-oxoacyl-(acyl-carrier-protein) synthase III [Xanthobacter autotrophicus Py2]
MSGIRSVARGSGSYLPERVLSNDDLARRIDTTDDWIVQRTGIRQRHIAAEGEFTSHLALK
AAERALADAGFAARDIDLIILATATPDQTFPATSVTVQAELGITRGAAFDVQAVCSGFVF
ALATADAYLKTGAFDRALVIGAETFSRILDWEDRGTCVLFGDGAGAMVLEAVREDDAHGA
GLLTSHLRSDGRHRTKLFVDGGPSTTGTVGHLRMEGREVFKHAVGMITDVIEDAFAATGE
SAASIDWFVPHQANRRIIDASALKLGIAPEKVVTTVDQHGNTSAASIPLAFDLAVRDGRI
KRGDLVLLEAMGGGFTWGSALLRW
>Caulobacter sp. K31] >gi|167349425|gb|ABZ72160.1| 3-oxoacyl-(acyl-carrier-protein) synthase III [Caulobacter sp. K31]
MSVIRSAVTGVGAYLPDNVVTNSQLAETVDTSDEWIVERTGIRQRHMVADDQPVSDLAFR
AAQQALERAGKTAADVDLIIVATTTPDMTFPATAAIVQRKLGAPVGIAFDIQAVCSGFVY
ALSVADGFVARGQAKCALVIGAEAMTRLMDWTDRGTCVLFGDGAGAVVLEPREGQGTTAD
QGLLGFALRADGTKQELLYVDGGPSTTGTVGKLRMLGNQVFKHAVINISEAIHAAAAAAG
VTIPEVDWFIPHQANQRILAGVAHRVGIDEDKVISTVALHANTSAASIPLAFAQGIADGR
IKPGQLLLLEAMGGGLTWGACVLRL
>Gluconobacter oxydans 621H] >gi|58001015|gb|AAW59909.1| 3-Oxoacyl-[acyl-carrier-protein] synthase III [Gluconobacter oxydans 621H]
MSDPIRVRLTGVGGYLPRDVVTNDDLARKFGIETSDEWIRTRTGIGQRHIASGDETTASM
AAEAARQALDYAGVDASQVDAVLVATATPDQVFPAVAVQVQACLGMTAGFGFDISAACSG
FVYALATATALMQSGQANKVLVIGSEVFSRLLDWTDRSTCVLFGDGAGAVLLETGAGEGE
GVLSTHLHSDGRTGDILYVDGAAGCPSTSQHLRMQGREVFRHAVVKLSQAVDEALEANGL
TGQDIQWMVPHQANLRIIEGMAKKLALPADRVVVTVDRHANTSAASIPLALNEAVRDGRV
RKGDLVLMEALGGGLTWGSALIRM
>Nitrosomonas europaea ATCC 19718] >gi|34098451|sp|Q82U60.1|FABH_NITEU RecName: Full=3-oxoacyl-[acyl-carrier-protein] synthase 3; AltName: Full=3-oxoacyl-[acyl-carrier-protein] synthase III; AltName: Full=Beta-ketoacyl-ACP synthase III; Short=KAS III >gi|30138973|emb|CAD85557.1| fabH; 3-oxoacyl-[acyl-carrier-protein] synthase III [Nitrosomonas europaea ATCC 19718]
MYSRIIGTGSYLPEKVLTNQDLESMVDTSDEWIRTRTGIERRHIAAEGQMASDLALEASR
NAIEAADIQAKDIDLIIVATTTPDMIFPSTACILQNKLGMSNGPAFDVQAVCSGFIYALA
TADMFVSSGKARNALVVGAEVYSRIMDWNDRSTCVLFGDGAGAVILTRDQKPGILSSHLH
ADGSYSQVLTAPASIHSGKIQGTPFITMEGGTVFKFAVKVLEEAALEALQANQLQPSDID
WLIPHQANIRIITSTAKKLGIPEEKVVATVSQHGNTSAASVPLALDQAVRDGRIQPDQHI
VLEGVGGGFTWGSVLVRW
>Xylella fastidiosa 9a5c] >gi|34098742|sp|Q9PCG4.1|FABH_XYLFA RecName: Full=3-oxoacyl-[acyl-carrier-protein] synthase 3; AltName: Full=3-oxoacyl-[acyl-carrier-protein] synthase III; AltName: Full=Beta-ketoacyl-ACP synthase III; Short=KAS III >gi|9106896|gb|AAF84623.1|AE004003_2 beta-ketoacyl-[ACP] synthase III [Xylella fastidiosa 9a5c]
MSKRIYARIAGTGGYLPEKVLTNDDLAHIVDTSDEWIRTRTGIRERHIAAEGETTSDLAY
EAAICALEAAEVRSADLDLIVVGTTTPDLIFPSTACLLQARLGAVGCGAFDVNAACSGFV
YALSVAEKFVSSGCSKTVLVVGADTLTRIIDWSDRTTCVLFGDGAGAVVLKADEDTGILS
THLHADGSKKELLWDPVGVSVGFGEGKDCGALLMKGNEVFKYAVKALDRVVDETLEANHL
DKHELDWLIPHQANLRIIEATARRLDMSMDQVVVTVDRHGNTSTASVPLALDEAIRSGRV
QRGQLLLLEAFGGGFTWGSALLRY
>Rickettsia felis URRWXCal2] >gi|75535976|sp|Q4UK49.1|FABH_RICFE RecName: Full=3-oxoacyl-[acyl-carrier-protein] synthase 3; AltName: Full=3-oxoacyl-[acyl-carrier-protein] synthase III; AltName: Full=Beta-ketoacyl-ACP synthase III; Short=KAS III >gi|67005160|gb|AAY62086.1| 3-oxoacyl-[acyl carrier protein] synthase III [Rickettsia felis URRWXCal2]
MTCKIIGSGGYLPSKIVSNDELAKFVDTNDEWIRTRTGITQRHIAGDTEYTSHLALKSAE
KAIADARVSVNDIDLIITCTTTPDNSFPSVASKLQGYLGLTNIPSFDLQAVCAGFVYGLQ
VANSLIASGKYKTVLLIGAEKMTSLLDWSDRSTCVLFGDGAGSVILQRSSDDSGLIDSNI
FSSGADYEILYTNGGVSMNGISGKIVMQGQKLFRHAIEKMQQSIEDLLHANQFSVSDIDY
FIPHQANIRIINKLAELLNIEEHKVVKTVEKHANCSAASIPLALSTLKASGKIKKGDILL
FSAIGAGLTWGSALIRW
>Xanthomonas campestris pv. campestris str. ATCC 33913] >gi|188992737|ref|YP_001904747.1| 3-oxoacyl-(acyl carrier protein) synthase III [Xanthomonas campestris pv. campestris str. B100] >gi|34098583|sp|Q8PBV1.1|FABH_XANCP RecName: Full=3-oxoacyl-[acyl-carrier-protein] synthase 3; AltName: Full=3-oxoacyl-[acyl-carrier-protein] synthase III; AltName: Full=Beta-ketoacyl-ACP synthase III; Short=KAS III >gi|21112040|gb|AAM40316.1| beta-ketoacyl-[ACP] synthase III [Xanthomonas campestris pv. campestris str. ATCC 33913] >gi|167734497|emb|CAP52707.1| 3-oxoacyl-[acyl-carrier protein] synthase III [Xanthomonas campestris pv. campestris]
MSKRIYSRIAGTGSYLPEKVLTNDDMSKIVDTSDEWIRSRTGIRERHIVADDQTTSDLAY
FASLKAMEAAGVTADEIDLIVVGTTTPDLIFPSTACLLQARLGNVGCGAFDVNAACSGFV
YALSVADKFVRSGDAKTVLVVGAETLTRIVDWTDRTTCVLFGDGAGAVVLKADEDTGILS
THLHADGSKKELLWDPVGVSVGFGEGKNGGGALLMKGNDVFKYAVKALDSVVDETLAANG
LDTHDLDWLIPHQANLRIIEATAKRLDLPMEQVVVTVDRHGNTSSASVPLALDEAVRSGR
VQRGQLLLLEAFGGGFTWGSALLRY
>Burkholderia pseudomallei DM98]
MAQSTLYSRVLGTGSYLPPDRVTNQELADRLAKDGIETSDEWIVARTGIRARHFAAPDVT
TSDLALVAAQRAIKAADVDPQSIDLIIVATSTPDFVFPSTACLLQNKLGIKNGGAAFDVQ
AVCSGFAYALATADSFIRTGQHRTALVIGAETFSRILDFKDRTTCVLFGDGAGAVVLSAS
EEPGILGSALHADGSYSNILCTPGNVNRGVIAGSAFLHMDGQAVFKLAVNVLEKVAVEAL
SKAELASEQVDWLIPHQANIRIMTSTCRKLGLPQERMIVTVDEHGNTSAASIPLALDVAV
RDGRIKRGQHVLIEGVGGGFTWGASVFRF
>Geobacter sp. M18] >gi|254986821|gb|EET37773.1| 3-oxoacyl-(acyl-carrier-protein) synthase III [Geobacter sp. M18]
MIRPRITGTGSSVPEKVLTNFDLEKMVDTTDEWIVTRTGIRERRIAAEGEYTSTFATIAA
ERALEAAGVKAEEIDLIVVGTLTPDFPFPATACIVQQAIKATNAFCFDLSAACSGFIYAL
ATAEKFMVSGQVKKALVIGAEVLSRIVDWNDRNTCLLFGDGAGAVVLEAVEGESGILSTH
MHSDGNYWDILYQKGAGSRNPATQKNLDDGLVYLTMQGNEVFKLAVRAMGEVAQEALEAN
GLTADDVKLFIPHQANQRIVDSVGKRLGITGERVYVNLDRYGNTSAASIPIALDEAVRAG
RLEEGDILLLDAFGGGLTWGSALVRW
>Ralstonia eutropha JMP134] >gi|123624559|sp|Q46Z05.1|FABH_RALEJ RecName: Full=3-oxoacyl-[acyl-carrier-protein] synthase 3; AltName: Full=3-oxoacyl-[acyl-carrier-protein] synthase III; AltName: Full=Beta-ketoacyl-ACP synthase III; Short=KAS III >gi|72119365|gb|AAZ61628.1| 3-oxoacyl-[acyl-carrier-protein] synthase III [Ralstonia eutropha JMP134]
MTKYAKIIGTGSYLPPRRVTNQDLAAQLAEKGIETSDEWIFSRSGISARHWADPDVASSD
LAVKAAEQAIEAAGIDRQSIDLILVATSTPDFVFPSTACIIQNKLGINNQCAAFDLQAVC
SGFVYALATADKFIRSGSHRNVLVIGTEVFSRILDFNDRTTCVLFGDGAGAVVLSASDEP
GILSTAMHSDGSHVGILCVPGNVHGGAIAGNAFLHMDGQAVFKLAVTVLDKVARETMAAA
EIQPEQIDWLIPHQANIRIMQGTARKLGLPAERMIAVVHEHGNTSAASIPLALDAAVRDG
RIRPGQTVLMEGVGGGFTWGAALLRM
>Francisella tularensis subsp. holarctica] >gi|89144296|emb|CAJ79580.1| 3-oxoacyl-[acyl carrier protein] synthase III [Francisella tularensis subsp. holarctica LVS]
MFAQILGTGSYLPEKILTNEDISKFVDTSDEWIKQRVGIERRHCASEAETTSYMATHAAK
KALEAAQLTANDIDMIIVATSTPDFIMPSTASMVHQNLQIDNFKVRCFDISAACSGFVYA
LDIAKQYIETGVSKNILVIGAEKMTRVLDWNDRSTCVLFGDGAGAVVISTSQEKKILSSL
LFTDGSCLDMLNVPNNLPTSRGQAINIDPYLIMEGNKVFKFAVSRLSSLADELIQEAGIK
ASDIDWLVPHQANYRILNSTAKKIDMPMSKVVTTLQDHGNTSAASIPLALDHAVRTHQIK
PGDTIISEAFGAGFVWGGFIAKI
>Psychromonas sp. CNPT3] >gi|90311929|gb|EAS40023.1| 3-oxoacyl-(acyl carrier protein) synthase [Psychromonas sp. CNPT3]
MNSKITGTGSYLPIAIRSNSDLEKMVETSDEWITTRTGIKERHIANKDETIAFMGKEAGL
KALQAADLEASDLDLIIVATTSNHNAFPSAACEVQNFLGIYNIPAFDVSAACAGFAYALS
IADNFIKAGSAKHILVIGADTLAATCDPSDRGTIILFGDGAGAVIVSASEEIGIISTHIN
ADGRFGELLKLPNASRDPKEADKNAYLTMSGNEVFKVAVKKLSQVVVETLAANNIAKEDL
DWLVPHQANKRIISATAKKLGMSMDQVILTLESHGNTSAASVPLAFDEGIRSGKIKAGHL
VLLEAFGGGFTWGSALIRM
>Vibrio mimicus VM573] >gi|262170988|ref|ZP_06038666.1| 3-oxoacyl-[acyl-carrier-protein] synthase KASIII [Vibrio mimicus MB-451] >gi|258586600|gb|EEW11315.1| 3-oxoacyl-(acyl carrier protein) synthase [Vibrio mimicus VM573] >gi|261892064|gb|EEY38050.1| 3-oxoacyl-[acyl-carrier-protein] synthase KASIII [Vibrio mimicus MB-451]
MYSKILGTGSYLPSQVRTNADLEKMVDTSDEWIVARTGIRERRIAADNETVADMAFYAAQ
NAIDMAGIDKNDIDMIIVATTSPSHTFPSAACQVQGKLGIKGCPAFDLAAACSGFMYALS
IADQHVKSGVCKNILVIGSDALSKSCDPTDRSTIILFGDGAGAVVIGASNEPGILSTHIH
ADGEYGDLLSLEVPVRGGDSDKWLHMAGNEVFKVAVTQLSKLVVDTLKANDMHKSELDWL
VPHQANYRIISATAKKLSMSLDQVVVTLDRHGNTSAATVPTALDEAVRDGRIKRGQMLLL
EAFGGGFTWGSALVKF
>Streptomyces coelicolor A3(2)] >gi|34098379|sp|O54151.1|FABH3_STRCO RecName: Full=3-oxoacyl-[acyl-carrier-protein] synthase 3 protein 3; AltName: Full=3-oxoacyl-[acyl-carrier-protein] synthase III protein 3; AltName: Full=Beta-ketoacyl-ACP synthase III 3; Short=KAS III 3 >gi|2808749|emb|CAA16179.1| 3-oxoacyl-[acyl-carrier-protein] synthase [Streptomyces coelicolor A3(2)]
MTRASVLTGLGSCLPSRCVTNAELERTMDTSDEWIRARTGIAQRYVAEEGTLTSDLAVGA
AERALKSARLTPDEIDAVIVATTTPDRPCPATAPTVAARLGTGPVPAFDVSAVCSGFLYG
LATGSGLIASGAAERVLVIGAETFSRILNPQDRSTSVIFGDGAGAVVLRAGEPGETGALG
PLRLGSDGTGVDLITVPAGGPPRPGAAAPDDLADRYFTMEGKRVFWLAVQRMGECAESVL
DRAGWRVADVDWLVSHQANHRITARLADEIGIPRERSVSNIAEVGNTAAASIPLALDHAH
ARGTLRPGDRVLLTAFGGGLTWGAAALTWPAVDPV
>Vibrio coralliilyticus ATCC BAA-450] >gi|260607558|gb|EEX33823.1| 3-oxoacyl-[acyl-carrier-protein] synthase KASIII [Vibrio coralliilyticus ATCC BAA-450]
MYSKILGTGSYLPSQVRSNADLEKMVDTSDEWIVTRTGIKERRIAAENETVADMGYIAAQ
NAIEMAGIDKNDIDLIIVATTSSSHTFPSSACQVQAKLDIKGCPAFDIAAACSGFVYALS
VADQHVKTGMCKNVLVIGSDTLSKTCDPTDRSTIILFGDGAGAVVVGASEEPGILSTHIY
SDGRFGELLSLEVPERGKDADKWLHMAGNEVFKVAVTQLSKLVKDTLAANDMHKSELDWL
VPHQANYRIISATAKKLSMSLDQVVITLDRHGNTSAATVPTALDEAVRDGRIKRGQTLLL
EAFGGGFTWGSALVKF
>Shewanella sediminis HAW-EB3] >gi|157318135|gb|ABV37233.1| Beta-ketoacyl-acyl-carrier-protein synthase I [Shewanella sediminis HAW-EB3]
MHTKILGTGSYLPAQVRSNQDLEQMVETTDQWIVERTGISERRIAAADESVSTMGYEAAV
KALEMAGIDANELDMIVCGTTSASNAFPAAACEIQAKLGVHTIPAFDIAAACSGFVYALS
VADQFVKSGAAKKVLVIGADVLSRLCEPEDRSTIILFGDGAGAAVVGASSEPGILSTHIY
ADGRQADLLKCSFPPRMGEATEAVGYMTMKGNDVFKVAVTQLSQVVTDTLRINQIDKSEI
DWLVPHQANFRIIKATAKKLNMSLDKVVLTLAKHGNTSAASVPIALDEAVRDGRIQRGQL
IMLEAFGAGFAWGSALIRF
>Thermoanaerobacter italicus Ab9] >gi|289528193|gb|ADD02545.1| 3-oxoacyl-(acyl-carrier-protein) synthase III [Thermoanaerobacter italicus Ab9]
MGKKFAAGILGTGSYVPEKVLTNSDLEKMVDTSDEWITTRTGIKERRIADPSQAASDLGI
EAARKALEDAKIAPSEIDMIIVATVTPDMNFPSTACIIQANLGASNAAAFDISVGCSGFI
YGLAIAQQFVETGMYNKILVIGAETLSKITNWKDRNTCVLFGDGAGAAVVGRVESGYGIL
STYLGADGTGGKHLYIPAGGSRMPASEETVKKNLHTIFMEGQEVFKFAVKVMDSATIEAL
NRCGLKPEDIDMLIPHQANTRIIEAARKRLKLSDDKVYINLDKYGNTSAASVAIALDEAY
RKGLIKKGDIILTVAFGAGLTWGSSVIKWSK
>Clostridium acetobutylicum ATCC 824] >gi|34098681|sp|Q97DA2.1|FABH_CLOAB RecName: Full=3-oxoacyl-[acyl-carrier-protein] synthase 3; AltName: Full=3-oxoacyl-[acyl-carrier-protein] synthase III; AltName: Full=Beta-ketoacyl-ACP synthase III; Short=KAS III >gi|15026674|gb|AAK81501.1|AE007854_8 3-oxoacyl-[acyl-carrier-protein] synthase III [Clostridium acetobutylicum ATCC 824]
MNSVEIIGTGSYVPEKIVTNEDMSKIVDTSDEWISSRTGIKERRISINENTSDLGAKAAL
RAIEDSNIKPEEIDLIIVATTSPDSYTPSVACIVQEKIGAKNAACFDLNAACTGFIFALN
TASQFIKTGEYKTALVVGTEVLSKILDWQDRGTCVLFGDGAGAVIIRGGDENGIIKACLG
SDGTGKDFLHCPATNVINPFSDEKGLASSKISMNGREVFKFAVKVMVSSVKKVIEDSGLN
IEDIDYIVPHQANIRIIEFAAKKLGLSMDKFFINLQNYGNTSGATIPLAIDEMNKKGLLK
RGAKIVVVGFGGGLTWGSMVLKWTK
>Escherichia coli HS] >gi|170020514|ref|YP_001725468.1| 3-oxoacyl-(acyl carrier protein) synthase III [Escherichia coli ATCC 8739] >gi|188494765|ref|ZP_03002035.1| 3-oxoacyl-[acyl-carrier-protein] synthase 3 [Escherichia coli 53638] >gi|253773886|ref|YP_003036717.1| 3-oxoacyl-(acyl-carrier-protein) synthase III [Escherichia coli BL21(DE3)] >gi|254161197|ref|YP_003044305.1| 3-oxoacyl-(acyl carrier protein) synthase [Escherichia coli B str. REL606] >gi|166971545|sp|A7ZZ48.1|FABH_ECOHS RecName: Full=3-oxoacyl-[acyl-carrier-protein] synthase 3; AltName: Full=3-oxoacyl-[acyl-carrier-protein] synthase III; AltName: Full=Beta-ketoacyl-ACP synthase III; Short=KAS III >gi|189037893|sp|B1IUH4.1|FABH_ECOLC RecName: Full=3-oxoacyl-[acyl-carrier-protein] synthase 3; AltName: Full=3-oxoacyl-[acyl-carrier-protein] synthase III; AltName: Full=Beta-ketoacyl-ACP synthase III; Short=KAS III >gi|157066297|gb|ABV05552.1| 3-oxoacyl-[acyl-carrier-protein] synthase 3 [Escherichia coli HS] >gi|169755442|gb|ACA78141.1| 3-oxoacyl-(acyl-carrier-protein) synthase III [Escherichia coli ATCC 8739] >gi|188489964|gb|EDU65067.1| 3-oxoacyl-[acyl-carrier-protein] synthase 3 [Escherichia coli 53638] >gi|242376894|emb|CAQ31612.1| fabH [Escherichia coli BL21(DE3)] >gi|253324930|gb|ACT29532.1| 3-oxoacyl-(acyl-carrier-protein) synthase III [Escherichia coli BL21(DE3)] >gi|253973098|gb|ACT38769.1| 3-oxoacyl-(acyl carrier protein) synthase [Escherichia coli B str. REL606] >gi|253977312|gb|ACT42982.1| 3-oxoacyl-(acyl carrier protein) synthase [Escherichia coli BL21(DE3)]
MYTKIIGTGSYLPEQVRTNADLEKMVDTSDEWIVTRTGIRERHIAAQNETVSTMGFEAAT
RAIEMAGIEKDQIGLIVVATTSATHAFPSAACQIQSMLGIKGCPAFDVAAACAGFTYALS
VADQYVKSGAVKYALVVGSDVLARTCDPTDRGTIIIFGDGAGAAVLAASEEPGIISTHLH
ADGSYGELLTLPNADRVNPENSIHLTMAGNEVFKVAVTELAHIVDETLAANNLDRSQLDW
LVPHQANLRIISATAKKLGMSMDNVVVTLDRHGNTSAASVPCALDEAVRDGRIKPGQLVL
LEAFGGGFTWGSALVRF
>Campylobacter jejuni subsp. jejuni 81116] >gi|172047043|sp|A8FKB7.1|FABH_CAMJ8 RecName: Full=3-oxoacyl-[acyl-carrier-protein] synthase 3; AltName: Full=3-oxoacyl-[acyl-carrier-protein] synthase III; AltName: Full=Beta-ketoacyl-ACP synthase III; Short=KAS III >gi|157385589|gb|ABV51904.1| 3-oxoacyl-[acyl-carrier-protein] synthase III [Campylobacter jejuni subsp. jejuni 81116]
MLKASLKSIASYIPEKILSNADLEKMVDTTDEWITRRTGIKERRIASENENTSDLGTKAA
LKAIKRANLKPEDIDAILVATLSPDYFTMPSTACKIASNLGLVNISAFDISAACSGFIYL
LEQAKALVESGLKKNVLIIGAEKTSSIMDYNDRSICILFGDGAGAGVVSLDNENHILDVH
TASNGNYGDLLMTQRSQKSNLCQTLSMQMKGNEVFKIAVNTLSNDVVEILAKNNILAQEI
DLFIPHQANLRIIKAVQEKLNLSDEKCVITVQKYGNTSAASIPMAMNDAYEEGRLKKGDL
ILLDAFGGGFTWGSALLKFGGENF
>Bacillus sp. NRRL B-14911] >gi|89087250|gb|EAR66365.1| 3-oxoacyl-(acyl carrier protein) synthase [Bacillus sp. NRRL B-14911]
MNAGILGIGKFVPEKILTNFDLEKMVDTNDEWIRTRTGIEQRRIAGDDMDTSDLAYNAAV
AALKNSGVSAESLDMILVATVTPDQPFPTVACMLQERLGAVKAAAMDISAACAGFMYGMI
TAKQFIETGAYKHILVIGVEKLSKITNWEDRNTAVLFGDGAGAAVIGPVSDDKGILSFEL
GADGTGGKHLYQNENDHIYMNGREVFKFAVRQMGESSLNVLEKAGLSKEDVDFLIPHQAN
IRIMEAARQRLELPEEKMSKTVHKYGNTSAASIPISIVDELEAGKIKDGDLLVMVGFGGG
LTWGAIAMRWGR
