# Supplementary material for: Phylogenomic Analysis of Marine Roseobacters
Source: PLoS One. 2010 Jul 15;5(7):e11604. doi: 10.1371/journal.pone.0011604 (PMC2904699; doi:10.1371/journal.pone.0011604)
Supplement: File S2 — Tree topologies with the extended data. The multi-documents have been combined into a single ZIP-formatted file. The trees should be considered unrooted. The tree topologies were calculated in PhyML as described in Methods. Numbers refer to bootstrap values. The tree topology (separate pdf) shows that Roseobacter bacteria form a monophyletic group and was deposited in a document named “high bootstrap”. The other organisms embedded within the Roseobacter clade, or Roseobacter bacteria embedded within other phyla are shown in red (deposited in a document named “inter-phylum”). Individual file name corresponds to gene family code listed in Table S1. The non Roseobacter organism taxonomic name is detailed in the amino acid fasta of the sequences (a document named “sequences”). (4.62 MB ZIP) [file pone.0011604.s008.zip › sequences/ort594.fasta]

>ROS217|:c3573285-3574550 cobyrinic acid a,c-diamide synthase	MRGLILAAPASGAGKTTLTLALLRLLSRQGLTVRGAKSGPDYIDPRFHEAACGAPCPNLDAWAMTPERLRSLAAGDGLLIIEGAMGLFDGAPPDGRGAVADLARHLALPVVLVVDAGRMAGSIAPLVAGFAGFDPNVRVAGVMLNNVGSDRHEAMLRRALAPLGLPVLAALRRNPALAQPSRHLGLVQAIERPDLDHFLDTAADALAMTLDRETLRALAAPLPEAKAAPRLTPPAQVIAVAQDRAFGFAYPHMLADWRAAGAEMRPFSPLADDPVPEADFVFLPGGYPELHAGQIAANTTFMQSLRNAAQTTDIYGECGGYMVLGEGLTGADGTRHVMAGLLPLETSFATRQLHLGYRHLEAQRGPFPGTWAAHEFHYATTLRADGPPLFAATDAEGTALPPMGLHLGRVSGSFAHLIDRA
>RGBS107|:c2564640-2565983 cobyrinic acid a,c-diamide synthase	MIDRMADPMTDMNPPGLMISAPSSGTGKTTVMLGLLRALAEDGLVVQPYKSGPDYIDPAFHLAAAGRPSFNLDTWAMDAGLLDAVTGQAAGAEICIGEGSMGLYDGVATRGQSGFGSSAETAKRMGWPVVLVVDVGGQAQSAAATALGFKNYDTEVPFAGVILNRVASPRHERLTRLGMEKAGIKVLGSLPRRGDLALPERHLGLIQAVEHPDLEAAIAGYAAFLRENVDLEAIKSAALAGAAPAAAKLPLPPAQRIALARDAAFSFTYPHLLTGWRAAGAEILPFSPLADEAPAADADLVWLPGGYPELHGGTLAAAETFRAGLRKHAETKPVHGECGGYMALGEALIDKEGNRHQMAGLLGLVTSYEKRKFHLGYRRAVLQAGMPGFAAGTALRGHEFHYSTILDEPDAPLANVMDADGNPVPETGSIKGHVTGTFFHLITGEQA
>RCCS2|:c3345919-3347169 cobyrinic acid a,c-diamide synthase	MSFIIAAPASGSGKTTLTLGLLRALKRRGVPVRAAKSGPDYIDPRFHEAACGQTCMNLDAWAMTPERIRALGAGTLPLIIEGAMGLFDGAPPDGKGATADLARILNLPVILVIDAGKMAGSVAPLVQGFMQHDLTVQIAGVILNNVGSPRHEGMLRRALGDTPIFGMMPRTRSLVQPSRHLGLVQAQERPDLETYLNAAADLIADQCDLQRLERMLTPLQSGTTPPKRHPPAQNIAIAQDAAFAFNYPHLLQDWQDAGASLHFFSPLANEPAPDADLIYLPGGYPELHAGTLAANSVFLNSLRDSKAHIYGECGGYMTLGETLIDQDGNAHKMADLLPLDTSFATRRLHLGYRDLTASTGLLRGAWKGHEFHYATTLRASGTPLFAAKDAEGTTLPPMGLIQNNVSGSFAHIIDQG
>TM1040|:2330775-2332091 cobyrinate a,c-diamide synthase / hydrogenobyrinic acid a,c-diamide synthase (glutamine-hydrolysing)	FNLDTWAMDDTLLDAVTTQAQGAGICVGEGSMGLFDGVATRGQSGFGSSAETALRMGWPVVLVIDVGGQAQSAAATALGFKMYNPDLPFAGVILNRVASPRHDRLTRLGMERAGVKVLGSLPRRGDLALPERHLGLIQAVEHPDLEAAIAGYAAFLRENVDIDAIRAVASSAAAPAPRALPRPPAQRIALARDAAFSFTYPHLLEGWRAAGAEILPFSPLNNEAPAKDADLVWLPGGYPELHGSTLAAADIWRKGMAEHAKTKPVHGECGGYMALGEALIDKDGTRHQMAGLLGLVTSYEKRKFHLGYRRAALEAPMPGFDSGAFLRGHEFHYSTILDEPDAPLARVMDADGNPVPETGSVKGHVTGTFFHLITGEQP
>RR11|:1739760-1741079 cobyrinic acid a,c-diamide synthase	MTDLNPPGLMISAPSSGTGKTTVMLGLLRALAEDGLTVQPYKSGPDYIDPAFHLAAAKRPSFNLDTWAMDGGLLDAVTAQSAGAEICVGEGSMGLYDGVATRGQSGFGSSAETAKRMGWPVVLVVDVGGQAQSAAATALGFKNYDPELPFAGVILNRVASPRHERLTRLGMEKAGIKVLGSLPRRGDLALPERHLGLIQAVEHPDLEAAIAGYAEFLRAHVDLEAIKAAALAGQAPAPASLPKPPAQRIALARDAAFSFTYPHLLSGWRAAGAEILPFSPLADEAPAADADLVWLPGGYPELHGGTLAAAETFRAGVRKHAETKPVHGECGGYMALGEALIDKEGNRHQMLGLLGLVTSYEKRKFHLGYRRAILQAGMPGFEAGTALRGHEFHYSTILEEPDAPLANVMDADGNPVPETGSIKGHVTGTFFHLITGERA
>Jann|:c2945233-2946549 cobyrinic acid a,c-diamide synthase	FNIDTWAMDDPLLSAIGGQAAGADICVAEGSMGLYDGVATRGQSGFGSSAETALRMGWPVVLVIDAGGQAQSAAATALGFQAYMPGLPIAGVILNRVASPRHERLIRRGMDHAGLNVLGVLPRRGDLSLPERHLGLIQAIEHPDLEAAITGYAAFLRENVDLAAIHAAPRAGTSLTAGPLPKPPAQRIALARDAAFSFTYPHLLKGWREAGAEILPFSPLADEAPDTSADIVWLPGGYPELHARKLAAADAFRAGLHAHAKTKPVHGECGGYMALGAGLIDKDGVRHQMAGLLGLETSYEKRKFNLGYRRAELVESMPGYIAGRALRGHEFHYSSILQQPDMPLANVFDADGNAVAQTGSKRGTVSGTFFHMITEEAQ
>DSS3|:3070255-3071550 cobyrinic acid a,c-diamide synthase	MISAPASGTGKTTVMLGLLRALAEDGLTVQPFKSGPDYIDPAFHLAAAGRASFNLDSWAMGERLLGAVAAQAAGADIVVAEGSMGLFDGVAKPGETGHGSSAETALRMGWPVVLVLDVGGQAQSAAATALGFRMYNPDLPFAGVILNRCASPRHERLTRLGMERAGLPVLGVLPRRGDLTLPERHLGLIQAVEHPDLEAAIAGYAAFLREHVDLGAIRAAASSSPVGLSSAPLPPPPAQRIALARDAAFSFTYPHLLEGWRAGGAEILPFSPLADEAPAPDADLVWLPGGYPELHAGRLAAAETFLSGLRKHAQTRPVHGECGGYMALGEALVDKDGSRHRMAGLLGLVTSYEKRKFNLGYRRAELLAPLPGYGTGATLRGHEFHYSSILEQPDAPLARVFDAEGVEGPQTGSRRGNVTGTFFHLIAEAGS
>Dshi|:1761472-1762767 cobyrinic acid a,c-diamide synthase	MSAPRGRGLLLAAPASGAGKTTVTLGILAALTARGLAVRGAKSGPDYIDPQFHAAATGQDCLNLDPWAMTPDMLRHLASGPDLLIVEGAMGLFDGAADGSGASADLARHLGLPVVLIVDAARMAQSIAPLVAGFAHHDPDVTVAGVILNRVGSPRHTDMLRTALAPLGIPVLGAVPRRADLATPSRHLGLVQATERADLDAFLARAGAQIGATVDLDALTACARPLPDGPTVPTALPPPGQRIAVARDAAFGFAYPHMLQAWRAAGAEVLPFAPLADDPAPEDADAIFLPGGYPELHAGKLAAATVFLDSLRRAAGRDTLIYGECGGYMVLGDGLVDADGIRHRMAGLLTLETSFAHRKLHLGYRTLRPLGGPFSGPFRGHEFHYAATLRAEGPPLFAAADATGVPLGETGLRRGSVCGSFAHIVAPDSAP
>OA307|:c1661202-1662497 cobyrinic acid a,c-diamide synthase	MSGLILAAPTSGAGKTTVTLGLLRALKNAGHVVRSAKSGPDYIDPQFHAAATGRPCVNLDAWAMTNARIKSLASGYGDLIIEGAMGLFDGAPPNGKGSTADLARILDLPVILLVDAKAMSQSVAALVAGFAGFDARVRVAGVILNRVGSDRHALMLKTALAPLNIPVLGTIARRDDLSRPSRHLGLVQAGEMPDLDAFLDRAADIVARNVDLTALRALMAPSNWPADRPANVDPAQNPMRIAIAQDAAFSFTYPHMLADWARSGVTILSFSPLADDPVPDADRVFLPGGYPELYARQIASAKTFMQSLKNAAQTTDIYGECGGYMTLGETLIDGDGTAHKMAGLLGLTTSFKEPKLHLGYRTLQQRVPHSLIATASATNGFSAHEFHYATTLDAQGSALFDASDAQGTSLGPIGLIDGRVAGSFAHIIDRV
>SKA53|:c619189-620463 cobyrinic acid a,c-diamide synthase	MSFLISAPASGSGKTTVTLGLLRAFSRINPVRSAKSGPDYIDPAFHAAASGGPCVNLDAWAMTQDRIRALAAGSGPLIVEGAMGLFDGAPPAGKGSSADLAKILHLPVVLVIDAGRMAGSVGALAQGFIRYDPDLRVAGVILNNVGSPRHEGMLRAALQDITVFGALPRDAALHLGSRHLGLVQAQERPDLEAFLDHAADLVTQHLDLTALQKLNTPRPCAGASHHLAPPAQRIAIARDAAFAFAYPHLLNDWRAGGAELQFFSPLADDPVPDADFIYLPGGYPELHAGRIAANARFMDSLRHSKALIYGECGGYMVLGDGLVDGGGTRHAMAGLLRLETSFAQRKLHLGYRHLHAAQGPFAGHWAGHEFHYASTLRADGTPLFTASDATGAALPPMGLIAGRVAGSFAHLIDAFAIVSPETAA
>SSE37|:c2502319-2503632 cobyrinic acid a,c-diamide synthase	MKGVLVSAPSSGTGKTTVMLGLLRALADDGVKVQPFKSGPDYIDPAFHRAACGRDSFNLDTWAMDGALLDALASEAAEADFCVAEGSMGLYDGVATEGQSGFGSSAETARRFGWPVVLVLDVGGQAQSAAATALGFSTYMPDLPFAGVILNRVASPRHERLTRLGMERAGLNVLGVLPRRGDLTLPERHLGLVQAVEHPDLDAAIAGYADFLRAHVDLDAILAAGRREPRPTGPMRLPPPPAQRIALAQDAAFSFTYPHILKGWREAGAEILPFSPLADEAPAQDADLVWLPGGYPELHAGRLAAADRFGTALRRHAETRPVHGECGGYMALGEALTDKDGTTHRMAGLLGLVTSYEKRKFHLGYRRAVLQAGMPGFTPGMALRGHEFHYSTILEQPDAPLAQVFDADGNPVVETGSVRGHVSGTFFHLITGEGGMA
>EE36|:484748-486070 cobyrinic acid a,c-diamide synthase	METTQLPKGLMISAPASGTGKTTLMLGLLNALSRRGVDVRPFKSGPDYIDPGFHRAACGRSSYNIDSWAMGSGVLCNLIGTAHGGDLALIEGSMGLFDGVAQPGETSNGASADISAMTGWPVVLLLDVSGQAQSAAATALGFKTMRPDVHVAGVVLNKVASPRHEALLRLGMEQVGIPVLGALPRQGSVTLPERHLGLVQAEEQPELMKLLDAAGDFIAQHIDLDLIVSAAQGRSIPDGPDVLPPPPGQRIALAKDAAFSFIYPHLLDHWIAAGAQVLPFSPLADEAPDDSADICWLPGGYPELHAGRLAAAAQFRDSLQQFATTRPVHGECGGYMAMGAGLVDKEGVRHQMAGLLGLETSYEKRKMHLGYRLATLNEPGPGYDAGARLRGHEFHYSTILSQPDTPLARVVDANGAEVPETGSRRGHATGTFFHLIAGAS
>RB2654|:c334704-335966 cobyrinic acid a,c-diamide synthase	MNGKGLILAAPTSGSGKTTVTLGILRALSQRGVAVRGAKSGPDYIDPRFHEAACGQVSVNLDAWAMPKHQIRSLAKGDGLLIVEGAMGLFDGAPPDGDGATADLARIIGLPVVLVVNAASMSHSVAALVRGFASHDPEVRVSGVILNNVGSPRHEAMLRRALSPLGLPVLGALPRDPNLALPDRHLGLVQAAEHPDLTGFLDRAADVVRARLDLDALVALARDTATAPPRAAPSAPKRIAIARDAAFSFVYPHQLAAWDRAGSTILPFSPLADEAVPEADFVYLPGGYPELHAARIASNTTFLNSLRDAASTTDIYGECGGYMVLGETLTDADGTVHRMAGLLGLATSFAQRKLHLGYRRLTSHWSALPGTHMAHEFHYTTTLAADGAPLFDAQDAEGVALPAMGLIQGRVAGSFAHIIA
>OIHEL45|:c1018166-1019488 cobyrinic acid a,c-diamide synthase	MIPPGLLISAPASGTGKTTLMLGLLAALRAEGVAVQPFKSGPDYIDPAFHTAASGRASFNLDSWSMDRARIEGLVGNADGAELILGEGSMGLFDGVAKPGACGNGASADVAALMGWPVVLVLDVSGAAQSVAATALGFREMRPDVTLAGVVLNRVASPRHETLVRAGMEAVGIEVFGALPRRVEIEMPERHLGLVQAGEQENLPDLLGQAAAFVATHVDIPALRAAARGTLQNPPAPAKITPPGQRIALARDNAFAFVYPHLLAGWRAAGAEILPFSPLADEAPDDSADCCWLPGGYPELHAGKLAAAALFRKGLRDFAETRPVHGECGGYMAMGAGIIDKEGTRHEMAGLLGLETSFAKRKMHLGYRQADLNAPIPGHSARAELRGHEFHYATILAEPDAPLARITDANDLEVPETGSVREFAGGGRATGTFFHMIAAL
>OB2597|:935618-936901 cobyrinic acid a,c-diamide synthase	MPGLILAAPQSGAGKTTLTLALLRLLARQGHDVRGAKSGPDYIDPRFHEAACGRDCPNLDAWAMTPARIRALAAGPGTLIVEGAMGLFDGAPPDGRGSVAELARILGLPVVLVVDAARMAQSVAPLVAGFAAHDPEVRLAGVILNRVGSARHAAMLRRALGPLGLPVVAALPRQAGLALPSRHLGLVQAGERADLDAFLDRAAEALAAGVPGEEPTDLSALLELAAPLPAPKHAPRIAPPGQRIAVARDRAFAFAYPHLLADWRAAGAEILPFSPLADEPVPDADFLYLPGGYPELHAGRIAAAGRFLTTLRTHAATRPVHGECGGYMVLGETLTDADGTRHAMAGLLALETSFAERRLHLGYRTVRADEGPLAGRWRAHEFHYATTLRAEGEPLFQATDAEGARLPPMGLRRGPVSGSFAHIIDRA
>RLO149|:3303469-3304791 cobyrinic acid a,c-diamide synthase	MAMTDVPPGLLISAPSSGTGKTTVMLGLLRALRDDGLTVQPYKSGPDYIDPAFHRAASGRPSFNLDTWAMDPALLNGIAAEMMDADICIAEGSMGLYDGVATKGQTGFGSSAETAMRMGWPVILVVDVGGQAQSAAATALGFKAYAPDLPFAGVILNRVASPRHERLARLGMDKAGIPVLGVLPRRGDLSLPERHLGLIQAVEHPDLETAIAGYAEFLRAHVDLPAIRAAAAGAVQKSGGGLPRPPAQRIALAQDAAFSFTYPHLLKGWRAAGAEILPFSPLADEAPDTSADLVWLPGGYPELHAGQLAAASQFLAGLRAHAETRPVHGECGGYMALGTALIDKEGNTHAMAGLLGLVTSYEKRKFHLGYRRAVLGAAMPGFATGQALRGHEFHYSTILEQPDAALADVFDADGNPVPETGSLRGNVTGTFFHLITPEAA
>RD1|:c3688904-3690220 cobyrinic acid a,c-diamide synthase	MTDVPPGLLISAPSSGTGKTTVMLGLLRALRDDGLTVQPYKSGPDYIDPAFHRAASGRPSFNLDTWAMDPVLLNGIAAEMMDADICVAEGSMGLYDGVATQGQTGFGSSAETAMRMGWPVILVVDVGGQAQSAAATALGFKAYAPDLPFAGVILNRVASPRHERLARLGMDKAGIPVLGVLPRRGDLSLPERHLGLIQAVEHPDLETAIAGYAEFLRAHVDLSAIHAAAAGTVQQSGGGLPRPPAQRIALAQDAAFSFTYPHLLKGWRAAGAEILPFSPLADEPPDAGADLVWLPGGYPELHAGQLAGASRFLAGLRAHAETRPVHGECGGYMALGTALIDKEGNTHAMAGLLGLVTSYEKRKFHLGYRRAVLGAAMPGFATGQALRGHEFHYSTILEQPDAALADVFDADGNPVPETGSLRGNVTGTFFHLITPEAA
>cobyrinic acid a,c-diamide synthase [Desulfovibrio salexigens DSM 2638] >gi|242120640|gb|ACS78336.1| cobyrinic acid a,c-diamide synthase [Desulfovibrio salexigens DSM 2638]	KTSVTLGLMAALSRRGIKVQPFKTGPDFIDPGHHTRAAGRTCHNLDGWMLSGKTLRDIFSRYSQDADACIVEGVMGLYDGYSALDETGSTAHLSKELNLPVILVVDAGSMARSAAALVQGFCNFDPETPVAGVICNRVGSSNHAQILSEAISLTDVPLIGCLPRRAEISTPSRHLGLVTPEHLEDLEFKYNALADWVEENLDLEQIIEALPDIPVQPRFDEVPMIPRTRIGIAQDSAFSFYYEENLRLLREAGAELVPFSPIEDKALPEGISGIYFGGGYPELAAFDLAQNTKLRRNIAEFSAAGHPVYAECGGFMYLMESICHDDRVFPMCGIFPFRSAMQSRFQSLGYREVELSQDTILGPAGTKVRGHEFHYSALEEMPDNPPKAYQVTCKKNIAASEGYIANDKTLGSYIHL
>Cobyrinic acid A,C-diamide synthase [Yersinia mollaretii ATCC 43969] >gi|238720445|gb|EEQ12247.1| Cobyrinic acid A,C-diamide synthase [Yersinia mollaretii ATCC 43969]	KTTVTLGILRALMARGLSVQPFKVGPDYLDTGWHTAVSGVTSRNLDAFMLPPTTLNGLYNQHMRHADVAVIEGVMGLYDGYGIDPDYCSSAAMAKQLGCPVILLVDGKAVSTSVAATVMGFCQFDPKLVIAGVIVNRVNSDSHYQLLRHAIEHYCGIPVLGRLPVMEEVALPSRHLGLIPAPERSGAGKPPDSDPCWQRLAQQIEATLDLDRLLALTHCAALPAGTPPELPPHTLADGLTLALAEDEAFNFYYPDNLDLLEQAGVRIQRFSPLHDRQLPACQMIYLGGGYPEIHAAKLAANTAMRAALQQAHRQQIPLYAECGGLMYLGDGLTDEQGQRHSMVGILSGESRMGKRLTRFGYCQAEARRDTLLAAQGETLRGHEFHYSDFTSALTPAFDSSKWRDGVALQRWQSGYQVANTQASYLHI
>cobyrinic acid a,c-diamide synthase [Chlorobium tepidum TLS] >gi|21646883|gb|AAM72164.1| cobyrinic acid a,c-diamide synthase [Chlorobium tepidum TLS]	KTTITLGLLRLFARRGMAVQPFKCGPDYLDTMLHAMAASTGETARPGLNLDTFMASKEHVRSLFARNAASADISVIEGVMGLFDGAEKSDGSSAEIAALLGLPVIMVIDGSKIAYSAAPILYGFKHFDPSVKVAGVIFNRVGSASHYSHLEAAAKDVGVEPLGYLPRNSDITISERHLGLNTSAEYDREKLIDAMAEHIEKTVNIERLLDVARIELPEIEQAQPVTKKLDKVIAVARDEAFNFIYHDNLETLKRYGEVRFFSPLHDRELPKADLVYLAGGYPELHAEALAANKTMRKAIAEWCRNRGATWAECGGLMYLGKTLTLADGAAHPMCGVLDLDTTMQEARLTLGYRKVYPAGADGVELRGHEFHYSRIWRQGEIDTIAEIRNARGQQVGTKLFRVGNTIASYLHL
>cobyrinic acid a,c-diamide synthase cbia putative [Heliobacterium modesticaldum Ice1] >gi|167593201|gb|ABZ84949.1| cobyrinic acid a,c-diamide synthase cbia putative [Heliobacterium modesticaldum Ice1]	KTTVTMGLLAALRRRGLTVQSFKAGPDYIDPTFHRLITGRICSNLDTWMMEAGTIKRLFRRAVEGAQVALIEGVMGLFDGAAGELPGGAGSTAALAALLQTPIVLVVDARSAAQSIAAVVYGFRHLNPALPVAGVIFNRVGSVRHGRMVRQAVEQTCRIPVLGCLPRDAVRPMPERHLGLVSAVERRASLEAYWQRLADVIEEHLDVDFLLEQMTVYAAKNSPREGEPTGNEKNAAGKLKSSAARVAIARDEAFHFYYEDALRDLAERGIEWVPFRPVAGEPIPAGIDGIYLGGGYPELYLEQLAANSAFLQELAYLHRNDMPIYAECGGFMTLCRSIRDSNGREYPLAALVPATCVMGEKRRALGYVTAEIAGDSLLGPRGDRLRGHEFHYSDISFVPGVAPSPAFILTKTSTAGENPESRPDGYSRGSLTASYFH
>cobyrinic acid a,c-diamide synthase [Geobacter sp. M21] >gi|251777330|gb|ACT19911.1| cobyrinic acid a,c-diamide synthase [Geobacter sp. M21]	KTTVTLGVMAALKRRGLKVAPFKVGPDFIDPGYHRVATGVPSVNLDGWICDPHFLRESFLHHAAAADIAVVEGAMGLFDGIDGLSESGSSAQVAKELAAPVVLVVDARSQARSAAALVHGFAGFDPALRVAGVIFNNVASENHERILREALGAAVPGVQVIGCLPRDPALAIPSRHLGLVTVEDNPLSDPFLDHLVAVVEEHLYLDALLDLEVDELRDHAAPAAGSPAASRDRVRIAVARDAAFCFVYEDNLRLLEQSGAELCYFSPLADSLLPEAIGGIYLPGGYPELFAARLAANEPMKQEIRQAVEGGMPVYAECGGFIYLTRGVAAEGESHGFAGIFPVETRMLPRRKALGYREVELLEDCTLGRKGSIARGHEFHYSEMQEMPPNVERLYRVTRKGVELAPEGYRYKNCLASYIHLHFGSSPGLAP
>cobyrinic acid a,c-diamide synthase [Synechocystis sp. PCC 6803] >gi|6685350|sp|P73002.1|COBB_SYNY3 RecName: Full=Cobyrinic acid A,C-diamide synthase >gi|1652097|dbj|BAA17022.1| cobyrinic acid a,c-diamide synthase [Synechocystis sp. PCC 6803]	KTTITLAMLAYLARQKLRVQSFKVGPDYIDPMFHSQITGRPCRNLDPFLTSEAYVQRCFHYHSQGTPYSLIEGVMGLFDGVPYQGLTDYSSTAHIARLLNLPIVFVMDCQRLSGSVAAIVQGYRHWQPGVNLVGVILNRVGGDRHLELLKIALEPLRIPILGVFFRQQDLTLPDRHLGLVPCGELPQIQQYFDQLAHVAAQQLDWPKLLPLLETPRNLPSPMSLFDVPQKSPQARLAIAQDQAFNFYYADNLDLLTHCGFELIPFSPLEDTELPPAIDGVYLGGGFPELFAEQLSQNQALKDQLKTLIHQGLPTYGECGGLMYLSQSLTNFEGQIFPMLEMLPTAVTMGGKLSLGYRQAQVVNSHSWLWQTESLRGHEFHRSQMTKLPNQALYRQRGLLAIDQNTTDGWCVGSVQASYLHL
>cobyrinic acid a,c-diamide synthase [Synechococcus sp. WH 7803] >gi|147848438|emb|CAK23989.1| Cobyrinic acid a,c-diamide synthase [Synechococcus sp. WH 7803]	KTLLTLCLIAWARHQGKSIQPFKVGPDYLDPQLLSLSAGNVCRNLDLSLCGQEWVDLSFRGFGGRCDMAIVEGVMGLYDGIGASSEGSTAAVARHLNLPVVLVVDAGRQARSLAAVVRGFQTLEPRVNLAGVVLNRVSSQRHRELLDTVLEEINVPCLGSLPRDASLNLPSRHLGLAPAHELGAMQERIARWAALASSHLDLQRFEPLLKAPAAGPDPIQTVLAPVLEQQPKPMAMPVAVAQDEAFHFRYPEMQECLEAMAMPVIPWSPLADEPPPAQASGLILPGGFPELHAEALSHCRRSLSALQQWITQKPLYAECGGMLMLGESLSDAEGTHHPMAGVLPFRAERGALQVGYRSLRAADDGLLLRAGECLRGHEFH
>putative cobyrinic acid a,c-diamide synthase [Prochlorococcus marinus str. MIT 9303] >gi|123962933|gb|ABM77689.1| putative Cobyrinic acid a,c-diamide synthase [Prochlorococcus marinus str. MIT 9303]	KTLLSLTLTAWARSRDLSLQPFKVGPDYLDPQQLTVASGRPCRNLDLLLCGPDWVRNSFHGFGAAADLALVEGVMGLFDGVGTSQQGSTAAVARHLQLPVVLVVDASGQAGSLAALVKGFRDHDPQLTLAGVVLNRVNSNRHKELLKEVLNSIEVKVLGCLPRDPELNLPSRHLGLAPAHELERLEARLQAWSAIAETHLDLTSFKTLLRAPTRVIDPIHDLLGEKSIQSPQPLRPVAVAQDDAFHFRYPETKDCLEALGMPVLPWKPLEDEPLPAQAKGVILPGGFPEQYAASLSQCDRSMADLRAWYGRRPIYAECGGMLLLGQTLTDLEGQAHPMTGLLPFHAKKGSLQVGYRSLDGTEDSLVVRKGDRLMGHEFH
>	cobyrinic Acid a,c-diamide synthase [Porphyromonas uenonis 60-3] >gi|228309131|gb|EEK17751.1| cobyrinic Acid a,c-diamide synthase [Porphyromonas uenonis 60-3]	KSTLTMGLLRAYTRRGLATQAFKCGPDYVDPKLHSVATGRPAVNLDLFMYGAERVQALYDHYSQDAQAVIVEGVMGLFDGYDRDKGSAADIARLLDLPVVLVVTPRSMAYTVAPLLYGLQHFDPRVQIAGVIFNKVSSERHLTYLTQAATDAGVPVLGSLPRVDDIAIPSRYLGLDVDDLAQIDRYADQVADLLEQHLDIDRLLAISSERKERSHEAPALQKLASSTPRRIAVARDDAFNFLYQENVRQLEQWGEVTYFSPLADKELPPSDFVYLPGGYPELHLAQLSANKSMLDSLRDYIRGGGAMLAEGGGMLLLCEAIVDEKGSSYPLVGALQQTATMQQRGLALGYRQLEIEGVAVRGHEFHYS
>cobyrinic Acid a,c-diamide synthase [Salmonella enterica subsp. enterica serovar Hadar str. RI_05P066] >gi|205350676|gb|EDZ37307.1| cobyrinic Acid a,c-diamide synthase [Salmonella enterica subsp. enterica serovar Hadar str. RI_05P066]	KTTVTLGLLRLLQKRALRVQPFKVGPDYLDTGWHTAICGVASRNLDSFMLPPPVLNALFCEQMRQADIAVIEGVMGLYDGYGVDPNYCSTAAMAKQLGCPVILLVDGKAVSTSLAATVMGFQHFDPTLNLAGVIVNRVTSDAHYQLLKNAIEHYCSLPVLGYVPPCDGVALPERHLGLITARESLVNQQSWHDFAASLEQTVDVDALLSLSVLSALPTGMWPERPDNTAGAGLTLALADDEAFNFYYPDNIDLLERAGVNIVRFSPLHDRVLPDCQMIWLGGGYPELYAADLAANTVMLKHLRAAHQRGVAIYAECGGLMYLGSTLEDSGGEIHQMANIIPGHSKMGKRLTRFGYCEAQAMQPTLLAAPGEIVRGHEFHYSDFIPETPAVMACRKVRDGRVLQEWTGGWQTGNTFASYLHV
>cobyrinic acid a,c-diamide synthase [Streptomyces flavogriseus ATCC 33331] >gi|260086229|gb|EEW70249.1| cobyrinic acid a,c-diamide synthase [Streptomyces flavogriseus ATCC 33331]	KTTVATGLMAAFAERGLAVSPHKVGPDYIDPGYHALATGRPGRNLDAYMCGPDLVAPLFAHGASGCDLAVVEGVMGLYDGASGQGELASTAQVSKLLRAPVVLVVDASSQSRSVAALVHGFASWDPEVRIGGVILNKVASDRHEALLREALDESGLPVLGVLRRAPQVATPSRHLGLVPVAERRTDALDAVRAMGARVREGCDLDALMALARSAPELPGEAWEPEACPRPENRPVVAVAGGAAFTFAYAEHAELLTAAGAEVVVFDPLHDEKLPPGTSGLVIGGGFPEVYAPELSANEPLRGAVTALALSGAPVAAECAGLLYLARELDGRPMCGVLDASARMSERLTLGYRQAVAVADSVLAVAGTRLRGHEFHRTVLEPGAGP
>cobyrinic acid a,c-diamide synthase [Pseudomonas aeruginosa UCBPP-PA14] >gi|115584446|gb|ABJ10461.1| cobyrinic acid a,c-diamide synthase [Pseudomonas aeruginosa UCBPP-PA14]	KTTVTAALARLHARQGRRVRVFKCGPDFLDPMILARASGAPVYQLDLWMVGEAEARRLLARAAGEADLILIEGVMGLFDGNPSAADLARRFGVPVLGVINGAAMAQTFGALAYGLAHFQPDLPFSGVLGNRVGSQRHSDILRDCLPPGMRWFGGLPRSAEFELPSRHLGLVQAEELADLDVRLDAAADALRASAETDLPEPVTFEVPAPAPLQRSLEGVRIGVARDASFAFLYQANLDLLRELGAELAFFSPLQDQALPAVDSLYLPGGYPELHLGRLQGNRAMAEAIRAHHAAGKPLLAECGGMLYLLDCLEDADGERGELLGLLPGRARLQKRLTALALQEVELPEGRLRGHTFHHSTLDCAVEPLARGVCPNGRNTAEAVFRLGRLTASYIHFYLPSN
>cobyrinic acid a,c-diamide synthase [Deinococcus geothermalis DSM 11300] >gi|94553869|gb|ABF43784.1| cobyrinic acid a,c-diamide synthase [Deinococcus geothermalis DSM 11300]	KTTVASLLCLALRQRGLRVAPFKLGPDYLDPTHLTRAAGQPARNLDSFLLTPERLRELFVRAAAQADISVLEGVMGLYDGRDPASDAHSTAELARLLQAPVVLVIDAGGSARTVAAVAHGLRSFGPDLNVVGVILNRVAGERHASLCEVALAQIGLPVLGFVPRDEALHLPARHLGLLSAEQASWNEAEALKAAAHLRLDTLLAAAQAPPLPLPAPAPRRPARRVRIAYALDEAFHFYYPDALDALQEAGAELLPFSPLRDAGLPPDVGGVLLGGGYPEAHADELSANTAMRAALRSFAASGRPVIGECGGLMYLGETLEDTAGRLFEMCGVIPYRTRMAPRLTLGYRDATVLTDSPLAPAGTLLRGHEFHHSVLTHAPTHPAYAWTDSGGRRVEEGYARGHVLASYLHL
>cobyrinic acid a,c-diamide synthase [Thermoplasma acidophilum DSM 1728] >gi|13626180|sp|Q9HIX6.1|COBB_THEAC RecName: Full=Probable cobyrinic acid A,C-diamide synthase >gi|10640511|emb|CAC12325.1| probable cobyrinic acid a, c-diamide synthase (cbiA) [Thermoplasma acidophilum]	KTTITISIILKLLANQMKVKPYKIGPDYIDPQFHRLASGVPSENLDLWMMNDDQIRYLLIEGSREFDISVIEGVMGLFDGAGSDFTGSTYDLARRTGTPIVLVIDGYGISATAAAIVSGIKAYAGELLRGVIVTRVSGESHYRLIRDAVEEKTGVPVLGYMIRNEKAVLESRHLGLVQAYEIDEIREIFGAIDSSTVIDMHQIIDIARSADKLETLYSPEIERLGTFKVSVAMDSAFDFYYEENLRMLKRMGASIRYFSPMGNEVPDADSDLIYLGGGYPEVFAGKLQSATDTIEAIRHAASIGTGVYAECGGYMFLCRSLESTDGHIYGGVGIIPASVYMDASLVIGYREISAKRDTSILRAGETARGHEFHKSRIRFDGPYDHPFVLKSRSSSFEDGFSSGSVTATYAHI
>CobB/CobQ domain protein glutamine amidotransferase [Burkholderia phytofirmans PsJN] >gi|187718137|gb|ACD19360.1| CobB/CobQ domain protein glutamine amidotransferase [Burkholderia phytofirmans PsJN]	KTTITAGLARYHRRLGRRVRVFKTGPDFLDPMILARASGAPVLSLDLWMVGEAACRTLLAQAAAEADLILIEGVMGLFDGTPSSADLATTFGVPVLAVISAKAMAQTFGAVAFGLAQFRPQVPFYGVLANRVGSARHAQMLEEALSPALRWCGHIAASDEITLPDRHLGLHQADEIDDLDARLDHAADTLGRTALAELPPPVEFGAPTPEVLPRLLDGKTIAVARDAAFSFIYPANLALLEVLGAQVAFFSPLADEALPEHADAVYLPGGYPELHAAALANNNRSAASIHAHAAAGKPLVAECGGMLYLLDQLTDTHGVTTPMLGLLPGHATMQTRFTALGMQQIDSLHGPMTGHTFHYSKLNTSLTPLRSATRPQGDAPGEAVYRAGSIVATYMHAYWPSN
>cobyrinic acid a,c-diamide synthase [Clostridium cellulolyticum H10] >gi|219999038|gb|ACL75639.1| cobyrinic acid a,c-diamide synthase [Clostridium cellulolyticum H10]	KTTVTCGILNALVNRGVRTSAFKCGPDYIDPMFHTEITGIKSRNLDTFLLGDNNLKYLLDKNSAGDDISVIEGVMGFYDGLGNDGSHSSYSISRLTGTPVVLVVNPKGMALSISAVIKGFRDFMPENNIEGVIINSVSPGLYQMYKAMIEEKTGIRVLGFLPTMPEAVIESRHLGLVTADEIKDIRKKLNIMAKNAEEFIDIDGLVRLAQTAGTLEYDPVLIKKKYSCSIAVAKDRAFCFYYEDSLELLREMGAELTYFSPLEDKSLPKNIQGLILGGGYPELYAEKLSSNKTMLKSIKEFVSKGLPTYAECGGFMYLQQSISDKQNNKYSMTGVLDGNSTMSEKLSRFGYTTLIAKEDNLFCKKGESINAHEFHYS
>cobyrinic acid a,c-diamide synthase [Streptococcus sanguinis SK36] >gi|166217370|sp|A3CL56.1|COBB_STRSV RecName: Full=Cobyrinic acid A,C-diamide synthase >gi|125497245|gb|ABN43911.1| Cobyrinic acid A,C-diamide synthase, putative [Streptococcus sanguinis SK36]	KTTVTLGILKALADRGYQVQPYKIGPDYIDTAYHSRITKRPSRNVDSFMIPDDQSLAWSYYKWHGDADVAVVEGVMGLFDGLGTDKDCASSASVAKKLGIPVVLIIDGKATSTSAAAMVHGFATFDPDLDIAGVIINRVASQTHFELIKGAIERYTDVEVLGYLPKNATAELPSRHLGLIPDVEMDDLDRRFEDLGAATAKHINLDRLLEKAELPDKRMTNPFRISNDQPLTLAYALDDAFHFYYEDNLDFLRELNVQLVPFSPLKDKELPAADAYYFGGGFPEVYAQELMANADFRASVKKAHEQGRPIYAECGGLMYLGELLEVEGQVYEMVGIFKGKSLMTPGLKSFGYCQAETQVDSLFGPKGTAVRGHEFHHSVFETEEDTVLKLEKVRDGQVVAAWTGGYQKGRTFASYLHV
>cobyrinic acid a,c-diamide synthase [Shewanella benthica KT99] >gi|161330695|gb|EDQ01632.1| cobyrinic acid a,c-diamide synthase [Shewanella benthica KT99]	KTTIVAAMARYWRNKGKRVRVFKTGPDFIDPIFHEFATGEPAYQLDLGMMGEEACKQHLYLAAQQADLILIEGVMGMYDGANSSANLAARFGVPLLAIIPAAKMAQTFGAIAYGLAHYQDNVNLFGVIANYVGSPGHAKMLQASLPDGIEFCGAMPRDSRIALPERHLGLVQAQEMESVEEWLEYAAKVLGESVDLPLPEPICFEAAIETVADAPAVINKLLSGQTIAVARDAAFSFLYRDNLSLLESLGAKLCFFSPINDTELPQADSLYLPGGYPELHLEALSQNTAMLSDIAAHIQDGKPALAECGGMLYLLAGLSDRQGKEVKLVAALPGEATMESKLQGLGMLTADIGTQSLRGHCFHYSKADIALTPICTASQAGSIRMPEAVYLHHNTLASYVHWYLPSN
>cobyrinic acid a,c-diamide synthase [Mycobacterium sp. KMS] >gi|126434643|ref|YP_001070334.1| cobyrinic acid a,c-diamide synthase [Mycobacterium sp. JLS] >gi|119694244|gb|ABL91317.1| hydrogenobyrinic acid a,c-diamide synthase (glutamine-hydrolysing) / cobyrinate a,c-diamide synthase [Mycobacterium sp. KMS] >gi|126234443|gb|ABN97843.1| hydrogenobyrinic acid a,c-diamide synthase (glutamine-hydrolysing) / cobyrinate a,c-diamide synthase [Mycobacterium sp. JLS]	KTTVATGLMGALRRAGHVVAPFKVGPDFIDPGYHALAAGRPGRNLDPVLVGEHLIGALYAHGTAGADIAVVEGVMGLFDGRIADQMSGPATGSTAHVAALLGAPVVLVVDARGQSHSIAALLHGFSTFDPQTRIAGVVLNRVGSPRHEEVLRQACEHAGLPVFGSIPRTEALSVPSRHLGLVTAVEHGRAARDAITAMTDLIARHVDLDAVVAHARATVTDAPWDPGVPDPAAPGVTVALAAGKAFTFGYPEHGELLRAAGAEVVEFDPMTDELPADTSALVIPGGFPEQHAADLSANAPVRQQIAQLAALGAPIHAECAGLTYLVDDLDGRPMCGVLSGAARFTERLTLGYRQAIAITDSPLHRAGERVTGHEFHRTA
>cobyrinic acid a,c-diamide synthase [Thermoanaerobacter pseudethanolicus ATCC 33223] >gi|241903826|ref|ZP_04788543.1| cobyrinic acid a,c-diamide synthase [Thermoanaerobacter brockii subsp. finnii Ako-1] >gi|166857126|gb|ABY95534.1| cobyrinic acid a,c-diamide synthase [Thermoanaerobacter pseudethanolicus ATCC 33223] >gi|241883804|gb|EER83109.1| cobyrinic acid a,c-diamide synthase [Thermoanaerobacter brockii subsp. finnii Ako-1]	KTTVSLGLMGVLSKRYKVQPFKVGPDYIDAAYHRYVTGNFSCNLDLYMLGEQNLKSLFYKNACNADISIIEGVMGMYDGIDTTKKGSSANIAKILDIPVILVVDASSMATSVSALIMGYMHYDREVKIKGVILNKAGNKKHYALLKECITRDLGIEVFGYLPKDAKLDLPERHLGLVPIYEMPEIKHKFDALYDYIEKFIDIEKILNVDAIDCSSTFRDTTGKHHDLKKVKIGYAFDEAFNFYYKESLELFEEIGAELVPFSPLKDYKLPDGISGLYIGGGFPEVFAERLNKNKKMLKSVKDAIDAGMPAYAECGGFMYLTKSITDLQGNTFEMAGIYDFETVMTKRLQRFGYVEAEVIEDNILFRKGDKIKGHEFHHS
