# Supplementary material for: Phylogenomic Analysis of Marine Roseobacters
Source: PLoS One. 2010 Jul 15;5(7):e11604. doi: 10.1371/journal.pone.0011604 (PMC2904699; doi:10.1371/journal.pone.0011604)
Supplement: File S2 — Tree topologies with the extended data. The multi-documents have been combined into a single ZIP-formatted file. The trees should be considered unrooted. The tree topologies were calculated in PhyML as described in Methods. Numbers refer to bootstrap values. The tree topology (separate pdf) shows that Roseobacter bacteria form a monophyletic group and was deposited in a document named “high bootstrap”. The other organisms embedded within the Roseobacter clade, or Roseobacter bacteria embedded within other phyla are shown in red (deposited in a document named “inter-phylum”). Individual file name corresponds to gene family code listed in Table S1. The non Roseobacter organism taxonomic name is detailed in the amino acid fasta of the sequences (a document named “sequences”). (4.62 MB ZIP) [file pone.0011604.s008.zip › sequences/ort595.fasta]

>RLO149|:c3300373-3301128 precorrin-6A reductase	MTPNLLILGGTTEATALANALAKAGVKGTVSFAGRVERPIRQPLPQRVGGFGGAEGLARYMRAEKITHLVDATHPFAAQMSRNAVAASAQAEVPMIALTRPKWDPEPQDKWQHVADIAGAVAALERAPLRVMLAVGRMHLADFAPNPQHFYLLRLVDPPKAALPLPDAQVIVARGPFTEPDDRALMQEHRIDIVVSKNAGGSGAYAKIAAARALGLPVIMIDRPSVPERHEVATPADVLAWLSHQETDRGV
>Dshi|:c1758740-1759486 precorrin-6x reductase	MSRLLLLGGTAEAREVAQALAGRVDGVLSLAGRTRAPERDGMPTRIGGFGGADGFARYLREAEIGRILDATHPFAAEMSRRSARVAVECGVPYLMLRRPGWTAVAGDRWYRVPDTAAAARMPGPRDRVFLATGRQTLTDFAQMEAAYCWCRQIDPSEEAFPFENGAFLVARPPFPVEDEIALFRRLGVTVLVVKDAGGAASRSKLDAARALGIRVVMIDRPDLSELPQVETVAAALAWVEGASCPSDA
>RCCS2|:3349240-3349962 precorrin-6x reductase	MTLLLLGGTNEARQIATHLQGHDAVISLAGATRHPQEQPLPTRVGGFGGEAGFISYLQEAGITAVLDATHPYAQQITVRTAQVCRAHGLPYVQFLRPPWTPEPGDQWVEISAESDAVDYIPRGSVVFLGTGRQTLHRFANLEGCEVVCRQIDPPTEPFPFVGGQYLFGRPPFSVEDEIALFQDLGVDFLVVKNAGGAPSRTKLTAARQLGLPVLMIARPAPGDWPVVESINDALAWVRAL
>Jann|:2948899-2949654 precorrin-6x reductase	LKAQNITHVVDATHPFAAQMSRNAVDACAKTGVPLLALTRAPWRARDGDTWTYVPDIAGAVAALDRPACRVMLAVGRMHLADFAPNPQHFYLLRLVDPPKGPLPFPNMEALVSRGPFTTADDTALMKTHGIEIVVSKNAGGTGAYAKIEAARTLRLPVIMIDRPAIPAGASVSRPEEVLAWLGHFATDRGV
>DSS3|:c3067135-3067887 precorrin-6x reductase	MSHLLILGGTTEANALARAVAETGLRATYSYAGRVEAPRDQPIPVRVGGFGGAAGLAEFIHTNNVTHLVDATHPFAAQMSVNACAACTQTGTPLAALTRPAWQPGAGDNWRRVRDIAAAVAALEGVPQRVFLAVGRMHLEAFAAQPQHDYLLRLVDAPSDPLPLPKAQVVVSRGPFTKEGDKALMQKHKTQLVVSKNAGGTGARAKLDAARDLGLPVLMIDRPVLPPRTELATPTDVLRWLRHSGVNLGV
>OB2597|:c327971-328708 precorrin-6x reductase	MTVLILGGTAEARRLAQGCAERGIPALASLAGAVREMPDYPVPTRVGGFGGAAGFREVVSAEGITAVLDATHPFADRITARTAALCREDGLAHARLSRPEWQPGPGDDWHDAASPEAAAALIPAGATVFLAVGAKEIARFSGLAGRAAGVVARRAEPARGDFPFAGGRWIVGRGPFETGAETALLWELGITWLVARNAGGVAARAKLDAAWHLGLPVAMIRRPLEPQGVPILRTPEAALDWIEGR
>RD1|:3692567-3693322 precorrin-6A reductase	MRAEKITHLVDATHPFAAQMSRNAVAASAQAGVPMIALTRPKWEPEPQDKWQHVADIAGAVAALERAPLRVMLAVGRMHLADFAPNPQHFYLLRLVDPPKAALPLPDANVIVARGPFTEPDDRALMQEHRIDIVVSKNAGGSGAYAKIAAARALGLPVIMIDRPSVPERHEVATPADVLDWLSHQETDRGV
>TM1040|:c2327557-2328318 precorrin-6A reductase	VPGLVAYLEREEITHVVDATHPFAAQMSLNATQACAEVGVPLVAFERPAWQPHPGDHWTHVRDMAGAVAALPEAGARVFLAIGKQHVAAFAVKPENHYLLRLVDAPEDALSLPKATVVVARGPFDAAGDEALMRSHRITHVVAKNAGGAGAEAKLSAARSLALPVIMIDRPEGPAREVLGSVAEVMRWLDHGA
>OIHEL45|:1021824-1022570 precorrin-6x reductase	MRVLLLGGTTEASAMASALAEAEIDAVFSYAGRTDSPVAQPLPTRVGGFGGVAGLVDYLKAEAITHVIDATHPFAAGMSNNAFVACARQNLPLVRFERPPWEPQEGDDWTFVPDITDLPAALPDSPAQIFLAIGKQQLALFAAKPQHRYLLRLVDPPQGSLPLPRATVVLARGPFDVAGDTALMQTHAITHVVAKNAGGSGARAKLDAARALGLPVLLADRPVLPGKVAANDVTEVMHWLHHTALRGV
>RGBS107|:2568324-2569064 precorrin-6x reductase	MTRILLLGGTTEASQLAKTLAEAGADAVFSYAGRTAKPVSQPLPTRVGGFGGVERLSEYLKAESITHVVDATHPFAAQMSTNAVHACEATDVKLCAFERPAWQAGEGDTWVHAGTIDEAVNALPDAAARVFLAIGKQNLTQFAVKPQHHYLLRLVDEPDAPLPLPHTTVEIARGPFDAAGDTALMQRHGITHVVAKNAGGAGAAAKLIAARTLGLPVIMIGRPDVPARPIKGSVAEVMAWLSHSAA
>ROS217|:c4362998-4363726 precorrin-6x reductase	MTLLLLAGTAEARYLAQVLASERRAAIASLAGATRRPRPLELPTRIGGFGGESGFVRYLVEAGITAVLDATHPFASRISERTARICATKNVPYCQLLRPEWAPIAGDHWTLLTAEEDAAAHIPKGMTVFLATGRQGVTRFANLTGRHLICRVVDLPDEAFPFENGEYLVGRPPFTIEAERGLFERLGVDWLVVKNAGGRDSESKLAAARTLGLPVAMIARPPQPIAMRVETVSEALDWVRGL
>RR11|:c1736640-1737392 precorrin-6x reductase	MTRILLLGGTTEASTLAKTLAEAGLDAVFSYAGRTAKPVSQPLPTRIGGFGGVEGLAAYLKTESITHVVDATHPFAAQMSTNAVQACAAAGVALCAFERPAWQAGEGDHWLHVDSIDAAVDALPDAPARVFLAIGKQNLTQFAAKPQHHYLLRLVDEPDAPLPLPHTTVEIARGPFDVAGDSALMQRHAVTHVVAKNAGGAGAAAKLTAARSLNLPVIMIGRPEVPAPAGQRPIKGSVAEVMAWLSHPAD
>RB2654|:336940-337671 precorrin-6x reductase	MKILLLAGTYEARQIALRLGRDGRIDLTASLAGATRAPLPLDGAVRVGGFGGRQGQQDFMAAGGFDAVIDATHPFAHRISFRTHSICAALGVPYLQVLRPGWAATGADDWTFVADEAGVAAKVAANMTVFLATGPGSLAAIGQLPAARVLCRVIDAPEGPFPWENGAWRRGRPPFSVEDEVEFLRDEGVDLLVTKNAGGRGGWAKLEAARALGLPVVLIDRPPQPPGEKAESVETALDWIERL
>SSE37|:2506246-2506974 precorrin-6x reductase	MPNLLILGGTTEATALCRRLADEGIHGTISFAGRVERPVRQPLPQRVGGFGGVEGLARHIRDEGVTHVIDATHPFAAQMSANAVAACETTGTPLIALTRAPWQPQADDRWTRVPDIAGAVAALDRPATRVMLAVGRMHLAEFAPNPQHFYLLRLVDPPKEALPFPDSHAVMDRGPFTLEDDLALMRDNGIGLVVSKNAGGTGARAKIDAARALGLEVVMIDRPALPDRREAHDVQGVLDWLG
>SKA53|:622508-623230 precorrin-6x reductase	MTLLLLAGTAEARALATALQGQDVIASLAGATRDPAPLPVPVHGGGFGGVEGFAAFLAQHEIHAVLDATHPYAARITQRSAMVCADMGVPFCQLLRPPWVAGPGDDWTEIASEDKAAEHIPQGATVFLGTGRQTLDGFANLTGRRVICRQIDAPEGPFPFDGGEFLVGRPPFSVADEIALFRRLGVDWLVVKNAGGQASATKLVAARDLRIPVLMIARPALGAWSQVASVEAALAWVARL
>OA307|:1664505-1665260 precorrin-6x reductase	MTLLLLAGTGEAKRIAWGLADKSIKVIASLAGVTRSPEPLPVPTRIGGFGGEDGFRSYLRDAAISAVLDATHPFAAKISDRTARICGELGMPYAQVVRPVWTPEDGDNWTAIATPSDAVNHIADGSTVFLATGRLTLADYANLAGQRILVRMIDPPTAPLPFEGGEFIIGRPPFTQASEAALFRALGVTHLVAKNAGGQGGRAKLDAARELGLPVLLLDRPKMPVAQQLASMQDALLWVSSLAPVKMAIAP
>EE36|:c481666-482415 precorrin-6x reductase	MTRTLILGGTTEASSLARALADRGDDALFSYAGRTAAPVAQPLPTRVGGFGGVAGLLAFIAQNHITRVIDATHPFAAQMSRNAHAASTQAGIPLAAFERAPWAETVADNWTHLPSIEAAAAALPQVSTRVFLAIGKQALSVFANHPQHHYLLRLVDQPAVPLPLPHTTVTLARGPFDVAGDIALLRDHGTKLIIAKNAGGTGAEAKLIAARELGLRVLMIQRPAVPPRTTFARLDDILAWLDHTTDRGV
>cobalt-precorrin-6x reductase [Synechococcus elongatus PCC 6301] >gi|81298832|ref|YP_399040.1| cobalt-precorrin-6x reductase [Synechococcus elongatus PCC 7942] >gi|56686444|dbj|BAD79666.1| precorrin-6x reductase [Synechococcus elongatus PCC 6301] >gi|81167713|gb|ABB56053.1| precorrin-6A reductase [Synechococcus elongatus PCC 7942]	MPRLLILGGTTEATRLAAALQNWSQLEVQTSLAGRTQQPVLPAGSVRVGGFGGVAGLVDYLKTEGIDLLIDATHPFAAQISQNAAEAAHIAGLPILSLQRPAWTPQAGDRWISVPDLATAAKQLADLGDRIFLTIGRQELAAFAHLRDRWFLMRMIDPPAEDAPLPLGEILLERGPFSVEHERSLLIRFQIDAIVSKNSGGTAIAAKLKAARELGLPIVMIERPPQPQVEQVTTLAAALQWLK
>precorrin-6A reductase [Streptomyces sp. AA4]	VLILGGTAEARDLAAQLHERAVPVVSSLAGRVTRPRLPVGEVRIGGFGGVEGLTAWLRENGVRAVVDATHPFAERIGANAFHATQAAGIPLLRLARPGWQPSADDRWHWADDLEEAAALLPGLGTRVFLTSGRQGLAAFADLDPLWFLIRCVDPPGQPLPRAHEVVLDRGPHRVDGERALMTEHDIDVLVTKDSGGAMTAAKLTAARELGLPVVIVRRPPRPSTTETADVAAAVEWV
>cobalt-precorrin-6x reductase [Mycobacterium tuberculosis H37Rv]MTRVLLLGGTAEGRALAKELHPHVEIVSSLAGRVPNPALPIGPVRIGGFGGVEGLRGWLREERIDAVVDATHPFAVTITAHAAQVCGELGLPYLVLARPPWDPGTAIIAVSDIEAADVVAEQGYSRVFLTTGRSGIAAFANSDAWFLIRVVTAPDGTALPRRHKLVLSRGPYGYHDEFALLREQRIDALVTKNSGGKMTRAKLDAAAALGISVVMIARPLLPAGVAAVDSVHRAAMWVAG
>precorrin-6A reductase [Pseudomonas fluorescens SBW25] >gi|229360017|emb|CAY46871.1| precorrin-6A reductase [Pseudomonas fluorescens SBW25]	MTRILLLGGVTEALAIARTLGPEHIYSLAGVGRVPTDLTCQVRVGGYGGAEGLARFVRNEGISLILDATHPYAAQISRNAAEAASACGVPCWALRRPAWQPQAADDWREVSDWASLIEALKPFKRPLFTLGREPLQHLDEIPPEQFWTLRALDVYPGNERCEVIGARGPFLIEDERALFERRGIDVLISKNSGSTATEPKLEVARELGVPVLVLKRPVLAAVDREFTTVPAV
>Precorrin-6A reductase [Burkholderia sp. CCGE1001] >gi|281330992|gb|EFB12758.1| Precorrin-6A reductase [Burkholderia sp. CCGE1001]	MTRILLLGGTGDALRIARQLAPRDVYSLAGLGKVPDDLPCAVRVGGFGGSEGLQRYIEDEAIGLVIDATHPYAAGISANAVQAARSAGVACWTLRRPAWQPQAGDDWRMVDDWNELTAALAPFRRPLFTLGREPLTHLEEIPAHQFWFVRCLDAHADTARARILAARGPFTLEGERALFALQAFDVLVSKNSGGGATEAKLQVARERGLPVVMLRRPPL
