# Supplementary material for: Phylogenomic Analysis of Marine Roseobacters
Source: PLoS One. 2010 Jul 15;5(7):e11604. doi: 10.1371/journal.pone.0011604 (PMC2904699; doi:10.1371/journal.pone.0011604)
Supplement: File S2 — Tree topologies with the extended data. The multi-documents have been combined into a single ZIP-formatted file. The trees should be considered unrooted. The tree topologies were calculated in PhyML as described in Methods. Numbers refer to bootstrap values. The tree topology (separate pdf) shows that Roseobacter bacteria form a monophyletic group and was deposited in a document named “high bootstrap”. The other organisms embedded within the Roseobacter clade, or Roseobacter bacteria embedded within other phyla are shown in red (deposited in a document named “inter-phylum”). Individual file name corresponds to gene family code listed in Table S1. The non Roseobacter organism taxonomic name is detailed in the amino acid fasta of the sequences (a document named “sequences”). (4.62 MB ZIP) [file pone.0011604.s008.zip › sequences/ort601.fasta]

>DSH Dshi|:1748119-1750191 ferredoxin; PFAM: ferredoxin KEGG: rsp:RSP_2766 uncharacterized metal-binding protein
MNNQSLPQPDADPAADALVIFTPSGKRGRVPTGTSVLDAARLLDVDLDSVCGGRGICSKC
QVTPSFGEFSKHGVHARENALSEWNAVEARYHEKRGLAQGRRLGCQACILGDMVIDVPAT
SQVHKQVVRKAASQRAVTMDPATRLVLIDVAEPDMHEPSGDYERLATALDEQWQIGPVTA
PLSVLRKLQPALRRGKWQVTVAVNIADTPARVIDIWPGYHEGPLWGLAIDLGSTTIAAHL
CDLTTGQVATSAGVMNPQIRFGEDLMSRVSYAMMNADGAQAMTAAVLDALNTLATEICAE
AEVAPRDVVEAVFVCNPVMHHLLLGIDPVELGQAPFALATSGAVTLSATELGLTAVNPAA
QTYLLPCIAGHVGADAAAVALSEAPDKSDELVLIVDVGTNAEILLGNRDRVLACSSPTGP
AFEGAQISSGQRAAPGAIERVEIDPVTKEPRFRVIGCELWSDDPGFAEATAATGITGICG
SGIIEAVAEMRMAGLLDASGLIGGPEQTGTPRSIAEGRTYSYVLQDDRPAGGSLIAVTQG
DIRAIQLAKSALYAGARLLMDEMGVDTVDRVTLAGAFGAHISPKHAMVLGMIPDAPLDKV
TSAGNAAGTGARMALCSRAARAEIEQTVSKITKVETAIEPRFQEHFVAANAIPHATAPFA
HLRSVVPLPQPGFNAGGGGQPGTRRRRRRG
>SUL EE36|:c2290304-2292340 iron-sulfur cluster-binding protein; COG3894 Uncharacterized metal-binding protein
MSNDPLVVFTPSGKRGHFAKGTPVLTAARQLGVDLDSVCGGRGICSKCQVSPGYGQFSKH
GVTVAPDALSEWNSVEQRYKDKRGLIDGRRLGCQAQIMGDVVIDVPAESQVHKQVVRKRA
EARDIVLNPSTKLFFVEVQEPDMHDPSGDLERLCDALRDQWQLENVTADLQILQTLQPAL
RKGAWKVTVAVHLGDDENPARIMHLWPGFYEGSLYGLAVDLGSTTIAAHLCDLQTGEVVA
SSGVMNPQIRFGEDLMSRVSYSMMNEGGAAEMTRAVRTGMNTLFDEISTEGGIDKGMIVD
AVFVCNPVMHHLFLGIDPFELGQAPFALATSNALRLRAMDLDLNIHPSARVYLLPCIAGH
VGADAAAVALSEAPDKSDDLVLVVDVGTNAEILLGNRDKVLACSSPTGPAFEGAQISSGQ
RAAPGAIERVEIDPITKIARFKVIGSDLWSDDPAFLSQIGASGVTGICGSGIIEMVAEMR
IHGIVDAPGLIGTAEQTGSANVFADGRTNSYLVYDGTADGGPRITVTNRDIREIQMAKAA
LYSGARLLMDKFGVDHVDRVVLAGAFGAHISPKHAMILGMIPDAPLDKVTSAGNAAGTGA
RIALLNTSSRAEIEETVRNIHKIETAIEPRFQEHFVNASAIPNAVEPFPILNSIVTLPIE
TFNTGGDSSGGNRRRRRR
>JAN Jann|:c1967719-1969758 ferredoxin; 
MTEIQPLVIFTPSGKRGHFPVGTPILTAARQLGVDLDSVCGGRGICSKCQITPSYGDFPK
HGVTVHDGALSDWNEVEARYDRVRGLKEGRRLGCQAKVEDDIVVDVPPESQVHKQVVRKA
ASTKPIVMDPATKLVMIDVVEPDMHSPSGDLERVADALQAQWGIGPVTARLPVLKTLQPA
LRKGQWQVSVAVHSAAGQDTSEILGVWPGFHEGGLYGLAVDLGSTTIAAHLCDLSDGRVL
ASSGLMNPQIRFGEDLMSRVSYVMMNPGGDAEMTAAVQDALNTLALDIAKDAGIDPALIF
ETVIVCNPVMHHLLLGIDPVELGQAPFALATSGSLTMDARDIGLTGIAPTAQLYLLPCIA
GHVGADAAAVALAEEPNTSNDLALIVDVGTNAEILLGDTNGVLACSSPTGPAFEGAQISA
GQRAAPGAIERIEIDPTTKEPRFRVIGVEAWSDDPAFPEDTQITGICGSGIIEAVAEMRM
AGLLDASGLIGSAEATGTARCEPTGRTHAYLIHDATAQGGPRVTVTQGDIRAIQLAKSAL
YAGARLLMDQRGVDKVDRVVLAGAFGAHISPKHAMVLGMIPDVPLDRVQSAGNAAGHGAR
IALCNRAARTRIEEVVGDIHKVETAVEPKFQEHFVNANAIPHATDPFPELAKIAPLPDVA
FGASGSAPGSGGRRRRRRG
>OAN OA307|:c1712011-1714194 2Fe-2S iron-sulfur cluster binding domain protein; [R] COG3894 Uncharacterized metal-binding protein
MICLPSRALQINLMTFLNNKTTNSGCIADWTPLLSTKIKRSQYMSTDHAKDHMVVFTPSG
KRGHFATGTPILTAARKLGVDLDSVCGGRGICSKCQIQPGFGEFSKHGLTSNETALSDWN
SVEQRYKDKRGLLDGRRLGCQATVQGDIVIDVPPDSQVHRQVVRKAASARAMVMDPAVRT
YYVEVAEPDMHTPTGDLERLGTALKEQWDINGITAGMSVLRKLQPVLRKGKWTCTVTLHK
GHQDSVHRILDIAPGFNEMRLYGLAIDLGSTTIAAHLTDLRTGEVAASSGIMNPQIRFGE
DLMSRVSYSMMNPGGDVEMTTSVRMALNALTDTLSAEAEIQPAQIMEAVFVCNPVMHHLL
LGIDPVELGQAPFALATSKSLSLHAGDLELSCMNPAARIFILPCIAGHVGADAAAVALSE
APDQQDELTLIVDVGTNAELLLGNKTKVLACSSPTGPAFEGAQISSGQRAAPGAIERIEI
NTTTKEPRFQVIGCGFWSDEAAFDAAIATTGVTGICGSGIIEAVAEMRMAGLLDSKGLIG
SPVQTGTARCILEGRTHSYVIHDGTADGGPMITVTQTDIRAIQLAKSALYAGARLLMDEM
GTDTVERVVLAGAFGAHISPKHAMVLGMIPDVPLDKVTSAGNAAGTGARIALCSVTARAA
IEVTVRKIIKVETAIEPKFQEHFVNANAIPHATDPFTILRSIAPLPDALFNTQGSGDGGG
RRRRRAS
>OBA |:c505224-507263 Uncharacterized metal-binding protein; COG3894 Uncharacterized metal-binding protein
MSDQPLVIFTPSGKRGRVAPGTTVLAAARQLGVDLDSVCGGRGICSKCQVTPSFGEFAKH
GVTVRADALSDWNKVEQRYDDKRGLKEGRRLGCQACIRDDVLLDVPPESQVHRQVIRKSA
DARPMVMDPATRLFFVEVAEPDMHEPSGDFERLAAALADQWQVTGITAGPTLLAKLQTAL
RKGDWQVTVAVYSDHTGAAPLVLDVWPGLHESGLFGLAIDVGSTTIAAHLTDLDTGEVRA
ASGLMNPQIRFGEDLMSRVSYVMMNPGGEKELTAAVRAALSDLATALAEEAGVDPALIVE
ATIVCNPVMHHLLLGIDPTELGQAPFALAVSTSLSLAAAELGLTAINPRARAYVLPCIAG
HVGADAAAVSLATAPEMSDELMLVIDVGTNAEILLGDRTRVLACSSPTGPAFEGAQISSG
QRAAPGAIERVEIDPETKTPRFKIIGTDLWSDEEGFAAAAGQTGVTGICGSGIIEAVAEM
RMAGLLDPSGLIGSAAQTGTPRCEAEGRTHSYLIHDATAEGGPRISVTQGDIRAIQLAKS
ALYAGARLLMDERGVDRVDRVVLAGAFGAHISAKHAMVLGMIPDAPLDKVTSAGNAAGTG
ARMALCSVAARRQIEEGVRRITKIETAIAPRFQEHFVAANAIPHATDAFPELTQVVTLPD
VSFNTGGGDAGGGRRRRRR
>OIN |:c2570051-2572111 hypothetical protein; COG3894 Uncharacterized metal-binding protein
MSSDPLVIFTPSGKRGRFPKGTPVLTAARQLGVDLDSVCGGRGICSKCQVSPGYGQFSKH
GVTVAPDALSEWNAVEERYDEKRGLKEGRRLGCQATVQGDVVIDVPPESQVHKQVVRKRA
EARDIVLNPSVKLFYVEVTEPDMHEPSGDLERLRTALAEQWELKKVTADLHILQMMQPVL
RKGAWKVTVAVHLGDQENPPRIMNIWPGYYDGTVYGLAVDLGSTTIAAHLCDLQTGKVVA
SSGVMNPQIRFGEDLMSRVSYSMMNPEGAQEMTRAVRDGMNALFTQIAEEGAVEQSLIVD
AVFVCNPVMHHLLLGIDPFELGQAPFALATSGALRLRAEDLDLKIHPSARVYLLPCIAGH
VGADAAAVALSEAPEKSDDLMLVVDVGTNAEILLGNKEKVLACSSPTGPAFEGAQISSGQ
RAAPGAIERVEIDPETKVARFKVIGSDIWSDDEGFAEAVASTGVTGICGSGIIEMVAEMR
IHGIVDAPGLIGSAEQTGSPSVFADGRTNSYLVYDGTDKGGPKITVTNRDIREIQMAKAA
LYSGARLLMDKFGVDKVDRVVLAGAFGAHISPRHAMVLGMIPDAPLDKVTSAGNAAGTGA
RIALLNTDARAEIEATVRAIHKIETAVEPRFQEHFVNASAIPNAVEPFPILNSLVALPNV
TFNTGGGGAGGAEGARGGRRRRRKTT
>RHB RB2654|:967185-969206 iron-sulfur cluster-binding protein; COG3894 Uncharacterized metal-binding protein
MSDQDPLIIFTPSGKRGRVPEGTPVLDAARRLGVDLDSVCGGRGKCSKCQVAPGYGEFAK
HGVTVARDALSAWNEVEARYDRIRGLKDGRRLGCQARVMKDVVIDVPPESQVHKQVVRKR
AELRDIVLSSPLSLAYVEVAAPDMHHPSSDLDRLLDALKAQVGLERLGIDRHLLPVLQPT
LRKGKWAVTAAIHVDGDPRVVALWPDFFEGPLHGVAVDLGSTTIAGHLVNLVTGEVLASS
GLMNPQIRFGEDLMSRVSYSMMNPGGAAEMTRVVREGVDRLIGELVAEAGIGAETLLDAS
FVMNPVMHHLFLGLDPYELGQAPFALAVGTAQRMMASDLGLTIAPGTRAYVLPLIAGHVG
ADAAAVALSEAPHRSDDLVLVVDVGTNAEILLGDKTGVLACSSPTGPAFEGAQISAGQRA
APGAIERVEIDPVTREPRFKVIGCDLWSTEDGFRTAVAASGITGICGSGIIEVVAEMRMA
GIVDPGGLIGAPEATGTARCIPEGRTYSYLLWEDGDRRITVTNGDIRAIQMAKAALYAGA
RLLMDKRGVDRVDRVVLAGAFGAHISPKHAMVLGMIPDCPLDRVTSAGNAAGTGARIALL
NREARGEVEALVRRIEKIETAVEPRFQEHFVAATAMPNAADPFPILRSVVDLPEVDFNTG
GSGDGGRRRRRRG
>RCC RCCS2|:c3391465-3393501 hypothetical protein; COG3894 Uncharacterized metal-binding protein
MSNDPLVIFTPSGKRGNFAVGTPVLTAARQLGVDLDSVCGGRGICSKCQITPSYGEFSKH
GVTVADTALSEWNSVEQRYDDKRGLKKGRRLGCQATIQSDIVIDVPAESQVHKQVVRKRA
EARDIVMNPSTKLYYVEVAEPDMHDPSGDLERLITALRRDWDLPELEADLGVLKTLQSAL
RKGAWKVTVAVHLGDAVFSPRIIHIWPGFYEGTLYGLAVDLGSTTIAAHLCDLQSGEVVA
SSGIMNPQIRFGEDLMSRVSYGMMNPTGSDEMTKAVREGMNALFVQIASEAGIDRNLIVD
AVFVCNPVMHHLFLGIDAYELGQAPFALATSEAISLRATELDLNLHPASRVYLLPCIAGH
VGADAAAVALSEAPDKSEDLVLVVDVGTNAEILLGNKDKVLACSSPTGPAFEGAQITSGQ
RAAPGAIEHVEIDPVTKLPRFQVIGSELWSDEDGFDAAIAQTGITGICGSGIIEVIAEMR
MAGIVDGPGLIGSAEQTGSPNCFQDGRTNSYLLYDGTENGGPKITVTNTDIRQIQMAKAA
LYSGARLLMDKFGVDKVDRVVLAGAFGAHISPKHAMVLGMIPDAPLDKVTSAGNAAGTGA
RIALLNTDARAEIEETVHNIHKIETAIEPRFQEHFVNASNIPNAVEPFPILESIVTIPKI
NHNTGGGGEGGRRRRRAR
>RDE RD1|:2587966-2590014 hypothetical protein; 
MRNDPLVVFTPSGKRGHFEVGTPILTAARQLGVDLDSVCGGRGICSKCQITPSYGEFSKH
GVTVREGALSEWNKVEQRYKDKRGLIDGRRLGCQATVQGDVVIDVPPESQVHKQVVRKRA
EARDIILDPSTKLYYVEVAEPDMHDPSGDLERLRDALRDQWELENVAADLHILQSMQPIL
RKGDWKVTVAVHLGDAENPPRIMNIWPGYYDGTVYGLAVDLGSTTIAAHLCDLQTGEVLA
SSGVMNPQIRFGEDLMSRVSYSMMNAGGADEMTEAVREGMRALFTQIAAEAQIDKALIVD
AVFVCNPVMHHLFLGIDPFELGQAPFALTTNNALRLRADDLDLNIHPSARVYLLPCIAGH
VGADAAAVALSEAPDKSDDLVLVVDVGTNAEILLGNKEKVLACSSPTGPAFEGAQISSGQ
RAAPGAIERVEIDPVTKEPRFKVIGCDLWSDDPDFTKEVGPSGITGICGSGIIEMVAEMR
MNGIVDAPGLIGTPEQTGTQRCFLDGRTYSYLVYDATADGGPRITVTNRDIREIQMAKAA
LYSGARLLMDKFGVDKVDRVVLAGAFGAHISSKHAMVLGMIPDAPLDKVTSAGNAAGTGA
RIALLNTAARAEIEATVSAIHKIETAIEPRFQEHFVNASAIPNAVEPFPILNSIVSLPEA
TFNTGGGSESDARGGRRRRRRA
>PGA RGBS107|:c326034-328130 iron-sulfur cluster-binding protein; COG3894 Uncharacterized metal-binding protein
MANDPAPEISTETATDPASHPLVVFTPSGKRGRFPVGTPVLTAARQLGVDLDSVCGGRGI
CSKCQITPSYGEFSKHGVTVADDALTEWNKVEQRYKDKRGLIDGRRLGCQAQVQGDVVID
VPPESQVHRQVVRKRAEARDITMNPSTRLYYVEVEEPDMHKPTGDMERLIEALDAQWDLK
GVKTDLHILSVLQPALRKGGWKVTVAVHLGDENHPPKIMHIWPGFYEGSIYGLAVDLGST
TIAAHLCDLKTGDVVASSGIMNPQIRFGEDLMSRVSYSMMNKGGDQEMTRAVREGMNALF
TQIAAEAEIDKALIVDAVFVCNPVMHHLFLGIDPFELGQAPFALATSNALALRAVELDLN
IHPAARVYLLPCIAGHVGADAAAVALSEAPDKSEDLVLVVDVGTNAEILLGNKDKVLACS
SPTGPAFEGAQISSGQRAAPGAIERVEINPETKEPRFRVIGSDIWSDEDGFAAAVATTGI
TGICGSGIIEAIAEMRMAGLLDASGLIGSAEQTGTTRCIQDGRTNAYLLWDGSVEGGPTI
TVTNPDIRAIQMAKAALYSGARLLMDKFGIDTVDRVVLAGAFGAHISAKHAMVLGMIPDC
PLDKVTSAGNAAGTGARIALLNTEARSEIEATVQQIEKIETAVEPRFQEHFVNASAIPNS
AEPFPILSSIVTLPEANFNTGGGDGNEVGGRRRRRRRG
>RLO RLO149|:c474319-476373 hypothetical protein; COG3894 Uncharacterized metal-binding protein
MSMRNDPLVVFTPSGKRGHFEVGTPILTAARQLGVDLDSVCGGRGICSKCQITPSYGEFS
KHGVTVREGALSEWNKVEQRYKDKRGLIDGRRLGCQATVQGDVVIDVPPESQVHKQVVRK
RAEARDIILDPSTKLYYVEVAEPDMHDPSGDLERLRDALRDQWELENVAADLHILQSMQP
ILRKGDWKVTVAVHLGDAENPPRIMNIWPGYYDGTVYGLAVDLGSTTIAAHLCDLQTGEV
LASSGVMNPQIRFGEDLMSRVSYSMMNAGGADEMTEAVREGMRALFTQIAAEAQIDKALI
VDAVFVCNPVMHHLFLGIDPFELGQAPFALTTNNALRLRADDLDLNIHPSARVYLLPCIA
GHVGADAAAVALSEAPDKSDDLVLVVDVGTNAEILLGNKEKVLACSSPTGPAFEGAQISS
GQRAAPGAIERVEINPITKDPRFKVIGSDLWSDDPDFSKEVGPSGITGICGSGIIEMVAE
MRMNGIVDAPGLIGSPEQTGTERCFLDGRTYSYLVFDGKAEGGPRITVTNRDIREIQMAK
AALYSGARLLMDKFGVDKVDRVVLAGAFGAHISSKHAMVLGMIPDAPLDKVTSAGNAAGT
GARIALLNTAARAEIEATVGAIHKIETAIEPRFQEHFVNASAIPNSVEPFPILNSIVSLP
DATFNTGGGAEDGSGGGRRRRRRA
>ROS ROS217|:2330887-2332929 Uncharacterized metal-binding protein; COG3894 Uncharacterized metal-binding protein
MSTDPLVVFTPSGKRGRFAIGTPVLTAARQLGVDLDSVCGGRGICSKCQISPGYGEFSKH
GVTVHQDALSDWNAVEERYDQKRGLKPGRRLGCQAKIMGDVVIDVPPESQVHKQVVRKAA
SARVIEMDPATRLYFVEVEEADMHEPTGDFERLKRALKSQWEIDDIRADLSLLSKLQPVL
RKGKFQVTVALHRGHADAAAQILEIWPGLHEGGLFGLAIDLGSTTVAAHLTDLETGEVKA
SSGIMNPQIRFGEDLMSRVSYSMMNPGGDKEMTAAVRDALNLLAEEIAKEAGIDAKLIVE
TVFVCNPVMHHLLLGIDPVELGQAPFALATSGSLTLGAKELDLTAVNPRAQVYVLPCIAG
HVGADCAAVALSEEPGKSEDLALIVDVGTNAEILLGDKTRVLACSSPTGPAFEGAQISSG
QRAAPGAIEAIRIDPVTKEPRFRVIGSDKWSDDDGFTEEVGDGGITGICGSGIIEAVAEM
RMAGLLDDSGLIGSAAATGTARMIEDGRTHSYLVHDGSATGGPVITVTQGDIRAIQLAKS
ALYAGARLLMDERGVDKVDRVVLAGAFGAHISPLHAMVLGMIPDVPLDKVTSAGNAAGTG
ARIALCNVAARREIERVVGQITKVETAIEPKFQEHFVAANAIPHKTDPFPELAKIVTLPN
PSFNTHGDGSDGGRRKRRRG
>RGR RR11|:1005572-1007656 2Fe-2S iron-sulfur cluster binding domain protein; [R] COG3894 Uncharacterized metal-binding protein
MANDPVTDPTQASATDPLVVFTPSGKRGRFPVGTPVLTAARQLGVDLDSVCGGRGICSKC
QITPSYGEFSKHGVSVSDDALSEWNKVEQRYKDKRGLIDGRRLGCQATVQGDVVIDVPPE
SQVHRQVVRKRAEAREVTMNPSTRLYYVEVEEPDMHKPTGDMERLIEALDSQWGLKGVQT
DLHILQCLQPALRKGNWKVTVAVHLGDASQSPKIMHIWPGYYEGSVYGLAVDLGSTTIAA
HLCDLKTGQVVASSGIMNPQIRFGEDLMSRVSYSMMNKGGDQEMTAAVREGMNALFTQIA
AEAEIDKALIVDAVFVCNPVMHHLFLGIDPFELGQAPFALATSNALSLRAIELNLNIHPA
ARVYLLPCIAGHVGADAAAVALSEAPDKSEDLVLVVDVGTNAEILLGNKEKVLACSSPTG
PAFEGAQISSGQRAAPGAIERVEINPETKEPRFRVIGSDVWSDEEGFAQSIATTGITGIC
GSGIIEAIAEMRMAGVLDASGLIGSAEQTGTARCIQDGRTNAYMLWDGSAEGGPTITVTN
PDIRAIQMAKAALYSGARLLMDKFGVEKVDRVVLAGAFGAHISAKHAMVLGMIPDCELDK
VTSAGNAAGTGARIALLNLEARGEIEETVRNIEKIETAVEPRFQEHFVNASAIPNSAEPF
PILGTVVTLPQVNFNSGGGDAAEDGGRRRRRRRG
>LVE SKA53|:c630148-632178 iron-sulfur cluster-binding protein; COG3894 Uncharacterized metal-binding protein
MTTDPLVIFTPSGKRGHFPVGTPVLTAARQLGVDLDSVCGGRGICSKCQITPSYGEFSKH
GVTVAPDALSEWNSVEERYDNIRGLKQGRRLGCQAQIRADVVIDVPAESQVHKQVVRKRA
EVREITMNPSTRLYYVEVEEPDMHDPSGDLERLVIALRRDWALPALEADLGVLRNLQKAL
RKGAWRVTVAVHLGDAVFSPRIVAIWPGFYEGTIYGLAVDLGSTTIAAHLCDLRSGEVVA
SSGIMNPQIRFGEDLMSRVSYGMMNPTGSDEMTRAVREGMNALFVQIASEAQIDRDLIMD
AVFVCNPVMHHLFLGIDAYELGQAPFALATSDALSLRALELDLNLHPAARVYILPCIAGH
VGADAAAVALSEAPDKSEDLVLIVDVGTNAEILLGNREKVLACSSPTGPAFEGAQISSGQ
RAAPGAIEHVEIDPVTKLPRFKVIGSDIWSDEDGFGDTIAQTGVTGICGSGIIEVIAEMR
MTGIVDGPGLIGSADQTGSPNCFADGRTNSYLLYDGTAAGGPLITVTNTDVRQIQMAKAA
LYSGARLLMDKFGVDKVDRVVLAGAFGAHISPKHAMVLGMIPDAPLDKVTSAGNAAGTGA
RIALLNTDARREIETIVRQIHKIETAIEPRFQEHFVNASAIPNAVEPFPILNSIVTIPQI
NHNQGGDRGPRRRGRR
>SPO DSS3|:2170882-2172921 iron-sulfur cluster-binding protein; identified by match to protein family HMM PF00111
MSSDPLVLFTPSGKRGHFPVGTPILTAARQLGVDLDSVCGGRGICSKCQITPSYGEFPKH
GVTVRDGALSEWNAVEQRYKDKRGLIDGRRLGCQATVQGDVVIDVPPESQVHRQVVRKRA
EARKITMNPSTRLFYVEVEEPDMHKPTGDMERLIAALAEQWELTGVQTDLHILHQLQPAL
RKGGWKVTVAVHLGDASHPPKIMHIWPGYYDGTVYGLAVDLGSTTIAAHLCDLHSGEVVA
SSGIMNPQIRFGEDLMSRVSYSMMNKGGDLEMTRAVREGMNALFTQIATEAGIDKALIVD
AVFVCNPVMHHLFLGIDPFELGQAPFALATSDSLSLRAWELELNIHPAARVYILPCIAGH
VGADAAAVALSEAPDKSEDLVLVVDVGTNAEILLGNKNKVLACSSPTGPAFEGAQISSGQ
RAAPGAIERVEIDPVTKEPRFRVIGSEIWSDQEGFGEAIATTGITGICGSGIIEVVAEMR
MAGILDASGLIGSAEQTGSPRCIQDGRTNAYLLWDGSADGGPTITVTNPDVRAIQMAKAA
LYSGARLLMDKLNVDKVDRVVLAGAFGAHISAKHAMVLGMIPDCPLDKVTSAGNAAGTGA
RIALLNTDARTEIEATVRAIEKVETAVERRFQEHFVNASAIPNSVEPFPELAKVLTLPDV
SFNTGGGDDGSGRRRRRRA
>SSE SSE37|:c1011669-1013708 ferredoxin; COG3894 Uncharacterized metal-binding protein
MAQDPLVIFTPSGKRGRFPVGTPVLTAARQLGVDLDSVCGGRGICSKCQITPSYGDFSKH
GVHVAQDALSECNSVEERYDRVRGLKTGRRLGCQATVQSDVVIDVPPESQVHRQVVRKAA
ADRVIEMDPATRLFYVEVAEPDMHDPTGDQQRLAKALSEQWEVDDLEVDPKILPVLQKVL
RKGDWKVTVALHRSHAEARPRLIALWPGLHEAGIFGLAIDLGSTTIAAHLTNLDTGAVVT
SAGIMNPQIRFGEDLMSRVSYAMMNPGGEREMTAAVREAIDTLTADIAKEAGIDAGLILE
TVFVCNPVMHHLLLGIDPVELGQAPFALATSDALHFSAVELGLTALPAPARIYILPCIAG
HVGADAAAVALAEQPGKSEDLALIVDVGTNAEILLGDTSRTLACSSPTGPAFEGAQISSG
QRAAPGAIEAIRIDPATREPRFRVIGCDLWSDEDGFADATAQTGITGICGSGIIEAVAEM
RMAGLLDPSGLIGSAEATGSERCLPAGRTHEYLIHDGTAGGGPKITVTQGDIRAIQLAKS
ALYAGARLLMDTRGVDKVDRVVLAGAFGAHISPKHAMVLGMIPDVPLDKVTSAGNAAGTG
ARIALCSLKARREIEATVRRITKVETAIEPKFQEHFVAANAIPHATDPFPELKKVVPLPQ
VCFNAGGDGSGGGRRRRRG
>SIL TM1040|:1318425-1320509 ferredoxin; 
MLRINCAELKAKDMSNDPLVVFTPSGKRGRFPVGTPVLTAARQLGVDLDSVCGGRGICSK
CQITPSYGEFSKHGVTVADDALSEWNKVEQRYKDKRGLIDGRRLGCQAKIEKDVVIDVPA
ESQVHKQVVRKRAEARDIVMNPSIRLYYVEVEEPDMHKPTGDLERLCEGLEKQWNIKGVK
ADFEVLRELQPTLRKGGWTVTVAVQLGTETAPARIMQIWPGYYEGTVYGLAVDLGSTTIA
AHLCDLKTGEVLASSGIMNPQIRFGEDLMSRVSYAMMNKGGDLEMTRAVREGMNALFSQI
SEEAQIDQGLIMDAVFVCNPVMHHLFLGIDPFELGQAPFALATSDALALQARDLDLKLHR
AARIYLLPCIAGHVGADAAAVALSEAPDKSDDLVLVVDVGTNAEILLGNKDKVLACSSPT
GPAFEGAQISSGQRAAPGAIERVEIDPVTKEPRFRVIGSEIWSDQDGFEQSIATTGITGI
CGSGIIEAIAEMRLAGVLDASGLIGSAEQTGSARCVPEGRTNAYLLWDATAEGGPRITVT
NPDIRAIQMAKAALYSGARLLMDKIGVDQVDRVVLAGAFGAHISAKHAMVLGMIPDCPLD
KVTSAGNAAGTGARIALLNTDARQEIEDTVRKIEKVETAVEPRFQEHFVNASAIPNSAEP
FPILQSVVSLPEVSFNSAGADAARSGGRRRRRGG
>Desulfitobacterium hafniense DCB-2] >gi|219540156|gb|ACL21895.1| ferredoxin [Desulfitobacterium hafniense DCB-2]
MKEVRIVFQPGEISVPVIAGTTIMEAMNRSGLGEDFPCGGRGKCGKCRVKVREGLEDFTA
IDEDHLTAQELAEGIRLACATKINRDMMVEMQSPKKLQHHILIDSAERAFHIQPHLLKVF
AEIAQPSLSEHKSDWQRLQESLAGLGSSVHDLQAPLSVLRRLPDTLRESANRVTTVVYGS
QVLGIEQGDTTGTLLGMAFDIGTTTIVGYLLDLNSGRELEVVSTLNPQAQYGGDVISRIT
FAGKEEKGLDTLHQAVTGAMNRLIGEAVDKAGVSRNQLYGISVAANTTMHHLFLGITPRT
IGMSPYVSAVNQGLVVAPEELGLEINQAGRVFVLPNIAGFVGADTTAVLLAADLEKRDQV
TLILDIGTNGEIVLGSQDRMVACSAAAGPAFEGAQITSGMRGAEGAIDHISFDHGLSYTV
IGNGRPIGICGSALLDGVAGFVELGMINKRGKFLEPEKLTHPSALKLKDRLIKYEETWAF
QLVEAGQTRHGRPILITQNDIRELQLAKGAIAAGVKILQEAMGIECDDIKEVLLAGAFGN
YLNPHSACVIGLIPRELESRIKTIGNAAGNGAKIALLSAQEFSRAKDLAGEVSFVELGSY
PGFNTIFAQNTYFKLD
>Clostridium carboxidivorans P7] >gi|255510294|gb|EET86610.1| ferredoxin [Clostridium carboxidivorans P7]
MAKVKFVPYNKEIEVQQGENLLEVARKAEIFIDAPCNGNSVCGKCKVKIVEGKVSSEKDR
HISDDEWNEGYVLACSSSVIGDVTVEIPSNASASMHNMKIEALSGERENKIFEKAKKQIL
DKGMEFETYVKKDYVELDIPTLNDNISDFERIKRHLRNKLGYNQVFCRLPMLRKIPPILR
EANFNITITHIPRGQGKTTIINIEKGDTTNRLYGVALDIGTTSVAACLVDLYGGKLVAKA
SSGNAQIKYGADVINRIMYSTKKNGLHELNHAVIQETINPILSKMCGDSGIDRDEIVSLI
VAGNTTMSHLFLGIYPDFLRMEPYIPAFVKPPFIKASELGIEVNPETFVYLAPCVASYVG
GDITAGVLSSGMWDVDENVLFIDLGTNGEIVFGNKEFLMTCACSAGPAFEGGEISCGMRA
ASGAIEKVTIDKKSYEPKVTVIGNDKPSGICGSGIIDLICEMMLSGIIDRKGKIVKNLNT
NRTRFDEHGIGEYILVFKEEYNLEKNITITEVDIDNFIRAKAAIYSGITMLLNNLGMDFS
MIDKIYIAGGIGNSLDIENSVKIGMLPDVERSKIEYIGNSSLMGCYLTLMSEDARHKLEE
VSNSMTYVELSVEPGYMDEFVSACFLPHTDIEKFPTVKELLSK
>Thermoanaerobacter sp. X514] >gi|242258367|ref|ZP_04803179.1| Vitamin B12 dependent methionine synthase activation region [Thermoanaerobacter sp. X513] >gi|256752831|ref|ZP_05493672.1| Vitamin B12 dependent methionine synthase activation region [Thermoanaerobacter ethanolicus CCSD1] >gi|166854318|gb|ABY92727.1| Vitamin B12 dependent methionine synthase, activation region [Thermoanaerobacter sp. X514] >gi|242230113|gb|EES32512.1| Vitamin B12 dependent methionine synthase activation region [Thermoanaerobacter sp. X513] >gi|256748281|gb|EEU61344.1| Vitamin B12 dependent methionine synthase activation region [Thermoanaerobacter ethanolicus CCSD1]
MFSKDVVQKVKDLSLEKLKNMNFDVDQYLIEEATGEVQSLIDYKMIHQVCDNFHIDEREN
KIIFKTGDYLFGDYIVKNLKEAEYIILAIITLGDRIDKRVNDYFSESNYTKGMILDVIAG
VFLEILTNNFWEEVRENAQKYGKEVTDIFYPGNKWDIKNQAVICKLVDSSKIGVNINQSF
IITPQKTVSFVCGVGENVKRPVKKSVCDDCEAKDCIYRNVPGESKYKVTVRFSSNTKVIE
ANEGENLFHILVRNGIKLNNFCGGSRICGQCKVILNEKLDISDDEKYFLTDKEIKNNVRL
ACFVEIDRDLEVKVLSEEQKAKILTKENDLLSIESHPRIKTSTVDIRRPTLNDQGDYVKR
IKEAVGGEIEIPLGLLSNLPEVLEENDYKVNITIRKNEIISIKKAASKQYNYGIALDIGT
TTIAAYLYDLDEGKEVDVYSCLNPQRTFGADVITRITYSISNSQGLYQLHSALINKINEI
VEEFCVKNSIDKSDIHEIVAVGNPTMIHFLLNVSSKNIAVSPYVPTFTSKIEVKAKEIGI
NINKEGYVITLPLISSYVGADTVAAVLANKIDQSQELCLLVDIGTNGEMVLGNKDNLIAS
SAAAGPAFEGAGITFGLNGVEGAIDHVDFSKRPFYTTIGNKKAKGICGSGIVDIISELLK
YGIVDITGRFLSKEEVKNVPVDIAERITVYKGEPAFLIENGIYVTQKDIRQIQLAKSAIL
AGINIMIKEMGIDVNEIKKVFLAGGFGNYILPASAIAIGLLPKELQGKILQVGNSAGVGA
IMALLSDKELERSIHLQSKISYIELSTHEDFQNEFVKGMYF
>Desulfurivibrio alkaliphilus AHT2] >gi|258525316|gb|EEV93813.1| ferredoxin [Desulfurivibrio alkaliphilus AHT2]
MNQQQPASYRITFEPGNRTVTAAGGETLLEAARRLGLHVNASCGGDGTCGRCRVIIEQGA
VNGGASEKISPADFQQGHRLACGAEITGDTVVRIPVESGLGKGGLTTGGRGEVAGRNRAR
MHVYDIEELREHGLFLPPVEKFFLELPRPGHADNMADAGRIINSLSSQYDEHRMVITLPV
LKKIPAALRADDFRATVTVARPVHSGKNFVMDIQPGNWTRRNFALAFDLGTTSIYGILVD
LESGKVLARDGAYNGQLSYGEDVISRIIYAEKPQGLERMQELAVNTINQVLDKLLAKAHP
PEEAARGAVRREEISSITIAANTTMTHLLLGLDPSHIRRAPYVPASTFLPPVRAADLGLK
LDQHAVALCYPAVSSYVGGDIVAGVMGSGMYRTDKLTLYLDIGTNAEIVIGSREWLVCAA
CSAGPAFEGGGITHGMRAAQGAIEDVAIDPQTLEPLLTTVGNRPPVGICGSGLLNLVAAL
FTCGVLDSRGRFQRELATDRLREGRSGWEYVLVRQQEAGVEHDIVLNEVDIQNFMRAKAA
IFAGVKTLVEEVGLAIGDLEQVILAGAFGSYLDLDAAMTVGLLPEIAPEKFLYVGNGSLM
GAWMSAMSNHIRRDVVAVVRKLTSFELSEVTAFQEQYTASQFLPHTDLELFPGVKKRLNE
QAATSIPAP
>Methanococcus maripaludis C6] >gi|159887697|gb|ABX02634.1| ferredoxin [Methanococcus maripaludis C6]
MAILEITNDKNKFEFKEGEFIFKILQENGIKIEVPCGGVGTCGKCKVRVVKGETTQLSSE
ELEHLSKDEIDRGIRLSCLTKALGNVTIELLNLDENHKILTDGYMPNLKINPPITKKIIN
LSECGLNKNNYEEIVNFELNTGKIQDIETLKALQKSFKTGNLTSIFLNDELIGIEPGINE
KIYGVAVDIGTTTVVASLIDMVNGVEIASETMINPQKEYGSDVLSRIDFANKNENGLELL
NNAIITGINKLILDLATQNNIAIENIYEVSIAANTTMMHFLLNIDAESIGKSPYLPVFLS
GKSIPSKDIGINVSPFGRIYCLPGVSGYIGADIVAGVIVSELLKTEKNVLFIDIGTNGEI
MLSKAGILSSCSCAAGPALEGMNISYGMRAADGAIEGLKFAENGVELKVIGNKDPVGICG
SGILDSISEIVRTGLVGKTGRLINSNGSDNEYKNLIIEKNSKKFVQISKNPEILVSQKDI
RQVQLAKAAIVSGFLALLDENNLTMGEIDEVIIAGQFGKHLTVESLVGSGIIPEKLGKKV
RYIGNSSKTGALMCLLSKESREEMESVSKDIKYFELSTKENYEKLFVDSLNF
>Geobacter sulfurreducens PCA] >gi|39982479|gb|AAR33939.1| conserved domain protein [Geobacter sulfurreducens PCA]
MTSSDSNVDPGLGIAVDLGTTTLAASLVDLSSGERLASAGSLNPQREFGADVVSRLDAAC
RSGEALQRMAALVREELYRLAARLLDSAGEARDRLRMVAVAGNPAMEHLLLGLPVVRLAY
PPYRPLFSTSTHISAADLGWDLSGRVALFPLPGGFVGGDTVAFLFGVPDVCAPCPGPRLF
LDMGTNGEMVLQCGDVLLGTSAAAGPAFEGGGLACGMAALPGAVNGIIRDGDRVRVTTIG
GGQPLGICGSAVLDTVALLLEEGLLDSTGRLLPPEEIASPVGARMGTVGGEPAFILHRDA
ARTIYLSQGDIRQVQLAKGAIRAGMEVLCERARIRCEDIEEVVLTGSFGAVLSPRSLKFI
GIFTEKMVQTTRFVREGALAGAERALTAPEGFEAVDRLARALRVIPLSGTPAFEKHFLKH
IDFPSR
