# Supplementary material for: Phylogenomic Analysis of Marine Roseobacters
Source: PLoS One. 2010 Jul 15;5(7):e11604. doi: 10.1371/journal.pone.0011604 (PMC2904699; doi:10.1371/journal.pone.0011604)
Supplement: File S2 — Tree topologies with the extended data. The multi-documents have been combined into a single ZIP-formatted file. The trees should be considered unrooted. The tree topologies were calculated in PhyML as described in Methods. Numbers refer to bootstrap values. The tree topology (separate pdf) shows that Roseobacter bacteria form a monophyletic group and was deposited in a document named “high bootstrap”. The other organisms embedded within the Roseobacter clade, or Roseobacter bacteria embedded within other phyla are shown in red (deposited in a document named “inter-phylum”). Individual file name corresponds to gene family code listed in Table S1. The non Roseobacter organism taxonomic name is detailed in the amino acid fasta of the sequences (a document named “sequences”). (4.62 MB ZIP) [file pone.0011604.s008.zip › sequences/ort602.fasta]

>DSH Dshi|:1745450-1746439 Methionine synthase; PFAM: dihydropteroate synthase DHPS KEGG: rsh:Rsph17029_1410 methionine synthase
MTRTVIESKTKTVTIGFDEPFCVIGERINPTGRKKLAAELEAGDFSTVEKDALEQVACGA
MVLDVNSGAVFTNKMAEDPRYADNNFVEPMLMKELVARVQALVDIPLCIDSSVPGALENG
LEMAEGRPLLNSVTGEEDRLETILPLVKKYNVPVVAISNDDTGISEDPDVRFAVAKKIVE
RAADFGIPAHDIVVDPLVMPVGAMATAGRQVFTLVARLREELGVNTTCGASNVSFGLPNR
HGLGAAFLPMAIASGMTSAIMNPIRPQEMEAVHAANFLMNHDPNGATWINFARVMEAHKA
GMPFPEAAKAGTSGGGGRSGRRGGRRRSG
>SUL EE36|:c2320828-2321904 hypothetical protein; COG1410 Methionine synthase I, cobalamin-binding domain
MTRTVVESKTKTAIIGFDEPFCVIGERINPTGRKILAEELERGDFSRVEADAIAQAAAGA
NILDVNSGAVFSNKMAEDPRYADNNFVEPMLMPELIRVVQNVVDIPLCIDSSVPGALEAG
LEACEGRPLLNSVTGEEERLELVLPLVKKYNVPVVAISNDDTGISEDPDVRFDVAKKIVE
RAADFGIPAHDIVVDPLVMPIGAMATAGHQVFTLVRRLREELGVNTTCGASNISFGLPNR
HGINNAFLPMAMGAGMTSAIMNPITLPVNQTKIAEKKAELVTAGIILPDEIDDETFVTLF
GMGSTKPTPGKEMEAIRAANFLFDRDPHGTEWIKFNKVAPKAGQEGRGRAGRKGGRRR
>JAN Jann|:c1970534-1971604 dihydropteroate synthase, DHPS; 
MTRTVIESKTKTTVIGFDEPFCVIGERINPTGRKILNQELEDGDFSRVEADAIAQVAAGA
TVLDINSGAVFSGKMAEDPRYADNNFVEPPLMKQLIEVVQAVTDCPLCIDSSVPGALEQG
LAAAEGRPLLNSVTGEEERLELVLPLVAKYNVPVVAISNDDTGISEDPDVRFAVAKKIVE
RAADFGIPAHDIVVDPLVMPIGAMATAGHQVFTLVRRLRDELGVNTTCGASNISFGLPNR
HGINNAFLPMAFNAGMTSAIMNPVALPVGPKKIAEKKALVEAAGVILPEGMDDEAFVKLF
GMGSTKPRAGKEMEAIRAANFLLNHDDGGGAWINFNKDPDAAPRRGREGGRRRGRG
>OAN OA307|:1793949-1795031 Pterin binding enzyme domain protein; [E] COG1410 Methionine synthase I, cobalamin-binding domain
MTRTVIESKTKTAVIGFDQPFCVIGERINPTGRKVLNEELERGDFSRVEADAIAQTLAGA
TVLDINSGAVFSNKMAQDPRYADNNFVEPTLMEELVKRVQAIVDTPLCIDSSVPGALENG
LAAAEGRPLLNSVTGEEERMELVLPLVKKYNVPVVAISNDDTGISEDPDVRFEVAKRIVQ
RAADFGIPAHDIVVDPLVMPIGAMGTAGLQVFALVRRLREELGVNTTCGASNISFGLPNR
HGINNAFLPMAMAAGMTSAIMNPVALPIGPLKIAEKKAQIEAAGIILPDDIDDETFVTLF
GMGSTKPKAGFEMLAIRAANFLTNNDDGGAAWIAMNREAPKAGQEGRGRAARVGGRRRAS
>OBA |:710772-711749 hypothetical protein; COG1410 Methionine synthase I, cobalamin-binding domain
MTRTVIESKTKTVVIGFDEPFCVIGERINPTGRKKLAAELEMDDFSTVEQDAVEQVACGA
MVLDINSGAVFTNKMADDPRYADNNFVEPMLMPELVKRVQSLVDVPLCIDSSVPGALENG
LEAAEGRPLLNSVTGEEERLELVLPLVKKYNVPVVAISNDDTGISEDPEVRFAVAKKIVE
RAADHGIPAHDIVVDPLVMPIGAMATAGQQVFTLVRRLRDELGVNTTCGASNVSFGLPNR
HGVNAAFLPMAICAGMTSAIMNPIRQVEMEAIKAANLLMNHDPNGGAWIGFSRVVDAVKE
GATFPEAAKAAQAGAGGRGGRRRRR
>OIN |:c2598199-2599278 5-methyltetrahydrofolate--homocysteine methyltransferase, putative; COG1410 Methionine synthase I, cobalamin-binding domain
MTRTVIESKTKTAVIGFDEPFCVIGERINPTGRKILSQELERGDFSRVEADAIAQVAAGA
TVLDVNSGAVFSNKMAEDPRYADNNFVEPMLMPELIKVVQNAVDAPICIDSSVPGALEAG
LEACEGRPLLNSVTGEEERLELVLPLVKKYNVPVVAISNDDTGISEDPDVRFAVAKKIVE
RAADFGIPAHDIVVDPLVMPIGAMATAGHQVFTLVRRLREELGVNTTCGASNISFGLPNR
HGINNAFLPMAMGAGMTSAIMNPVAVPLNAVKIAEKRAEMAAAGIILPEEMDDETFATLF
NLGSTKSRPGKEMEAIRAANFLFDRDPHGSAWIEFNKVAPKAGHEGRGRAGRTGGRRRR
>RHB RB2654|:897805-898860 hypothetical protein; COG1410 Methionine synthase I, cobalamin-binding domain
MTRTVLESATKTVTIGFDEPFCVIGERINPTGRKKLAAELEAGDYSTVERDAVAQVACGA
TVLDVNAGVVYNSNPNPNETEPPLMTAILELVQGLVDVPLCIDSSVPAALEAGLKVTKGR
PLVNSVTGEEERMDFVLPLIAKYNVPVVAISNDDTGISEDPDVRFAVAKKIVERAADFGI
PAHDIVVDPLVMPVGAMATAGKQVFTLVRRLRDELGVNTTCGASNISFGLPNRHGINNAF
LPMAAAAGMTSAIMNPLALPVPQAKIAEKKAEVEAAGIILPDGMDDETFVTLFGLGSTRH
KPGKEMEAIRAANMLLDNDPHGAEWIRFNSANQGAGGAAGGRRGGRNRRRG
>RCC RCCS2|:c3410027-3411094 dihydropteroate synthase, DHPS; COG1410 Methionine synthase I, cobalamin-binding domain
MTRTIVESKTKTAIIGFDQPFCVIGERINPTGRKILAEELERGDFSRVEADALAQVAAGA
NILDINSGAVFSNKMAEDPRYADNNFVEPPLMKEMVERVQAITDIPLCIDSSVPGALENG
LAAAEGRPLLNSVTGEEERLELVLPLVKKYNVPVVAISNDDTGISEDPDVRFAVAKKIVE
RAADFGIPAHDIVVDPLVMPIGAMGTAGLQVFTLVRRLREELGVNTTCGASNISFGLPNR
HGINNAFLPMAMTAGMTSAIMNPVALPVGPKKIAEKKAEIAAAGIILPEGMDDEAFVQLF
GMGSTKPRAGKEMEAIRAANFLTDNDASGGEWIRFNRIAPKEGEGRARTGRRRRG
>RDE RD1|:2926061-2927143 methyltetrahydrofolate:corrinoid/iron-sulfur protein methyltransferase; catalyzes the transfer of the N5-methyl group from (6S)-methyl tetrahydrofolate to the cobalt center of a corrinoid iron-sulfur protein
MTKTIVESKTKTAIIGFDQPFCVIGERINPTGRKKLALELEAGDFSTVEADAMAQVAAGA
TVLDINSGAVFSNKMAEDTRYADNNFVEPPLMRELVLRVQAIVDVPLCIDSSVPGALESG
LEAAEGRPLLNSVTGEEERLEVVLPLVKKYNVPVVAISNDDTGISEDPDVRFAVAKKIVE
RAADFGIPAHDIVVDPLVMPIGAMATAGHQVFTLVRRLREELGVNTTCGASNISFGLPNR
HGINNAFLPMAMGAGMTSAIMNPVALPVSAARIEAKKMELAAAGVVFPEDMDLETFCQLT
GLGSTRPRPGKEMEAIRAANFLTNNDPHGGAWIAFNKEAPKPGQEGRGRAARTGGRRRRA
>PGA RGBS107|:c410505-411566 5-methyltetrahydrofolate--homocysteine S-methyltransferase; COG1410 Methionine synthase I, cobalamin-binding domain
MTRTVVESKTKTAILGFDEPFCVIGERINPTGRKKLAAELEAGDFSTVEKDALAQVMAGA
NILDINAGVVYNSNPNPNETEPPLMTKIVELVQGLTDTPLCIDSSVPGALEAGLQAAEGR
PLLNSVTGEEERLEHVLPLVKKYNVPVVAISNDDTGISEDPDVRFAVAKKIVERAADFGI
PAHDIVVDPLVMPIGAMATAGQQVFALVRRLREELGVNTTCGASNVSFGLPNRHGINNAF
LPMAMGAGMTSAIMNPVALPITQKKIAEKKAEVEAAGIILPEGMEDEAFVQMFGLGSTKP
RAGKEMEAIRAANLLTNNDPHGGEWIKANKEPAKEGEEGRGRGGRAGGRRRRA
>RLO RLO149|:c5213-6295 5-methyltetrahydrofolate--homocysteine methyltransferase, putative; COG1410 Methionine synthase I, cobalamin-binding domain
MTKTIVESKTKTAIIGFDQPFCVIGERINPTGRKKLALELEAGDFSTVEADAIAQVAAGA
TVLDINSGAVFSNKMAEDARYADNNFVEPPLMRELILRVQAIVDAPLCIDSSVPGALESG
LEAAEGRPLLNSVTGEEERLEVVLPLVKKYNVPVVAISNDDTGISEDPDVRFAVAKKIVE
RAADFGIPAHDIVVDPLVMPIGAMATAGHQVFTLVRRLREELGVNTTCGASNISFGLPNR
HGINNAFLPMAMGAGMTSAIMNPVALPVPAAKIEAKRLELAAAGVVFPDDMELEVFCQLT
GLGSTQPRPGKEMEAIRAANFLTNNDPHGGAWIEFNKEAPKPGQEGRGRAGRTGGRRRRA
>ROS ROS217|:c3745173-3746282 pterin-binding enzyme domain protein; COG1410 Methionine synthase I, cobalamin-binding domain
MAVPPPPLPTHPEGPHMTRTIVESKTKTAVIGFDEPFCVIGERINPTGRKKLAAELEAGD
FSTVESDALAQAAAGATVLDINAGVVYNSNPNPNETEPPLMTKMIELVQGLVDLPLCIDS
SVPAALEAGLKAAQGRPLLNSVTGEEDRLEYVLPLVKKYNVPVVAISNDDTGISEDPDVR
FAVAKKIVERAADFGIPAHDIVVDPLVMPVGAMGTAGRQVFTLVRRLREELGVNTTCGAS
NISFGLPNRHGINNAFLPMAMQAGMTSAIMNPIALPVKQAEIEAKKAEVAASGLILPEDM
DDETFCQLFGLGSMKARPGKEMEAIMAANFLMNADPHGGNWIKFNKAPPKPGEEVRTGGR
AGSRSRRRG
>RGR RR11|:921189-922268 dihydropteroate synthase, dhps; [E] COG1410 Methionine synthase I, cobalamin-binding domain
MTRTIIESKTKTTIMGFDQPFTVIGERINPTGRKILNEELERGDFSRVEADALAQVAAGA
TVLDINSGAVFSNKMAEDPRYADNNFVEPDLMRELVKRVQAVTDCPLCIDSSVPGALEAG
LEAAEGRPLLNSVTGEEERLEIVLPLVKKYNVPVVAISNDDTGISEDPEVRFAVAKKIVE
RAADFGIPAHDIVVDPLVMPIGAMGTAGLQVFELNRRLRNELGVNTTCGASNISFGLPNR
HGINNAFLPMAMATGMTSAIMNPVALPIGPKKIAEKKAEVEAAGIIIPEGMDDEAFVQLF
GMGSTKPRPGKEMEAIRAANFLTNNDEGGAEWIKFNKVPAKAGEEGRGRGGRGGRRRRA
>LVE SKA53|:c649677-650741 hypothetical protein; COG1410 Methionine synthase I, cobalamin-binding domain
MTRTIVESKTKTAIIGFDQPFCVIGERINPTGRKILAEELERGDFSRVEADAIAQVAAGA
TVLDINSGAVFSNKMAEDPRYADNNFVEPPLMAELIRRVQAVVDVPLCIDSSVPGALENG
LAAAEGRPLLNSVTGEEERMELVLPLVKKYNVPVVAISNDDSGISEDPDVRFAVAKKIVE
RAADYGIPAHDIVVDPLVMPIGAMGTAGLQVFTLVRRLREELGVNTTCGASNISFGLPNR
HGINNAFLPMAMAAGMTSAIMNPVALPIGPLKIAEKRAEALAAGIILPEDLDDETFVTLF
GLGSTFPRPGKEMEAIRAANFLTNNDPSGAEWIRFNRAPVKDGEGRARTGRRRK
>SPO DSS3|:1982683-1983744 pterin-binding enzyme domain protein; identified by match to protein family HMM PF00809
MTRTIVESKTKTAIIGFDQPFCVIGERINPTGRKKLAAELEAGDFSTVEKDAIAQVAAGA
TVLDINAGVVYNSNPNPNETEPPLMRKIVELVQGLVDVPLCIDSSVPGALEAGLAAAEGR
PLLNSVTGEEERLEQILPLVKKYNVPVVAISNDDTGISEDPDVRFAVAKKIVERAADFGI
PAHDIVVDPLVMPIGAMATAGQQVFALVRRLREELGVNTTCGASNISFGLPNRHGINNAF
LPMAMGAGMTSAIMNPVALPVTQKAIAEKRAAVTAAGIILPEGMDDETFVQMFGLGSTLS
RAGKEMEAIRAANLLTNNDAHGAEWIRFNKPPAAEGEESRGRGGRAGSRRRRA
>SSE SSE37|:c1074549-1075622 dihydropteroate synthase, DHPS; COG1410 Methionine synthase I, cobalamin-binding domain
MTRTVVESKTRTAIIGFDQPFCVIGERINPTGRKILNEELERGDFSRVEADAIAQVAAGA
TVLDINSGAVFSNKMAEDPRYADNNFVEPELMRQLVECVQKVVDVPLCIDSSVPGALENG
LAAAEGRPLLNSVTGEEERMELVLPLVKKYNVPVVAISNDDTGISEDPEVRFAVAKKIVE
RAADFGIPAHDIVVDPLVMPIGAMATAGHQVFTLVRRLREELGVNTTCGASNISFGLPNR
HGINNAFLPMAMGAGMTSAIMNPVALPINAAKIAEKKQQVEAAGIILREDMDDETFVTLF
GMGSTKPRAGKEMEAIRAANLLTNHDDGGAAWIAFNKPAGEAGGGAGGRRGGRRRRA
>SIL TM1040|:1275160-1276218 pterin-binding enzyme domain protein; 
MTRTVVESKTKTAVLGFDEPFCVIGERINPTGRKKLAAELEAGDFSTVEKDALAQVMAGA
NILDINAGVVYNSNPNPNETEPPLMTKIVELVQGLVDIPLCIDSSVPGALEAGLAAAEGR
PLLNSVTGEEDRLELVLPLVKKYNVPVVAISNDDTGISEDPDVRFAVAKKIVERAADFGI
PAHDIVVDPLVMPIGAMATAGQQVFALVRRLREELGVNTTCGASNVSFGLPNRHGINNAF
LPMAMGAGMTSAIMNPVALPVTQKAIAEKKEQVAAAGIILPEGMDDETFVTMFGLGSTKP
RAGKEMEAIRAANLLTNNDPHGGDWIKFNKAPSSEAEGEGRGRRGGGRRRRA
>Thermoanaerobacter mathranii subsp. mathranii str. A3] >gi|255271341|gb|EET64469.1| homocysteine S-methyltransferase [Thermoanaerobacter mathranii subsp. mathranii str. A3]
MLDIFKELSNRVIVFDGAMGTQLQERGLKSGECPEYMNITHPEVVFDIHRSYIEAGADVI
ETNTFGANRIKLAKYGLENEVFNIVTQAVKIAKEASKDKPVALSIGPIGELLTPYGDMTF
DEAYDVFKEVVIAAERAGADIVLIETMSDMLEAKAAILAAKENSNMKVICTMTFQEDGRT
LMGSDPITVVVSLQGLGLDAIGVNCSTGPDKMINVVEKMSQVSRIPIIAQPNAGMPVIRD
GKTVYDLKPEEFASFFPSLVEKGASIVGGCCGTTPHYIKLVKEAVKDLKPKVKVNKFTAV
ASNTKTVFIGDDYPLRIIGERINPTGKKKLSEAFLAGDVSLAVEEAIKQQKCGAEILDIN
VGVPGVNEEELLPKVVSEIQNVVDIPLQIDSTNIKAVEKAIRILRGRPIINSVSSKEESL
KEVLPIVKKYGACVVGLTVGDKGLPKDRHERIENAKKIIKKAEEYGIPKEDILIDCIVLT
VSSEQEAAIETLEAIKLAKEELGVNTVVGLSNVSFGLPERKLINSAFLAMAASYGLTTAI
INPCDETMMDTLRATMVLLNKDKGSVNYLNIYGKKQKEELREKEQHKIQEEDLKSKFYIQ
ILEGKKSGVEDIVKNILEEEVQPLSIVDNIIIPALKEVGDRYEKGVYFLPQLLSSAEVVQ
SAFKIIKEKLPKGAVSKGKIILATVEGDVHDIGKNIVKVLLENYGYDVIDLGKDVKGEVI
LEEVKRTGAPLVGLSALMTTTLFNMEKIIKLLKANTDVKIMVGGAVLTEEYAYKIGADYY
GKTAQDAVKIADKFFLKNALLCKTCGI
>Clostridium botulinum B str. Eklund 17B] >gi|187722832|gb|ACD24053.1| 5-methyltetrahydrofolate--homocysteine methyltransferase [Clostridium botulinum B str. Eklund 17B]
MGLKEFIKDNILVFDGAMGTMLQKEGLKLGENPEIFNIEESEKVKKIHEEYIKNGAMIIT
SNTFGANELKLENTGYTVEEIINAAISLAKEATGNEKVYIALDIGPIGELLEPMGTLSFD
RAYEIFKRQIVQGEKSGADLILIETMTDLYEAKAALLAAKENTSLPVFCTMSFDENGRTF
TGCTPESMAITLEGIGADAVGINCSLGPKELLPIVKRIKKATNLPIMTQPNAGLPKLSFG
EAIYDITSDEFEYWVNEFVKEGVSIIGGCCGTTPKFIKRLRVLADNNKRIIRDKIEFSAV
CTPSNVVKIEGVKVIGERINPTGKKLFKEALKNNDIDYILKQAIEQIEAGAEILDVNVGL
PEINEKEMMKKVVKEIQGIIDAPLQIDSSNIAAIETGLRAYNGKPIVNSVNGEDEVLEKI
LPLVKKYGASVVGLTLDKRGIPATADERFKIAEKIVKKAKEYGIEKHNVFIDCLVLTASA
QQAEVKETLKALRRVKEELGVKTLLGVSNISFGLPCRELINETFLAMAIANGLDLPIMNP
NSTGMMAVINSYNVLANIDKRSEKYISIYGNVKVERGLRDTSKKNIEVIKSENIDLKYIV
IKGLKDEAEEATKHILKTMNELSVVNEILIPALDEVGLKYEKGEIFLPQLIQCAETVKKA
FEVIKKRLVINKSNSISKGKIVLATVKEDIHDIGKNIVKVILENYGYQIIDLGKDVSVET
VVDVSLKNDIKLVGLSALMTTTLKSMEETIKGLRENGYKGKVFVGGAVLTSEYAKQIGAD
YYAKDARESVEIAKIVLNN
>Geobacter sp. M18] >gi|254984265|gb|EET35249.1| homocysteine S-methyltransferase [Geobacter sp. M18]
MKMPFMQAVKERVLVLDGAMGTMLQERGLKAGQSPEEMNLTAPEVVAGVHRAYLEAGADI
IVTNTFGGTKAKLEHYGLGDQVTRINAEAVRIAREVAGESAYVAGSIGPTGRFVEPVGDM
SFDEACALFGEQAKALIDAGCDVISLETFLDIKEIRAALIAIRELSTDIPVIAMLTFEEK
GRSVLGSPPEAAAITLEAAGASMVGSNCGLGVDGIYDILCAMRKVTSLPLISQANAGLPI
LKDGVTVFPGTPDEMTAYHDRMIGLGVRVIGGCCGTTPVHISAIKAALSGRQTPFTPKED
DGTTWISSRGSFAPIGALHPVALIGERINPTGKKLYSQELREGKVSYIRREALEQTELGA
TLLDVNVGTPGIDEPAAMERAVFCVTGAVQTPLVLDSSSPQALEAGLKAADGKVLINSVN
GEEKSLAAVLPLAKKYGAALVCLTLDESGIPAEAEGRVAVAQTIAGHAAAAGIKRSDLVV
DCLTLTVSAEPKGALTALEAVRRVTELGLNTTLGVSNISFGLPCRPLISSSFFSMAMAAG
LTSAIVNVKEAPMMAAWRSSMVLLGKDVNAARYIEAYKGQVVTGSSQPAAAAAGSATVEA
AAEPEGIRGRLSRAVINGELEAVVPLVEEALAEGLSPMQISSEALLAGLDEVGRRFGNGS
FFLPQVMVSADTMKAAFARLKQELAGGGLESLGKILMATVEGDIHDIGKNILVTLLENNG
FEVIDLGKNVPAARILEEARAHQVDAVGLSALMTTTMAQMDKVVSLLKSEGVKSFTMVGG
AVVTQQYADEIGADLYAKDAMEAVARIKELLAK
>Desulfovibrio salexigens DSM 2638] >gi|242124011|gb|ACS81707.1| homocysteine S-methyltransferase [Desulfovibrio salexigens DSM 2638]
MPDFRKALSDDKIYFFDGGYGTFLQSRGLPAGMSPELFGLQSPEVIKSVHKDYVDAGANV
LTTNTFGGSRPKLGADVDVIGLNREMALLARSVGGDNVFIAGSVGPTGHFVQPLGEMTFK
EMVEIYKEQITGLVEGGVDLILGETHFDLAEARAVVIAAREVCDLPVALSMTFESPSACL
TGTSPATFIDTMQNMGVELMGTNCSAGPEQILEVLENMQPRLCSPLLVEANAGLPELDEN
RNTVFRLQPEPFAEQSAKFVDVGAKFIGGCCGTGPDHIRALRNKVDGAKWKRAVPQEDCQ
MVLTSRSQSVKIGFEQRGVIIGERINPTGKKQLIAELQKGQFTEAMKFAEEQIAVGAPVL
DVNVGAPMVNEVEILPALVKEIFAQHSAPLSIDSTNPDAVEAALWEYPGSPLVNSISGEP
GRMERLGPLCKKFGAPFILLPIVGSKLPITCAEKVEVVSELLKQADDLGIPRRLIMVDAL
ALTVSSKPMAARHCLDFIKHCKEEWNLPTVLGLSNISFGLPARELLNSSFLTLCQGQGMA
AFISNPNSVRLREALYANEVMLCRDPQAEQYIERYADWTPSGDGGQSGAAGGGKKADKSG
AENLFDAVVKGDRGSIVALVERDLEGGREPFAMVNEDLIPAIMEVGEKYERKEYFLPQLL
QSAETLQKGFEKIKPLLEASGDMEEKATIIMATVEGDIHDIGKNIVCLMLKNHGYNVIDL
GKDVPAETIVNAAEEHGAKIVGLSALMTTTMVRMEDTINLIKERNLDIKVMIGGAVITGG
FCDSIGADGWSTDAVAAVKVAKNLLQ
>Geobacter bemidjiensis Bem] >gi|197086037|gb|ACH37308.1| homocysteine S-methyltransferase [Geobacter bemidjiensis Bem]
MPFMQAVKERVLVLDGAMGTMLQERGLKPGQSPEEMNLTAADVVAGVHQAYLDAGADIIV
TNTFGGTKAKLEHYGLGDQVARINAEAVRIAREVAGEKAYVAGSIGPTGRFLEPVGDMSF
DEAVSLFREQAQALVDAGCDLISFETFLDIKEIRAGVIAVREISKEIPVIAMLTFEEKGR
SVLGTPPEAAAITLEAVGATIVGSNCGLGPEGIYQILSGMREVTALPLISQANAGLPILK
DGVTIFPATPDEMTSYHDRLIELGVRIIGGCCGTTPAHIAAIKKALAAKQTPFVPKKEDG
TTWLSSRGSFAAVGSAHPVALIGERINPTGKKLYSQELREGKVSYIRREALEQTGLGATL
LDVNVGTPGIDEPAAMERAVFCITGAVQTPLVLDSSSPAALEAGLKAADGKVLINSVNGE
EKSLAAVLPLAKKYGAALVCLTLDEAGIPAEAAGRVAVAEKIAAAAKAAGVKRSDLVVDC
LTLTVSAEPKGALVALEAVRQVSALGLNTTLGVSNISFGLPCRPLISSTFFSLAMAAGLT
SAIVNVKEAPMMAAWRSSMVLLEKDVNAACYIEAYKGQAVGATVEPAAAAGATGTRVAAV
EPEGVRGRLAKAVINGEADNVVALVEEALAEGLTPMQISSEALLVGLDEVGKRFGSGEFF
LPQVMVSADTMKTAFARLKMELSTGGLQSIGKILMATVEGDIHDIGKNILVTLLENNGFE
VIDLGKNVPADRILYEARAHQVDAVGLSALMTTTMAQMDKVVKLLKAEGVKSFTMVGGAV
VTQEYADEIGADLYAKDAMEAVARIKKLLAK
>Heliobacterium modesticaldum Ice1] >gi|167592543|gb|ABZ84291.1| 5-methyltetrahydrofolate--homocysteine s-methyltransferase, putative [Heliobacterium modesticaldum Ice1]
MLIVGEKINTARPGIEGAVISRKATFIQDLALRQKLCGADVLDLNCTTLRHREPDALRWL
VETVQTVVNEPVCLDSPNPLALEAALQVHKGRAIINAISAEESRYQMLIPLVKAYDCKVV
ALCFDDTGVPNTVEEELQIARSLVERLVGDGVDFEDIYVDPFIRSIGQDEHWGNFGLEII
RRIREEFPKVHILCGISNISYGMPARSLLNRTFLTLAIYAGLDGAILDPENKGLMASLRS
TETLLQKDPGFRRYLMAFREGLLT
>Thermotoga sp. RQ2] >gi|170175981|gb|ACB09033.1| homocysteine S-methyltransferase [Thermotoga sp. RQ2]
MRNRREVSKLLSERVLLLDGAYGTEFMKYGYDDLPEELNIKAPDVVLKVHRSYIESGSDA
ILTNTFGATRMKLRKHGLEDKLDPIVRNAVRIARRAAGEKLVFGDIGPTGELPYPLGSTL
FEEFYENFRETVKIMVEEGVDGIIFETFSDILELKAAVLAAREVSRDVFLIAHMTFDEKG
RSLTGTDPANFAITFDELDVDALGINCSLGPEEILPIFQELSQYTDKFLVVEPNAGKPIV
ENGKTVYPLKPHDFAVHIDSYYELGVNIFGGCCGTTPEHVKLFRKVLGNRKPLQRKKKRI
FAVSSPSKLVTFDHFVVIGERINPAGRKKLWAEMQKGNEEIVIKEAKTQVEKGAEVLDVN
FGIESQIDVRYVEKIVQALPYVSNVPLSLDIQNVDLTERALRAYPGRPLFNSSKVDEEEL
EMKINLLKKYGGTLIVLLMGKDVPKSFEERKEYFENALKILERHDFSDRVIFDPGVLPLG
AEGKPVEVLKTIEFISSRGFNTTVGLSNLSFGLPDRSYYNTAFLVLGISKGLSSAIMNPL
DETLMKTLNATLVILEKKELPRAEVKEEKLVEIILSGNRSELEKLVEDFLKEKDPLSVIE
EHLRPAMERIGELYDKGKIFLPQLILAAQTVKPVFDKLTSMLPSDSQGETFVIATVKGDV
HDIGKNIVASVIRSSGYRVVDLGKDVDTSEIVEAVEKERPVALGLSAMMTTTVGRIKEVV
EKLKEKNLKIPVIVGGASLNEKLVKELGADYYAKNASEAVKILKSLGR
>Thermosynechococcus elongatus BP-1] >gi|22294751|dbj|BAC08580.1| 5-methyltetrahydrofolate--homocysteine methyltransferase [Thermosynechococcus elongatus BP-1]
MSFLEYLHAEPRRVIVFDGAMGTNLQAQNLTAEDFGGKEYEGCNEYLVISQPEPVAKVHR
DFLAAGADVIETNTFGSSSIVLSEYNLGDRAYEISKTAAELAKSVAAEFSTPEKPRFVAG
SMGPGTKLPTLGHIDYDTLYRAFREQAAGLFDGGVDLFIIETCQDVLQIKAALNGVMAVF
QERGERRPLMVSVTMEQQGTMLVGSEIGAALTILEPYPIDILGLNCATGPDLMTEHIRYL
AQHSPFVISCIPNAGLPENIGGHAHYKLTPMELRLALTRFVEDFGVQVIGGCCGTRPDHI
AALAEIAATLTPKARSPQRIPAAASIYSPQPYDQENSFLIIGERLNASGSKKCRDLLNAE
DWDGLVALARAQVREGAHILDVNVDYVGRDGVRDMRELVSRLVTNVTLPLMLDSTEWQKM
EAGLKVAGGKCLLNSTNFEDGEPRFYKVLELAKTYGAGVVIGTIDEEGMARTAEKKFAIA
QRAYRAALDYGIPPWEIFFDPLALPISTGIEEDRGNGRETIEAIRRIRAELPGCHILLGV
SNISFGLNPAARQVLNSMFLHEAIQAGMDAAIVSAAKILPLAKIEPEQQQVCRDLIYDRR
RFEGDVCVYDPLAELTRLFEGKSAKQNRSQVENLPIEERLKRHIIDGDRLGLEDTLAQAL
ETYAPLEIINTFLLDGMKVVGELFASGQMQLPFVLQSAETMKAAVAYLEPFMEKSATGDT
AKGTVVIATVKGDVHDIGKNLVDIILTNNGYRVINLGIKQPVENIIQAYEEHQADCIAMS
GLLVKSTAFMKENLEVFNERGITVPVILGGAALTPKFVYEDCQSTYHGQVIYGKDAFADL
HFMDRLMSAKAAGQWDDRQGFLDGTTISTPSPRAIALEPTAVPEPETPEVVDTRRSEAVA
VDIPRPTPPFWGIRHLKPDQIPLSEVFAYLDLQALIAGQWQFRKPKDQDRATYDAFLAEK
VYPILEAWKQRILAENLLHPELIYGYFPCQSEGNTVYIYDPLGDKDAWVPERAIAQFTFP
RQKGGRRLCIADFFAPVESGIIDVFPMQAVTVGEIATQVAQELFAANQYSDYLYFHGMAV
QTAEALAEWCHARIRRELGCTPDPESIRDILAQRYQGSRYSFGYPACPNMQDQYTQLRLL
ESDRMGMYMDESEQLYPEQSTTAIICYHPTAKYFSV
>Synechococcus elongatus PCC 6301] >gi|56685152|dbj|BAD78374.1| 5-methyltetrahydrofolate--homocysteine methyltransferase [Synechococcus elongatus PCC 6301]
MQSLFLDRLHSPERPVLVFDGGMGTTLQFQNLTAEDFGGPETEGCNEWLIRTKPEAIATV
HRQFLEAGADVIETDTFGATTIVLAEYGLEDHAYALNVEAAKLAKAIAAEFSTPEKPRFV
AGSMGPTTKLPTLGHIGYDEMKASFAEQARGLWEGGVDLFIVETCQDVLQIKAALNGIAE
IFSEKGDRRPLMVSVTMETTGTMLVGSDVAAMLAILEPYPIDILGLNCATGPDRMVEHIK
YLSEHSPFVISCIPNAGIPENVGGHAHYRLTPMELRMALHRFVEDLGVQVIGGCCGTKPE
HIAQLAEVATQLQAKDRPVRRDRDHQQRQPFNYVPSAASIYGTTPYIQDNSFLIIGERLN
ASGSKKVRELLNEEDWDGLVAIARSQVKEGAHVLDVNVDYVGRDGERDMGELVSRLVTNV
NLPLMLDSTEWQKMEAGLKKAGGKCILNSTNYEDGDERFFKVLELAKQYGAGIVVGTIDE
EGMARTAEKKFAIAQRAYRDALEFGIPAHEIFYDPLALPISTGIEEDRGNGRETIESIRL
IRENLPGVHILLGVSNISFGLNPAARIVLNSVFLHDACEAGMDGAIVSAAKILPLSKIDE
KPLQVCRDLIGDRRRFENGICVYDPLTELTTLFEGVSAKEARASGPSLADLPLEERLKQH
IIDGERIGLDQALATALEQYPPLEIINTFLLDGMKVVGDLFGSGQMQLPFVLQSAETMKS
AVAYLEPFMDKEETNDSGKGTFLIATVKGDVHDIGKNLVDIILTNNGYKVVNIGIKQPVE
NIIQAYRDCNADCIAMSGLLVKSTAFMKENLATFNEEGISVPVILGGAALTPKFVYEDCQ
QTYKGQVIYGKDAFADLHFMDQLMAAKSKDQWDDQLGFLDEQGQPLQVAAIASEAAEPTE
SRESVAEVVIDLERSEAVAVDIDRPTPPFWGSKILGPDEIPFAEVFSYLDRQALFVGQWQ
FRKPKEQSREEYDAFIAEKVEPILQQWTTRILAEDLLEPQVVYGYFPCVAVGNSLQLFDP
NDRDRPTARFDFPRQRSLRRLCIADFFAPEELGIQDVFPMQAVTVGHKATEFAAQLFAGD
QYSDYLYFHGLAVQLAEALAEWTHARIRRELGYGSLEPESLRDILAQRYQGSRYSFGYPA
CPNVADSRIQLELLEADRIGMSMDESEQLYPEQSTTAIVAYHPAAKYFSA
>Prochlorococcus marinus str. MIT 9303] >gi|123963479|gb|ABM78235.1| putative methionine synthase [Prochlorococcus marinus str. MIT 9303]
MRDRMTAGPLDITRPESAFLARLHSSERPVLVFDGATGTSLQKQDLSADDFGGALLEGCN
ENLVITRPDAVREVHRQFLESGCDVIETNSFGAASIVLAEYGLEDQAFELNRQAAQLAKA
MAAQYSTKDQPRFVAGSIGPTTKLPTLGHIAFDTMRDSFQEQAEGLLAGDIDLFIVETCQ
DVLQIKAALQGIESAFLKAGERRPIMVSVTMETTGTMLLGSDIASVVTILEPFPIDILGL
NCATGPEQMKDHIRYLSEHSPFTISCIPNAGLPENIGGVAHYRLKPLELKMQLMHFVEDL
GVQVIGGCCGTTPEHTSALAELAKEMRAAERACRQGEKEHQRQLFGYEPSAASIYGITPY
HQDNSFLIIGERLNASGSKKVRELLNSEDWDGLVALARGQIKENAHVLDVNVDYVGRDGE
KDMNQLVSRLVTNINLPLMLDSTEWQKMEAGLKVSGGKCILNSTNYEDGEERFFKVLDLA
KKYGAGLVIGTIDENGMARTAMQKVAIAKRAYRDATEYGIPAHEIFYDPLALPISTGIEE
DRRNGLETIEAIRIIREELQGVHVVLGVSNVSFGLSPAARITLNSVFLHDCTDAGMDAAI
VSPAKILPLNKVSDEQQKICRDLINDQRRFENDICIYDPLTKLTSLFEGVSAKEARASGP
SLADLPVEDRLKQHIIDGERIGLNEALDEGLESYKPLQLVNTFLLDGMKVVGELFGSGKM
QLPFVLQSAQTMKAAVAYLEPYMEKSEGDNSSKAKFLIATVKGDVHDIGKNLVDIILTNN
GYEVINLGIKQDAASIINAQKTHQADCIAMSGLLVKSTAFMKNNLQEFNDSGISVPVILG
GAALTPRFVNHDCSEVYKGKLIYGKDAFTDLRFMDAYVKALSNDRWDDCRGFLDGTPDGL
TLGGQSTESDSPPSNKEEQPQEENEKNIQHINLPVNTSRSEKVTQEDAVTPPFLGSKHLK
LDKIPLDEIIQYLDRNALFSGQWQIRKRKDQSREQYDQYINDEIEPILQHWLQRIRNESL
LHPGVAYGYFPCGRKDNDLLVFNNEGNSLLGQFNLPRQKSGNRYCIADFYRDLEEGLPKD
ILPMQAVTMGENASIFAQKLFESDAYTDYLFFHGLSVQLAEALAEWTHSRIRCECGFKSD
EPKTLQDVLAQRYRGSRFSFGYPACPNVGDSRQQLKWLKADSIGLTMDPNDQLHPEQSTT
ALVTLHSKARYFSA
