# Supplementary material for: Phylogenomic Analysis of Marine Roseobacters
Source: PLoS One. 2010 Jul 15;5(7):e11604. doi: 10.1371/journal.pone.0011604 (PMC2904699; doi:10.1371/journal.pone.0011604)
Supplement: File S2 — Tree topologies with the extended data. The multi-documents have been combined into a single ZIP-formatted file. The trees should be considered unrooted. The tree topologies were calculated in PhyML as described in Methods. Numbers refer to bootstrap values. The tree topology (separate pdf) shows that Roseobacter bacteria form a monophyletic group and was deposited in a document named “high bootstrap”. The other organisms embedded within the Roseobacter clade, or Roseobacter bacteria embedded within other phyla are shown in red (deposited in a document named “inter-phylum”). Individual file name corresponds to gene family code listed in Table S1. The non Roseobacter organism taxonomic name is detailed in the amino acid fasta of the sequences (a document named “sequences”). (4.62 MB ZIP) [file pone.0011604.s008.zip › sequences/ort608.fasta]

>DSH Dshi|:c1723920-1724816 ABC transporter related; PFAM: ABC transporter related SMART: AAA ATPase KEGG: rsq:Rsph17025_0248 ABC transporter related
MPEAAAIETPVPIGLRARGVTVTYRNGLTALNDASFEIPQGSITALVGVNGAGKSTLFKA
IMGFVPVAKGEIEVMGGTVAAALKANKIAYVPQNEEVDWSFPVLVEDVVMMGRYGHMGLL
RIPSAKDRQAVQEALARVGMAEFRTRQIGELSGGQRKRVFLARALAQNGQVILLDEPFTG
VDVQTEEAIIALLRDLRDEGRVMLVSTHNLGSVPEFCDRTILMKGTVLGYGPTETTFTQA
NLERAFGGVLRHFVLEGADLHDDDDARKVMIFTDDERPLVTYDEKTRTLTSPDEGDTR
>SUL EE36|:1944315-1945211 ABC Mn+2/Fe+2 transporter, ATPase subunit SitB; COG1121 ABC-type Mn/Zn transport systems, ATPase component
MHPAPTTTPDASLAPDAIGIKATDVTVTYRNGHTALYDASFEIPRGTITALVGVNGAGKS
TLFKAIMGFVPAAQGQITLLGKTVKQALRENLVAYVPQSEEVDWAFPVLVQDVVMMGRYG
HMGFLRRPKAADHAAVDDALRRVNMTDFRHRQIGELSGGQRKRVFLARALAQNGQVILLD
EPFTGVDVKTEDQIIDLLRELRDEGRVMLVSTHNLGSVPEFCDRTVLVKGTVLAYGPTET
VFTHDNLETAFGGVLRHFTLGGQDLHDDDDGRELRIITDDERPFVHYGERIDTSEDDT
>JAN Jann|:2089722-2090519 ABC transporter related; 
MMDLHVVPHPAMLDPASPLAVRGLTVSYGEKPALFSLDASFPAGAMSAIVGPNGAGKSTF
LKAALGLIPRVSGEVTVFGRDVARARDRIAYVPQRASVDWDFPTTAIDVVLMGLYGQVGL
WRRISGAHKARARACLDRVGMADFADRQIGQLSGGQQQRVFLARALAQDADLFLLDEPFA
GVDAATEAAIIDVLKSLKAEGRSVVAVHHDLSTVTTYFDHVLLINLRQIAEGPVDKAFTA
ETLTETYGGRLGTVQIDGLALTAAT
>OANOA307|:732078-732989 ABC transporter, ATP-binding protein; [P] COG1121 ABC-type Mn/Zn transport systems, ATPase component
MAKGTNMLDDQNPPEHSDFKTKVGISAQDVTVTYRNGHTALWNASFEVPRGTVTALVGVN
GSGKSTLFKAIMGFVPAAKGTIKILGLDVKEALAKNLVAYVPQSEEVDWAFPVLVEDVVM
MGRYGHMGFLRRPKKVDHEAVNEALRRVSMQDFRTRQIGELSGGQRKRVFLARSLAQDGQ
VILLDEPFTGVDVKTEEQIVGLLRELRDEGRVMLVSTHNLGSVPEFCDRTVLVKGTVLSY
GLTETTFTRENLEETFGGVLRHFTLGGDALHDDEDARSITIITDDERPLVQYGDKTQHAK
RGE
>OBA |:2808838-2809629 zinc/manganese/iron ABC transporter, ATP-binding protein; COG1121 ABC-type Mn/Zn transport systems, ATPase component
MGDAPLRVRGLTVSYGASPAVFSADMTVAPGAMTAIIGPNGAGKSTLLKAVLGIVPRVSG
QIEVFGAALERQRARIAYVPQRASVDWDFPTRVIDVVEMGLYRRVGLIGRLTRQHRATAG
DCLARVGMSDFATRQIGQLSGGQQQRVFLARALAQGADLYMLDEPFAGVDAATEKAIIDV
LKSLKDEGRTILAVHHDLSTVPDYFDRVFVINKSPVAEGTVAQAFTQDTLQQAYGGRLAT
GLLDQLFPATPAAAAPAFPARPS
>OIN |:1563285-1564079 zinc/manganese/iron ABC transporter, ATP-binding protein; COG1121 ABC-type Mn/Zn transport systems, ATPase component
MTLELASSRETAPTSRADSPLAVRGMTVSYGQKPAVFSVDMTVEPGKMTAIIGPNGAGKS
TLLKAALGILTPLAGTATVYGKPVAEQRHRIAYVPQRASVDWDFPTRVIDVVLMGLYPQL
GLLGRIRPVHRARATDCLARVGMEDFATRQIGQLSGGQQQRVFLARALAQDADLYLLDEP
FAGVDAATEKAIIAVLKSLRDAGKTVVAVHHDLSTVAEYFDNVFLINTHRVAEGSVEDVF
QAHHLQDAYGGRLAGAQMDALQLS
>RHB RB2654|:3713631-3714497 ABC Mn+2/Fe+2 transporter, ATPase subunit SitB; COG1121 ABC-type Mn/Zn transport systems, ATPase component
MNVEAQTAGITARDVTVTYRNGHTALRHASFAIPRGTVTALVGVNGAGKSTLFKAIMGFV
PVAGGEIELLGMSVREALKRNLVAYVPQSEEVDWSFPVLVEDVVMMGRYGHMGFLRRPSK
ADHAAVAAALDRVNMGDFRHRQIGELSGGQKKRVFLARALAQDGQVILLDEPFTGVDVKT
EEQIIALLRELRDEGRVMLVSTHNLGTVPEFCDRTVLVKGTVLNHGLTETTFTRANLEAA
FGGVLRHFTLGGTDLHDDEDARHISILTDDERPFVQYGDETRVTERKE
>RCC RCCS2|:c518694-519554 ABC Mn+2/Fe+2 transporter, ATPase subunit SitB; COG1121 ABC-type Mn/Zn transport systems, ATPase component
MSETPGIISHDVTVTYRNGHTALRGASFEIPTGTITALVGVNGAGKSTLFKAIMGFVPAA
KGEISVLGMPVSEALRQNIVAYVPQSEEVDWTFPVLVEDLVMMGRYGHMGFFRRPKQADH
AAVTDALDRVNMTEFRDRQIGELSGGQRKRVFLARALAQEGQVILLDEPFTGVDVQTEDA
IVALLRDLRDEGRVILVSTHNLGSVPEFCDRTVLVKETVLAYGLTEETFTRENLELAFGG
VLRHFVLGGSDLHDDDDSRQIRVITDDERPFVVYGNDTKDKEKEPL
>RDE RD1|:c891931-892764 zinc ABC transporter, ATP-binding protein; 
MRAPLTMHTAATLATTGGRAAPASTRAPESPLAVRGLTVSYGEKPAIFSVDADFPAQAMT
AIIGPNGAGKSTLLKAALGVIPRLSGEVSIFGTPVEQARDRIAYVPQRASVDWDFPTTVI
DVVQMGLYRKVGLLGRLSGAMTAQARECLDRVGMADFAHRQIGQLSGGQQQRVFLARALA
QDADLYLLDEPFAGVDAATERAIIDVLKLLKAEGKAVVAVHHDLSTVADYFDHVFLINVR
RIAEGPVATTFTPENLSAAYGGRLAATHMAELAGVAS
>PGA RGBS107|:c3431829-3432677 ABC transporter related protein; COG1121 ABC-type Mn/Zn transport systems, ATPase component
MAVELARENGAPAGSTESCQHLEQSPLGIRGLTVTYGEKPAVFSVDMTVEPGRMTAIIGP
NGAGKSTLLKAALGIVPPVSGRVQVFGKPLNSQRGRIAYVPQRASVDWDFPTRVIDVVMM
GLYRELGLLGRITGRHRAAAKACLDRVGMGDFATRQIGQLSGGQQQRVFLARALAQGADL
YLLDEPFAGVDAATEKAIIAVLKQLRADGKTVVVVHHDLATVGEYFDNVFLINTRKVAEG
PVAQAFTAETLQSAYGGRLATAQVDQLATAPTSRHPQTGGTL
>RLO RLO149|:4200672-4201487 zinc ABC transporter, ATP-binding protein; COG1121 ABC-type Mn/Zn transport systems, ATPase component
MRTPATLATRDGRAATPAALAPEIPLAVRGLTVSYGEKPAVFSVDADFPAQAMSAIIGPN
GAGKSTLLKAALGVIPRLSGEVSIFGTPIEKARHRIAYVPQRASVDWDFPTTVIDVVQMG
LYRKVGLLGRLSGKMTAQARDCLDRVGMADFADRQIGQLSGGQQQRVFLARALAQDADLY
LLDEPFAGVDAATERAIIDVLKLLKAEGKAVVAVHHDLSTVADYFDHVFLINVRRIAEGP
VATTFTPDNLSATYGGRLGATHMAELAGVAS
>ROS ROS217|:c963779-964570 zinc/manganese/iron ABC transporter, ATP-binding protein; COG1121 ABC-type Mn/Zn transport systems, ATPase component
MSMALELVGRATAPDTDSPLSIRGLTVSYGEKPAVFSVDVSFRPGQMTAIVGPNGAGKST
LLKAALGIIRPLSGQITSYGRPLHEGRARIAYVPQRASVDWDFPARVLDVVMMGLTRELG
LLGRVRASHRARATACLDRVGMAGFAHRQIGQLSGGQQQRVFLARALAQEADLYLLDEPF
AGVDAATEKAIIAVLHGLRAEGKTVIAVHHDLATVAEYFDRVFLINTTAIAEGPVAEVFT
PSHLQTAYGGRLALAQMGGAAAG
>RGRRR11|:c2506859-2507689 zinc/manganese/iron ABC transporter, ATP-binding protein; [E] COG1126 ABC-type polar amino acid transport system, ATPase component
MTLELARDNGMPTATNGTAALEQSPFAIRGLTVSYGEKPAVFSVDMTVEAGKMTAIIGPN
GAGKSTLLKAALGVVPPVSGRVQVFGKPLDTQRARIAYVPQRASVDWDFPTRVIDVVIMG
LYRELGLLGRITGRHKAAARDCLERVGMADFADRQIGQLSGGQQQRVFLARALAQGADLY
LLDEPFAGVDAATEKAIIAVLKQLRAEGKTVVVVHHDLATVTDYFDNVFLINTRKVAEGP
VSEAFTADTLQAAYGGRLATAQVDQLGVAPVMGGAY
>LVE SKA53|:1591147-1591923 zinc/manganese/iron ABC transporter, ATP-binding protein; COG1121 ABC-type Mn/Zn transport systems, ATPase component
MMRDDTLHEPEQALHVEDLTVTYGANPVLWDIDLDIPPGVMCAIVGPNGAGKSTLIKTAL
GLVRPVAGHVRFLGRPIGQMRGQIGYVPQRHSVDWDFPTTARDVVEMGLYRDLGWLRRPG
KAEHARALAALAEVGMQDYADRQISQLSGGQQQRVFIARALVQDAPILILDEPMAGVDAS
TEAIIIALLKKLRDAGRTVIVVHHDLTTVQSYFDWLVMLNVRIIAQGPVAQTYSADNLRA
AYGRHLAMIAVPAAEAAS
>SPO DSS3|:c3565440-3566243 zinc/manganese/iron ABC transporter, ATP-binding protein; identified by similarity to SP:P96117; match to protein family HMM PF00005
MIELAADKGIRLADETIASSPLAVRGLTVSYGQKPAVFSVDMTVQPGAMTAIIGPNGAGK
STLLKAALGIVKPLSGQVTVFGRPLEEQRARIAYVPQRASVDWDFPTRVIDVVLMGLYRE
LGLLGRLRARHKAQALDCLARVGMRDFADRQIGQLSGGQQQRVFLARALAQDADLYLLDE
PFAGVDAATEKAIISVLKSLKQAGRTVVVVHHDLATVSDYFDHVFLINTRRVAEGPVAEA
FTADNLQAAYGGRLATAQVDQLARVLG
>SSE SSE37|:2826747-2827607 zinc/manganese/iron ABC transporter, ATP-binding protein; COG1121 ABC-type Mn/Zn transport systems, ATPase component
MQRSETHGLDLATSAGQPVTEDLSAAPLALRGLTVSYGGEPVIFSVDMTLIPGTMTAIIG
PNGAGKSTLLKAALGVIKPLAGRVTAWGAPLEAARHRIAYVPQRASIDWDFPTTVMDVVL
MGLWRELGLLRRTRKTHRDAALACLARVGMDGFADRQIGQLSGGQQQRVFLARALAQKAD
LYMLDEPFAGVDAATESAIISVLHALRDEGRTVLSVHHDLATVPRYFDRVFLINRRRVAE
GPTDTNFTEKALTATYGGRLPDTRLPEPRLPDERRPDERRPQGRPA
>SIL TM1040|:104599-105405 ABC transporter related; 
MMQLSLASHNGQTAPDTQWDQSPLAIRGLTVSYGEKPAVFSVDMTVEPGQMTAIIGPNGA
GKSTLLKAALGIVPPVSGRVQVFGRPLDHQRARIAYVPQRASVDWDFPTRVIDVVMMGLY
RELGLLGRIRGTHHKIARDCLERVGMSEFATRQIGQLSGGQQQRVFLARALAQGADLYLL
DEPFAGVDAATEKAIIGVLKALRAEGKTVVVVHHDLATVGDYFDNVFLINTRKVAEGPVA
EAFTAENLQTAYGGRLATAQIEQIARPL
>Prochlorococcus marinus str. MIT 9313] >gi|124023570|ref|YP_001017877.1| ABC transporter ATP-binding protein [Prochlorococcus marinus str. MIT 9303] >gi|33634606|emb|CAE20592.1| ABC transporter, ATP binding domain, possibly Mn transporter [Prochlorococcus marinus str. MIT 9313] >gi|123963856|gb|ABM78612.1| ABC transporter, ATP binding domain, possibly Mn transporter [Prochlorococcus marinus str. MIT 9303]
MDQCRSIPFGDRLRIEADQICVDYNGVVALYDASLHLRAGCICGLVGMNGSGKSTLFKAL
MGFVRPSRGTIQINGLSVPRAQRDQAVAYVPQSEEIDCSFPISVWEVVMMGRYGSMNLLR
IPRESDRLAVWHALERVELLDLRHRPIGALSGGQRKRAFLARAIAQRASVLLLDEPFNGV
DVRTEKLMAELFLQFRHEGHTILISTHDLSHVREFCDLVVLINKTVLAYGETAEVFTPEN
LAMTFGGMVPNVLSGGPTSTEDFKQ
>Synechococcus sp. WH 8102] >gi|33633044|emb|CAE07855.1| ABC transporter, ATP binding domain, possibly Mn transporter [Synechococcus sp. WH 8102]
MRIEADQLCVDYNGTVALYDASLHLPAGCICGLVGMNGAGKSTLFKALTGFVRPSRGRIR
INGAPVAEAQRQQSVAYVPQSEGIDSQFPVSVWDVVMMGRYGAMNLLRIPRSSDRVAVRD
ALKRVDLFDLRSRPIGALSGGQRKRTFLARAIAQRADVLLLDEPFNGVDVRTEKLMAELF
IQFREDGRTILISTHDLSHVREFCDLVVLINKTVLAYGETSEVFTPENLAMTFGGLPPDL
LTGNSSSDDSH
>Escherichia coli APEC O1] >gi|218558081|ref|YP_002390994.1| iron transport protein, ATP-binding component [Escherichia coli S88] >gi|85376559|gb|ABC70486.1| SitB [Escherichia coli] >gi|86604472|emb|CAJ21351.1| iron transport protein, ATP-binding component SitB [Escherichia coli] >gi|115512499|gb|ABJ00574.1| ABC Mn+2/Fe+2 transporter, ATPase subunit SitB [Escherichia coli APEC O1] >gi|218364850|emb|CAR02542.1| iron transport protein, ATP-binding component [Escherichia coli S88]
MMQSAGIVVNDVTVTWRNGHTALRDASFTVPGGSIAALVGVNGSGKSTLFKAIMGFVRLT
SGKISVLGIPTRQALQKNLVAYVPQSEDVDWSFPVLVEDVVMMGRYGHMGMLRIAKKRDR
QIVTDALERVDMVNFRHRQIGELSGGQKKRVFLARAIAQQGDVILLDEPFTGVDVKTEAK
IISLLRELRAEGKTMLVSTHNLGSVTTFCDYTVMVKGTVLASGPTDTTFTAENLELAFSG
VLRHVTLNGSEESIITDDERPFVAHRPSAVQREER
>Actinomyces coleocanis DSM 15436] >gi|226830867|gb|EEH63250.1| ABC superfamily ATP binding cassette transporter, ABC protein [Actinomyces coleocanis DSM 15436]
MNHPLEVTNLCTDLGRRRVLTDVNLTVGSGKFVGLIGPNGAGKTTLLRSILGLIPTRQGE
VKVSGLTGNKARDLIGYVPQRHEFAWDFPIDVKGVVMTGRTRRIGWLRQPKAADYQAVHA
ALEKVKMVDLAKRPVGELSGGQRQRVLMARALVTNPDILLLDEPFTGLDMPSQELLLELF
QDLAASGTSLLMSTHDLGSAADVCHEMILLNKTVVAQGTAAELADPELWMRTFSVKANSP
LLRTVGVRS
>Enterococcus faecalis TX1322] >gi|229548536|ref|ZP_04437261.1| ABC superfamily ATP binding cassette transporter, ABC protein [Enterococcus faecalis ATCC 29200] >gi|256617486|ref|ZP_05474332.1| manganese ABC transporter ATP binding protein [Enterococcus faecalis ATCC 4200] >gi|256854537|ref|ZP_05559901.1| cationic ABC transporter [Enterococcus faecalis T8] >gi|256957533|ref|ZP_05561704.1| manganese ABC transporter ATP binding protein [Enterococcus faecalis DS5] >gi|256959730|ref|ZP_05563901.1| manganese ABC transporter ATP binding protein [Enterococcus faecalis Merz96] >gi|256964616|ref|ZP_05568787.1| manganese ABC transporter ATP binding protein [Enterococcus faecalis HIP11704] >gi|257089037|ref|ZP_05583398.1| ABC manganese transporter ATP-binding protein [Enterococcus faecalis CH188] >gi|257420870|ref|ZP_05597860.1| ABC cation transporter [Enterococcus faecalis X98] >gi|229306316|gb|EEN72312.1| ABC superfamily ATP binding cassette transporter, ABC protein [Enterococcus faecalis ATCC 29200] >gi|229308439|gb|EEN74426.1| ABC superfamily ATP binding cassette transporter, ABC protein [Enterococcus faecalis TX1322] >gi|256597013|gb|EEU16189.1| manganese ABC transporter ATP binding protein [Enterococcus faecalis ATCC 4200] >gi|256710097|gb|EEU25141.1| cationic ABC transporter [Enterococcus faecalis T8] >gi|256948029|gb|EEU64661.1| manganese ABC transporter ATP binding protein [Enterococcus faecalis DS5] >gi|256950226|gb|EEU66858.1| manganese ABC transporter ATP binding protein [Enterococcus faecalis Merz96] >gi|256955112|gb|EEU71744.1| manganese ABC transporter ATP binding protein [Enterococcus faecalis HIP11704] >gi|256997849|gb|EEU84369.1| ABC manganese transporter ATP-binding protein [Enterococcus faecalis CH188] >gi|257162694|gb|EEU92654.1| ABC cation transporter [Enterococcus faecalis X98] >gi|291079930|gb|EFE17294.1| iron chelate ABC transporter, ATP-binding protein [Enterococcus faecalis R712] >gi|291083847|gb|EFE20810.1| iron chelate ABC transporter, ATP-binding protein [Enterococcus faecalis S613]
MLEVKKLTVCYNDFLALNEISLKIQEGALTGIIGPNGAGKSTLLKAMLNIIPHQGDVSIN
NEDINKKLVKIAYVEQKADIDFTFPIKVKECVSMGTYAGMKVFQRIKNAEWQRVSKALEK
VDMGKYSNHQIGELSGGQFQRVLLARCLAQNADFIFLDEPFVGIDLVSERIIMDTLKELK
HQGKTVLIVHHDLSKVKKYFDNIILLNRNLIAHGSVESVFNEENLKKAYGDTIFIGEGE
>Chlamydia trachomatis 434/Bu] >gi|166155164|ref|YP_001653419.1| ABC transport protein, ATP-binding component [Chlamydia trachomatis L2b/UCH-1/proctitis] >gi|165930277|emb|CAP03763.1| ABC transport protein, ATP-binding component [Chlamydia trachomatis 434/Bu] >gi|165931152|emb|CAP06717.1| ABC transport protein, ATP-binding component [Chlamydia trachomatis L2b/UCH-1/proctitis]
MNRDNAIAWSVEDLCVNYDHSDVLCHITFSLPAGAMAAIIGPNGAGKSTLLKASLGLIRA
SSGQSLFFGQRFSKAHHRIAYMPQRASVDWDFPMTVLDLVLMGCYGYKGIWNRISTDDRQ
EAMRILERVGLEAFANRQIGKLSGGQQQRAFLARSLMQKADLYLMDELFSAIDMASYQMV
VDVLQELKSEGKTIVVIHHDLSNVRKLFDHVILLNKHLVCSGSVEECLTKEAIFQAYGCE
LELLDYTLKLSRGKYQGSC
>Bacillus halodurans C-125] >gi|20455071|sp|Q9KD30.1|MNTB_BACHD RecName: Full=Manganese transport system ATP-binding protein mntB >gi|10174005|dbj|BAB05108.1| ABC transporter (ATP-binding protein) [Bacillus halodurans C-125]
MNPVVKVDNLSVFYEQHQAIKNIRFQAGPGQMIGILGPNGAGKSTLMKAILGLERYTGTV
KVLDKHVRHVRKQIAYVPQRNAIDWDFPVLVEDVVMMGRFAHIPWFKRAGKNDKRLVEES
LKKVGMEEYRSRQIGELSGGQQQRVFIARALAQESELFFLDEPFVGIDVTSESIILSLLQ
ELRDRGKTIFVVHHDLSKVEKYFDQVLMLNKELIAYGPVADVYTPEMVAKTYQGNLATFS
KKDEVMVVNV
>Gloeobacter violaceus PCC 7421] >gi|35213881|dbj|BAC91251.1| ABC transporter ATP-binding protein [Gloeobacter violaceus PCC 7421]
MVVGDPCVLLISTFMLSVRDLNVSYGLRPALERVSFDVEAGRLVGVVGPNGAGKSTLVKA
IMGVVPRRSGAVLLEGEPLEKVRERVAYIPQRAGIDWDFPALVREVVAMGCVPRMGWLAR
PARADRERVEAAIERVGLADLAHRRIGELSGGQQQRAFIARALVQQARLFLFDEPFAGVD
QYTERSILGIFEQLRDAGCALLIVNHDLGDVVRHYDDLLILRGEVVAYGPREDVFTQANL
NRAYLGPVAAV
>Geobacter sp. M21] >gi|251777164|gb|ACT19745.1| ABC transporter related protein [Geobacter sp. M21]
MNNGKGTPAIEVRHLTVSYGARPALLDVSVRIEKDQLVGVIGPNGSGKSTLIKAILGFEK
PDVGEILIGGEDVQKAKGKVAYVPQRGAVDWDFPITVREVALMGRYQHVPWYRSPSAADR
EAALEALSMVRMSEFAERQIGQLSGGQQQRVFLARALAQGSDILLLDEPFAGVDAATERA
ILDVLERAKAAGKTLVVVHHDLATAAEYFDNLVLLKQRLYAFGPPAAVLQEELLSQVYEG
RLRVFTDLLAKEGGR
>Xanthobacter autotrophicus Py2] >gi|154159239|gb|ABS66455.1| ABC transporter related [Xanthobacter autotrophicus Py2]
MNAPLPPLTQADAAGAGLCVAHVTVTYRNGHTALRDASFEIPTGTITALVGVNGSGKSTL
FKTIMGFLSAAKGSVTILGMSVREALKRNVVAYVPQAEEVDWTFPVLVEDVVMMGRYGHM
NFLRMPRRADHEAVTAALGRVNMLEFRKRQIGELSGGQRKRVFLARALAQDARVILLDEP
FTGVDVKTEDAIIALLKALRDEGRVMLVSTHNLGSVPEFCDRTVLIKGTVLAYGLTSEIF
TQVNLEKAFGGVLRHFVLDESHSTAAGTLGVLTDDERPLVLYKDRPAASGTAGSSEGIG
>Chlamydia muridarum Nigg] >gi|270285133|ref|ZP_06194527.1| ABC transporter, ATP-binding protein [Chlamydia muridarum Nigg] >gi|270289155|ref|ZP_06195457.1| ABC transporter, ATP-binding protein [Chlamydia muridarum Weiss] >gi|14195340|sp|Q9PKX1.1|Y339_CHLMU RecName: Full=Probable metal transport system ATP-binding protein TC_0339 >gi|7190381|gb|AAF39202.1| ABC transporter, ATP-binding protein [Chlamydia muridarum Nigg]
MNRDNTIAWAVDDLCVNYDHSDVLCHIAFSLPSGAMAAIIGPNGAGKSTLLKASLGLIRA
SSGQSLFFGQKFAKVHQRIAYMPQRASVDWDFPMTVLDLVLMGCYGYKGMWNRISTGDRR
EAMNILERVGLADFANRQIGKLSGGQQQRAFLARSLMQKADLYLMDELFSAIDMASYRMV
VDVLQDLKKEGKTIVVIHHDLSNVRQLFDHVILLNKHLVCSGSVEKCLTKEAIFQAYGCE
LELLDYTLKLSRGKYQGSC
>Vibrio angustum S14] >gi|90440562|gb|EAS65742.1| ABC transporter, nucleotide binding/ATPase protein (iron) [Vibrio angustum S14]
MIGLDINNITVTYRNGHTALHNATFSVPQGSIAALVGMNGSGKSTLFKAIMGFVSTSQGS
VKILNNTVKNALKSNVVAYVPQSEDIDWNFPVLVEDVVMMGRYGYMNMLRIPRKIDHEKV
NIALERVNMTDFRKRQIGELSGGQRKRVFLARALAQESQVILLDEPFTGVDVQTEEQIMA
LLRELRDEGKVMLVSTHNLGSIPDFCDRTILINKTILASGETTEIFTPENLKLAFGGVLR
HFILSGKDLHEDDDSRKLSVISDHERPVVMYGENGEQQSRSLSRQR
>Mycobacterium vanbaalenii PYR-1] >gi|119957162|gb|ABM14167.1| ABC transporter-related protein [Mycobacterium vanbaalenii PYR-1]
MTAALLVDSVTVHYGPVLALDRATLSLQAGRVCGLVGMNGSGKSTLFKTIIGLVRPDTGR
VLINGGTPAQARRAGHVGYLPQSEDIDWTFPLSVRDVVLTGRYGHMGPARRARKSDHEAV
DTALSRVELDGYQHRQIGQLSGGQRKRAFLARCITQGADLLLLDEPFAGVDKRSEATISR
VLRDLAAAGATILIATHDLHALPDLADEAILLMRTVLMHDRPATVLQPQNLARAFGFDVA
GES
>Streptococcus sp. 2_1_36FAA] >gi|262260930|gb|EEY79630.1| ATP binding protein [Streptococcus sp. 2_1_36FAA]
MLRYINTVEVIYMIEIQNLSVSYQGQLALDNANVTIKGPTITGIIGPNGAGKSTLIKGLL
GIVDHQGQALLDGQPLDKELKRIAYVEQKINIDYNFPIKVKECVSLGLYPKIKLFQRLKT
SDWDKVNQALKIVGLEDFAERQISQLSGGQFQRVLIARCLVQEADYIFLDEPFVGIDSVS
EEIIMKTLRQLRKDGKTILIVHHDLSKVVAYFDQVLLLNKKVVAFGSTESTFTKENMQQT
YGSQLFMNGGA
>Yersinia enterocolitica subsp. enterocolitica 8081] >gi|122089141|emb|CAL11983.1| ATP-binding transport protein [Yersinia enterocolitica subsp. enterocolitica 8081]
MNTAVFVRPELIVDNVTVTYNNGHTAIYDASFSLMGGTICALVGVNGSGKSTLFKSIMGQ
VKPSVGKVELSNKPISHALKQNTIAYVPQTEDVDWNFPVLVEDVVMMGRYGKMNFLRIPS
REDKAIVDKAIERVGLTALRSRQIGELSGGQKKRVFLARALAQQGTVLLLDEPFTGVDVK
TENAIIDLLRALRDEGHLILVSTHNLGSVPEFCDHVILINQTVLAAGPTETTFTQKNLEM
TFGGVLRHINLSGNTLHDDNDPRTVTVITDDERPAVFYGHTKNDPPAQSQSKESNP
>Desulfitobacterium hafniense Y51] >gi|219666101|ref|YP_002456536.1| ABC transporter related [Desulfitobacterium hafniense DCB-2] >gi|89332287|dbj|BAE81882.1| hypothetical protein [Desulfitobacterium hafniense Y51] >gi|219536361|gb|ACL18100.1| ABC transporter related [Desulfitobacterium hafniense DCB-2]
MDMKGMEHAVEVETLTVAYDAKPVLWDVNLKVPKGTLMAVVGPNGAGKTTLIKAMLGLLT
PVTGAICFSGGKGDGHALKNRIGYVPQSGSVDWDFPATVQDVVLMGCYGKLGWFRRPRKA
DYELTAQMLKKVGMEQYASRQISQLSGGQQQRVFLARALAQEAEIYFMDEPFKGVDAQTE
KAIVLLLKELKEQGKTVMVVHHDLQTVADYFDWVTLINLRVIASGPVEEVFHEENLKMAY
RSTGALLRSVV
>Streptococcus oralis ATCC 35037]
MYIKRQEEYNCMIRIENLSVSYKETLALKDISLVLHGPTITGIIGPNGAGKSTLLKSMLG
IIPHEGQAFLDDKEFKKSLHRVAYVEQKIHIDYNFPIKVKECVSLGLYPSIPLFHTLKAS
HWKKVADALEIVGLSDYADRQISQLSGGQFQRVLIARCLVQEADYIFLDEPFVGIDSISE
EIIMNTLRDLKKAGKTVLIVHHDLSKVPHYFDQVLLLNRELIDLGPTKETFTKANLKKAY
GSKLFFNGGDL
>Salmonella enterica subsp. enterica serovar Paratyphi A str. ATCC 9150] >gi|197363742|ref|YP_002143379.1| Iron transport protein, ATP-binding component [Salmonella enterica subsp. enterica serovar Paratyphi A str. AKU_12601] >gi|56129071|gb|AAV78577.1| Iron transport protein, ATP-binding component [Salmonella enterica subsp. enterica serovar Paratyphi A str. ATCC 9150] >gi|197095219|emb|CAR60770.1| Iron transport protein, ATP-binding component [Salmonella enterica subsp. enterica serovar Paratyphi A str. AKU_12601]
MSQSAITVDQVTVTYRNGHTALRDATFQVPSGSIAALVGVNGSGKSTLFKALMGFVHLAQ
GDITILQQSVNKALKKNLIAYVPQSEEVDWSFPVLVEDVVMMGRYGHMGWLRRPTAHDHA
CVDAALARVDMQEYRHRQIGELSGGQKKRVFLARAIAQDGQVILLDEPFTGVDVKTEARI
IDLLRELRDEGRTMLVSTHNLGSVTEFCDYTVMIKGTVLASGPTETTFTAANLEQAFSGV
LRHIALSGGEEHIITDDERPFISRRVASGGKSS
>Escherichia coli SMS-3-5] >gi|170521948|gb|ACB20126.1| iron/manganese transport system inner membrane protein SitB [Escherichia coli SMS-3-5]
MMQSAGIVVNGVTVTWRNGQKALRDASFTVPGGSIAALVGVNGSGKSTLFKAIMGFVRLT
TGKISVLGIPTRQALQKNLIAYVPQSEEVDWSFPVLVEDVVMMGRYGHMGMLRIANKRDR
QVVTDALERVDMVDFRHRQIGELSGGQKKRVFLARAIAQQGDVILLDEPFTGVDVKTEAK
IISLLRELRAEGKTMLVSTHNLGSVTTFCDYTVMVKGTVLASGPTDTTFTAENLELAFSG
VLRHVTLKGSEESIITDDERPFVAYRPSAVQREER
>Lactococcus lactis subsp. cremoris MG1363] >gi|124492775|emb|CAL97730.1| manganese ABC transporter ATP binding protein [Lactococcus lactis subsp. cremoris MG1363]
MIKIEHLNVFYSENKALTDVQLKLESGGIIGMIGPNGAGKSTLIKAILNIIPYSGRVLIE
GKESKKFLKNIAYVEQKSNIDLTFPITVKECVSLGTYTGLKLFQKVGSKEWLRVAQALEK
VNLSEYANRQIGELSGGQFQRVLLARCLVQEADYIFLDEPFVGIDSVSEKIIMDLLQYLK
EQEKLILIVHHDLSKVKVYFDELIILNKEIIAYGKVKESFTHENLKKAYGDNIFIGD
>Listeria monocytogenes FSL J1-175]
MEIQGLTIAYKQKVAIDNVTLQIASGKLTGIVGPNGAGKSTLLKGMMGLIPREQGQVTLA
DKPLTYWRKKIAYVPQRSEVDLTFPITVFDMVLLGTYPALGLIKRPEKKEKQLALDALEQ
VEMTGFMKRQIGELSGGQLQRVFIARALAQHAEIFFLDEPFAGIDMTSEALIMRLLKKLR
DNGKTIVVVHHDFHKVAAYFDDIILLNKKLVAHGPVEQTFTEEKIQFAYGDAPVAFATGV
>Bacillus cereus AH603] >gi|228718426|gb|EEL70058.1| MntB (Manganese ABC transporter) [Bacillus cereus AH603]
MFVSYQGNQVVQNVSFEIEKGKLVGIIGPNGAGKSTLMKAVLDLIPSDKGYVRILGEDIR
SARKHVAYVPQRSDIDWDFPITVIDVVLIGTYPSLGMMKRPKKEHRDWAFECLKKVGMEE
FKNRQIGELSGGQQQRVFLARALAQKAEIFFLDEPFVGIDVTSEETIIKILRELRIEGKT
IVVVHHDLSKAESYFDKLLLLNKSLIHYGEVRQVLEPTVMSKAYVNQGILFNNAAEVHSS
