# Supplementary material for: Phylogenomic Analysis of Marine Roseobacters
Source: PLoS One. 2010 Jul 15;5(7):e11604. doi: 10.1371/journal.pone.0011604 (PMC2904699; doi:10.1371/journal.pone.0011604)
Supplement: File S2 — Tree topologies with the extended data. The multi-documents have been combined into a single ZIP-formatted file. The trees should be considered unrooted. The tree topologies were calculated in PhyML as described in Methods. Numbers refer to bootstrap values. The tree topology (separate pdf) shows that Roseobacter bacteria form a monophyletic group and was deposited in a document named “high bootstrap”. The other organisms embedded within the Roseobacter clade, or Roseobacter bacteria embedded within other phyla are shown in red (deposited in a document named “inter-phylum”). Individual file name corresponds to gene family code listed in Table S1. The non Roseobacter organism taxonomic name is detailed in the amino acid fasta of the sequences (a document named “sequences”). (4.62 MB ZIP) [file pone.0011604.s008.zip › sequences/ort665.fasta]

>DSH Dshi|:1606867-1608687 extracellular solute-binding protein family 5; PFAM: extracellular solute-binding protein family 5 KEGG: jan:Jann_2310 extracellular solute-binding protein, family 5
MKQLRRAIRIGHAALIAGFLAVPGALAAPSHGIAMYGDPALPPDFVSLPYANPDAPKGGR
IVLGEVGGFDSLNPHILKGRVPWQLRFLAHESLMARNYDEPFALYGLLAESVEVDPDGLW
VAFTLRPEARFSDGSPVTVEDVLWSFETLGTVGHPRYLGAWAQVQSAEATGPRSLRITFT
EPNRELALIMGMRPILKKAQWEGKDFAESGLDEAPISSAPYVIADFEPGRFVTLRRNPDY
WAADLPIRRGVHNLDEIRMEFFGDAGVMFEAFKAGILTSIRETNTAKWNRDYDFPAMQAG
EVVKSVIPHERPSGITGFAMNTRRADFADWRVRDALIHAFNFELINRTLNGAEVPRITSY
FSNSVLAMQDGPATGRVAELLAPYADTLPPGALEGYTLPVSDGSEANRRNIRAALRLMDE
AGYTIEEGVMTRPDGTPFTFEILLSQGSSEVQSMINIYAKSLERLGVSVDITTVDSAQYR
ERTDAYDFDMTYYTRGLSLSPGNEQRLYWGSEGVDIPGSRNWPGIDSAAVDGLIDAMLSA
KSQEDYIATVRALDRVLTAGRYVIPIWFNPVSRIAHAADLTYPEALPAYGDWISFHPDVW
WSKSAE
>SUL EE36|:2631703-2633421 ABC transporter, periplasmic substrate-binding protein; COG4166 ABC-type oligopeptide transport system, periplasmic component
MYGDPALPPDFVSLPYANPDAPQGGAIVLGNTGGFDSLNPFVRKGTSPWQLPFFTHESLM
GRSWDEPFALYGLLAESIEVPEDRSWVEFTLRPEARFSDGSPVTPEDVIFSYDMLGTEGH
PRYHGLYAQIDSITQTGPRSVKMVFNTDNRELALLAGMRPILSKAQWEGRDFANAPLADI
PLGSGPYVVSDYKAGKQVTLTRNPDYWGKDVPFRKGTHNIDEIKLDFYGDANVLFEAFKA
GEISALREFNAESWETQYDFPAVQRGDVVKSTFAHSKPSGMTGLVMNTRRAPFDDIRVRE
ALIAAFNFEYINETLTGGAQPRITSYFSNSPLAMQDGPATGRVAELLTPFADDLPAGALD
GYALPVSDGSARNRAGIRRAMGALADAGFSADGGTMRGPDGQPLSFSILLSKGSSENIAI
AELYIQALARLGITARVDAVDDAQFVARNAAFDFDMAIFRRALSLSPGNEQRYYWGSEAA
DQEGSRNLMGVKSPAIDAMIDTMVGASSAEAFTAATRALDRVLTAGRYVIPFWQFTEDRI
AHVAAMKYPEHVPLYGDGPNYMPEVWWIEPAQ
>JAN Jann|:c2313783-2315594 extracellular solute-binding protein, family 5; 
MPTNCFSKGTLAVVLSLGLSMSALADPQHGVAMYGEPALGPDFSHLPYANPDAPTGGRIV
TGEVGTFDSLNPHIRQGSTPWQLRFLTYESLLGRSWDEPFTLYGLLAESVDIADDNLSVE
FVLREEARFSDGSPVTVEDVIWSFETLGTEGHPRYLGAWSRVEGIEATGDRSVRITLAEA
DRELAMIMGLRPILQAAQWDGAEFTDSGLDTVPIATAPYTVTDFEAGRFVQLTRNPDYWG
ADLPFRRGTNVIDEIRMEFFADGTAMREAFTSGIVTTQRETSATAWANDYDFPRVQAGEV
ELVEVPHQRPSGMTGYVMNTRTPLFSDWRVREAMIQAYNFEFINATVNGGVDPRITSPYS
NSPLSMNPGPAEGRVLELLEPFAEELRPGAIEGYALPVSDGSERNRSGIRTAIALMQEAG
YTVEDGVMTGEAGPVTFEILLQTGSSENDAITNIYTEALERLGIDVQVTRVDSAQFRERR
DVYDYDMIYYRWGLSLSPGNEQRNYWGCEAGLVDGGRNLHGGCNPAIDAMIDEMLSASSQ
DNYRAAVRALDRILISDRYVVPFHHNPISRIAYNSELNFPDTIPIYGDWVGWQPDVWWVE
AAE
>OAN OA307|:c1831409-1833244 bacterial extracellular solute-binding proteins, family 5; [E] COG4166 ABC-type oligopeptide transport system, periplasmic component
MTTGLYKRLGARLRTTALAATTSLLATFAAAEPMHGIAMYGDPALPLDFAHLPYANPDAP
TGGAIVTANVGGFDSLNPFIVKGSVHWQLRFLMGESLMGRSLDEPFSLYGLLAESVETAE
DRSWVEFTLRPEARFSDGSPVTVQDVIWSYETLGTVGHPRYHGFYNKVDSIKTVGERGVR
FNFAEEDRELALLAGLRPILQKAQWDGLDFAESGLDVVPITSSPYTITDFEAGRHIEMTR
NPDYWGTGVVPFVNGLYNLDTIRMEFFGDETAAFEAFKVGEVNTNREFNVAKWDSQYDFA
LMQSGDFVRSILPHSRPSGITGFVMNTRLPQFEDLRVRDAMIHAFNFEFINDAMTGGVQP
RITSYFSNSPLAMQDGPATGRVLEFLQPFANDIPADAISGYELPVSDGSERNRANIGAAL
DLMEQAGYTVQDGTMANTDGDAFTFEILLASGSSENQSMVDMYVESLSRLGITPTLTVVD
GAQYSERTDAYDFGMTYYRRGLSLSPGNEQYLYWGIDAADVIGGRNMMGVKSEAIDAMIN
LLLTSASQDDFLAATQGLDRLLTAGRYVIPIYQWNISRIAHDKNLHYPDLMPIFGDWPGW
QPDVWWYEEQG
>OBA |:684011-685729 ABC transporter, periplasmic substrate-binding protein; COG4166 ABC-type oligopeptide transport system, periplasmic component
MYGDPALPPDFVALPYVNPDAPKGGRLVSGNAGGFDSLNPYVITGNPPWQLRFLISESLM
YRSQDEPFTVYGLLAESVEVPEDRSWVEFTLREEARFSDGSPVTVEDVMWSYETLGTEGN
ARYRGLWTLIEKMEQTGPRSVRFTFNKIDRELPLVTGLRPILKKAQFADRSFTGLSLQEA
PIGSAPYHVSAFEPARSVTLTRDPDYWGKDLPIRAGTNNFDEIRIEFYGDNAVLFEAFKG
GEISYIREFNAEKWNRDYDFPAVRSGDIVLSEIDSGRPSGITGFVMNTRRPPFDDIRVRD
AMLHAFNFEYVNETLTGGRQTRITSYFSHSDLGMREGPAQGRVRELLAPFADTIPEGALE
GYALPVSDGTPRNRRNIRKAVALLEEAGWSVDGGVLRNAEGRPFRFSLLLRQGANELQTI
SDLYVKALERLGIQVNVEVVDNAQYQLRLTDFDFDMTDIRRQFSLSPGNDQRIYWGSDVA
DTPGSRNLMGVASPAIDATIDAMLASRSGEDFTAATRALDRLLTAGRYVIPIHSYDVGRI
AHVDELTYRRDHTPLYGDSVYFLPEVWWMEPQ
>OIN |:c2543248-2544978 ABC transporter, periplasmic substrate-binding protein, putative; COG4166 ABC-type oligopeptide transport system, periplasmic component
MYGEPDLPSDFSALPYVNADAPKGGAIVLGNTGGFDSLNPFVRKGTAPWQLPHFTHETLM
GRSWDEPFALYGLLAETIEVPDDRSWVEFTLREEARFSDGSPVTVEDVIFSFELLGSEGH
PRYHGLRQQIDTIEQTGPRSLRMTFNSDNRELALLAGMRPILSKAQWEGQDFANAPLEEF
PLGTGPYVISDYQAGRHVTLTRNPDYWGAEVPFRQGTHNYDEVKIDFYGDANVLFEAFKA
GQISAVREFNAETWATQYNFPAIARGEVLKSTFPHSKPSGMTGFVMNSRRAPFDDWRVRD
ALISAFNFEYINETLTGGALPRITSYFSNSDLAMRDGPATGRVFDLLADYADTLPPGTVD
GYTLPVADGSVRNRSGIRAAMQQLNAAGYKAEGGMMHRADGTPLTFTILLSKGSRENLAI
AELYTQSLKRLGITAQIETVDDAQFVARQNEYDFDMTFFRRSLSLSPGTEQRFYWGSEAA
DQPGTRNLMGVRSPAVDAMIDQMLQARESADFVAATRALDRILTAGRYVIPFWQFDEGLI
AHDARMAYPDEIPLYGDGPNFMPEVWWWKPAETSDQ
>RHB RB2654|:711551-713296 putative oligopeptide ABC transporter, periplasmic-binding protein; COG4166 ABC-type oligopeptide transport system, periplasmic component
MVHAEPKHGIAMYGEPALPADFKHLPQANPDAPKGGEIVFAESGSFDSLHPVITKGNPPW
QLRYMIFESLLGRSYDEPFTLYGLLAETVETGPNREWVEFTLREEAAFSDGSPVTVEDVM
WSYEILGTEGHPRYLGAWGKIEKMEQTGPRSVRFTFNTVDFELPLIMGLRPILKKAQWEG
HDFQASGIDVIPIGSSPYVIGDFEPGRYLNLERNPDYWGKDVPFMQGQMNFDTIRYEFYG
DGDVVFEAFKAGEANTYRETNAEKWATQYDFPAVQSGDVVLSEIPHKRPTGIQGYVMNTR
SPQFQDWRVREAMIQVFNFEFINQTLNGGREPRIQSYFHNSVLGMEVGAPATGRVAEYLS
AYDDLPPGALEGYALPASDGSERNRAGVARALDLMAEAGWTVQDGVMKNEAGEEFTFEIV
LNQGATQDRQVIDIYAASLARIGITPTISAMDSAQYTERTNSYDFDMAPYWRSLSLSPGN
EQRLYWGSAMVGENGSRNWMGVESDAVDGLIEEMLTADSQEDFQAATKALDRVLTAGRYV
IPIWYSDVSRVAHVKELHYPETLPMYGDWLGFQPELWWYEE
>RCC RCCS2|:c67153-68967 ABC transporter, periplasmic substrate-binding protein, putative; COG4166 ABC-type oligopeptide transport system, periplasmic component
MTRPFGSRTRAIAAAFALVFAGGVTSAEPQHGIAMYGDPALPPDFVSLPYANADAPKGGR
IVTAEVGSFDSLNPFIRKGSVPWQLRFFLGESFMGRSLDEPFSLYGVLAESVETGPNREW
VEFTLREEAAFSDGSPVTIEDVMWSYETLGTVGHPRYLGFWSKVESLEQVGDRTVRFTFN
TEDRELALLAGLRPILKKDQWDGVDFAESTTAIVPITSSPYVIDDFDPGRFVSLRRNPDY
WGADVPFRVGTHNLDEVRLEFFGDETAAFEAFKVGEVNATREFNVVRWDTRYDFPAVQSG
DIVKEEIAHQRPSGMTGFAMNTRRDHLADWRVRDGLIHAFNFEFINETMTGSAQPRITSY
WSNSPLGMDSGPATGRVAEFLTPFANELVPETIEGYALPVSDGSERNRAGTGKAFEMFEA
AGWTVQDGVMRDADGNDFELEILLDQGATEMQSIIDLYMESLARIGITSVMTVADSAQFK
ERTDAFDFDMVYYRRGLSLSPGNEQYNYYGSENANEVGGRNLMGVQSPAADAMIGRLLTS
ESQDDFVAAVKALDRVLTAGRYVIPIYQWNISRIAQAKELKHPDYIPIFGDWPGWQPDVW
WYEE
>RDE RD1|:2610248-2612065 ABC transporter, periplasmic substrate-binding protein, putative; 
MNTVFFFRLFRNFTFFMVILAGLQARAEPMHGISMYGTPALPPDFVSLPYARPEAPKGGS
ITLGNTGGFNSLNPYVHKGTAPWQLRFFTHEALMGRSWDEPFTLYGVLAESVEVPEDRSW
VEFTLREGAQFSDGSPVTVEDVVFSYDLLGTQGHPRYHSLQSQIEDITQTGPRSLRITFN
TDNRELALLAGLRPILSKAQWEGRDFANAPLADIPLGTGPYVISDFEAGRFVQLTRNPDY
WGADIPFRRGTHNIDRIKLDFYGDASVMFEAFKAGDISAVREFNAEKWATQYDFPAVARG
DIVKSEIPHGKPSGMTGFVMNTRTPPFDDWRVREAMILAFNFEFINDTLTGSSQPRITSY
FSNSELAFVPGPATGKVADLLSPFADDLLPGTLEGYVLPQSDGSERNRRGIRRALALLND
AGWTVKEGVMRNAAGDPLAFTILLTQGSSENKAITDLYVSALRRLGVDVSVETTDNAQYI
QRTNAFDFDMTPYRRALSLSPGNEQRFYWGSASADQEGSRNLMGARSPVIDAMIDAMLDA
RTQEDFVAAVRALDRALTAGRYVIPFWQYTIGRIAHDARLHFPDQLPIYGDGPNFMPQVW
WFEDD
>PGA RGBS107|:c305680-307404 extracellular solute-binding protein, family 5; COG4166 ABC-type oligopeptide transport system, periplasmic component
MYGDPALPPDFVSLPYANAEAPKGGKVVFGNTGGFDTLNPFAPKGTPPWQMRFWGYESLM
GRSADEAFTLYGLLAESIEVPDDRAWVEFTLRPEARFSDGSPVTVADVIWSYETLGQEGH
IRYRRFWNQIDSIEQTGERSLRITFNEDNRELALIAGLRPILKKGQWDGKDFAASGLDEA
PIGSGPYTVAAFEPGRFIRFSRNPDYWGRDLPLRRGTNNFDEIRLDFYGDQTVLLEAFKA
GEISAIREFNAAKWDKAYDFPAIAIGDVVKTVIPNGKPSGMTGIAMNTRRAPFDDWRVRE
ALIRAFNFEYMNETLTGGTQPRILSYFSNSYLALQPGPAEGKVRALLAPFEESLLPGVLE
GYSLPVSDGTERNRKNLRAATKLLAEAGWTVQDGVMRNAEGEALELQVLLTPGNLGEGEM
RSVVEIYARALERLGISLSSDIVDSAQFVQRQQAFDYDMTFFRRAMSLSPGNEQYLYWGS
TAAQQKGSRNLIGIEDPAVDAMIDAMLVSTSKEDFTAAARALDRLLTAGRYVIPVWQYAE
GRIAHVKELKFPDRRPVSGDGITYMPEVWWYQAD
>RLO RLO149|:c451687-453504 ABC transporter, periplasmic substrate-binding protein, putative; COG4166 ABC-type oligopeptide transport system, periplasmic component
MNTVFFFRLMRNFAFFAVILGALQARAEPAHGISMYGDPALPPDFVSLPYARPDAPKGGS
ITLGNTGGFNSLNPYVHKGTSPWQLRFFTHEALMGRSWDEPFALYGVLAESVEVPDDRTW
VEFTLREGARFSDGSPVTVEDVLFSYEVLGTEGHPRYHSLHAQIDTITQTGPRSLRITFT
GDSRELALLAGMRPILSKAQWEGRDFANAPLADIPIGSGPYVVSDYEAGRFVQLTRNPDY
WGADIPFRRGTHNIDQIKLDFYGDASVMFEAFKAGEISALREFNADKWARLYDFPAVARG
DIVKSEIPHGKPSGMTGFVMNTRTPPFDDWRVREAMILAFNFEFINDTLTGSSQPRITSY
FSNSELAFVPGPATGKVADLLSPFADDLLPGTLEGYTLPQSDGSERNRRGIRQAMALLQE
AGWSAQDGVMQNGAGDPLAFTILLSQGSSENKAITDLYVSALRRLGIDVAVETTDSAQYV
QRTTAFDFDMTPYRRALSLSPGNEQRFYWGSAAADQEGSRNLMGATSPVIDAMIDAMLVA
RSQEDFVAAVRALDRTLTAGRYVIPFWQYTVGRIAHDARLRFPEQLPIYGDGPNFMPQVW
WFEDS
>ROS ROS217|:4055237-4057030 ABC transporter, periplasmic substrate-binding protein; COG4166 ABC-type oligopeptide transport system, periplasmic component
MAAIILAGTASQAGAAPAHGIAMYGAPALPPDFVSLPYANPDAPRGGAVVTGNVGGFDSL
NPFILRGNPPWQLANLTHETLMGRSWDEPFTLYGLLAESVETDDDRRWVEFTLRPEARFS
DGTPVTIEDVLWSYETLGTTGHPRYRGFWTKVDSIAQTGPRSLRLTFTEDDRELALLAGL
RPILQKSQWEGRDITEAGIDDIPLGTGPYVVSDYEINRHVTLKRNPDYWGRDLPLRRGTN
NFDEIRIEFYGDDTVLKEAFKAGLVSYVREFNAEAWATQYDFPAVARGEITLSEIPHGKP
SGMTGFVMNTRRPPLDDWRVREALITAFNFEYINDTLTGGRQPRITSYFSGSELGMDHGP
ATGRVRDLLTPLADTLPPGTLEGYSLPVGDGTARNRTALRRAVDLLNEAGWQVQNGRLVN
AEGTPLSLTVLLQQDGLIAQASAMMDIYARALERLGITLKVEMTDKAQYAEREAQFDFDL
TMMRRSLSLSPGNEQTYYWGADYADQPGSRNLMGMKSSAAEAMIRAMLTARDRAEFVAAT
RALDRVLMAGRYVIPIHQYSVGRIAHKSQLKYPDDRLPIYGDGIGFLPEVWWFEANE
>RGR RR11|:1026491-1028215 extracellular solute-binding protein, family 5; [E] COG0747 ABC-type dipeptide transport system, periplasmic component
MYGQPALPPDFVSLPYANPDAPKGGTVVFGNTGGFDTLNPFAQKGTPPWQMRFWGYESLM
GRSQDEAFTLYGLLAESIEVPDDRSWVEFTLRPEARFSDGSPVTVEDVLWSYETLGTEGH
IRYRRFWNQIDSIEQTGERSLRITFNEENRELALIAGLRPILKKSQWATKDFADSGLDEA
PIGSGPYVVAGFEPGRYITFERNKDYWGNDLPFRRGTNNFDEIRLDFYGDQTVLLEAFKA
GEISAIREFNAAKWDRAYDFPAVTNGDVVKTLVPNGKPSGMTGLGFNTRRAPLDDWRVRE
ALILAFNFEYMNETLTGGTQPRISSYFSNSYLAMQPGAAEGKVADLLSPFADTLVPGVME
GYRFPESDGSERNRKNLRAATKLMAEAGWTVVDGVMRNASGEALELQVLLTPGNLGEGEM
RSVVEIYARALERLGVTLIADVVDSAQFVERQRAFDFDLTFFRRAMSLSPGNEQYLYWGS
ASADQEGSRNLTGVSDPAVDAMIDAMLISKSREDFIAAARALDRLLTAGRYVIPIWQYSE
GRIAHVKELKFPQTLPVSGDGIGYMPEVWWYEGK
>LVE SKA53|:c939417-941249 ABC transporter, periplasmic substrate-binding protein; COG4166 ABC-type oligopeptide transport system, periplasmic component
MGNITKMAFHFGRLIAAWRMGAAMIAMAGIAFAEPQHGIAMYGDPALPPDFVSLPYANPD
APKGGRIVTSEVGGFDSLNPFILKGSVSWQLRYFVGESLMARSLDEPFTLYGLLAESVQT
SPDRDWVEFTLRPEARFSDGSPVTVADVIWSFETLGTIGHPRYLGFWTRVASIAQTGDRS
VRLTFNVADRELALLAGLRPILKKAQWEGVDFAQSTLDVVPITSAPYVIDDFEAGRFISL
RRNPDYWGVNVPFQRGLHNFDEVRIEFFGDETAAFEAFKTLEVTTNREFNVARWDGQYDF
PAVQSGDVTLSVLGHERPSGMTGFVMNTRRAQFADWRVRDALIHAFNFEFINDAMTGGAQ
PRITSYWSNSPLGMHHGPATGRVAEFLAPFAADLIPGTLEGYNLPIGDGTERNRAGTAAA
LDLMAQAGWTVQDGVLRNAAGTPFTFEILLQQGGSENQSIVDMYVQSLGRIGISPRVSLA
DGAQYKERVDAYDFDMTYYRVGLSLSPGNEQFNYFGAAAADQPGGRNVMGLKSPAVDAMI
NRLLTSQSQDDFVAAVQALDRILTAGRYVIPIYQWNISRIAHARELRYPENLPIFGDWPG
WQPDVWWYED
>SPO DSS3|:2197677-2199491 ABC transporter, periplasmic substrate-binding protein; identified by match to protein family HMM PF00496
MRPDYFRPFRPLTAGIALLLGASFADAESRHAIAMYGAPALPPDFVSLPYANPDAPKGGR
VVFGNTGGFDSLNPFAQKGTFPWQMPFWSYESLMGRSWDEPFTLYGLLAESVEVPPDRAW
VEFTLREEARFSDGSPVTVEDVIWSYQTLGTEGHLRYRGFWSRIASIEATGPRSLRITFA
DEDRELAMLAGLRPILQKAQWEGRSLSEGNIHDIPIGTGPYVVSAYEPGRYVTFARNPDY
WGADLGFRRGTMNFDEMRIDFFGDGTVLMEAFKAGELSAIREFNAQKWDSAYDFPAAQRG
DVIKTEIAHGKPSGMTGFVINTRRAPFDDWRLREALLLAFNFEFINDTVTGGVMPRITSY
FSGTDLAYRPGTASGREAELLAPFAADLPPGTLEGYALPQGDGTARNRTNLRRAAQFLEQ
AGFRIEQGQLLGPDGAPLALRFLLRQGDSDMQTVLEIYTRALERLGIAAQIEKVDNAQYT
ARVAELDFDLTPFRRDLSLSPGNEQRLYWGSHSAGQPGTRNLMGAASPAIDAMIDRMLAA
TTEDELTAATRALDRVLTAGRYVIPIWRFDVGRIAHIRQLRFPPNPPIYGDGPQYMPDVW
WYQD
>SSE SSE37|:c1240577-1242292 extracellular solute-binding protein, family 5; COG4166 ABC-type oligopeptide transport system, periplasmic component
MYGEPALPPDFVSLPYANPDAPKGGKIVLGEVGSFDSLNPHILKGTPPWQLRFLAYESLM
GRSYDEPFTLYGVLAESIEVGPNREWVEFTLRPEAKFSDGSPVTVEDVMWSYETLGTKGH
GRYRGFWAKVDSMEQTGERSVRFIFNEDNRELALLAGMRPILKKAQWDGVDFENSGLDVV
PITSAPYQITDYEPGRFVELTRDPDYWGKDVPFKVGTDNLDTIRMEFFADATAHFEAFKA
GVITSLRETNVETWNSQYDFPAVRNGDIVKSEIGHQRPTGIYGFVMNTRRELFADWRVRD
AMLHVFNFEYINDVQTGGVQPRITSYYSNSELGMRDGPAEGKVRELLEPFADALLPGALE
GYSLPVADGTVRNRANTAQALDLMAEAGYTIEDGVMTSPEGEPVTFEILIRQGQTDNVSI
AEIFSTSLKRLGIDATVVMVDSAQFEDRTKSYDFDMAYYERGLSLSPGNEQYLYWGAAGV
DTPGTGNWMGMNSPAADAMIGEMLTADSHDDFVSAVRALDRVLTTGRYVIPIMYRYDLSR
IAHAKQLKYPEKLPVYGDWLGFQPDVWWWEE
>SIL TM1040|:1430594-1432423 extracellular solute-binding protein family 5; 
MRPLFFSSIRSAVAGITFLTGASFAAAESAHGIAMYGDPQLSPGFESLPYVNPEAPKGGA
VVFGNLGGFDSLNPFTQKGNPPWQMRFWGYESLMGRSYDEPFSLYGLLAESIETPEDRSW
VEFTLREEARFSDGTPVTIEDVIWSYETLGTEGNLRYRGFWAKVDSIEQTGPRSLRLTFN
VEDRELALIAGLRPILKKSQWDGRDFADAPPNEAPIGTAPYVVSDFELGRSVTFTRNADY
WGKDLPLRRGTNNFDEMRLEFFGDQTVLFEAFKAGELSAVREFNAAKWDSDYGFARVQNG
DVIKTEIPNQKPSGMTGLVMNTRRAPLDDWRVRQALIEAFNYEFINDTLTGGRLPRITSY
FSNSYLSMQPGEATGRVAELLEPFKDALLPGTLEGYALPVSDGSERNRANLRRARALLQD
AGWTVGDDGILRDAKGATMALKVLLQNGNLGEAEMQKAVDIYATALERLGISLTTDLVDS
AQYVERQDAYEFDLTFFRRALSLSPGNEQMLYWGSAGADTPGSRNLMGMKSPAAEAMIQH
MLTTKSSEEFIAAARALDRVLTAGRYVIPIWQYAKSRIAHEASLRYPMRIPIYGDGIYYM
PEVWWNASE
>Xanthobacter autotrophicus Py2] >gi|154161875|gb|ABS69091.1| extracellular solute-binding protein family 5 [Xanthobacter autotrophicus Py2]
MRSGFSQHGRWAGRGSGRGGGARPWLLALLLLGTPAQVCEPASAQALDRAPAIAMRGTPD
LPATFAALPYADPNAPKGGHLDLSLLGTFDSLNPFIVKGSAPLIMRNYVIESLMARSLDE
PFTLYALLAQSVTSDAERSFVAFALNPAAHFSDGSPVTADDVLFSFTLMRDMGRPNHRLY
YGKIARAEAPDTHTVRFTFTEPDPELPLIMGLMPVFKKASIDRDRFEETTLTPLTGSGPY
RVGAVDAGASVTLERNPDYWGRTVPFNRGLYNFDRIRFFYFRDANTEFEAFKKGLIDARF
ETDPGRWETGYDFPAARSGDVVKELIPTGTPKPYSAFVFNTRRPLFADRRVRQALIELFD
FEWLDKNFYHGLYRRTASYFEGSVLSSSGVPADARERALLDPYPDAVVPEVLAGTFRPPV
SDGSGRDRERLKSALQLLDKAGWMLRQGALVNRETGRPFAFEIMVATREQERLALAYQSQ
LKRAGIAAQVRYVDAVQFDARRGAYEFDMMPFAWSQSLSPGNEQAFYFGSAAADTPGSRN
YMGAKSPAIDAAIAALLAARDEDEYVSAARALDRVLVSGAYGVPLFHTPGQWLARWTRIE
RPQRASLYGTLPETWWRVPGK
>Pseudomonas aeruginosa PAO1] >gi|218892236|ref|YP_002441103.1| putative binding protein component of ABC transporter [Pseudomonas aeruginosa LESB58] >gi|254234904|ref|ZP_04928227.1| hypothetical protein PACG_00779 [Pseudomonas aeruginosa C3719] >gi|9947794|gb|AAG05199.1|AE004607_5 probable binding protein component of ABC transporter [Pseudomonas aeruginosa PAO1] >gi|126166835|gb|EAZ52346.1| hypothetical protein PACG_00779 [Pseudomonas aeruginosa C3719] >gi|218772462|emb|CAW28244.1| probable binding protein component of ABC transporter [Pseudomonas aeruginosa LESB58]
MIRPRFTPLLAALLLGCCGPLLAAPKHALTLYDEPPKYPADFKHFDYVNPDAPKGGILRQ
ADFGGFDSLNPFIGKGVSAPSLGLIYDTLAFQSQDEPFTEYGLLAEKIEKAPDNSYVRFY
LRPQARFSDGTPVTAEDVVFTFETLVSKGDPMYRNYYADVDKVVAEDKLRVRFDFKHAGN
RELPLILGQIAILPKHWWADRDFSKTGMEIPVGSGPYRIAKVDPGRSISYERVKDWWAKD
LPVSRGLYNFDTITIDSYRDMSVALEAFKAGQYDVNLEYSAKDWATGYESPALRDGRFIK
ASIHNHNPVGMQGFAFNIRRPVFQDRRVRQAISLLFDFEWSNKQLFFSSYKRTNSYFENS
EMAAHQLPSEAELKILEPLRGKIPDEAFDQVFQNPVNDGSGVIREQRRKAYQLLTEAGYR
IENNRMVGPDGQPLSFEFMLFQANMERVILPFKRNLAELGIDMQIRRVDVSQFVNRLRSR
DFDMTSATWPQSNSPGNEQREFWHSSSADKAGSRNFIGLKDPAIDSLVESLIQSDSRQSL
IDHTRALDRVLSWGYYVVPNYYVDTWRVAYWNRFGRPKVTPLYDWGLMTWWQTSDKALPS
KAQAEATQDAEPERE
>Chromohalobacter salexigens DSM 3043] >gi|91797159|gb|ABE59298.1| extracellular solute-binding protein, family 5 [Chromohalobacter salexigens DSM 3043]
MSLFVRALLVIPGLWALSLSALAVPAADVATVGGISLYDSPALPDDFTHLPYTNPDAPKG
GELRQAAQGSFDSTNGFIIQGNPADGLSHVYDTLMEASADEPFTMYGLLAGGIRLDPDRH
WMEIDLRRSARFHDGHPVTAEDVVFSFRLLRDQGQPFYRAYYAGVDQVEALDDDTVRFEF
SDNESRELPLILGQLPVLPKHYWQSRDFTSPTLDKPLGSGPYEVASILPGRRIMYRRVDD
YWGRNLPINRGRHNIDRLVYDYYRDQTVALEAFKAGNLDLRRESSAKNWATAYDTPALEA
GFIKRMTVPDAQPAGMQAFVMNLRRAPFQDRRVREALTLATDFDWLNTHLFYGAYQETDS
YFESSEMEAQGLPSDDELALLAPYRDILPDDVFEEPLPMSRPDTLRARLKKALSLLREAG
YEVRDGVLVDTDTGRPMRLQFLLYDTQFERVTLPLIQNLERLGIQASVRVVDVNQYLTRR
RNFDFDLMIGSFPQSANPGNEQREYWTSEYADAPRSRNLIGLRNPAVDALVDRLIGANSR
QALDTTARALDRVLRWGFYVIPQWHLDGTRIAMWDKFGYPQPFPEYTFDLSSWWVDPQRA
ARVEERQRGEG
>Ralstonia eutropha H16] >gi|113527156|emb|CAJ93501.1| ABC-type transporter, periplasmic component: PepT family [Ralstonia eutropha H16]
MPIQARWPLQAAWQCFRRDAVLRGWVASGLAMALAAGVSLFSNPALAAHGFALHGDLKYQ
ADFRHFDYANPNAPAGGTLTLANPDRRTSFDKFNPFTLKGTSAPGLNALMFESLLISSAD
ESASAYGLLAEDVTVAPDELSVTFTIRPQARFSNGDPVLASDVKYSYDMLMSKASSPGYR
SMCTDVKAVIVAGERTVRFEFKQRNRELPLIVGSLPVFSKKWTAKVPFEKLTFEPPVTSG
PYLIERYDAGRGIIFQRDPKYWGKDLAVRRGTFNFARVAYRLYKDETAKLEAFKAGEFDA
IVEYKAKNWAKSYQGTRFRNGELLKTEFPHRNGAGMQGFVMNMRKPVFQDVRVRQALILA
LDFEWLNRQLFYGAYRRLDSWFSNSELAASATFDGRPSPGELALLEPLRAELPPEVFGPD
VVQPSTAAPRSLRDNLRQARRLLAQAGWTYTDGALRNAKGETLVFEFLDDGGAMSRVITT
YVRNLEKLGIQVNQRTTDFALYQKRLEDFDFDMVSIRFPDSQSPGNELRDRFSSEAAGTP
GSDNLFGLKSPVVDKLVDNVLHAHTRQELVTAGRALDRVLMHGYYIVPNWYSASHRVSYR
KTLAYPERLPYYYTAEGWILSQWWRTDLQPQAR
>Desulfovibrio vulgaris subsp. vulgaris DP4] >gi|120562122|gb|ABM27866.1| extracellular solute-binding protein, family 5 [Desulfovibrio vulgaris DP4]
MSALPRLHPRAYVFSGLTALMLCLAAIAPAMAGVRTHALTLAGAVPALSTGFAHMPHVNP
EAPKGGTLRLGVIGGFDSLHPFIMRGIPAAQLGLTYETLGETVPGEDGVIYGLLAESFEE
SADGGHLVCHLAPAARFADGHPVTAADVVFSFDMLTRHGSPFYRDYYAGVSTVTAVDART
VRFDFTSRHNAELPYIVAQLPVLPRHWWQGRDFTAPQAEAAPGSGPYRVREARPGSGITY
ERVPGWWGAKLPINRGRYNFDVIRCDYYRDTTVARQAFLAGEFDLWNENTIKDWFASYDV
PSVREGRITREEIPHGRPEGMGGFVFNTRRAIFADVRVRRALAMCFDFEWTNRALFHDAY
RRYDSFFSNSPFAATGIATEGERALLREVAPERAAMLSGPPPLPATHDGSGDIRPVLRDA
LRLMHDAGWNLRDGRLVDGTGRPFRFTLLLSSKGLERVVLPFRRNLSRLGVEMDVQVVDQ
TQYVSRVRAFDYDMVHATMRQSSNPGNEQRAFWTTAAADAPGSRNYAGVRDTAIDALVER
IIAARDAATLRDAVHALDRVLLHGYYVVPGWYSDRQRMAYWKTRVAHPAFTPRGGIDLHS
WWAVSGDDTQAKGVQAKPAQGDGTQADAARSTPATETR
>Burkholderia sp. H160] >gi|209501539|gb|EEA01564.1| extracellular solute-binding protein family 5 [Burkholderia sp. H160]
MTTGSRRVQTPHALRHSVIHGPLRAAFAVALLCASLLAAPHAHAAHAIAQYGEPKYPAGF
KHFDYVNPDAPKGGTLVLANPSRLTSFDKFNPFTLRGNAAPGLELMFESLTIGSSDEVAS
AYGLLADDIVVAPDGLSVTFHINPRARFSNGDPVTADDVKFSLDTLKSPQAAPQFASVFG
EIKRAVVVDPATVRFEFRERNRELPLLAGGMPVFSRKWGLRPDGSRIPFDQLAFEKPIGS
GPYLIDSYDNGRTITFKRDPNYWGADLPVRAGMNNFDRIVYKLYADSTARLEAFKAGEYD
ALVEYIARNWVRRDVGKKFESGELIKREFPQHNGTGMQGFFLNTRRPLFQDVRVRQALDL
ALDFQWLNRQLFFSQYTRIDSYFANTEWQARELPSPGELALLEPFRAQLDPAVFGPLPKQ
PDTDAPDSLRANLLQARDLLQQAGWTYRDGALRNAKGEPFQFEILDDAGSASSMEPIIAT
FTRNLQKLGITVNFRTTDFAVYQKRLDAFDFDVTTIRMPDVQVPGSEQITRFGSKSADTP
GSDNAIGLKSPAVDAVLNALVHAQTREQLTDASHALDRLLMHGYYVVPHWYSRTHRVAFR
RGLAWPKTLPLYYGAEGWITTMWWYEDSQAHTDARR
>Helicobacter winghamensis ATCC BAA-430] >gi|229375124|gb|EEO25215.1| extracellular solute-binding protein [Helicobacter winghamensis ATCC BAA-430]
MRFIMAFVLFCGALLNAQTYSTPALSAQGEVKYKNFKHFDYVNPNAPKGGHIKQYALGSY
DSFYDFLLKGVSAKGLQLVYDTLMVRSFDEPSSQYGLVAKQVQRAKDNTFVIFHLNENAR
FNDGKEITAFDVEFSFNTIARGENPSMARYYADIKDVVVVDKHTVRFNFKDNKNRELALI
LGDLPILPKHAYEKVDFNENPLKIPLGSGPYKIESFEAGRSVTYKRVEGYWARNHPARVG
HFNFDKITIDYYKDDSVALEAFKAGRYDFREEVSAKNWALGYNGNALKNKDIQKQEFEHF
LPSGMQGFVFNMRKNLFSDRRVREAIGLAFDFEWSNKNLFYNQYTRTKSFFDNSEFASVG
IPLGAELALLEPFRSQLPSALFTQSFSLPQSQGNGDNRENLKKAQSLLKEAGYSIKNGKL
QKDGIPFAFELLLVSPAMERVAIPFQKNLQILGITLHIRLVDVAQYVNRLRSFDYDMIVS
VFPQSLSPGNEQAFFWGSEAADTQGSYNYIGVKNPVVDALIAKVIQASNYEELLSSVRAL
DRVLLWEYYVIPHFHTKTFRVAFWKFLQHPKITPLYDVGFETWWVDFEKLQDIQKKYPNF
RR
>Acinetobacter baumannii ATCC 17978]
MAAMPYANPNAPKGGVLSQAAQGTFDNLNSMNGKGNATEGVNYLFDTLMTQSLDEVGVLY
PLLAEKVSYDPIKTQSVTFYLNPKARFSNGLPVTAEDVKFSFDTYQTKSNFGLQMYLADL
AKTEVINPHQVKFTFKSSHNPKMPFVVASLPIYSKADWQKRDFTRISLQPIIGSGPYVVE
KIDAGRSISYKRNPNYWAKDLPINKGRYNFDHLKYVYYRNWDIAFEGFKSGQYTLHEETN
PKKWVTDYHFPAVKAGLVTQYKFRHHNPIATESYVFNTRRKPFNDIRFRQALTYAYDFEW
QNKALFYGQYQRLQSYFENSDLAATGRPSNNELAILKPLLPKLSPVMQKAVLADWKYPAS
DASGFNRQNLLLARQLLIEAGYKIKEGQLYTPEGKPVQIEFLIQQDGKQRTLMPFVRNLK
KLGININLRQVDAPQYLERTRRYDFDMTTMNLPQSLNPGNEQAQFWGSAAAVQDGNYNYA
GIRNPVIDEVISKLVTARDREQQITYTHVLDRLLRAGYYQIPTYGKGDYWYAYWNMYQQP
KVKPVLSAGIEYWWSNANQAKKVAQYLHQQ
>Yersinia rohdei ATCC 43380] >gi|238709982|gb|EEQ02213.1| hypothetical protein yrohd0001_25950 [Yersinia rohdei ATCC 43380]
MVLAALSFGLQAETIKEGSSFAILGEPKYSSDFSHFDYVNPAAPKGGDITLSAIGTFDNF
NRYALRGNPAIRTERLYDSLFTTSDDEIGSHYPLIAESARYAPDFHWIEVDINPHARFHD
GAPITAQDVAFTFNKFMTEGVPQFRIVYKGVKVKAISRLTVRFEFPEPNKDKMLGLFGLP
VMPEHFWKDHKLSDPLNKPPVSSGPYRIGKYKMGQFVTYERVKDYWAANLPVNRGQYNFD
TIRYDYYLDDKVALEAFKAGAFDFREETSPKSWATQYVGGNFDKNYIVKQDIIDNSAQNT
RWLAFNVQRPIFSDRRVRQALTLAFDFDWMNKAFYFNSYQRTNSFFQNTEYAATGYPDSA
ELAWLAPLKGTIPPEVFTQLYQPPHTDGSGDSRDNLLKARELLNEAGWEIKDQKLVNSKT
GKPFEFELLLLSGSNFQYVQPFKHNLERLGITMNIREVDSSQFVNRLRSRDYDMIPTVYS
AFPYPSPNLQILWSSEYIDSSYNSSGIKDPAIDNLIEQIVKHQEQPDALLSIGRALDRVL
TWNSLMIPMWYSNHSRFAYWDKFSQPADRPTYSLGFDSWWFDVNKAARLPADRY
