# Supplementary material for: Phylogenomic Analysis of Marine Roseobacters
Source: PLoS One. 2010 Jul 15;5(7):e11604. doi: 10.1371/journal.pone.0011604 (PMC2904699; doi:10.1371/journal.pone.0011604)
Supplement: File S2 — Tree topologies with the extended data. The multi-documents have been combined into a single ZIP-formatted file. The trees should be considered unrooted. The tree topologies were calculated in PhyML as described in Methods. Numbers refer to bootstrap values. The tree topology (separate pdf) shows that Roseobacter bacteria form a monophyletic group and was deposited in a document named “high bootstrap”. The other organisms embedded within the Roseobacter clade, or Roseobacter bacteria embedded within other phyla are shown in red (deposited in a document named “inter-phylum”). Individual file name corresponds to gene family code listed in Table S1. The non Roseobacter organism taxonomic name is detailed in the amino acid fasta of the sequences (a document named “sequences”). (4.62 MB ZIP) [file pone.0011604.s008.zip › sequences/ort669.fasta]

>DSH Dshi|:1596265-1597617 phosphate ABC transporter, inner membrane subunit PstA; TIGRFAM: phosphate ABC transporter, inner membrane subunit PstA PFAM: binding-protein-dependent transport systems inner membrane component KEGG: pde:Pden_4328 phosphate ABC transporter, inner membrane subunit PstA
MSDASLPGAVPVPKTSSLLVQDARTAKRNAAEARFKMYGLAAVITGILALVLLLASILSN
GLSAFQQTYVTLEIALPEDKLDKSGTRDLEVMRKVSTFGYAPLIATAMEAKLAEAGIEIE
GLTAKDAGAIISKDAPAQLRDFVLANPQVVGTTQTFELLANGRIDGYLKGRVSMESASLD
KNVSPAQLQLTDALLEEGALEKRFNWGFFTNPDASGQRPEAAGLGVAIMGSLYMMMIVLC
LALPIGVAASIYLEEFAPKNRLTDLIEVNISNLAAVPSIVFGILGLAIFINFAGLPQSAP
IVGGLVLTLMTLPTIIISTRASLKSVPPSIRDAALGVGASKMQAVFHNVLPLAAPGILTG
TIIGLAQALGETAPLLLIGMVAFVREYPAAPPEGFFDPASALPVQIYNWTQRSDPAFVER
ASGAIIVLLVFLLIMNAVAILLRRRFERRW
>SUL EE36|:c2532840-2534180 phosphate ABC transporter, permease protein; COG0581 ABC-type phosphate transport system, permease component
MTDMPNTATPRHSLLKPDARTVKRNRAEARFKSYGIAAIAVGLLMLAILLTTIIGRGVGA
FQQTFLTLNVQLLEEKLDKNGNRNLDEIKKVSTFGYAPLMAAALEAKVAETGITTDLKPK
DMAGILSKDAAAQLRDFVLDNPELIGTAVEFKFLTNSRVDGYMKGRVTRDSIANDKSISA
EQLDLVDALVADGALEKRFNIDFITGADASDARPEAAGMGVSMLGSLFMMLVVLALALPI
GVAASIYLEEFAPKNLLTDIIEVNISNLAAVPSIVFGILGLAVFINYMHLPNSAPLVGGL
VLTLMTLPTIIISTRASLKSVPPSIRDAALGVGASKMQSVFHHVLPLAAPGILTGTIIGL
AQALGETAPLLLIGMVGFIASNPPDGIASGLMDPNSAMPAQIYEWAKRADPAFYERAWGG
IIILLVFLITMNAIAVMLRRRFERRW
>JAN Jann|:2297831-2299204 Phosphate transport system permease protein 2; 
MTDTSPDHSPPRDGRLNRSLFASDARTAKRNRAERRFRVYGMAAVGVGILALIVLLASIL
GNGLSAFKQTYISYPLVLSEDRLDPDGNRDPAEMARVTTFGYLPVLALSLEAFLEAEGIE
HEMGGRELAAMLSEEAPAQVRAMVLANPDLLGQTIDAEILLGGRIDGFFKGRVTMESAER
DRNVSVNQLLLAQALAERGEVVIRFNWDFITWPDASGSRPEAAGLGVAIIGSLYMMIVVL
VLALPIGVAASIYLEEFAPKNRLTDVIEVNISNLAAVPSIVYGILGLAVFINFMEFNQSS
PLVGGLVLTLMTLPTIIIATRASLRAVPPSIRQAALGLGASKMQSVFHHVLPLAMPGILT
GTIIGLAQALGETAPLLLIGMVAFVREYPDLVSTHSNAFPLMGDGATALPVQVYSWTQRS
DPAFVERASGAIIVLLLFLLAMNAIAILLRRRFERRW
>OAN OA307|:c1880618-1881931 phosphate ABC transporter, permease protein PstA; [P] COG0581 ABC-type phosphate transport system, permease component
MSASKHGSLLQTDPHTKKRNAAEKRFRMYGLSAIGIAIVALVILLVSIIGNGASSFRQTY
LSFPVTINATEIEAAESALLKTGAYNKIIQISLLAYLTNNDQLQDTPEADAFGMISDEAG
ATFRRFILANPDAAGTTFQMNLLTNGRIDGYFKGRVTAQTALLDKNVTPAQLILADRLAD
QGTLVQRFNWAFFTNPDASDQRPEAAGLGVAILGSLYMMAVVLCLALPIGVAASIYLEEF
ARKSWITDVIEVNIANLAAVPSIVYGILGLAIFINFAELNQSSPLVGGLVLTLMTLPTII
ISTRASLKSIPPSIRDAALGVGASKMQSVFHHVLPLAAPGILTGTIIGLAQALGETAPLL
LIGMVAFVKEYPAAWSPDAGLFGEASTALPVQVFNWTQRSDPAFVERASGAIITLLIFLL
IMNALAIFLRKKFERRW
>OBA |:666610-667950 phosphate ABC transporter, permease protein; COG0581 ABC-type phosphate transport system, permease component
MTDATSTPGSATPRAHKATSLLTVDERTRRRNASEGRFKTYGIVAIAIALFFLVVLVVAI
LRSGLPAFTATVADVEITITQEEFDAAEGELFKTKAYEQLFIGKLQRQLSENGMQVEFDA
AAIERIMGKVGGDIREFYRANPAQLGEPVSFQLSASSRVDGYFKGRVTREALQDSRFLQL
SDLDLVDALEEAGIIRQSFNWTFIQGADSGVDNPGGAGIGASVVGSFFMMLVVLFLSLPI
GVAASIYLEEFAPQNRWTDMIEVNISNLAAVPSIVFGILGLAVFIQFMHLPQSAPLVGGL
VLTLMTLPTIIISTRASLKAVPPSIRDAALGVGASKMQAVFHHVLPLAMPGILTGTIIGL
AQALGETAPLLLIGMVGFVARGYPDGIVSGFVDPNSAMPAQIYTWAARADAAFYEKAWGG
IIILLLFLMTMNFIAIVLRRRFERRW
>OIN |:c2654795-2656150 Phosphate transport system permease protein 2; COG0581 ABC-type phosphate transport system, permease component
MSDIPNPAAPITDPRGASLLVQDGRTKRRNAAEGRFKLYGIVAITIGLLMLLTLLFTIVS
RGTGAFQQTFVTLSVPLLEDKLDKNGNRDLEEIKKVSTFGYAPLLKAAFETKVEDTGIET
ELKSKAMADILSKDAAAQLRDHVLANPELIGSVVEFEFLTNSRVDGYLKGRVTRESIAND
KNISAEQLDLVDALVADGSLAKRFNLDFITGADASDARPEAAGMGVAMIGSFAMMLVVLV
LALPIGVAASIYLEEFAPKNWITDIIEVNISNLAAVPSIVFGILGLAVFINYMHLPNSAP
LVGGLVLTLMTLPTIIISTRASLKSVPPSIRDAALGVGASKMQSVFHHVLPLAAPGILTG
TIIGLAQALGETAPLLLIGMVGFIASNPPESIAEGLMSPNSAMPAQIYEWAKRADPAFYE
RAWGGIIILLVFLISMNAIAVLLRRRFERRW
>RHB RB2654|:700518-701849 phosphate ABC transporter, permease protein; COG0581 ABC-type phosphate transport system, permease component
MTDATNTGSLYDVDARTKKRNAAEKRFRIYGMIAIGLGLVFLVALLSTIVVRGIPAFQQT
KLTLPIALPEETLDKSGVRDIEVMKKVSTFGYNPLIEQALADALDANGIENPFEDAKGLK
PILSSSAAAVVRDEVLANPELVGTTHTFEILAASRVDGYLKGRVTRESVARDNNIDAAHF
DVVDALRDAGIIAKGFNFDFITGADASESRPEQAGIGVSMLGSLFMMFVVLGLSLPIGVA
ASIYLEEFATQNRFTDIIEVNISNLAAVPSIVFGILGLAVFIQFMHLPQSAPLVGGLVLT
LMTLPTIIISTRASLKAVPPSIREAALGIGASKMQTVFHHVLPLAMPGILTGTIIGLAQA
LGETAPLLLIGMVGYIASNYPDGVASGFLDPNSAMPAQIYEWAKRADPAYYERAWGGIII
LLVFLMTMNILAVILRRRFERRW
>RCC RCCS2|:c134003-135322 Phosphate transport system permease protein 2; COG0581 ABC-type phosphate transport system, permease component
MKTSLLASDARTKKRNAAEARFKAYGLSAIVVAMLALAILLTSVLTNGLSSFQQTFISLP
IELAEERVDKQGNRDPAEMARTTTIGYAPLLRAAIVAEVERQGLTTELSDKDLGDMISKE
AAATVRNRVLANPDLVGETITFDLLAAGRIDGYFKGRVTLETAALDGNTSPEALMVAQAL
ADAGVIETKFNWNFFTAPDASVQRPEAAGLGVAILGSLYMMLVVLFLALPIGVASSIYLE
EFAPKNRITDIIEVNISNLAAVPSIVYGILGLAIFINFMEFNQSSPLVGGLVLTLMTLPT
IIISTRAALKSVPPSIRDAALGVGASKMQSVFHHVLPLAAPGILTGTIIGLAQALGETAP
LLLIGMVAFVREYPAAYTPEAGLFGEASTALPVQVYNWTQRSDPAFVERASGAIITLLVF
LLIMNAVAIYLRRRFERRW
>RDE RD1|:2524879-2526243 phosphate ABC transporter, permease protein; 
MSDATTTAIPSSPSAPPRKGSLLTQDARTKKRNAAETRFKAYGLIAISIGLLMLITLIFN
IVSRGTGAFQQTFVTLEVSLPADKLDKAGNRNPDEMRKVSTFGYAPLLRTAFEEHVAEQG
YETDLSPKEMAGILSGGAQAQLRNFVLADPSVVGQRVAFEFLASGRVDGYLKGRVSRDSI
ENDKNISPAQLDLVDQLVEAGTIEKRFNLAFITGADSSGARPEAAGIGVSMIGSLVMMLV
VLVLALPIGVAASIYLEEFAPKNWITDVIEVNISNLAAVPSIVFGILGLAVFINYMHLPN
SAPLVGGLVLTLMTLPTIIISTRASLKAVPPSIRDAALGVGASKMQSVFHHVLPLAAPGI
LTGTIIGLAQALGETAPLLLIGMVGFIASNPPDSIAAGLMDPNSAMPAQIYEWAKRSDPA
FYERAWGGIIILLGFLVSMNTLAVILRRRFERRW
>PGA RGBS107|:c381738-383108 Phosphate transport system permease protein 2; COG0581 ABC-type phosphate transport system, permease component
MTDISQNTPGPNTAGSDARHAGSLLQQSERTRKRNAAERRFRGYGISAITVGLLMLAVLV
FTIVSRGTGAFQQTFITLDVELLESKLDKSGTRDLDAIKKVTTFGYAPLIKNAVQAKVAE
LGIDTDLKAKAMAGILSKNAAAQLRAYVVENPDQIGQTVTFRFLASSRVDGYLKGRVSRD
SIVNDKSISPAQLDLVDALVAAEVAAKTFNLDFITGADASDARPEAAGMGVSMMGSLFMM
LVVLALALPIGVAASIYLEEFAPKNWITDVIEVNISNLAAVPSIVFGILGLAVFINYMHL
PMSAPLVGGLVLTLMTLPTVIISTRASLKSVPPSIRDAALGVGASRMQAVFHHVLPLAAP
GILTGTIIGLAQALGETAPLLLIGMVGFIASNAPETIADGLLAPNSAMPAQIYEWAKRAD
PAFYERAWGGIIILLIFLVTMNTVAVILRRRFERRW
>RLO RLO149|:c554061-555425 phosphate ABC transporter, permease protein; COG0581 ABC-type phosphate transport system, permease component
MSDATTTAIPSSPSAPPRKGSLLTQDARTKKRNAAETRFKAYGMIAISIGLLMLITLVFN
IVSRGTGAFQQTFVTLEVSLPADKLDKTGNRNPDEMRKVSTFGYAPLLRTAFEEHIAEKG
YETDLSPKEMAGILSGGAQAQLRNFVLADPSVVGERVDFEFLASGRVDGYIKGRVSRDSI
ENDKNISPAQLDLVDLLIEEGTVEKRFNLSFITGADSSGARPEAAGMGVSMVGSLVMMLV
VLVLALPIGVAASIYLEEFAPKNWITDVIEVNISNLAAVPSIVFGILGLAVFINYMHLPN
SAPLVGGLVLTLMTLPTIIISTRASLKAVPPSIRDAALGVGASKMQSVFHHVLPLAAPGI
LTGTIIGLAQALGETAPLLLIGMVGFIASNPPDSIAAGLMDPNSAMPAQIYEWAKRSDPA
FYERAWGGIIILLGFLVTMNTLAVILRRRFERRW
>ROS ROS217|:4039397-4040746 ABC phosphate transporter, inner membrane subunit PstA; COG0581 ABC-type phosphate transport system, permease component
MTDFTASDAVPAPRKGSLLTQDARTKQRNAKEARFRMMGLVAVTIGLLSLVGLLTSILAS
GLSSFQQTYIELEVYLDPAKLDKTGNRNPEDIAKVSTFGYAPLIDAAMGAAIERVGAATD
INAKAAGELISKEAPASLRDFVLANIDRIGETVQFDLLAAGRIDGFFKGRVTMETAALDR
NISPEQLQLADQLKEAGILTTKFNWAFFTAPDASDTRPEAAGLGVAIIGSIYMMLIVLVL
ALPLGVAASIYLEEFAPKNRWTDLIEVNISNLAAVPSIVFGILGLAIFINMVGLPQSAPI
VGGLVLTLMTLPTIIIATRAALKSVPPSIRDAALGVGASKMQAIFHHVLPLAMPGILTGA
IIGLAQALGETAPLLLIGMVAFVREYPGGPPEGFFDPAAALPVQVYNWTQRGDPAFVERA
SGAIIVLLVFLVLMNIAAILLRRRFERRW
>RGR RR11|:950542-951888 phosphate transport system permease protein 2; [E] COG1174 ABC-type proline/glycine betaine transport systems, permease component
MTDTRQNPANNKGGSLLQHSARTRKRNAAERRFRAYGIAAISVGLLMLCVLVTTIVGRGT
GAFQQTFVTLEVELLESKLDKSGTRDIDAIKKVTTFGYAPIIRAAVEAKVAELGIDSPLK
AKEMAGILSKDAAATLREFVIANPDQIGETVEFRFLASSRVDGYMKGRVSRDSIANDKSI
SPEQLDLVDALVSAGVVEKTFNLAFITGADASDARPEAAGMGVSMLGSLFMMLVVLALAL
PIGVAASIYLEEFAPKNWLTDIIEVNISNLAAVPSIVFGILGLAVFINYMHLPMSAPLVG
GLVLTLMTLPTVIISTRAALKAVPPSIRDAALGVGASRMQAVFHHVLPLAAPGILTGTII
GLAQALGETAPLLLIGMVGFIASNAPETIADGLLSPNSAMPAQIYEWAKRADPAFYERAW
GGIIILLIFLVTMNTVAVILRRRFERRW
>LVE SKA53|:c1923563-1925290 phosphate ABC transporter, permease protein; COG0581 ABC-type phosphate transport system, permease component
MSDANLSGAVPIRKSSLLEQSALVRKRHRTGTILRWLGFSAITLVLMFLAILLWSIVSRG
VPALFQYQAQIELYYDPAVLNPDGGDVSAEEIGTINLRTGFERGIFTSSLRSTLENAGID
IEGTVSRRWTAEAIGALDAAGLTGASAIIAAAPTPADAARQLGQAGSAVRAAVAAMDGDD
TNAAITARDAAAQALNDLGFAQAADRVASIDPSDSAALAETGYQAALTDAAGALRQPAQF
DDAALSSIIFATNRRDVRDQLVDNPDLVGTTEKTGVPIDISVTRYLSGELSGVGTAQMPP
GFDIGQLALVDAMVEADLISNSFRWHFFTNPYSQSGEITGIGPALMGSAYMMLVVLVFSL
VFGVAASIYLEEFAPKNRFTNFIEINIANLAAVPSIVFGILGAAILFTLMDLGFGSSIRG
TALLGGLVLSLMTLPTIVIATRAALKAVPPSIADAALGVGASKVQMVFHHKLPLAAPGIL
TGTIIGIAQALGETAPLLLIGLSVSTGAALLSSPFSGGLLEQAQSMPTVVYLLAQNQDAP
VREGLAQSAILVMLVLLFALNILAIILRRKFERRW
>SPO DSS3|:2079551-2080903 phosphate ABC transporter, permease protein; identified by match to protein family HMM PF00528; match to protein family HMM TIGR00974
MTDLTPDAAPGRRHAASLLTPDARTRRRNRAEARFRAYGMGAILIGLMMLAVLVFTIVSR
GTGAYTQTFVTLDVELLESKLDKKGTRDIEAIKKVSTFGYAPLINAAFETAMDKAGIETA
LKPKDQAAILSKRAAAQLRDYVIADPERIGQTVSFRFLANSRVDGYLKGRVTRESIANDK
SISTEQLDFVDQLIAAGMIRKTFNLDFILGSDASDQRPEAAGMGVSMVGSLFMMLVVLVL
ALPIGVAASIYLEEFAPKNWLTDVIEVNISNLAAVPSIVFGILGLAVFINYMHLPMSAPL
VGGLVLTLMTLPTIIISTRASLKSVPPSIRDAALGVGASKMQAVFHHVLPLAAPGILTGT
IIGLAQALGETAPLLLIGMVGFIASNPPDGIAAGLLSPNSAMPAQIYEWAKRADPAFYER
AWGGIIILLVFLVTMNTLAVILRRRFERRW
>SSE SSE37|:c1257932-1259287 phosphate ABC transporter, permease protein; COG0581 ABC-type phosphate transport system, permease component
MTDASMDTADAPRGKISLTAADARTKHRNAAEKRFQMYGLAAIGTGIFFLVVLLWAILAN
GLTAFQQTFIEVPVYLDEAKLDKNGNRDIEDIKKVSTFGYQPLIQQAILAQVQDEGFDTP
LEDAKDMKALISASAAAQLRDYVIANPDRIGQTIDFRILASSRVDGYFKGRVKRDDLARD
KNIDAEHLDLVDQMRRAGLIQKSFNTEFIFGADASESRPEQAGLGVSMLGSFFMMLVVLA
LSLPIGVAASIYLEEFAPQNRWTDLIEVNISNLAAVPSIVFGILGLAVFIQFMHLPQSAP
LVGGLVLTLMTLPTIIISTRASLKSVPPSIRDAALGVGASKMQAVFHHVLPLAMPGILTG
TIIGLAQALGETAPLLLIGMVGYIATNYPDGIAEGFMSPNSAMPAQIYEWAKRADPAYYE
RAWGGIIILLVFLLTMNIIAIILRRRFERRW
>SIL TM1040|:c1356784-1358151 Phosphate transport system permease protein 2; 
MTDLSQNPSSGDAPMSRKPGTSLLELSDRTKRRNAAETRFKAYGIAAIAVGLLMLVVLVT
TIVSKGTGAFQQTFITLPVELLESKLDKNGNRDIEDIKKVTTFGYAPIIRNAVEAKVTDL
GVETSLKAKDMAGLLSKNAAATLREFVIANPDQIGTTVEFRFLAQSRVDGYLKGRVSRDS
IENDKNISVEQLDLVDALVAANVIEKTFNLDFILGSDASDARPEAAGMGVSMLGSLFMMF
VVLALALPIGVAASIYLEEFAPQNWITDIIEVNISNLAAVPSIVFGILGLAVFINYMHLP
TSAPLVGGLVLTLMTLPTIIISTRASLKAVPPSIRDAALGVGASKMQAVFHHVLPLAAPG
ILTGTIIGLAQALGETAPLLLIGMVGFIASNAPDSIASGLLSPNSAMPAQIYEWAKRADP
AFYERAWGGIIILLVFLITMNTLAVILRRRFERRW
>Chlorobium phaeobacteroides BS1] >gi|189495617|gb|ACE04165.1| phosphate ABC transporter, inner membrane subunit PstA [Chlorobium phaeobacteroides BS1]
MIKSTKKSVVGSSASSGRIKAIDIVNKGLKRRYRKEKRFRLYGMLSILASVAFLAFLLTS
IVFNGYSAFLQTYIKLDVPLEAGMIDKQEPGRSDFQGIIKSAIRSYYPEVTERQDKRELY
ALFSSGAAFQLRDTVLSNPPEEGTTLSLWVLADDDVDMLMKGHMKRDVPEGSRRLNDKQL
RWIERLEADKRVEKRFNTTFFSAGDSREPELAGIWGAVKGSIYTMLVTLALSFPIGICAA
VYLEEFAPKNLATDFIEVNINNLAAVPSIVFGLLGLAVFLNFFGMPRSTPLVGGIVLMLM
TLPTIIIASRAALKAVPPSIREAALGVGSSKLQVVASHVLPLALPGMLTGTIIGMAQALG
ETAPLLMIGMVAFIVDIPGGFTDPAAVMPVQIYLWADSPERAFVERTSAAIMVLLAFLIS
MNAVAVVMRKRFERRW
>Acinetobacter lwoffii SH145] >gi|262309163|gb|EEY90295.1| phosphate ABC transporter, permease PstA [Acinetobacter lwoffii SH145]
MSTSNTTPVDQRIDPSIAAELREKRKKTIQSSLARRHRKEKTFRLFGFSAVLAGLFFVVL
LFGSILSKGLPAFWQSSMSLPIHFDPAIVDIGPKPKPAAGESPAQFEDRFIAWQTEVGMV
DWDALIINGMIAKDSKLESQRDELGSLYTSSEAYRLRDMVMNDPSLVGQSKEVKILADAN
VDVWLAGNIDRDLPDEQQQLSPEVRQVADEMKASGVIENSFNTNIFTSPDSRSSPATSGL
AGAFMGSLFMMMIVIFISIPIGVASAIYLEEFAPKNWITDVVEVNINNLAAVPSIVFGLL
GAAIFIGWMHLPLSAPLVGGLVLSLMTLPTVIITTRASLKAVPPSIRQAALGLGASRIQT
VFHHVLPLALPGILTGAIIGVAQALGETAPLLLIGMSAFVASVPATPFDQSTALPVQIFL
WQGNELRNFFEGRTAAAIIVLLAMMISLNSLAIWLRKKFEVRW
>Erythrobacter sp. NAP1] >gi|85690028|gb|EAQ30031.1| phosphate ABC transporter, permease protein [Erythrobacter sp. NAP1]
MNNQSANMAGGPTRTEAFAKRLNQRYRAERRFRALGLGAIVFSIAVLIFLLGNMLANGIG
GFQRAELAVEINMPESGVTGDEVSLTAPSSTQVLEMQGLPDIVEFYAEQSLGEAGAEQVS
RDAWRDVADALKEDPSLIERTETFQLAASSDLAAGLAGEGSAEMQALAEQLANEGKLAEN
WDWGFLARSDATSPQQVGIWGALKGSILTMIVTFLLAFPIGVLAALYLEEYAPKNRWTDL
IEVSINNLAAVPSIIFGLLGLAVFLTLFPNLRSAPVIGGMTLALMTMPVIVISGRNAIKS
VPPSIRDGALAVGASPVQVVFHHVLPLALPGMLTGTIIGMARALGETAPLLLIGMRAFVA
TPPDGFTAPATVLPMQIFLWSDEIDRGFVERTSAAIIVLLLFLLLMNGLAIYLRNKFEKT
W
>Desulfovibrio aespoeensis Aspo-2] >gi|270739735|gb|EFA67839.1| phosphate ABC transporter, inner membrane subunit PstA [Desulfovibrio aespoeensis Aspo-2]
MKYSIDPKVLKRRASRDKRFRTYAYTAILMAAAFLVFFFTDIITTALSAFKQAELLVEVH
YVDEARKMGDYALDDDVSPLVSRGFTRLIPNQMREDRSLLGTAEEKWVLAEAEVDQYLKG
KPNRLKKDERKIVDTMRAEGRARLAFNIGFFENGDSKLPEMAGIWAAAVGSMYVLIITFL
FSFPTGVMTAIYLEEFAPNNRIMQVIEVNINNLAAIPSILFGLLGLSIFINFFGVPRSSA
LAGGLTLALMTLPVIIISTRAAIRAVPDSIREGSLALGATRWQMVLTNVLPLSLPGILTG
TIIGLAQAIGETAPLLIVGMMAYIPDAPTSFTSAATVLPAQIYTWSSDSLRAFTERTSAG
IIVLLAVMLSMNAVAIYLRNKYETKW
>Campylobacter jejuni subsp. jejuni CG8486] >gi|145844957|gb|EDK22061.1| putative phosphate transport system permease protein [Campylobacter jejuni subsp. jejuni CG8486]
MKKLFKKRQKASKSFKRLCKMGLYINLIFLCIFLGSVAYLGFPAFKQTYIFVEANRNSPA
YDLLSRAEQRKIRTGQITEKSWLLANSEVDQYMKQKYNRLSEKQRTLVDDLVQKGEIELK
FNSNFFLNGDSKSPENSGILSSVVGTLLVMLVCMVVSVPIGVAAAIYLEEFAPQNILTHF
IEVCINNLASIPSILFGLLGLGVFINLFGMPRSSALVGGLTLAIMSLPIIIVSTKAALKS
VDINMKNAAYALGMTKVQMVKGIMLPLAMPMILTGSILTLAQAIGETAPLMIIGMIAFIP
DVASSIFDPTSVLPAQIYSWSAMPERAFLERTAAGIIVLLGLLVMLNLSAILLRKYFQGK
LK
>Synechococcus sp. PCC 7002] >gi|169886551|gb|ACB00265.1| phosphate ABC transporter, permease protein [Synechococcus sp. PCC 7002]
MNSNPPNSQNTNTLFDTRLKTRYRWDTAFQTLSWIAVILSIVVLAVLLIDVFFDGLPRLD
WKLLTSFPSRRPEDAGLKSALVGTIWLMILTAIITFPIGVGAGIFLEEFSAENTFTKIIE
VNINNLAAVPSIIYGLLGLQVFVRLLSPMTGGRSVLAGALTLSLLILPIVIVATREALKA
VPDSLRQAGLALGATKWQVVREQIFPLALPGILTGTILALSRAIGETAPLITLGALTFIA
FLPSLSLEGLQTPFTALPIQIFNWVSRPQEEFHTVAAAGIIVLMVVLLAMNGTAIFLRNK
FQK
>Flavobacteriales bacterium HTCC2170] >gi|88710359|gb|EAR02591.1| phosphate ABC transporter, permease protein [Flavobacteriales bacterium HTCC2170]
MNSLIKNRLKDNAFKYWGIFCTAIGLVLLSVFIGDILIDGLRRIDWGFISSLPSRKPEKS
GIYTALMGSIWILLLTTVIAFPLGVAAGIYLEEYGKKNRFAGILEINISNLAGVPSIIYG
LLGLEVFVRIMNLGASVLAGSLTLSLLILPIVIVATREAIKAVPTTVKDASYALGASKWQ
TIWHQILPASSGGILTGVILALSRAVGETAPLIVVGALAYVPFAPESPMDEFSVLPIQIF
NWISRPQHGFIENAAAAIIILLLITFIMNGIAVYFRNKWQKKWK
>Thermosynechococcus elongatus BP-1] >gi|22295893|dbj|BAC09718.1| permease protein of phosphate ABC transporter [Thermosynechococcus elongatus BP-1]
MIDMLRNPLAIRASVKARTRWEKFFIFLGLFSIAIALLTLVLLVGDLLLRGAPILNWKFF
TSPPSGDPAEAGILTAWVGSLLVILVTIVVAVPLGVAAGIYLEEYAPKNWLLDFIEINIT
NLAGVPSIIYGLLALGFFVYILKWGESILTAGCTLALLILPVIIVATREAIRAIPQGIRE
GAYAVGATRWQTIADHILPYSMGGILTGVIVGVSRALGETAPLVTIGALTFITFLPDAPL
KGEFPYVSFKWLWSPFTVLPIQMFNWVSRPQEEFQVNAAAAGIVLLVLTLGVNAMAIYLR
YRFRKSIKW
>Geobacter sulfurreducens PCA] >gi|39982964|gb|AAR34423.1| phosphate ABC transporter, permease protein [Geobacter sulfurreducens PCA]
MQQSVTEIRRLIARHKFWDYVFAIVGLICLLVGILTLMGLFAQLVADGAPRLKPHFFTSF
PSRFPEEAGILSAWVGTILVMLVTAFVAVPLGVAAGVYLEEYAPKNWLTAIIEINVTNLA
GVPSIVFGLLALGLFVYQLNFGQSILSAGLTLALLILPIVIVATRESLRAVPGSIREAAY
ALGATRWQMVSNHVLPYSSSGILTGVIIGLSRAIGETAPVITIGALTFIAFLPHSPISGQ
FPFISFEWLKDPFTVMPIQMFNWTSRPEEEFQLNAAAAGVVLLAMTLAMNAVAIFLRYHI
RKKIKW
>Clostridium papyrosolvens DSM 2782] >gi|256744243|gb|EEU57401.1| phosphate ABC transporter, inner membrane subunit PstA [Clostridium papyrosolvens DSM 2782]
MNQIKYRKMKNSIFHGVIFCVTLIGIVVLVILLADIIRRGVPFLTKQFFTNFPSRFPKKA
GILPGIYGSVYIIVLTILFAVPIGLGTAVYLEEYAKNNRFTKFIKINISNLSGTPSIVYG
LLGLTVFVKTLGLGKSILAGALTMSLVVLPIVIVSSQEAIKAVPQYLRHGSYALGATKWQ
TIRKIVIPAALPGIFTGVILSVSRALGETAPLIMVGAATYVSKLPEGLNSIFTALPMQIY
YWMGLPKEQFKDLAAAGIIVLLGILLTTNAIAIVLRNKYQKSIE
>Staphylococcus aureus subsp. aureus Mu50] >gi|15926967|ref|NP_374500.1| hypothetical protein SA1219 [Staphylococcus aureus subsp. aureus N315] >gi|57651887|ref|YP_186274.1| phosphate ABC transporter, permease protein [Staphylococcus aureus subsp. aureus COL] >gi|87160734|ref|YP_493978.1| phosphate ABC transporter, permease protein PstA [Staphylococcus aureus subsp. aureus USA300_FPR3757] >gi|88195113|ref|YP_499913.1| phosphate ABC transporter, permease protein, putative [Staphylococcus aureus subsp. aureus NCTC 8325] >gi|148267875|ref|YP_001246818.1| phosphate ABC transporter, inner membrane subunit PstA [Staphylococcus aureus subsp. aureus JH9] >gi|150393939|ref|YP_001316614.1| phosphate ABC transporter, inner membrane subunit PstA [Staphylococcus aureus subsp. aureus JH1] >gi|151221510|ref|YP_001332332.1| phosphate ABC transporter, permease protein [Staphylococcus aureus subsp. aureus str. Newman] >gi|156979706|ref|YP_001441965.1| hypothetical protein SAHV_1375 [Staphylococcus aureus subsp. aureus Mu3] >gi|161509553|ref|YP_001575212.1| phosphate ABC transporter ATP-binding protein [Staphylococcus aureus subsp. aureus USA300_TCH1516] >gi|221137673|ref|ZP_03562477.1| phosphate ABC transporter ATP-binding protein [Staphylococcus aureus subsp. aureus str. JKD6008] >gi|221140588|ref|ZP_03565081.1| phosphate ABC transporter ATP-binding protein [Staphylococcus aureus subsp. aureus str. JKD6009] >gi|253317020|ref|ZP_04840233.1| phosphate ABC transporter, permease protein PstA [Staphylococcus aureus subsp. aureus str. CF-Marseille] >gi|253733365|ref|ZP_04867530.1| phosphate ABC superfamily ATP binding cassette transporter, membrane protein [Staphylococcus aureus subsp. aureus TCH130] >gi|255006176|ref|ZP_05144777.2| phosphate ABC transporter, permease protein PstA [Staphylococcus aureus subsp. aureus Mu50-omega] >gi|257795558|ref|ZP_05644537.1| phosphate ABC transporter, permease PstA [Staphylococcus aureus A9781] >gi|258413366|ref|ZP_05681642.1| ABC phosphate transporter ATP-binding protein [Staphylococcus aureus A9763] >gi|258420527|ref|ZP_05683469.1| phosphate ABC transporter, permease PstA [Staphylococcus aureus A9719] >gi|258434701|ref|ZP_05688775.1| phosphate ABC transporter [Staphylococcus aureus A9299] >gi|258447442|ref|ZP_05695586.1| phosphate ABC transporter, permease PstA [Staphylococcus aureus A6300] >gi|258449283|ref|ZP_05697386.1| phosphate ABC transporter, permease PstA [Staphylococcus aureus A6224] >gi|258451784|ref|ZP_05699808.1| phosphate ABC transporter, permease PstA [Staphylococcus aureus A5948] >gi|258454663|ref|ZP_05702627.1| phosphate ABC transporter, permease PstA [Staphylococcus aureus A5937] >gi|262049856|ref|ZP_06022719.1| hypothetical protein SAD30_0585 [Staphylococcus aureus D30] >gi|262052197|ref|ZP_06024404.1| hypothetical protein SA930_0547 [Staphylococcus aureus 930918-3] >gi|269203009|ref|YP_003282278.1| phosphate ABC transporter, permease protein [Staphylococcus aureus subsp. aureus ED98] >gi|282926209|ref|ZP_06333843.1| phosphate ABC transporter, permease PstA [Staphylococcus aureus A9765] >gi|282928947|ref|ZP_06336536.1| phosphate ABC transporter, permease PstA [Staphylococcus aureus A10102] >gi|284024388|ref|ZP_06378786.1| phosphate ABC transporter, permease protein [Staphylococcus aureus subsp. aureus 132] >gi|13701184|dbj|BAB42479.1| SA1219 [Staphylococcus aureus subsp. aureus N315] >gi|14247158|dbj|BAB57549.1| similar to phosphate ABC transporter [Staphylococcus aureus subsp. aureus Mu50] >gi|57286073|gb|AAW38167.1| phosphate ABC transporter, permease protein [Staphylococcus aureus subsp. aureus COL] >gi|87126708|gb|ABD21222.1| phosphate ABC transporter, permease protein PstA [Staphylococcus aureus subsp. aureus USA300_FPR3757] >gi|87202671|gb|ABD30481.1| phosphate ABC transporter, permease protein, putative [Staphylococcus aureus subsp. aureus NCTC 8325] >gi|147740944|gb|ABQ49242.1| phosphate ABC transporter, inner membrane subunit PstA [Staphylococcus aureus subsp. aureus JH9] >gi|149946391|gb|ABR52327.1| phosphate ABC transporter, inner membrane subunit PstA [Staphylococcus aureus subsp. aureus JH1] >gi|150374310|dbj|BAF67570.1| phosphate ABC transporter, permease protein [Staphylococcus aureus subsp. aureus str. Newman] >gi|156721841|dbj|BAF78258.1| hypothetical protein [Staphylococcus aureus subsp. aureus Mu3] >gi|160368362|gb|ABX29333.1| phosphate ABC superfamily ATP binding cassette transporter, membrane protein [Staphylococcus aureus subsp. aureus USA300_TCH1516] >gi|253728633|gb|EES97362.1| phosphate ABC superfamily ATP binding cassette transporter, membrane protein [Staphylococcus aureus subsp. aureus TCH130] >gi|257789530|gb|EEV27870.1| phosphate ABC transporter, permease PstA [Staphylococcus aureus A9781] >gi|257839930|gb|EEV64398.1| ABC phosphate transporter ATP-binding protein [Staphylococcus aureus A9763] >gi|257843475|gb|EEV67882.1| phosphate ABC transporter, permease PstA [Staphylococcus aureus A9719] >gi|257849062|gb|EEV73044.1| phosphate ABC transporter [Staphylococcus aureus A9299] >gi|257853633|gb|EEV76592.1| phosphate ABC transporter, permease PstA [Staphylococcus aureus A6300] >gi|257857271|gb|EEV80169.1| phosphate ABC transporter, permease PstA [Staphylococcus aureus A6224] >gi|257860615|gb|EEV83439.1| phosphate ABC transporter, permease PstA [Staphylococcus aureus A5948] >gi|257863046|gb|EEV85810.1| phosphate ABC transporter, permease PstA [Staphylococcus aureus A5937] >gi|259159941|gb|EEW44978.1| hypothetical protein SA930_0547 [Staphylococcus aureus 930918-3] >gi|259162080|gb|EEW46659.1| hypothetical protein SAD30_0585 [Staphylococcus aureus D30] >gi|262075299|gb|ACY11272.1| phosphate ABC transporter, permease protein [Staphylococcus aureus subsp. aureus ED98] >gi|269940883|emb|CBI49265.1| ABC transporter permease protein [Staphylococcus aureus subsp. aureus TW20] >gi|282589456|gb|EFB94546.1| phosphate ABC transporter, permease PstA [Staphylococcus aureus A10102] >gi|282592273|gb|EFB97291.1| phosphate ABC transporter, permease PstA [Staphylococcus aureus A9765] >gi|285817065|gb|ADC37552.1| Phosphate transport system permease protein PstA [Staphylococcus aureus 04-02981]
METTDNNRQSLVDQQLVQKHLSSRTVKNKVFKLIFLACTLLGLVVLIALLTQTLIKGVSH
LNLQFFTNFSSSTPSMAGVKGALIGSLWLMLSIIPLSIILGIGTAIYLEEYAKNNKFTQF
VKISISNLAGVPSVVFGLLGYTLFVGGAGIEALKMGNSILAAALTMTLLILPIIIVSSQE
AIRAVPNSVREASYGLGANKWQTIRRVVLPAALPGILTGFILSLSRALGETAPLVLIGIP
TILLATPRSILDQFSALPIQIFTWAKMPQEEFQNVASAGIIVLLVILILMNGVAIILRNK
FSKKF
>Nitrosomonas eutropha C91] >gi|114307278|gb|ABI58521.1| phosphate ABC transporter, inner membrane subunit PstA [Nitrosomonas eutropha C91]
MNNTDNINEIRTIIARHKRWDLLALVAGIIALMIAVLTFIALFGNMVIDGMPRLTWEFFT
SFPSRKPEIAGILSAWVGTTLVMLVTAAAAVPLGVAAGVYLEEYAPKNFITEIIEINVTN
LAGVPSIIYGLLALGLFVYQLGLGQSILAAGLTLALLILPIVIVATREAIRSIPVTIREG
AYALGATKWQTVADHVVPYSAAGILTGIIIGLARAIGETAPIITIGALTFIAFLPPSPVQ
DQFPFLSFEWLMEPFTVMPIQMFNWISRPQEAFQHNAAAAGLVLVLMTLLMNGLAIYLRY
HLRKKIKW
>Bacillus cereus Rock3-44] >gi|228696483|gb|EEL49306.1| ABC transporter permease protein [Bacillus cereus Rock3-44]
MRILNHKRIKENMASRFWKDKIYKAISYMTMLFSICVLIVLLYQIVEKGVSYLSIDFFIN
FASRDPKQAGIAAALSGTVLFMSIVVPVSFVFGVGTALYLEHYAKRSVFTRIVELNIQTL
AGVPSVVFGLLGLTIFVYGLQLGESIITAALTMSLLVLPTVVVSSQEAIRMVPGNLLEAS
YGVGATKWQTMYQIVLPTALPGVLTGCVLALSRAIGEAAPLLVIGALAFANYIPFDMFDR
FTVLPIQIFNWMSRPQEEFQHVAAAGMIVLLGLLLIMNAIVLWLRNRK
>Heliobacterium modesticaldum Ice1] >gi|167592893|gb|ABZ84641.1| phosphate abc transporter, permease protein psta [Heliobacterium modesticaldum Ice1]
MSPKVAEKVAFHILRAMAALIVLVLVVVLWDLFSKGFPALTWEFITENPRKGMTEGGIFP
AIVGTFYLVLATILFALPVGVMTAVYLVEYARESWATRIIRLAVVNLAGVPSVVFGLFGL
GFFVLFLDFGVSILSGSLTLALMILPVIITTTEEALRAVPNGYREASLALGATKLQTILL
IVLPNAMPGILTGSILGVARAAGETAPILLTAAAFFLPRLPSSVFDQVMALPYHLYVIAT
QVPNADPKIPYGTATVLMILVLGLNLVAILLRSYFRRMRRV
>Bacteroides sp. 2_2_4] >gi|229452348|gb|EEO58139.1| conserved hypothetical protein [Bacteroides sp. 2_2_4]
MEIRSNNKAKHRSQKLAFGIFRLLSLCIVLILFAILGFIVYKGIGAISWDFITSAPTDGM
TGGGIWPAIVGTFYLMVGSALFAFPIGVMSGIYMNEYAPKGRLVRFIRVMTNNLSGIPSI
VFGLFGMALFVNYMGFGDSILAGSLTLGLLCVPLVIRTTEEALKAIPDSMREGSRALGAT
KLQTIWHVILPMGMPNIITGLILALGRVSGETAPILFTCAAYFLPQLPTGILDQCMALPY
HLYVISTSGTDMEAQLPLAYGTALVLIMIILLVNLLANALRKYFEKRVKTN
>Methanothermobacter thermautotrophicus str. Delta H] >gi|2622861|gb|AAB86200.1| phosphate transporter permease PstC homolog [Methanothermobacter thermautotrophicus str. Delta H]
MSFRIISPKTSQKIMTGIFWASGIVTVLILLIIIGYILMKGLPAVNLEFLLSEPVDSGRA
GGIAPMIVSSLYVTLLAGIIATPLGVGAAVYMTEYATEERIVKLIKFGAETLASIPSIVF
GLFGLSFFVVFLGLGWSILSGGLVLALMALPTIFQVAQVSVETVPQSYREGSLALGATKW
ETIYRVVIPAAIPGITTGVILGMARAISEAAAVMFVVGSALSMPVSIFDPGRPLPLHLYV
LATEGISLKNAYGTAAVLVIIVLLITVLTNTLVDRYRRKMMGR
>Thermotoga maritima MSB8] >gi|148270633|ref|YP_001245093.1| phosphate ABC transporter, inner membrane subunit PstA [Thermotoga petrophila RKU-1] >gi|254484010|ref|ZP_05097227.1| phosphate ABC transporter, permease protein PstA [Marinitoga piezophila KA3] >gi|281412943|ref|YP_003347022.1| phosphate ABC transporter, inner membrane subunit PstA [Thermotoga naphthophila RKU-10] >gi|4981817|gb|AAD36336.1|AE001781_7 phosphate ABC transporter, permease protein [Thermotoga maritima MSB8] >gi|147736177|gb|ABQ47517.1| phosphate ABC transporter, inner membrane subunit PstA [Thermotoga petrophila RKU-1] >gi|214041132|gb|EEB81779.1| phosphate ABC transporter, permease protein PstA [Marinitoga piezophila KA3] >gi|281374046|gb|ADA67608.1| phosphate ABC transporter, inner membrane subunit PstA [Thermotoga naphthophila RKU-10]
MRKDLIASYVFRAVSYVAFAVVVIMFVLVLAGGVKYFSPSFFLDYPKNGMTEGGIFPAIL
GSFYLMVLTFLISIPLGIFTGVFLSEYGNNVIAKWIDISLTALSGIPSVVYGLFGLAFFC
VALQFGTSMLAAALTLSLMTLPVIASSTRETLKAIPVEIREAALALGATKEEVIFKVLLP
AARKGIITAVLVGGGRALGETAPVLLTGAVFYSTQLPKSLLSPVMTLPTHIYYITAAYGE
SAQWMAKGTAAFLMIVVALIYGTAFFLRRRKNGAHH
