# Supplementary material for: Phylogenomic Analysis of Marine Roseobacters
Source: PLoS One. 2010 Jul 15;5(7):e11604. doi: 10.1371/journal.pone.0011604 (PMC2904699; doi:10.1371/journal.pone.0011604)
Supplement: File S2 — Tree topologies with the extended data. The multi-documents have been combined into a single ZIP-formatted file. The trees should be considered unrooted. The tree topologies were calculated in PhyML as described in Methods. Numbers refer to bootstrap values. The tree topology (separate pdf) shows that Roseobacter bacteria form a monophyletic group and was deposited in a document named “high bootstrap”. The other organisms embedded within the Roseobacter clade, or Roseobacter bacteria embedded within other phyla are shown in red (deposited in a document named “inter-phylum”). Individual file name corresponds to gene family code listed in Table S1. The non Roseobacter organism taxonomic name is detailed in the amino acid fasta of the sequences (a document named “sequences”). (4.62 MB ZIP) [file pone.0011604.s008.zip › sequences/ort670.fasta]

>DSH Dshi|:1594799-1596268 phosphate ABC transporter, inner membrane subunit PstC; TIGRFAM: phosphate ABC transporter, inner membrane subunit PstC PFAM: binding-protein-dependent transport systems inner membrane component KEGG: jan:Jann_2290 phosphate ABC transporter, permease protein PstC
MPVFWILVTVLALAVLGYVLGRARAMASSGGDLRELHSLPNYYGMNVALFTTAPALMVLV
AWMLVQPGIIESRVASIIPDTAIAADSSLGLVMSDVRRIADGLDAAVAQGSMTDEDARSL
RADATDIRQVLGTVGVALGSDVDPATLRAAQAYRAASASLGTWMTVIVLGIALVGLGLSW
LRTNRDFRARNTVETAILGLLMLASTIAILTTLGIILSMLFETRNFFSQYPWTSFFFGTT
WDPSFSGRGGASQLSILPLLWGTLYISFIALLVAVPIGLFAAIYMSEYAGPRVRAMAKPL
IEILAGIPTIVYGLFALITVGPLLRDYFAQPMGLGSSSSSVMTAGLVMGIMLIPFVSSLS
DDIINAVPQSMRDGSLGLGATHSETIKQVVVPAALPGIVGAILLAASRAIGETMIVVLGA
GAAAKLDLNPFEAMTTVTVKIVSQLTGDTDFASPETLVAFALGLTLFVITLGLNVLALYI
VRKYREQYE
>SUL EE36|:c2534177-2535580 phosphate ABC transporter, permease protein; COG0573 ABC-type phosphate transport system, permease component
MSSVSGDARKLHSLPNYYGYNAAMLTAIPALFVLAIWMLVQPMLIQNAVIDMIPQSAVNE
GSSVNLVMSDVRRVANGLDAAVQSGALDAQSARDLDVTGTDVRALLAGTGVALGSDVTPE
VLAAAQRYRSMEYTGRWLMIAVISVLALAGLFIAMRTARADFRARNTVERFLLGLLVLAA
SLAILTTVGIVLSMLFETLNFFRLHPWQDFFLGTTWAPNFRGDSDLSILPLLWGTLYISI
IALLVAVPIGLFAAIYLSEYANNKVRSFAKPLLEILAGIPTIVYGLFALLTVGPFLVNIF
GRGENGLLGVDWMSGATSVLTAGLVMGIMLIPFVSSLSDDIINAVPQSMRDGSFGLGATH
SETIRQVVLPAALPGIVGAVLLAASRAIGETMIVVLGAGAIARISGNPLEAMTTITTRIV
SQLTGDTDFASPETLVAFALGLTLFVLTLGLNVLALYIVRKYREQYE
>JAN Jann|:2296383-2297834 Phosphate ABC transporter, permease protein PstC; 
MLWILLVLAVLGLLGYVLGRSRAISSAGGDARILHSLPTYYGTNVTLLTVMPALLVLGVW
LIIQPIVIDQYVQTQIPEPFVYSVGSFDLLMTEVSRLADGIDTAVERGALTEAEAAALDP
ATDVRAQLAEAGVALGADVQPEVLVAAQQLRAVSSAAWVWMLMVVGTLAVAGLAYAAMRT
HKDQRARNSVERAVLGLLMAASTIAILTTVGIVLSMLWDTRNFFQLYPWQDFFFGLEWRP
SFEGGSELGLIPLLWGTMYISFIALLVAVPIGLFAAIYMAEYATIRVRSIAKPLIEVLAG
IPTIVYGLFALITVGPMLRDYFAQPLGLGDSSSSVMTAGIVMGIMLIPFVSSLSDDIINA
VPQSLRDGSYGLGATQSETVKQVILPAALPGIVGAVLLAASRAIGETMIVVLGAGAAARL
DLNPFEAMTTVTVKIVGQLTGDTDFSSPEALVAFALGLTLFVITLGLNIVALAVVRKYRE
QYD
>OAN OA307|:c1881928-1883151 phosphate ABC transporter, permease protein PstC; [P] COG0573 ABC-type phosphate transport system, permease component
MLPLSVPFFTTIGLAVVGYLLARRRALTVASGDSRVLNALPHQHGLNTALSTLLPPLAVM
LLWALVVRIGARRDLVLAPENPVFTYILLIGLAATGFVLSLLRISRDFRARNASERWIMA
LLIFASTIAILTTLGIVLSMVTETYSFFGQYDWRDFFFSTTWSPNFRGGSDLGIIPLIWG
TLYISFIALVFAVPVGLFAAVYLSEYASPRLRSVAKPMIEILAGIPTIVYGLFALVTVGP
LLRDYFAAPMGLGQSASSVMTAGLVMGIMLIPFVSSLSDDIINAVPQAMRDGSLGLGATK
SETIRQVVIPAALPGIVGAVLLAASRAIGETMIVVLGAGAAARLSLNPFEAMTTVTVKIV
SQLTGDTDFASPETLVAFALGLTLFVITLGLNVVALFIVRKYREQYE
>OBA |:665141-666613 phosphate ABC transporter, permease protein; COG0573 ABC-type phosphate transport system, permease component
MPIFWLVLIVLAIGAAGYVAGRRRALASAGGDSRHLHSLPSYYGSNVAIKAVVPAFLLMI
VWLLVQPLYVSNTVSGMLPQSAIPDNSSRGLVMAEVRRAAEGMNNAVAQGLMSEEFAGNA
RADVADVTQRLKDAGQIVTSQVTQPILRAAQRYRVMNSTGGQMMTIAVLVLSVLGSLWGL
RESQAEYRARNIVERSIRALLVGAASIAVLTTLGIVLSLVFNTVEFFRLYPATDFFFGLN
WAPSFSGRGGSSDLGILPLLWGTFYISLVALVVAVPIGLFAAIYLSEYASPRIRSFAKPL
LEVLAGIPTIVYGLFALLTVGPLLLGVFGDEGLGIMQAGTAVMTAGLVLGIMLIPFVSSL
SDDIINAVPQAMRDGSYGLGATKSETIKQVVLPAALPGIVGAILLAASRAIGETMIVVLG
AGAAARLSLNPFEAMTTVTAKIVSQLTGDADFASPEALVAFALGMTLFVITLGLNIFALY
IVRKYREQYE
>OIN |:c2656147-2657616 phosphate ABC transporter, permease protein; COG0573 ABC-type phosphate transport system, permease component
MLPLVILIAALALGGYFLARGRALASAQGDSRNLHSLPSYYGYNAVMSVAVPALLVLSIW
LLVQPMLVQSSVVEMIPAGAVPEGSSVNLLMSDVRRLADGLDAAVSAGVISAEDAADLSA
ADDLRAWLAEQGVAIGGDISPEVLGAAQAFRDMTARGNFWRNIIVDLIALAGLLIVLRET
NAEFRARNRVESGIKALLILAASLAILTTVGIVLSMLFETINFFNLHPWTDFFFGSSWAP
NFRGDSDLSILPLLWGTLYISFIALLVAVPIGLFAAIYLSEYAGPKVRATAKPLLEILAG
IPTIVYGLFALLTVGPFLVQVFGRGDEGLLGVEWMSGATSVLTAGLVMGIMLIPFVSSLS
DDIINAVPQSLRDGSFGLGATHSETIRQVVIPAALPGIVGAVLLAASRAIGETMIVVLGA
GAIARISGNPLEAMTTITTRIVSQLTGDSDFASPETLVAFALGLTLFVLTLGLNVLALYI
VRKYREQYE
>RHB RB2654|:699058-700521 phosphate ABC transporter, permease protein; COG0573 ABC-type phosphate transport system, permease component
MSPLILLAIVLALTVAGYVMGRQRAVGSVDDVRKLHSLPNFYGMNVAMLAFVPAVLLLAI
WVIVQPLVVAGQVRGDIPDTLYETRGELSLVMSDVQRVASGLDTAIAQGVLAPGDIEGLD
ATTVRDTLGGVGVALGSDVSEEVLAAALDYRATSNTGDWVRTVVVLVVAVAGFLYAYLGT
SGTLRARNRVETGILILLITAALIAILTTLGIVLSLLFNTIEFFGLYPADEFFFGTTWSP
SFGGGSQLGILPLLWGTLYISLIALAVAVPIGLFAAIYLSEYASSKVRSIAKPMLEVLAG
IPTIVYGLFALLTVGPLLVGIFGDGGILGVGWMQGGTAVMTAGLVMGIMLIPFVSSLSDD
IINAVPQAMRDGSYGLGATQSETIRQVVMPAALPGIVGAILLAASRAIGETMIVVLGAGA
AARLSLNPFDAMTTVTAKIVSQLTGDADFASPEALVAFSLGMTLFVVTLALNVLALYIVR
KYREQYE
>RCC RCCS2|:c135319-136521 Phosphate ABC transporter, permease protein PstC; COG0573 ABC-type phosphate transport system, permease component
MQSLTTPLLLIFALAVIGYFLAKSRALKVAGGDVRALVSLPNQHALNTALSTAVPPAAAV
LLFALYARLSEGEPNWLFSLVILGLGVTGCALSLIGIKTETRARTYAERWILGLLIFASS
IAIMTTVGIVFSMLFETFNFFGQYDWRDFFFSLTWSPNFRGDSDLGIIPLLWGTLYVSFI
ALLFAVPIGLFAAIYLSEYAGPRLRSVAKPAIEVLAGIPTIVYGLFALITVGPLLRDYFA
EPMGFGQSASSVMTAGLVMGIMLIPFVSSLSDDIINAVPQAMRDGSLGLGATPSETIRQV
VIPAALPGIVGAVLLAASRAIGETMIVVLGAGAAARLSLNPFEAMTTVTVKIVSQLTGDT
DFASPETLVAFALGLTLFVITLGLNVFALYIVRKYREQYE
>RDE RD1|:2523371-2524882 phosphate ABC transporter, permease protein; 
MACEKVGCMTIGLTGFIVLAILALTIASFMMAKTRATSAAGGDIRLLHSLPNYYGYNAAM
FAAVPAFGMLVIWLLAQPMMIENTVYNLLPESIIAEGSSRSLVMSDVRRVAEGLDIAVAA
GALTKDEADQITTGTADIRAILGGVGVALGSDVAPEVLAAAQQYRDKSSTGSAWMAVIVL
AAALVGAAASIFASKADFRARNVVERFALGMLMLAASLAILTTVGIVLSMLFESMNFFRM
HPWTDFFFGGTWAPNFRGDSDLSILPLLWGTLYISIVALLVAVPIGLFAAIYLSEYASPR
VRSFAKPLLEILAGIPTIVYGLFALLTVGPFLVSIFGRGDAGLLGVEWMSGATAVLTAGL
VMGIMLIPFVSSLSDDIINAVPQALRDGSLGLGSTKSETIRQVVLPAALPGIVGAVLLAA
SRAIGETMIVVLGAGAIAKFSLNPLDAMTTITTRIVSQLTGDTDFASAETLVAFALGLTL
FVLTLGLNVIALYIVRRYREQYE
>PGA RGBS107|:c383108-384586 Phosphate ABC transporter, permease protein PstC; COG0573 ABC-type phosphate transport system, permease component
MPTVWLVIALLALSGLGFVLGRNRALASAGGNAKALHSLPAYYGHNVAFSALVPALAVLA
IWSLAQPMVIENRVSAMIPAELVPENSTLGLVMSDVRRLAEGLDLAVEQGVLSSTEARNL
DSGETDIRARLGDIGVALGSEVRPEVLNAAQSYRSLSNKGQIIMSVIVGLLAMVGFAWAY
GRTHKDFRARNVVEQGIMALLILAASLAILTTVGIVFSMLFESINFFGLHAWSDFFFGTT
WAPNFRGDSDLSILPLLWGTLYISAIALLVAVPVGLFAAIYLSEYASGTTRAFAKPLLEI
LAGIPTIVYGLFALLTVGPLLVKFFGQGEDGILGVEWMSGATSVLTAGLVMGIMLIPFVS
SLSDDIINAVPQAMRDGSLGLGATKSETIRQVVIPAALPGIVGAVLLAASRAIGETMIVV
MGAGAIAKFSLNPLESMTTITTRIVSQLTGDTDFASPETLVAFALGLTLFVLTLGLNVLA
LYIVRKYREQYD
>RLO RLO149|:c555422-556909 phosphate ABC transporter, permease protein; COG0573 ABC-type phosphate transport system, permease component
MNLGITGYVVLAIMALTIGSFMMAKARAKSAAGGDIRLLHSLPNYYGYNAAMFAAVPALG
MLVIWLLAQPMMIENTVYNLLPDSIVNEGSNRSLVMSDVRRVAEGLDIAVASGALSKEDA
NQISTDTSDIRSILGGVGVALGSDVDPEVLVAAQQYRTKSALGTAWMAVIVLTAALVGAA
ASIFVSKADFRARNVVERFALGMLMVAASLAILTTVGIVLSMLFESMNFFRMHSWTDFFF
GDTWAPNFRGNSDLSILPLLWGTLYISIVALLVAVPIGLFAAIYLSEYASSGVRSFAKPL
LEILAGIPTIVYGLFALLTVGPFLVSIFGRGEAGLLGVEWMSGATAVLTAGLVMGIMLIP
FVSSLSDDIINAVPQAMRDGSLGLGSTKSETIRQVVLPAALPGIVGAVLLAASRAIGETM
IVVLGAGAIAKFSLNPLDAMTTITTRIVSQLTGDTDFASAETLVAFALGLTLFVLTLGLN
VIALYIVRRYREQYE
>ROS ROS217|:4037940-4039400 ABC phosphate transporter, inner membrane subunit PstC; COG0573 ABC-type phosphate transport system, permease component
MSTGYIILIVLGLGGLGFFLGRARAFATSHATGKKLHSLPNYYGQAVALFTAVPALLLML
TWLFVQPLLIEGRIGQMIPDSVIPDGGAKSLVMADVRRIAEGLDALMAARQMSEADLDAM
RADFTDIRNRLGNVGVALGSDVPVPVFEAAKELRKSQNSGHFLMTVAVLGLALALLVWSW
LRVHPDQRARNASETFVLALLIGASLVAILTTVGIVASLLFETINFFKMYPAGDFFFSTV
WNPQFRGGSDLGILPLLWGTLYVSFLALLVAVPIGLMIAIYLAEYASKALRAVAKPAIEV
LAGIPTIVYGLFALITVGPFLRDYVASPLGLGSSSSSVLTAGLVMGIMLIPFVSSLSDDI
INAVPQSMRDGAYGLGATKSETIKQVILPAALPGVVGAILLAASRAIGETMIVVMGAGAA
AKLGLNPFEAMTTITVKIVSQLTGDTEFASPETLVAFALGLTLFVFTLGLNVIALVIVRK
YREQYE
>RGRRR11|:949064-950542 phosphate ABC transporter, permease protein PstC; [P] COG0581 ABC-type phosphate transport system, permease component
MPTLWLVFTLIALAALGFVLGRQRALASAGGDVKLLHSLPAYYGHNVALSAIVPAIAVLA
IWSLAQPMMIESRVAAMIPAESIAENTTVSLVMSDVRRLAEGLDQAVEAGVLDAAGANAL
EAQTIDVRALLAQVGVALGSEVSPEVLAAAQRYRSLTATGSILKTVVVLLLSLGGFAWAY
GRTHKDFRARNVVEQGIMALLILAASLAILTTVGIVFSMLFESLNFFGLHSWSDFFFGST
WAPNFRGDSELSILPLLWGTLYISLIALLVAVPVGLFAAIYLSEYASGAVRSFAKPLLEI
LAGIPTIVYGLFALLTVGPMLVRIFGQGEDGLLGVEWMSGATSVLTAGLVMGIMLIPFVS
SLSDDIINAVPQSMRDGSLGLGATKSETIRQVVLPAALPGIVGAILLAASRAIGETMIVV
MGAGAIAKFSLNPLESMTTITTRIVSQLTGDTDFASPETLVAFALGLTLFVLTLGLNVLA
LYIVRKYREQYD
>LVE SKA53|:c1925290-1926849 phosphate transport system permease protein pstc; COG0573 ABC-type phosphate transport system, permease component
MGAFITFPAVLLLIVLLAIAGYALGRRKALSFPAQSTHSRPHQHAWHVVFATAAPSLLVV
MLWLFFAGIASNIYTNMVTPDDLVDVRLSAQAREGLTEREIDIREGVLRTQFVAGVRSLA
SALDGYVADGNATEADIAGWNAEQDPIADRLRAGGQVLGPAVTNGMLSVAQVVRQFDRRV
GTVGPIISLVLAIAGFVIALRRISAEFRARVVVERWISGFLIFASTMAILATVAILAALT
LPSLSFFREYGFFNFLFGMAWAPAGDVVGIPEGRDGSYQSALGFVPLIWGTLYISLVALL
VAVPLGLLAAVYLSEFASRRARSWVKPALEILAGVPTIVYGIFALITIGPFLQAVVGATV
MPNTVSVMTAGVVMGMMLVPFISSLSDDVINAVPQTLRDGSLAIGATQAETVVQVILPAA
LPGIVGAIVLAASRAIGETMIVVLAAGALSNVQGIEPNPFGAVVTVTTRIVAVLTGEGSG
FDSIDVLAVFALAFTLFFITLALNLLAQRMVAKYREQYD
>SPO DSS3|:2078079-2079554 phosphate ABC transporter, permease protein; identified by match to protein family HMM PF00528; match to protein family HMM TIGR02138
MMPTLWLVLFLLLLSTFGFFAGRARALSSAGGDARKLHSLPVYYGLNVALTGLVPALGVL
AVWLLAQPMLIDNRVSGLIPEDSIPAELTRDLVMSDVRRVAEGLDVAVAQGALSEAEVGA
LKAGSSGIRARLGEVGVALGSDVRPEVLAAARTYRALSHTGTLVMGAVVAGLALAGLAWS
YMRTHHDYRARNVVERGVLALLILAASLAILTTIGIVLSMLFETANFFGLHDWRDFFFGS
TWAPNFRGDSELSILPLLWGTLFISLIALLVSVPVGLFAAVYLSEYAGKATRSFAKPLLE
ILAGIPTIVYGLFALLTVGPMLADIFGNGGALGVNWMAGATSVLTAGVVMGIMLIPFVSS
LSDDIINAVPQSMRDGSLGLGATRSETVRSVVLPAALPGIVGAILLAASRAIGETMIVVM
GAGAIAKFSLNPLESMTTITTRIVSQLTGDTDFASPETLVAFALGLTLFVLTLGLNVLAL
YIVRKYREQYE
>SSE SSE37|:c1259284-1260741 phosphate ABC transporter, permease protein; COG0573 ABC-type phosphate transport system, permease component
MPLLWLIVIVLALAAIGYVAARGRAMKSAGGDSRHLHSLPSYYGSNAAIKVVVPAFLLLI
VWLLAQPLYVNAVVSGMIPDTEVAEGSNLSLVMAEVRRAADGIDNAIAAGLMRPDAVADL
GASDVTQTLKDAGQIVTSELTPAVLDAARKFRVLNNSGTLYMTVAVIVLALAGLGIALRE
TNKDFRARNVVETSIRYLLIAAASIAILTTVGIVFSLIGNTIRFFSLYPAGDFFGSLTWS
PSFGGGSELGIWPLLWGTLYISFVALLVAVPIGLFAAVYLSEYAGPKMRAFAKPALEVLA
GIPTIVYGLFALLTVGPLLLSVFGSDGLGWMQGTRAVITAGIAMGIMLIPFVSSLSDDII
NAVPQAMRDGSYGLGATKSETIKQVILPAALPGIVGAILLATSRAIGETMIVVLGAGAAA
KLSLNPFEAMTTVTTRIVSQLTGDADFASPEALVAFALGMTLFILTLGLNVFALYIVRKY
REQYE
>SIL TM1040|:c1358151-1359629 Phosphate ABC transporter permease protein PstC; 
MPTLWLILGLIALSVAGFFLGRNRALVSADGNPKDLHSLPSYYGHNVALSALVPALVLLA
VWLLAQPMIIDKRVSGMIPDAAISEGSTLSLVMSDVRRVAEGLDIAVAQGAMTQAQSDDL
SSGTTDVRAVLGDVGVALGSDVRPEVLSAAQTYRALSSTGHLSMWVSVVLVALGGFGWSY
GRTHKDFRARNVVEQGIMALLILAASLAILTTIGIVLSMLFETRNFFALHSWTDFFFGDT
WAPNFRGDSDLSILPLLWGTLYISFIALMVAVPIGLFAAIYLSEYASKTTRSFAKPLLEI
LAGIPTIVYGLFALLTVGPALVRFFGQGENGVLGVEWMSGATSVLTAGVVMGIMLIPFVS
SLSDDIINAVPQAMRDGSLGLGATKSETVRQVVMPAALPGIVGAILLAASRAIGETMIVV
MGAGAIAKFSLNPLDSMTTITTRIVSQLTGDTDFASPETLVAFALGLTLFVLTLGLNVLA
LYIVRRYREQYD
>Acinetobacter radioresistens SK82] >gi|262378592|ref|ZP_06071749.1| phosphate ABC transporter, permease PstC [Acinetobacter radioresistens SH164] >gi|255304354|gb|EET83538.1| high-affinity phosphate transport protein [Acinetobacter radioresistens SK82] >gi|262299877|gb|EEY87789.1| phosphate ABC transporter, permease PstC [Acinetobacter radioresistens SH164]
MNLLLIGVLLALIAIAYQVGLTKSRKLAGKENNSASLHSRPGYYGALVALWCGIPAFIIL
IVWNLVEPNILKHIILNNIPAATVAALDPAGLDVIVERIRAIASGFGVSDQPAAYEVAAA
EQLAKFQMIGNFAKMAVVIAVALGGLVWAKKHVSQQYRARNQVEKAINIGLILCSGVAIL
TTIGIVLSMFSEAMRFFQFVSPLEFFFGTEWNPGFSTSGGAEGSYGLLPLIWGTLMVSAI
ALLVAVPIGLLIAIYLAEYASPGLRSWAKPTIEILAGIPTIVYGVFALMVIGPFFKMLGD
TVGLHINATSALTAGFVMGIMIIPFVSSLSDDIITQVPRSLRDGSLGLGATKSETIRQVV
LPAALPGIIGAFLLAASRAIGETMIVVLAAGNSPILHGNPLEAVSTVTVTIVNQLTGDTD
FASPQALVAFALGLTLFVITLGLNIVALYIVRKYREQYE
>Chlorobium phaeobacteroides BS1] >gi|189495616|gb|ACE04164.1| phosphate ABC transporter, inner membrane subunit PstC [Chlorobium phaeobacteroides BS1]
MSPLLLFLLLLLLSVTGFFIGRRKAVSLAKKAGGTSRLHSLPVYYGTLTAFWCCLPAFFM
FLIWLSFEQSIITWLMVADLPEQARALPPARLNVLISDIQGLVNGNIVSGEVTPLMRSAA
EHYISLKGISQMITSVMVLVVAIAGMLMVHRQIKPELRARNQVEKVVMGLLVVCSTIAIF
TTVGIVLSILYEAVRFFQQIPVTDFLFGLEWSPQMAIREDQVGSSGAFGAVPVFAGTILI
SAIAMFIAAPIGLMSAIFLSEYADRRLRSVVKPLLEILAGVPTVVYGFFAALVVAPLIRN
SGAQFGIDVSSESALAAGLVMGVMIIPFVSSLSDDVINAVPQSLRDGAYSVGATRSETIK
DVLVPAALPGIVGGLLLAVSRAIGETMIVVMAAGLSANLTANPLQAVTTVTVQIVTLLVG
DQEFDSPKTLAAFALGLVLFIGTLLLNIIALTFVRKYRERYD
>Caulobacter crescentus CB15] >gi|221233231|ref|YP_002515667.1| phosphate transport system permease protein pstC [Caulobacter crescentus NA1000] >gi|13421431|gb|AAK22277.1| phosphate ABC transporter, permease protein [Caulobacter crescentus CB15] >gi|220962403|gb|ACL93759.1| phosphate transport system permease protein pstC [Caulobacter crescentus NA1000]
MLTWLSLIVLALFSSVAFAAGRRRAKTAAAGRARVLHSLPDYYGAYVALWAGIPAALLLL
LGVMFGGRVEDAILQSTRPAAVQALEPDRQAVFYSDVRAIAAKQAPSEVVYEGEQKVALD
AKVAEAQRIETLLNTGMLGGAGVLALAGFLLAFPRINPEFRARNRVEGWTSVLLIACSVA
AVLTTLGIVMSLIWESWRFFQSVNPLSFLLGTEWSPQIAMRADQVASTGAFGAVPLFAGT
FLIMLIAMLVAAPIGLYSAIYLSEYAGRTVRGVVKPLLEILAGVPTVVYGFFAALTVGPL
FRSAFNAIGAALPPGPLATYLMEVQNQMALVAGVVMGIMLIPFVSSLSDDIINAVPQSLR
DGSYAMGATKSETVKKVVLPAALPGIMAAMLLAVSRAVGETMIVTMAAGLQAKLTANPLD
TVTTVTVQIVTLLTGDQEFDSPKTLSAFGLGLTLFVVTLTLNIVALRIVQKYREQYD
>Erythrobacter sp. NAP1] >gi|85690029|gb|EAQ30032.1| phosphate ABC transporter, permease protein [Erythrobacter sp. NAP1]
MSPITLLLIAIGLGLAGWLAGRAKAWSFQKADPETRAAARPTYYAWYVAIWIVLPVLAFV
VLWTQIAPYLVTQSVLASPAGENLPSFGFEREAWLSEARAVASGYAPGVFNDGAQALVEP
FRNAIQRYSLIGYALTVLIAFAGGAFAFMRVRPDFRARTKVERTVMGILLAASLVAILTT
FGIVASLVFETIRFFGMVSPIDFLFGTFWGPDPMSNPDNPDGSRFGAIPLFWGTIFIGAI
IAMIVAIPLGLMSAIYLTQYAAPSLRAWVKPALEILAGIPTVVYGYFAALTVAPAVRDLA
VSVGISGASSESALAAGVVMGVMIIPFVSSMADDSMAAVPSAMRDGSLAMGATQSETIKR
VLFPAALPGIVAGIMLAVSRAIGETMIVVMAAGASSNLTANPLETMTTVTYQIVAMLTGE
GSFDHPATLSAFALGFVLFLVTLVLNIIALRVVKRFREAYE
>Desulfovibrio aespoeensis Aspo-2] >gi|270739734|gb|EFA67838.1| phosphate ABC transporter, inner membrane subunit PstC [Desulfovibrio aespoeensis Aspo-2]
METGTIFLYLVCGLIPLAVVAYFLATRRTFSVKFEGEKFHSTPGSYGWYATICTLSPALL
ASFVAAVLQLTGVVEVPGTALVSTVIALAAGGLYVGVLTVKPSLRARAIVEQMVVKMLFV
ASLVSILTTIGIVLSVVFEAIRFFEIVSVWDFITGTSWSPDGVSAGDSDVKGMFGSIPLF
AGTFMITAIAMLVAIPIGLFAAICTAEYASPTFRKIAKPALEILAGIPTVVYGFFAAITV
SPLVVRAAEYVGLQADFTNALAPGLVMGVMIIPFVSSLSDDVITSVPNSLREGSLAMGAY
HSETIKTVILPAALPGIISAFLLAVSRAVGETMIVVMAAGLRANLTWNPLEGMTTVTVRI
VDALTGDQAFDSPETLSAYGLGLVLLVVTLVLNVISLVVIRRFRQQYE
>Synechococcus elongatus PCC 7942] >gi|81170133|gb|ABB58473.1| Phosphate ABC transporter, permease protein PstC [Synechococcus elongatus PCC 7942]
MSAAAPPSRASLFKPNRERNRRNELIVKAIFGIFAFVSVLTTLGIVFTLIFETYEFFKEI
PLIRFLTETRWTPLFPSAQFGIVVLLSGTFSTTLIALLVAVPLGLLSAICLSEYATPRAR
NLLKPALEVIAGVPSVVFGYFALLFVTPLLQSFIPGLQGFNTLSAGMVLGIAITPLVASL
SEDAIFAVPSSMREGAYALGATKRETIVSVVLPAALSGIVASIVLAISRAVGETMIVAIA
AGLTPNLTLNPLEPAQTMTSFIVQVSLGDTPTGSLAYKTIFAVGMTLFLLTLVLNIFSYW
FVRRFQEKYE
>Campylobacter lari RM2100] >gi|222539026|gb|ACM64127.1| phosphate ABC transporter, permease protein [Campylobacter lari RM2100]
MIKEKIIKLTLFLCAFVSVVVSFAIMLTILIEALKFFQKESVFTFLFSSQWAADAAFVGA
DGSSKHGVFGALSLFWGTFYISLIAMLTALPLGVMCAIYLGVFAGKKSKNYLKPILEIIA
GIPTVVFGFFAAIVVAPFIVWFFSLFGIKASFQSALGAGFIMGIMIVPIVASLSQDCIEA
VSSKRINGAYALGMTKKEVVFAVILPEAMPGIVAACLLGLSRALGETMIVVMAASLRPNL
TMNFLEDMTTVTVKIVEALSGDQAFDSSLALSAFSLGLVLFVITLIINIFSVYLINRFHK
RKNL
>Bacillus sp. SG-1] >gi|148850273|gb|EDL64437.1| phosphate ABC transporter (permease) [Bacillus sp. SG-1]
MKGVNKMKHSGSNGKLNVREMIQEKKSTVNINSVMEKFVPKFLFAIAAISIFTTIGIVIT
LLTETVNFFRNVPFLDFFTGTELNPIGREPQFGVLPLLTGTIISSVIAMFVAIPVGLMSA
VYLSEYASEKVRKTLKPILEILAGIPTIVYGFFAFTFVTPLLRSFIPGLEPTNILSPGIV
MGIMIIPMVASLSEDAMSSVPNSMREGALALGATKLEVTWKVVIPAAISGIISSFVLGIS
RAIGETMIVTIASGSNKNFTFDITQSMQTMTAYIVEVTGGEAAAGTTIYYSLYAVAMTLF
VFTLIMNLIAQYISRRFREEY
>Staphylococcus warneri L37603] >gi|239597427|gb|EEQ79930.1| phosphate ABC transporter, permease protein PstC [Staphylococcus warneri L37603]
MASKTNIREMIAKNNAKKGGTSDKIVPIILAIIAAISILVTLGILFTLLTETITFFTRVP
ITEFLFSTDWNPFSAKPSYGIWALIIGTLKITIIAALFAVPIGLGAAIYLSEYATDKVRR
IIKPILEILAGIPTIVFGFFALTFVTPILRSVFPQLGSFNSISPGLVVGVMIIPLITSMS
EDAMASVPNKIREGALGLGATKLEVAIKVVLPAAASGILASIVLAVSRAIGETMIVSLAA
GSTPTASLNLTGSIQTMTGYIVQVATGDATFGSDVYYSIYAVGFTLFIFTLAMNLLSQWI
SKRFREEY
>Staphylococcus aureus subsp. aureus Mu50] >gi|156979707|ref|YP_001441966.1| hypothetical protein SAHV_1376 [Staphylococcus aureus subsp. aureus Mu3] >gi|255006177|ref|ZP_05144778.2| hypothetical protein SauraM_06900 [Staphylococcus aureus subsp. aureus Mu50-omega] >gi|14247159|dbj|BAB57550.1| phosphate ABC transporter [Staphylococcus aureus subsp. aureus Mu50] >gi|156721842|dbj|BAF78259.1| hypothetical protein [Staphylococcus aureus subsp. aureus Mu3]
MTSSTNVKALIEKNINKKGKHNDKIIPVILAAISAISILTTLGILITLLLETITFFTRIP
ITEFLFSTTWNPTGSDPKFGIWALIIGTLKITVIATIFAVPVGLGAAIYLSEYASDRARR
IIKPILEILAGIPTIVFGFFALTYVTPVLRSFISGLGEFNAISPGLVVGIMIVPLITSLS
EDAMASVPNKIREGAYGLGATKLEVATKVVLPAATSGIVASIVLAISRAIGETMIVSLAA
GSSPTASLSLTSSIQTMTGYIVEIATGDATFGSNIYYSIYAVGFTLFIFTLIMNLLSQWI
SKRFREEY
>Clostridium cellulolyticum H10] >gi|219999847|gb|ACL76448.1| phosphate ABC transporter, inner membrane subunit PstC [Clostridium cellulolyticum H10]
MTDITSTFRNKKAVNSRIKRMRISNVIARNILFLFAIITILTTVGIIVSLLKDSIGFFSK
VSITDFLFGTKWTPLFSSPSFGVLPLVTGTLIITLTSAVISIPVGLFTAIYLSEYANKRV
RKIIKPILEVLAGIPSIVFGYFALTLITPVLKSFIPQTEIFNALSASIAVGIMTIPLVSS
LSEDALRAVPDSLRQGALALGSTKMETSMKVVVPAAISGISASFVLAISRAIGETMIVTI
AAGARPNLTFNPLESVQTMTSFIVQASQGDNPHGTVGYYSLFAVGLLLFLITLGLNIFSH
RIVEKYRKEY
>Thermus aquaticus Y51MC23] >gi|218243700|gb|EED10228.1| phosphate ABC transporter, inner membrane subunit PstC [Thermus aquaticus Y51MC23]
MDDGMELLRQAPSRNPKEVLTFALLVLLGAVTLLTTLGVILSLLGEVVEFFRRVPLTEFL
FAPEWTPLFAEPRYGIAPLIAGTLLVTAIALTVAIPLGLALAIYISELAPHRVRARVMGI
LELFEGIPTVVLGYFALLTVTPFLQKFIPGLQIFNPLSAGLVMGFAIIPYVSNVAADAMQ
SVPRAIREAAYALGARPYEVALRVVFPAAVSGIIAAIILATSRAIGETMIVAIAAGQRPT
LTLDPRETIATMTSFIVQAATGDQPAGSTASLALFAVGATLFLMTLGLNILAQYVVERYR
ERYE
>Xanthobacter autotrophicus Py2] >gi|154161963|gb|ABS69179.1| phosphate ABC transporter, inner membrane subunit PstC [Xanthobacter autotrophicus Py2]
MVAPVSPDSRTGRLRLTVSPVFLARRRVVDRIMRVVLFLSAALSVLVTAGIVYVLLSESL
KFFAQVSIISFLTDTQWTPVFQDKHFGIMTLVSGTLVSSLIALLVAIPAGTVLAIYLSEF
ARPQVRETIKPFLELIAGVPTVAFGYFALLFLTPIFQIFIPGLAGFNLLVPGIVMGIMIL
PYIVSVSEDAMRAVPAELREGAYALGFTRLQTATRVVIPGAFSGVTAAYILGMSRAVGET
MVVAIAAGQQAKLALNPLEGAATITSYIVQISLGDVPHGSIAYLTIFAAGMTLFLMTFAF
NILAFWLRQKYREVY
>Clostridium scindens ATCC 35704] >gi|167661194|gb|EDS05324.1| hypothetical protein CLOSCI_03939 [Clostridium scindens ATCC 35704]
MKSKAWTEKFMRGVFFIAACTSVLAVALICLFLFANGIPAMKEIGFGKFLTGQMWRPKNQ
IFGIFPMIIGSLYVTAGAILFGVPVGILTSVFMAHYCPKKIYRPLKAATELLAGIPSVVY
GFFGLVVLVPWIREMGRGLGFGGNGSSILTASLLLGMMILPTIIGVTESAIRAVPAQYYE
GAVALGATHERAIFRVILPAAKSGVVAGIVLGIGRAIGETMAVIMVAGNQARMPAGIFRG
IRTLTANIVIEMGYATDLHREALIATGVVLFVFILLINFSVALLNRRGSHE
