# Supplementary material for: Phylogenomic Analysis of Marine Roseobacters
Source: PLoS One. 2010 Jul 15;5(7):e11604. doi: 10.1371/journal.pone.0011604 (PMC2904699; doi:10.1371/journal.pone.0011604)
Supplement: File S2 — Tree topologies with the extended data. The multi-documents have been combined into a single ZIP-formatted file. The trees should be considered unrooted. The tree topologies were calculated in PhyML as described in Methods. Numbers refer to bootstrap values. The tree topology (separate pdf) shows that Roseobacter bacteria form a monophyletic group and was deposited in a document named “high bootstrap”. The other organisms embedded within the Roseobacter clade, or Roseobacter bacteria embedded within other phyla are shown in red (deposited in a document named “inter-phylum”). Individual file name corresponds to gene family code listed in Table S1. The non Roseobacter organism taxonomic name is detailed in the amino acid fasta of the sequences (a document named “sequences”). (4.62 MB ZIP) [file pone.0011604.s008.zip › sequences/ort671.fasta]

>DSH Dshi|:1593702-1594727 phosphate ABC transporter, periplasmic phosphate-binding protein; KEGG: rde:RD1_2642 phosphate ABC transporter, periplasmic phosphate-binding protein
MHSVKLAATVAAAALVAASAAAARDQVQVAGSSTVLPYAAIVAEAFGENFDFPTPVVESG
GSSAGLKRFCEGVGENTLDIANASRQIRDAEVAVCAENGVTEIIEVRIGYDGIVFASDIN
GPSFAFTPEDWYKALAAEHFIDGELVANSLETWDQVNPDFPAQPIQAFVPGTKHGTREVF
EEKVILQGCQDGGFFQAMLDAGVDEDTAEEKCMSLRTDGRSVDIDGDYTETLARIASDTN
GIGVFGLAFYENNTDKLQVATMNGVVPTTEAIAAGDYPVSRPLFFYIKKAHIGVIPGLQE
FAEFFVADEIAGPDGPLAAYGLVSDPALGETQTLVASGQSM
>SUL EE36|:c2535785-2536825 phosphate ABC transporter, periplasmic phosphate-binding protein; COG0226 ABC-type phosphate transport system, periplasmic component
MSLVKLTTSALAIAAVSATAAAARDQVQVAGSSTVLPYASIVAEAFGENFDFPTPVVESG
GSSAGLKRFCEGVGENTIDVANASRQIKSSEVEACAANGVTDIIEVQIGYDGIVFASDIN
GNTFEFTPEDWYKALSAEVVVDGEIVANPNKMWSDVNASFPEQPIQAYIPGTKHGTREVF
EEKVILAGCEATGDFEAFKAANGDDKKAAEKACIALRTDGVSVDIDGDYTETLARIESNK
DGIGVFGLAFYENNTDKLTVANMSGVEPTVETISSGDYPVSRPLFFYVKKAHIGVIPGLK
EYAEFFVADEIAGPDGPLAEYGLVSDPELAKTQSVVAEETVMGSGS
>JAN Jann|:2295278-2296312 phosphate ABC transporter, periplasmic phosphate-binding protein; 
MSFAKLSVSVLAVTAITTAASAQSRDNVQIAGSSTVLPYATIVAEAFGENFDFPTPVVES
GGSSTGLRRFCEGVGENTTDIANSSRSIRESEIATCAENGVTDIIEVRFGYDGIVFASDI
NGPSFEFTQSDWHLALAAELPVDGEMVANPNTNWSQVRDGLPDQPISAFVPGTRHGTREV
FDERVILQGCEDNGSMAAIMDMGMDEDAAEEACMELRADGVSVDIDGDYTETLARINADA
NGIGVFGLAFYENNTSVLQVATMAGVVPTVDAIATGEYPVSRPLYFYIKAAHLGVIPGLQ
EYADFFVSDDIAGDWGPLAAYGLVSDPELAETQAIVANGTLMGN
>OAN OA307|:c1883295-1884326 hypothetical protein; [P] COG0226 ABC-type phosphate transport system, periplasmic component
MSVLKLTVSTLAITALSATVVAARDNVQIAGSSTVLPYAAIVAEFFGENTDFPTPVVESG
GSSAGLKRFCEGVGANTIDIANASRAIKDSELAICAENGVTDIVEVRIGYDGIVFASDID
GNSFAFTPSDWYTALAADMPMDGTMAANPNTDWSQVNADFAMQPIVAFIPGTKHGTREVF
EEKVLLQGCEDTGAMAAMIDMGMDEDTAESTCMAVRTDGLSVDIDGDYTETLARIEADTN
GIGVFGLSFYENNTDKLQVATMVGVVPTTQTISAGDYPVSRPLYFYIKAAHVGVIPGLQE
FASFFVADELAGPDGPLAAYGLVSDPELADTQAAVANLTTISN
>OBA |:664017-665057 phosphate ABC transporter, periplasmic phosphate-binding protein; COG0226 ABC-type phosphate transport system, periplasmic component
MSIMKLTASAVAIAAVSATAAAARDQVQVAGSSTVLPYASIVAELFGENTDYPTPVVESG
GSSAGLKRFCEGVGENTIDVANASRAIREKEVAACADNGVTDIIEVRIGYDGIVFASQQS
GPAFTAFEPTDIFNAIGAQVLVDGEIVDNPYNTWAEFNSELPDTEIAMFIPGTKHGTREV
FEEKVLLIGCEETGAMQAMIDGGMSEDDAEDACLDVRQDGKSVDIDGDYTETLARIDANT
NGIGVFGLAFYENNTDKLKVATMSGVSPSTETIASGEYPVSRPLFFYVKKAHIGVIPGLK
EYAQFFVADEIAGPGGPLSNYGLVADPELAETQNMVANEDTMTSGM
>OIN |:c2657715-2658755 phosphate ABC transporter, periplasmic phosphate-binding protein; COG0226 ABC-type phosphate transport system, periplasmic component
MSLAKLTTSALAIAAVSATAAAARDQVQVAGSSTVLPYASIVAEAFGENFDFPTPVVESG
GSSAGLKRFCEGVGENTIDIANASRQIKDAEVAVCAENGVTDIIEVRVGYDGIVFASDID
GNTFEFTPTDWYKALSAKVVVDGEVTTNPYTTWDQVNPAFPAQPIQAFIPGTKHGTREVF
EEKVILAGCEETGDLEAFAEAAGGDEKAAEKECISLRTDGKSVDIDGDYTETLARIESNQ
DGIGVFGLAFYENNTDKLQVATMGGVEPTTESIASGDYPVSRPLFFYVKKAHIGVIPGLK
EYAEFFVADEVAGPDGPLAEYGLVSDPELAETQSVVADETVLGNGS
>RHB RB2654|:697921-698952 phosphate ABC transporter, periplasmic phosphate-binding protein; COG0226 ABC-type phosphate transport system, periplasmic component
MSFAKLTASTLAIAAMTTGVAVARDQVQVAGSSTVLPYASIVAEAFGENFDFPTPVVESG
GSSAGLKRFCEGVGENTIDIANASRAIREKEIAACAEAGVTDIIEVRIGYDGIVFASQLN
GPEFTAFTESDIFNALAPKVMVDGELVDNPHTKWSDFNADLPDAEILAFIPGTKHGTREV
FEEKVIAAGCEATGAMEAMIAGGMSEDDAEDACLMVRTDGMSVDIDGDYTETLARIDANT
NAIGVFGLAFYENNTDKLKVATMSGVEPTTETIAAGDYPVSRPLYFYIKKAHIGVIPGLK
EYAEFFVADEIAGPDGPLSNYGLVADPELAATQAMIANEETMN
>RCC RCCS2|:c136589-137623 phosphate ABC transporter, periplasmic phosphate-binding protein; COG0226 ABC-type phosphate transport system, periplasmic component
MSFMKLTATTAAIALTATTSFARDNVQVAGSSTVLPYAAIVAEIFGENFDFPTPVVESGG
SSAGLKRFCEGIGANTLDIANASRAIRPAEIEVCAENGVTDIIEVRIGYDGIVFASDING
NSFEFTPEDWYKALANEHFIDGALVANTFETWDQVNPDFPAQPIQAFIPGTKHGTREVFE
EKVILAGCEDGGFFQAMLDAGVDEDTAEGKCMAIRTDGRSVDIDGDYTETLARIEADTNG
IGVFGLSFYENNTDKLQVATMNGVVPTTESIAAAEYPVSRPLYFYIKAGHIGVIPGVKEF
AEFFVSDDIAGPDGPLAEYGLVSDPELSEVQETVMNETVIGSGS
>RDE RD1|:2522268-2523308 phosphate ABC transporter, periplasmic phosphate-binding protein; 
MTFVKISSSALAIAVVAATSATARDQVQVAGSSTVLPYAAIVAEAFGENFEFPTPVVESG
GSSAGLKRFCEGVGENTVDIANSSRPIREREIAACAENGVTDIIEVRIGYDGIVFASQQT
GPAFTEFQPSDWYTALAANLPVDGEMVANPNMTWDAVNPALPAVDIAAFIPGTKHGTREV
FEEKVLLQGCEDTGAMQAMMDMGMDEDAAESACMAVRTDGKSVDIDGDYTETLARIESNA
NGIGVFGLAFYENNTDKLKVATMGGVEPTTETISTGEYPVSRPLFFYIKKAHIGVIPGLK
DFAEFFVSDDIAGPDGPLAEYGLVSDPALAETQAAVADEDVLGSNS
>PGA RGBS107|:c384732-385787 phosphate ABC transporter, periplasmic phosphate-binding protein; COG0226 ABC-type phosphate transport system, periplasmic component
MSFVKLTASALAISAVSATAAAARDQVQVAGSSTVLPYASIVAEAFGENFDFPTPVVESG
GSSAGLKRFCEGVGENTIDVANASRRIKDKEVKACAENGVTDIIEVQIGYDGIVFANDIK
GNAFEYTPTDWFLALSDEILADGKMVANPNKTWADVNSAFPAQDIQAFIPGTKHGTREVF
EDKVILAGCEATGAFEHLLAHAEGDSDKAKKKAAEKACISLRTDGKSVDIDGDYTETLAR
IESNKDGIGVFGLAFYENNTDKLQVATMSGIVPTTESIAEGEYPVSRPLFFYVKKAHIGV
IPGLKEYAEFFVADEVAGPDGPLAEYGLVADPELTKTQAVVSEEEVIGGNS
>RLO RLO149|:c556994-558004 phosphate ABC transporter, periplasmic phosphate-binding protein; COG0226 ABC-type phosphate transport system, periplasmic component
MAIAVVTATTAAARDQVQVAGSSTVLPYAAIVAEAFGENFEFPTPVVESGGSSAGLKRFC
EGVGENTVDIANASRQIREREIAACAENGVTDIIEVRIGYDGIVFASQQTGPAFTEFQPS
DWYTALAAELPVDGKMIANPNATWDSVNAALPAVDIAAFIPGTKHGTREVFEEKVLLQGC
EDTGAMQAMMDMGMDEDAAESACMAVRTDGKSVDIDGDYTETLARIDSNTNGIGVFGLAF
YENNTDKLKVATMGGVQPTTETISTGDYPVSRPLFFYIKKAHIGVIPGLKDFAEFFVSDE
IAGPDGPLAEYGLVSDPALSETQAAVADEKVLGGNS
>ROS ROS217|:4036843-4037880 ABC phosphate transporter, periplasmic phosphate-binding protein; COG0226 ABC-type phosphate transport system, periplasmic component
MLFKSTVSALALTALAAGTAAARDNIQIAGSSTVLPYAAIVAEAFGENFEFPTPVVESGG
SGAGRKKLCEGVGENTIDIANSSSRIKQSDIDLCASNGVTEIMEVRIGYDGIVFASDING
PSYAFTPADWHAALAAQVVKDGALADNTNKVWSDVRADLPGDEILAFVPGTKHGTREVFD
EKVIIAGCEENGTYDAHLAANGGDEKAAEKACMALRTDGASIDIDGDYTETLARVDANKN
GIGVFGLSFYQNNTDKLQVATMGGIEPSVETIASGEYPVSRPLFFYVKNAHLDVIPGMQE
YIEFFVSDEIAGPDGPLAAYGLVSDPELAKTQEMVANRVPMGVLN
>RGR RR11|:947875-948930 phosphate ABC transporter, periplasmic phosphate-binding protein; [P] COG0226 ABC-type phosphate transport system, periplasmic component
MSFVKFTASALAISAVSATAAAARDQVQVAGSSTVLPYASIVAEAFGENFDFPTPVVESG
GSSAGLKRFCEGVGENTIDVANASRRIKDKEIKACAENGVTDIIEVQIGYDGIVFASDIN
GNGFEYTPSDWFLALSDEILVDGKMVANPNKTWADVNTAFPAQDIQAFIPGTKHGTREVF
EDKVILAGCEATGAFDVLLAAAEGDSDKAKHKAAEKACISLRTDGVSVDIDGDYTETLAR
IESNKDGIGVFGLAFYENNTDKLQVATMSGVVPSTESIATGEYPVSRPLFFYVKKAHIGV
IPGLKEYAEFFVADEVAGPDGPLAEYGLVSDPELSKTQAAVAEEAVMGGNS
>LVE SKA53|:c1926949-1927956 ABC phosphate transporter, periplasmic phosphate-binding protein; COG0226 ABC-type phosphate transport system, periplasmic component
MMSAAAVSAQSRANVQAAGSSTVLPYANIVAEAFGAETDFATPVVEGGGSSTGRRMLCEG
VGEGTIDIANSSSLMKDSERETCIAAGITPIEVRFGYDGIVFASDINGASFAFEPVHWHI
ALAAEHFIDGALVPNTLTNWAQVAEIAQSLGVAGDLPDQEINAFIPGTNHGTREVFNEKV
LLDGCEQGGFLAAMLAAGVDEDTAEDACMNTRTDGRSVDIEGDYPQTLANLDSTPTGIGV
FGLSFYENNTDRLQVATMSGVTPSTETISVGEYPVSRPLQFYVKQEHIGVIPGLLEFVEF
FISDEIAGPGGPLSDYGLVPDPKLAETQAMVAALR
>SPO DSS3|:2076961-2078001 phosphate ABC transporter, periplasmic phosphate-binding protein; 
MSFVKLSASALAIAAVSATAAAARDQVQVAGSSTVLPYASIVAEAFGENFDFPTPVVESG
GSSAGLKRFCEGVGENTIDVANASRKIKDKEVAVCAENGVTDIIEVRIGYDGIVFASDIA
GNTFEFTPSDWFLALSDKIMVDGQLVDNPNSTWADVNAAFPAQPIQAFIPGTKHGTREVF
EDKVILAGCEATGAFEALKAANGDDKKAAEKACIALRTDGVSVDIDGDYTETLARIESNK
DGIGVFGLAFYENNTDKLQVATMSGIVPSTESIATGEYPVSRPLYFYVKKAHIGVIPGLK
EYAEFFIADEIAGPDGPLAEYGLVSDPELAKTQEAVADEKVIGGNS
>SSE SSE37|:c1260847-1261887 phosphate ABC transporter, periplasmic phosphate-binding protein; COG0226 ABC-type phosphate transport system, periplasmic component
MKFVKLTASALALASAASAAYARDNVQVAGSSTVLPYASIVAEAFGENFDFPTPVVESGG
SSAGLKRFCEGVGENTIDIANASRAIREKEIAACADAGVTDIIEVRIGYDGIVFASQIDG
PAFTAFEPADIYNALAPKVVKDGELVDNPYTMWSEFNGDLPEAEIMAFIPGTKHGTREVF
EEKVLAAGCEATGALQAMLDSGMSEDDAEDACIAVRTDGRSVDIDGDYTETLASIDSNSN
GIGVFGLAFYENNTDKLKVATVSGIEPKTETIASGEYPVSRPLYFYIKKAHLGVIPGLKE
YAEFFVADEIAGPDGPLSAYGLVADPELAQTQEKVANETTMADEGM
>SIL TM1040|:c1359739-1360779 phosphate ABC transporter periplasmic phosphate-binding protein; 
MSFVKLTASTLAIAAVSATAASAREQVQVAGSSTVLPYASIVAEAFGENFDFPTPVVESG
GSSAGLKRFCEGVGENTIDIANASRAIKEKEIKACAEAGVTDIIEVRIGYDGIVFASDID
GNGFEFTPTDWFLALSDKVVVDGALVDNPNKTWADVNAAFPAQPIQAFIPGTKHGTREVF
EDKVILAGCEETGAFDLLKEANGGDKKAAEKACIALRTDGVSVDIDGDYTETLARIDSNK
DGIGVFGLAFYENNTDKLQVATMSGVVPSTESIATGEYPVSRPLYFYVKKAHIGVIPGLK
EFAEFFVADEVAGPDGPLAEYGLVADPELAKTQEAVAAEATMGGNS
>Vibrio metschnikovii CIP 69.14] >gi|260611724|gb|EEX36927.1| phosphate ABC transporter, periplasmic phosphate-binding protein PstS [Vibrio metschnikovii CIP 69.14]
MKFGRNALLLASTVATAISAPAMARETIQIAGSSTVLPFSSIVAEEFGQTFAQFNTPIVG
SGGSGGGLRQFCQGVGVNTIDIANSSRAIRPNELANCKANGVNEVIEVKIGYDGIVFASR
TDSGSFALKPEHVFKAGAAQIPQNGKMVNNPYTNWKQIDPSLPDQDILLVIPGSNHGTRE
VYEEKVVHPGCATFAEVKAMDSKAKENFCNAIRTDGRVVEVAGDYTETLARLDAQRNALG
VFGLSFYDQNRDRLKVATVDGVTPSLETISTGEYPVSRPLFFYIKNAHVGVVPGLLEYAQ
FFVNEQIGGMGSPLEEAGLIPMDDAERAQVSNDIRNRKTL
>Chlorobium phaeobacteroides BS1] >gi|189495614|gb|ACE04162.1| ABC-type phosphate transport system periplasmic component-like protein [Chlorobium phaeobacteroides BS1]
MKIKPYLQMHYSHGAILQLISFTIKTIKGTEMTKTYSMTALLLMLAGFLSVVGCGPKADQ
AAKDGQAASETEQTGEAIESARDYISVVGSSTVYPFATVVAEQFGKTSDFKTPKIESTGS
GGGFKLFAAGVGVEHPDITNASRRIKKSECEMCAENGVSEVVELKIGYDGIVMANSKKAE
PFKVSRKDIFLALAKEVPDPNGEDGTLVANPYTTWKEVNPELPEVKIEVLGPPPTSGTRD
AFVELAMEAGAKEFAWIKALKKEDKDKFKQISHTVREDGAYVEAGENDNLIVQKLDANPD
ALGVFGFSFLDQNKDKVQGSFVDGVEPAFSAIADGSYPLSRPLYFYVKKAHVGTIPGMQE
YLTEFTSEKAWGDEGYLTEKGLIPMPKEEREKYANVAMELIAVSCDEL
>Erythrobacter litoralis HTCC2594] >gi|84788283|gb|ABC64465.1| phosphate binding protein, putative [Erythrobacter litoralis HTCC2594]
MKMIKNIALVATASLALAACGDTGSSSGTRDSIRAVGSSTVYPFAKLVAENFARNHPEFG
SPLIESTGTGGGVALFCSGVGPSTPDMANASRRMKDSEFDTCQENGVTDIIELQVGLDGI
AFASAQGGIDMNLTPDIVYRAIAANPYGKEQTNETWSDVDPSLPDLPILVYGPPSTSGTR
DALKELVLEAACKENAEMEALKESDEDAYDRTCTEVRSDGKYVDQGEQDNLIVQKIQGNP
NAVGIFGYSYLEENADKVQGLSMNGVEPTYENIASFAYPGARPLYVYVKKAHVDAIPGLA
EYLEQWTTMWDKGGPLASIGLVATPEDERALNLQKATQLTPTLTKGDLTK
>Chromohalobacter salexigens DSM 3043] >gi|91796690|gb|ABE58829.1| periplasmic phosphate binding protein [Chromohalobacter salexigens DSM 3043]
MNRILKTTALAAAVMSVAGVAQAQDETREQLRIVGSSTVYPFASYVVEEFGATTDYPTPV
IESTGSGGGLRLFCNGVGLDTPDITNASRRMKPSEFERCQENGVTDITEAKIGYDGIAFA
ESNTNEPVNFTREQLFLALAAKVPQDGELVDNPYTKWSDIDSSLPDREIMVYGPPTTSGT
RDAFEELVMEAASEEMDAYGGEGYTDIRQDGPYVDAGENDNLIVQRLQENTTAFGIFGYS
FLEENADSLTAASIDGVEPEPEAISSGEYPVSRSLFFYVKNQHADSVPAMYPYVDLFMSE
QMISPMGYLKGLGLIPLPEDAREQARSDVENRESLELSDLK
>Caulobacter segnis ATCC 21756] >gi|264674624|gb|EEZ38013.1| phosphate-binding protein [Caulobacter segnis ATCC 21756]
MNKLLGAVATIALLAVADQAHAARDYVWAAGSSTVFPFSTRVAENYSKKTGKKSPKIESL
GTGGGIKMFCGGTGEKFPDIANASRPMKKSEFQACQKAGVKDIVEIKIGFDGIVVATDKQ
GPDFNFKLEQLYLGLADQTLRGGQLVKQPYKNWNEVGPNLPKARILAYGPPPTSGTRDAW
IELGIEGGAAKLPTLAKMKAADEKKFKATVSPMRTDGGWVDAGENDNAIVGTIEKTPNAL
GVFGYSFLEENASRIKGASINGVKPTAQAIASGQYPLSRSLYIYVKKSQVGVTPGLKEFV
TEFVSDAATGRGGYLQGRGLIPLPPAQHQAMKGKAGAMPAMPAPKE
>Chlorobium chlorochromatii CaD3] >gi|78170678|gb|ABB27774.1| periplasmic phosphate binding protein [Chlorobium chlorochromatii CaD3]
MRITQFWKHATMALAFVGLASGSLEAREQIRIVGSSTVFPFASYVAEEFGKTTGNQTPVI
ESTGSGGGHKLFGESDAITTPDITNSSRRMKKAEFDRAKQNGIQAIHEVVIGYDGIVIAN
AKKATTLQLTRRDLFFALAEEVPMKGQLVKNPYTKWSQIRKGLPNQKILVYGPPTSSGTR
DAFDEMVMEASSKSITEYGALAGKYKKIRQDGVFVPSGENDNLIVQRIVKDKAAVGVFGY
SFLEENADRIKGATIDGVAPVPANITSGKYPVSRDLYFYVKGSHIAQVKGLKEYVDLFVG
EKMIGDYGYLKKIGLIPLPKKEREAIRANWNARKMLTGTSLD
>Campylobacter jejuni subsp. jejuni 1336] >gi|283792502|gb|EFC31282.1| phosphate transport system substrate-binding protein [Campylobacter jejuni subsp. jejuni 1336]
MKKILSLSVASFALCGALNAADLKIAGSSTVYPFTSFVAEEYASIKNTKTPIVESLGTGG
GFKVFCEGTTDISNASRPMKLSEFETCKKAGVTDIVGIMIGYDGIVLAQNKTNAPLNITK
KELFLALAKEIPQNGKLIPNPYTNWNQINKNLPNRKISVYGPPSSSGTRDTIEELVMSDV
SKKIPEYKGEYKTLRQDGAYIPSGENDNLIVSKLTIDKDAFGIFGYSFLVSNSDKINVAT
IDGVTPSEENIADEKYELARSLFIYINAKKNPKEAFDFAKIYMSDDLAKSGGELEKIGLI
PLSDDKLKASQKHIEDRKILNDELVKAGKVF
>Synechococcus sp. PCC 7335] >gi|196188984|gb|EDX83948.1| Bacterial extracellular solute-binding protein, putative [Synechococcus sp. PCC 7335]
MQRFAQKIKSAARPARLAYSFSILALSASLAACGGGTAEDPAADVSAADADSGVSGEIQI
DGSSTVFPISEAMAEEFQIANPDTRVTVGVSGSGGGFKKFCAGETDISNASRPIKEEEVA
LCDEAGIEFIEVPIAYDGITLVTNPENDWAQCLTVEQLNAMWSPDAEGSVENWNQVDPEF
PDEPLELFGPGTDSGTFDYFTDEVSGEEGASRGDYTASEDDNVIVTGVESTSGGLGYFGY
AYYEENQDQLKSVEIENEAGECVAPSRETIADGSYNPMSRPLYFYVQKEAYDTKPQVKAF
VDYQLDAENGELVQEAGYITLPDDALAQAKSRVEEGKLGKDPI
