# Supplementary material for: Phylogenomic Analysis of Marine Roseobacters
Source: PLoS One. 2010 Jul 15;5(7):e11604. doi: 10.1371/journal.pone.0011604 (PMC2904699; doi:10.1371/journal.pone.0011604)
Supplement: File S2 — Tree topologies with the extended data. The multi-documents have been combined into a single ZIP-formatted file. The trees should be considered unrooted. The tree topologies were calculated in PhyML as described in Methods. Numbers refer to bootstrap values. The tree topology (separate pdf) shows that Roseobacter bacteria form a monophyletic group and was deposited in a document named “high bootstrap”. The other organisms embedded within the Roseobacter clade, or Roseobacter bacteria embedded within other phyla are shown in red (deposited in a document named “inter-phylum”). Individual file name corresponds to gene family code listed in Table S1. The non Roseobacter organism taxonomic name is detailed in the amino acid fasta of the sequences (a document named “sequences”). (4.62 MB ZIP) [file pone.0011604.s008.zip › sequences/ort678.fasta]

>DSH Dshi|:1584337-1585446 glucose sorbosone dehydrogenase; PFAM: glucose sorbosone dehydrogenase KEGG: sit:TM1040_1271 glucose sorbosone dehydrogenase
MIRLVTMIALGLSLLSPAAWAETLTTSAGPVEVKEIVRDLDEPWAFGFLPEGGVLITERG
GALLHIRPDGTRTEVSGLPRIAVGGQGGLLDLLIPADFAQTREVVFSYSRPQARGAGTAV
AVGRFSADGRALENTRTIFAMEEGTRGGRHFGSRIVEGRDGFLYVTIGDRGDDDSAQNLA
IESGSVIRIARDGGIPTSNPFTGTEGAQPEIWSYGHRNPQGAALDLQGNLWVVEHGARGG
DEINRVEMGANYGWPVISYGRHYSGLRIGEGTAKPGMEQPAHFWDPSIAPSGMMIYSGAL
WPEWEGDFFVGSLKFGYLSRLEAGSFAEEEITGDTTARLRDVREGPDGAIWFLSVGNGAL
YRMSPAERS
>SUL EE36|:c2543639-2544748 hypothetical protein; COG2133 Glucose/sorbosone dehydrogenases
MFRGGMMHQATRAIGALVIAGSVMGASGVVAQELRITQQVSGLETPWALAILPNGDVLVT
ERDGRLLRVREGTSHEVAGAPQVVDAGQGGLLDIALARDFDRSRTIFLTYAKALEGGAGT
ALAAAELSQDGARLENLRDLFTMSRGSAAGQHFGSRVVEARDGTLFVTVGERGDRPAAQD
LGQHNGSVVRVNRDGTVPADNPFVGRDDVLPEIWSYGHRNPQGAALDLKGNLWVSEHGAR
GGDEVNAVHKGANYGWPVISYGRHYSGAKIGEGTAKEGMEQPAFYWDPSIAPSGLLVYSG
TMFPDWRGDIFVGSLKFNYIARLKGDLLAEVAQISTPATARVRDIIEAPDGAIWFISVGN
GAVYRISND
>JAN Jann|:c1607597-1608811 glucose sorbosone dehydrogenase; 
MLRISPALSLSPLLAVLLAGASLAQAPVDDGTANLPDTIPAFEGQTDAPEINSGATFDEE
VITGALSRPWGLAVLPDGAGYIVTERGGTLRHITRDGTMGPEISGVPNVRAMRQGGLLDV
TLAPDFDDSRILYLTYAARDGLAGSATALARATLSDDHTALEQVTELWRQTPASAIPAHF
GSRVIVQPDGGLIVTTGDRFTSENRQLAQDPVNAAYGVVVGFLPDGSPTANDALRDVLPG
IVSYGHRNSQGAAIQPGTDLLWTLEHGPAGGDELNIIEEGGNYGWPMVSYGVNYNGSDVG
SGEQAHAPDFIEPRYFWDPSIAPSDMVFYDGDMFPDWQGDILLGALAGQALVRLDIDGTS
VIGEERFRTGEGRVRDVELDADGAILILIDDDPGALIRLTPAAG
>OAN OA307|:3890441-3891568 Glucose / Sorbosone dehydrogenase domain protein; [G] COG2133 Glucose/sorbosone dehydrogenases
MIAAAQVEQGAANADFAPAFEGQTRAPALPQTAVEIEQLVSGLRAPWGIAQLPGDGFLVT
EREGRMRLISDGAMSEPIGGLPEVAAIDQGGLLDVAVRTDFADTRQVWWTYAAEMDGGYI
TAAATGVLDEESTEMTDVRVIFEQNPPSQTPKHYGSRIVFGPDGMAYITTGEHSSQADRV
LAQDITTTYGKVIRISPEGDVPDDNPFVGTEGVDTIWSYGHRNIQGADFAADGTLWTMEH
GPRGGDELNAPQAGANYGWPIISYGINYDGTGVGSGEAVRAGMEQPVYYWDPVIAPGGID
FYEGTLFDWGGDLLIAGLNPGALVRLSMEDGRVTGEERLLTDVGRIRDVEVLRDGSVLVL
IDAPNGGILRMTPAQ
>OBA |:c2132347-2133549 Putative glucose dehydrogenase B; COG2133 Glucose/sorbosone dehydrogenases
MTLRTSLLSGAVIVAAAPVLADPTFNRGDRNTDFEPQSDSQFRAELVSSDMELERTTVAG
GLVHPWGIDVLPEDAGYLVTERSGQLRHVSEAGEMSDPIAGLPEVAAQEQGGLLDVALGP
DFSSDRMIYWTYAKPVEGGFVTAAARGVLNEELTEVTEVEDIFVQTPAASAPMHFGSRIV
FDGEGHVFITTGEHFTQEYRVLAQELDNTFGKVVRLNLDGSVPDDNPYVGDDSAMDEIWS
YGHRNIQGAWMSDGQLWTIEHGPKGGDEINLTEAGKNYGWPEISYGAQYSGNPVGSGEAQ
AEGMEQPVYFWDPVIAPAGTVVYEGETFGAWSGDLLISSLHPGGIVRLVMEDGTVTAEER
LVRDMGRVRDLAVDDDGTILALTDFEDGRLVRIAPAPSGN
>OIN |:c2665628-2666725 glucose dehydrogenase, putative; COG2133 Glucose/sorbosone dehydrogenases
MTSVKHIVTTAAISLSSVYAAGPAHAQSAMTITPIAEGLVAPWGVAPLPGGGLLVTEKAG
RLIYEKDGARQEVSNLPEVAVVGQGGLLDITLAQDFAQSRALFLTYAKPQEGGGAGTALA
SARLSDDGSRLEDLTELFAMKPGSTGGQHFGSRVVEAPDGTLLMTIGERGDRPAAQDRST
HNGSIIRVNRDGSVPDDNPFIDTPGVLPEIWSYGHRNPQGAGLDLEGRLWVSEHGAKGGD
EVNRISKGSNYGWPVISYGAHYSGEKIGEGSAKEGMEQPEFYWDPSIAPAGLMVYSGALF
PEWEGDIFVGSLKFDYISRLSGDPLEEVEQIKTSETARVRDVVEGPEGGIWFISEVNGTV
YRITP
>RHB RB2654|:c857265-858371 hypothetical protein; COG2133 Glucose/sorbosone dehydrogenases
MTAMNPLPLAAALTLTVAFPLHAATVETEAGPMEITEIADGFDMPWGVDFLPDGGFLVTE
IAGTLVRVDAEGGRTEVSGVPQVVAQGQGGLLDVAVARDFGESREIFLTYSKPQDSGAGT
ALMVARLNEAGDGLTGGRVLFEMAEGGNTTQHYGSRVTEAADGTLFVTVGERGKADLAQS
LGHHNGTVVRVARDGTVPSDNPFVGQDGALPEIWSYGHRNPQGAAMDGEGRLWAVEHGAR
GGDEINRIEPGTNYGWPEISYGTNYNGSKIGVGTEAEGMAQPEHFWDPSIAPSGMAILSD
AIPGWDGHFVIGSLKFDSLHVLDPEDWSEEVIRTRETARVRDVAEAPDGSVWFISEDRGA
IYRLAPAD
>RCC RCCS2|:2005238-2006386 Putative glucose dehydrogenase B; COG2133 Glucose/sorbosone dehydrogenases
MIRILTLMMLPLAANAQVAQGRANADFAPAFAEQTRAPALPETSISVEVLAEGLDGPWGI
APLGGGQFLVTEKSGDLRLINPDGSVSRPLSGLPDVAAQGQGGLLDVAVSPGFAQDRTIF
WTYSKSVRGGLVTAAARGQLAADGSVGEVVDIFVQDNPARNGRHFGSRIIPMADGTVWIT
TGDRGAGDGGTLVQDIDSTHGKVIRINADGTVPADNPFVGRDGDDQIWSLGHRNMQGAAI
GPGGLWTIEHGPRGGDELNQPQAGLNYGWPVVSYGINYRGSDVGEGDARGAGFVEPVYYW
DPVIAPGGMMFYDGPYTDWQGDLLIASLNPGGLVRLKMQGGRVIGEERMLTDVGRIRDVE
VLDDGAVLVLLDAGEVLRVTPG
>RDE RD1|:2512944-2514032 glucose dehydrogenase, putative; 
MLRLLYMSALFVFVLAVSPATGRADIVFTPVVTGLDTPWAIAHLPDGQVLITEKDGRVLL
WSAGTLREVEGAPQVVDRGQGGLMDVTVARDFARSRTVFLSYSKRQRGGAGTALAAATLS
QDGRRLEDLRDIFVMAPGSSGGRHFGSRIVENTDGTLFLAIGDRGDRPSAQDRENHAGSV
IRINRDGSIPSDNPFVNTPGVQPEIWSFGHRNPQGAGLDAQGRLWTAEHGARGGDEINLV
RKGANYGWPVISYGRHYTGGKIGEGTARAGMEQPASYWDPSIAPSGLLVYQGDMFPDWRG
HMFVGSLKDDYIARLTISGETTREVERIQNEATTRVRDVADAADGSIWFISVGNGAIYRI
SD
>PGA RGBS107|:c394373-395476 glucose sorbosone dehydrogenase; COG2133 Glucose/sorbosone dehydrogenases
MSWLAKFTSGAALLLTLATGASAEALTSSQGALRIEKMVQGLDIPWGFDFLPDGSVLISE
RAGNLLLLRDGRLTRIKGTPKVSDQGQGGLLDVMVPRTFAKTRRIYLTYAKRVGRGSATA
VATGQLARRNTQLQGLRDIFVAAPAVSSGRHFGSRLAEGPDGHIYVTLGDRGDRQSAQVL
ASHQGSILRLTPEGSAPRSNPLTKRRGAQPEIWSYGHRNPQGLTFAADGSLWSVEHGARG
GDEVNRIEKGANYGWPIISYGRHYSGLTIGEGTEKPGLKQPQYYWDPSIAPSNLLVYSGK
MWPDWRGDIFVGSLKFDYIARLSGSPLKEVEQVKGEQTGRIRDLREAPDGSIWFASETDG
AIYRLSR
>RLO RLO149|:c566319-567407 glucose dehydrogenase, putative; COG2133 Glucose/sorbosone dehydrogenases
MRKILTLSWLFMLAISASALMARADIVFTPVVTGLDEPWAIDHLPDGQLLITEKDGRVLL
WNAGVLREVQGAPRVVDRGQGGLMDVTVARDFATSRSVFLSYSKRQQGGAGTALAVATLS
QDGGSLLDLRDIFVMAPGSSGGRHFGSRIVEGTDGTVYLTIGDRGDRPSAQDRNSHAGSV
IRINRDGSVPSDNPFVDTPDVQPEIWSFGHRNPQGAGLDAQGRLWTAEHGARGGDEINLV
RKGANYGWPVISYGRHYTGGKIGEGTARAGMEQPASYWDPSIAPSGLLVYQGDMFPKWRG
DMFVGSLKDDYIARLAISGEKTREVQQIRNDATARVRDIAEAVDGSIWFISVGNRAIYRI
SN
>ROS ROS217|:4028900-4029988 hypothetical protein; COG2133 Glucose/sorbosone dehydrogenases
MLRLTPLILALTLALTPAHAFEGSAGNLTVTKMVDRLSEPWAIGFLPEGGVLITEKGGRL
LRVQDGQRSEITGVAQIATRGQGGLLDILVPRDFARTRQLYFTYSKPQQGGQGTAIAHAR
LAPGADRLTDWTVIFELEPGSSGGRHFGSRLVEGRDGMLYATIGDRGDDTSAQDLARQNG
SVIRIARDGGIPADNPFTQTTGAEPEIWSYGHRNPQGAALDAKGDVWVVEHGARGGDEVN
RIAKGANYGWPVISYGRHYSGLKIGEGTQKSGMEQPAHFWDPSIAPSGMMIYTGDMFPDW
RGDIFVGSLKFDMISRLDGAQLTEVERLKSSDTRRVRDIREAPDGSIWFLSVRQGAAYRL
SQ
>RGRRR11|:938146-939279 glucose sorbosone dehydrogenase; [G] COG2133 Glucose/sorbosone dehydrogenases
MLFAPLVRMLRTVSLCRGMAVCVTLGFAASAQAEDIQTSEGPLQLTQVAQGFDVPWGLGL
LPGGGSLVTERDGRLLFVENGTVTEVKGVPRVAAQGQGGLLDVLVPHDFSSHRVIFWSYS
KRVGHGATTAVARGKLSRRNTALTDVRDIFVASPASTTGRHFGSRLAEGPDGAIYVTIGD
RGDRPSAQEVGSHNGSVVRINPDGSVPRDNPLVGRTGAQPEIWSYGHRNPQGLAFDTQGR
LWSAEHGARGGDEINLIGRGLNYGWPVIAYGRHYSGLKIGEGTSRAGMEQPMHYWDPSIA
PSNLLIYSGKMWPDWRGDILVGSLKFDYIARLSGTPLTEVEQIKSDETGRIRDIEEAADG
SIWFLSETEGALYRLSR
>LVE SKA53|:c2551897-2553132 probable glucose dehydrogenase (EC 1.1.1.-) 1, type B; probableL-sorbosone dehydrogenase (EC 1.1.1.-) 2; COG2133 Glucose/sorbosone dehydrogenases
MIRSRGDWRLCDETRLASTGCRSEYRETKGFKMKTTTTLTFVLALIAGAPVLAQSYDVET
LAKGLDQPWAMTFLPDSGDILMTGRGGIFLLYDAASGAVSELDGAPDVSTAGQGGLLDVA
LAPDFADSNVIYMTWAGSVAGGTTTHLGRGKLDRLAGTVTDIETLFQVSPGIASNAHYGS
RIVIHDDHIYMGTGDRNSKAFGPDHIAQDLSSENGSVIRLTLDGTVPDDNPFVDIENAAP
AIWSYGHRNIQAMTVHPDTGDIWLAEHGEAGGDEINIVARGENYGWPLAAYGVDYRTGEQ
FAPTHQDGDGFVAPAYHSGPGRNDHFPPSGMTFYDGDAFPDWQGHLLVGNLFHRYLGVFP
VDGAQVSDPERVLDGAGYRIRDVAVGPQDGYIYVLTDGDDAPLLRLVPSEG
>SPO DSS3|:2068824-2069936 conserved hypothetical protein; identified by similarity to GB:CAC46907.1
MTFARISCVILTVAALLTSDRAGAELSSRAGPLKVEMMAEGLDSPWAVAPLPGAGFLVTE
RGGDLLYVNGAQRVRVSGTPRVRVAGQGGLLDVTLARDFASSRRLYLTYAQPQPGVGAGT
AVAVARLSEDKRRLTGLSRIYEVPPGGQGGRHFGSRVVEAADGTLFVTLGDRGADASAQD
PGNPQGSVIRIHPDGRIPSDNPFVGQSGIRPEVWSLGHRNPQGAGLDAQGRLWTSEHGAR
GGDEVNLIRPGANYGWPVISYGRHYSGARIGEGTHKEGMEQPKFHWDPSIAPSGLLVYSG
TLWPAWKGDIFVGSLKFDHIVRLTGSPLREAERIEGPETERLRDIVEAPDGAIWFISEGR
GAVYRISPAS
>SSE SSE37|:c3111143-3112354 Putative glucose dehydrogenase B; COG2133 Glucose/sorbosone dehydrogenases
MTRISLTAMAALATTPAAAQTHEWGERNADFEPAFDSQTRAELVTSDYDYTQTVLAEGLE
HPWAVEALPGDAGLLVTERPGRLRVVQMDGTVSEPVSGLPEIFNQSAGNSTQAGLLDVKV
GPGFEEDRWIYFTYAKGMGDGTSVTAAARGKLSEDMTELTEVSDIFVQDPPSPAAMHYGS
RIVFDGNGHAFITTGEHFTEEERVKAQDLSTTYGKVVRVSLDGSTPEDNPFVGQENAIDT
IWSYGHRNVQGAAMRGDQLFTLEHGPAGGDEINITEAGKNYGWPVISYGVNYDGSEVSEG
VAVQDGMEQPDYYWDPVIAPGDMTFYDGDMFPEWDGDLLIGALVAPGIVRLGWDGDTVSE
EERLLTDLGRVRDVEVLADGSFLLATDKADGEIIHVTLSDSES
>SIL TM1040|:c1369443-1370549 glucose sorbosone dehydrogenase; 
MLRPLAVIASLMFSAAMAVPSLAQQMDSSQGTLRVEKMADGFDVPWGFTFLPGRALLVTE
RSGQLWYLNGARRQQVDGVPEIAADGQGGLLDVVAARDFVQSRTVYLTFARPQGRGAGTA
VARAELSEDGSRFDSLEVIFEATPGARGGRHFGSRLVEAPDGSLYVSLGERGDRPSAQDL
SREQGSIIRILPDGSIPSDNPFVNSEDARPAIWSYGHRNPQGMALDAAGDIWAVEHGARG
GDEINRITRGANYGWPVISYGRHYSGLKIGEGTEKPGLQQPEWYWDPSIAPSGMMIYSGK
LWPNWRGDIFVGSLKFDYISRLSGAPLQEVEQMKSPETARVRDIREAPDGSIWFASEYEG
ALFRITPN
>Flavobacteriales bacterium ALC-1] >gi|159876237|gb|EDP70295.1| hypothetical protein FBALC1_06048 [Flavobacteriales bacterium ALC-1]
MKQFKFLLLVSLISIIACAQDKNPINTQNDHEVIVKDLDIPWAFTFLPDGSMLINEKAGK
LIHFKDNKKTEISGLPEIYVRGQGGLMDIILHPDYKDNGWIYLSYASSEGEGDGGNTAIA
RAKLKNNTLTNLEVLYKAGPNSRRGQHFGSRLVFNKDGYLFFTIGERGDRDTNPQDLTRD
CGKVYRLNADGSIPEDNPFVNTPNAKKAIYSYGHRNPQGMVLHPKTKAIWTHEHGPKGGD
EINIIEAGRNYGWPIISYGKNYSGTKFTDITKKEGMEQPLHYWDPSIAPSGMAFINSDKY
GDWNGSLLVGSLKFQYLDLCTIKDNKVIKEEKLLNGLGRVRCVEQGPDGYIYVGIENLGI
VKLIRK
>Shewanella sp. W3-18-1] >gi|120559215|gb|ABM25142.1| glucose sorbosone dehydrogenase [Shewanella sp. W3-18-1]
MFLGRFMKLSTLPLSTLILALGLVINSPMIFAQSVDTKTISIKTETGHIQIKTIAEGLEN
VWGMAFLPDGSMLVTERAGRMRIVSAEGKVGEPLTGLPPIVAKGQGGLLDVVLAPDFASS
KKIYFSYAEPGEGNLASLNSTAVSFATLNGNKLENLTRVFSQQPKINSNHHFGSRLVWAP
DGTLFITLGDRYSEKERAQTLDNHLGKVVRIHADGSVPKDNPFVNTAGALPEIWSYGHRN
MQGAAIHPVSSTLWTGEHGPQGGDELNIDQAGKNYGWPVITYGENYGGGKIGEGTHKTGM
EQPVYKWVPSIATAGFMFYTGDKFPQWQNNILLASLKEKTLVRLVLDGEKIIKEERLLKT
ELGQRLRSVVQGPDGLIYLATDEAKSTIYQLSPQ
>Xanthobacter autotrophicus Py2] >gi|154160764|gb|ABS67980.1| glucose sorbosone dehydrogenase [Xanthobacter autotrophicus Py2]
MGAVLARRDHRQRSSFPRPGRRAAIAALALLGLLVAGAFAFAADDAGAARRFAGEEVRVV
PFASGLEHPWSMAFLPDGRLLVTERDGRLRVIDSSGKLGAPIVGVPDVAARGQGGLLDVA
LGPAFATNHLIYLSYAEPRPDGAGTSVARGRLSEDLTRLTDLQVIFRQQPAHSGGNHFGS
RLVFAPDGMLFVTLGERFDLMDKAQDLSTTLGKVVRIAPDGSIPADNPFRDRPGARPEIF
SYGHRNVQAGVIEPATGRLWTVEHGPRGGDEVNRPEAGKNYGWPIIGYGRHYSGAKIGVG
TRKEGMEQPLFYWDPSIAPSGAAFYSADLLPAFKGQLFVGALAGQALVEVKVRNGAVTGE
EQLPLGKRIRDVRQGPDGALWLATDDTGEILRVVPAAAK
>Nitrosomonas sp. AL212] >gi|254980849|gb|EET31977.1| glucose sorbosone dehydrogenase [Nitrosomonas sp. AL212]
MTLKINISVMLLIFSFLLLPVAQAQRIQTEFDVLLVAEGLQFPWGMAFMPNGNLLVTEKT
GQLRIITPDGRVSEPIKGIPAVLVQQQGGLLDIALDPGFSKNHLIYLSYSEPEGSKASTA
VARAELKNGSLENLQVIFRQWPKTEGGVHFGSRLIFAPDGNLFITLGDRGDYSEEAQQLS
NHIGKIIRIRPDGTVPSDNPFVNDPKAKPEIWSYGHRSVQGAAIHPKSGELWIHEHGPKG
GDEINIPQPGKNYGWPKASYGNHYNDIPIKNEHAEQGFEEPIHHWTPSIAPSGMVFYTAK
RFPGWRDNLFIGTLAGRHLVRLSTDNKKIINEEKLLINTLRFRDVEQGPDGALYLLTDEE
NGKLLKLTPK
>Pseudomonas mendocina ymp] >gi|145576410|gb|ABP85942.1| glucose sorbosone dehydrogenase [Pseudomonas mendocina ymp]
MPRLKPLAAFAMVALFGCQYSLAEDRQLSSELGPLQVHTVAEGLANPWAVAFLPDGQGYL
VTERPGALRRVSAEGQLSEPLRGVPEVFAVGQGGLLDVVLSPDFAEDRLVYLSYAEAGDG
AAGTAVGRGKLSADATALEDFEVIFRQQPKLSSGTHFGSRLVFDRDGHLFIALGDNNDRP
TAQDLDKLQGKLVRIFPDGRIPEDNPFVSREGARDEIWSYGHRNQQGAALNPWSGRLWTH
EHGPRGGDEINVPEAGKNYGWPLATHGVNYSMLAIPEAKGKTVAGTEPPHHVWEKSPAIS
GMAFYDAERFPAWQNNLFIGALSSQALIRLQLDGDRIVHEERLLQPLKARVRDVRQGPDG
YLYVLTDAPKGQLLRLGLASE
>Synechococcus sp. JA-3-3Ab] >gi|86555479|gb|ABD00437.1| glucose/sorbosone dehydrogenase family protein [Synechococcus sp. JA-3-3Ab]
MSLQQGDHAQALPRAKSQQRFRVVTLASGLEHPWGMAFLPDGTILVTERPGRLRRVTEQG
LDPQPIAGVPEVFARGQGGLLDIALHPNYAENGWIYLSYAAPGPGGGGTRVARARLGEKG
LQDLEVIFDMERKTPAQQHFGSRLAFDEEGFLYISTGDRGERDRAQDLGDAAGKVLRVTD
TGGIPADNPFVNQAGALPQIFTYGHRNIQGMARHPDTGAIWTHEHGPQGGDEINILAPGI
NYGWPLITHGREYSGEPVGQGLAAAPGLASPLLHWTPSIAPSGMTFYTGEAFPEWRGNLF
VGALAGQHLARLVLDGDRVVAEERLLEGAVGRIRDVRQGPDGLLYLLTDAPNGSLLRLQP
SS
>Caulobacter sp. K31] >gi|167347221|gb|ABZ69956.1| glucose sorbosone dehydrogenase [Caulobacter sp. K31]
MRMPQLALAVLVLTACGPTGQVQAQPHPPVETAPPNAAGQTPAFPQQTRAPEEKLGVAYK
VETLATGLEHPWSLAFLPDGSKLVSERAGRLRILGADGKLSPAVTGLPAVYAEGQGGLFD
VALDPDYARNGLIYWTYAEPREGGNGTTAARGKLVLGAAPRVETVQVIWRQTPTMDSPLH
FGGRLAFARDGSLFITTGERSIIPGRMQAQKLDAALGKVIRIRPDGAIPADNPFVGDPQA
KPEIWSRGHRNVQGATINPWTGQLWTAEHGARGGDEINTPKAGKDYGWPTITYGEEYSGK
PVGDGITQHEGMEQPVYYWDPVIAPSGLAFYNASLFPAWKGSLFVGGLKGYLVRLTLKDD
KVVGEERLLSELDSRIRDVRVGPDGAVYVVTDEDDGRVLRLTPKG
>Yersinia rohdei ATCC 43380] >gi|238711373|gb|EEQ03590.1| Soluble aldose sugar dehydrogenase yliI [Yersinia rohdei ATCC 43380]
MRLFGNKTPAYQLNIQLLTLLFLSLFISTSTLAALAPTVTVTELQEGLENPWSLAFLPDN
GGILITERSGQLRLWRPDKPLSAPLKGVPAVFAKGQGGLFDVALSPNFSQDRRIYLSFAE
EGKEGKAGTAVGYGRLNPQGTAIENFTVFFRQQPKLSTGNHFGGKLAFDEQNHLFITLGE
NNQRPTAQDLSLHQGKIVRLTLDGKVPNDNPFAHKSPAKPEIWSYGHRNPQGLALNPWSN
VMWAHEHGPKGGDEINIPMAGKNYGWPLATQGINYSGQPIPEAQGTHVEGTEQPIYFWEK
SPGISGMAFYDAARFPLWQHSLFIGALAEKELIRLQLDGDKVIAEERLLGDRGERIREVR
IGPDGYVYLLTDESNGKLLKLGLAAHE
>Escherichia coli BL21(DE3)] >gi|242376628|emb|CAQ31338.1| yliI [Escherichia coli BL21(DE3)] >gi|253325205|gb|ACT29807.1| glucose sorbosone dehydrogenase [Escherichia coli BL21(DE3)] >gi|253977035|gb|ACT42705.1| predicted dehydrogenase [Escherichia coli BL21(DE3)]
MHRQFFFLVPLICLSSALWAASATVNVEVLQDKLDHPWALAFLPDNHGMLITLRGGELRH
WQAGKGLSAPLSGVPDVWAHGQGGLLDVVLAPDFAQSRRIWLSYSEVGDDGKAGTAVGYG
RLSDDLSKVTDFRTVFRQMPKLSTGNHFGGRLVFDGKGYLFIALGENNQRPTAQDLDKLQ
GKLVRLTDQGEIPDDNPFIKESGARAEIWSYGIRNPQGMAMNPWSNALWLNEHGPRGGDE
INIPQKGKNYGWPLATWGINYSGFKIPEAKGEIVAGTEQPVFYWKDSPAVSGMAFYNSDK
FPQWQQKLFIGALKDKDVIVMSVNGDKVTEDGRILTDRGQRIRDVRTGPDGYLYVLTDES
SGELLKVSPRN
>Xanthomonas campestris pv. vesicatoria str. 85-10] >gi|78037973|emb|CAJ25718.1| putative secreted protein [Xanthomonas campestris pv. vesicatoria str. 85-10]
MSVRRLLALACSATLFTAGTAVAAPAAAPAASIPKAQWPFQATTVADFDEPWAMTFLPDG
SLLVSEKRGALMRLDLKTKRKSAITGIPAVAYGGQGGFGDVLAHPRFAKNGLVYVSYAEP
GEGDTRGAAVARAKLTLDATGGGTLSDLKVIWRQDPKVTGNGHFGHRLAFGPDGKLWISS
SERQKFTPAQDMKANLGKLIRLNDDGSVPTDNPFVAQGGVAAQVWSLGHRNILGLAFDSR
GRLWEHEMGPLGGDELNLIQRGANYGYPIVSNGDNYDGTPIPDHYTRPEFAAPKISWTPV
ISPAGFVIYSGKQFPAWRGNGFIGGLSSMALVQVSLGDQPREVARYDMGARIREVEQGPD
GALWLLEDEASGSTGRLLKLTPKSKAAVENDA
>Acinetobacter sp. ATCC 27244] >gi|226835935|gb|EEH68318.1| glucose/sorbosone dehydrogenase [Acinetobacter sp. ATCC 27244]
MIKHIVTPLLCSGFIFLQACGTNNSNPKTTDQSTAQHSRQASLQTYHIENIAQFNEPWAI
TSLPDQRLLITERRGQLKIFDPKTKQSLSIEGIPAVSYGGQGGLGDVILHPDFPNNHWIY
LSYAVKGQGGYGAVISRAKLDLSSATQPKLTDVKVIWQQVPKVSGQGHYGHRMVFGADGK
LWVSSGERQKFDPAQDMKSNLGKVLRLNEDGTPAEGNPFSQQGGVSAEIWSLGHRNPLGI
AFDTQGQLWVVEMGPEGGDELNLIVKGANYGYPIVSNGNHYSGLPIPDHSTRPEFKAPEI
DWTPVISPSSMIVYTGDQFPLWRQKALIGGLSSKSIVVVDLNTQPVKEVQRLDMKQRIRG
LHQAQDGSIWVIEDGPQAKLLKLNAN
>Salmonella enterica subsp. enterica serovar Javiana str. GA_MM04042433] >gi|204321029|gb|EDZ06230.1| glucose sorbosone dehydrogenase [Salmonella enterica subsp. enterica serovar Javiana str. GA_MM04042433]
MVKVDVKCPFCAQTASVKKYGPGSAGHQHYRCQACCRSFQVDYEYRACQPGMKEQVVDLA
MYNAGIRNPQGLAVNPWSGALWLHEHGLRGGDEINIPEKGKNYGWPLATWGVNYSGLKVP
EAKGEIVEGTEQPVYYWKDSPAISGMAFYASDVFAPWRHKLFIGALKDKEVIVMRVDGNT
VTEEGRILGDRKQRIRDVRVGPDGYLYVLTDESDGQLLKVSPAATR
