# Supplementary material for: Phylogenomic Analysis of Marine Roseobacters
Source: PLoS One. 2010 Jul 15;5(7):e11604. doi: 10.1371/journal.pone.0011604 (PMC2904699; doi:10.1371/journal.pone.0011604)
Supplement: File S2 — Tree topologies with the extended data. The multi-documents have been combined into a single ZIP-formatted file. The trees should be considered unrooted. The tree topologies were calculated in PhyML as described in Methods. Numbers refer to bootstrap values. The tree topology (separate pdf) shows that Roseobacter bacteria form a monophyletic group and was deposited in a document named “high bootstrap”. The other organisms embedded within the Roseobacter clade, or Roseobacter bacteria embedded within other phyla are shown in red (deposited in a document named “inter-phylum”). Individual file name corresponds to gene family code listed in Table S1. The non Roseobacter organism taxonomic name is detailed in the amino acid fasta of the sequences (a document named “sequences”). (4.62 MB ZIP) [file pone.0011604.s008.zip › sequences/ort697.fasta]

>DSH Dshi|:1552737-1553468 uridylate kinase; TIGRFAM: uridylate kinase PFAM: aspartate/glutamate/uridylate kinase KEGG: rsh:Rsph17029_1362 uridylate kinase
MDAAPHATKYKRVMLKISGEALMGPQGFGLHPPTVQRIAQEVKTVHDMGVEICMVIGGGN
IFRGLQGSAQGMERTTADYMGMLATVMNALGMQAALEALGIHTRVISAIPMDQVCEPYIR
RRAVRHLEKKRVCIFAAGTGNPYFTTDTAATLRANEMSCEAIFKGTKVDGVYDKDPAKHD
DAVRYDEISYDDCLAQHLGVMDASAIALARDNKLPIIVFSLDEPGGFRGILAGEGTYTLV
NNG
>SUL EE36|:2411420-2412109 Uridylate kinase; COG0528 Uridylate kinase
MLKISGEALMGDQGFGLNPPTVQRIANEVKSVHDLGVEICMVIGGGNIFRGLQGSAQGME
RTTADYMGMLATVMNALAMQSALEELGIHTRVISAITMNEVAEPYIRRRAVRHLEKKRVC
IFAAGTGNPYFTTDTAATLRANEMACEAIFKGTKVDGVYDKDPAKFDDAVRYDAVSYDDV
LQKRLGVMDASAIALARDNNLPIIVFSLDEPGGFKGILAGEGTYTRVQG
>JAN Jann|:c2453861-2454610 Uridylate kinase; 
MPNDVTPGHPAGDDAKYARVMLKISGEALMGDQGFGLHPPTVERIAREIQSVHDMGVEIC
LVIGGGNIFRGLQGSAQGMERTTADYMGMLATVMNALAMQGALESLGVYTRVISAITMNE
VAEPYIRRRAIRHLEKKRVCIFAAGTGNPYFTTDTAATLRASEMDCEAIFKGTKVDGVYD
KDPAKHADAKRYETVTYDEVLAQHLGVMDASAIALARENKLPIMVFSLDEPGGFRSILDG
TGTYTKVVE
>OAN OA307|:1778330-1779055 uridylate kinase; [F] COG0528 Uridylate kinase
MPEPEKVAYKRVMLKISGEALMGDQGYGLHPPTVERIAREVQSVQEMGVEICMVIGGGNI
FRGLQGSAQGMERTTADYMGMLATVMNALAMQAALEGLGIHTRVISAITMNEVAEPYIRR
RAVRHLEKKRICIFAAGTGNPYFTTDTAATLRASEMACEAIFKGTKVDGVYDKDPNKFDD
AKRYETITYDEVLVQHLGVMDASAIALARENSLPIIVFSLDEPGGFRAILDGTGTSTTVR
A
>OBA |:367044-367772 Uridylate kinase; COG0528 Uridylate kinase
MAEDQPRTTYRRVLLKISGEALMGDQGYGLNPPTVERIAREVKSVHDLGVEICMVIGGGN
IFRGLAGSAQGMERTTADYMGMLATVMNALAMQSALEGLGVYTRVISAIPMDQVCEPYIR
RRAVRHLEKGRVCIFAAGTGNPYFTTDTAATLRANEMACEAIFKGTKVDGVYDRDPIEFP
EAQRFDSVTYDEVLARHLNVMDASAIALARDNRKPIIVFSLDEPGGFKGILAGQGTYTIV
RD
>OIN |:2465682-2466407 uridylate kinase, putative; COG0528 Uridylate kinase
MSQDTPQVSFNRVMLKISGEALMGDLGYGLHPPTVERIAREVQTVHSLGVEICMVIGGGN
IFRGLQGSAQGMERTTADYMGMLATVMNALAMQSALEGLGIHTRVISAITMNEVAEPYIR
RRAVRHLEKKRVCIFAAGTGNPYFTTDTAATLRANEMSCEAIFKGTKVDGVYDKDPAKFD
DAKRYDTVSYDDVLQKRLGVMDASAIALARDNNLPIIVFSLDEPGGFQGILAGQGTYTRV
G
>RHB RB2654|:c813736-814500 Uridylate kinase; COG0528 Uridylate kinase
MTEAVTNAPADARQPKYKRVMLKISGEALMGDGSYGLNPPTVARIAQEVKSVHDMGVEIC
MVIGGGNIFRGLAGSAQGMERTTADYMGMLATVMNALAMQSALEELGVYTRVISAIPMDQ
VCEPYIRRRAVRHLEKKRVCIFAAGTGNPYFTTDTAATLRANEMACEAIFKGTKVDGVYD
KDPKKFDDAKRYDVVSYDEALAKRLGVMDASAIALARDNNMPIIVFSLDEPGGFKGILAG
QGTYTTVKNAKPAA
>RCC RCCS2|:c194221-194946 uridylate kinase, putative; COG0528 Uridylate kinase
MSATEKTAYKRVMLKISGEALMGDTSFGLHPPTVQRVAREVKSVHDLGVEICMVIGGGNI
FRGLQGSAQGMERTTADYMGMLATVMNALAVQSALEELGIHTRVISAITMNEVAEPYIRR
RAVRHLEKKRVCIFAAGTGNPYFTTDTAATLRASEMNCEAIFKGTKVDGVYDKDPAKHAD
AVRYDTVSYDEVLQKHLGVMDASAIALARDNDLPIIVFSLDEPGGFQGILAGEGTYTIVK
D
>RDE RD1|:2469832-2470560 uridylate kinase, putative; 
MTTPEPQAAFKRVMLKISGEALMGDQGFGLHPPTVERVAREVQSVHALGVEICMVIGGGN
IFRGLQGSAQGMERTTADYMGMLATVMNALAMQSALEGLGIHTRVISAITMNEVAEPYIR
RRAVRHLEKKRVCIFAAGTGNPYFTTDTAATLRANEMSCEAIFKGTKVDGVYDKDPAKFA
DAKRYDTVTYDDVLAKRLGVMDASAIALARDNNLPIIVFSLDEPGGFRGILAGEGTYTRV
QD
>PGA RGBS107|:222473-223222 uridylate kinase; COG0528 Uridylate kinase
MPLTNDQPEATPAATYKRVMLKISGEALMGDQGYGLHPPTVQRIAHEVKSVRDMGVEICM
VIGGGNIFRGLSGSAQGMERTTADYMGMLATVMNALAMQSALEGLGVFTRVISAIRMDEV
AEPYIRRRAVRHLEKKRVCIFAAGTGNPYFTTDTAATLRANEMACEAIFMGKNGVDGVYD
KDPAQHDDAVRYEDITYDEVLAKRLKVMDASAIALARDNNLPLMVFPLDEPGGFRGILAG
KGTYTKVHG
>RLO RLO149|:c609978-611144 uridylate kinase, putative; COG0528 Uridylate kinase
MVQNEAFVHFLRALESSVHCSSRVFGTFCAQRQITNQEPPMTTPEPQAAFKRVMLKISGE
ALMGDQGFGLHPPTVERIAREVQSVHALGVEICMVIGGGNIFRGLQGSAQGMERTTADYM
GMLATVMNALAMQSSLEGLGIHTRVISAITMNEVAEPYIRRRAVRHLEKKRVCIFAAGTG
NPYFTTDTAATLRANEMSCEAIFKGTKVDGVYDKDPAKFADAKRYDTVSYDDVLAKRLGV
MDASAIALARDNNLPIIVFSLDEPGGFAVFWRARAPTRGYRTSRARASIPVDSSAVHLAP
EQIITPQKYERAVTDVRRLHAGHRRYRAPDGWCDIIFEDGIRILADRAGFRLDAGAGDGG
CLWPAHSDQSGGHRQRAGTAHGHHQRLG
>ROS ROS217|:c4525417-4526199 Uridylate kinase; COG0528 Uridylate kinase
MGGICDILRAITLTQRRMPMTSPDRAKFSRVMLKISGEALMGDLGYGLHPPTVERIAREV
KIVHDLGVEICMVIGGGNIFRGLQGSAQGMERTTADYMGMLATVMNALAMQSALEKIGVF
CRVISAIRMDEVAEPYIRRRAVRHLEKKRVCIFAAGTGNPYFTTDTAATLRANEMACEAI
FKGTKVDGVYDKDPIKYADAKRYNRVTYDEVLAQHLAVMDASAIALARDNNLPIIVFSLD
EPGGFKGILAGEGTYTTVHG
>RGR RR11|:c1111443-1112192 UMP kinase; [E] COG0263 Glutamate 5-kinase
MPHNIDQPEATPAATYKRVMLKISGEALMGDQGFGLHPPTVQRIAQEVKSVRDMGVEICM
VIGGGNIFRGLSGSAQGMERTTADYMGMLATVMNALAMQSALEGLGVFTRVISAIRMDEV
AEPYIRRRAVRHLEKKRVCIFAAGTGNPYFTTDTAATLRANEMACEAIFMGKNGVDGVYD
KDPKEHDDAVRYDEISYDEVLAKRLKVMDASAIALARDNNLPLIVFPLDEPGGFRGILAG
QGTYTKVQG
>LVE SKA53|:790154-790879 Uridylate kinase; COG0528 Uridylate kinase
MTDTPKTTYKRVMLKISGEALMGDTAFGLHPPTVQRIAREVKSVHDLGVEICMVIGGGNI
FRGLQGSAQGMERTTADYMGMIATVMNALAMQSALEELGIHTRVISAITMNEVAEPYIRR
RAVRHLEKKRVCIFAAGTGNPYFTTDTAATLRANEMNCEAIFKGTKVDGVYDKDPVKHAD
AVRYDVVSYDEVLQKHLGVMDASAIALARDNNLPIIVFSLDEPGGFKGILAGEGTYTTVR
D
>SPO DSS3|:1770258-1771013 uridylate kinase; identified by match to protein family HMM PF00696; match to protein family HMM TIGR02075
MTSSTSPETPSDPSQTRYKRVMLKISGEALMGDQGFGLHPPTVKRIAHEIKTVHDMGVEI
CMVIGGGNIFRGLSGAAQGMERTTADYMGMLATVMNALGMQAALEGLGVFTRVISAIRMD
EVAEPYIRRRAVRHLEKKRVCIFAAGTGNPYFTTDTAATLRANEMACEAIFMGKNGVDGV
YDKDPALHDDAVRYDEISYDEVLAKRLKVMDASAIALARDNNLPLIVFSLDTAGGFRGIL
AGEGTYTKVQG
>SSE SSE37|:915437-916174 uridylate kinase; COG0528 Uridylate kinase
MSESESGKPATTYKRVMLKISGEALMGDQGYGLHPPTVERVAREIKAVHDMGVEICMVIG
GGNIFRGLAGSAQGMERTTADYMGMLATVMNALAMQSALEGLGAYCRVISAIRMDEVAEP
YIRRRAVRHLEKKRICIFAAGTGNPYFTTDTAAALRANEMACEAILMGKNVDGIYDCDPK
TNPDAKRYDEITYDDVLRNNLKVMDASAIALTRDNMMPLLVFSLNEPGGFRGIMAGEGTY
TRVIP
>SIL TM1040|:c1507284-1508033 uridylate kinase; 
MPQSPEQPDVSSTVSYNRVMLKISGEALMGTQGFGLHPPTVRRIAEEVKSVHDLGVEICM
VIGGGNIFRGLSGSAQGMERTTADYMGMLATVMNALGMQSALEDLGVFTRVISAIRMDEV
AEPYIRRRAVRHLEKKRVCIFAAGTGNPYFTTDTAATLRANEMNCEAIFMGKNGVDGVYD
KDPKTNEDAKRYDSVSYDDVLAKRLKVMDASAIALARDNNLPLIVFGLDEPGGFRGVLAG
EGTYTKVHG
>Caulobacter segnis ATCC 21756] >gi|264673054|gb|EEZ36455.1| uridylate kinase [Caulobacter segnis ATCC 21756]
MSDTSAPQKYRRILLKVSGEVLMGDTPYGIDTKTVQSVADDVAEIVKSGVELCLVIGGGN
IFRGMAGAAKGMERSSADYMGMLATVMNALAMQDALERIGVETRVQSAIPMATVCEPYIR
RRAQRHLEKGRVVIFAAGTGNPFFTTDTAAALRAAEMQCDALFKGTSVDGVYTADPKKDP
KAERYDRLSYMDVLAKDLRVMDASAVALMRDSNIPIIVFSIKGRGNLLSVLRGEGTHTVV
AQDRAAA
>Erythrobacter sp. NAP1] >gi|85689659|gb|EAQ29662.1| uridylate kinase [Erythrobacter sp. NAP1]
MTQSAAMPPIKRVLLKLSGEVLMGEQDYGIDPAYVARLAEEVKLAQEAGLEVCLVIGGGN
IFRGVAGAARGLDRTTGDYMGMLATVMNALAMQNALEQAGVQTRVQSAIPMSSVCEPYIR
RRAERHLEKGRIVIFAAGTGNPFFTTDTGAALRAAEMNCDALLKGTSVDGVYDSDPKHNP
DATRFETISYDRVLADNLKVMDATAVALCRENDIPIVVFSIREKGNVARVLSGEGTQTIV
QKD
>Desulfovibrio salexigens DSM 2638] >gi|242121629|gb|ACS79325.1| uridylate kinase [Desulfovibrio salexigens DSM 2638]
MDKLRYSRVMIKLSGEALAGDQQFGIKPSAISQFAGEIAEVAKKGLQVALVIGGGNIFRG
MSDSAKGMDRASADYMGMLATIMNALAVQDALEKLGCDTRVMSAIPMQAVAEPYIRRRAV
RHLEKGRVVICAAGTGNPYFTTDTAAALRAMELKTEAIIKATKVDGVYDKDPMKHDDAVK
FESITYLETLEKRLGVMDSTATSLAMDNNMPIIVFNLFEKGNIERVVKGEQIGTIVHGG
>Synechococcus sp. CC9605] >gi|123729762|sp|Q3ALP7.1|PYRH_SYNSC RecName: Full=Uridylate kinase; Short=UK; AltName: Full=Uridine monophosphate kinase; Short=UMP kinase; Short=UMPK >gi|78196720|gb|ABB34485.1| Uridylate kinase [Synechococcus sp. CC9605]
MTYTRVLLKLSGEALMGSQGYGIDPAIVQSIASDVAKVVANGTQLAIVVGGGNIFRGLKG
SAAGMERATADYVGMLATVMNAITLQDGLERAGVPTRVQTAIAMQEVAEPYIRRKAIRHL
EKNRVVVFGAGCGNPFFTTDTTAALRAAEINADVVFKATKVDGVYDKDPAKHADAVKHPQ
LSYQDVLSGELGVMDSTAIALCKDNNIPIVVFNLFEPGNIGRAVAGEPIGSRIGDPA
>Rickettsia prowazekii str. Madrid E] >gi|8928318|sp|Q9ZE07.1|PYRH_RICPR RecName: Full=Uridylate kinase; Short=UK; AltName: Full=Uridine monophosphate kinase; Short=UMP kinase; Short=UMPK >gi|3860722|emb|CAA14623.1| URIDYLATE KINASE (pyrH) [Rickettsia prowazekii]
MASDINALKYKKVLLKVSGEALMGNKQFGHEYEVIKKIAEDIKEVIDLGLEVAIVVGGGN
IYRGINAALVGMDRASADYIGMLATVMNALTLQNVMESLGIYTRVLSAIPMMSVCEPYIR
RKAKRHMEKKRVVIFAGGTGNPFCTTDSAAVLRAIEMNCDILLKATQVDGVYDSDPKKNP
NAKKYFTISYKDVINNHLQVMDTAAIAVARENKLPIRVFSIKEHGNFARVIQDKGQYTTI
GE
>Gluconobacter oxydans 621H] >gi|58002657|gb|AAW61551.1| Uridylate kinase [Gluconobacter oxydans 621H]
MKSVILTSLVPIPPRLYDRRTSRHIQPETGMMTENREQSPSYKRVLLKVSGEALMGDGPS
GVDPVMVDMVAADIADVVASGVEVCLVVGGGNIFRGLAAAAKGMDRAQGDYAGMLATVIN
ALMLQNALERRGMETRVMTAIQMAAIAEPYIRRRAVRHMEKGRVVIFAAGTGNPFFTTDT
AAALRANEMECDALFKGTQVDGVYSADPRRNPDAERYDQLTYLEVLARDLNVMDAAAISL
ARENKLPIVVFNMHAPGSFGAVMRGEGLFTKIIEAD
>Clostridium botulinum D str. 1873] >gi|253562330|gb|EES91782.1| UMP kinase [Clostridium botulinum D str. 1873]
MSSSKYKRIMLKLSGEALSGEKGFGFDFDVTQRIAKEIKEIVDMGIEVGAVVGGGNIWRG
RNGEEMDRTTADYMGMLATCINALALQDSLENIGVNTRVQTAIEMKEVAEPFIRRRAMRH
LEKKRVVIFAAGTGNPYFSTDTTAALRAAEIEADAILLAKKVDGVYDKDPNKYDDAKKFD
KLSYIQVLEKELQVMDSTATSLCMDNNIPIIVFGLDEPNNIKKVVMGEEIGTIVSK
>Geobacter bemidjiensis Bem] >gi|197088487|gb|ACH39758.1| uridylate kinase [Geobacter bemidjiensis Bem]
MGEPHYKRVLLKLSGEALGGEQGYGIDPNTITAIAREVKQVVELGVELSLVIGGGNIFRG
LAASSKGMDRASADYMGMLATMINSLAMQDALEKVGVDTRVQSAIAMAEVAEPYIRRRAV
RHLEKGRVVIFGAGTGNPYFTTDTAASLRAMEIGADVILKGTKVDGVYSADPAKDKTATK
YGTLSYLEVLRKGLQVMDATAISLCMDNSLPIIVFDVTTDGNVVRVVNGEPIGTLVKEGE
>Prochlorococcus marinus str. NATL2A] >gi|124025290|ref|YP_001014406.1| uridylate kinase [Prochlorococcus marinus str. NATL1A] >gi|123732550|sp|Q46GQ4.1|PYRH_PROMT RecName: Full=Uridylate kinase; Short=UK; AltName: Full=Uridine monophosphate kinase; Short=UMP kinase; Short=UMPK >gi|171769736|sp|A2C0Y1.1|PYRH_PROM1 RecName: Full=Uridylate kinase; Short=UK; AltName: Full=Uridine monophosphate kinase; Short=UMP kinase; Short=UMPK >gi|72003540|gb|AAZ59342.1| uridylate kinase [Prochlorococcus marinus str. NATL2A] >gi|123960358|gb|ABM75141.1| uridylate kinase [Prochlorococcus marinus str. NATL1A]
MTYSRALIKLSGEALMGDKPYGIDPEIVQSIAKDVSKVVENGTQIAIVVGGGNIFRGLKG
SAAGMDRATADYVGMLATVMNAITLQDGLERAGVPTRVQSAIDMQQIAEPYIRRRAIRHL
EKGRVVVFGGGCGNPFFTTDTTAALRAAEINAEVVFKATKVDGVYDRDPKKFTDAVKYDN
LTFQDVLANEIGVMDSTAIALCKDNKIPIVVFNIFQPGNIAKAISGEPIGSRISNSS
>Flavobacterium psychrophilum JIP02/86] >gi|172048603|sp|A6GWS3.1|PYRH_FLAPJ RecName: Full=Uridylate kinase; Short=UK; AltName: Full=Uridine monophosphate kinase; Short=UMP kinase; Short=UMPK >gi|149771079|emb|CAL42546.1| UMP kinase [Flavobacterium psychrophilum JIP02/86]
MKYKRILLKLSGEALMGDRQYGIDPKRLAEYADEIKQIHDLGVQIAIVIGGGNIFRGIAG
ASNGMDRVQGDYMGMLATVINGMALQGALEEKGMLTRLQTALKIEAIAEPYIKRRAVRHL
EKNRIVIFGAGTGNPYFTTDTAAVLRGVEVDADVILKGTRVDGIYNVDPEKNKDAVKFDN
ISFEDVLKKGLNVMDTTAFTLSQENKLPIIVFDMNKEGNLLKICKGENIGTVVNI
>Thermoanaerobacter mathranii subsp. mathranii str. A3] >gi|289578400|ref|YP_003477027.1| uridylate kinase [Thermoanaerobacter italicus Ab9] >gi|255269905|gb|EET63081.1| uridylate kinase [Thermoanaerobacter mathranii subsp. mathranii str. A3] >gi|289528113|gb|ADD02465.1| uridylate kinase [Thermoanaerobacter italicus Ab9]
MSSVVYKRVVLKISGEALAGEKGFGIDFNTVNKIADEIKEVKEMGVQIGLVVGGGNIWRG
REGIGMDRTTADHMGMLATVINALALQDALEQRGVPTRVQTAIEMRAIAEPYIRRRAIRH
LEKGRVVIFAAGTGNPFFSTDTAASLRAAEIDAEVILLAKKVDGVYDKDPNKYKDAVKFK
ELSYLDVLNKGLGVMDSTATSLCMDNKIPIIVFDLTTYGNIKKVVTGKDIGTIVKEV
>Xanthomonas oryzae pv. oryzicola BLS256]
MSELSYRRILLKLSGEALMGGGDYGIDPKVINRLAHEVIEAQQAGAQVALVIGGGNIFRG
AGLAASGMDRVTGDHMGMLATVINALAMQDALEKLGAKVRVMSAIKINDVCEDFIRRRAI
RHLEKGRIAIFAAGTGNPFFTTDSGAALRAIEIGADLLLKATKVDGVYDKDPKKHTDAVR
YDSLTYDQVIMQELEVMDTAAFALARDSDLPLRIFGMSEPGVLLRILHGEQIGTLVQGRS
>Burkholderia cenocepacia AU 1054] >gi|116690038|ref|YP_835661.1| uridylate kinase [Burkholderia cenocepacia HI2424] >gi|161524432|ref|YP_001579444.1| uridylate kinase [Burkholderia multivorans ATCC 17616] >gi|167586857|ref|ZP_02379245.1| uridylate kinase [Burkholderia ubonensis Bu] >gi|170733373|ref|YP_001765320.1| uridylate kinase [Burkholderia cenocepacia MC0-3] >gi|189350813|ref|YP_001946441.1| uridylate kinase [Burkholderia multivorans ATCC 17616] >gi|206560451|ref|YP_002231215.1| uridylate kinase [Burkholderia cenocepacia J2315] >gi|221198320|ref|ZP_03571366.1| uridylate kinase [Burkholderia multivorans CGD2M] >gi|221208259|ref|ZP_03581263.1| uridylate kinase [Burkholderia multivorans CGD2] >gi|221215459|ref|ZP_03588423.1| uridylate kinase [Burkholderia multivorans CGD1] >gi|123070967|sp|Q1BHI0.1|PYRH_BURCA RecName: Full=Uridylate kinase; Short=UK; AltName: Full=Uridine monophosphate kinase; Short=UMP kinase; Short=UMPK >gi|171855183|sp|A0K8E1.1|PYRH_BURCH RecName: Full=Uridylate kinase; Short=UK; AltName: Full=Uridine monophosphate kinase; Short=UMP kinase; Short=UMPK >gi|105897967|gb|ABF80925.1| uridylate kinase [Burkholderia cenocepacia AU 1054] >gi|116648127|gb|ABK08768.1| uridylate kinase [Burkholderia cenocepacia HI2424] >gi|160341861|gb|ABX14947.1| uridylate kinase [Burkholderia multivorans ATCC 17616] >gi|169816615|gb|ACA91198.1| uridylate kinase [Burkholderia cenocepacia MC0-3] >gi|189334835|dbj|BAG43905.1| uridylate kinase [Burkholderia multivorans ATCC 17616] >gi|198036492|emb|CAR52389.1| uridylate kinase [Burkholderia cenocepacia J2315] >gi|221164643|gb|EED97125.1| uridylate kinase [Burkholderia multivorans CGD1] >gi|221171907|gb|EEE04350.1| uridylate kinase [Burkholderia multivorans CGD2] >gi|221182252|gb|EEE14653.1| uridylate kinase [Burkholderia multivorans CGD2M]
MSNAYKRVLLKLSGEALMGDDAFGINRATIERMVADIAEVVRLGTQLAVVIGGGNIFRGV
AGGAAGMDRATADYMGMLATMMNALALQDAMRHAGIEARVQSALRMDQVVEPYIRPRAIR
QLEEGRVVIFAAGTGNPFFTTDTAAALRGSEVGAEVVLKATKVDGVYSADPKKDPSATRY
TTISFDEAISRNLQVMDATAFALCRDQKLPIRVFSINKPGALKRIVLGEDEGTLVHV
>Xylella fastidiosa Temecula1] >gi|32129949|sp|Q87EH1.1|PYRH_XYLFT RecName: Full=Uridylate kinase; Short=UK; AltName: Full=Uridine monophosphate kinase; Short=UMP kinase; Short=UMPK >gi|28056327|gb|AAO28220.1| uridylate kinase [Xylella fastidiosa Temecula1]
MRYPMSKLAYHRVLLKLSGEALMGSADYGIDPKVINRLAGEVIEAQNAGAELALVIGGGN
IFRGAGLAAKGMDRVTGDQMGMLATIINALAMQDALEKLGTKVRVMSAIKINNVCEDFIR
RRAIRHLEKSRITIFAAGTGNPFFTTDSGAALRAIEIGADLLLKATKVDGIYNKDPQKHC
DAVKYSTLSYDEVISQNLEVMDTAAFALARDSNLPLRIFDIEQPGVLLRILHGEEIGTLV
KERNSKS
