# Supplementary material for: Phylogenomic Analysis of Marine Roseobacters
Source: PLoS One. 2010 Jul 15;5(7):e11604. doi: 10.1371/journal.pone.0011604 (PMC2904699; doi:10.1371/journal.pone.0011604)
Supplement: File S2 — Tree topologies with the extended data. The multi-documents have been combined into a single ZIP-formatted file. The trees should be considered unrooted. The tree topologies were calculated in PhyML as described in Methods. Numbers refer to bootstrap values. The tree topology (separate pdf) shows that Roseobacter bacteria form a monophyletic group and was deposited in a document named “high bootstrap”. The other organisms embedded within the Roseobacter clade, or Roseobacter bacteria embedded within other phyla are shown in red (deposited in a document named “inter-phylum”). Individual file name corresponds to gene family code listed in Table S1. The non Roseobacter organism taxonomic name is detailed in the amino acid fasta of the sequences (a document named “sequences”). (4.62 MB ZIP) [file pone.0011604.s008.zip › sequences/ort720.fasta]

>DSH Dshi|:c1442020-1442646 Endopeptidase Clp; PFAM: peptidase S14 ClpP KEGG: rde:RD1_2858 Clp protease, putative
MHDPVDTYMNLVPMVVEQTSRGERAYDIFSRLLKERIVFVNGPVHDGMSQLVVAQLLHLE
AENPSKEISMYINSPGGVVTSGLSIYDTMQYIKPKVSTLVVGQAASMGSLLLTAGEKGMR
FSLPNSRIMVHQPSGGYQGQATDIMIHAQETQKLKDRLNQIYVKHTGQPLKKVVDALERD
NFMDAEQAKEWGLIDEIVESRANEDTSK
>SUL EE36|:2071158-2071793 Protease subunit of ATP-dependent Clp proteases; COG0740 Protease subunit of ATP-dependent Clp proteases
MNTLVPMVVEQTSRGERAYDIFSRLLKERIIFLNGPVHDGMSSLIVAQLLHLEAENPSKE
ISMYINSPGGVVTSGLSIYDTMQYIKPKVSTLVIGQAASMGSLLLQAGEKGMRFSLPNSR
VMVHQPSGGYQGQATDIMIHAQETQKLKTRLNEIYVKHTGQPLEKVEAALERDNFMSPEE
AKDWGLIDEIVENRGKMDDPDAPKDGDKKGK
>JAN Jann|:c2822710-2823336 Endopeptidase Clp; 
MHDPVEYFQNNLVPMVVEQTSRGERAYDIFSRLLKERIVFVNGPVHSGMSHLIVAQLLHL
EAENPSKEISMYINSPGGEVTAGMSIYDTMQYIKPKVSTLVCGMAASMGSVIAVGGEKGM
RLALPNAEFLVHQPSGGARGTASDILISARSIEATRERLYQLYVKHTGQDYETVQRALDR
DTWMTPEVALEWGHVDEIVTTRGADDAE
>OANOA307|:598633-599262 Clp protease; [OU] COG0740 Protease subunit of ATP-dependent Clp proteases
MQDPIDTYMNLVPMVVEQTARGERAYDIFSRLLKERIIFVNGPIHDGMSQLVVAQLLHLE
AENPKKEISMYINSPGGAVHSGMSIYDTMQYIRPKVSTLICGMAASMGSVIAVGGEKGMR
FSLPNSEIMVHQPSGGSQGKASDMLITARHIEQTRERFYKLYMKHTGQTHKSVEKALDRD
TWMTPEEAKEWGHLDEIVESRGKAEGEDK
>OBA |:c1228432-1229064 Protease subunit of ATP-dependent Clp proteases; COG0740 Protease subunit of ATP-dependent Clp proteases
MSDLYENYMNNLVPMVVEQTSRGERAYDIFSRLLKERIIFVSGPVHDGMSSLIVAQLLHL
EAENPTKDISMYINSPGGVVTSGLSIYDTMQYIKPKVGTLVIGQAASMGSLLLAGGAAGM
RYALPNAEIMVHQPSGGYRGQATDIMIHARHTEKLKERLNKIYVKHTGQDFETVVDALER
DNFMTAEEAKDWGLIDEIFESRPKADGDDA
>OIN |:c3007672-3008328 Endopeptidase Clp; COG0740 Protease subunit of ATP-dependent Clp proteases
MNDPINTYMNTLVPMVVEQTSRGERSYDIFSRLLKERIIFVNGPIHSGMSHLVVAQLLHL
EAENPTKEISMYINSPGGEVTAGLSIYDTMQYIKPKVSTLICGMAASMGSVIAIGGEKGM
RFALPNAEVMIHQPSGGSQGMAEDILISARHIERTRERMYQLYVKHSGQPLDVVQKALDR
DLWMTPEEAKEWGHLDEIVESRGKAEDAAATAKGKKDK
>RHB RB2654|:c1596895-1597476 Protease subunit of ATP-dependent Clp proteases; COG0740 Protease subunit of ATP-dependent Clp proteases
MVVEQTSRGERAYDIFSRLLKERIIFLNGPVHDGMSSLICAQLLFLEAENPSKEIAMYIN
SPGGVVTSGLSIYDTMQYIRPKVSTLVIGQAASMGSLLLTAGAPGMRFSLPNSRIMVHQP
SGGYQGQATDIMIHAQETQKLKDRLNSIYVKHTGQKLKAVVDALERDNFMDPEQAKDWGL
IDEILESRGDAPE
>RCC RCCS2|:c620547-621167 Clp protease, putative; COG0740 Protease subunit of ATP-dependent Clp proteases
MQDPTETYMNLVPMVVEQTARGERAYDIFSRLLKERIIFVNGPVHDGMSQLIVAQLLHLE
SENPKKEISMYINSPGGVVTSGLSIYDTMQYIRPKVSTLVIGQAASMGSLLLTAGSEGMR
FSLPNSRVMVHQPSGGYQGQATDIMIHAAETQKLKTRLNEIYVKHTGNTLKKVEAALERD
NFMSPEEAKEWGLIDEIVENRTKSDD
>RDE RD1|:c2726839-2727465 Clp protease, putative; 
MKDPIETYMNLVPMVVEQTSRGERAYDIFSRLLKERIIFLNGPVHDGMSSLIVAQLLHLE
AENPAKEISMYINSPGGVVTSGLSIYDTMQYIKPKVSTLVIGQAASMGSLLLTAGEAGMR
FSLPNSRVMVHQPSGGYQGQATDIMIHAAETQKLKDRLNEIYVKHTGQTMKKVVDALERD
NFMSPEEAKEFGLIDEIVENRSKDDAET
>PGA RGBS107|:47003-47611 Endopeptidase Clp; COG0740 Protease subunit of ATP-dependent Clp proteases
MNTLVPMVVEQTSRGERAYDIFSRLLKERIIFLNGPVHDGMSSLIVAQLLHLEAENPSKE
ISMYINSPGGVVTSGLSIYDTMQYIKPKVSTLVIGQAASMGSLLLTAGEAGMRFSLPNSR
VMVHQPSGGFQGQATDIMIHAEETLKLKKRLNEIYVKHTGQEYDKIVDALERDNFMSPED
AKDFGLIDEIVENRSKLDDQDS
>RLO RLO149|:223723-224349 Clp protease, putative; COG0740 Protease subunit of ATP-dependent Clp proteases
MKDPIETYMNLVPMVVEQTSRGERAYDIFSRLLKERIIFLNGPVHDGMSSLIVAQLLHLE
ADNPAKEISMYINSPGGVVTSGLSIYDTMQYIKPKVSTLVIGQAASMGSLLLTAGEAGMR
FSLPNSRIMVHQPSGGYQGQATDIMIHAAETQKLKDRLNEIYVKHTGQTLKKVENALERD
NFMSPEEAKDFGLIDEIVENRSKDDAET
>ROS ROS217|:1490031-1490663 Protease subunit of ATP-dependent Clp proteases; COG0740 Protease subunit of ATP-dependent Clp proteases
MKDPMDIYMNTLVPMVVEQTSRGERAYDIFSRLLKERIIFLSGPVHDGMSSLIVAQLLHL
EAENPSKEISMYINSPGGVVTSGLSIYDTMQYIKPKVSTLVVGQAASMGSLLLTAGEPGM
RFSLPNSRVMVHQPSGGYQGQATDIMIHARETQKLKDRLNEIYVRHTGQTLKKVEEALER
DNFMSPDEAKAWGLIDEIVANRDKVDEAKK
>RGR RR11|:c1281454-1282062 Clp protease; [OU] COG0740 Protease subunit of ATP-dependent Clp proteases
MNTLVPMVVEQTSRGERAYDIFSRLLKERIIFLNGPVHDGMSSLIVAQLLHLEAENPSKE
ISMYINSPGGVVTSGLSIYDTMQYIKPKVSTLVIGQAASMGSLLLTAGEPGMRFSLPNSR
VMVHQPSGGFQGQATDIMIHAEETLKLKKRLNEIYVKHTGQDYDSIVNALERDNFMSPEE
AKEFGLIDEIVENRSKLDSDDS
>LVE SKA53|:404873-405469 ATP-dependent Clp protease, proteolytic subunit ClpP; COG0740 Protease subunit of ATP-dependent Clp proteases
MNLVPMVVEQTARGERAYDIFSRLLKERIIFLNGPVHDGMSQLVVAQLLHLESENPKKEI
SMYINSPGGVVTSGLSIYDTMQYIKPKVSTLVIGQAASMGSLLLTAGHPGMRFSLPNSRV
MVHQPSGGYQGQATDIMIHAAETQKLKTRLNEIYVKHTGQPLKKVETALERDNFMSPEEA
KEWGLIDEIVVNREKSSE
>SPO DSS3|:1055324-1055953 ATP-dependent Clp protease, proteolytic subunit ClpP; identified by match to protein family HMM PF00574; match to protein family HMM TIGR00493
MFDPVDTYMNTLVPMVVEQTSRGERAYDIFSRLLKERIIFINGPIHDGMSHLIVAQLLHL
EAENPNKEISIYINSPGGVVTSGLSIYDTMQYIKPKCSTLVIGQAASMGSVLLAGGEKGM
RFSLPNSRIMVHQPSGGYQGQASDIMIHAAETQKLKDRLYDIYVKHTGQTKKAVEKALDR
DNFMSPEEAKEWGHIDEIVESRSKGDDAE
>SSE SSE37|:c2201551-2202144 Protease subunit of ATP-dependent Clp protease; COG0740 Protease subunit of ATP-dependent Clp proteases
MVVEQTSRGERAYDIFSRLLKERIVFLNGPVHDGMSSLVVAQLLHLEAENPSKEISMYIN
SPGGVVTSGLSIYDTMQYIKPKVSTLVVGQAASMGSLLLTAGAAGMRFSLPNSRIMVHQP
SGGYQGQATDIMIHAEETIKLKRRLNEIYVRHTGQTYEAVEAALERDNFMDAEKAKEWGL
IDEIVTSRVPEGEETDS
>SIL TM1040|:c1630761-1631417 ATP-dependent Clp protease proteolytic subunit ClpP; 
MIPRQAGPMIDPTETYMNTLVPMVVEQTSRGERAYDIFSRLLKERIIFLNGPVHDGMSSL
IVAQLLHLEAENPSKEISMYINSPGGVVTSGLSIYDTMQYIKPKVSTLVIGQAASMGSLL
LTAGEAGMRFSLPNSRVMVHQPSGGYQGQATDIMIHAEETLKLKRRLNEIYVKHTGQDYD
TIEKALERDNFMSPEQAKEFGLIDEIVENRSKADDAES
>Shewanella halifaxensis HAW-EB4] >gi|189082465|sp|B0TLU9.1|CLPP_SHEHH RecName: Full=ATP-dependent Clp protease proteolytic subunit; AltName: Full=Endopeptidase Clp >gi|167354708|gb|ABZ77321.1| ATP-dependent Clp protease, proteolytic subunit ClpP [Shewanella halifaxensis HAW-EB4]
MHKAPESVLNALVPMVVEQTAKGERSYDIYSRLLKERVIFLVGQVEEHMANLIVAQLLFL
ESESPDKDIYLYINSPGGSVTAGMAIYDTMQFIKPNVSTVCIGQAASMGAFLLAGGAEGK
RHCLPNSRVMIHQPLGGFQGQASDIAIHAQEILGIKNKLNTMLAEHTGQPLEVIERDTDR
DNFMSATEAAEYGLVDSVIAKRS
>Enterobacter sp. 638] >gi|145317441|gb|ABP59588.1| ATP-dependent Clp protease proteolytic subunit ClpP [Enterobacter sp. 638]
MSYNGERDNIAPHMALVPMVIEQTSRGERSFDIYSRLLKERVIFLTGQVEDHMANLIVAQ
MLFLEAENPEKDIYLYINSPGGVITAGMSIYDTMQFIKPDVSTICMGQAASMGAFLLTAG
AKGKRFCLPNSRVMIHQPLGGYQGQATDIEIHAREILKVKGRMNELMAHHTGQSLEQIER
DTERDRFLSASEAVEYGLVDSILTHRN
>Geobacter metallireducens GS-15] >gi|90101408|sp|Q39UH2.1|CLPP_GEOMG RecName: Full=ATP-dependent Clp protease proteolytic subunit; AltName: Full=Endopeptidase Clp >gi|78194335|gb|ABB32102.1| ATP-dependent Clp protease proteolytic subunit ClpP [Geobacter metallireducens GS-15]
MLVPIVVEQTGRGERSYDIYSRLLKDRIIFLGGPIDDHVANLVIAQLLFLEAEDPDKDIH
LYINSPGGVVTAGMAIYDTMQYIKAPVSTICVGQAASMGALLLSGGEKGKRFSLTHSRIM
IHQPLGGFQGQATDIHIHAQEILKMKKRLNEIIAENSGQALEKVEADTERDYFMSGEEAK
SYGIIDAIIARKPTSGGSR
>Pseudomonas putida GB-1] >gi|189082463|sp|B0KJG6.1|CLPP_PSEPG RecName: Full=ATP-dependent Clp protease proteolytic subunit; AltName: Full=Endopeptidase Clp >gi|166859398|gb|ABY97805.1| ATP-dependent Clp protease, proteolytic subunit ClpP [Pseudomonas putida GB-1]
MSRNSYIQQSSDIQAAGGLVPMVIEQSARGERAYDIYSRLLKERVIFLVGPVEDYMANLV
VAQMLFLEAENPDKDIHLYINSPGGSVTAGMSIYDTMQFIKPDVSTICIGQACSMGAFLL
TAGAKGKRHCLPNSRVMIHQPLGGFQGQATDIQIHAQEILSIKARLNELLAYHTGQDLET
IQRDTERDNFMSASRAAEYGLIDSVYDKRQLAS
>Thermoanaerobacter tengcongensis MB4] >gi|20515613|gb|AAM23894.1| Protease subunit of ATP-dependent Clp proteases [Thermoanaerobacter tengcongensis MB4]
MIFMSLVPIVVEQTNRGERAYDIFSRLLKDRIVFLGDEINDTTASLVIAQMLFLEAEDPD
KDIWLYINSPGGSITAGLAIYDTMQYIKPDVVTLCVGMAASMAAFLLAAGAKGKRFALPN
SEIMIHQPWGGMQGQATDIKIHAERLLRLRDKLERILSENTGQPLEKIKADMERDYFMTA
EEAKTYGIIDDILVRHKK
>Desulfovibrio desulfuricans subsp. desulfuricans str. G20] >gi|90101407|sp|Q30Z79.1|CLPP_DESDG RecName: Full=ATP-dependent Clp protease proteolytic subunit; AltName: Full=Endopeptidase Clp >gi|78219668|gb|ABB39017.1| ATP-dependent Clp protease proteolytic subunit ClpP [Desulfovibrio desulfuricans subsp. desulfuricans str. G20]
MPIPMVIESTGRAERAYDIYSRLLKDRIILLGTPVDDNVASLICAQLLFLESENPEKEIY
LYINSPGGVVTAGLAIYDTMQYISAPVATLCMGQAASMGAFLLAAGQPGMRFALPNSRIM
IHQPMGGAQGQATDIDIQAREILRLKDRLNEILSRHTGQPLEKIVEHTDRDYFMGPENAK
NFGIIDRILTSRKDVEKDGK
>Vibrio parahaemolyticus AQ3810] >gi|260879437|ref|ZP_05891792.1| ATP-dependent Clp protease proteolytic subunit [Vibrio parahaemolyticus AN-5034] >gi|260902813|ref|ZP_05911208.1| ATP-dependent Clp protease proteolytic subunit [Vibrio parahaemolyticus AQ4037] >gi|149746838|gb|EDM57826.1| ATP-dependent Clp protease, proteolytic subunit ClpP [Vibrio parahaemolyticus AQ3810]
MSYQEKNAMSPIMDALVPMVVEQTSRGERSYDIYSRLLKERVIFLTGQVEDHMANLVVAQ
LLFLESENPDKDIFLYINSPGGSVTAGMSIYDTMQFIKPNVSTVCMGQACSMGAFLLAGG
AAGKRYVLPNSRVMIHQPLGGFQGQASDIQIHAQEILTIKQKLNNLLAEHTGQPLEVIER
DTDRDNFMSAEQAVEYGIVDAVLSHRGA
>Salmonella enterica subsp. enterica serovar Typhi] >gi|29138432|gb|AAO70002.1| ATP-dependent clp protease proteolytic subunit [Salmonella enterica subsp. enterica serovar Typhi str. Ty2] >gi|194402609|gb|ACF62831.1| ATP-dependent Clp protease, proteolytic subunit ClpP [Salmonella enterica subsp. enterica serovar Newport str. SL254] >gi|194409661|gb|ACF69880.1| ATP-dependent Clp protease, proteolytic subunit ClpP [Salmonella enterica subsp. enterica serovar Heidelberg str. SL476] >gi|194709957|gb|ACF89178.1| ATP-dependent Clp protease, proteolytic subunit ClpP [Salmonella enterica subsp. enterica serovar Schwarzengrund str. CVM19633] >gi|195631923|gb|EDX50443.1| ATP-dependent Clp protease, proteolytic subunit ClpP [Salmonella enterica subsp. enterica serovar Newport str. SL317] >gi|197289522|gb|EDY28885.1| ATP-dependent Clp protease, proteolytic subunit ClpP [Salmonella enterica subsp. enterica serovar Schwarzengrund str. SL480] >gi|204320509|gb|EDZ05712.1| ATP-dependent Clp protease, proteolytic subunit ClpP [Salmonella enterica subsp. enterica serovar Javiana str. GA_MM04042433] >gi|205350070|gb|EDZ36701.1| ATP-dependent Clp protease, proteolytic subunit ClpP [Salmonella enterica subsp. enterica serovar Hadar str. RI_05P066] >gi|206707731|emb|CAR32016.1| ATP-dependent clp protease proteolytic subunit [Salmonella enterica subsp. enterica serovar Enteritidis str. P125109] >gi|261245731|emb|CBG23528.1| ATP-dependent Clp protease proteolytic subunit [Salmonella enterica subsp. enterica serovar Typhimurium str. D23580] >gi|267992163|gb|ACY87048.1| ATP-dependent Clp protease proteolytic subunit [Salmonella enterica subsp. enterica serovar Typhimurium str. 14028S]
MSYSGERDNLAPHMALVPMVIEQTSRGERSFDIYSRLLKERVIFLTGQVEDHMANLIVAQ
MLFLEAENPEKDIYLYINSPGGVITAGMSIYDTMQFIKPDVSTICMGQAASMGAFLLTAG
AKGKRFCLPNSRVMIHQPLGGYQGQATDIEIHAREILKVKGRMNELMAHHTGQSLEQIER
DTERDRFLSAPEAVEYGLVDSILTHRN
>Clostridium novyi NT] >gi|166201817|sp|A0Q2L1.1|CLPP_CLONN RecName: Full=ATP-dependent Clp protease proteolytic subunit; AltName: Full=Endopeptidase Clp >gi|118134837|gb|ABK61881.1| ATP-dependent Clp protease, proteolytic subunit ClpP [Clostridium novyi NT]
MSLVPVVVEQTNRGERSYDIYSRLLKDRIIFLGEEVNDVTASLVVAQLLFLEAEDPDKDI
YLYINSPGGSITAGMAIYDTMQYIKPDVSTICIGMAASMGAFLLTAGAKGKRFALPNSEI
MIHQPLGGFQGQATDIGIHANRILKIKDKLNSILSERTGQPLEVIKKDVERDNFMEAEEA
KEYGLIDDVITSRKK
>Xanthomonas axonopodis pv. citri str. 306] >gi|58580656|ref|YP_199672.1| ATP-dependent Clp protease proteolytic subunit [Xanthomonas oryzae pv. oryzae KACC10331] >gi|78046637|ref|YP_362812.1| ATP-dependent Clp protease proteolytic subunit [Xanthomonas campestris pv. vesicatoria str. 85-10] >gi|84622589|ref|YP_449961.1| ATP-dependent Clp protease proteolytic subunit [Xanthomonas oryzae pv. oryzae MAFF 311018] >gi|166710928|ref|ZP_02242135.1| ATP-dependent Clp protease proteolytic subunit [Xanthomonas oryzae pv. oryzicola BLS256] >gi|188578371|ref|YP_001915300.1| ATP-dependent Clp protease proteolytic subunit [Xanthomonas oryzae pv. oryzae PXO99A] >gi|188992776|ref|YP_001904786.1| ATP-dependent Clp protease proteolytic subunit [Xanthomonas campestris pv. campestris str. B100] >gi|289664185|ref|ZP_06485766.1| ATP-dependent Clp protease proteolytic subunit [Xanthomonas campestris pv. vasculorum NCPPB702] >gi|289668776|ref|ZP_06489851.1| ATP-dependent Clp protease proteolytic subunit [Xanthomonas campestris pv. musacearum NCPPB4381] >gi|25008307|sp|Q8PNI5.1|CLPP_XANAC RecName: Full=ATP-dependent Clp protease proteolytic subunit; AltName: Full=Endopeptidase Clp >gi|67460159|sp|Q5H434.1|CLPP_XANOR RecName: Full=ATP-dependent Clp protease proteolytic subunit; AltName: Full=Endopeptidase Clp >gi|90183187|sp|Q3BWQ1.1|CLPP_XANC5 RecName: Full=ATP-dependent Clp protease proteolytic subunit; AltName: Full=Endopeptidase Clp >gi|110816521|sp|Q2P6Z0.1|CLPP_XANOM RecName: Full=ATP-dependent Clp protease proteolytic subunit; AltName: Full=Endopeptidase Clp >gi|226706557|sp|B0RTF7.1|CLPP_XANCB RecName: Full=ATP-dependent Clp protease proteolytic subunit; AltName: Full=Endopeptidase Clp >gi|226706558|sp|B2SMI3.1|CLPP_XANOP RecName: Full=ATP-dependent Clp protease proteolytic subunit; AltName: Full=Endopeptidase Clp >gi|21107218|gb|AAM35956.1| ATP-dependent Clp protease proteolytic subunit [Xanthomonas axonopodis pv. citri str. 306] >gi|58425250|gb|AAW74287.1| ATP-dependent Clp protease proteolytic subunit [Xanthomonas oryzae pv. oryzae KACC10331] >gi|78035067|emb|CAJ22712.1| ATP-dependent Clp protease [Xanthomonas campestris pv. vesicatoria str. 85-10] >gi|84366529|dbj|BAE67687.1| ATP-dependent Clp protease proteolytic subunit [Xanthomonas oryzae pv. oryzae MAFF 311018] >gi|167734536|emb|CAP52746.1| ATP-dependent Clp protease [Xanthomonas campestris pv. campestris] >gi|188522823|gb|ACD60768.1| ATP-dependent Clp protease, proteolytic subunit ClpP [Xanthomonas oryzae pv. oryzae PXO99A]
MSIVTKALNLVPMVVEQTSRGERAYDIYSRLLKERLIFLVGPIDDHMANVIVAQLLFLEA
DNPEKDISIYINSPGGVVTAGMAIYDTMQYIKPDVSTICVGQAASMGALLLASGAAGKRY
ALPNSRVMIHQPLGGFQGQATDIDIHAREILTLRSRLNEILAKHTGQSLETIARDTERDN
FKSAVDAQAYGLVDQVLERRPEESIQPS
>Xylella fastidiosa Temecula1] >gi|182681028|ref|YP_001829188.1| ATP-dependent Clp protease, proteolytic subunit ClpP [Xylella fastidiosa M23] >gi|32129456|sp|Q87E51.1|CLPP_XYLFT RecName: Full=ATP-dependent Clp protease proteolytic subunit; AltName: Full=Endopeptidase Clp >gi|226706560|sp|B2I8K3.1|CLPP_XYLF2 RecName: Full=ATP-dependent Clp protease proteolytic subunit; AltName: Full=Endopeptidase Clp >gi|28056456|gb|AAO28349.1| ATP-dependent Clp protease proteolytic subunit [Xylella fastidiosa Temecula1] >gi|182631138|gb|ACB91914.1| ATP-dependent Clp protease, proteolytic subunit ClpP [Xylella fastidiosa M23]
MDDVTKALNLVPMVVEQTSRGERAYDIYSRLLKERLIFLVGPIDDYMANLIVAQLLFLEA
ENPEKDINIYINSPGGVVTAGMAIYDTMQYIKPAVSTICVGQAASMGALLLASGASGKRY
ALPNSRVMIHQPLGGFQGQATDIDIHAREILALRARLNEILAKHTGQSLETIAHDTERDN
FKSAVDAQAYGLVDQVFGQRQEELIQSS
>Rickettsia felis URRWXCal2] >gi|75536404|sp|Q4ULF0.1|CLPP_RICFE RecName: Full=ATP-dependent Clp protease proteolytic subunit; AltName: Full=Endopeptidase Clp >gi|67004697|gb|AAY61623.1| ATP-dependent Clp protease proteolytic subunit [Rickettsia felis URRWXCal2]
MSYVPIVIEQTSRGERAYDIYSRLLKERIIFVCSTVEDHMANLVVAQLLFLEAENPKKDI
YMYINSPGGVVTAGLAIYDTMQYIKPKVATLCIGQACSMGSLLLCGGEKGMRYSLPHSRI
MIHQPSGGYRGQATDIEIHAQETLKIKRLLNELYSKHTGQELKHIEKSMERDNFMSPEEA
KKFGIIDNIISSRDAMTMSAK
>Caulobacter crescentus CB15] >gi|3688205|emb|CAA09090.1| endopeptidase clp [Caulobacter crescentus CB15] >gi|13423424|gb|AAK23938.1| ATP-dependent Clp protease, proteolytic subunit [Caulobacter crescentus CB15]
MMYDPVSTAMNLVPMVVEQTSRGERAFDIFSRLLKERIIFLTGPVEDGMASLICAQLLFL
ESENPKKEIAMYINSPGGVVTAGLAIYDTMQYIKSPVSTVCMGMAASMGSLLLAAGAAGQ
RISLPNARIMVHQPSGGFRGQASDIERHAEDIIKTKRRLNEIYVKHCGRTYEEVERTLDR
DHFMSADEAKAWGLVDHVYDSRDAAEAGAE
>Yersinia kristensenii ATCC 33638] >gi|238696967|gb|EEP89743.1| ATP-dependent Clp protease proteolytic subunit [Yersinia kristensenii ATCC 33638]
MSYSGERDQFAPNMALVPMVVEQTSRGERSYDIFSRLLKERIIFLTGQVEDHMANLITAQ
MLFLEAENPEKDIFLYINSPGGVITAGMSIYDTMQFIKPDVSTICMGQACSMGAFLLTAG
AKGKRFCLPNSRVMIHQPLGGFQGQATDIEIHAREILKVKSRMNELMALHTGKSLEEIER
DTERDRFLSAEQAVEYGLVDSVFTRRD
