# Supplementary material for: Phylogenomic Analysis of Marine Roseobacters
Source: PLoS One. 2010 Jul 15;5(7):e11604. doi: 10.1371/journal.pone.0011604 (PMC2904699; doi:10.1371/journal.pone.0011604)
Supplement: File S2 — Tree topologies with the extended data. The multi-documents have been combined into a single ZIP-formatted file. The trees should be considered unrooted. The tree topologies were calculated in PhyML as described in Methods. Numbers refer to bootstrap values. The tree topology (separate pdf) shows that Roseobacter bacteria form a monophyletic group and was deposited in a document named “high bootstrap”. The other organisms embedded within the Roseobacter clade, or Roseobacter bacteria embedded within other phyla are shown in red (deposited in a document named “inter-phylum”). Individual file name corresponds to gene family code listed in Table S1. The non Roseobacter organism taxonomic name is detailed in the amino acid fasta of the sequences (a document named “sequences”). (4.62 MB ZIP) [file pone.0011604.s008.zip › sequences/ort725.fasta]

>DSH Dshi|:1424219-1425220 ABC transporter related; PFAM: ABC transporter related SMART: AAA ATPase KEGG: sil:SPO1785 ABC transporter, ATP-binding protein
MLSREEIDGFDHSPEPPKPAPARAPKVTPSQPLAGEADLASRKGNWRYLAPEAAAPQADA
EAPAAAPEPTRATDAPATVISARDLDLVFQTNDGPVHALSGVNLEIGKGEFVSFIGPSGC
GKTTFLRAVAGLEHPTGGSLTVNGMTPDEARQARAYGYVFQAAGLYPWRTIAKNISLPLQ
IMGYSKADQEARVARVLELVELSGFAKKYPWQLSGGMQQRASIARALSFDADILLMDEPF
GALDEIVRDHLNEQLLALWKRTEKTIGFVTHSIPEAVYLSTKIVVMSPRPGRITDVIDSP
LPLDRPLDIRDTPEFIEIAHRVREGLRAGHLDE
>SUL EE36|:1261699-1262481 ABC transporter, ATP-binding protein; COG1116 ABC-type nitrate/sulfonate/bicarbonate transport system, ATPase component
MSTAPVISAQNLSLTFETNDGPVHALKDVSLDIEKGDFVSFIGPSGCGKTTFLRCMADLE
QPTGGEITVNGVSAAEARRARAYGYVFQAAGLYPWRTIGGNIRLPLEIMGYSKADQAARV
RQVLELVELAGFERKFPWQLSGGMQQRASIARALAFDADILLMDEPFGALDEIVRDHLNE
QLLRLWARTQKTIAFVTHSIPEAVYLSTKIVVMSPRPGRIADVIDSPLPKERPLDIRETP
EFLEIAHRVREGLRAGHADD
>JAN Jann|:c2713651-2714469 ABC transporter related; 
MTKQPSGKSVLNTTTSVIQAQSLDLTFQTNDGPVQALSDVSLDIDKGDFVSFIGPSGCGK
TTFLRVIAALEQPTGGQVTVNGLSPDEARRARAYGYVFQAAGLYPWRTIEKNIKLPLEIM
GYSAKDQQDRVNDVLQLVDLEGFGKKFPWQLSGGMQQRASIARALAFDADILLMDEPFGA
LDEIVRDRLNEELLKLWARTEKTIGFVTHSIPEAVYLSTKIVVMSPRPGRITDVIESDLP
KDRPLDIRDTPEFLALAHRVREGLREGHAYDE
>OAN OA307|:3504356-3505135 ABC transporter, ATP-binding protein; [P] COG1116 ABC-type nitrate/sulfonate/bicarbonate transport system, ATPase component
MSEPVIRARNLDLTFTTNDGPVHALKDVSLDIQKGEFVSFIGPSGCGKTTFLRCIAGLET
PTAGEISVNGMTPDDARRARAYGYVFQAAGLYPWRTIGGNISLPLEIMGFSKAEQRERVN
RVMDLVDLGGFEKKFPWQLSGGMQQRASIARALAFDADILLMDEPFGALDEIVRDHLNEQ
LLKLWARTEKTIGFVTHSIPEAVYLSTKIVVMSPRPGRITDVIDSPLPKERPLDIRDSPE
FIEIAHRVRDGLRAGHVDD
>OBA |:c912429-913196 ABC transporter, ATP-binding protein; COG1116 ABC-type nitrate/sulfonate/bicarbonate transport system, ATPase component
MIQAKGLDLTFQTNDGAVQALKGVDLDINRGDFVSFIGPSGCGKTTFLRCVAALETPTGG
SLTVNGMSPEEARQARAYGYVFQAAGLYPWRTIAGNIRLPLEIMGFSKAEQNERVEKVLE
LVDLAGFGGKFPWQLSGGMQQRASIARALSFDADILLMDEPFGALDEIVRDHLNEELLKL
WERTGKTIGFVTHSIPEAVYLSTRIVVMSPRPGRITDVIESPLPKERPLDIRDTPEFLEV
AHRVREGLRAGHAYD
>OIN |:c738587-739372 ABC transporter, ATP-binding protein, putative; COG1116 ABC-type nitrate/sulfonate/bicarbonate transport system, ATPase component
MNDSQSVISASNLDLTFETNDGPVHALKDVNLDIHKGDFVSFIGPSGCGKTTFLRVMADL
EQPTGGQVTINGVSPEEARKSRAYGYVFQAAGLYPWRTIGGNIRLPLEIMGIPRAEQAER
VQRVLELVELSGFEKKFPWQLSGGMQQRASIARALSFDADILLMDEPFGALDEIVRDHLN
EQLLKLWARTEKTIAFVTHSIPEAVYLSTKIVVMSPRPGRIADVIESPLPRERPLEIRES
PEFLEIAHRVREGLRAGHGDD
>RHB RB2654|:c1884973-1885794 ABC-type nitrate/sulfonate/bicarbonate transport system ATPasecomponent; COG1116 ABC-type nitrate/sulfonate/bicarbonate transport system, ATPase component
MTAPLISLRNVGKWFKDGRVVALEDITLDIAPREFVSLVGPSGCGKTTLLRLMNGLLQPD
TGTVLVRGEAPTPNSDLAMVFQSARLLPWRSVLGNIEFVLALRGLSRTARRERSLGLLGA
VGLRDFAEAFPHELSGGMQQRVGLARALAVEPDVLLMDEPFAALDAMTRETLRAELLKLW
ARRGTAIVFVTHDIDEAIFLSQRIVLLRPRPGAIETTLTVDLPEPRWETDPRADPRFAAL
RADLWNRIHAMSRDGAELEELAYAFDPGTTKGI
>RCC RCCS2|:c1615695-1616480 ABC transporter, ATP-binding protein, putative; COG1116 ABC-type nitrate/sulfonate/bicarbonate transport system, ATPase component
MPDQSAVISAQGLNLTFQTNDGPVHALKDVNLEINKGDFVSFIGPSGCGKTTFLRCIAGL
ETPTGGQIFVNGMTPDEARMARAYGYVFQAAGLYPWRTIGGNIKLPLEIMGFSKAEQNER
VGRVLELVDLVGFEKKFPWQLSGGMQQRASIARALAFDADILLMDEPFGALDEIVRDHLN
EQLLKLWARTEKTIGFVTHSIPEAVYLSTKIVVMSPRPGRIHDVIDSPLPKERPLDIRDS
AEFIAVAHRVRDGLRAGHVDE
>RDE RD1|:c2975597-2976379 ABC transporter, ATP-binding protein, putative; 
MTQDMTIHAQGLDLTFDTNDGPVHALKDVNLEIKKGEFVSFIGPSGCGKTTFLRCIAGLE
TPTSGEISVNGMTPDQARQARAYGYVFQAAGLYPWRTIGGNIRLPLEIMGFSKSEQAERV
ARVLDLVDLNGFDRKFPWQLSGGMQQRASIARALAFDADILLMDEPFGALDEIVRDHLNE
QLLQLWARTEKTIGFVTHSIPEAVYLSTKIVVMSPRPGRISDVIDSPLPRERPLDIRDSV
EFIEIAHRVRDGLRAGHIDE
>PGA RGBS107|:77825-78664 ABC transporter, ATP-binding protein; COG1116 ABC-type nitrate/sulfonate/bicarbonate transport system, ATPase component
MNMETTTQALNSQAAASDITPQVPVIEARNLDLTFQTNDGPVHALKDVSLEINKGDFVSF
IGPSGCGKTTFLRCIAALEQPTGGALMVNGMTPDEARRQRAYGYVFQAAGLYPWRSIAKN
IKLPLEIMGYSKAEQAARVEQVLELVELAGFGGKYPWQLSGGMQQRASIARALAFDADIL
LMDEPFGALDEIVRDHLNEQLLKLWARTDKTIGFVTHSIPEAVYLSTKIVVMSPRPGRIH
DVIDSPLPKERPLDIRDSAEFIEIAHRVRDGLRAGHADD
>RLO RLO149|:c3830494-3831276 ABC transporter, ATP-binding protein, putative; COG1116 ABC-type nitrate/sulfonate/bicarbonate transport system, ATPase component
MTQETIIHAQGLDLTFETNDGPVHALKDVNLEIKKGEFVSFIGPSGCGKTTFLRCIAGLE
TPTSGEISVNGMTPDQARQARAYGYVFQAAGLYPWRTIGGNIRLPLEIMGFSKSEQVERV
GRVLDLVDLNGFDRKFPWQLSGGMQQRASIARALAFDADILLMDEPFGALDEIVRDHLNE
QLLQLWARTEKTIGFVTHSIPEAVYLSTKIVVMSPRPGRISDVIDSPLPKERPLDIRDSA
EFIEIAHRVRDGLRAGHIDE
>ROS ROS217|:c2422066-2422851 ABC transporter, ATP-binding protein; COG1116 ABC-type nitrate/sulfonate/bicarbonate transport system, ATPase component
MSSNTVISAQNLSLTFQTGDGPVHALKDVSLEVEKGDFVSFIGPSGCGKTTFLRCMADLE
HPTGGTLTVNGTSAEEARKSRAYGYVFQAAGLYPWRTIGGNIRLPLEIMGYARDDQEARV
KRVLDLVDLAGFERKYPWQLSGGMQQRASIARALAFDADILLMDEPFGALDEIVRDHLNE
QLLQLWDRTNKTICFVTHSIPEAVYLSTKIVVMSPRPGRITDVIESTLPKHRPLDIRETP
EFLEIAHRVREGLRAGHGDAV
>RGR RR11|:c1250578-1251417 ABC transporter, ATP-binding protein; [P] COG1118 ABC-type sulfate/molybdate transport systems, ATPase component
MNMETTPQALETQAGDSGISAQASVIEAKNLDLTFQTNDGPVHALKDVSLNINRGDFVSF
IGPSGCGKTTFLRCIAALEQPTGGTLTVNGMTPDEARRQRAYGYVFQAAGLYPWRTIAKN
IKLPLEIMGYSKAEQDKRVEQVLDLVELSGFGGKFPWQLSGGMQQRASIARALAFDADIL
LMDEPFGALDEIVRDHLNEQLLKLWARTNKTIGFVTHSIPEAVYLSTKIVVMSPRPGRIH
DVIDSTLPKERPLDIRDSPEFIEIAHRVRDGLRAGHGYD
>LVE SKA53|:c2130372-2131154 ABC transporter, ATP-binding protein; COG1116 ABC-type nitrate/sulfonate/bicarbonate transport system, ATPase component
MTADTVISAQGLNLTFQTNDGPVHALKDVNLDIRKGEFISFIGPSGCGKTTFLRCIAGLE
TPTDGTLSVNGMTPDQARRARAYGYVFQAAGLYPWRTIGGNVKLPLEIMGFSKSEQAERV
ARVLALVDLAGFEKKFPWQLSGGMQQRASIARALAFDADILLMDEPFGALDEIVRDHLNE
QLLALWARTEKTIGFVTHSIPEAVYLSTKIVVMSPRPGRITDVIDSPLPKERPLDIRDSK
EFIDIAHRVREGLRAGHVDD
>SPO DSS3|:1901532-1902335 ABC transporter, ATP-binding protein; identified by match to protein family HMM PF00005
MNGTGQQPELSSVVSAKGLDLTFQTNDGPVHALKDVNLEINKGDFVSFIGPSGCGKTTFL
RCIAALETPTGGSLTVNGMTPDEARRKRAYGYVFQAAGLYPWRTIAKNIKLPLEIMGFSR
QEQEERVRKVLELVDLAGFGGKFPWQLSGGMQQRASIARALAFDADILLMDEPFGALDEI
VRDHLNEQLLALWARTGKTIGFVTHSIPEAVYLSTKIVVMSPRPGRITDVIESPLPKDRP
LDIRDSAEFIEVAHRVREGLRAGHADD
>SSE SSE37|:2725609-2726388 ABC transporter, ATP-binding protein; COG1116 ABC-type nitrate/sulfonate/bicarbonate transport system, ATPase component
MTAQPVIQAQNLDLTFQTADGPVHALKDVSLDIPKGAFVSFIGPSGCGKTTFLRCMAALE
HPTGGTLTVNGMTPDEARRSRAYGYVFQAAGLYPWRTIGRNIALPLEIMGYARAERQQRI
ARVLDLVELSGFEKKFPWQLSGGMQQRASIARALAFDADILLMDEPFGALDEIVRDRLNE
EVLRLWDKTGKTIAFVTHSIPEAVYLSTHIVVMSPRPGRITDVIESPLPKDRPLDIRDTP
EFIEIAHRVREGLRAGYDE
>SIL TM1040|:c1601172-1601939 ABC transporter related; 
MIQARDLDLVFGSGDTSVHALKDINLTINKGDFVSFIGPSGCGKTTFLRCIASLETPTGG
SLTVNGMTPEEARKQRAYGYVFQAAGLYPWRTIAKNIKLPLEIMGYSKAEQDKRVAEVLE
LVELAGFGGKFPWQLSGGMQQRASIARALAFDADLLLMDEPFGALDEIVRDHLNEQLLKL
WARTNKTIGFVTHSIPEAVYLSTKIVVMSPRPGRIHEVIESTLPKERPLDIRDTPEFIEI
SHRVREGLRAGHAHD
>Clostridium beijerinckii NCIMB 8052] >gi|149903275|gb|ABR34108.1| ABC transporter related [Clostridium beijerinckii NCIMB 8052]
MSMLNEIDTEFESRNAFRTKEEKVEIKIEDLSMVYQDKNGGEPVTALKNVNLEIKEGEFI
SLLGPSGCGKTTLLRIIADLLQPSSGKVIVRGQSPREIRLQKKYGIVFQNPVLYDWRTVR
RNVCMPMELLGMKKQDRTSRVTEMLDLVGLTNFGTHYPYELSGGMQQRVGIARALAINPE
ILLMDEPFSALDEFTREKLHEDLLEIWTKTKKTVVFVTHNISEAVFLSDKVVVLSPHPGR
VSAVIDIDIPRPRNMESKQSKQFYDYITKIRNSFEGV
>Mycobacterium smegmatis str. MC2 155] >gi|118169882|gb|ABK70778.1| ABC transporter ATP-binding protein [Mycobacterium smegmatis str. MC2 155]
MNTTTISAPGAPVTAEATDAISVEGVTVTFTSKRAATTALDDINLRIADGEFVSIAGPSG
CGKSTLLKVIAGLTDATGGQVRLRGNRVRGPQREIGYVFQRAALLEWRSVRKNILLQAEM
RGMPRQVAARRADHLIEMTGLTGFENALPHELSGGMQQRVSLCRALLHEPDVLLMDEPFG
ALDALTREKMNIELHRIWRETGTTVVLVTHSVAEAVYLANRVVVMSPRPGRIVEMLDVDL
PAERTYAETMEHPEFIRVANRVRDLLGSSGAAD
>Methanocaldococcus sp. FS406-22] >gi|288939597|gb|ADC70352.1| ABC transporter related protein [Methanocaldococcus sp. FS406-22]
MKVKLKVENLTKIFEFNGNRVKALDNINLEVYENEFLTVMGPSGCGKTTLLRIIAGLDYP
TEGRVLLDGREVREPGADRGVVFQQYTLMPWRTVLKNVTFGLELKGIPKNERIEIAKKFI
KMVGLEGFEDAYPYQLSGGMQQRVAIARTLANNPEIVLMDEPFAALDAQTRNILQNELLK
IWEKEKKTIFFVTHSVDEAVYLSDRVVVLTARPGRIKEIVEIDLERPRDRTSIEFLEYRK
KILNILKDEVLKSLKF
>Comamonas testosteroni KF-1] >gi|220713463|gb|EED68831.1| ABC transporter related [Comamonas testosteroni KF-1]
MKYVIDLNAVTQTFVSSDGSPVTALQGVDLHLRRHEFVSLIGPSGCGKSTILRLIAGLIR
PSSGEVRIFDLPVTEPRDEIGMVFQKPTLLPWLSVLDNITFPMRHKYGHVEMKEEARAQQ
LLEMIGLRDFGHKRPHELSGGMQQRVAIARSLLHDPDILLMDEPFSALDALTRDEMSLEL
LRIWNERPKTVVFVTHSIQEALLLSDRIVVMSARPGRVADILDVPLARPRSMATLADPVF
TEMANEIRLQVFSKHPAHA
>Clostridium kluyveri DSM 555] >gi|219854286|ref|YP_002471408.1| hypothetical protein CKR_0943 [Clostridium kluyveri NBRC 12016] >gi|146346545|gb|EDK33081.1| Predicted ABC transporter, ATP-binding protein [Clostridium kluyveri DSM 555] >gi|219568010|dbj|BAH05994.1| hypothetical protein [Clostridium kluyveri NBRC 12016]
MSKVIEKSRPDNYKIIVKNVQKFYDIKSENGEKSEKFLALDNFNLKIKKGEFITIVGPSG
CGKSTFLDILAGLSKPTSGELYIDDKLIEGPDLDRGIIFQGYALFPWRTVEQNIEFGLEI
KGIPKNERKEISNKFIKLVGLSNFQNRYPHELSGGMKQRVAIARALAYDPDVLLMDEPFA
AVDAQTRELLQEELLNIWEDTNKTIVFITHSIEEAIFLADRVVVMTPNPGKIKEVIEINF
PRPRSTVNVRMSQEFSSNRNRIWELLHGNDDKKHVI
>Burkholderia graminis C4D1M] >gi|170141812|gb|EDT09980.1| ABC transporter related [Burkholderia graminis C4D1M]
MTTVLKLDDKHHRSFSAPAPARSLIELRGVTKSYRSAQGMMEALKPLDFDIREQEFVSIV
GPSGCGKSTLLKMVAGLEAISSGTMTLSGEPIRGPQKNVGIVFQSAVLLAWRNVLDNILL
QAEMRRMPRREAREKAMQLISMAGLEGFEQKYPWQLSGGMQQRVSICRALLHEPSVLLMD
EPFGALDAMTRESMNMELQRIWLESKKTVLLITHSIPEAVFLSDRVLVMSERPGSIAAIY
DIDLPRPRSLEVMATPAFLHHTKTIRAHFNAQGSLDDH
>Pseudomonas putida W619] >gi|169759767|gb|ACA73083.1| ABC transporter related [Pseudomonas putida W619]
MLMQTLSETCAQLQAPPNANALGSDTPLFANQVEKTYSNGTVALHRVKLAIQRGEFVSLL
GPSGCGKSTLLKMFAGLEQPSAGHVRWWGKDAPGSDPLASGAGRSLAMVFQEATLMPWAR
VQDNVRLPLDLVGMPKAHSQPKVQAALELVGLGAFGQAYPRELSGGMQMRASIARALATE
PNLLLMDEPFGALDEFTRNKLDSDLRQLWAQRDLTVVFVTHSIFEAVYLSSRVVVMGARP
GRVIADVPIDGPLERDEAYRTSPAFIAQCAHLSRLLAQANGEPA
>Geobacter sp. FRC-32] >gi|221564873|gb|ACM20845.1| ABC transporter related [Geobacter sp. FRC-32]
MGTITDTFNQESPDAKIVVRDINRVFHLKRTKTEGAREFIALKDINLEVQKGEFLVLVGP
SGCGKSTLLDILAGLAQPTSGAVYIDGKQVSGPALDRGIVLQGYALFPWRTVRQNVEFGL
EIKKVAKVERKAISDHFISLVGLDGFADRYPHELSGGMKQRVAIARALAYDPDVLLMDEP
FAAVDAQTRESLQDELLRIWEETKKTIVFVTHSIEEAAFLGDRVAVLTANPGTLREIVKI
DLPRPRHNSDIRSSAEFGWVRHKIWELLQNHQPEIRVPADSRPVADIISPSAAL
>Streptomyces griseoflavus Tu4000]
MTSKPAKISVQGVTKTFALGRDTFTALDDVSLDIAEHEFVTVVGPSGCGKSTLMNILAGL
ETPTAGRALVDGATVSGPGPERGVIFQQYALFPWLTVRQNVEFGLRTTGVPKAERRARAD
HFIELVGLERFADALPKTLSGGMRQRCAIARAYAVDPSILLMDEPFGALDALTRVTLQEQ
LLETWSQDRRTVLFITHDVDEAVFLANRVIVMAARPGRVYDVIEVDPAIERDEAFRLSPE
FAALRNRVWHSVYHQEGRTAAPAAAGSATT
>Xanthobacter autotrophicus Py2] >gi|154163045|gb|ABS70260.1| ABC transporter related [Xanthobacter autotrophicus Py2]
MSKLEYENVSKQFLTTRGKSVVALKDFNLTVEAGEFVCLLGKSGCGKTTVLRMTAGLDSS
TSGLITLNGKGITDPDPKVGIVFQEDRLFPWRTIQRNVEFGLELAGVNRQGRTEKALHYL
DLVGLSGFANSHPHELSGGMKQRASIARALVNEPEILLMDEPFGALDAQTRQQMQEELMR
ICANEQRTVMFVTHSVDEAVFLGDKVVVLTPSPGRIAEIVEIDAPRPRDRTAPEVIQYVR
RIMAYF
>Ralstonia eutropha JMP134] >gi|72119816|gb|AAZ62079.1| ABC transporter related [Ralstonia eutropha JMP134]
MSALSIQQVSRTFTNPRGGQTQALLPVDFEVRDNDFVTILGPSGCGKSTLLRIVAGLDTP
TGGTVLLDGQPVSGPGADRGMVFQSYTLFPWLTIEQNVRFGLRERGMSEAAQRERSDFFI
QRVGLRGFEHHYPKQLSGGMQQRTAIARALANDPKILLLDEPFGALDNQTRVLMQELLLG
IWEASRKTVLFVTHDIDEAIFMANRVAVFSARPGRIKSEIAVDFPHPRHYTIKTSPEFSA
LKARLTEEIRAEAMAAAEH
>Streptomyces coelicolor A3(2)] >gi|7799281|emb|CAB90903.1| putative ABC-transport protein, ATP-binding component. [Streptomyces coelicolor A3(2)]
MTSTPAKISVQHVTKTFSLGRETFTALDDVSLDIANHEFVTVVGPSGCGKSTLMNILAGL
EAPTSGRALVDGAPVSGPGPERGVIFQQYALFPWLTVRQNVEFGLRTTGVPKRERRARAE
HFIELVGLERFADALPKTLSGGMRQRCAIARAYAVDPSILLMDEPFGALDALTRVKLQEQ
LLKTWSQDRRTVLFITHDVDEAVFLANRVVVMAARPGRVYDVVDVDPAIERDEAFRLSPE
FAALRNRVWRSVYHQEGRTAALSGSHSPTP
>Desulfovibrio piger ATCC 29098] >gi|212673255|gb|EEB33738.1| hypothetical protein DESPIG_01338 [Desulfovibrio piger ATCC 29098]
MTESVLSARKVRKRFRLREGEVLALKGLDLDVRENEFICIVGPSGCGKSTFLRMAAGLEP
VSEGEILYRGQPVKTPRREVGMVFQEYSLLPWRTVEDNVALGLEFAGTGREERRKVAREY
LELVDLAAFARAMPHELSGGMRQRVAIARALANRPDVLLMDEPFGALDAHTRILLQRELL
RIWQHHKTTILFVTHGVDEAVYLADRVVVMSARPGTVRAVVPVDIPRPRHRGDPKYARLT
ASILEMLDSSAGAGRRDEPKSDAGGCPCR
>Synechococcus sp. PCC 7335] >gi|196191910|gb|EDX86874.1| ABC transporter, ATP-binding protein [Synechococcus sp. PCC 7335]
MGGRLMHLEVSKLHKQFETSKGTIQVLENLNLHVEQGEFVCVVGASGSGKSTLLRLIAGL
ERPTSGTIEVDADSVVGPGADRGMVFQDYTLYPWMSVQKNVEFGLKLQGIDKKTRREQAS
YYLEMVRLTQFAAALPKQLSGGMKQRVAIARALTSQPKILLMDEPFGALDVQTKENMQQF
LLDLWEKTGTSILMITHDVREAVFLSQRIYVMTARPGTVKKEIEVELGRSRQQKTRELPQ
FKNYQDAVMVELTTPNHQ
