# Supplementary material for: Phylogenomic Analysis of Marine Roseobacters
Source: PLoS One. 2010 Jul 15;5(7):e11604. doi: 10.1371/journal.pone.0011604 (PMC2904699; doi:10.1371/journal.pone.0011604)
Supplement: File S2 — Tree topologies with the extended data. The multi-documents have been combined into a single ZIP-formatted file. The trees should be considered unrooted. The tree topologies were calculated in PhyML as described in Methods. Numbers refer to bootstrap values. The tree topology (separate pdf) shows that Roseobacter bacteria form a monophyletic group and was deposited in a document named “high bootstrap”. The other organisms embedded within the Roseobacter clade, or Roseobacter bacteria embedded within other phyla are shown in red (deposited in a document named “inter-phylum”). Individual file name corresponds to gene family code listed in Table S1. The non Roseobacter organism taxonomic name is detailed in the amino acid fasta of the sequences (a document named “sequences”). (4.62 MB ZIP) [file pone.0011604.s008.zip › sequences/ort727.fasta]

>DSH Dshi|:1420347-1421621 amidase, hydantoinase/carbamoylase family; KEGG: jan:Jann_2707 amidase, hydantoinase/carbamoylase TIGRFAM: amidase, hydantoinase/carbamoylase family PFAM: peptidase M20
MPADTVTAPNAPGENLKINGDRLWDSLMEMARIGPGVAGGNNRQTLTDADAEGRALFRRW
CEEAGCTMGLDTMGNMFARREGTDPDALPVYVGSHLDTQPTGGKYDGVLGVLGGLEIIRS
LNDLGIKTKHPIVVTNWTNEEGTRFAPAMLASGVFAGKHSQDWAYARVDAEGKRFGDELK
RIGYVGDEPVGDRKMHAFFELHIEQGPILEAEGKEIGVVTHGQGLRWIECTVTGKESHTG
STPMNMRRNAGRGLARITELVHEIAMKNQPNAVGAIGHIDVYPNSRNIIPGKVVFTVDMR
THLLDKLNAMVAEFDEKAPKLCEEIGVEFSSEIVGQFDPPAFDEGCVGAVRSAAQRLGYS
HMDIVSGAGHDACWINDLYPTAMVMCPCVDGLSHNEAEEISPEWAAAGANVLFHAVVETS
EIVR
>SUL EE36|:1258783-1260033 N-carbamoyl-L-amino acid amidohydrolase; COG0624 Acetylornithine deacetylase/Succinyl-diaminopimelate desuccinylase and related deacylases
MAAPGENLKINPDRLWDSLMEMAKIGPGVAGGNNRQTLTDEDAEGRALFQKWCEEAGCTM
GLDTMGNMFAQRDGTDPDALPVYVGSHLDTQPTGGKYDGVLGVLGGLELLRTMNDLGIKT
KHPVVVTNWTNEEGTRYAPAMLSSGVFAGIHTQEWAYAKTDAEGLRFGDELKRIGWQGDE
EVGARKMHAFFELHIEQGPILEAEGKDIGVVTHGQGLSWTQVTVTGKDAHTGSTPMPMRK
NAGLGMARMLEAVDQIAWSHAPHAVGAAGHIEVYPNSRNVIPGQVIFTVDFRSPDLSVIE
DMEKRLRVEGQKIADDMGLEVAFEKVGGFDPVAFDEGCVSAIRSAAERLGYSHMDVISGA
GHDACWINGVAPTAMVMCPCVDGLSHNEAEEITKEWAKAGADVLLHAVLETAEIVG
>JAN Jann|:c2716676-2717938 Amidase, hydantoinase/carbamoylase; 
MAATTSAPAENMKIDGARLWDSLMEMAKIGPGIAGGNNRQTLTDEDAEGRALFQKWCDDA
GCTMGVDQMGNMFARREGTDPDALPVYVGSHLDTQPTGGKYDGVLGVLGGLEIIRTMNDL
GIKTKHPIVVTNWTNEEGTRYAPAMLASGVFAGKHTQDWAYDKVDAQGKRFGDELERIGW
KGDEEVGARKMHAFFELHIEQGPILEAEGKDVGVVTHGQGLRWIECTITGKESHTGSTPM
HMRKNAGRGLALVTELVHEIAMKNQPNAVGAIGHIDVYPNSRNIIPGKVVFTVDMRTHIL
DKLEGMVAELMERAPKLCADIGVSFEAEIVGQFDPPAFDDNCVTAIRQAAERLGLSHMDI
VSGAGHDACWINDVAPTAMVMCPCVDGLSHNEAEEISPEWAAAGANVLFHAVVETAEIVT
>OAN OA307|:3501269-3502519 amidase, hydantoinase/carbamoylase family; [E] COG0624 Acetylornithine deacetylase/Succinyl-diaminopimelate desuccinylase and related deacylases
MPSMGENLKVNGARLWDSLMDMAKIGPGVAGGNNRQTVTDEDSEGRHLFKGWCEAAGCTM
GLDTMGNMFATRAGTDPDALPVYVGSHLDTQPTGGKYDGVLGVLSGLEIIRTMNDLDIKT
KHPIVVTNWTNEEGTRYAPAMLSSGVFAGLHTQDWAYDRIDADGKTFGDELKRIGWQGDE
VVGARKMRAFFELHIEQGPILEAEGKDIGVVTHGQGLAWTQVTITGRDAHTGSTPMPMRK
NAGLAMARILEKVDEIAMSHAPHAVGAAGHIDVYPNSRNVIPGKVVFTVDFRSPDLNVIT
DMEARLRVEGQAIADAMGMEIKFEKVGGFDPVAFDDGCVSAVRAAAERLGYSHMNLISGA
GHDACWINRVAPTAMVMCPCVGGLSHNEAEEISPEWATAGTDVLMHAVLETAEIVG
>OBA |:c915400-916650 N-carbamoyl-L-amino acid amidohydrolase; COG0624 Acetylornithine deacetylase/Succinyl-diaminopimelate desuccinylase and related deacylases
MAAPGENLRINGDRLWDSLMEMAKIGPGVAGGNNRQTLTDEDAEGRALFQQWCEAAGCEM
GLDTMGNMFAMRAGTDPDALPVYVGSHLDTQPTGGKYDGVLGVLGGLEIVRSLNDLGIKT
KHPIVVTNWTNEEGTRYAPAMLSSGVFAGVHSEDWAKGREDAKGLKFGEELKRIGWEGEE
PVGSRKMHAFFELHIEQGPILEAEGKDVGIVTHGQGLSWTQVTITGKDAHTGSTPMPMRK
NAGLGMAKVLQLVDEIALSHAPHAVGAAGHIDVYPNSRNVIPGKAVFTVDFRSPDLAVIE
DMERRLREGAQAICDEMGLGVDFEKVGGFDPVEFDAGCVAALRDAADRLGYSHRDIISGA
GHDACWINQVAPTAMIMCPCVDGLSHNEAEEISRDWATAGADVLFHAVVETAEIVE
>OIN |:c740983-742233 allantoate amidohydrolase; COG0624 Acetylornithine deacetylase/Succinyl-diaminopimelate desuccinylase and related deacylases
MPAPGENLKIDPDRLWDSLMEMAKIGPGVAGGNNRQTLTDEDAEGRALFQKWCEEAGCTM
GLDQMGNMFAQRDGTDPEALPVYVGSHLDTQPTGGKYDGILGVLGGLEILRTMNDLGIKT
KHPIVVTNFTNEEGTRYAPAMLSSGVFAGIHTQDWAYERTDAEGKSFGDELKRIGWRGEE
EVGARKMHAFFELHIEQGPILEAEGKDIGVVTHGQGLSWTQVTITGKDSHTGSTPMPMRR
DAGLGMARVLEKVSEIAWSHAPHAVGAAGHIEVYPNSRNVIPGKTVFTVDFRSPDLSVIE
DMEKRLREDGQKIADDMELQIEFEKVGGFDPVAFDEGCVTAVRNAAERLGYSHMNLISGA
GHDACWINAVAPTAMVMCPCVDGLSHNEAEEITKDWAKAGADVLLHAVLETAEIES
>RHB RB2654|:c2898015-2899265 amidase, hydantoinase/carbamoylase family; COG0624 Acetylornithine deacetylase/Succinyl-diaminopimelate desuccinylase and related deacylases
MAAPGENLRINADRLWDSLMEMAKIGPGVAGGNNRQTLTDADAEGRALFQKWCEDAGMSM
GVDTMGNMFATREGTDPDALPVYMGSHLDTQPTGGKYDGVLGVLGALEAVRSMNDLGIKT
KHPIVIANWTNEEGTRFAPAMLSSGVFAGIHTQDWAYDRVDAEGKKFGDELKRIGWVGDE
EVGARKMHAMFELHIEQGPILEAEEKDIGVVTHGQGLSWTQVTVTGKESHTGSTPMPMRK
NAGLGMGRILELVDEIAWSHKPDAVGAAGHIDIYPNSRNVIPGKAVFTVDFRSPNLATIQ
DMEKRLAEGAKKICDEMGLEVELEKVGGFDPVEFDKDCVSAVRDAADRLGYSHRDIISGA
GHDACWINQVAPTAMIMCPCVDGLSHNEAEEISKDWAMAGADVLFHAALETAEIVS
>RCC RCCS2|:c1618542-1619792 Amidase, hydantoinase/carbamoylase; COG0624 Acetylornithine deacetylase/Succinyl-diaminopimelate desuccinylase and related deacylases
MPAPGENLRINGERLWDSLTEMAKIGPGVAGGNNRQTLTDEDSEGRHLFQKWCEAAGCTM
GVDEIGNMFARREGTDPDALPVYVGSHLDTQPTGGKYDGVLGVLGGLEILRTLNDLDIKT
KHPIVVTNWTNEEGTRYAPAMLASGVFAGKHTLDWANDRVDADGKRFGDELERIGWKGDE
KVGDRKMHAFFELHIEQGPILEAEGKDIGVVTHGQGLRWIECTVTGKESHTGSTPMHMRK
NAGRGLALVTELVHEIAMKNQPGAVGAIGHIDVYPNSRNIIPGKVVFTVDMRTHLLDKLN
AMVAEFNERAPKLCEEIGVEFSCEIVGQFDPPAFDEGCVKAVRDAAERLGYSHMDIVSGA
GHDACWINDIYPTAMVMCPCVDGLSHNEAEEISPEWARAGTDVLFHAVVETAEIVG
>RDE RD1|:c2977883-2979133 allantoate amidohydrolase; allantoate amidohydrolase and N-carbamoyl-L-amino acid amidohydrolase are very similar; the allantoate amidohydrolase from Escherichia coli forms a dimer and binds zinc ions for catalytic activity and catalyzes the conversion of allantoate to (S)-ureidogly
MPAIGENLRINGERLWESLMQMAEVGPGVAGGNNRQTLTDADSEGRHLFQKWCEAAGCTM
GLDQMGNMFATRAGTDPDALPVYVGSHLDTQPTGGRYDGVLGVLSGLELLRTLNDLDIKT
KHPIVVTNWTNEEGTRYAPAMLSSGVFAGLHTQDWAYARVDAEGKTFGDELQRIGWRGDE
EVGARKMHAFFELHIEQGPILEAEGKDIGVVTHGQGLSWTQITITGKEAHTGSTPMPMRK
NAGLAMARVLEKVDEIALSHAPHAVGAAGHIDVYPNSRNVIPGKVVFTVDLRSPDLDVMT
DMETRLRTQAQAIVDAMGLEIEFEKVGGFDPVTFDEGCVNAVRTAAERLGYSHMNLISGA
GHDACWINRVAPTAMIMCPCVDGLSHNEAEEITPEWAAAGTDVLLHAVLETAEVVS
>PGA RGBS107|:74936-76186 Amidase, hydantoinase/carbamoylase; COG0624 Acetylornithine deacetylase/Succinyl-diaminopimelate desuccinylase and related deacylases
MTSLGQNLKINGDRLWDSLMEMAKIGPGVAGGNNRQTLTDADAEGRALFQSWCEAAGCTM
GLDTMGNMFARREGTDPDALPVYMGSHLDTQPTGGKYDGVLGVLGGLEVVRTLNDLGIKT
KHPIVVTNWTNEEGTRFAPAMLASGVFAGKHTQDWAYAREDADGKTFGDELKRIGWVGEE
QVGARKMHAMFELHIEQGPILEVENKDIGVVTHGQGLWWLQCTVTGKDAHTGSTPMNMRV
NAGLGMARMTEAAHQIAMAHQPHAVGAVGHCDVYPNSRNVIPGKVVFTVDFRSPDLEKLT
SMRAQYEVKAKEIADELGLGLEIEPVGHFDPVTFDEGCVNAVRSAAERLGYSHMDIVSGA
GHDACWINDLAPTAMIMCPCVGGLSHNEAEDISKDWAAAGTDVMLHAVLETAEIVA
>RLO RLO149|:c3832780-3834030 allantoate amidohydrolase; COG0624 Acetylornithine deacetylase/Succinyl-diaminopimelate desuccinylase and related deacylases
MPAIGENLRINSERLWGSLMEMAEIGPGVAGGNNRQTLTDEDSEGRHLFQKWCEAAGCTM
GLDQMGNMFATRAGTDPDALPVYVGSHLDTQPTGGKYDGVLGVLSGLELLRTLNDLDIKT
RHPIVVTNWTNEEGTRYAPAMLSSGVFAGLHTQDWAYARTDAEGKTFGDELQRIGWRGEE
EVGQRKMHAFFELHIEQGPILEAEGKEIGVVTHGQGLSWTQITITGKDAHTGSTPMPMRK
NAGLAMARVLEKVDEIALSHVPHAVGAAGHIDVYPNSRNVIPGKVVFTVDLRSPDLDVIT
DMETRLRTEAQAIVDAMGLEIEFEKVGGFDPVTFDEGCVSAVRTAAERLGYSHMNLISGA
GHDACWINRVAPTAMIMCPCVDGLSHNEAEEISPEWAAAGTDVLLHAVLETAEVVS
>ROS ROS217|:c2424490-2425740 N-carbamoyl-L-amino acid amidohydrolase; COG0624 Acetylornithine deacetylase/Succinyl-diaminopimelate desuccinylase and related deacylases
MAAPGENLKINSTRLWDSLMEMAKIGPGIAGGNNRQTLTDEDAEGRALFQSWCTTAGLTM
GVDEMGNMFARRDGTDPEALPVYVGSHLDTQPTGGKYDGVLGVLAGLEIIRTLNDLDIRT
KHPIVVTNWTNEEGTRFAPAMLASGVFAGVLSRDWAYDRVDAKGKRLGDELERIGWKGPE
KVGARKMHAFFELHIEQGPILEAEGKQIGVVTHGQGLRWIECTVTGKGQHTGSTPMYMRR
NAGRGLARVTELVHEIALHYQPNAVGAIGHIDVYPNSRNVIPEKVVFTVDFRSHVLETLE
AMVEDLMSSAPGLCADVGVKFNAEVVGAFDPPAFDESLVARVRDAADRLGYSHMDIVSGA
GHDACWINKVYPTTMVMCPCKDGLSHNEAEEITPDWARAGTDVLLHAVLETAEVVE
>RGR RR11|:c1253061-1254437 N-carbamoyl-beta-alanine amidohydrolase protein; [E] COG0624 Acetylornithine deacetylase/Succinyl-diaminopimelate desuccinylase and related deacylases
MSTRDSVSLTSWSNHDQRFKATDKAQSQDDPTKSRATGKEAEMTSLGQNLKINGDRLWDS
LMDMAKIGPGVAGGNNRQTLTDEDAEGRALFQSWCEAAGCTMGVDTMGNMFATRPGEDPD
ALPVYMGSHLDTQPTGGKYDGVLGVLGGLEVVRTLNDLGIKTKHPIVVTNWTNEEGTRFA
PAMLASGVFAGKHSQDWAYAREDAEGKSFGDELKRIGWVGDEEVGARKMHAMFELHIEQG
PILEAEGKDIGVVTHGQGLWWLQCTVTGKDAHTGSTPMNMRVNAGLGMARMTEAAHQIAM
AHQPHAVGAVGHCDVYPNSRNVIPGKVVFTVDFRSPDLEKLTSMRSQYEAKAKEIAEELG
LGLEIEPVGHFDPVTFDKGCVSAVRSAAERLGYSHMDIVSGAGHDACWINDLAPTAMIMC
PCVDGLSHNEAEDISKEWAAAGTDVMLHAVLETAEIVE
>LVE SKA53|:c2133080-2134330 N-carbamoyl-L-amino acid amidohydrolase; COG0624 Acetylornithine deacetylase/Succinyl-diaminopimelate desuccinylase and related deacylases
MPSPGENLKINGERLWDSLMEMAKIGPGVAGGNNRQTLTDEDSAGRHLFQRWCDAAGCTM
GVDEMGNMFARRDGTDPDALPVYVGSHLDTQPTGGRYDGVLGVLGGLEVIRTLNDLDIKT
KHPIVVTNWTNEEGTRYAPAMLASGVFAGKHALDWALDRVDAKGKRFGDELERIGWKGPE
KVGDRKMHAFFELHIEQGPILEAEGKQIGVVTHGQGLRWVQCTVTGKESHTGSTPMHMRK
NAGRGLALITELVHEIAMKHQPNAVGAIGHIDVYPNSRNIIPGKVVFTVDMRSHLLDKLN
AMVTELMERAPQICADIGVEFEAEIVGQFDPPAFDETCVAAVRKAAERLGYSHMDIVSGA
GHDACWINDIYPTAMIMCPCVDGLSHNEAEEITPQWAAAGTDVLFHAVVETAEIVG
>SPO DSS3|:1897978-1899228 amidase, hydantoinase/carbamoylase family; identified by match to protein family HMM PF01546; match to protein family HMM TIGR01879
MAAPAQNLRINVDRLWDSLMEMAQIGPGVAGGNNRQTLTDEDGEGRALFQKWCEAAGCSM
GLDQMGNMFAMRPGTDPDALPVYVGSHLDTQPTGGKYDGVLGVLAGLEVIRTLNDLGIRT
KHPIVATNWTNEEGTRFAPAMLSSGVFAGMHTQDWAYARTDAEGKSFGDELSRIGWRGEE
EVGARKMHAFFELHIEQGPILEAEGKDIGVVTHGQGLSWTQVTITGKDAHTGSTPMPMRR
NAGLGMARVLEKVDEIALSHAPHAVGAAGHIDVYPNSRNVIPGKVVFTVDFRSPDLSVIE
DMEARLRVEGQKIADAMGLEVAFEKVGGFDPVAFDEGCVSAIRNAAERLGYSHMNIISGA
GHDACWINRVAPTAMVMCPCVDGLSHNEAEEISKDWAAAGTDVLFHAVVETAEIVE
>SSE SSE37|:2719994-2721298 N-carbamoyl-L-amino acid amidohydrolase; COG0624 Acetylornithine deacetylase/Succinyl-diaminopimelate desuccinylase and related deacylases
MVKSQETLGTGVRRGVYEMAAPAANLTINGDRLWDSLMEMAKIGPGVAGGNNRQTLTDSD
AEGRALFKTWCEEAGCTMGLDEIGNMFARREGTDPDALPVYVGSHLDTQPTGGKYDGVLG
VLGGLEVIRSLNDTGIRTKHPIVVTNWTNEEGTRFAPAMLASGVFAGKHDLQWAYDREDA
EGKSFGDELERVGWKGEEKVGARKMHAMFELHIEQGPILEAEGKDIGVVTHGQGLWWLQC
TVTGKDAHTGSTPMNMRVNAGLGMARMTEAAHQIAMAHQPHAVGAVGQCDVYPNSRNVIP
GKVVFTVDFRSPDLEKLTSMREQYEAKAQQIADELGLGLEIEPVGHFDPVTFDEGCVTAV
RNAAERLGYSHMNLVSGAGHDACWINDVAPTAMIMCPCVDGLSHNEAEEISKEWAKAGTD
VLFHAVVETAEIVS
>SIL TM1040|:c1603637-1604887 Amidase hydantoinase/carbamoylase; 
MTALGQNLKINGDRLWDSLMDMAKIGPGVAGGNNRQTLTDEDAEGRALFQSWCEAAGMTM
GLDSMGNMFATRPGEDPEALPVYMGSHLDTQPTGGKYDGVLGVLGGLEVVRTMNDLGIKT
KHPIVVTNWTNEEGTRFAPAMLASGVFAGKHTQDWAYGREDAEGKTFGDELKRIGWVGDE
EVGARKMHAMFELHIEQGPILEAEKKDIGVVTHGQGLWWLQCTVTGKDAHTGSTPMNMRV
NAGLGMARMTEAAHQIAMAHQPHAVGAVGHCDVFPNSRNVIPGKVVFTVDFRSPDLEKLT
SMRTQYEAKAKEIAAELGLGLEIEPVGHFDPVTFDESCVSAVRGAAERLGYSHMDIVSGA
GHDACWINDVAPTAMIMCPCVDGLSHNEAEEISKDWAAAGTDVMLHAVLETAEIVA
>Pseudovibrio sp. JE062] >gi|211961350|gb|EEA96545.1| N-carbamoyl-L-amino acid hydrolase [Pseudovibrio sp. JE062]
MSKLGSNHRINGDRLWRSLMDMAQIGPGVRGGNNRQTLTDEDAEGRKLFTSWCEAEGMTM
HVDTMGNMFARLEGEDPSLDPIMIGSHLDTQPTGGKYDGVLGVLAGLEVIRSIRERGIKT
KRPIEVVNWTNEEGTRFAPAMLASGVFAGMHTQDWAYDREDAEGKKFGDELKRIGYVGEE
PVGQRKLHAMFELHIEQGPILEIEEKDIGVVTHGQGLWWLQVTLTGKDSHTGSTPMPMRK
NAGLGMARITELVHQIAMENQPEAVGAIGHCDVYPNSRNVIPGKTVFTIDFRSPHQDVLD
GMKAKLEAEAPKIAEELGLGIEIEAVGHFDPVTFDEGCVTAVRNAAERLNYSHRNIISGA
GHDACWINRVAPTAMIMCPCVDGLSHNEDEEISREWATAGADVLFHAVLEYAEIEQDTTE
PAE
>Burkholderia graminis C4D1M] >gi|170139093|gb|EDT07283.1| amidase, hydantoinase/carbamoylase family [Burkholderia graminis C4D1M]
MNAVTEALKGAPKATVAANAEQVTSIKVDGKRLWDSLMTMAKIGATPKGGVCRLALTDLD
KEGRDLIVSWAKQAGCSVSVDQMGNVFMRRAGRNPDALPVMTGSHADSQPTGGRFDGIYG
VLGGLEVIRSLNDHGIETEHPVEVVIWTNEEGSRFAPAMVASGVFAGVFPLEYGLSRKDV
DGKTIGEELQRIGYAGDVPCGGRQLHAAFELHIEQGPILEAEQKTIGVVTDAQGQRWYEI
TLTGQEAHAGPTPMPRRRDALLGASRVVDLVNRIGLDNAPLACATVGMMQVHPNSRNVIP
GRVFFTVDFRHPEDAVLAKMDAALREGVARIASGIGLETELEQIFYYAPVAFDEACVKSV
RAAAERFGYSHRDMVSGAGHDACYLAQVAPTSMVFVPCVDGISHNEIEDATFEWIEAGAN
VLLHAMLERACEPVS
>Pseudomonas fluorescens Pf-5] >gi|68345339|gb|AAY92945.1| N-carbamyl-L-amino acid amidohydrolase [Pseudomonas fluorescens Pf-5]
MNSRLDPLQSLHSNAPLINRERLWQSLMDLARLGATAKGGVCRLALTDLDRQARDLFVRW
CEEAGCSVSVDGIGNIFARRAGRDPTRAPVMTGSHIDTQPTGGKFDGCYGVMAGLEVIRT
LNDLGLETQAPIEVVVWTNEEGSRFPPCMMGSGVFAGKFDLADTLAKQDEQGLSVGAELQ
RIGYAGPRAVFGHPVGAYFEAHIEQGPVLEDRQTTIGVVMGCLGQKWFDLTLGGVEAHAG
PTPMHLRKDALVGAAQVVSAVNRIAHAHQPHACGTVGCLSLHPGSRNVIPGQVQMTLDLR
HLHADRLQAMVDEVRQVIEDSCRQHGLSFELTATADFPPLDFDPACVAAVRQGAEHLGLS
HMDIVSGAGHDAIFIAELGPAGMIFVPCEGGISHNEIENAAPQDLADGCAVLLRAMVNAA
QGAQSL
>Ralstonia pickettii 12J] >gi|241665398|ref|YP_002983757.1| amidase, hydantoinase/carbamoylase family [Ralstonia pickettii 12D] >gi|187728823|gb|ACD29987.1| amidase, hydantoinase/carbamoylase family [Ralstonia pickettii 12J] >gi|240867425|gb|ACS65085.1| amidase, hydantoinase/carbamoylase family [Ralstonia pickettii 12D]
MNSREMMTTETQLRINGARLWDTLMQQARIGATPKGGVRRLALTDLDRQGRDFFVAQAKA
AGCTVRVDAIGNLFARRPGRNNALPPVMTGSHIDTQPTGGKFDGNYGVFAGIEVVRTLND
AGIETEAPIEVAVWTNEEGSRFVPVMMGSGAFIGEFALDAVLAAQDRDGVAVGEALRSIG
YAGSEPVGGRTVGAYFEAHIEQGPVLEAHATTIGVVTGALGQRWYDVVLTGMEAHAGPTP
MELRRDALLPAAELVGIANRIALERPPHARATVGCLSVHPDSRNVIPGQVSMTIDFRAAD
DAMLFDMDAALHEAVAELRARSGIDIALRQVVYFPPQPFDATLVNAVRSGARKLGLSEMD
VISGAGHDAVYLARVAPTAMIFVPCKDGISHNEIEDARPEHLEAGANVLLHAMLQAAGRV
>Gluconacetobacter diazotrophicus PAl 5] >gi|161786366|emb|CAP55948.1| putative N-carbamoyl-L-amino acid amidohydrolase [Gluconacetobacter diazotrophicus PAl 5]
MNFGDQQATKILIWLVSSRRNRMSGTGGLRKGDNITVNGAALWDDILHTARFGGTPKGGI
RRLTLTEEDRLVRAWFEAACRQVGCTVTHDSLGNQFARRPGRDDSLPPITIGSHLDTQPT
GGKFDGIVGVLGGLAVLRALHASGHETRHPIELINWTNEEGARFAPAMLASGVFAGVFTE
QEALDKTDRAGIRFEDALVGIGYRGSEPCGQHPVSAYFELHIEQGPILEAQHKTIGIVTG
VQGIRWYEVTLTGRDSHAGSTPMTMRADALLAAARMIEAVNQVALAFGPDAVGTVGLIES
RPNSRNVVPGEVFFTIDLRHPDDTVVVRMEEAMRAKVAAIAAESGVGLALDCVWDSPAVH
FDPACIGAVRRAAESFGYPARDIVSGAGHDAAYLARVTPTTMIFVPCAGGLSHNEAESAE
PGDVTAGANVLLRAVLDADARLDA
>Synechococcus sp. WH 8102] >gi|33639583|emb|CAE08967.1| putative N-carbamoyl-L-amino-acid hydrolase [Synechococcus sp. WH 8102]
MVIRSFDLKATALPSLLTTRQVTARSKAQVGIRPNRERLMHSLAEMAAIGLQPDGSVCRR
GFSTEDVAGRSLLARWMNEAGLQVRIDTAGNLIGRLQGLDPDRPALMTGSHLDTVPTGGR
FDGVLGVLAGLEVCRSLQDNSIRLQHDLELIAFADEESTMVGCKGMAGTASCDPKAYATS
NREPIEDNLARIGGHWPSLVSARRADDACAAFLELHVEQGGVLEQRGDAIGVVEGVVGQR
RFSIQVDGQPNHAGTTPMKLRQDALVAASRIVLAVETMARQHPGDPVATVGRLEVWPNAA
NVVPGSVALTVDLRDVNSVVLDQLVAELMQQLERIGAETGCPIQLEPQFEVEPTAAADGV
MAAIVSAAEDLGLSHSHLPSRASHDAQEIGRRWPMGMIFVPSRGGVSHSSKEFTSDEHCW
AGAAVLLGTLQRLDRELS
>Campylobacter rectus RM3267] >gi|222879484|gb|EEF14575.1| allantoate amidohydrolase [Campylobacter rectus RM3267]
MVNFKPKGEAMSINLDRLKALFSEINAINDASFGAGMSRLAYTREDKAARELFIARCKEA
GLKVRIDAIGNIFARREGTEPRLPAVAFGSHLDTVINGGEFDGILGVLGGLELIRSLNDE
GVQTRRPLELVVFECEESSRFNIATLGSKVMCGKLGYEKLKDVRDFQGRAIGEIFAEFGI
DPANIEKAKNLTPNYESFFELHIEQGPLLDNENIQIGVVSAIAAPHRFSVRVQGQAQHSG
TTAMKYRHDALCAAAQIVLAVESVARENASNGVVATAGNCTVKPGVMNVVPGETTLLIDL
RGIDLHTREAAYEQILAEISRIEEGRGVKCEIKQLAFDEPCALDGRLIKLIAQKAATLGL
SFEIMPSGAGHDAMHMSALCPTAMIFIPSKDGISHNPAEFSSWSDIANGVNLLKSVVLEA
AERV
>Clostridium tetani E88] >gi|28203973|gb|AAO36413.1| putative N-carbamoyl-L-amino acid amidohydrolase [Clostridium tetani E88]
MLICNKKRLENKILTFSKFGATKKGGITRLSLSKPALQARAEFCKRMDTLGANIVTDDMG
NVYATFRGTENLPHIAMGSHCDSVVQGGNYDGILGVLTAMEVAETIVTEKIPHRHPITVM
IWTNEEGARFDPAMMSSGVITGKFDKSKMLASKDTEGLTFGEALNASGYKGDEKNRLNPK
DYTAFVELHIEQGPVLESTKMDIGVVEGVVGMVNYEFEFVGQAGHAGTVPQKMRKDALLA
ASEAIQYLHRELDKLDSKLVYTTGRIICSPNVHTIIPDNVKFTLDARHQDPNVIQQVVEV
IENIPKELAKCKVSYKELWSRKTVSFNDEFVNLVEKNANIYGYSNMRIYSGPGHDAQFVA
DMLPTTMIFVPSIGGHSHCEIEETPLDNCLKGANVLLQTILDIDKK
