# Supplementary material for: Phylogenomic Analysis of Marine Roseobacters
Source: PLoS One. 2010 Jul 15;5(7):e11604. doi: 10.1371/journal.pone.0011604 (PMC2904699; doi:10.1371/journal.pone.0011604)
Supplement: File S2 — Tree topologies with the extended data. The multi-documents have been combined into a single ZIP-formatted file. The trees should be considered unrooted. The tree topologies were calculated in PhyML as described in Methods. Numbers refer to bootstrap values. The tree topology (separate pdf) shows that Roseobacter bacteria form a monophyletic group and was deposited in a document named “high bootstrap”. The other organisms embedded within the Roseobacter clade, or Roseobacter bacteria embedded within other phyla are shown in red (deposited in a document named “inter-phylum”). Individual file name corresponds to gene family code listed in Table S1. The non Roseobacter organism taxonomic name is detailed in the amino acid fasta of the sequences (a document named “sequences”). (4.62 MB ZIP) [file pone.0011604.s008.zip › sequences/ort731.fasta]

>DSH Dshi|:1402713-1403135 Nucleoside-diphosphate kinase; PFAM: nucleoside diphosphate kinase KEGG: rde:RD1_3111 nucleoside diphosphate kinase
MAIERTLSIIKPDATKRNLTGKINAKFEDAGLRIVAQKRIHLTKAQAGVFYAVHAERPFY
DELCEFMASEPVVVQVLEGEGAIAKNREVMGATNPADAAPGTIRAEFAESVGENSVHGSD
APETAAVEIAYFFSGLELVG
>SUL EE36|:2503809-2504231 nucleoside diphosphate kinase; COG0105 Nucleoside diphosphate kinase
MALERTFSIIKPDATRRNLTGKINAKFEEAGLRIVAQKRIHMTKAQAGVFYAVHAERPFY
DELCEFMASEPVVVQVLEGEGAIAKNREVMGATNPADAAEGTIRAEFAESVGENSVHGSD
APETAAVEIAYFFSGLELVG
>JAN Jann|:1811860-1812282 Nucleoside-diphosphate kinase; 
MAIQRTFSIIKPDATKRNLTGQIAAKFEEAGLRIVASKRIQLTLAQAQAFYGVHSERPFF
GELCEFMISEPIVVQVLEGEDAIVKNREVMGATNPADAAPGTIRKEFALSIGENSVHGSD
APETAAEEIAFFFSGLELVG
>OAN OA307|:c2113395-2113817 Nucleoside diphosphate kinase superfamily; [F] COG0105 Nucleoside diphosphate kinase
MAIQRTFSIIKPDATKRNLTGAIVAKFEAAGLRIIASKRIQLSLAQAQEFYGVHSERPFF
GELTEFMVSEPIVVQVLEGEDAIAKNREVMGATNPADAADGTIRKEFALSIGENSVHGSD
APETAAEEIAYFFSGLELVG
>OBA |:543033-543455 nucleoside diphosphate kinase; COG0105 Nucleoside diphosphate kinase
MATERTLSIIKPDATRRNLTGKINAKFEEAGLRIVAQKRIKLSKEQAGVFYEVHKERPFY
DELCEFMASEPVVVQVLEGEGAIAKNREVMGATNPADAAPGTIRAEFAESVGENSVHGSD
APETAAQEIAYFFSGLELVG
>OIN |:c2741702-2742124 Nucleoside-diphosphate kinase; COG0105 Nucleoside diphosphate kinase
MALERTFSIIKPDATRRNLTGAIVKKFEDAGLRVVAQKRIHLTKAQAGEFYKVHAERPFY
DELCEFMASAPIVAQVLEGENAIAKNREVMGATNPADAEAGTIRAEFAESVGENSVHGSD
APETAAVEIAYFFSGLELVG
>RHB RB2654|:575536-575958 nucleoside diphosphate kinase; COG0105 Nucleoside diphosphate kinase
MAIQRTFSIIKPDATKRNLTGAINAKLEGAGLRIVAQKRIKLSKEQAGVFYAVHKERPFY
DELCEFMSSEPIVVQVLEGENAILKNREVMGATNPEEAAEGTIRKEFALSIGENSVHGSD
GEDTAAEEIAYFFSGLELVG
>RCC RCCS2|:c247603-248025 Nucleoside-diphosphate kinase; COG0105 Nucleoside diphosphate kinase
MAIQRTFSIIKPDATKRNLTGQIAAKFEDAGLRIVASKRIQLTLAQAQQFYGVHAERPFF
DELCEFMISEPIVVQVLEGEDAIAKNREVMGATNPADAAPGTIRKEFALSIGENSVHGSD
APETAAEEIAFFFSGLELVG
>RDE RD1|:c2988860-2989282 nucleoside diphosphate kinase; 
MALERTFSIIKPDATRRNLTGKINAKFEEAGLRIVAQKRIHMTKAQAGVFYAVHAERPFY
DELCEFMASAPVVVQVLEGEGAIAKNREVMGATNPADAAPGTIRAEFAESVGENSVHGSD
APETAAEEIAYFFSGMELVG
>PGA RGBS107|:c3734054-3734476 nucleoside diphosphate kinase; COG0105 Nucleoside diphosphate kinase
MALERTFSIIKPDATRRNLTGKINAKFEDAGLRIVAQKRIHLTKAQAGEFYAVHAERPFY
DELCEFMASAPIVAQVLEGENAIAKNREVMGATNPADAAAGTIRAEFAESVGENSVHGSD
APETAAVEIAYFFSGLELVG
>RLO RLO149|:c4398381-4398803 nucleoside diphosphate kinase; COG0105 Nucleoside diphosphate kinase
MALERTFSIIKPDATRRNLTGKINAKFEDAGLRIVAQKRIHMTKAQAGVFYAVHSERPFY
DELCEFMASEPVVVQVLEGEGAIAKNREVMGATNPADAALGTIRAEFAESVGENSVHGSD
APETAAEEIAYFFSGMELVG
>ROS ROS217|:3109853-3110275 nucleoside diphosphate kinase; COG0105 Nucleoside diphosphate kinase
MAVERTLSIIKPDATKRNLTGKINAKFEDAGLRIVAQKRIQLTPEQAGVFYAVHKERPFY
GELCEFMASGPVVVQVLEGEGAVAKNREVMGATNPADAAAGTVRAEFAESVGENSVHGSD
ATETAAVEIAYFFSGLELVG
>RGR RR11|:510159-510581 nucleoside diphosphate kinase; [F] COG0105 Nucleoside diphosphate kinase
MALERTFSIIKPDATRRNLTGKINAKFEEAGLRIVAQKRIHLTKAQAGEFYKVHAERPFY
DELCEFMASAPIVAQVLEGENAIAKNREVMGATNPADAAAGTIRAEFAESVGENSVHGSD
APETAAVEIAYFFSGLELVG
>LVE SKA53|:c1043034-1043456 Nucleoside diphosphate kinase; COG0105 Nucleoside diphosphate kinase
MAIQRTFSIIKPDATKRNLTGAIVAKFEEAGLRIVASKRIHLTLAQAQQFYGVHKDRPFF
GELCEFMISEPIVVQVLEGEDAIAKNREVMGATNPADAAPGTIRKEFALSIGENSVHGSD
APETAAEEIAFFFSGLELVG
>SPO DSS3|:c2597384-2597806 nucleoside diphosphate kinase; identified by similarity to SP:Q59636; match to protein family HMM PF00334
MALERTFSIIKPDATRRNLTGKINAKFEEAGLRIVAQKRIHMTKEQAGVFYGVHAERPFY
DELCEFMSSAPVVVQVLEGENAIAKNREVMGATNPADAAPGTIRAEFAESVGENSVHGSD
APETAAVEIAYFFSGIELVG
>SSE SSE37|:c1678564-1678986 nucleoside diphosphate kinase; COG0105 Nucleoside diphosphate kinase
MALERTFSIIKPDATRRNLTGKINAKFEEAGLRIVAQKRIHLTKAQAGEFYKVHAARPFY
DELCEFMASAPIVAQVLEGEDAISKNREVMGATNPADAAEGTIRAEFAESVGENSVHGSD
APDTAAEEIAYFFSGLELVG
>SIL TM1040|:1023097-1023519 nucleoside diphosphate kinase; 
MALERTFSIIKPDATRRNLTGAINAKFEEAGLRIVAQKRIHMTKAQAGKFYAVHAERPFY
DELCEFMSSAPVVVQVLEGEGAIAKNREIMGATNPADAAPGTIRAEFAESVGENSVHGSD
APETAAEEIAYFFSGLELVG
>Pseudovibrio sp. JE062] >gi|211957559|gb|EEA92762.1| nucleoside diphosphate kinase [Pseudovibrio sp. JE062]
MAIERTFSMIKPDATKRNLTGAITAKLEEAGLRVVASKRVWMSLREAEGFYAVHKERPFF
GELTEFMSSGPTIVQVLEGENAIAKNREVMGATNPADAAEGTIRKEFALSIGENSVHGSD
APETAAEEIAYWFSGTEIVG
>Gluconobacter oxydans 621H] >gi|67460603|sp|Q5FPN1.1|NDK_GLUOX RecName: Full=Nucleoside diphosphate kinase; Short=NDK; Short=NDP kinase; AltName: Full=Nucleoside-2-P kinase >gi|58002771|gb|AAW61665.1| Nucleoside diphosphate kinase [Gluconobacter oxydans 621H]
MALERTLSIIKPDATKRNLTGKINAVFEGAGLRIVAQKRIQLTEKQAGAFYAVHKERPFY
GSLVSSMIAEPVVVQVLQGENAVAKNREVMGATNPADAAEGTVRKLFAESIEANSVHGSD
SLENAKNEISFFFAETEILP
>Erythrobacter sp. NAP1] >gi|85690749|gb|EAQ30752.1| nucleoside diphosphate kinase [Erythrobacter sp. NAP1]
MAVTRTFSIIKPDATKRNLTGAVTKKLEEAGLRVVASKRIHMTREQAEGFYAVHKERPFF
GELVEFMMSEPVVVQVLEGEDAVKRNRDVMGATNPAEADEGTIRKEYALSIGENSVHGSD
SEENAAIEIAFFFNDDEIVG
>Caulobacter sp. K31] >gi|189029033|sp|B0SWN7.1|NDK_CAUSK RecName: Full=Nucleoside diphosphate kinase; Short=NDK; Short=NDP kinase; AltName: Full=Nucleoside-2-P kinase >gi|167348930|gb|ABZ71665.1| Nucleoside-diphosphate kinase [Caulobacter sp. K31]
MTERTFSIIKPDATRRNLTGKINAVIEEAGLRIVAQRRVKLTDAQAKKFYEVHAERPFYG
ELVAQMTAEPVVVQVLEGDNAVLKYREVMGATNPDNADEGTIRKLFALSIGENSVHGSDS
LENAAIEIAQFFKDEDIVG
>Burkholderia phymatum STM815] >gi|226729783|sp|B2JIV4.1|NDK_BURP8 RecName: Full=Nucleoside diphosphate kinase; Short=NDK; Short=NDP kinase; AltName: Full=Nucleoside-2-P kinase >gi|184192640|gb|ACC70605.1| Nucleoside-diphosphate kinase [Burkholderia phymatum STM815]
MAIERTLSIIKPDAVAKNVIGQIYSRFENAGLKIVASRMVHLSRADAEKFYAVHAARPFF
KDLVEFMISGPVQVQVLEGEGAILKNRDLMGATDPKKAEKGTIRADFADSIDANAVHGSD
APETAAVEVAFFFPEVNVYSR
>Desulfovibrio vulgaris subsp. vulgaris str. Hildenborough] >gi|120601973|ref|YP_966373.1| nucleoside-diphosphate kinase [Desulfovibrio vulgaris subsp. vulgaris DP4] >gi|241907141|ref|ZP_04791721.1| Nucleoside-diphosphate kinase [Desulfovibrio vulgaris RCH1] >gi|67460689|sp|Q729L7.1|NDK_DESVH RecName: Full=Nucleoside diphosphate kinase; Short=NDK; Short=NDP kinase; AltName: Full=Nucleoside-2-P kinase >gi|166232968|sp|A1VBY0.1|NDK_DESVV RecName: Full=Nucleoside diphosphate kinase; Short=NDK; Short=NDP kinase; AltName: Full=Nucleoside-2-P kinase >gi|46450158|gb|AAS96806.1| nucleoside diphosphate kinase [Desulfovibrio vulgaris str. Hildenborough] >gi|120562202|gb|ABM27946.1| nucleoside diphosphate kinase [Desulfovibrio vulgaris DP4] >gi|241880429|gb|EER79876.1| Nucleoside-diphosphate kinase [Desulfovibrio vulgaris RCH1]
MVERTFSIIKPDAVERNLQGEVLAMIQGAGLKVVAMKMIHLTKAQAEGFYAVHRERPFFD
SLTTYMCSGPVVCSVLEGENAISRYREIMGATNPANAAEGTIRKKYAVSLEANSVHGSDA
PETAAFEISYFFNALEIVG
>Francisella tularensis subsp. mediasiatica FSC147] >gi|226729813|sp|B2SFK0.1|NDK_FRATM RecName: Full=Nucleoside diphosphate kinase; Short=NDK; Short=NDP kinase; AltName: Full=Nucleoside-2-P kinase >gi|187712056|gb|ACD30353.1| nucleoside diphosphate kinase [Francisella tularensis subsp. mediasiatica FSC147]
MTKQRTLSIIKPDAVEKNVIGEIYSRFEKAGLRIIAAKMKHLSKAEAEGFYAVHKDRPFF
SALVEFMISGPVIIQVLEGENAIAKNRELMGATNPKEAKAGTIRADFADSIDANAVHGSD
AEDTAAQEIRYFFSDTEIFG
>Nitrosomonas europaea ATCC 19718] >gi|38372273|sp|Q82XV5.1|NDK_NITEU RecName: Full=Nucleoside diphosphate kinase; Short=NDK; Short=NDP kinase; AltName: Full=Nucleoside-2-P kinase >gi|30180055|emb|CAD84055.1| Nucleoside diphosphate kinase [Nitrosomonas europaea ATCC 19718]
MAVERTLSIIKPDAVAKNVIGQIYARFEAAGLKVVAARMAHLSRVEAENFYAIHRERPFF
KDLVEFMISGPVMIQVLEGENAIARNRELMGATDPRKAEKGTIRADFAESIDANAVHGSD
APETAVVEIACFFPSLEIHSR
>Ralstonia eutropha H16] >gi|123133848|sp|Q0K958.1|NDK_RALEH RecName: Full=Nucleoside diphosphate kinase; Short=NDK; Short=NDP kinase; AltName: Full=Nucleoside-2-P kinase >gi|113527118|emb|CAJ93463.1| nucleoside diphosphate kinase [Ralstonia eutropha H16]
MAIERTLSIIKPDAVAKNVIGQIYARFEAAGLKIVAAKMVHLSRGEAEQFYAVHKERPFF
KDLVDFMVSGPVMIQALEGENAIAKNRDLMGATDPKKAEKGTIRADFADSIDANAVHGSD
AAETAAVEVSFFFPGMNVYSR
>Geobacter lovleyi SZ] >gi|226729815|sp|B3E3P0.1|NDK_GEOLS RecName: Full=Nucleoside diphosphate kinase; Short=NDK; Short=NDP kinase; AltName: Full=Nucleoside-2-P kinase >gi|189422914|gb|ACD97312.1| Nucleoside-diphosphate kinase [Geobacter lovleyi SZ]
MERTFAIIKPDAVERGLSGKIITKIEEAGFAIVGMKKIHLSRAQAEGFYYVHKERPFFND
LCSFMSRSPVIVMCLQKENAIADWRTLMGATNPANAEPGTIRKEFAKNIEENSSHGSDAP
ETAAFEIPYFFNSFELVG
>Campylobacter curvus 525.92] >gi|166232959|sp|A7H051.1|NDK_CAMC5 RecName: Full=Nucleoside diphosphate kinase; Short=NDK; Short=NDP kinase; AltName: Full=Nucleoside-2-P kinase >gi|112803719|gb|EAU01063.1| guanosine pentaphosphate phosphohydrolase [Campylobacter curvus 525.92]
MQRTLSIIKPDAVKKNVVGKIIDRFESNGLRIAAAKKVKLSKCDAKAFYAVHSERPFFND
LVEFMTSGPVVVMVLEGENAVAKNRELMGATNPKEAAAGTIRADFAESIDANAVHGSDSL
ENAINEINFFFAAREIC
>Shewanella loihica PV-4] >gi|166233020|sp|A3QFC8.1|NDK_SHELP RecName: Full=Nucleoside diphosphate kinase; Short=NDK; Short=NDP kinase; AltName: Full=Nucleoside-2-P kinase >gi|126638533|gb|ABO24176.1| nucleoside diphosphate kinase [Shewanella loihica PV-4]
MAIERTFSIIKPDAVAKNHIGAIYNRFETAGLKIIASKMVHLSKEQAEGFYAEHSERPFF
GALVEFMTSGPIMVQVLEGENAVLANREIMGATNPAEAARGTLRADFADSIDENAVHGSD
AVASAEREIAYFFSAEELCPRTR
>Chromohalobacter salexigens DSM 3043] >gi|119372022|sp|Q1QTL2.1|NDK_CHRSD RecName: Full=Nucleoside diphosphate kinase; Short=NDK; Short=NDP kinase; AltName: Full=Nucleoside-2-P kinase >gi|91798057|gb|ABE60196.1| nucleoside diphosphate kinase [Chromohalobacter salexigens DSM 3043]
MANERTLSIIKPDAVAKNVIGEIESRFEKAGLKIVAAKMLQLSQAQAEGFYAEHKERPFF
GDLVGFMTSGPVIVQVLEGENAIAANRDLMGATNPKEAAAGTIRADFAQSIDANAVHGSD
SPESAEREIAYFFGNEEICAR
>Xylella fastidiosa Temecula1] >gi|71274609|ref|ZP_00650897.1| Nucleoside-diphosphate kinase [Xylella fastidiosa Dixon] >gi|71898148|ref|ZP_00680334.1| Nucleoside-diphosphate kinase [Xylella fastidiosa Ann-1] >gi|71899278|ref|ZP_00681439.1| Nucleoside-diphosphate kinase [Xylella fastidiosa Ann-1] >gi|170730871|ref|YP_001776304.1| nucleoside-diphosphate kinase [Xylella fastidiosa M12] >gi|182682235|ref|YP_001830395.1| nucleoside-diphosphate kinase [Xylella fastidiosa M23] >gi|32129781|sp|Q87B35.1|NDK_XYLFT RecName: Full=Nucleoside diphosphate kinase; Short=NDK; Short=NDP kinase; AltName: Full=Nucleoside-2-P kinase >gi|226729875|sp|B2I7V6.1|NDK_XYLF2 RecName: Full=Nucleoside diphosphate kinase; Short=NDK; Short=NDP kinase; AltName: Full=Nucleoside-2-P kinase >gi|226729876|sp|B0U495.1|NDK_XYLFM RecName: Full=Nucleoside diphosphate kinase; Short=NDK; Short=NDP kinase; AltName: Full=Nucleoside-2-P kinase >gi|28057617|gb|AAO29465.1| nucleoside diphosphate kinase [Xylella fastidiosa Temecula1] >gi|71164341|gb|EAO14055.1| Nucleoside-diphosphate kinase [Xylella fastidiosa Dixon] >gi|71730904|gb|EAO32974.1| Nucleoside-diphosphate kinase [Xylella fastidiosa Ann-1] >gi|71732122|gb|EAO34178.1| Nucleoside-diphosphate kinase [Xylella fastidiosa Ann-1] >gi|167965664|gb|ACA12674.1| Nucleoside-diphosphate kinase [Xylella fastidiosa M12] >gi|182632345|gb|ACB93121.1| Nucleoside-diphosphate kinase [Xylella fastidiosa M23]
MVLERTLSIIKPDAVAKNVIGDIYSRFEKAGLKIVAAKYKQLSRREAEGFYAVHRDRPFF
NALVEFMISGPVMIQVLESENAVARHRELLGATNPKDAAPGTIRADFAESIEANAAHGSD
SVENAAIEVAYFFAATEIILR
>Xanthomonas campestris pv. campestris str. ATCC 33913] >gi|21242759|ref|NP_642341.1| nucleoside diphosphate kinase [Xanthomonas axonopodis pv. citri str. 306] >gi|58582158|ref|YP_201174.1| nucleoside diphosphate kinase [Xanthomonas oryzae pv. oryzae KACC10331] >gi|66768517|ref|YP_243279.1| nucleoside diphosphate kinase [Xanthomonas campestris pv. campestris str. 8004] >gi|78047622|ref|YP_363797.1| nucleoside diphosphate kinase [Xanthomonas campestris pv. vesicatoria str. 85-10] >gi|84624050|ref|YP_451422.1| nucleoside diphosphate kinase [Xanthomonas oryzae pv. oryzae MAFF 311018] >gi|188576717|ref|YP_001913646.1| nucleoside diphosphate kinase [Xanthomonas oryzae pv. oryzae PXO99A] >gi|188576908|ref|YP_001913837.1| nucleoside diphosphate kinase [Xanthomonas oryzae pv. oryzae PXO99A] >gi|188991674|ref|YP_001903684.1| nucleoside diphosphate kinase [Xanthomonas campestris pv. campestris str. B100] >gi|289670468|ref|ZP_06491543.1| nucleoside diphosphate kinase [Xanthomonas campestris pv. musacearum NCPPB4381] >gi|54037889|sp|P65539.1|NDK_XANCP RecName: Full=Nucleoside diphosphate kinase; Short=NDK; Short=NDP kinase; AltName: Full=Nucleoside-2-P kinase >gi|54041581|sp|P65538.1|NDK_XANAC RecName: Full=Nucleoside diphosphate kinase; Short=NDK; Short=NDP kinase; AltName: Full=Nucleoside-2-P kinase >gi|67460607|sp|Q5GZT2.1|NDK_XANOR RecName: Full=Nucleoside diphosphate kinase; Short=NDK; Short=NDP kinase; AltName: Full=Nucleoside-2-P kinase >gi|81305511|sp|Q4UUL4.1|NDK_XANC8 RecName: Full=Nucleoside diphosphate kinase; Short=NDK; Short=NDP kinase; AltName: Full=Nucleoside-2-P kinase >gi|90110377|sp|Q3BTW6.1|NDK_XANC5 RecName: Full=Nucleoside diphosphate kinase; Short=NDK; Short=NDP kinase; AltName: Full=Nucleoside-2-P kinase >gi|109892799|sp|Q2P2S9.1|NDK_XANOM RecName: Full=Nucleoside diphosphate kinase; Short=NDK; Short=NDP kinase; AltName: Full=Nucleoside-2-P kinase >gi|226729873|sp|B0RT49.1|NDK_XANCB RecName: Full=Nucleoside diphosphate kinase; Short=NDK; Short=NDP kinase; AltName: Full=Nucleoside-2-P kinase >gi|21108239|gb|AAM36877.1| nucleoside diphosphate kinase [Xanthomonas axonopodis pv. citri str. 306] >gi|21113099|gb|AAM41270.1| nucleoside diphosphate kinase [Xanthomonas campestris pv. campestris str. ATCC 33913] >gi|58426752|gb|AAW75789.1| nucleoside diphosphate kinase [Xanthomonas oryzae pv. oryzae KACC10331] >gi|66573849|gb|AAY49259.1| nucleoside diphosphate kinase [Xanthomonas campestris pv. campestris str. 8004] >gi|78036052|emb|CAJ23743.1| nucleoside-diphosphate kinase [Xanthomonas campestris pv. vesicatoria str. 85-10] >gi|84367990|dbj|BAE69148.1| nucleoside diphosphate kinase [Xanthomonas oryzae pv. oryzae MAFF 311018] >gi|167733434|emb|CAP51635.1| Nucleoside-diphosphate kinase [Xanthomonas campestris pv. campestris] >gi|188521169|gb|ACD59114.1| nucleoside diphosphate kinase [Xanthomonas oryzae pv. oryzae PXO99A] >gi|188521360|gb|ACD59305.1| nucleoside diphosphate kinase [Xanthomonas oryzae pv. oryzae PXO99A]
MALERTLSIIKPDAVAKNVIGEIYSRFEKAGLKVVAAKYKQLSRREAEGFYAVHRERPFF
NALVEFMISGPVMIQALEGENAVAAHRDLLGATNPKDAAPGTIRADFADSIDANAAHGSD
SVENAANEVAYFFAATEVVSR
>Nitrosomonas sp. AL212] >gi|254981984|gb|EET33093.1| Nucleoside-diphosphate kinase [Nitrosomonas sp. AL212]
MAIERTLSIIKPDAVAKNVIGQIYSRFESGGLKIIAARMVHLSQSDAEQFYAVHRERPFF
NDLVSFMISGPVMVQVLEGEDAIKKNRDLMGATDPKKAEKGTIRADFADSIDANAVHGSD
ALETAMAEIACFFPTLNVYSR
>Vibrio harveyi ATCC BAA-1116] >gi|166233032|sp|A7MU38.1|NDK_VIBHB RecName: Full=Nucleoside diphosphate kinase; Short=NDK; Short=NDP kinase; AltName: Full=Nucleoside-2-P kinase >gi|156524971|gb|ABU70057.1| hypothetical protein VIBHAR_01064 [Vibrio harveyi ATCC BAA-1116]
MALERTFSIVKPDAVERNLIGEIYHRIEKAGLRIVAAKMVHLTEEQASGFYAEHEGKPFF
PALKEFMTSGPIMVQVLEGEDAIARYRELMGKTNPEEAACGTIRADYALSMRHNSVHGSD
SPESAAREIEFFFPESEICPR
>Helicobacter pylori P12] >gi|226729821|sp|B6JKD1.1|NDK_HELP2 RecName: Full=Nucleoside diphosphate kinase; Short=NDK; Short=NDP kinase; AltName: Full=Nucleoside-2-P kinase >gi|210132368|gb|ACJ07359.1| nucleoside diphosphate kinase [Helicobacter pylori P12]
MKQRTLSIIKPDALKKKVVGKIIDRFESNGLEVVAMKRLHLSVKDAENFYAIHRERPFFK
DLIEFMVSGPVVVMVLEGEDAVAKNRDLMGATDPKLAQKGTIRADFAESIDANAVHGSDS
LENAHNEIAFFFATRDL
>Yersinia pseudotuberculosis IP 32953] >gi|170023535|ref|YP_001720040.1| nucleoside diphosphate kinase [Yersinia pseudotuberculosis YPIII] >gi|67460654|sp|Q667Z5.1|NDK_YERPS RecName: Full=Nucleoside diphosphate kinase; Short=NDK; Short=NDP kinase; AltName: Full=Nucleoside-2-P kinase >gi|226729879|sp|B1JS01.1|NDK_YERPY RecName: Full=Nucleoside diphosphate kinase; Short=NDK; Short=NDP kinase; AltName: Full=Nucleoside-2-P kinase >gi|51590443|emb|CAH22083.1| nucleoside diphosphate kinase [Yersinia pseudotuberculosis IP 32953] >gi|169750069|gb|ACA67587.1| Nucleoside-diphosphate kinase [Yersinia pseudotuberculosis YPIII]
MALERTFSIIKPNAVANNNIGAIYARFESAGFKIIAAKMLHLTKEQAEGFYAEHKGRPFF
DGLVEFMTSGPIIVQVLEGENAVQRHRDIMGATNPDNALAGTLRADFADSFTANAVHGSD
AVESAQREIAYFFAADEIFPRS
>Acinetobacter baumannii AB900]
MAIERTLSIVKPDAVSKNHIGEIFARFEKAGLKIVATKMKHLSQADAEGFYAEHKERGFF
GDLVAFMTSGPVVVSVLEGENAVLAHREILGATNPKEAAPGTIRADFAVSIDENAAHGSD
SVASAEREIAYFFDDNEICPRTR
>Escherichia coli O127:H6 str. E2348/69] >gi|218690638|ref|YP_002398850.1| nucleoside diphosphate kinase [Escherichia coli ED1a] >gi|254767231|sp|B7UGW4.1|NDK_ECO27 RecName: Full=Nucleoside diphosphate kinase; Short=NDK; Short=NDP kinase; AltName: Full=Nucleoside-2-P kinase >gi|254767233|sp|B7MYF2.1|NDK_ECO81 RecName: Full=Nucleoside diphosphate kinase; Short=NDK; Short=NDP kinase; AltName: Full=Nucleoside-2-P kinase >gi|215265940|emb|CAS10349.1| multifunctional nucleoside diphosphate kinase and apyrimidinic endonuclease and 3'-phosphodiesterase [Escherichia coli O127:H6 str. E2348/69] >gi|218428202|emb|CAR09118.2| multifunctional nucleoside diphosphate kinase and apyrimidinic endonuclease and 3'-phosphodiesterase [Escherichia coli ED1a]
MAIERTFSIIKPNAVAKNVIGSIFARFETAGFKIVGTKMLHLTVEQARGFYAEHDGKPFF
DGLVEFMTSGPIVVSVLEGENAVQRHRDLLGATNPANALAGTLRADYADSLTENGTHGSD
SVESAAREIAYFFGEGEVCPRTR
>Escherichia coli] >gi|209913254|dbj|BAG78328.1| nucleoside diphosphate kinase [Escherichia coli SE11] >gi|217319071|gb|EEC27496.1| nucleoside diphosphate kinase [Escherichia coli O157:H7 str. TW14588] >gi|218352877|emb|CAU98676.1| multifunctional nucleoside diphosphate kinase and apyrimidinic endonuclease and 3'-phosphodiesterase [Escherichia coli 55989] >gi|218355586|emb|CAQ88197.1| multifunctional nucleoside diphosphate kinase and apyrimidinic endonuclease and 3'-phosphodiesterase [Escherichia fergusonii ATCC 35469] >gi|218361811|emb|CAQ99410.1| multifunctional nucleoside diphosphate kinase and apyrimidinic endonuclease and 3'-phosphodiesterase [Escherichia coli IAI1] >gi|218433118|emb|CAR14015.1| multifunctional nucleoside diphosphate kinase and apyrimidinic endonuclease and 3'-phosphodiesterase [Escherichia coli UMN026] >gi|238861829|gb|ACR63827.1| multifunctional nucleoside diphosphate kinase and apyrimidinic endonuclease and 3'-phosphodiesterase [Escherichia coli BW2952] >gi|242378116|emb|CAQ32889.1| ndk [Escherichia coli BL21(DE3)] >gi|253323632|gb|ACT28234.1| Nucleoside-diphosphate kinase [Escherichia coli BL21(DE3)] >gi|253974393|gb|ACT40064.1| nucleoside diphosphate kinase [Escherichia coli B str. REL606] >gi|253978560|gb|ACT44230.1| nucleoside diphosphate kinase [Escherichia coli BL21(DE3)] >gi|254593864|gb|ACT73225.1| multifunctional nucleoside diphosphate kinase and apyrimidinic endonuclease and 3'-phosphodiesterase [Escherichia coli O157:H7 str. TW14359] >gi|257755261|dbj|BAI26763.1| multifunctional nucleoside diphosphate kinase and apyrimidinic endonuclease and 3'-phosphodiesterase [Escherichia coli O26:H11 str. 11368] >gi|257760295|dbj|BAI31792.1| multifunctional nucleoside diphosphate kinase and apyrimidinic endonuclease and 3'-phosphodiesterase [Escherichia coli O103:H2 str. 12009] >gi|257765563|dbj|BAI37058.1| multifunctional nucleoside diphosphate kinase and apyrimidinic endonuclease and 3'-phosphodiesterase [Escherichia coli O111:H- str. 11128] >gi|260448402|gb|ACX38824.1| Nucleoside-diphosphate kinase [Escherichia coli DH1] >gi|290763612|gb|ADD57573.1| Nucleoside diphosphate kinase [Escherichia coli O55:H7 str. CB9615] >gi|291323701|gb|EFE63129.1| nucleoside-diphosphate kinase [Escherichia coli B088] >gi|291428167|gb|EFF01194.1| nucleoside diphosphate kinase [Escherichia coli FVEC1412] >gi|291433430|gb|EFF06409.1| nucleoside diphosphate kinase [Escherichia coli B185] >gi|291471400|gb|EFF13884.1| conserved hypothetical protein [Escherichia coli B354]
MAIERTFSIIKPNAVAKNVIGNIFARFEAAGFKIVGTKMLHLTVEQARGFYAEHDGKPFF
DGLVEFMTSGPIVVSVLEGENAVQRHRDLLGATNPANALAGTLRADYADSLTENGTHGSD
SVESAAREIAYFFGEGEVCPRTR
