# Supplementary material for: Phylogenomic Analysis of Marine Roseobacters
Source: PLoS One. 2010 Jul 15;5(7):e11604. doi: 10.1371/journal.pone.0011604 (PMC2904699; doi:10.1371/journal.pone.0011604)
Supplement: File S2 — Tree topologies with the extended data. The multi-documents have been combined into a single ZIP-formatted file. The trees should be considered unrooted. The tree topologies were calculated in PhyML as described in Methods. Numbers refer to bootstrap values. The tree topology (separate pdf) shows that Roseobacter bacteria form a monophyletic group and was deposited in a document named “high bootstrap”. The other organisms embedded within the Roseobacter clade, or Roseobacter bacteria embedded within other phyla are shown in red (deposited in a document named “inter-phylum”). Individual file name corresponds to gene family code listed in Table S1. The non Roseobacter organism taxonomic name is detailed in the amino acid fasta of the sequences (a document named “sequences”). (4.62 MB ZIP) [file pone.0011604.s008.zip › sequences/ort732.fasta]

>DSH Dshi|:c1400718-1402574 ABC transporter related; PFAM: ABC transporter related SMART: AAA ATPase KEGG: rsh:Rsph17029_1539 ABC transporter related
MLRIDDISYSVEGRPLLEHASAVIPSGHKVGLVGRNGTGKTTLFRLIRGELTLDTGEITL
PRGARIGGVSQEVPGNEVSLLNTVLAADTERAGLMAEAETATDPGRIAEIQTRLADIDAW
SAEARASSILRGLGFTEPETHQPCSAFSGGWRMRVALAAVLFSQPDLLLLDEPTNYLDLE
GALWLEAYLARYPHTVLIVSHDRGLLNRAVGGILHLEDRKLTFYTGPYDQFARQRAEKRA
LQAAAARKQDAKRAHLESFVNRFKAKASKAKQAQSRVKMLEKMETIRVPEDAARTVFTFP
TPEELSPPIVATEGASVGYDGTAVLRGLSLRIDQDDRIALLGRNGEGKSTLSKLLAGRLE
AMDGTLTASNKLRIGFFAQHQVDELRVEETPLQHLLRVRPDEGQARLRARLAGFGLMAAQ
AETEVGRLSGGQKARLSLLLATLDAPHLLILDEPTNHLDIESREALVEALTAYTGAVILV
SHDMHLLSLVADRLWLVKDGHVAPYEDDLEAYRQMLLTPDKPRKPKAAPETAPKRPSRDA
ILALRAEARKCEERVKKITEMQEKLSKKLADPALYEDAKAGELETWNRKYAEVMDGLDRA
EAMWMAALEKLEKAEKAA
>SUL EE36|:c2501842-2503722 ABC transporter, ATP-binding protein; COG0488 ATPase components of ABC transporters with duplicated ATPase domains
MVHTASMLSISEINYSVEGRPLFEEASAVIPEGHKVGLVGQNGAGKTTLFKIIRGELSLD
AGDISLPSRAKIGGIAQEVPSSDVSLIDTVLAADVERAALMHEAETTDDPARIAEVQTRL
ADIDAWSAEGRAAAILKGLGFDDHDQQQPCSAYSGGWRMRVALAGVLFAQPDLLLLDEPT
NYLDLEGALWLENYLSKYPHTVIIISHDRGLLNRAVGGILHLEDRKLTYYQGNYDQFAKM
RAEKRAQLTAQAKKQQAHKAHMQAFVDRFKAKASKAKQAQSRMKAIEKMVTITPPEEAAR
KVFTFPQPDELSPPIISIEGGSTGYTEGQPVLSRLNLRIDQDDRIALLGKNGQGKSTLSK
LLSNRLVLFEGKAINSSKLRIGFFAQHQVDELIVHETPLQHMISARPGVMQSKLRAQLAG
FGLGPDQADTEVGRLSGGQKARLSLLLATLDAPHLLILDEPTNHLDIESREALVEALTRY
SGAVILVSHDMHLLSMVADRLWLVSNGTVKPYEDDLEAYRKMLLTVEKPVSKNPKPVKEA
PKPKRANREDILALRAEVRTAEARVTKINDMRDKLAKKLADPALYEKDKVGELEVWNKKY
AEVMAALERAEAIWMGALEKLETASA
>JAN Jann|:c1809180-1811027 ABC transporter related; 
MLRMSDIGYSVAGRSLLEGASVTIPAGHKVGIVGRNGTGKTTLFRIIRGELGLDTGEITL
PAGTKIGGVAQEVPSSETSLIDTVLEADTERAELLADTSEDPTRIADVQARLADIDAWGA
EARAATILRGLGFSHADQQRPCSAYSGGWRMRVALAGVLFSQPDILLLDEPTNYLDLEGA
LWLEAYLAKYPHTVLIISHDRGLLNRAVGHILHLADKTLTYYTGGYDTFAKTRAERRAVQ
AAAAKKQDLQRAHLQSFVDRFKAKASKAKQAQSRVKMLERMETIRAPEDAARTVFTFPEP
EELSPPIVAMDNAAVGYTETPVLKRLNLRLDQDDRIALLGRNGQGKSTLSKLLAGKLQTM
EGRITSSSKLRIGYFAQHQVDELHLDETPLDHLRRERPEDAPPKLRARLAGFGLGADQAE
TIVAKLSGGQKARLSLLLATLEAPHLLILDEPTNHLDIESREALVEALTAYTGAVILVSH
DMHLLSLVADRLWLVQDGHVAPYANDLETYRKSLLGTEPKSQKQDKPKAKPKQLSHDQIK
ELRAELKKAEARVEKIEDMREKLAKKLADPALYEDTRVGELTTWQKKYAEVMDGLARAET
LWEKAADALDRAQPR
>OAN OA307|:2113925-2115781 ABC transporter, ATP-binding protein; [R] COG0488 ATPase components of ABC transporters with duplicated ATPase domains
MLRISEITYSVQGRTLIENTTVTIPTGHKVGLVGRNGTGKTTLFRIIRGEMVLDTGGISM
PKGWKIGGVSQEVPGNEVSLLNTVLAADVERVNLLAEAETATDPTRIADVQTRLTDIDAW
SAEARASSILKGLGFTAPEQLQPCSAFSGGWRMRVALAAVLFSEPDLLLLDEPTNYLDLE
GALWLENYLVKYPHTVLIVSHDRELLNRSVGGILHLEDKGLIYYTGNYDMFVKQRAEKRA
LVASAAKKQDLKRAHLQAFVDRFKAKASKAKQAQSRVKALEKMETIRMPEDAARTVFTFP
KPEELSPPIIATEGVSVGYGDTIVLDKLDLRIDQDDRIALLGRNGEGKSTLSKLLSGRLE
KMGGKFSSSNKLRIGFFAQHQVDELYVDETPLEHLFRVRAAEGPARLRARLAGFGLGADQ
ADTEVGRLSGGQKARLSLLLATIDAPHLLILDEPTNHLDIQSREALVEALTAYTGAVILV
SHDMHLLSLVADRLWLVKDGRVTTYDDDLPAYRRMLLTPDTRKADKAKPPKPAKPKASRE
QLLAMKADVRKCEDRVNKINDMADKLSKKLADPALYEDARVGELETWNRKYAEIREALKK
AESLWMIALERLDAADKP
>OBA |:c541024-542895 ABC transporter, ATP-binding protein; COG0488 ATPase components of ABC transporters with duplicated ATPase domains
MRPVMLRIENLSFSIAGRPLIEDASATIPEGHKVGIVGRNGAGKTTLFRLIRGELTLDAG
AIGLPERARIGGVAQEVPGNEVSLLDTVLAADTERAALMAEAETASDPARIAEVQTRLAD
IDAWSAEGRAATILKGLGFTEEEQQMPCSAFSGGWRMRVALAGVLFSQPDLLLLDEPTNY
LDLEGALWLESYLQRYPHTVLIISHDRGLLNRAVGSILHLEDRKLTLYKGPYDTFAETRA
ARLAVAEAEARKQDARRAHLQSYVDRFRYKADKARQAQSRLKALARMKPITLPQEAALRA
FSFPSPEELSPPIIRIEGGAVGYSERPVLSRLDLRIDQDDRIALLGRNGEGKSTLAKLLS
ERLSLMDGKMTRASKLRVGFFAQHQVDELHLDETPIEHLRRERPDEAPARLRARLAGFGL
GADQAETEVGRLSGGQKARLTLLLATLDAPHLLILDEPTNHLDIESREALVEALTAYSGA
VVLVSHDMHLLSLVADRLWLVKDGRVASFEGDLETYRDLLLSTNSGSKASEKKEKPKRAS
REDILALRAEVRKCEARIDKLQEMADKLSRKLADPALYADDKVGELEVWNRKYAEVREAT
ERAEALWMAAQEKLEAAEPSTVA
>OIN |:2742231-2744096 ABC transporter ATP-binding protein yheS, putative; COG0488 ATPase components of ABC transporters with duplicated ATPase domains
MLRISEINYSVEGRPLFEEASAVIPEGHKVGIVGRNGAGKTTLFKIIRGELSLDSGEFSL
PSRAKIGGVAQEVPSSETTLIDTVLAADVERARLMLEAETAEDPTRIADIQTRLADIDAW
SAEGRAASILKGLGFDDEEQQMPCSAFSGGWRMRVALAAVLFAQPDLLLLDEPTNYLDLE
GALWLESYLAKYPHTVLIISHDRGLLNRAVGGILHLEDRKLTYYQGPYDQFARQRAEKRA
LQAAMAKKQQARRDHMQSFVDRFKAKASKAKQAQSRLKMIEKMDMITAPEDVARKVFTFP
EPEELSPPIINIENGSVGYTEDNPVLTRLNLRIDQDDRIALLGKNGQGKSTLAKLLSDRL
PLMAGKQINSSKLRVGFFAQHQVDELIVEETPLQHMIAARPGVMQSKLRAQLAGFGLGPE
QAETEVGRLSGGQKARLSLLLATLHAPHLLILDEPTNHLDIESREALVEALTRYSGAVIL
VSHDMHLLSLVADRLWLVSNGTVKPYEDDLEAYRKMLLTPEKPVSKNPSKQPKEAPKPKR
ASRDEVLALRSEVRKAEARMEKINEMRDKLAKKLADPALYEDVKTGELEVWNKKYAEVMD
ALHRAEALWMGAQEKLEKANA
>RHB RB2654|:c573489-575330 ABC transporter, ATP-binding protein; COG0488 ATPase components of ABC transporters with duplicated ATPase domains
MLRIDDISYSVEGRPLIDHASAVIPEGHKVGLVGRNGTGKTTLFRLIRGELTLETGTISV
PRGAKIGGVAQEAPASDVSLLDTVLAADTERAALLAEETEDAARIAEIQARLTDIDAWSA
EGRAASILKGLGFDDPDHARPCSDFSGGWRMRVALAAVLFAEPDLLLLDEPTNYLDLEGA
LWLESYLAKYPHTVLVISHDRGLLNRAVGSILHLEAKKITLYKGGYDTFAETRAARLAVA
EAENRKNAARRDHLQSFVDRFRAKATKAKQAQSRLKMIEKLKFTVTPQEAALRKFTFPEP
EELSPPIVAIESGSVGYDGKAVLSKLDLRIDQDDRIALLGKNGEGKSTLSKLISGRLASM
GGRVTTASKLRIGYFAQHQMDELYPDETPIDHLRRLRPDETPARLRARLSGFGLGAEQAE
TVVARLSGGQKARLTLLIATIDAPHLLILDEPTNHLDIKSREALVEALTEYTGAVVLVSH
DMHLLSLVADRLWLVKGGRVTPFEEDLEAYRKLLLTSDKPEKPAEEKPKPRKASRDEVLA
LRSEVRKCEARVEKLEDMREKLAKKLANPDLYDKSKVGEMEVWQKKYAEVMDGLDRAEAL
WMQAQEKLDRAQA
>RCC RCCS2|:250419-252311 ABC transporter ATP-binding protein yheS, putative; COG0488 ATPase components of ABC transporters with duplicated ATPase domains
MIDPAQTIKHSRPMLKISDITYSVEGRTLVEHATVTIPTGHKVGLVGRNGSGKTTLFRII
RGEMVLDTGTVNIPKGWKIGGVSQEVPGNEVSLINTVLRADTEREALLAEAETATDPARI
AEVQTRLADIEAWSAEARAATILRGLGFTHEEQQMPCSAFSGGWRMRVALAAVLFSEPDL
LLLDEPTNYLDLEGALWLEAYLVKYPHTVLIVSHDRELLNRSVGGILHLEDKGLIYYTGP
YDTFAKQRAANRAVQAAAAKKQTAQREHLQAFVYRFKAKASKAKQAQSRVKMLEKMETIR
APEDAARTVFTFPEPEELSPPIIATEGAAVGYGNNIVLHDLNLRIDQDDRIALLGRNGEG
KSTLSKMLSDRLPIARGKMTTSNKLRIGFFAQHQVDELRIDETPLDHLFRERPNEGQAKL
RARLAGFGLGADQADTEVGRLSGGQKARLSLLLATLPAPHLLILDEPTNHLDIESREALV
EALTAYSGAVILVSHDMHLLSMVADRLWLVKDGHVNPYDEDLQAYRKMLLTPEKPREKDK
PTPVKTAKPSREALMALRSDVRKNEERVKKINDMRDKLAKKLADPVLYEDGKAGELATWN
KKYAEVMDGLERAETMWMAALEKLEKAQNS
>RDE RD1|:2989423-2991285 ABC transporter ATP-binding protein yheS, putative; 
MLRINDISFSIEGRPLFEGASAVIPNGHKVGLVGRNGAGKTTLFKLIRGELTLDGGDLSL
PTRAKIGGVAQEVPSSETSLLDTVLAADTERAALLQEAEAASDPTRIAEIQTRLADIDAW
SAEGRAATILKGLGFDDDEQLKPCSDFSGGWRMRVALAAVLFAQPDLLLLDEPTNYLDLE
GALWLEAYLAKYPHTVIIISHDRGLLNRAVGAILHLDERKLTFYQGPYDQFARQRAEQRA
LQAAMAKKQQARRDHMQAFVDRFKAKASKAKQAQSRLKMIEKMDMIASPEQVAKRVFTFP
EPEELSPPIISIEGGAVGYTDTPVLNRLNLRIDQDDRIALLGRNGQGKSTLSKLLSDRLV
LMQGKAVKANKLRIGFFAQHQVDELHVNETPLQHMISARPGVLHSKLRAQLAGFGLGPEQ
AETEVGRLSGGQKARLSLLLATLDAPHLLILDEPTNHLDIESREALVEALTAYSGAVILV
SHDMHLLSMVADRLWLVSDGTVTPYEDDLDSYRKMLLTPTKPVSKSTKKPATPPVVKGPS
RDEILALRAEARKSEARVEKLNDMRDKLAKKLADPALYDDAKRGELDVWNKKYAEVMDAL
ERAEAMWMTALEKLEKTGAA
>PGA RGBS107|:3734720-3736573 putative ABC transporter, fused ATPase subunits; COG0488 ATPase components of ABC transporters with duplicated ATPase domains
MLRISDISYAVEGRLLFDGASATIPTGHKVGLVGRNGTGKTTLFRLIRNELSLESGSISL
PSRSRIGGVAQEAPASDVPLIETVLAADTERAELLAESETAQDPNRIAEIQTRLSDIDAW
SAEARAASILKGLGFDYEAQQRPCSDFSGGWRMRVALAAVLFSQPDLLLLDEPTNYLDLE
GALWLEAYLVKYPHTVIIISHDRELLNRSVNGILHLEELGLTYYSGNYDQFARQRAANRA
NQAAQAKKQDARRAHLQAFVDRFKAKASKAKQAQSRVKMLEKMETIRAPEDAARTVFTFP
EPEELSPPIIATEGASVGYDGTTILSRLDLRIDQDDRIALLGKNGEGKSTLSKMLSGRLG
VMTGKMTQSSKLRIGFFAQHQVDELHIDETPLQHLQRERPNEGQARLRARLAGFGLGSDQ
ADTEVGRLSGGQKARLSLLLATLPAPHLLILDEPTNHLDIESREALVEALTAYSGAVILV
SHDMHLLSLVADRLWLVSGGTVKPYEGDLPSYRDLLLTRDKPAGKSKTKAEKPKRPSRDA
LLALRAEVRKGEARLEKVSEMRDKLAKKLADPALYDEERKDEAVVWQRKYAEVMEAQDRA
EDLWLKAVEKLEKAEAL
>RLO RLO149|:4398944-4400806 ABC transporter ATP-binding protein yheS, putative; COG0488 ATPase components of ABC transporters with duplicated ATPase domains
MLRINDISYSIEGRPLFDGASAVIPNGHKVGLVGRNGAGKTTLFKLIRGELSLDGGDLSL
PTRAKIGGVAQEVPSSETSLLNTVLEADTERAALLHEAEEASDPTRISEIQTRLADIDAW
SAEGRAATILKGLGFDDDEQLKPCSDFSGGWRMRVALAAVLFAQPDLLLLDEPTNYLDLE
GALWLEAYLAKYPHTVIIISHDRGLLNRAVGAILHLDERKLTFYQGPYDQFARQRAEQRA
LQAAMAKKQQARRDHMQSFVDRFKAKASKAKQAQSRLKMIEKMDMIASPEQVAKRVFTFP
EPEELSPPIISIEGGAVGYTDTPVLNCLNLRIDQDDRIALLGRNGQGKSTLSKLLSDRLV
LMQGKAVKANKLRIGFFAQHQVEELHVKETPLQHMISARPGILHSKLRAQMAGFGLGPEQ
AETEVGRLSGGQKARLSLLLATLDAPHLLILDEPTNHLDIESREALVEALTAYSGAVILV
SHDMHLLSMVADRLWLVSDGTVTPYDDDLDSYRKMLLTPTKPVSKTSKKPTAAPATKGLS
RDEMLALRADARKSEARVEKLNDMRDKLAKKLADPDLYEDAKRGELAVWNKKYAEVMDAL
ERAEGMWMAALEKLEKSGAA
>ROS ROS217|:c3107869-3109752 ABC transporter, ATP-binding protein; COG0488 ATPase components of ABC transporters with duplicated ATPase domains
MTAARTYGMRGAMLHIDDITYSVAGRTLIDSASASIPDGHKVGIVGRNGTGKTTLFRLIR
GELALEGGSISLPSRARIGGVAQEVPGNEVSLVNTVLSYDTERAELMEESERSTDGARIA
EIQTRLADIDAWSAEARAASILKGLGFTDEEQLMPCSAFSGGWRMRVALAGVLFSQPDLL
LLDEPTNYLDLEGALWLETYLARYPHTVLIVSHDRGLLNRAVGSILHLEDKKLTLYQGGY
ETFAETRAARLAAAASEAKKQDARRAHLQSFVDRFRAKASKAVQAQSRLKMIAKLKPITT
PQEAALKRFTFPTPEELSPPILRIESGSVGYDGVPVLRRLNLRIDQDDRIALLGRNGEGK
STLSKLLAGKLQPIEGQLHKSSKLRVGYFAQHQVEELHLDETPIDHIRRMRPTETPAKLR
ARLGGFGIGAEQAETLVGKLSGGQKARLSLMLATVDAPHMLILDEPTNHLDIESREALVE
ALTAYSGAIILVSHDMHLLGLVADRLWLVRGGEVAPYEGDLESYRAMLLNGSDTEKPAEK
PKEIKVKRPSRDAILKLRQDVKRCEERLEKLHGMEGKVAEKLADPKIYHDVHGLTQWQKK
YAEIKQGLSLAETLWMEALERLEATEG
>RGR RR11|:c506824-508680 ABC transporter, ATP-binding protein; [R] COG0488 ATPase components of ABC transporters with duplicated ATPase domains
MLRIKDISYSVEGRPLIDHASATIPDGHKVGIVGRNGTGKSTLFRLIRGELTLDTGEISL
PSQARIGGVAQEVPSSEVTILDTVLAADLERAALLEEAETATDPARIAEVQTRLADIDAW
SAPARAAAILKGLGFDDEEHSRPCSAYSGGWRMRVALAGVLFAQPDLLLLDEPTNYLDLE
GALWLESYLASYPHTVLVISHDRGLLNRAVGSILHLEDRKLTLYQGTYDTFAETRAARIA
AALSEARKQDARRAHLQSFVDRFRAKATKAKQAQSRLKMIEKMKPISTPQEAAMRAFTFP
EPEEMSPPIIHIEGGTTGYGEVEVLKRLNLRIDQDDRIALLGKNGQGKSTLSKLLSDRLP
LMAGKMTRSSKLRIGYFAQHQVDELYVDETPLDHLRRLRPEETPTRWRTRLAGFGLGAEQ
AETAVGRLSGGQKARLSLLIATIDAPHMLILDEPTNHLDIESREALVEALTAYSGAVILV
SHDMHLLSLVADRLWLVSDGTVKPYEGDLDSYRDMLLAREKPVEKPAPKAAAKPKRASRD
ELLALRSEVRKSEARVEKLSEMREKLDEKLADPALYESGKSSDIEVWQKKHAECIEALGR
AEGLWMDALEKLEQAEAQ
>LVE SKA53|:1043594-1045447 putative ABC transporter, fused ATPase subunits; COG0488 ATPase components of ABC transporters with duplicated ATPase domains
MLKISDLTYSVEGRTLVENATVTIPTGHKVGLVGRNGSGKTTLFRIIRGEMVLDTGSVSI
PKGWKIGGVSQEVPGNEVSLIDTVLRADTEREALLAEAETATDPSRIAEVQTRLADIDAW
SAEARAATILKGLGFTHEEQQMPCSAFSGGWRMRVALAAVLFSEPDLLLLDEPTNYLDLE
GALWLEAYLVKYPHTVLIVSHDRELLNRSVGGILHLEEKGLIYYTGTYDMFAKQRAEKRA
LMASAAKKQDAKRAHLQAFVDRFKAKASKAKQAQSRVKMLEKMETIRAPEDAARTVFTFP
EPEELSPPIIATEGAAVGYGNTIVLHDLNLRIDQDDRIALLGRNGEGKSTLSKMLSGRLD
VARGKMVTSNKLRIGFFAQHQVDELYVDETPLQHLMRERASEGQARLRARLAGFGLGADQ
AETEVGRLSGGQKARLSLLLATLPAPHLLILDEPTNHLDIESREALVEALTAYSGAVILV
SHDMHLLSMVADRLWLVKGGHVTSYDDDLEAYRRLLLTPDKPAEKDKPKAKAAPKPTRDE
ILALRADVRKNEERVTKINEMRDKLAKKLADPALYEDTKAGELATWNKKYAEVMDGLNRA
EAMWMASLEKLEKAQNA
>SPO DSS3|:2599240-2601090 ABC transporter, ATP-binding protein; identified by match to protein family HMM PF00005
MLRIENITYAVEGRPLFDGASAVIPDGHKVGLVGRNGTGKTTLFRLIRGELALETGTIAL
PRRARIGGVAQEAPASDVSLIDTVLAADTERAALMAEAETATDPIRIAEVQTRLADIDAW
SAPARAASILKGLGFDDDEQLKPCSDFSGGWRMRVALAAVLFSQPDLLLLDEPTNYLDLE
GALWLESYLAKYPHTVIIISHDRGLLNRAVGAILHLEDRKLTLYQGPYEQFARQRAENLA
QAQAMAKKQEARRAHLQSYVDRFRYKADKAKQAQSRLKALARMQPISSPQEAALRAFTFP
KPEEMSPPIIHLEGGVTGYGQTEVLKRLNLRIDQDDRIALLGKNGQGKSTLSKLLSDRLP
LMAGRMTRSPKLRIGYFAQHQVDELYVDETPLDHLRRLRPGETPAKWRARLAGFGLGAEQ
AETAVGRLSGGQKARLSLLIATLDAPHMLILDEPTNHLDIESREALVEALTDYTGAVILV
SHDMHLLTLVADRLWLVSDGSVKPFEGDLEAYRDFLLARDKPESPKPAEAKPKRASRDTV
LALRAELRKCEERVEKLSEMHDKLAAKLADPALYADDKVSDLEVWNRKYAELKDAMERAE
TLWMEAQEKLDAVQAT
>SSE SSE37|:1679315-1681162 ABC transporter, ATP-binding protein; COG0488 ATPase components of ABC transporters with duplicated ATPase domains
MLRISSLSYSVEGRPLFEDATATIPEGHKVGLVGPNGAGKTTLFRLIRGELTIDGGDISL
PSRARIGGVSQEVPSSDVSILDTVLAADEERSALMAEAETADGHRMAEVQTRLADIDAWS
AEARAATILRGLGFEPEEHANPCSAYSGGWRMRVALAGVLFAQPDLLLLDEPTNYLDLEG
ALWLESYLARYPHTVIVISHDRGLLNRAVGSILHLEDRKLTYYGTPYDGFVRLRAEKRAQ
QAATAKKQQDRREHLQSFVDRFRAKASKAKQAQARLKMIERMDMVTAPEEAAKRVFTFPQ
PDELSPPIINIDGGSTGYDGKAVLHRLNLRIDQDDRIALLGKNGQGKSTLSKLLADRIAL
IEGHMNRSSKLRIGYFAQHQVDELHLDETPLQHLQRERPDTPPAKLRARLAGFGLQAAQA
DTEVARLSGGQKARLSLLLATLDAPHLLILDEPTNHLDIESREALMEALTAYNGAVILVS
HDMHLLSMVADRLWLVSNGTVKPYEEDLDAYRALLLSKDAPAKPEKPKEKPRRASRDEIL
DLRAHVRKCEDRVTKLEDMREKLANKLANPALYENDKVGELEVWNKKYAEIMEGLSRAEE
LWMAAQEKLDTAQRG
>SIL TM1040|:c1017923-1019824 ABC transporter; ATP-binding protein; 
MPFDMRDAMLRIENITYSVEGRPLMEEASASIPTGHKVGVVGRNGTGKSTLFRLIRGELA
LEGGTITLPSKARIGGVAQEVPSSEVSLIDTVLAADTERAALMAEADTATDGTRIAEIQT
RLVDIDAWSAEARAASILKGLGFDDQDQLRPCSDFSGGWRMRVALAAVLFAQPDLLLLDE
PTNYLDLEGALWLESYIARYPHTVLIVSHDRGLLNRAVSAILHLEDRKLTLYQGPYDTFA
ETRAARIAVAQSEAQKQENRRAHLQSFVDRFRAKASKAKQAQSRLKMIEKMKPISTPQEA
ALRAFSFPEPEEMSPPIIQIEGGITGYGDVEILRRLNLRIDQDDRIALLGKNGQGKSTLS
KLLSDRLPLMAGKMVRSSKLRIGYFAQHQVDELYINETPLDHLRRLRPDEPPAKWRARLA
GFGLGAQQAEVEVKRLSGGQKARLSLLLATLDAPHMLILDEPTNHLDIESREALVEALTA
YSGAVILVSHDMHLLSMVADRLWLVSEGTVKPYDGDLDSYREMLLARDKPAAKAATVAAS
AAEKRTEKPKRASRDQLLALRSEVRKSEARVEKLSEMREKLDAKLADPALYESGKQADIE
VWQKKHAECIEALERAEAIWMDALEKLELAETS
>Vibrio fischeri MJ11] >gi|197315559|gb|ACH65006.1| ABC transporter ATP-binding protein [Vibrio fischeri MJ11]
MITFSDIQLLRGGKPLLEQASATIHPGDKVGLVGKNGCGKSTLFALIKGELSVDAGSNRV
PHNWEMAWVAQETPALERKAIDYVIDGDREFRGLEEQLAKAEEADNGTLIAELHGKLETV
GGYTINSRAAELLNGLGFSQQQMEWNLTQFSGGWRMRLNLAQALICRSDLLLLDEPTNHL
DLDAVMWLERWLQNYPGTLLLISHDRDFLDPVVNRIIHVENQKLNEYTGNYSSFEVQRSE
KLILQQAQFQKQQKNMAHMQSYIDRFRYKASKARQAQSRIKALEKMEKVLPAQLDNPFSF
NFREPDALPNPILMMDEVSAGYENNTILEQIRLNLVPGSRIGLLGRNGAGKSTLIKLLSG
ELAPQSGVFTYSQGVKIGYFAQHQLETLHVEETPLQHLMQIAPNHTEQQLRDYLGSFGFQ
GDKALEKIGPFSGGEKARLVLALVVWQKPNMLLLDEPTNHLDLDMRQALTMALQTFEGAM
VIVSHDRYLLRATTDDLYLVHDRQVVPFDGDLTDYYKWLTEQNKSERKEQQQQDKQDNPS
TSTSLSAAEKKEQKRKEAEFRKLIAPLRKEVTKLETRMDKLNEALSQAEEELGDVSLYEA
ENKKRLTEVLAIQASAKSELEEVEMEWMDLQEQIEEKENAAKQ
>Burkholderia multivorans ATCC 17616] >gi|189350831|ref|YP_001946459.1| ATP-binding cassette [Burkholderia multivorans ATCC 17616] >gi|160341843|gb|ABX14929.1| ABC transporter related [Burkholderia multivorans ATCC 17616] >gi|189334853|dbj|BAG43923.1| ATP-binding cassette [Burkholderia multivorans ATCC 17616]
MIRFNQFSLARGTKPLFDSASFVLNPGEKAGLIGANGAGKSTLFAVLRGELHADAGDFSM
PPSWRIAHVSQETPAVDRSALDYTLDGDAALREIEARIAAASAAHDGAAEAEAHAAFADA
DGYTAPARAEALLLGLGFTLAQTREPVASFSGGWRMRLNLAQALMCRSDLLLLDEPTNHL
DLDAIVWLEDWLHRYPGTLIVISHDREFLDSICNVTLHLENRQIKRYGGNYSQFEVLRAQ
QLALQQSAYEKQQKTVAHLQSFIDRFKAKATKARQAQSRMKALEKMELIAPAHVASPFTF
EFRTPDAAPNPMMVMEDVRCGYRADDGTEIPIVERVTLSIQNGQRIGLLGANGQGKSTLI
KTLAGTLAPLSGHVREGKGLTIGYFAQHQLETLREDDSPLAHLARLAPDTREQELRDFLG
GFNFSGDMATSAVGPFSGGEKARLALALIIWQKPNLLLLDEPTNHLDLETRHALTMALAQ
FEGTLILVSHDRHLLRATTDQFMLVAKHRLQPFDGDLDDYRDWLLQHAAEQRAAAKAEGA
AASGAAPAVNRKDQKRQAAEERQRLSQLKKPLQTRITKLEKEMETLHAEKARLDAFVADP
ASYEAARKAELTDAIRKLGDVNARLEAIEADWLAAQEELEQIG
>Francisella tularensis subsp. novicida GA99-3549] >gi|151570664|gb|EDN36318.1| conserved hypothetical protein [Francisella tularensis subsp. novicida GA99-3549]
MIFFKNVSYQVEIKELFDNINFSIFPNQKIGLVGKNGTGKTTLFNLIQGNLTPDKGDIEI
AKNTRIVTVKQEVDDFEVKVIDYVVNGIESLKQLKIKMQDSLASENFVDYSKYHEEYESL
GGYAIESQAAKLLSGLGFGVSQLQQKVKELSGGWQIRLNLAQALLQESDILLLDEPTNHL
DLDAVLWLEEYLQEYKGSLLLISHDRIFLDNVVKQIFHIDNKNIDTYTGNYSSYEKQSYE
QKVLQQKQFEKQQKHIAHLESFVNRFKAKASKAKQAQSRVKMLEKIQRIEAVKSDSEFSF
EFKQVKEHLGGTLVSLQNADLGYGTKKILNNVKLNIYNEMRIGLLGLNGAGKSTLIKSLI
GDIDILSGKIEKHPNLRVGYFSQHSLDMLDLQASPLLHMQRLDSQVTQEKLRTFLGSFNF
VGDKALAKAGTFSGGEKARLALAMIVYQQPNFLLLDEPTNHLDIGVREALTVALQSFQGA
IILVSHDRFLLESTVDEYMLVGEGQVKPFDGDMKDYYKYILEVKKTQNDTSNIAGQINED
SKKQNRRLSADKRKQLKPLQDKIKKLERALEKLQQQDLQMQDALQDQSLYDDKEKLQQTF
LEHSNLKAKIEEIELDWFVALEELESINQN
>Pseudomonas syringae pv. phaseolicola 1448A] >gi|71554590|gb|AAZ33801.1| ABC transporter, ATP-binding protein [Pseudomonas syringae pv. phaseolicola 1448A]
MIHLFRTKLVDSAAIMIRLQSLTLQRGPQRLLEDAELTLHAGHKAGLIGANGAGKSSLFA
LLRGELTPDAGDCLLPADWRIAHMRQEVDTLERLGVDYVLDGDERLREVQRLLAEAEAAQ
DGAAQARLHSELDSADGYTADARARKLLAGLGFTNEQMERQVGSFSGGWRMRLNLAQALM
CPSDLLLLDEPTNHLDLDAILWLEDWLKSYPGTLLLISHDRDFLDAVVDHIAHVEQRKIT
LYRGGYSAFERARAERLAQQQQAYEKQQAQRAHMEKYIARFKAQATKARQAQSRIKALER
MEELSAAHVDSPFNFVFRESDKISSPLLDLSDARLGYGDKTILEKVKLQLTPGARIGLLG
PNGAGKSTLIKNLAGELEPQSGRLVRGENLTVGYFAQHQLDSLDAKATPLLHLQRLAPTE
REQTLRDFLGGFDFRGARLDEPVLNFSGGEKARLALALIAWEKPNLLLLDEPTNHLDLEM
RLALTMALQEFGGAVLVVSHDRHLLKSTTDDFLLVADGRVQEFDGDLDDYTRWLADYRLR
NAPVSATPVNADKTDKKAQRQQAAALRQQLAPHKREADKLERDLGLVNEKLAKVEEALAD
STNYEAANKDKLRDLLAEQAKLKVRESELEDAWMQALELLESMQAELEALS
>Nitrosomonas sp. AL212] >gi|254981737|gb|EET32849.1| ABC transporter related protein [Nitrosomonas sp. AL212]
MLDIQYLTYLKGGIPLLENCNLQIFSNQRVGLVGKNGSGKSTLFRLIRGVLKPDSGEVSF
QSGKTVAFVEQEIIDSDQSAISFVLDGDVELCQLEKILAQVEHDAAWFEAQQRYETIGGY
SARSRAAQLLNGLGFANAILEKPVSHFSGGWRMRLNLARALMHRADLLLLDEPTNHLDLE
AILWLEQYLARYPGSVIVVSHDREFLNACVQRIAHINNRKIDSYSGNYDDFERARAEHLA
QHAQAFQQQQKQIAHMEDFVRRFRAKATKAKQAQSRIKALDRLARLAPVHIEDGHFGLQI
EAPERSPDVLLRIKDMSFGYGDQQLFQHVNLVLQAGSRIALLGPNGAGKSTLIKLMTGEI
KPTSGFIEQAPNIGMGYFAQHQLENLDSESTPLQHMKRLDPAQTELSLRNFLGRFGLGGE
HEDRSVATFSGGEKSRLALAMLAWQKPHFLLLDEPTNHLDLDMRDALTLALEAYTGAVVL
VSHDRSLVRAVADELWLVADGQAQLLDGDLEDYKRWIEARRAREAEELRSITPKTQIKTA
TKPNKKILLSKQSKLETALTIAQKELAEANRRLADPATYVNCSRNEIDQLSETLVKLEKK
VAELEENWLELEMALEE
>Chromobacterium violaceum ATCC 12472] >gi|34104066|gb|AAQ60426.1| probable ABC transporter ATP-binding protein [Chromobacterium violaceum ATCC 12472]
MIQLKNLSLRRGLKELLIGANLTLNPGYKAGLTGANGVGKSSLFAMLLGELHADGGDMLL
PPNWTVAHVAQETPALERSALDYVLDGDKELRALESQLADAEDKHDGNAIGHLHGELANI
DAYSAPARAGKLLTGLGFDEAAQQRPVASFSGGWRMRLNLAQALMCRSDLLLLDEPTNHL
DLETVLWLEDWLKAYPGTLLVISHDRDFLDAICSHIVEVASQTLTLYTGNYSQFEVMRAE
KLARQQGEYEKQQRQIAHLESFINRFKAKASKARQAQSRVKALEKLERIAPAHIASPFDF
HFDSPEHLPNPLLKLDKADAGYGDKTILSGISLSVEAGARIGLLGVNGAGKSTLVKLLSG
DLAPQAGERINAQMLKIGYFAQHTLETLRPDESPLQHMQRLAPTTRELELRSFLGGFNFR
GDAATDPVGPMSGGEKARLALAMIVWQKPNLLLLDEPTNHLDLEMRHALTLALQDFTGAL
IVVSHDRSLLESTTDVFWLVSGGKVQPFDGDLEDYRQWRIAQLAEGGKPSDGDAQGVNRK
EQKRQEAEARQQLAKQRKPLQTRLSKLEQEMNKLSDEKAELEAFMSSSEAYDDANRQKLA
DSVKRQGEVASRLEIVEEEWMEVQEQLEALAQAD
>Shewanella sp. MR-4] >gi|114048771|ref|YP_739321.1| ABC transporter related [Shewanella sp. MR-7] >gi|113883769|gb|ABI37821.1| ABC transporter related [Shewanella sp. MR-4] >gi|113890213|gb|ABI44264.1| ABC transporter related [Shewanella sp. MR-7]
MISINQAQLIRGSKTLLDEASLTIYPGHKVGLVGANGTGKSSLLALIMGHLSLDKGEFSM
PSGWQIATVAQETPALEVSALEYVLDGDKEYRQLEADLHIAQEHNDGHAIATLHGKIDAI
GGYAIRARAGALLAGLGFSEAEQNNPVKSFSGGWRMRLNLAQALLCRSDLLLLDEPTNHL
DLDTMYWLEGWIKSYQGTLILISHDRDFIDEIVDEIVHVENQKLNYYKGNYSAFERIRAE
RMAQQQVAYERQQKERAHMQSFVDRFRYKASKAKQAQSRLKALERMTELLPSQADSPFYM
EFRPPEALPNPLIKMEQVAVGYGDKQILSKVHLNLVPGARIGLLGRNGAGKSTLIKLLSG
QLSPMTGLYEPNPGLNIGYFAQHQIEFLRLDDTPLQHLVRLAPNAREQELRNFLGGFGFH
GDMALSPVRPFSGGEKARLVLALLVWQRPNLLLLDEPTNHLDLEMRHALTMALQTFEGAM
VIVSHDRHLLRLTCSDYYLVDQGQVQAFDGDLEDYHQWLLDAAKAASANSTVNGDDAKPA
VDKKQQKRLEAELRQKVSPLKRKQAKLETDQQKLSERLAELEHLLADSELYDQDNKAKLT
SVLSERTSLTQTLEESEMQWLELQEEIDSMELELMGQ
>Ralstonia solanacearum IPO1609] >gi|206594672|emb|CAQ61599.1| atp-binding protein [Ralstonia solanacearum IPO1609]
MIRFDDLVLQRGTKVLFDHTSATLNPGERAGLVGVNGSGKSTLFALLRGELHADGGEVAI
PPTWQVAHVAQETPAVERSALDYTLDGDTRLRDIERRLADAEARHDGHAQAEAHTAFADA
DGYTAPARAQALLLGLGFTMAQTQQPVASFSGGWRMRLNLAQALMCPSDLLLLDEPTNHL
DLDAVVWLEDWLARYPGTLVMISHDREFLDAVCNVTLHIEHCKLKRYGGNYTQFETQRLQ
QMALQEAAYSRQQKQIAHLESFITRFKAKASKAKQAQSRVKALERMERLAPVHAAAGFTF
EFREPEAAPNPMLTFEGVDCGYPGPDAGADAPITILQHLTFSIQTGQRIGLLGANGQGKS
TLVKTLADTLAPLDGSIRRGKGLQIGYFAQHQLETLDDHASPLLHLARLAPDVREQELRD
FLGSFNFRGDMATAPIAPFSGGEKARLALALIVWQRPNLLLLDEPTNHLDLDTREALTMA
LAQFDGTLILVSHDRHLLRATTDQFLLVGQGTVAPFDGDLDDYRDWLLRQAAAKRAAASS
PAASATAGTNGIDAGAAAAVNRRDQKREEAEQRQRLAALRKPLQKDVAAVEKRMTPLQQE
KTVLEAFLADGAAYEDANKPRLVESLRRQAEVNAELDQLEERWLALQEQLEQIG
>Salmonella enterica subsp. enterica serovar Dublin str. CT_02021853] >gi|205354914|ref|YP_002228715.1| putative ABC transporter ATP-binding protein [Salmonella enterica subsp. enterica serovar Gallinarum str. 287/91] >gi|207858701|ref|YP_002245352.1| putative ABC transporter ATP-binding protein [Salmonella enterica subsp. enterica serovar Enteritidis str. P125109] >gi|197936953|gb|ACH74286.1| ABC transporter, ATP-binding protein [Salmonella enterica subsp. enterica serovar Dublin str. CT_02021853] >gi|205274695|emb|CAR39750.1| probable ABC transporter ATP-binding protein [Salmonella enterica subsp. enterica serovar Gallinarum str. 287/91] >gi|206710504|emb|CAR34862.1| probable ABC transporter ATP-binding protein [Salmonella enterica subsp. enterica serovar Enteritidis str. P125109]
MIVFSSLQIRRGVRVLLDNASAIINPGQKVGLVGKNGCGKSTLLALLKNEISADAGSFTL
PGTWQLAWVNQETPALPQPAIEYVIDGDREYRQLEAQLNDANEHNDGHAIASIHGKLDAI
DAWTVRSRAASLLHGLGFSNDQLERPVSDFSGGWRMRLNLAQALICRSDLLLLDEPTNHL
DLDAVIWLEKWLKSYPGTLILISHDRDFLDPIVDKIIHIEQQTLFEYTGNYSAFEVQRAT
RLAQQQAMYESQQERVAHLQSYIDRFRAKATKAKQAQSRIKMLERMELIAPAHVDNPFHF
SFRAPESLPNPLLKMEKVSAGYGDRIILESIKLNLVPGSRIGLLGRNGAGKSTLIKLLAG
ELEPLHGEIGLAKGIKLGYFAQHQLEFLRADESPLQHMARLAPQELEQKLRDYLGGFGFQ
GDKVTEETQRFSGGEKARLVLALIVWQRPNLLLLDEPTNHLDLDMRQALTEALIDFEGAL
VVVSHDRHLIRSTTDDLYLVHDKKVEPFDGDLEDYQQWLSDVQKQENQADNAPKENNANS
AQSRKDQKRREAELRTLTQPLRKEITRLEKEMEKLNAQLAQAEEKLGDSSLYDPSRKAEM
TECLQLQASAKSGLEACEMAWLEAQEQLEQMMQND
>Escherichia coli UMN026] >gi|218434044|emb|CAR14961.1| fused putative transporter subunits of ABC superfamily: ATP-binding components [Escherichia coli UMN026] >gi|291425748|gb|EFE98782.1| ABC transporter ATP-binding protein [Escherichia coli FVEC1412]
MIVFSSLQIRRGVRVLLDNATATINPGQKVGLVGKNGCGKSTLLALLKNELSADGGSYTF
PGSWQLAWVNQETPALPQAALEYVIDGDREYRQLEAQLRDANERNDGHAIATIHGKLDAI
DAWSIRSRAASLLHGLGFSNEQLERPVSDFSGGWRMRLNLAQALICRSDLLLLDEPTNHL
DLDAVIWLEKWLKSYQGTLILISHDRDFLDPIVDKIIHIEQQSMFEYTGNYSSFEVQRAT
RLAQQQAMYESQQERVAHLQSYIDRFRAKATKAKQAQSRIKMLERMELIAPAHVDNPFRF
SFRAPESLPNPLLKMEKVSAGYGDRIILDSIKLNLVPGSRIGLLGRNGAGKSTLIKLLAG
ELAPVSGEIGLAKGIKLGYFAQHQLEYLRADESPIQHLARLAPQELEQKLRDYLGGFGFQ
GDKVTEETRRFSGGEKARLVLALIVWQRPNLLLLDEPTNHLDLDMRQALTEALIEFEGAL
VVVSHDRHLLRSTTDDLYLVHDRKVEPFDGDLEDYQQWLSDVQKQENQTDEAPKENANSA
QARKDQKRREAELRAQTQPLRKEIARLEKEMEKLNAQLAQAEEKLGDSELYDQSRKAELT
ACLQQQASAKSGLEECEMAWLEAQEQLEQMLLEGQSN
>Pseudovibrio sp. JE062] >gi|211957572|gb|EEA92775.1| ABC transporter, nucleotide binding/ATPase protein [Pseudovibrio sp. JE062]
MRAAVFLPLHIKRFAGKQLGMLQVSNLTYRIAGRLLIDNASVTIPSGAKTGLVGRNGVGK
STLFKLLCGELAVESGSVHMPQKARVGQVAQEAPGTQDTLLEVVLAADTERTALLEEAET
AEDAHRIAEIHTRLADIESHSAEARASAILSGLGFTPEQQQEPCANFSGGWRMRVALAAL
LFSKPDLMLLDEPTNYLDLEGTMWLENFIARYPYQVVLISHDRDLLNNAVDSIVHMDAGK
LTFYRGGYDSFDRQRRETILLQKKAAEKQEKARKHIQSFVDRFRAKATKAKQAQSRIKML
EKMQPISVLDEASGLELHIPQPEAKLSPPIIKLEGASVGYDGKAILRNINLNIDHDDRIA
LLGANGNGKSTFAKLIAGRLGLMSGDMTCANKLSTAFFAQHQLDDLMPESNPIEHVRPLM
PDAQESKLRARVDRFGLPTDRMLTPAKDLSGGEKARLLLGLATFHGPNLVILDEPTNHLD
IDSREALVHAINDYDGAVILISHDRHLVEACADRLWLVADGGVKPFDGDMAEYRRLILKG
ELNAKPQGEADAEPQSERGNAQARRKEAAERRAKLAPLKKNIEAAEKEISKYQKYIKKLD
ALLADPRIYTEAPDKAKEHAIRRAAYVKVLEETEENWLEMSAELEELSGD
>Caulobacter crescentus CB15] >gi|221234706|ref|YP_002517142.1| ABC transporter ATP-binding protein [Caulobacter crescentus NA1000] >gi|13423111|gb|AAK23675.1| ABC transporter, ATP-binding protein [Caulobacter crescentus CB15] >gi|220963878|gb|ACL95234.1| ABC transporter ATP-binding protein [Caulobacter crescentus NA1000]
MLQINDLTFNAWGRRFFDKATVSLPPGAKVGLIGRNGVGKSTLFKLILGQLHAGDDEISL
PKSARIGSVDQEHPATPVSLLETVLEADIERHTLMTRLETADPEEMGEIWARLIEIDSDS
APARASEILVGLGFTQEDLRRPMSEFSGGWRMRVALAAALFAEPDMLLLDEPTNYLDLEG
ALWLEARLQKYPHTALIVSHDRELLNNSCTHMLHLAGGKLELYTGGYDDFEKRRAEKARL
QLSAKAKQDAERAHLQAFVDRFKAKASKAAQAQSRMKRLAKMEPVATTIEERVAPFTLPS
PPKPLPPPLIRLEKASVGYEAGRAILKNLNLRMDLDDRIGLLGVNGAGKSTFAKMIAGAL
GVQAGEFHRDKKMKVGWFHQHQIEAMDPNDTPLEIIRRAMPEASESSRRSKLAQFGLGFE
KQETKVESLSGGERARLLLNLVAMDAPHMLILDEPTNHLDIDSRRALLDALNDYMGAVIL
ITHDRSLMELVADRLWLAADGTVKSFDGDMDDYARFVLERAKQAVKPTQVSREPEKPVAP
PTKKAAVEPLRRKVEAAEQVMTRRTRDLAELEGQLGDPDLYVKNPGKVAELTKRRDNAQA
KLNEAEEAWMSLAEELAEAEG
>Yersinia rohdei ATCC 43380] >gi|238709130|gb|EEQ01377.1| ATP-binding protein YheS [Yersinia rohdei ATCC 43380]
MIVFSSLQIRRGTRVLLDNATATINPGQKVGLVGKNGCGKSTLLALLKGELSADGGNATF
PSNWALAWVNQETPALDVPAIEYVIDGDREYRQLEAELQLANEKNDGHAIATVHGKLDAI
QAWTIQSRAASLLHGLGFSQDQLQQPVRSFSGGWRMRLNLAQALVCRSDLLLLDEPTNHL
DLDAVIWLEKWLKSYSGTLVLISHDRDFLDPIIDKILHIEQQTLNEYTGNYSSFERQRAT
KLSQQQSMYQHQQEKVAHLQSYIDRFRAQATKAKQAQSRIKMLERMELIAPAHVDNPFHF
SFRTPESLPDPLLRMDKVSAGYGDRTILESIKLNLVPGSRIGLLGRNGAGKSTLIKLLAG
TLEPQSGEIGLSKGIKLGYFAQHQLEFLRADESPLQHMSRLAPKEPEQQLRDYLGGYGFQ
GDQVTDPTARFSGGEKARLVLALIIWQRPNLLLLDEPTNHLDLDMRQALTEALIDFEGAL
VVVSHDRHLLRSTTDDLYLVHDGKVEQFDGDLEDYQQFLVDFQRQQSQQDNPSKELSGNS
AQQRKDQKRRDAEFRNQTQPLRKQIMTLEKQMDKLSAELTAVEEKLADSALYDIARKADL
TQYLQQQMQVKSKLEETEMHWLEAQEQLENITKAFEAE
>Caulobacter segnis ATCC 21756] >gi|264674553|gb|EEZ37943.1| ABC transporter related protein [Caulobacter segnis ATCC 21756]
MLQINDLTFNAWGRKFFDHASVSLPPGAKVGLIGRNGVGKSTLFKLILGQLHAGDDEISL
PKAARIGSVDQEHPATPVSLLDTVLEADEERHDLLTRLETADPEEMGEIWGRLIEIDSDA
APSKASEILVGLGFSQDDLARPMSEFSGGWRMRVALAAALFAEPDMLLLDEPTNYLDLEG
ALWLEARLQKYPHTALIVSHDRELLNNSCTHMLHLAGGKLELYTGGYDDFEKRRAEKARL
QLSAKAKQDAERAHLQAFVDRFKAKASKAAQAQSRMKRLAKMEPVATTIEERVAPFTLPS
PPRPLPPPLIRLEKASVGYEQGRAILKNLNLRMDLDDRIGLLGVNGAGKSTFAKMIAGAL
GVQSGEFHRDKKMKVGWFHQHQIEAMDPNDTPLEIIRRAMPEASESSRRSKLAQFGLGFE
KQETTVANLSGGERARLLLNMVAMDAPHMLILDEPTNHLDIDSRRALLDALNDYMGAVIL
ITHDRSLMELVADRLWLAADGTVKPFDGDMDDYAKFVLDRAKQAVKPTQVAREPDKADAP
ATAQPRKAAIEPLRRKVDAAEQVMTRCTRNLADLDAQLADPDLYVKNPGKVAELTKRRDN
AKAKLDEAEEAWMALAEELAEAEA
>Xanthobacter autotrophicus Py2] >gi|154160119|gb|ABS67335.1| ABC transporter related [Xanthobacter autotrophicus Py2]
MIVLDDISLRLAGRLLIDHASVAIPENARVGVVGRNGSGKTTLFKAIVGELELESGAVRL
PNRTRIGRVAQEAPAGPDSLLERVLAADTERAQLLHERETTRDPMRMGEIEMRLLDIDAH
SAPARAATILAGLGFDESAQQRPCSEFSGGWRMRVALAALLFTEPDLLLLDEPTNYLDLE
GTLWLQDYLAHYPRTVILISHDRDLLDESVDHILHLTGKKLTLYKGGFTGFDRQRRERLL
LDQKARKKQEMQRAHMESFVARFRAKATKAKQAQSRLKALARMEPLAAQVSEEAAAISIR
HPERLLSPPILVMNHVSVGYVPGKPILRNLDLRIDEDDRIALLGPNGNGKSTFAKLIAGR
LEAESGSVVRADKLEVAYLAQHQIDELIPGDSPAQHVRKLMPDAPEARVRARAAEMGFSG
GAADTKVSSLSGGEKARLLLGLATFHGPHLLILDEPTNHLDIEARAALIEAINDYPGAVI
LVSHDRHLLEACAEQLWRVSGGTVKAYDGDLDQYKREVLSKSDGDRMTDAGRKDKAELKK
DGAPAEGKRRVATGPLKKRIRELEAAVEKLEKEIAGIDVKLAAPDLHAKKPLDAARFAKA
RADAVEKLAQVEEEWLAVSAELETAGG
>Gluconobacter oxydans 621H] >gi|58002985|gb|AAW61879.1| ABC transporter ATP-binding protein [Gluconobacter oxydans 621H]
MLQIENLVFNAWGRQFFNRASANLPNPSKVSLVGRNGVGKSTLFKLIKGELQPDSGEIVI
PRAARVATVDQEHPATPISLIDTILAADTERAALMAELETADPERMGDIWMRLIEIDADS
APSRAAEILNGLGFSTADLDRPMAEFSGGWRMRVALAAALFAEPDLLLLDEPTNYLDLEG
ALWLEARLARYPHSALIISHDRELLNNSVDFTLHVTEGKLELYTGGYDDFERQRAEKIRL
QSATRAKQEAERAHLQSFVDRFKASAAKAAQAQSRVKRLAKLTPIETTIEASVSPFLLPS
PARPLAPPLIRLENVEVGYGDDPAILRDLNLRLDVDDRIGLLGVNGAGKSTFAKMIAGAL
EVRSGEVSRSPRIEVGWFHQHQIEALDPEQTPLDIMREARPTDSDQSHRSRLAQFGIHFE
KQGTKVEALSGGERARLLLNMIAMAAPHLLILDEPTNHLDIDSRRALLDALNSYEGAVIL
ITHDRSLMELVADRLWLAADNQIVPFDGDMDDYARFVIERAKGGTSAPSQSAAKEKRSKG
KKKKTK
