# Supplementary material for: Phylogenomic Analysis of Marine Roseobacters
Source: PLoS One. 2010 Jul 15;5(7):e11604. doi: 10.1371/journal.pone.0011604 (PMC2904699; doi:10.1371/journal.pone.0011604)
Supplement: File S2 — Tree topologies with the extended data. The multi-documents have been combined into a single ZIP-formatted file. The trees should be considered unrooted. The tree topologies were calculated in PhyML as described in Methods. Numbers refer to bootstrap values. The tree topology (separate pdf) shows that Roseobacter bacteria form a monophyletic group and was deposited in a document named “high bootstrap”. The other organisms embedded within the Roseobacter clade, or Roseobacter bacteria embedded within other phyla are shown in red (deposited in a document named “inter-phylum”). Individual file name corresponds to gene family code listed in Table S1. The non Roseobacter organism taxonomic name is detailed in the amino acid fasta of the sequences (a document named “sequences”). (4.62 MB ZIP) [file pone.0011604.s008.zip › sequences/ort752.fasta]

>DSH Dshi|:1372375-1373412 NADH dehydrogenase (quinone); PFAM: respiratory-chain NADH dehydrogenase subunit 1 KEGG: rde:RD1_3276 NADH-quinone oxidoreductase chain H
MADFFSTGPGIAVLIIAQCLAVLGFVMVSLLFLVYGDRKIWAAVQMRRGPNVVGAFGLLQ
TVADALKYVVKEVVVPAGADKPVFMLAPMTSFVLAMIAWAVIPFNDGWVLADINVAILYV
FAVSSLEVYGVIMGGWASNSKYPFLGSLRSAAQMISYEVSIGLIIIGVILSTGSMNFSAI
VAAQDGDFGFFSWYWLPHLPMVFLFFISALAETNRPPFDLPEAESELVAGYQVEYSSTPF
LLFMAGEYIAIFLMCALITLLFFGGWLSPIPFLPDGPIWMVGKMAFFFFLFAMVKAIVPR
YRYDQLMRLGWKVFLPFSLAWVVFVAFAAQFELFGGAYARWAIGG
>SUL EE36|:c2767487-2768527 NADH dehydrogenase subunit H; COG1005 NADH:ubiquinone oxidoreductase subunit 1 (chain H)
MADFFFNTTLGTILLIIGQIFLVVIPLLLALAFLMYADRKIWASVQLRRGPNVVGIYGLL
QSFADFAKYIVKEVVVPAGADRAVFFMAPMVTLVMALVAWAVIPFNDGWVLSNINVAILY
VFAISSLEVYGVIMGGWASNSKYPFLGSLRSAAQMISYEVSIGLIIIGVVISSGSLNFGD
IVLSQSGDYGLLNWYWLPHFPMLILFFISALAETNRPPFDLPEAESELVAGYQVEYSSTP
FLLFMIGELVAVVLMCALISLMFFGGWLSPIPGLPDGIFWMVAKMGLVFFFFSLVKAITP
RYRYDQLMRLGWKVFLPFSLFWVVFVSFAAKFDWFWGIYARWTVGG
>JAN Jann|:1147426-1148466 respiratory-chain NADH dehydrogenase, subunit 1; 
MVEFFTQTTTGAILLILLQCLLLVVPLLVALAFLMYADRKIWAAVMMRKGPNVVGAFGLL
QSFADFLKYIVKEIVVPAGADRAVYFLAPIVSLVMALIAWAVIPFNDGWVLSSLNVAVLY
VFAVSSLEVYGVIMGGWASNSKYPFLGSLRSAAQMISYEVSIGLIIIGVIISTGSMNFTA
IVHAQDGDLGLLNWYFLPHFPMLFLFFISALAETNRPPFDLPEAEAELVAGYQVEYSSTP
FLLFMIGELVAVVLMCALTVLLFFGGWLSPIPGLPDGVFWMILKMLAVFFMFSMVKAIVP
RYRYDQLMRLGWKVFLPFSLFWVVFVAFMARYEVLGGFWARFAVGG
>OAN OA307|:1503654-1504694 NADH dehydrogenase superfamily; [C] COG1005 NADH:ubiquinone oxidoreductase subunit 1 (chain H)
MVEFFTNTNLGIILLILGQCLLILIPLLVALAFLMYADRKVWAAVQMRKGPNVVGVFGLL
QSFADFIKYIVKEVVVPAGADKAVFFLAPMISFTLAVVAWSVIPFNDGWILADINVAVLF
IFAVSSLEVYGVIMGGWASNSKYPFLGSLRSAAQMISYEVSLGLIIIGVIITTGSLNFGD
IVAAQSGNLGLLNWYFIPHFPMMILFFISALAETNRPPFDLPEAESELVAGYQVEYSSTP
FLLFMIGELLAVVLMCALVSLMFLGGWLSPLPFLPDGIGWLILKMGCVFFLFAMVKAITP
RYRYDQLMRVGWKIFLPLSLFWVVLVSFLAKFEVFGGFWARWVVGG
>OBA |:62060-63094 NADH dehydrogenase subunit H; COG1005 NADH:ubiquinone oxidoreductase subunit 1 (chain H)
MADFFTTHPLGILLLTLGQVLLLVVPLLVALAFLLYADRKIWAAVQLRKGPNVVGAFGLL
QSFADFGKYITKEVVIPAGADKFVFLLAPLLSFVLALVAWAVIPFNDGWVLSDINVALLY
VFAVSSLEVYGVIMGGWASNSKYPFLGSLRSAAQMISYEVSIGLIIIGVIISTGSMNFGA
IVAAQDGDYGLFSWYWLPHFPMLFLFLISAMAETNRPPFDLPEAESELVAGYQVEYSSTP
FLLFMIGEYFAIVLMCALASLLFLGGWLSPVPFLPDGILWFILKMLLVFFVFALTKAVVP
RFRYDQLMRIGWKVFLPLSLAWVVIVAFLAKFELFGGAYARWMM
>OIN |:2310966-2312006 NADH dehydrogenase subunit H; COG1005 NADH:ubiquinone oxidoreductase subunit 1 (chain H)
MADFFYNTGLGIALLTVGQVLLLVVPLLLALAFLMYADRKIWAAVMMRRGPNVVGVFGLL
QSFADFLKYIVKEVVVPAGADKGVFFLAPMISFVMAMIAWAVIPFNEGWILSDINVAILY
VFAVSSLEVYGVIMGGWASNSKYPFLGSLRSAAQMISYEVSIGLIIIGVILSTGSMNFSS
IVAAQDGDWGLFNWYFLPHFPMLILFFISALAETNRPPFDLPEAESELVAGYQVEYSSTP
FLLFMIGELVAVVLMCALVSLMFFGGWLSPVPFLPDGFFWMFIKMLMVFFMFSMVKAITP
RYRYDQLMRLGWKVFLPFSLFWVVFVAFAAKFDWFWGIYARWTVGG
>RHB RB2654|:254127-255164 NADH dehydrogenase subunit H; COG1005 NADH:ubiquinone oxidoreductase subunit 1 (chain H)
MYEFFTTTNLGIALTIVGQVLLIVVPLLVALAFLLYYDRKVWAAVQMRRGPNVVGAFGLL
QSFADFLKYVLKEIVVPAGADKFVFFLAPMLSFVLAMVAWAVIPFNDRWVLADVNVAILF
VFAVSSLEVYGVIMGGWASNSKYPFLGSLRSAAQMISYEVSIGLIIIGVIISTGSMNFGD
IVRAQDGAGLFSWYWLPHFPMVFLFLISAMAETNRPPFDLPEAESELVAGYQVEYSSTPF
LLFMIGEYVAIVLMCTLVSILFFGGWLSPIEAIPDGALWLILKIFFFFTIFAMVKAITPR
YRYDQLMRIGWKVFLPLSLIWVVLVAFFAQYGAFWGTYARWTVGG
>RCC RCCS2|:c460489-461529 respiratory-chain NADH dehydrogenase, subunit 1; COG1005 NADH:ubiquinone oxidoreductase subunit 1 (chain H)
MVEFFTNTNLGIVLLILGQCLLVLVPLLVALAFLMYADRKVWAAVQMRKGPNIVGPFGLL
QSFADFLKYIVKEIVVPAGADKFVFFLAPLIAFVLAVISWAVIPFNDGWVLADINVAILY
IFAIGSLEVYGVIMGGWASNSKYPFLGSLRSAAQMISYEVSIGLIIVGVIISTGSMNFGA
IVAAQDGNAGLFNWYWVAHFPMLFLFFISALAETNRPPFDLPEAESELVAGYQVEYSSTP
FLLFMIGELMAVVLMCALISLLFFGGWLSPVPFLPDGIFWMVLKMALVFFMFSMVKAITP
RYRYDQLMRIGWKVFLPMSLAWVVLVSFLAKFEVLGGFWARWAIGV
>RDE RD1|:c3140803-3141840 NADH dehydrogenase subunit H; Catalyzes the transfer of electrons from NADH to ubiquinone
MADFFTTPGGIAVLILAQVLAVIGFVMVSLLFLVYGDRKIWAAVQMRRGPNVVGTFGLLQ
TVADALKYVVKEVVVPAGADKTVFMLAPMTSFVLALLAWAVIPFNDGWVLSDINVAILFV
FAISSLEVYGVIMGGWASNSKYPFLGSLRSAAQMISYEVSLGLIIIGVIISTGSMNFGGI
VAAQDGPYGFFSWYWLPHFPMVFLFFISCLAETNRPPFDLPEAESELVAGYQVEYSSTPF
LLFMAGEYIAIFLMCALTSLLFFGGWLSPIPGLPDGVFWMIAKMAFFFFLFAMVKAITPR
YRYDQLMRLGWKVFLPFSLVWVVFVAFAAKFEWFWGAYARWGMGG
>PGA RGBS107|:2811797-2812834 NADH dehydrogenase subunit H; COG1005 NADH:ubiquinone oxidoreductase subunit 1 (chain H)
MAEFFNTPGGIAVLILAQVLAVVAFVMISLLFLVYGDRKIWAAVQMRRGPNVVGVYGLLQ
SVADALKYVVKEVVIPAGADRTVFILAPLTSFVLAMIAWAVIPFNDGWVLSDINVAILYV
FAVSSLEVYGVIMGGWASNSKYPFLGSLRSAAQMISYEVSIGLIIVGVIISTGSMNFGDI
VRAQDGDLGLLNWYWIPHFPMVFLFFISALAETNRPPFDLPEAESELVAGYQVEYSATPF
LLFMAGEYIAIFLMCALTTLLFFGGWLSPIPGLPDGVLWMVAKMAFFFFLFAMVKAITPR
YRYDQLMRLGWKVFLPFSLAWVVFVSFAAKFDWFWGIFARWTVGG
>RLO RLO149|:c745628-746665 NADH dehydrogenase subunit H; COG1005 NADH:ubiquinone oxidoreductase subunit 1 (chain H)
MADFFTTPGGIAVLILAQVLAVIGFVMVSLLFLVYGDRKIWAAVQMRRGPNVVGTFGLLQ
TVADALKYVVKEVVVPAGADKTVFMLAPMTSFVLALLAWAVIPFNDGWVLSDINVAILFV
FAISSLEVYGVIMGGWASNSKYPFLGSLRSAAQMISYEVSLGLIIIGVIISTGSMNFGGI
VAAQDGPYGFFSWYWLPHFPMVFLFFISCLAETNRPPFDLPEAESELVAGYQVEYSSTPF
LLFMAGEYIAIFLMCALTSLLFFGGWLSPIPGLPDGVLWMIAKMAFFFFLFAMVKAITPR
YRYDQLMRLGWKVFLPFSLVWVVFVAFAAKFEWFWGAYARWGMGG
>ROS ROS217|:c4118270-4119307 NADH dehydrogenase subunit H; COG1005 NADH:ubiquinone oxidoreductase subunit 1 (chain H)
MAEFFTTPLGILVIIFAQCLAVLGFVMVSLLFLVYGDRKIWAAVQMRRGPNVVGTWGLLQ
TVADALKYVVKEVVVPAGADKTVFMLAPMTSFVLAVLAWAVIPMNEGWVLSDINVAVLFV
FAISSLEVYGVIMGGWASNSKYPFLGSLRSAAQMISYEVSLGLIIIGVIISTGSLNFSEI
VRAQDTDFGFFGWYWLPHFPMVFLFFISALAETNRPPFDLPEAESELVAGYQVEYSSTPF
LLFMAGEYIAIFLMCALMSLLFFGGWLSPIPGLPDGVLWMIGKMAFFFFIFAMVKAITPR
YRYDQLMRIGWKVFLPMSLGWVVIVSFLAKFEVLGGFWARWAIGG
>RGRRR11|:c1497770-1498807 NADH dehydrogenase i, h subunit; [C] COG0650 Formate hydrogenlyase subunit 4
MAEFFNTPGGIAVLILAQVLAVVAFVMISLLFLVYGDRKIWAAVQMRRGPNVVGVYGLLQ
SVADALKYVVKEVVIPAGADRAVFILAPLTSFVLAMIAWAVIPFNDGWVLSDINVAILYV
FAVSSLEVYGVIMGGWASNSKYPFLGSLRSAAQMISYEVSIGLIIIGVILSTGSMNFGDI
VRAQDGEFGLLNWYWLPHFPMVFLFFISALAETNRPPFDLPEAESELVAGYQVEYSATPF
LLFMAGEYIAIFLMCALMSLLFFGGWLSPFPFLPDGVLWMVGKMAFFFFLFAMVKAITPR
YRYDQLMRLGWKVFLPFSLAWVVFVAFAAKFEWFWGIFARWTVGG
>LVE SKA53|:c1210372-1211463 NADH dehydrogenase subunit H; COG1005 NADH:ubiquinone oxidoreductase subunit 1 (chain H)
MPRRAKPHRWLRNKDDTMVEFFTNTNLGIVLLILGQSLLVLIPLLLALAFLMYADRKVWA
AVQMRRGPNIVGPFGLLQSFADFLKYIVKEIVVPAGADKFVFFLAPMITFVVAVISWAVI
PFNDGWVLADINIAIFYILAISSLGVYGIIMGGWASNSKYPFLGSLRSAAQMISYEVSIG
LIIIGVIISTGSMNLTDIVNAQRGNAGLFNWYLIAHFPMLFLFFISALAETNRPPFDLPE
AESELVAGYQVEYSSTPFLLFMIGELMAVVLMCALVTLLFLGGWLSPIPGLPDGILWMVG
KMMLVFFAFAMVKAITPRYRYDQLMRIGWKVFLPLSLGWVVLVAFLAKYEVLGGFWARWT
IGG
>SPO DSS3|:c2961330-2962367 NADH dehydrogenase I, H subunit; identified by similarity to SP:P42032; match to protein family HMM PF00146
MAEFFDTPGGIALIILAQVLAVVAFVMISLLFLVYGDRKIWAAVQMRRGPNVVGVYGLLQ
SVADALKYVVKEVVIPAGADRTVFILAPMTSFVLAMIAWAVIPFNDGWVLSDINVAILYV
FAVSSLEVYGVIMGGWASNSKYPFLGSLRSAAQMISYEVSIGLIIIGVILSTGSMNFGDI
VRAQDTGWGFFGWYWLPHFPMVFLFFISALAETNRPPFDLPEAESELVAGYQVEYSATPF
LLFMAGEYIAIFLMCALTSLLFFGGWLSPIPGLPDGVLWMVAKMAFFFFIFAMVKAITPR
YRYDQLMRLGWKVFLPFSLVWVVFVAFAAKFDWFWGAFARWSVGG
>SSE SSE37|:771533-772570 NADH dehydrogenase subunit H; COG1005 NADH:ubiquinone oxidoreductase subunit 1 (chain H)
MAEFFSDNPWGIAIWIVFTILALLVPLLVSLAFLMWGDRKIWAAVQMRRGPNVVGIFGLL
QSFADFLKYIVKEVVVPAGADRFVFFLAPMVSLVMAFIAWAVIPFGDGWVVSDINVAILY
VFAVSSLEVYGVIMGGWASNSKYPFLGSLRSAAQMISYEVSIGLIIIGVVISSGSLNFGS
IVEAQDGMGILSWYWIPHFPMMFLFFISALAETNRPPFDLPEAESELVAGYQVEYSSTPF
LLFMIGELTAVVLMCALVSLLFLGGWLSPVEFLPDGIFWMCIKMLFVFFIFSLVKAITPR
YRYDQLMRLGWKVFLPMSLAWVVFVAFAAKFEWFWGFYTRWAVGG
>SIL TM1040|:809184-810221 respiratory-chain NADH dehydrogenase subunit 1; 
MAEFFNTPGGIAVIILAQTLAVVAFVMISLLFLVYGDRKIWAAVQMRRGPNVVGVYGLLQ
TVADALKYVVKEVVIPAGSDRTVFILAPLTSFVLAMIAWAVIPFNDTWVLSDINVAILYV
FAVSSLEVYGVIMGGWASNSKYPFLGSLRSAAQMISYEVSIGLIIIGVILSTGSMNFGDI
VRAQDGDAGLFNWYWLPHFPMVFLFFISCLAETNRPPFDLPEAESELVAGYQVEYSSTPF
LLFMAGEYIAIFLMCALTSLLFFGGWLSPVPFLPDSPLWMVAKMAFFFFLFAMVKAITPR
YRYDQLMRLGWKVFLPFSLIWVVFVAFAARFEWFWGAFARWSTGG
>Pseudovibrio sp. JE062] >gi|211961068|gb|EEA96263.1| NADH-quinone oxidoreductase subunit h [Pseudovibrio sp. JE062]
MEAFFWDYGWPLIIMLFQSVLLMVVLLLIVAYILYADRKIWAAVQIRRGPNVVGPWGLLQ
SFADLLKFVLKEPMIPSGSDKFLFLFAPLITVVLSLAAWAVIPVAQGWVIADINVGILYV
FAISSLGVYGVIIGGWASNSKYPFLSALRSAAQMVSYEVSIGFVIVTVLLCVGSLNLSEI
VYAQQARGLAHVLGVPWLSILNWYWLPLFPMFVVFFVSALAETNRPPFDLAEAESELVAG
FMVEYGSTPYMMFMLGEYVAISLMCGLMTILFMGGWLPPLDIAPFTWVPGIVWFLLKCLL
VFFFISMAKAMVPRYRYDQLMRLGWKVFLPLSLAMVFIVAFVLMFMGWTPPVGGFGA
>Granulibacter bethesdensis CGDNIH1] >gi|122327079|sp|Q0BSK9.1|NUOH_GRABC RecName: Full=NADH-quinone oxidoreductase subunit H; AltName: Full=NADH dehydrogenase I subunit H; AltName: Full=NDH-1 subunit H >gi|114316133|gb|ABI62193.1| NADH-quinone oxidoreductase chain H [Granulibacter bethesdensis CGDNIH1]
MSGMHDFLFNTNLGLLIITALQALAILVPLMLMVAYATVFERKVLAAIGLRKGPNVVGPW
GMLQAFADAGKMLLKETIIPDGANKVLFILAPLLTFILAMIAWAVVPVNDGWAVANINVG
VLYLFAISSLGVYGVIIAGWASNSKYAFLGALRAAAQMVSYEVSIGFVMVAILLCVGSLN
LNDVVLAQKHVWFVLPMLPMAVIFFISGLAETNRSPFDIVEGESEIVAGHMVEYSAMAYA
LFFLGEYANMFMICAMTTLLFLGGWLPPFDIVPLNWVPGPIWFVLKVCALMFVFFWVRGT
VPRYRYDQLMRLGWKVFLPFSLVWLLLTACVLELAGWLPTVN
>Caulobacter sp. K31] >gi|167349218|gb|ABZ71953.1| NADH dehydrogenase (quinone) [Caulobacter sp. K31]
MLEFLTSPPVMWTLLTTGGILLVVIWVLLSLAFLLLADRKIWAGVQMRKGPNVVGPFGLF
QSFADFGKFVLKEIIIPAGADKLVFLLAPLLSLILAFVGWAVVPFAPGWVVSNLNVGILY
LLAMSSLGVYGIIMGGWASNSKYPFLGALRSAAQMVSYEVSIGLIIITVILLAGTMNLSS
IVEQQSGWIWNWNVFGGHGLKNIILMPVMVIAMGMFFISALAETNRPPFDLPEAESELVA
GYQVEYSSTPYLLFMVAEYSNIVLMCAMISVLFFGGWNPGFPTTFMDSWPPFLANFLLAL
VFYFKIIVAFFMIAMAKAIVPRYRYDQLMRLGWKVFLPMSLVLVLLVSAWRVFGLQA
>Erythrobacter litoralis HTCC2594] >gi|122544420|sp|Q2NA73.1|NUOH_ERYLH RecName: Full=NADH-quinone oxidoreductase subunit H; AltName: Full=NADH dehydrogenase I subunit H; AltName: Full=NDH-1 subunit H >gi|84787236|gb|ABC63418.1| NADH Dehydrogenase I Chain H [Erythrobacter litoralis HTCC2594]
MTEFFQTLGMNYEWAWFTATIAGILLIALPVMLAVAMVIYVDRKVLGAIMLRRGPNVVGP
FGLLQSFADGLKVFLQETIIPSAANKGIFLLAPIVTFVVALVAWAVIPFGDGMVLADINV
GLLYVLAISSLGVYGIVMAGWASNSKYPFFSAMRAAAQMISYEVSIGFILICVVLWAGTF
NLSEIVEAQRGHGLGIVNGYFFNILLFPMWVLFFISCLAETQRAPFDLTEAESELVAGYQ
TEYSSMSFALFWLGEYANILLLCSLNTVLFFGGWLPPIDWAPLYYVPGFLWFLIKTFLFF
FMFSWIWATVPRYRYDQLMRLGWKVFLPMSLLFVFLISGYLMATGHYG
>Rickettsia prowazekii str. Madrid E] >gi|6647674|sp|Q9ZCF7.1|NUOH_RICPR RecName: Full=NADH-quinone oxidoreductase subunit H; AltName: Full=NADH dehydrogenase I subunit H; AltName: Full=NDH-1 subunit H >gi|3861323|emb|CAA15222.1| NADH DEHYDROGENASE I CHAIN H (nuoH) [Rickettsia prowazekii]
MIEYFCEYMFPLTVIALKVVAITIPLILCVAYLTYAERRVIGLMQLRRGPNVVGPFGLLQ
PIADAVKLLFKEPIIPTDADKILFILAPIITFVLSLIGWAVIPFSSGVVLADINVGVLYI
LAISSLSVYGIIIAGWASNSKYAFLGAIRSSAQMISYEVSMGLVIITVLLTTGTLNLSGI
IEAQKTLPWWIDLMLLPMSIVFFISVLAETNRLPFDLPEAESELVAGYNVEYSSMGFALF
FLGEYANMILVSAMTTTLFLGGYLPPFNLSFLDCIPGFFWFVFKVGFLLFCFLWIRATLP
RYRYDQLMRLGWKVFLPFTLFGVVLVSSVLFYTDNLPSV
>Pycnococcus provasolii] >gi|258406741|gb|ACV72087.1| NADH dehydrogenase subunit 1 [Pycnococcus provasolii]
MFYRIVVRFFFFLFQSLGLIVPLLLAVAFLTLAERKVIASIQRRKGPNVVGFFGILQPLC
DGLKLLIKEPVLPNSANLVIFIGAPILTFILALLAWACIPFGEGVVFADLDLGALYLFAV
SSFGVYGVLLAGWSSNSKYAFLGGLRSAAQIISYEVSMGLILINVFLCSGSLNLSKIVIS
QQSCWYLFPLFPLLVIFYISCLAETNRAPFDLPEAEAELVAGYNVEYSSIGFALFFLGEY
ANMILISVLCSLLFLGGWLAPFNLPFFYWVPSSFWLGVKTCFFLYLFIWVRAAFPRYRYD
QLMRLGWKAFLPLSLGFTLLTSGLLLSQGGLTFPGFCF
>Phytophthora phaseoli]
ERKILASIQRRRGPNVVGTFGLLQPLADGLKLFVKETILPSNADVILFIFAPILAFFLSL
LSWTVIPLGFGMFFTELNISILYLLAISSLGVYGIIIGGWSSNSKYSFLGALRSTAQMIS
YELTIGFSILSVIICAKSLNLISIVLAQKTVWYCFPLFPIFLIFFISCLAETNRHPFDLP
EAEAELVSGYNVEYSAMGFALFFLGEYANMLLMSSLTTILFLGGWLAPFPFSIKFINFLS
GSFWFSIKICFFVVLFVVARAVLPRYRYDQLMRLGWKVFLPFTL
>Nitrosomonas eutropha C91] >gi|122314152|sp|Q0AHJ3.1|NUOH_NITEC RecName: Full=NADH-quinone oxidoreductase subunit H; AltName: Full=NADH dehydrogenase I subunit H; AltName: Full=NDH-1 subunit H >gi|114307946|gb|ABI59189.1| respiratory-chain NADH dehydrogenase, subunit 1 [Nitrosomonas eutropha C91]
MDSFQPLFEQLFGSEWGVSLFLLAKNLLLILAIIIPLLLAVAYLTFAERKIIAFMQVRVG
PNRVTFFGIPWLGGWGQPIADAVKAIMKEIIIPTGANKFLFLLAPILAITPALAAWAVVP
FSPELVLADINAALLYILAMTSLGVYGVIIAGWASNSKYAFLGAMRSAAQVISYELAMGF
ALVCVLMMSSSLNLGDIVAGQQGGSFLNWYMIPLFPMFLVYFISGVAETNRLPFDVAEGE
SEIVAGFHVDYSGMAFTIFFLAEYANMILVATLASIMFLGGWLPPVDIIPFNLIPGVVWL
LLKIAIMLFFFLWFRATFPRYRYDQIMRLGWKVFIPITLIWIVLLGAVMQLPEAALQSFP
LNLWF
>Burkholderia xenovorans LB400] >gi|123063062|sp|Q142G6.1|NUOH_BURXL RecName: Full=NADH-quinone oxidoreductase subunit H; AltName: Full=NADH dehydrogenase I subunit H; AltName: Full=NDH-1 subunit H >gi|91686573|gb|ABE29773.1| Putative transmembrane NADH dehydrogenase I(chain H), NuoH [Burkholderia xenovorans LB400]
MSLFDTINSGGTQLLGVAWPTVWALVRILVVAVVILLCVAYLILWERKLIGWMHVRLGPN
RVGPAGLLQPIADVLKLLLKEVIQPAQASRWIYMVAPIMVVVPAFAVWAVIPFQAGAVLG
DINAGLLYAMAVSSIGVYGVILAGWASNSKYAFLGAMRAAAQMVSYEISMGFALVVVLMT
AGTLNLSGIVGSQEHGFFASHGLNFLSWNWLPLLPMFVVYFISGIAETNRHPFDVVEGES
EIVAGHMIDYSGMAFALFFLAEYINMIVISALAATLFLGGWSAPFGFLSFIPGIVWLVAK
VFFLLSVFIWARATFPRYRYDQIMRLGWKIFIPVCVVWLVVVGFWIMSPLNIWK
