# Supplementary material for: Phylogenomic Analysis of Marine Roseobacters
Source: PLoS One. 2010 Jul 15;5(7):e11604. doi: 10.1371/journal.pone.0011604 (PMC2904699; doi:10.1371/journal.pone.0011604)
Supplement: File S2 — Tree topologies with the extended data. The multi-documents have been combined into a single ZIP-formatted file. The trees should be considered unrooted. The tree topologies were calculated in PhyML as described in Methods. Numbers refer to bootstrap values. The tree topology (separate pdf) shows that Roseobacter bacteria form a monophyletic group and was deposited in a document named “high bootstrap”. The other organisms embedded within the Roseobacter clade, or Roseobacter bacteria embedded within other phyla are shown in red (deposited in a document named “inter-phylum”). Individual file name corresponds to gene family code listed in Table S1. The non Roseobacter organism taxonomic name is detailed in the amino acid fasta of the sequences (a document named “sequences”). (4.62 MB ZIP) [file pone.0011604.s008.zip › sequences/ort770.fasta]

>DSH Dshi|:1276126-1277742 NAD(P) transhydrogenase, alpha subunit; TIGRFAM: NAD(P) transhydrogenase, alpha subunit PFAM: alanine dehydrogenase/PNT domain protein KEGG: jan:Jann_3282 NAD(P) transhydrogenase, alpha subunit
MNTGPGWADKGKGYYVKIGAPKEIFPGENRVAMTPDSAVQLQKLGYECVIETGAGAAAGF
SDEAYTAQGVTIAKTGAALFKEVDIVAKVRPPSEAEAKRLRKGQLLISFFYPAANEALME
LAKDKGASVIAMDMVPRISRAQKMDALSSMANIAGYRAVIEAGNNFGRFFTGQITAAGKV
PPAKVLVVGAGVAGLAAIGTSTSLGAITYAFDVRPEVAEQVESMGAEFVFLDFEEEQQDG
AATGGYASVSSPEFAAAQLAKFRELAPDMDIVITTALIPNREAPELWTKDMVEAMKPGSV
IVDLAAERGGNCKLTVKDEKIVTDNGVTIIGYTDFPSRMAAQSSTLYATNIRHLMTDLTP
EKDGQTNHNMEDDVIRGATITHAGEITFPPPPPKVAAIAAKPKEKVKEKTPEEIRAEEVA
AFKAQTKQQVILLGVGAALVLSVGLIAPASFMQHFIVFILSVFIGFQVIWNVAHSLHTPL
MAVTNAISSIIILGALIQIGSSSLLITVLAAAGIFMASVNIFGGFLVTRRMLAMFQKS
>SUL EE36|:c2816938-2818512 NAD(P) transhydrogenase subunit alpha; COG3288 NAD/NADP transhydrogenase alpha subunit
MKIGTPKETFEGENRVAMTPESALQLQKLGHSCMIEAGAGEAAGFSNDKYVEAGVEVIDT
AAELWETADVVAKVRVPNTEEMAMLRSDQTLISFFSPVADEAKMKEAAEKGTTVVAMEMI
PRISRAQKMDALSSMANIAGYRAVIEAGNNFGRFFTGQITAAGKVPPAKVLVVGAGVAGL
AAIGTSTSLGAITLAFDVRPEVAEQVESMGAEFVYLDFEEEQQDGSASGGYASVSSPEFR
EAQLAKFRELAPEVDIVITTALIPNREAPELWTEDMVAAMKPGSVIVDLAAEKGGNCKLT
KMDEKIVTENGVTIIGYTDFPSRMATQASTLYATNIRHLMTDLTPEKDGVVNHNMEDDVI
RGATITHDKEVTFPPPPPKVAAIAAAPKKDKPKELTAEEKRANEVAAFKTQTRNQVGLLA
IGGVLLLAVGLVAPASFMQHFIVFVLSVFIGFQVIWGVAHSLHTPLMAVTNAISSIIILG
AVMQIGSGSFLVIILAALSVFMCGINIFGGFLVTRRMLAMFQKS
>JAN Jann|:c3333551-3335125 NAD(P) transhydrogenase, alpha subunit; 
MKIGTPKEIEAGEARVAMTPDSATQLQKLGYECVIEAGAGAQAGFSDAAYKEAGVEVVKT
GAALWKAADIVAKVRPPTPAETKKLRQGQLLISFFYPGQNEKGMEAARKQGGNVIAMDMV
PRISRAQKMDALSSMANIAGYRAVIEAGNNFGRFFTGQITAAGKVPPAKVLVVGAGVAGL
AAIGTSTSLGAITYAFDVRPEVAEQVESMGAEFVFLDFEEEQQDGSSTGGYASVSSPEFA
AAQLAKFRELAPDIDIVITTALIPGRDAPELWTEDMVAAMKPGSVIVDLAAERGGNCKLT
VKDEKIVTDNGVTIIGYTDFPSRMSAQSSTLYATNIRHMMADLTPEKDGTVNHDMEDDVI
RGATAVFAEEITFPPPPPKVAAIAAKPKAAPVPELTPEEKRAAEVAAFKAQTKTQVGLIG
IGAILLLSVGLIAPASFMQHFIVFILSVFIGFQVIWNVAHSLHTPLMAVTNAISSIVILG
ALIQIGSSSILITILAAAGIFMASINIFGGFLVTRRMLAMFQKS
>OANOA307|:572939-574510 NAD(P) transhydrogenase, alpha subunit; [C] COG3288 NAD/NADP transhydrogenase alpha subunit
MKIGTPKELFDGEYRVAMTPASALELQKLGHECIIETSAGVAAGFSDKSYKVAGVEVVKT
AAALWKAADVIAKVRVPDDDEMKRLHGDQTLISFFSPVADEAKMKSAARKGATVVAMEMI
PRISRAQKMDALSSMANIAGYRAVIEAGNHFPRFFTGQITAAGKVPPAKVLVVGAGVAGL
AAIGTATSLGAITYAFDVRPEVAEQVESMGAQFVFLDFDEDQKDGSETGGYAAVSSPEFA
AAQLAKFREIAPDMDIVITTALIPNRAAPELWTEDMVKAMKPGSVIVDLAAEKGGNCKLT
VMDEKIVTDNGVTIIGYTDFPSRMAAQSSTLYATNIRHLLTDLTPNKDGAINHNMEDDVI
RGATIAHAKSVTFPPPQPKIQAIAAKPKAAVVALTAEQKRANEVAAFRAQTKSQVTLIAV
GALVLLTVGLVAPASFMQHFIVFVLAVFVGFQVIWGVAHSLHTPLMAVTNAISSIIILGA
LMEIGSGSFIVVLLAALAVFMTGINIFGGFLVTRRMLAMFQKS
>OBA |:12851-14425 NAD(P) transhydrogenase subunit alpha; COG3288 NAD/NADP transhydrogenase alpha subunit
MKIGTPKEVFEGENRVAMTPDSAAQLQKLGHECYVEAGAGSAAGFTDDAYEAAGVTVVKT
AAALWKEVDIIAKVRQPTETELKRLNKDKTLISFFNPAGNEEGMELAKSKGATVIAMEMV
PRISRAQKMDALSSMANIAGYRAVIEAGNNFGRFFTGQVTAAGKVPPARVLVVGAGVAGL
AAIGTSTSLGAVTLAFDVRPEVAEQVESMGAEFVYLDFEEEQQDGSATGGYASVSSPEFR
EAQLAKFRELAPDIDIVITTALIPNREAPKLWLEDMVKAMKPGSVIVDLAAERGGNVEGT
VPDEKVVTDNGVTIIGYTDFPSRMATQSSALYATNIRHMMTDLTPEKDGVVDHDMDDDVI
RGATVTHKGEITWPPPPPKVAAIAAQKPKEKPKELTPEEKREQEIAAFKKETKNQVTLLA
VGGALILLAGLFTPASFMQHFVVFVLSVFVGFQVIWNVSHSLHTPLMAVTNAISSIIILG
ALMQIGSGSWLVILLAALSVFMAGINIFGGFLVTRRMLAMFQKS
>OIN |:2263760-2265334 NAD(P) transhydrogenase subunit alpha; COG3288 NAD/NADP transhydrogenase alpha subunit
MKVGTPKEVFEGENRVAMTPESALQLQKLGHTCIIETGAGAAAGFDDAAYEAAGVEVAKT
AAALWKAADVVAKVRPPSEAEVKRLRASQTLISMFNPAGNTELMEAAAEQGATVMAMDMV
PRISRAQKMDALSSMANIAGYRAVIEAGNNFGRFFTGQITAAGKVPPAKVLVVGAGVAGL
AAIGTSTSLGAITLAFDVRPEVAEQVESMGAEFVYLDFEEEQADGSASGGYASVSSPEFR
EAQLAKFRELAPDVDIVITTALIPNREAPELWTEDMVKAMKPGSVIIDLAAEKGGNCKLT
KMDEKVVTDNGVTIIGYTDFPSRMATQASTLYSTNIRHLLTDLTPEKDGVINHNMEDDVI
RGATITHEKAVTFPPPPPKVAAIAAAPKKEKVKEKTPEEKRADELAAFKAQTKNQVTLLA
VGAAVLLGVGLVAPASFMQHFIVFVLAVFVGFQVIWGVAHSLHTPLMAVTNAISSIIILG
ALMQIGSNSALVIILAALSVFMCGINIFGGFLVTRRMLAMFQKS
>RHB RB2654|:215643-217166 NAD(P) transhydrogenase subunit alpha; COG3288 NAD/NADP transhydrogenase alpha subunit
MTPESAGMLQKLGYDCLIETKAGEKAGFNDADYEAAGVKVVKTAASLWKEADIIAKVRIP
TDTELKRLTKDKTLITFFNPGGNEEGLELAKSKGATVIAMEMVPRISRAQKMDALSSMAN
IAGYRAVIEAGNNFGRFFTGQVTAAGKVPPAKVLVIGAGVAGLAAIGTSTSLGAQTFAFD
VRPEVAEQVESMGAEFVYLDFEEEQADGAATGGYAAVSSPEFREAQLAKFRELAPDMDIV
ITTALIPNREAPKLWLKDMIDSMKPGSVIVDLAAEKGGNAEGTVMDEKVVTPNGVTIIGY
TDFPSRMATQSSTLYANNIRHMMTDLTPDKDGKINVNMEDDVIRGSTVTHAGEITFPPPP
PKVQAIAAQKKAPPPKELTAEEKRAQEIAAFKQQTKTQATLLVVGGGLILLAGLFAPASF
MQHFIVFVLSVFVGFQVIWNVSHSLHTPLMAVTNAISSIIILGALMQIGSGSFLVILLAA
VSVFMAGINIFGGFLVTRRMLAMFQKS
>RCC RCCS2|:c503505-505085 NAD(P) transhydrogenase, alpha subunit; COG3288 NAD/NADP transhydrogenase alpha subunit
MKIGTPKEIFEGEDRVAMTPASAKDLQKLGYDCVIETGAGDGAGFSDKSYKDAGVEVVKT
AAALYKAADIVAKVRPPSDAEIKRLREGQTLISFFYPAQNKELMEAANGKGATVIAMDMV
PRISRAQKMDALSSMANIAGYRAVIEAGNNFGRFFTGQVTAAGKVPPAKVLVVGAGVAGL
AAIGTAMSLGAITYAFDVRPEVAEQVESMGAEFVFLDFEEEQQDGSATGGYAAVSSPEFA
AAQLAKFREIAPDIDIVITTALIPGRDAPELWTKDMVESMKPGSVIIDLAAERGGNCKLT
VMDEKIVTDNGVTIVGYTDFPSRMAAQSSTLYATNIRHMMTDLTPEKDGTPHHNMEDDVI
RGATATHEGEITFPPPPPKVAAIAAAPKKDKPKELTAEEKRAQEVAAFQKETKTQVGLLA
IGAALILGVGLIPGMPASFMQHFIVFVLSVFIGFQVIWNVAHSLHTPLMAVTNAISSIII
LGALIQIGSTSVLITILAALGIFMAAVNIFGGFLVTRRMLAMFQKS
>RDE RD1|:c3184562-3186136 NAD(P) transhydrogenase subunit alpha; forms a tetramer composed of 2 alpha subunits and 2 beta subunits in the inner membrane; involved in catalyzing transfer of hydride ion equivalents between NAD and NADP; stereospecific (AB-specific); functions as a proton pump by translocating protons from
MKIGTPKEIFEGEARVAMTPDSALQLQKLGHTCVVESGAGHSAGFSDADYEAAGVEVVKT
PAALWKAADIVAKVRVPSDAEMKRLREGQTLISFFSPVADEDKMKAAADKGATVIAMEMI
PRISRAQKMDALSSMANIAGYRAVIEAGNNFGRFFTGQITAAGKVPPAKVLVVGAGVAGL
AAIGTSTSLGAITYAFDVRPEVAEQVQSMGAEFVFLDFEEEQQDGAATGGYASVSSPEFR
EAQLAKFRELAPEVDIVITTALIPNREAPELWTEDMVKSMKAGSVIVDLAAEKGGNCKLT
VMGEKIVTDNGVTIIGYTDFPSRMATQASSLYATNIRHLMSDLTPEKDGVINHNMEDDVI
RGATIAHAKEVTFPPPAPKVAAIAAAPKKEAPKELTAEEKRAKEAAEFKTQTRNQVALLA
VGAALVLAVGLVAPASFMQHFIVFILSVFIGFQVIWGVAHSLHTPLMAVTNAISSIIILG
AIIQIGSSSFLITLLAALSVFMASINIFGGFLVTRRMLAMFQKS
>PGA RGBS107|:2763461-2765008 NAD(P) transhydrogenase subunit alpha; COG3288 NAD/NADP transhydrogenase alpha subunit
MFEGEARVAMTPDSAVQLQKLGYTCAIETGAGAAAGFADATYEAVGVEIVKTPAALWKAA
DIVAKVRQPTETELKRMTAGKTLISFFNPGGNEAGMELARSKGANVIAMEMVPRISRAQK
MDALSSMANIAGYRAVIEAGNNFGRFFTGQITAAGKVPPAKVLVVGAGVAGLAAIGASTS
LGAITYAFDVRPEVAEQVESMGAEFVYLDFEESQQDGAATGGYAAVSSPEFREAQLAKFR
ELAPDVDIVITTALIPNREAPKLWLEDMVAAMKPGSVIIDLAAEKGGNVEGTVMDEKVVT
ENGVTIIGYTDFPSRMAAQASTLYATNIRHMMTDLTPEKDGQINHDMEDDVIRGATVTFE
KEITFPPPPPKVQAIAAQPKKEVKELTPEEKRAQEVEAFKQQTKNQVTLLAVGGALVLFV
GLFAPASFMQHFIVFALACFVGFQVIWGVAHSLHTPLMAVTNAISSIIILGALMQIGSGS
FLVIFLAALSVFMAGINIFGGFLVTRRMLAMFQKS
>RLO RLO149|:c790477-792051 NAD(P) transhydrogenase subunit alpha; COG3288 NAD/NADP transhydrogenase alpha subunit
MKIGTPKEIFEGEARVAMTPDSALQLQKLGHTCVVESGAGHSAGFSDADYEGAGVEVVKT
PAALWKAADIVAKVRVPSDAEMKRLRAGQTLISFFSPVADEDKMKAAADKGATVIAMEMI
PRISRAQKMDALSSMANIAGYRAVIEAGNNFGRFFTGQITAAGKVPPAKVLVVGAGVAGL
AAIGTSTSLGAITYAFDVRPEVAEQVQSMGAEFVYLDFEEEQQDGAATGGYASVSSPEFR
EAQLAKFRELAPEVDIVITTALIPNREAPELWTEDMVKSMKAGSVIVDLAAEKGGNCKLT
VMDEKIVTDNGVTIIGYTDFPSRMATQASTLYATNIRHLMTDLTPEKDGVVNHNMEDDVI
RGATIAHAKEVTFPPPAPKVAAIAAAPKKEAPKELTAEEKRAKETAEFKTQTRNQVALLA
VGAALVLAVGLVAPASFMQHFIVFVLSVFIGFQVIWGVAHSLHTPLMAVTNAISSIIILG
AVIQIGSSSFLITILAALSVFMASINIFGGFLVTRRMLAMFQKS
>ROS ROS217|:c681413-682987 NAD(P) transhydrogenase subunit alpha; COG3288 NAD/NADP transhydrogenase alpha subunit
MKIGTPKEVLEGENRVAMTPDSALQLQKLGYDCAIESGAGAAAGFSDAAYKEAGVEVLKT
AAALYKAADVVAKVRPPNETEAKRLTEGQLLISFFWPAQNEAQMKQLAEKGASVIAMDMV
PRISRAQKMDALSSMANIAGYRAVIEAGNNFGRFFTGQITAAGKVPPAKVLIVGAGVAGL
AAIGTSTSLGAITYAFDVRPEVAEQVESMGAQFVYLDFKEEQQDGAASGGYASVSSPEFR
EAQLAKFRELAPEMDIVITTALIPNREAPELWTEDMVKAMKPGSVIVDLAAEKGGNCKMT
VMDDKIVTDNGVTIIGYTDFPSRMAAQSSTLYATNIRHMMTDLTPDKDGKVNHNMEDDVI
RGATVAHAGAVTFPPPPPKVAAIAAAKPKEKVKELTSEQKRAAELAAFKAQTKNQVTLLV
VGAALLLAVGLVAPASFMQHFIVFVLAVFVGFQVIWNVSHSLHTPLMAITNAISSIIILG
ALMQIGSGSFLVIVLAALSVFMAGINIFGGFLVTRRMLAMFQKS
>RGR RR11|:c1545168-1546742 NAD(P)(+) transhydrogenase (AB-specific), alpha subunit; [E] COG0686 Alanine dehydrogenase
MKIGTPKEVFDGEARVAMTPDSAVQLQKLGYDCAIETGAGAAAGFSDEAYEAAGVEIIKT
PAALWKSVDIVAKVRQPTETELKRMTAGKTLISFFNPGGNEAGMELARSKGANVIAMEMV
PRISRAQKMDALSSMANIAGYRAVIEAGNNFGRFFTGQITAAGKVPPAKVLVVGAGVAGL
AAIGASTSLGAVTYAFDVRPEVAEQVESMGAEFVYLDFEEEQQDGAATGGYASVSSPEFR
EAQLAKFRELAPEIDIVITTALIPNREAPKLWLEDMVAAMKPGSVIVDLAAEKGGNVEGT
VMDEKVVTDNGVTIIGYTDFPSRMATQASMLYATNIRHMMTDLTPEKDGQIVHDMEDDVI
RGATVTFEKEITFPPPPPKVQAIAAQKKPDAPKELTAEEKRAQEVAAFKEQTKQQVTLLA
AGGALVLFVGLFAPASFMQHFIVFALSCFVGFQVIWNVSHSLHTPLMAVTNAISSIIILG
ALMQIGSGSFLVILLAALSVFMAGINIFGGFLVTRRMLAMFQKS
>LVE SKA53|:c1239970-1241544 NAD(P) transhydrogenase subunit alpha; COG3288 NAD/NADP transhydrogenase alpha subunit
MKIGTPKEIFAGEDRVAMTPASAQDLKKLGYDCVIETGAGVAAGFTDQSYKDAGVEVVKT
AAALYKAADIIAKVRPPEDVEVKRLREGQTLISFFYPAQNKDLMEAANAKGATVIAMDMV
PRISRAQKMDALSSMANIAGYRAVIEAGNNFGRFFTGQITAAGKVPPAKVLVVGAGVAGL
AAIGTATSLGAITYAFDVRPEVAEQVESMGAQFVFLDFKEEQQDGAKTGGYASVSSPEFA
AAQLAKFREIAPDMDIVITTALIPGRDAPELWTPDMVAAMKPGSVIIDLAAERGGNCKLT
VKDEKIVTDNGVIIIGYTDYPSRMAAQASTLYSTNIRHMMTDLTPAKDGVPVHNMEDDVI
RGATATHQGAITFPPPPPKINAIAQVAKKNQPKELTAEEKRAKETADFKAQTRNQVTLLT
VGAVLLLGVGLVAPASFMQHFIVFVLAVFVGFQVIWGVAHSLHTPLMAVTNAISSIIILG
ALTQIGSGSWLVVVLAALAVFMTGINIFGGFLVTRRMLAMFQKS
>SPO DSS3|:c3013102-3014673 NAD(P) transhydrogenase, alpha subunit; identified by match to protein family HMM PF01262; match to protein family HMM PF05222; match to protein family HMM TIGR00561
MKIGTPKEIFEGENRVAMTPDSAVQLQKLGYDCAIESGAGAAAGFSDALYEAAGVEIIKT
AAALWKEVDIVAKVRQPDATELKRLSKGKTLISFFNPAGNEDGMAAAKSKGANVIAMEMV
PRISRAQKMDALSSMANIAGYRAVIEAGNNFGRFFTGQVTAAGKVPPAKVLIVGAGVAGL
AAIGTSTSLGAITYAFDVRPEVAEQVESMGAEFVYLDFEEEQQDGAATGGYASVSSPEFA
AAQLAKFRELAPEMDIVITTALIPNREAPELWTEDMVAAMKPGSVIVDLAAEKGGNCKLT
VKDEKIVTENGVTIIGYTDFPSRMAAQASTLYATNIRHMMTDLTPEKDGQINHNMEDDVI
RGATVTFEGDITFPPPPPKVQAIAAKSKEKPKELTPEEKRAQEVAAFKAQTKNQVTLLTV
GGLLLLLVGLVAPASFMQHFIVFVLAVFVGFQVIWNVSHSLHTPLMAVTNAISSIIILGA
LMQIGSGSFLVILLAGLSVFMAGINIFGGFLVTRRMLAMFQKS
>SSE SSE37|:5151132-5152703 NAD(P) transhydrogenase subunit alpha; COG3288 NAD/NADP transhydrogenase alpha subunit
MKIGTPTEVEAGENRVAMTPDSARQLQKLGHDCLIQSGAGLKAGFADALYEEAGVTVVED
ADALWSQSDIIAKVRIPTLDELDRLTPEKTLITFFNPGGNAEGLEKAKEKGASVLAMEMV
PRISRAQKMDALSSMANIAGYRAVIEAGNNFGRFFTGQVTAAGKVPPAKVLVVGAGVAGL
AAIGTSTSLGAITYAFDVRPEVAEQVESMGAEFVYLDFEEEQADGSGSGGYASVSSPEFR
EAQLAKFRELAPEMDIVITTALIPNREAPKLWLADMVAAMKPGSVIIDLAAEKGGNVEGT
VKDEKVVTENGVTIVGYTDFPSRMATQSSTLYATNIRHMMTDLTPEKDGKVNHNMDDDVI
RGATVTHKGEITFPPPPPKVQAIAAQKREKPKELTAEEKRANEVAAFKAQTKSQVTLLAV
GGALMLLVGLVAPASFLQHFIVFVLSVFIGFQVIWNVSHSLHTPLMAVTNAISSIIILGA
LMQIGAGNWLVVILAAISVFFAGINIFGGFLVTRRMLAMFQKS
>SIL TM1040|:c761076-762650 NAD(P) transhydrogenase alpha subunit; 
MKIGTPKEIAEGESRVAMTPASAKDLQKLGFECCIEAGAGEAAGFTDAAYAEAGVEVIKT
AAGLWKAADIIAKVRAPSETELKRLNKSKTLISFFNPGGNEEGLELAKSKGATVIAMEMV
PRISRAQKMDALSSMANIAGYRAVIEAGNNFDRFFTGQITAAGKVPPAKVLVVGAGVAGL
AAIGTSTSLGAVTYAFDVRPEVAEQVESMGAEFVYLDFEEEQQDGAATGGYASVSSPEFR
EAQLAKFRELAPEMDIVITTALIPNREAPKLWLADMVAAMKRGSVIVDLAAERGGNVEGT
VKDEKVVTDNGVTIIGYTDFPSRMASQSSSLYATNIRHMMTDLTPEKDGQVVHDMEDDVI
RGATVTHAGEITFPPPPPKVQAIAAQKKPEAPKELTAEEKRAAEVAAFKQQTKNQVTLLA
VGAALLLAVGLVAPASFMQHFIVFVLSVFVGFQVIWNVSHSLHTPLMAVTNAISSIIILG
ALMQIGSGSWLVIFLAALSVFMAGINIFGGFLVTRRMLAMFQKS
>Chromohalobacter salexigens DSM 3043] >gi|91797700|gb|ABE59839.1| NAD(P) transhydrogenase, alpha subunit [Chromohalobacter salexigens DSM 3043]
MKIGAPKERAQGEARVALTPESAQHIQKLGHTCVIESGAGLAAGFDDAAYRDAGVEIVEG
ADALWSTAEVVIKVREPSEEEVGYLREGQTLIAFFWPAQNEALLERCKATGATVIAMDMV
PRISRAQKMDALSSTANIAGYRAVIEAGNQFGRFFTGQVTAAGKVPPAKVLVVGAGVAGL
AAIGTATSLGAVVRAFDVRPEVAEQIESMGAEFLFLDFEDSQDGSGTGGYAAPSSPEFRE
KQLALFREQAPEVDIVITTALIPGKPAPKLWLEDMVHAMKPGSVIVDLAAEKGGNCDLTV
PDQRIVTDNGVIVVGYTDFPSRMATQASLLYATNIRHMLTDLTPEKDGVIVHDMEDDVIR
GATVTHQGEITFPPPPPKVKAIGQSAPKEKPKEPTPEEKKAAEHAAFLAQTKRQVGMLVA
GGAVMGLLGLVAPASFMQHFIVFVLACFVGFQVIWNVSHSLHTPLMAVTNAISGIIVLGA
VLQVGSGSFLVGLLAGISVLIATINIVGGFLVTRRMLAMFQKS
>Ralstonia eutropha JMP134] >gi|72121830|gb|AAZ64016.1| NAD(P) transhydrogenase, alpha subunit [Ralstonia eutropha JMP134]
MPMTIGVPREVHPGERRVAATPDSVRELTKLGYEVAVESGAGQQASFSDEAYRAAGAAIV
DAASLWASVDVVIKVRPPQVHPSLGVEEAALLKKHATLISFVWPAQQLTLLERLSQRGAT
VLAMDCVPRISRAQKLDALSSMANMAGYRAVIEAAHAFGRPFAGQITAAGKIPPARVLVI
GAGVAGLAAIGAARSLGAVVRAFDTRPVVRQQIESLGAEFLTVEIEEDGSGSGGYAKEMS
PAFIEAEMKLFAEQAREVDIIITTALIPGKPAPRLLEADTVALMRSGSVVVDLAAEQGGN
CVLTVPGESVTHNGVTVVGYTDLPSRMAAQSSQLYATNIRHLLTELTPAKDGQLVVDMDD
EMIRGATVLHQGDVTWPPPPLKTLPPPAPAAEVQAPSEPVAPPSRTGTTLAALAIAVIAL
LALGAVAPPAFMAHFTVFVLAIFVGYQVVWNVTAALHTPLMSVTNAISGIIVVGALVQLG
KPSLVTAIVAGAAVLIATINIAGGFLVTQRMLKMFQRD
>Synechocystis sp. PCC 6803] >gi|1652615|dbj|BAA17536.1| pyridine nucleotide transhydrogenase alpha subunit [Synechocystis sp. PCC 6803]
MTIAAPKTTVAPEMKPTTPKKIGVPRESFDQECRVAMTPDTAQKLQKLGFDLLLETGAGA
KADFADRLYESLGCGIVDGRQTLFEQADIILKVRPPSPAEVEELPAGKALISFIWPAQNP
ELLEKLAAKNITVLAMDAVPRISRAQKLDALSSMANIAGYRAIIEAANRFGRFFTGQITA
AGKVPPAKVLVIGAGVAGLAAIGAAKSLGAIVRAFDTRPVVKEQVESLGGEFLLLDFKED
GTGQGGYAKVMSEEFIAAEMALFAAQAKEVDIIITTALIPGRPAPKLITEPMVKSMRAGS
VVVDLAAEQGGNCEVTKPGEVYEYEGVTIIGYTDLPSRMASQSSQLYGTNLWHLLKDMGG
SEAFKVDVEDEVIRGALVSHEGKITWPPPKLNPPSPVQPAKPTVTVVESEAKSAKKSGSG
NFLWLALAAIALVGIGIGAPTSFLSHFTVFVLACVVGWQLIWNVAPALHTPLMSVTNAIS
GIIIIGGMLQISGPLNSPTTILGAIAILVGTINIAGGFLVTQRMLKMFRK
>Synechococcus sp. PCC 7335] >gi|196191347|gb|EDX86311.1| NAD(P) transhydrogenase, alpha subunit [Synechococcus sp. PCC 7335]
MTLAIERGTAEASPAESKPSKKIGVPKEIVAGERRVSATPATAKKLQKLGFDVLVEHAAG
EEANFSDVAYQAAGCEIVQTATELWEKSDIVLKVQPPQEHPNGKHEADMLGSDQSLISFI
WPAQNQSLVEHLSRRQATVLAMDAIPRISRAQKMDALSSMANIAGYRAVIEAANQFGRFF
TGQITAAGKVPPAKVLVIGAGVAGLAAIGAAKSLGAIVRAFDTRPVVKEQVESLGAEFLE
LTFEEDGTGQGGYAKTMSPEFIAAEMELFAQQAEEVDIIITTALIPGKKAPLLITQETAE
LMKPGSVIVDMAAEQGGNCAVTKPGEVYVHNGVTVVGITDFPSRMASQASQLYGTNLCHL
LSDMGGSDEFKIDFDDEAVRGALITHAGEVTWPAPRQEKPPQPIAVKETPAAATTPAAVT
SAIEEKSAEEKGVAQDLVKWIGITAAASLFLTVGLTAPASFLSHFTVFILACFVGWQVIW
NVSPSLHTPLMSVTNAISGIIIIGGLLQLEGLSATSVLGAIAILVGTINISGGFLVTQRM
LKMFRK
>Shewanella sp. MR-7] >gi|113887839|gb|ABI41890.1| NAD(P) transhydrogenase, alpha subunit [Shewanella sp. MR-7]
MQIGIPRESLAGETRVAATPATVEQLKKLGFEVVVEANAGLLSSFDDAAFEAAGAKITAE
VWQADLIFKVNAPTDAEIAQIKEGATLISFIWPAQNAELVEKLSKRNINVMAMDMVPRIS
RAQSLDALSSMANIGGYRAVVEAAHHFGRFFTGQITAAGKVPPAKVLVIGAGVAGLAAIG
TAGSLGAIVRAFDTRLEVAEQIESMGGQFLKLDFTNEDGSSSDGYAKTMSDEFIAAEMAL
FAEQAKEVDIIITTALIPGRPAPKLITKAMVDSMKPGSVIVDMAAQAGGNCEYTQPSELF
VTENGVKVIGFTDLPGRLPAQSSQLYGTNLVNLMKLMCKEKNGVASINFDDVVMRNMTVV
KAGEVTFPPPAISVSAAPAKPAAKVEAKAAEAKKPSKLKYILAVLGVAGFAAVASVAPAE
FLSHFTVFVLSCVVGYYVVWNVSHSLHTPLMSVTNAISGIIVVGALLQIGQGSTLVTVLA
FIAVLIASINIFGGFTVTQRMLKMFRKD
>Neisseria meningitidis Z2491] >gi|121052071|emb|CAM08381.1| putative NAD(P) transhydrogenase alpha subunit [Neisseria meningitidis Z2491]
MKIGIPRESLSGETRVACTPATVALLGKLGFETVVESGAGLAASLDDAAYQAAGATVADK
AAVWAYPLIYKVNAPSEDELPLLKEGQTIVSFLWPRQNEALVEALRAKKVNALAMDMVPR
ISRAQALDALSSMANISGYRAVIEAANAFGRFFTGQITAAGKVPPAQVLVIGAGVAGLAA
IGTANSLGAVVRAFDTRLEVAEQIESMGGKFLKLDFPQESGGSGDGYAKVMSDEFIAAEM
KLFAEQAKEVDIIITTAAIPGKPAPKLITKEMVESMKPGSVIVDLAAATGGNCELTKQGE
LFVTGNGVKIIGYTDMANRLAGQSSQLYATNLVNLTKLLSPNKDGEITLDFEDVIIRNMT
VTRDGEITFPPPPIQVSAQPQQTPSEKAAPAAKPEPKPVPLWKKLAPAVIAAVLVLWVGA
VAPAAFLNHFIVFVLACVIGYYVVWNVSHSLHTPLMSVTNAISGIIVVGALLQIGQGNGF
VSLLSFVAILIASINIFGGFFVTRRMLNMFRKG
>Vibrio shilonii AK1] >gi|148835924|gb|EDL52886.1| NAD(P) transhydrogenase subunit alpha [Vibrio shilonii AK1]
MQIGVPKEILAGETRVAATPKSVEQLLKLGFDVSIESQAGLLASFDDSAYEAAGATITSS
KEVWESDLVLKVNAPTDEEITFLKDGASLVSFIWPAQNPELMEKLSSKNINVMAMDSVPR
ISRAQALDALSSMANIAGYRAVVEAAHEFGRFFTGQITAAGKVPPAKVLVAGAGVAGLAA
IGAAGSLGAIVRSFDVRPEVKEQVESMGAEFLEVDYQENSGSGDGYAKEMSDEFNKKAAE
LYMEQAKDVDIIITTALIPGRPAPKLVTKEMVDAMKPGSVIVDLAAANGGNCEYTVADQV
VTTENGVKVIGYTDMVGRLPTQSSQLYATNLVNLLKLLCKEKDGNIDIDFEDVVLRGVTV
VKEGEVTWPAPPIQVSAQPAPAKVEVAKPAEKVEEPTSPVKKLLGLAAAVGVFGWVASVA
PAAFLSHFTVFVLACVVGYYVVWNVTHALHTPLMSVTNAISGIIVVGALLQIGQGSGVVT
FLSFIAVLIASINIFGGFTVTKRMLEMFRKDK
>Salmonella enterica subsp. enterica serovar Schwarzengrund str. SL480] >gi|194735539|ref|YP_002114493.1| NAD(P) transhydrogenase subunit alpha [Salmonella enterica subsp. enterica serovar Schwarzengrund str. CVM19633] >gi|194711041|gb|ACF90262.1| NAD(P)(+) transhydrogenase (AB-specific), alpha subunit [Salmonella enterica subsp. enterica serovar Schwarzengrund str. CVM19633] >gi|197291226|gb|EDY30579.1| NAD(P)(+) transhydrogenase (AB-specific), alpha subunit [Salmonella enterica subsp. enterica serovar Schwarzengrund str. SL480]
MRIGIPKERLPNETRVAATPKTVEQLLKLGFSVAIESGAGQLASFDDKAFAQAGADIVDG
NAIWQSEIILKVNAPEEDEIALLNPGTTLVSFIWPAQNPGLMEKLAERKVTVMAMDSVPR
ISRAQSLDALSSMANIAGYRAIVEAAHEFGRFFTGQITAAGKVPPAKVMVIGAGVAGLAA
IGAANSLGAIVRAFDTRPEVKEQVQSMGAEFLELDFKEEAGSGDGYAKVMSEAFIKAEMA
LFAAQAKEVDIIVTTALIPGKPAPKLITRDMVDSMKAGSVIVDLAAQNGGNCEYTVANQV
VTTDNGVKVIGYTDLPGRLPTQSSQLYGTNLVNLLKLLCKEKDGNIDVDFDDVVIRGVTV
IRDGDITWPAPPIQVSAQPQSAPKAAPAPKEPEKPASPWRKYALMALAIILFGWLADVAP
KEFLGHFTVFALACVVGYYVVWNVSHALHTPLMSVTNAISGIIVVGALLQIGQGGWVSFL
SFIAVLIASINIFGGFTVTQRMLKMFRKN
>Escherichia coli B7A] >gi|193070278|ref|ZP_03051222.1| NAD(P) transhydrogenase, alpha subunit [Escherichia coli E110019] >gi|190904066|gb|EDV63778.1| NAD(P) transhydrogenase, alpha subunit [Escherichia coli B7A] >gi|192956459|gb|EDV86918.1| NAD(P) transhydrogenase, alpha subunit [Escherichia coli E110019] >gi|291322807|gb|EFE62235.1| NAD(P) transhydrogenase [Escherichia coli B088] >gi|291432567|gb|EFF05546.1| NAD(P) transhydrogenase [Escherichia coli B185]
MAPDTGKPSSIKPMEGNIMRIGIPRERLTNETRVAATPKTVEQLLKLGFTVAVESGAGQL
ASFDDKAFVQAGAEIVEGNSVWQSEIILKVNAPLDDEIALLNPGTTLVSFIWPAQNPELM
QKLAERNVTVMAMDSVPRISRAQSLDALSSMANIAGYRAIVEAAHEFGRFFTGQITAAGK
VPPAKVMVIGAGVAGLAAIGAANSLGAIVRAFDTRPEVKEQVQSMGAEFLELDFKEEAGS
GDGYAKVMSDAFIKAEMELFAAQAKEVDIIVTTALIPGKPAPKLITREMVDSMKAGSVIV
DLAAQNGGNCEYTVPGEIFTTENGVKVIGYTDLPGRLPTQSSQLYGTNLVNLLKLLCKEK
DGNITVDFDDVVIRGVTVIRAGEITWPAPPIQVSAQPQAAQKAAPEVKTEEKCACSPWRK
YALMALAIILFGWLASVAPKEFLGHFTVFALACVVGYYVVWNVSHALHTPLMSVTNAISG
IIVVGALLQIGQGGWVSFLSFIAVLIASINIFGGFTVTQRMLKMFRKN
>Yersinia rohdei ATCC 43380] >gi|238712007|gb|EEQ04220.1| NAD(P) transhydrogenase subunit alpha [Yersinia rohdei ATCC 43380]
MRIGVPKERLANEARVAATPKTVEQLLKLGFTVAIESKAGHLASFDDAAYLEAGATITDT
TDVWQSDLILKVNAPLEEEIALMRAGSTLVSFIWPAQNPELLQKLAERQVTVLAMDSVPR
ISRAQSMDALSSMANIAGYRAIVEAAHEFGRFFTGQITAAGKVPPAKVVIIGAGVAGLAA
IGAAGSLGAIVRAFDTRPEVKEQVQSMGAEFLELDFEEEAGSGDGYAKVMSEAFIKAEME
LFAAQAAEVDIIVTTALIPGKPAPLLITKEMVASMKPGSVIVDLAAQTGGNCELTVADKI
TVTDNGVKIIGYTDLPSRLPTQSSQLYGTNLVNLLKLLCKEKNGEINIDFDDTVIRGVTV
VKTGEVTWPAPPIQVSAQPQAAKSAPIAKEEVKPSSPWPKYIIMALAIVLFGWLANVAPK
EFLSHFTVFALACVVGYYVVWNVSHALHTPLMSVTNAISGIIVVGALLQIGHGGWVSFLS
FIAVLIASINIFGGFTVTQRMLKMFRKN
>Mycobacterium smegmatis str. MC2 155] >gi|118174063|gb|ABK74959.1| NAD(P) transhydrogenase, alpha subunit [Mycobacterium smegmatis str. MC2 155]
MIIGIPRESQPGETRVAATPQTVGQILKLGYSVVVESGAGAAASFSDAAYADAGAQIGSA
DAVWSADVVMKVNAPSEGEIAALRDGATLISLISPALRPDLVEQLGTRNITVLAMDAVPR
ISRAQSLDVLSSMANIAGYRAVVEAAHAFSRFFTGQVTAAGKVPPAKVLVVGAGVAGLAA
IGAAGSLGAIVRATDPRPEVADQVASLGGEYLAVDDSGEVAEVSKTGYAKEMGEDYKARE
AALYAEQCKDVDIIITTALIPGRPAPRIITAEMVASMKAGSVIVDMAAANGGNVEGTVKD
QAIVTDNGVTIIGYTDLAGRLPAQSSQLYGTNLVNLLKLLTPEKDGKVVLDFDDVVQRSI
TVVRDGEITWPPPPVQVSAAPAAQPAAAAPGVKEEKQPMSTGRRLAVAFAAAAVLFALIA
LSPAALQVHLVVFALAIVIGYYVIGNVHHALHTPLMSVTNAISGIIVVGALLQIGHHNTA
ITALAFVAILLASINVFGGFAVTRRMLAMFSRS
>Burkholderia sp. H160] >gi|209502599|gb|EEA02606.1| NAD(P) transhydrogenase, alpha subunit [Burkholderia sp. H160]
MTLLIGIPLETATGERRVATVPDVVEKLIKLGFAVAVQSGAGAAANFDDEAYRAAGAEVV
ATTAELWARSDIVFKVRPPGSEEVALMREGGTLIGFVWPAQNPELMQQLAAKRATVLAID
SLPRTLSRAQKMDALTSIASISGYRAVIEAAHAFGRFLNGQVTAAGKVPPAKVFIAGAGV
AGLAAIGTAASLGAIVRANDTRAEVADQVKSLGGEFVKVDYEEEGSGGGGYAKVMSEGFQ
QAQRAMYAQQAKDADIIITTALIPGKPAPKLITAEMVQSMKPGSVIVDMAAEQGGNCELT
VPGEAVVRHGVTIVGYTDLASRLARQSSTLYASNLLRVVEELCKTKDGTINVDFADDAIR
GLTVIKEGNITWPPPPIKQPAAAPKQQTLPPAATAAKPKGHGHGSSEPMSAKALAIVFGL
GALVFLLVGQFAPAAFLSHFTVFVLACFVGYMVVWNVTPSLHTPLMSVTNAISSIIAIGA
LVQVAPPLDGAAVGDRPSGLILGLAVGALALTAVNMFGGFAVTRRMLAMFRK
>Streptomyces hygroscopicus ATCC 53653]
MAAPEPEPEVQRQRIGIPAESTPGETRVAATPATVGRLAELGYHVIVEPGAGEASRFSDA
AYEEAGASLGDPWSAPVVLKVNGPSGEEIGRLRDGATLIALIGPALHPELVEELARRPIT
VLAMDAVPRISRAQSLDVLSSMANIAGYRAVVEAAHAFGRFFTGQVTAAGKVPPARVLVA
GAGVAGLAAIGAARSLGAVVRATDPRPEVAEQVRSLGGEFLEVRPEQPGQPASTEREVST
DGYAKATSDDYNRAAARLYAEQAADVDIIITTALVPGRPAPKLITAEDVARMKPGSVIVD
MAAAQGGNVEGTVAGKAVVTGNDVTIIGYTDLPGRLPAQASQLYGTNLVNLMKLLTPGKD
GRLVLDFDDVVQRSMTVVRAGEKTWPPPPVQVSAAATPAGAPEPATPPGPPAGPTRSARS
DYALVGAGALALFLVTAFSPHELIGHFLVFVLSIVVGFYVIGKVHHALHTPLMSVTNAIS
GIVVVGALLQIGHANTAVTVLSFAAILLASINIFGGFAVTRRMLGMFSKG
>Salmonella enterica subsp. enterica serovar Paratyphi B str. SPB7] >gi|161363461|gb|ABX67229.1| hypothetical protein SPAB_01836 [Salmonella enterica subsp. enterica serovar Paratyphi B str. SPB7]
MRIGIPKERLPNETRVAATPKTVEQLLKLGFSVAIESGAGQLASFDDKAFAQAGADIVDG
NAIWQSEIILKVNAPEEDEIALLNPGTTLVSFIWPAQNSGLMEKLAERKVTVMAMDSVPR
ISRAQSLDALSSMANIAGYRAIVEAAHEFGRFFTGQITAAGKVPPAKVMVIGAGVAGLAA
IGAANSLGAIVRAFDTRPEVKEQVQSMGAEFLELDFKEEAGSGDGYAKVMSEAFIKAEMA
LFAAQAKEVDIIVTTALIPGKPAPKLITRDMVDSMKAGSVIVDLAAQNGGNCEYTVANQV
VTTDNGVKVIGYTDLPGRLPTQSSQLYGTNLVNLLKLLCKEKDGNIDVDFDDVVIRGVTV
IRDGDITWPAPPIQVSAQPQAAPKAAPAPKEPEKPASPWRKYALMALAIILFGWLADVAP
KEFLGHFTVFALACVVGYYVVWNVSHALHTPLMSVTNAISGIIVVGALLQIGQGGWVSFL
SFIAVLIASINIFGGFTVTQRMLKMFRKN
>Actinomyces sp. oral taxon 848 str. F0332] >gi|269211720|gb|EEZ78060.1| NAD(P)(+) transhydrogenase, alpha subunit [Actinomyces sp. oral taxon 848 str. F0332]
MLIGVPKESRAGETLVAATPDTVGKLIRLGYDVCVEAGAGERSSYPDEQYREAGAQIVDA
QGVWAADIITSLDTPSEAKLLNIRRGATLIARMDPASNPEAVERLAAMGVTSVAMDAVPR
ISRAQSIDVRSSMANVAGYRAVIEAANAFGRLFTGQMTAAGKVPPANVYVIGAGVAGLAA
IGTASSLGAVVRGTDVRPETADQVQSLGGEFVEIPVAQESSDGYAQAMSADQELAAREVY
SREAAASDIVITTALIPGKPAPLLITAEAVAAMKPGSVIVDLGAANGGNCELTVPGRVTV
TDNGVTIIGYTDLAGRLPGQASQLYGQNVVNFFKLATPGKDGVLTLDMDDDVMRAMTVTL
HGIVMWPPPPVRVSKARAEKAAPPPPAPTPIRAQETPPWVKPALAVAAALVALLVYFAPR
SMSNHFIVFTLACVVGFYVITNVTHSLHTPLMSVTNAISGIIVVGALIQTVNHDAWIQVL
AFIAIVVASINIFGGFAVTHRMLKMFQRS
