# Supplementary material for: Phylogenomic Analysis of Marine Roseobacters
Source: PLoS One. 2010 Jul 15;5(7):e11604. doi: 10.1371/journal.pone.0011604 (PMC2904699; doi:10.1371/journal.pone.0011604)
Supplement: File S2 — Tree topologies with the extended data. The multi-documents have been combined into a single ZIP-formatted file. The trees should be considered unrooted. The tree topologies were calculated in PhyML as described in Methods. Numbers refer to bootstrap values. The tree topology (separate pdf) shows that Roseobacter bacteria form a monophyletic group and was deposited in a document named “high bootstrap”. The other organisms embedded within the Roseobacter clade, or Roseobacter bacteria embedded within other phyla are shown in red (deposited in a document named “inter-phylum”). Individual file name corresponds to gene family code listed in Table S1. The non Roseobacter organism taxonomic name is detailed in the amino acid fasta of the sequences (a document named “sequences”). (4.62 MB ZIP) [file pone.0011604.s008.zip › sequences/ort773.fasta]

>DSH Dshi|:c1245310-1246827 glutamyl-tRNA(Gln) amidotransferase, B subunit; TIGRFAM: glutamyl-tRNA(Gln) amidotransferase, B subunit PFAM: GatB/Yqey domain protein; GatB region; GatB central domain protein KEGG: sit:TM1040_0701 glutamyl-tRNA(Gln) amidotransferase, B subunit
MLDLTYETPKPKVIAGAREDWELVIGLEVHAQVATNAKLFSGASTLFGAEPNSNVAFVDA
GMPGMLPVINEECVAQAVRTGLGLKAAINLTSAFDRKNYFYPDLPQGYQISQLYHPIVGE
GEVLVELGDGTARVVRIERIHLEQDAGKSIHDMDPHMSFVDLNRTGVALMEIVSRPDIRG
PEEAAAYVSKLRQIMRYLGTCDGNMQNGNLRADVNVSVCRPGDYEKYQASQDFSHLGTRC
EIKNMNSLRFIQQAIEYEARRQIAIIEDGGSVTQETRLYDPDKGETRSMRSKEEAHDYRY
FPDPDLLPLEIEQAWVDDIAAALPELPDAKKARFITEFGLSDYDASVLTADTTNAAYFEA
VAGEAGDGKLAANWVINELFGRLKKEDHDITESPVSPAQLAGIIKLIKADAISGKIAKDL
FEIVYTEGGDPAEIVEARGMKQVTDTGAIEAAVDEIIAANPAQVAKAQENPKLAGWFVGQ
VMKATGGKANPKAVNQIVAAKLAQQ
>SUL EE36|:2829604-2831115 glutamyl-tRNA(Gln) amidotransferase, B subunit; COG0064 Asp-tRNAAsn/Glu-tRNAGln amidotransferase B subunit (PET112 homolog)
MLDLTYDTPKVRTIAGAKHDWELVIGMEVHAQVLSNAKLFSAASTKFGAEPNNNVAFVDA
AMPGMLPTINEYCVEQAVRTGLGLKAEINLHSAFDRKNYFYPDLPQGYQISQLYHPIVGE
GEVLVELGDGTARLVRVERIHLEQDAGKSIHDMDPNMSFVDLNRTGVALMEIVSRPDIRG
PEEAAAYLTKLRQILRYLGTCNGDMQSGAMRADVNVSICLPGQYEKYQETQDFSHLGTRC
EIKNMNSMRFIQQAIEVEAKRQIAIVEAGGEVVQETRLFDPDKQETRSMRSKEEAHDYRY
FPDPDLLPLVIEQAWVDDIGANLPELPDAKKARFINDFGLSDYDASVLTSDLDSAGYFEA
TAQGRDGKMAANWVINELFGRLKKDEKAITDSPVSPAQLGGVIDLIASDAISGKIAKDLF
EIVYTEGGDPAVIVEERGMKQVTDTSAIEAAVDEIIAANPDQVAKARENPKLAGWFVGQT
MKATGGKANPKAVNQIVAQKLNG
>JAN Jann|:c1852825-1854336 glutamyl-tRNA(Gln) amidotransferase, B subunit; 
MLDLTYDTPKPRVIAGAKQDWELVIGMEVHAQVSTRAKLFSGASTRFGAEPNSNVAFVDA
GMPGMLPVINEACVSQAVRTGLGLKAQINLESAFDRKNYFYPDLPQGYQISQLYHPIVGE
GEVLVELGDGLARLVRIERIHLEQDAGKSIHDMDPALSFVDLNRTGVALMEIVSKPDIRS
PEEAAAYVVKLRQIMLYLGTCDGNMQNGNLRADVNVSICAPGQYEKYQATQDFSHLGTRC
EIKNMNSMRFIQQAIEVEAKRQIAIIEGGGTVDQETRLYDPDKGETRSMRSKEEAHDYRY
FPDPDLLPLTFDQAYVDAIAADLPELPDAKKARFIRGFGLSDYDASVLTADIDAAQYFEA
TATKDTGKLSANWVINELFGRLKKDERQIEDSPVAPAQLASLIALIASDTISGKIAKDVF
EISYTTGRDPSEIVETEGLKQVTDTGAIEAAVDQIIADNPAQVAKAQENPKLAGWFVGQV
MKATGGKANPKAVNQIVAQKLGG
>OANOA307|:c559953-561461 glutamyl-tRNA(Gln) and/or aspartyl-tRNA(Asn) amidotransferase, B subunit subfamily; [J] COG0064 Asp-tRNAAsn/Glu-tRNAGln amidotransferase B subunit (PET112 homolog)
MLDLTYETPKVKTIAGATGDWELVIGLEVHAQVATKAKLFSSASTQFGAEPNSNVAFVDA
GMPGMLPVINEECVAYAVKTGLGLKAQINLNSAFDRKNYFYPDLPQGYQISQLYHPIVGT
GEVLVEMNDGTARNVRIERIHLEQDAGKSIHDMDPAMSFVDLNRTGVALMEIVSFPDIRG
PEEAAAYVVKLRQILRYLGTCDGNMQNGNLRADVNVSVCRPGDYEKFQASGDFGDLGTRC
EIKNMNSMRFIQLAIDFEARRQIAIIEDGGKIVQETRLYDADKNETRSMRSKEEAHDYRY
FPDPDLLPLEIEQAWVDDIAASLPELPDAKKARFIKDFGLSDYDASVLTADVDNAGFFES
VAQGNDGKLAANWVINELFGRLKKDDKDISDSPISATRLGQIVALIKSDKISGKIAKDVF
EIAYTSDRDPIEIVKTEGMEQVTDTGAIEAAVDAIIAANPDQVAKAKENPKLAGWFVGQV
MKATGGKANPGAVNKLISEKLK
>OBA |:c1-867 aspartyl/glutamyl-tRNA amidotransferase subunit B; COG0064 Asp-tRNAAsn/Glu-tRNAGln amidotransferase B subunit (PET112 homolog)
MLDLTYEAPKPKVIAGAKHDWELVIGMEVHAQVSSRAKLFSGASTRFGAEPNSNVAFVDA
GMPGMLPVINEGCVALAVKTGLGLKAQINLHSAFDRKNYFYPDLPQGYQISQLYHPIVGE
GEVLVEMGEGMARKVRIERIHLEQDAGKSIHDMDPAMSFVDLNRTGVALMEIVSRPDIRG
PEEAAAYVLKLRQILRYLGTCDGNMQNGNLRADVNVSVCRPGQYEKYMETQDFSHLGTRC
EIKNMNSMRFIQAAIDYEARRQIAIVEAGGSVVQETRLYDPDKNETRSM
>OIN |:c2250736-2252250 aspartyl/glutamyl-tRNA amidotransferase subunit B; COG0064 Asp-tRNAAsn/Glu-tRNAGln amidotransferase B subunit (PET112 homolog)
MLDLSYDTPKPRVIAGAKHDWELVIGMEVHAQVASNAKLFSGASTQFGAEPNSNVAFVDA
AMPGMLPVINEYCIEQAVRTGLGLKAEINLKSAFDRKNYFYPDLPQGYQISQLYEPIVGE
GEVLVELGDGTARLVRIERIHMEQDAGKSIHDMDPNMSFVDLNRTGVCLMEIVSRPDIRG
PEEAAAYLSKLRQILRYLGTCNGDMQSGAMRADVNVSICRVGQYEKYQETQDFSHLGTRC
EIKNMNSMRFIQQAIEVEAKRQIAIVEAGGEVVQETRLFDPDKQETRSMRSKEEAHDYRY
FPDPDLLPLEIEQAWVDEIAANLPELPDQKKARFIGDFGLSDYDASVLTADLDSAGYFEA
VAQGRDGKMAANWVINELFGRLKKDDKNITDSPVSPAQLGAIVDLIASDAISGKIAKEVF
EITYTTGRDPAEIVETEGLKQVTDTGAIETAVDEIIAANPDQVAKAQQNPKLAGWFVGQV
MKATGGKANPKAVNEIVSRKLAQQ
>RHB RB2654|:c194499-196106 aspartyl/glutamyl-tRNA amidotransferase subunit B; COG0064 Asp-tRNAAsn/Glu-tRNAGln amidotransferase B subunit (PET112 homolog)
MLDHLAFETPKPTVIAGAREDWELVIGMEVHAQVSSKAKLFSGASTQFGAEPNANVAFVD
AAMPGMLPVINEFCVEQAVRTGLGLKAEINLFSAFDRKNYFYPDLPQGYQISQLYHPIVG
EGEIIVDMGPGIARRVRIERIHLEQDAGKSIHDMDPSMSFVDLNRTGVALMEIVSRPDIR
GPEEAAAYVTKLRQILRYLGTCDGNMQNGNLRADVNVSVCRPGQYEKYMETQDFSHLGTR
CEIKNMNSMRFIQAAIDYEARRQIAIVEDGGEVVQETRLYDPDKNETRSMRSKEEAHDYR
YFPCPDLLPLEIEQAWVDGIKATLPELPDEKKARFVKDFGLSEYDAGVLTADTTNASFFE
EVVGSTIGKLDELPLSPVYATTSDKPVGDFESIQSRDLGKLSANWVINELFGRLKKDDRD
IADSPISPARLGQIVALIKKGDISGKIGKDVFEIAYTQDRDPEEIVETEGMKQVTDTGAI
ETAVDEVIAANPEQVEKAKQNPKLAGWFVGQVMKATGGKANPKAVNEIVAAKLGL
>RCC RCCS2|:c3055087-3056598 aspartyl/glutamyl-tRNA amidotransferase subunit B; COG0064 Asp-tRNAAsn/Glu-tRNAGln amidotransferase B subunit (PET112 homolog)
MLDLQYTAPAPKTIAGATSDWELVIGLEVHAQVATNAKLFSGASTLFGAEPNSNVAFVDA
GMPGMLPVINEGCVAQAVKTGLGLNAEINLFSAFDRKNYFYPDLPQGYQISQLYHPIVGE
GEVLVEMGNGEARNVRIERIHLEQDAGKSIHDMDPTMSFVDLNRTGVALMEIVSRPDIRG
PEEAAAYVLKLRQILRYLGTCDGNMQNGNLRADVNVSVCKPGDYEKYWETQDFSHLGTRC
EIKNMNSMRFIQMAIDFEARRQIALIEDGREVVQETRLYDPDKNETRSMRSKEEAHDYRY
FPDPDLLPLEIEQAWVDDIKASLPELPDQKKARFISDFGLSDYDASVLTAEVVNAAYFEK
VAEGRDGKLAANWVINELFGRLKKEDHSIEDSPVSAAQLGELIGLIKAGDINGKIAKDVF
EISYTTGRNPAEIVETEGMKQVTDTGAIETAVDEIIAANPAQVEKAQANPKLIGWFVGQV
MKATGGKANPAAVNQIVSAKLGL
>RDE RD1|:3197980-3199491 aspartyl/glutamyl-tRNA amidotransferase subunit B; allows the formation of correctly charged Asn-tRNA(Asn) or Gln-tRNA(Gln) through the transamidation of misacylated Asp-tRNA(Asn) or Glu-tRNA(Gln) in organisms which lack either or both of asparaginyl-tRNA or glutaminyl-tRNA synthetases; reaction takes plac
MLDLTYETPAPKVISGAKEDWELVIGMEVHAQVTSAAKLFSAASTQFGAEPNNNVSFVDA
AMPGMLPTINEYCVEQAVRTGLGLKAEINLHSAFDRKNYFYPDLPQGYQISQLYHPIVGE
GEVLVEMGNGTARLVRVERIHLEQDAGKSIHDMDPNMSFVDLNRTGVALMEIVSRPDIRG
PEEAAAYLGKLRQILRYLGTCNGDMQSGAMRADVNVSICRPGQYEKYQATQDFSHLGTRC
EIKNMNSMRFIQQAIEVEARRQIAIVEAGGTVDQETRLYDPDRNETRSMRSKEEAHDYRY
FPDPDLLPLEIEQAWVDDIAANLPELPDAKKARFRNDFGLSDYDASVLTADLDSAGYFEA
VAAGRDGKMAANWVINELFGRLKKEDHAITDSPVSPAQLGGIIDLIASDAISGKIAKDVF
EICYTTGRDPAEIVETEGMKQVTDTGAIEAAVDEIIAANPDQVAKARENPKLAGWFVGQV
MKATGGKANPKVVNQLIAKRLAE
>PGA RGBS107|:c2741426-2742940 glutamyl-tRNA(Gln) amidotransferase, B subunit; COG0064 Asp-tRNAAsn/Glu-tRNAGln amidotransferase B subunit (PET112 homolog)
MLDLTYELPKPKVIAGAKHDWELVIGMEVHAQVSSNAKLFSGASTKFGAEPNSNVAFVDA
AMPGMLPVINDYCVEQAVRTGLGLKADINLWSAFDRKNYFYPDLPQGYQISQLYHPIVGE
GEVLVELGDGTARNVRVERIHMEQDAGKSIHDMDPNMSFVDLNRTGVCLMEIVSRPDIRG
PEEAAAYIAKLRQIMQYLGTCDGNMQNGNLRADVNVSVCRPGQYEKYQETQDFSHLGTRC
EIKNMNSMRFIQQAIDVEARRQIAIIEAGGTIDQETRLYDPDKGETRSMRSKEEAHDYRY
FPDPDLLPLEIEQAWVDDIAANLPELPDEKKARFIKDFGLSDYDASVLTADVESATFFEQ
TAKGRSGKLAANWVINELFGRLKKDEDKQITDSPVSPAQLGGIIDLISSDAISGKIAKDL
FEIVYTEGGDPAQIVEERGMKQVTDTGAIEAALDEIIAANPAQVEKAKVNPKLAGWFVGQ
VMKATGGKANPKAVNELVAKKLGE
>RLO RLO149|:804034-805545 aspartyl/glutamyl-tRNA amidotransferase subunit B; COG0064 Asp-tRNAAsn/Glu-tRNAGln amidotransferase B subunit (PET112 homolog)
MLDLTYETPAPKVISGAKHDWELVIGMEVHAQVNSAAKLFSAASTQFGAEPNNNVSFVDA
AMPGMLPTINEFCVEQAVRTGLGLKAEINLHSAFDRKNYFYPDLPQGYQISQLYHPIVGE
GEVLVEMGDGTARLVRVERIHLEQDAGKSIHDMDPNMSFVDLNRTGVALMEIVSRPDIRG
PEEAAAYLAKLRQILRYLGTCNGDMQSGAMRADVNVSICRAGQYEKYQATQDFSHLGTRC
EIKNMNSMRFIQQAIDVEARRQIAIVEAGGTIDQETRLYDPDKNETRSMRSKEEAHDYRY
FPDPDLLPLEIEQAWVDDIAANLPELPDAKKARFRDDFGLSDYDASVLTADLDSSGYFEA
VAAGRDGKMAANWVINELFGRLKKEDHAITDSPVSPAQLGGIIDLIASDAISGKIAKDVF
EICYTTGRDPAEIVETEGMKQVTDTGAIEAAVDEIIAANPDQVAKARENPKLAGWFVGQV
MKATGGKANPKAVNQLVAKKLAG
>ROS ROS217|:c4616882-4618396 aspartyl/glutamyl-tRNA amidotransferase subunit B; COG0064 Asp-tRNAAsn/Glu-tRNAGln amidotransferase B subunit (PET112 homolog)
MLDLTYKAPKPRVIAGAKHDWELVIGMEVHAQVASRSKLFSGASTQFGAEPNSNVAFVDA
AMPGMLPVINEFCVEQAVRTGLGLKAKINLWSAFDRKNYFYPDLPQGYQISQLYHPLVGE
GEILVDMGPGVARLVRVERIHMEQDAGKSIHDMDPAMSFVDLNRTGVCLMEIVSRPDIRG
PEEAAAYVTKLRQILRYLGTCDGNMQNGNLRADVNVSICRPGQYEKYMETQDFSHLGTRC
EIKNMNSMRFIQMAIDYEARRQIAIVEAGGTVVQETRLYDPDKNETRSMRSKEEAHDYRY
FPDPDLLPLEIEQAWVDEIAANLPELPDAKKARFVLEFGLSEYDASVLTADLANAAYFEA
VAAGAGDGKLAANWVINELFGRLKKEDHSIEDSPVSPAQLAGIVRLIKSDAISGKIAKDL
FEIVYTEGGDPEEIVEARGMKQVTDTGAIEQAVAEIIAANPAQVEKAQANPKLAGWFVGQ
VMKATGGKANPKAVNDIVMAKLGL
>RGR RR11|:1566869-1568380 aspartyl/glutamyl-tRNA(Asn/Gln) amidotransferase subunit B; [J] COG2511 Archaeal Glu-tRNAGln amidotransferase subunit E (contains GAD domain)
MLDLTYELPKPKVIAGAKHDWELVIGMEVHAQVSSNAKLFSGASTKFGAEPNSNVAFVDA
AMPGMLPVINEYCVEQAVRTGLGLKAEINLWSAFDRKNYFYPDLPQGYQISQLYHPIVGE
GEVLVELGDGTARLVRVERIHMEQDAGKSIHDMDPNMSFVDLNRTGVCLMEIVSRPDIRG
PEEAAAYIAKLRQIMQYLGTCDGNMQNGNLRADVNVSICRPGQYEKYQETGDFSHLGTRC
EIKNMNSMRFIQQAIEVEARRQIAIVEAGGTVDQETRLYDPDKGETRSMRSKEEAHDYRY
FPDPDLLPLEIEQAWVDDIAANLPELPDEKKARFINDFGLSDYDASVLTADVESAAFFEE
TAKGRSGKLAANWVINELFGRLKKEDHSITESPVSPAQLGGIIDLISSDAISGKIAKDLF
EIVYTEGGDPAQIVEERGMKQVTDTGAIEAALDEIIAANPAQVEKAKVNPKLAGWFVGQV
MKATGGKANPKAVNELVAKKLGE
>LVE SKA53|:1402316-1403836 aspartyl/glutamyl-tRNA amidotransferase subunit B; COG0064 Asp-tRNAAsn/Glu-tRNAGln amidotransferase B subunit (PET112 homolog)
MPAMLDLTYDAPTPKVISGATGDWELVIGLEVHAQVATNAKLFSGASTLFGAEPNSNVAF
VDAGMPGMLPVINEACVAQAVRTGLGLKAQINLTSAFDRKNYFYPDLPQGYQISQLYHPI
VGEGEVLVEMGNGTARLVRIERIHLEQDAGKSIHDMDPTMSFVDLNRTGVALMEIVSRPD
IRGPEEAAAYVLKLRQIMRYLGTCDGNMQNGNLRADVNVSVCRPGDYERYQATQDFSHLG
TRCEIKNMNSMRFIQMAIDFEARRQIALLEDGKSVTQETRLYDPDRNETRSMRSKEEAHD
YRYFPDPDLLPLEIEQAWVDDIAAHLPELPDTKKARFIADYGLSDYDASVLTAEGENAAF
FEKAAEGRDGKLAANWVINELFGRLKKDDRDIADSPISAQRLGQIIGLIKSDTISGKIAK
DVFDIAYTQDRDPEEIVATEGMTQVTDTGAIEEAVDAIIAANPDQVEKAKANPKLAGWFV
GQVMKATGGKANPAAVNQIVAARLGL
>SPO DSS3|:3045154-3046665 glutamyl-tRNA(Gln) amidotransferase, B subunit; identified by match to protein family HMM PF01162; match to protein family HMM PF02637; match to protein family HMM PF02934; match to protein family HMM TIGR00133
MLDLTFETPKPKTIAGAKHDWELVIGMEVHAQVASQAKLFSGASTAFGAEPNSNVSFVDA
AMPGMLPVINEFCVEQAVRTGLGLKAEINLKSAFDRKNYFYPDLPQGYQISQLYHPIVGE
GEVLVEMGDGTARRVRIERIHMEQDAGKSIHDMDPNMSFVDLNRTGVCLMEIVSRPDIRG
PEEAAAYIAKLRQILRYLGTCDGNMQNGNLRADVNVSICRPGAYEKYQETQDFSHLGTRC
EIKNMNSMRFIQAAIEYEARRQIAIVEAGGEVDQETRLYDPDKNETRSMRSKEEAHDYRY
FPDPDLLPLEIEQAWVDDIAASLPELPDDKKARFIKEFGLTDYDASVLTAEVESARYFEE
VAQGRNGKLAANWVINELFGRLKKEDHDITDSPVSPSQLGGIIDLIASDAISGKIAKDLF
EIVYTEGGDPAEIVEARGMKQVTDTGAIEAALDEIIAANPAQVEKAKVNPKLAGWFVGQV
MKATGGKANPGVVNQMVSKKLNG
>SSE SSE37|:5178131-5179645 aspartyl/glutamyl-tRNA amidotransferase subunit B; COG0064 Asp-tRNAAsn/Glu-tRNAGln amidotransferase B subunit (PET112 homolog)
MLDLTYETPKPKVIAGAKHDWELVIGMEVHAQVASKAKLFSGASTQFGAEPNSNVSFVDA
AMPGMLPVINEYCIEQAVRTGLGLKAQINLVSAFDRKNYFYPDLPQGYQISQLYHPLVGE
GEILVDMEPGIARLVRIERIHVEQDAGKSIHDMDPNMSFVDLNRTGVALMEIVSRPDIRG
PEEAAAYVAKMRQILRYLGTCDGNMQNGNLRADVNVSICRPGQYEKYQETQDFSHLGTRC
EIKNMNSMRFIQMAIDVEARRQIAIVEGGGTVDQETRLYDPDKNETRSMRSKEEAHDYRY
FPCPDLLPLEIEQGWVDDIAASLPELPDEKKARFMGDFGLTEYDANVLTAETVNAAYFEQ
VVTEAGDGKLSANWVINELFGRLKKDDRDITDSPVTPGQLASIIKLIKSDAISGKIAKDL
FEIVYTEGGDPEKIVEERGMKQVTDTGAIETAVDEIIAANPAQVEKAKANPKLAGWFVGQ
VMKATGGKANPKAVNEIVARKLAQ
>SIL TM1040|:c749516-751024 aspartyl/glutamyl-tRNA(Asn/Gln) amidotransferase subunit B; 
MLDLTYELPKPKVIAGAKHDWELVIGMEVHAQVSSNAKLFSGASTQFGAEPNSNVAFVDA
AMPGMLPVINEYCVEQAVRTGLGLKADINLWSAFDRKNYFYPDLPQGYQISQLYHPIVGE
GEVLVELGDGTARMVRIERIHMEQDAGKSIHDMDPSMSFVDLNRTGVCLMEIVSRPDIRG
PEEAAAYIAKLRQIMRYLGTCDGNMQNGNLRADVNVSICRPGAYEKYQETQDFSHLGTRC
EIKNMNSMRFIQQAIEVEARRQIAIVEAGGEVEQETRLYDPDKGETRSMRSKEEAHDYRY
FPDPDLLPLEIEQAWVDDIKSKLPELPDEKKARFIKDFGLTDYDASVLTADLESAHYFDA
VAKGRSGKLAANWVINELFGRLKKDDKDITDSPVSPAQLGGVIDLIASDAISGKIAKDLF
EIVYTEGGDPAQIVEERGMKQVTDTGAIEAALDEIIAANPAQVEKAKENPKLAGWFVGQV
MKATGGKANPKAVNQLVAKKLG
>Pseudomonas stutzeri A1501] >gi|166198809|sp|A4VIA8.1|GATB_PSEU5 RecName: Full=Aspartyl/glutamyl-tRNA(Asn/Gln) amidotransferase subunit B; Short=Asp/Glu-ADT subunit B >gi|145569603|gb|ABP78709.1| Glu-tRNA(Gln) amidotransferase subunit B [Pseudomonas stutzeri A1501]
MQWETVIGLEIHAQLSTQSKIFSGSATTFGAEPNTQASLVDLGMPGTLPVLNAEAVRMAC
KFGLAIDAEIAEKNVFARKNYFYPDLPKGYQTSQMDHPIVGKGHLDITLEDGSTRRIGIT
RAHLEEDAGKSLHEDFHGMSGIDLNRAGTPLLEIVSEPDIRSAKEAVAYVKAIHALVRYL
GICDGNMAEGSLRCDCNVSVRPKGQAEFGTRAEIKNVNSFRFIEKAINHEVQRQIELIED
GGKVVQETRLYDPNKDETRSMRSKEEANDYRYFPCPDLLPVVIEQSFLDEVRASLPELPG
QKRERFEREFGLSTYDASVLSASREMADYFEQVNATCGDAKLAANWVMGELSSLLNKEGL
DIEQSPVTAEQLGGMILRIKDDTISGKIAKMVFEAMAAGEGSADEIIEKKGLKQVTDSGA
IEAMLDEVLAANAEQVEQYRASDEAKRGKMFGFFVGQAMKASKGKANPGQVNQLLKKKLE
G
>Prochlorococcus marinus str. NATL2A] >gi|109892047|sp|Q46I09.1|GATB_PROMT RecName: Full=Aspartyl/glutamyl-tRNA(Asn/Gln) amidotransferase subunit B; Short=Asp/Glu-ADT subunit B >gi|72003067|gb|AAZ58869.1| aspartyl/glutamyl-tRNA(Asn/Gln) amidotransferase subunit B [Prochlorococcus marinus str. NATL2A]
MSESNVSWEVVIGLETHVQLGTKSKIFTSASTTFGDDPNTHIDPVVCGLPGTLPVLNKKV
LEYAVKAAMALNLNIASHSKFDRKQYFYPDLPKNYQISQFDEPIAEDGWIEVEVAEKGKE
TYVKKIGIERLHMEEDAGKLVHAGSDQLSGSTHSLVDYNRAGVALAEIVSKPDLRTGREA
AEYAAEVRRIMRYLGVSDGNMQEGSLRCDVNISVRPTINDPFGTKVEIKNMNSFSAIQKA
CEYEIKRQIKAYESGEEVKQETRLWDEGKQLTKSMRSKEGSSDYRYFPDPDLGPIEVSNE
LKEKWRSELPELPAAKRNRYSTELGLSIYDARVLTDESSMATYFEKVVNEGGAAKSSANW
ITGDLAAYIKSNRLTFDQLHFQPSELAEMLKMIDTGEISGKIAKEILPELLSKGGSPKQL
VQERGLGMIGDPKVIEEIIDQLILKHPNEVESFRSGKKKLLGFFVGQLMKETKGKADPKL
ANQILNKKLQA
>Ralstonia solanacearum UW551] >gi|207741933|ref|YP_002258325.1| aspartyl/glutamyl-trna(asn/gln) amidotransferase subunit b (asp/glu-adt subunit b) protein [Ralstonia solanacearum IPO1609] >gi|83724694|gb|EAP71854.1| Aspartyl/glutamyl-tRNA(Asn/Gln) amidotransferase subunit B [Ralstonia solanacearum UW551] >gi|206593319|emb|CAQ60246.1| aspartyl/glutamyl-trna(asn/gln) amidotransferase subunit b (asp/glu-adt subunit b) protein [Ralstonia solanacearum IPO1609]
MQWEVVIGLETHAQLSTASKIFSGASTAFGAAPNTQAAPVDLALPGVLPVLNKGAVERAI
RFGLAIGATIAPKSIFARKNYFYPDLPKGYQISQYEIPVVQGGTLTIQVEGKSGQPGYEK
TVHLTRAHLEEDAGKSLHEDFAGMTGIDLNRAGTPLLEIVTEPDMRSATEAVAYAKALHA
LVVWLGICDGNMQEGSFRCDANVSVRPGPDAPLGTRCEIKNLNSFRFLEEAINYEVRRQI
ELIEDGGTVVQETRLYDPDRKETRSMRSKEDAHDYRYFPDPDLLPLVIGADWVDAVRATL
PELPAAMAVRFESAYGLPKYDASILTATKATAAYFEAVVAAAGAANAKAAANWIMGEVAS
NLNRAGLEIDAAPVSPAQLAKLLARIADGTISNNTAKKDVFPAMWAGEHGGDADTIIAEK
GLKQMSDSGELEKIIDDVLAANAKSVEEYRAGKEKAFNALVGQAMKATRGKANPAQVNEL
LKKKLDAA
>Synechococcus sp. CC9605] >gi|109892073|sp|Q3AGQ3.1|GATB_SYNSC RecName: Full=Aspartyl/glutamyl-tRNA(Asn/Gln) amidotransferase subunit B; Short=Asp/Glu-ADT subunit B >gi|78198464|gb|ABB36229.1| glutamyl-tRNA(Gln) amidotransferase, B subunit [Synechococcus sp. CC9605]
MPAPAAKDQAWEAVIGLETHVQLGTDSKIFTAASTTFGDEPNTHIDPVVCGLPGTLPVLN
QKVLEYAVKAAMALNLNIAEHSKFDRKQYFYPDLPKNYQISQYDEPIAEEGCIEVEVAEK
GKDTYLKTIGIERLHMEEDAGKLVHAGSDRLAGSTHSLVDYNRAGVALAEIVSKPDLRTG
REAAEYASEIRRIMRYLGVSDGNMQEGSLRCDVNISVRRGPDAPFGTKVEIKNMNSFSAI
QKACEYEIKRQIKAYETGEPIVQETRLWDEGKQLTKSMRSKEGASDYRYFPDPDLGPIEV
SADQRESWRAELPELPAAKRHRYADELGLSQYDARVLTDERPMADYFEAVVGAGADAKLA
ANWITGDIAAHVNSNRLSYAELPFRPEKLAEMVQLIDGGKISGKIAKEILPELLEKGGSP
KAIVDERGLGIISDPAAIEAIVDELLGAHPDEVEAFRGGKTKLQGFFVGQLMKKTGGKAD
PKLANQILSKKLKV
>Thermosynechococcus elongatus BP-1] >gi|47115803|sp|Q8DGC4.1|GATB_THEEB RecName: Full=Aspartyl/glutamyl-tRNA(Asn/Gln) amidotransferase subunit B; Short=Asp/Glu-ADT subunit B >gi|22296122|dbj|BAC09946.1| Glu-tRNA(Gln) amidotransferase subunit B [Thermosynechococcus elongatus BP-1]
MAPEPTPVDAASLTYEAVIGLEIHCQLSTQTKIFSSSSTQFGAPPNTNIDPVCLGLPGTL
PVLNEKVLEYAVKAGLALNCQIAPYSKFDRKQYFYPDLPKNYQISQYDLPIAHHGYLEIE
LVDDKGTARRKKIGITRLHMEEDAGKLVHAGSDRLSGSAYSLVDLNRAGVPLVEIVSEPD
LRTGQEAAEYAQELRRILRYLGVCDGNMQEGSLRCDVNISVRPVGSNTFGTKVEIKNMNS
FSAIQRAIDYEIERQVAALKAGEPIVQETRLWDEATQETRTMRVKEGSSDYRYFPEPDLG
PIEVTAEQLAAWRAELPELPAQKRRRYESEWGLPPQDARVLTDERAVAEYFEATVVAGAP
PKLAANWIMGDITAYLKEQKLAIEALPLKPAELAELIQLIEAGTISGKIAKEILPELLSQ
GGSPKALVERKGLSQISDVATLEAMIDEVLAAHPNELEQYRAGKTKLQGFFVGQLMKKSG
GRADPKLANQLLAQKLNPGS
>Thermoanaerobacter tengcongensis MB4] >gi|24418403|sp|Q8RC39.1|GATB_THETN RecName: Full=Aspartyl/glutamyl-tRNA(Asn/Gln) amidotransferase subunit B; Short=Asp/Glu-ADT subunit B >gi|20515595|gb|AAM23878.1| Asp-tRNAAsn/Glu-tRNAGln amidotransferase B subunit (PET112 homolog) [Thermoanaerobacter tengcongensis MB4]
MKYEAVIGLEVHAELLTDSKIFCGCSTKFGSEPNTQVCPVCLGLPGTLPVLNKKVVEYAV
RAGLALNCTIANFSKMDRKNYFYPDLPKAYQISQYDLPLCSNGYIEIEVEGGTKRIGIKR
IHIEEDAGKLLHEGTDGSLVDYNRAGVPLIEIVSEPDISTPEEAYQYLVKLKSILEYTEV
SDCKMQEGSLRVDTNVSVRPVGTTELGTKIELKNLNSFKAVQKALEYEIKRQIKVLEEGG
TIVQETRRWNEAKGITEPMRTKEEAHDYRYFPEPDLVPIIVTEEWKEEIRKTLPEMPDAK
RERFITQYGLPEYDAKVITSSKKMADFFEKCASNYHSPKIVSNWLMGEFARLLNDTGKEI
DEVPITPDMLIELLKLVDDNVISGSIAKTVFEEMFFTGKNPQIIVEEKGLRQIADEGELR
RIVRKVIEENPKSVEDYKKGKEKALGFLVGQVMKETKGKANPQLTNQLLREELSK
>Nitrosomonas eutropha C91] >gi|122313632|sp|Q0AFP3.1|GATB_NITEC RecName: Full=Aspartyl/glutamyl-tRNA(Asn/Gln) amidotransferase subunit B; Short=Asp/Glu-ADT subunit B >gi|114308596|gb|ABI59839.1| aspartyl/glutamyl-tRNA(Asn/Gln) amidotransferase subunit B [Nitrosomonas eutropha C91]
MQWETVIGLEIHVQLLTRSKIFSGASVAYGARPNSQACAVDIALPGVLPVLNRQVVEYAI
RFGLAINATINSPSIFARKNYFYPDLPKGYQISQLAHPIVEGGHVTIRTGDKEKTIHLTR
AHLEEDAGKSTHEGFHDKTGIDLNRAGTGLLEIVSEPEMRSSAEAVAYARVLHSLVRWIG
ICDGNMQEGSFRCDANVSVRPAGSDVLGTRCEIKNLNSFRFLERAIDYEVARQIDILESG
GSIVQQTRLYDADRDETRTMRSKEDAHDYRYFPDPDLLPVVIPQEWIKQIREKLPELPED
RHNRYIRDFSLSAYDANILTAARELADYFEQTVKFLPEQIKLCANWIIGEVSGRLNKEGL
EIDQCPVSPEQLAGLLLRITDGTVSGKIAKDVFDSMWQSNDNSADTIIDAKNLRQISDNS
EIEKWVNEVLAANQQQVADYRAGKEKAFNSLVGQVMKMSRGKANPVQVNTLLKKHLIE
>Chlorobium ferrooxidans DSM 13031] >gi|110339776|gb|EAT58284.1| glutamyl-tRNA(Gln) amidotransferase, B subunit [Chlorobium ferrooxidans DSM 13031]
MIARLFYRRRSLTLIVAMKYELVVGLEVHCQLNTESKAFCGCSAKFGKPANTNVCPVCLA
LPGALPVLNRQVVEDAVKLGIATGCTIAPHSVLARKNYFYPDLPKGYQISQFEEPICSEG
NIHIDAGEGRRDIRLIRIHIEEDAGKSIHDIGDDTYIDLNRSGVPLLEIVSYPDMRTPRE
ASAYLQKIRQIVKYLGISDGNMEEGSLRCDANVSLRPVGATEYGTRTEIKNMNSFKNVEK
AIEYEAERHREILDGGGVIVQETRLWDADKGETRSMRGKEFAHDYRYFPDPDLVPVLVDQ
ELLDRMKSELPEFPEVRAARFVTEYAIPAYDAAVLTVEREVADYYEETVRVSGDGKASSN
WVMGEVLRTLKEKYLDISEFAISSERLGGLIALIGKGTISNTIAKQVFELMQQNGLSSSE
IVEREGLAQVSDSGAIESVVQEILDANPGQLAAYREGKTKLLGFFVGQCMSRMKGKANPQ
MVNEVLLKKLEG
>Chlorobium chlorochromatii CaD3] >gi|109892013|sp|Q3APF2.1|GATB_CHLCH RecName: Full=Aspartyl/glutamyl-tRNA(Asn/Gln) amidotransferase subunit B; Short=Asp/Glu-ADT subunit B >gi|78172027|gb|ABB29123.1| aspartyl/glutamyl-tRNA(Asn/Gln) amidotransferase subunit B [Chlorobium chlorochromatii CaD3]
MDYELVVGLEVHCQLNTVTKAFCGCSAQFGKAANTNVCPVCLALPGALPVLNRQVVEDAV
KIGLALDCRIAPHSVLARKNYFYPDLPKGYQISQFEEPICSDGSIDVELDGVNRTIHLIR
IHIEEDAGKSIHDIGDDTFIDLNRSGVPLLEIVSYPDIRSAKEASAYLQKLRQIVKYLGI
SDGNMEEGSLRCDANVSLRPVGATEYGTRTEIKNMNSFKNVEKAIEYEALRHREILENGG
VIIQETRLWDADKGETRSMRGKEFAHDYRYFPDPDLVPVLVDEAMIERLKLELPEFPEMR
ARRFAADYGIPTYDAGVLTVERELADYFEETVKLSGDAKTSSNWVMGEVMRTLKEKYLDI
AEFSIRPARLAGLIQLIHNKVISNTIAKQVFEVMLNDEAEPAAIVERDGLAQVSDSGALE
AVAQEVIDANPKQLAEYREGKTKLMGFFVGQCMSRMKGKANPQLVNDILLKKLEG
>Geobacter sp. FRC-32] >gi|254790950|sp|B9LZ19.1|GATB_GEOSF RecName: Full=Aspartyl/glutamyl-tRNA(Asn/Gln) amidotransferase subunit B; Short=Asp/Glu-ADT subunit B >gi|221562779|gb|ACM18751.1| glutamyl-tRNA(Gln) amidotransferase, B subunit [Geobacter sp. FRC-32]
MEYRAVIGLEVHVQLNTNTKIFCGCSTKFGAEPNSQTCPVCLGMPGALPVLNRKVVEYAI
KAGLATNCEIAPRSIFARKNYFYPDLPKGYQISQYELPICSAGHLDIQVEGTAKRIGITR
IHMEEDAGKLVHADVPGVGDDSCVDLNRACTPLLEIVSEPDLRSADEAVAYLKKLHQIVV
YLGISDGNMEEGSFRCDANVSVMRVGADKFGTRTETKNVNSFKFVKQAIEYEIERQIEVI
EDGGKIVQETRLFDPNTGVTRSMRGKEEAHDYRYFPDPDLVPLVISNDWVEDVRLGLPEL
PEAKRLRYMDELGLPAYDAEVLTASRELADYFEACLEFHSQPKPVANWVMGEVTRALNEE
NRSITDAPVTPQLLAELLQLIDKGTISGKIAKTVFDEMWRTGKAPAKVVEEKGLVQVSDT
GEIEKIIDEVLAREAGQVAEYRSGKDKLFGFFVGQVMRASKGKANPAVVNELLLKKLQG
>Psychrobacter cryohalolentis K5] >gi|109892052|sp|Q1QDJ5.1|GATB_PSYCK RecName: Full=Aspartyl/glutamyl-tRNA(Asn/Gln) amidotransferase subunit B; Short=Asp/Glu-ADT subunit B >gi|92392983|gb|ABE74258.1| aspartyl/glutamyl-tRNA(Asn/Gln) amidotransferase subunit B [Psychrobacter cryohalolentis K5]
MNTATTTDNNAVRKHDVRKELFVDGYEVVIGIEIHCQLNTESKIFSSAPTDFGHEPNSQA
SIVDLGLPGVLPVLNAGVVDRALKFGIGVNAELGLFNTFDRKNYFYPDLPKGYQITQMAN
PIVGEGYIDVVVNEGEKNEYPKRMGITRAHLEEDAGKSVHDAVDGMTGVDLNRAGTPLIE
IVSEPDMRSAHEALAYIKAIHQLVTWLGISDAIMAEGSFRCDCNVSIRKPGAELGTRTEL
KNLNSFRFIERAINREIERQIDILEDGGKVVQATMLYDPERDETRVMRTKEDANDYRYFP
DPDLLPVRIEQHTVDSIRAAMPELPVARRARFEEALGLSEYDARILTGSRQIADYFENVV
AEVGQADAKMAANWVMGDLLGALNKDDKEITDSPISAKQLAGMLSRIKDDTLSGKLAKKV
FSALYEREGGDADDAADKIIEEKGLKQETDTGAIKAIVEDVIAKNAAMVEEYRGGKEKAF
NGLVGQVMKASRGSANPQQVNQILKELLG
>Burkholderia xenovorans LB400] >gi|123359257|sp|Q146Y4.1|GATB_BURXL RecName: Full=Aspartyl/glutamyl-tRNA(Asn/Gln) amidotransferase subunit B; Short=Asp/Glu-ADT subunit B >gi|91685405|gb|ABE28605.1| aspartyl/glutamyl-tRNA(Asn/Gln) amidotransferase subunit B [Burkholderia xenovorans LB400]
MTKQWEVVIGLETHAQLSTHSKIFSGASTQFGAAPNTQACPVDLALPGTLPVMNRGAVER
AIQFGLAIGATVAPRSIFARKNYFYPDLPKGYQISQYEIPVVQGGQVTIQVPANEKANTP
AYEKVVNLTRAHLEEDAGKSLHEDFAGMTGIDLNRAGTPLLEIVTEPEMRSAAEAVAYAK
TLHTLVTWLGICDGNMQEGSFRCDANVSVRPVGQAEFGTRAEIKNLNSFRFLEEAIQYEV
RRQIELIEDGGTVVQETRLYDPDKRETRSMRSKEDAHDYRYFPDPDLMPLVIDAAWVERV
KSEMPELPVAIQQRFVTQYGLTPYDANVLTSSKAMAAYYEAVVSKLGPANAKAAANWLMG
EVSSQLNREDLDIAASPVSSAQLALLLQRIADGTISHKIAKEIFLSIWEEKATDEAATDR
IIEAKGLKQISDTGALEAIIDEVLAANQKSVEEFRAGKEKAFNALIGQAMKATKGKANPA
QVNELLRKKLS
>Erythrobacter litoralis HTCC2594] >gi|122545273|sp|Q2ND71.1|GATB_ERYLH RecName: Full=Aspartyl/glutamyl-tRNA(Asn/Gln) amidotransferase subunit B; Short=Asp/Glu-ADT subunit B >gi|84786188|gb|ABC62370.1| glutamyl-tRNA(gln) amidotransferase subunit B [Erythrobacter litoralis HTCC2594]
MSTYRIQGATGEWEVVIGLEVHAQVTSNAKLFSGASTEFGAEPNAQVSLVDAAMPGMLPV
PNRECIRQAVRTGMAIEAQINTWSRFDRKNYFYADLPQGYQISQLYHPLVGEGQLLIEAD
EKAGISEDKVIGIERIHVEQDAGKLMHDQHPTMSYVDLNRCGVALMEIVSRPDMRSPAEA
GAYVRKLRAILRYVGSCDGNMEEGSMRADVNVSVRRPGEEFGTRTETKNVNSVRFVMQVI
EYEANRQVDLIESGGAVEQETRLFDPGTGTTRTMRSKEDAHDYRYFPDPDLLPLELEDSF
LDECRASLPELPDAKRQRYENELGLTPYNARELTAEVETFARFETLLAATAKAIGEDEKK
VATQVANWALSVAPGVIKSLGDEAHVENATAERQAAILKMQDAGEISGGQAKEIFEIVLK
EGGDPATIADEKGLKQVSDTGAIEAAIDEILANNEDKVEQYKCGKDKLFGFFVGQTMKAM
QGKANPAVVNQILKDKLG
>Acinetobacter radioresistens SK82] >gi|255304022|gb|EET83213.1| aspartyl/glutamyl-tRNA(Asn/Gln) amidotransferase subunit B [Acinetobacter radioresistens SK82]
MAQAQKSAKPKSNLIDGWEVVIGIEIHTQLATKSKIFSGSSTEFGQDPNTQASLVDLAMP
GVLPVLNKEVVDLAIRFGLGIDAYIDQASVFARKNYFYPDSPKGYQISQMDNPIVGLGHI
DIQLEDGTVKRIGVTRAHLEEDAGKSIHDQFEGMSGIDLNRAGTPLLEIVSEPDMRSVEE
AVAYIKAIHTLVRWLGISDGNMAEGSFRADCNVSLRRPGQPFGTRCELKNLNSFRFIEQA
INVEIERQMEILEWDGTIDQETRLFDPVKMETRSMRSKEEANDYRYFPDPDLLPVIIADE
QIEAIKATMPELPAARRARFVADFGVTEYDAHVLTLTREMSEFYEEVVKAAGGAAQGKIA
ANWVMGEFSGALNKASLDLADSPVTAEKLGGMIARIVDNTISGKIAKQVFGFMWEEGKTA
DEIIAEKGLKQETDTGAIEAIIKEVLAANEKMVEEYKSGKEKAFNGLVGQVMKASKGKAN
PAQVNELMKKLIG
>gi|239907776|ref|YP_002954517.1 aspartyl/glutamyl-tRNA(Asn/Gln) amidotransferase subunit B [Desulfovibrio magneticus RS-1] >gi|259647231|sp|C4XIR3.1|GATB_DESMR RecName: Full=Aspartyl/glutamyl-tRNA(Asn/Gln) amidotransferase subunit B; Short=Asp/Glu-ADT subunit B >gi|239797642|dbj|BAH76631.1| aspartyl/glutamyl-tRNA(Asn/Gln) amidotransferase subunit B [Desulfovibrio magneticus RS-1]
MARYETVIGVEVHAQLKTKSKIFCSCSTRFGVDPNENVCPVCSGMPGVLPVLNATVVEYA
AKMGLATGCVVNPVSVFARKNYFYPDLPKGYQTSQFEQPICEHGHVDITVDGTAKRIGIT
RIHMEEDAGKNIHSAADNLSYVDLNRACVPLIEIVSEPDMRGPEEVVAYLKALRAILVYL
DVCDGNMEEGSFRCDANVSLRPVGQAEFGTRAELKNLNSFRHVQKAIEYEVERQADILDD
GGKVIQETRLYDAAKNTTASMRGKEEAHDYRYFPDPDLVPVRIEAATLDKWRAELPELPE
ARRARFVADFGLSDYDAEVLTAERDMAEYFEAAVAAGADPKKAANWMQSELLRELNQAGV
AARDAKLTPEKLASLVKLIDSGEISGKIAKQIFPDLFAQGLDPADYVRQKGLSQISDSNA
LESAVEAVLAANPAEVEAFRGGKTKLMGFFVGQIMKATKGQANPGLVNELLQKKLG
>Xanthobacter autotrophicus Py2] >gi|229487480|sp|A7IMA9.1|GATB_XANP2 RecName: Full=Aspartyl/glutamyl-tRNA(Asn/Gln) amidotransferase subunit B; Short=Asp/Glu-ADT subunit B >gi|154161936|gb|ABS69152.1| glutamyl-tRNA(Gln) amidotransferase, B subunit [Xanthobacter autotrophicus Py2]
MTLHVRPTDTKKLISGATGDWEVVIGLEVHAQVASNAKLFSGASTAFGGPPNDHVSLVDA
AMPGMLPVINQECVAQAVRTGLGLKAQIHLTSVFDRKNYFYPDLPQGYQISQYKQPVVGE
GEVIVDLPDGESIPVGIERLHLEQDAGKSIHDLSPTQSFVDLNRSGVALMEIVSRPDLRS
AEEAKAYVTKLRTILRYLGTCDGDMEKGNLRADVNVSVRRPGEPFGTRCEIKNVNSIRFI
GQAIETEARRQIEILEDGGSISQETRLFDPTRGETRSMRSKEEAHDYRYFPDPDLLPLVL
KPEWVEELKSGLPELPDEKKARFIADYGLSPYDAGVLVAERETAAYFEQVADGGGVKRDG
KAAANFVINELFGRLNKEGKDVTSSPVTPHQIGAILDLIAEGTISSKIAKDLFEIIFTEG
GDPRVVVEARGLKQVTDLGAIEKVVDEIIAKNPDKVAQVLAKPTMLGWFVGQAMKASGGK
ANPQALNDILKAKLGI
>Rickettsia bellii RML369-C] >gi|109892060|sp|Q1RHE8.1|GATB_RICBR RecName: Full=Aspartyl/glutamyl-tRNA(Asn/Gln) amidotransferase subunit B; Short=Asp/Glu-ADT subunit B >gi|91069494|gb|ABE05216.1| Glutamyl-tRNA(Gln) amidotransferase subunit B [Rickettsia bellii RML369-C]
MAYIESNSGKWEYVIGLEIHAQISSKSKLFSGSGTTFAASPNSQVSYVDAAMPGMLPVLN
EYCVHQAIKTGLGLKAKVNKYSVFDRKNYFYADLPQGYQISQFYYPIVQDGTMEIPTSTG
ELKTIRINRLHLEQDAGKSMHDQSPHYSFIDLNRAGIGLMEIVTEPDISSPDEAAEFVKK
LRSLLRYVGSCDGDMEKGSMRCDANVSVRRKGEPLGTRCEIKNINSIRNIVRAIEFEAKR
QVDLIENGESVIQETRLFNADSGETRTMRSKEEAADYRYFPDPDLLPVILSDELINELKA
SLPELPDQKIDKYITKFGLSKYDAEVIVADESAAKYFEEAANECDPKLLANWLINELFGQ
LNKASAEISECKITPNDFAKLIKLIEDNTISGKIAKTVFEIMFETGKAADKIVEEQGLVQ
VSDSNVLNTVIDEVIRENPDSVEGYKGGKDKLFGFFVGQVMKKTGGKANPGLVNQLLKEK
LGS
>Gluconacetobacter diazotrophicus PAl 5] >gi|209533162|gb|ACI53099.1| glutamyl-tRNA(Gln) amidotransferase, B subunit [Gluconacetobacter diazotrophicus PAl 5]
MTYLVEGRTGPWELVVGLEVHAQVISRSKLFSGASASYGGEPNTHVSLVDAGFPGMLPVI
NRECVAQAVRTGLGLKARINLESRFDRKNYFYADLPTGYQISQFAHPIIGEGAVEIELAD
GATRTIGITRLHLEQDAGKSMHDQDPTRSFIDLNRAGVALMEIVSEPDIRTPEEAGAYLR
KLRMILRYLGTCDGNMEEGSMRADVNVSVRKAGEPFRTRCEIKNVNSIRYVMQAIEVEAV
RQVEIWESGGEVDQETRLFDPARGETRSLRSKEDAHDYRYFPDPDLLPLVIEEAWVESLA
AVLPELPDAKRQRFQDEYGIPRYDAGVLVAEQATADFYETVARGRDPRLAANWVIGDLFA
ALNRTGRTIQDSPISADALGGMLDLVTDGTINGKIAKEVFEDMLETGDPAAAIVERKGLR
QVTDTGAIDAAVQAVLAANADKLAEYRSGKDKLFGFFVGQVMKAMAGKGNPALVNEALKK
VL
>Caulobacter crescentus CB15] >gi|221235454|ref|YP_002517891.1| aspartyl/glutamyl-tRNA(Asn/Gln) amidotransferase subunit B [Caulobacter crescentus NA1000] >gi|24418431|sp|Q9A5L1.1|GATB_CAUCR RecName: Full=Aspartyl/glutamyl-tRNA(Asn/Gln) amidotransferase subunit B; Short=Asp/Glu-ADT subunit B >gi|13423981|gb|AAK24407.1| glutamyl-tRNA(Gln) amidotransferase subunit B [Caulobacter crescentus CB15] >gi|220964627|gb|ACL95983.1| aspartyl/glutamyl-tRNA(Asn/Gln) amidotransferase subunit B [Caulobacter crescentus NA1000]
MNENTKVIKGRTGDWEMVLGLEVHAQVASKSKLFSGAAVGFGAGPNEQVSLVDAAMPGML
PVLNRFCVEQAVKTGLGLRAQINLKSRFDRKNYFYPDLPQGYQISQFDQPIVGEGVVSVE
RDDGTTFDVRIERLHLEQDAGKSLHDQDPNATYVDLNRAGTALMEIVSKPDMRTSEEAAA
YVKKLRTILVYLGTCDGDMEKGNLRADVNVSVCRPGDYEKFRATGDFKHLGTRCEIKNVN
SYRYIQQAIEYEARRQIEILEDGGKVDQETRLFDPTKGETRSMRSKEEAHDYRYFPDPDL
LPLVLDPAWVKSIEETLPELPDAKKARLQSQYGLSAYDAGVLIIDADRADYFEAAAKGRD
AKLVANWVTNELLAKLSAAGTEFTNSPLPHTDIAQLVELIENGTISSKIAKEVFEHMWAG
EGRPAEIVEKRGLVQINDTGAIEKAIDDLIAGNPDKAEAVKDKPQALGWFVGQVMKATGG
KANPGTVNELLRKKLGVE
>Granulibacter bethesdensis CGDNIH1] >gi|122327412|sp|Q0BTK1.1|GATB_GRABC RecName: Full=Aspartyl/glutamyl-tRNA(Asn/Gln) amidotransferase subunit B; Short=Asp/Glu-ADT subunit B >gi|114315791|gb|ABI61851.1| aspartyl/glutamyl-tRNA(Asn/Gln) amidotransferase subunit B [Granulibacter bethesdensis CGDNIH1]
MSYTIEGATGAWELVIGLEVHAQVISQSKLFSGAATAFGAEPNSQVSLVDAALPGMLPVL
NRECVAQAVRTGLGLKAHINPVSRFDRKNYFYADLPQGYQISQFAHPIVGSGTIEIELQD
GSTRQIGVTRLHLEQDAGKSLHDQDPTRSFIDLNRSGVALMEIVSEPDMRSPEEAGAYLR
KLRTILRYLGTCDGNMEEGSMRADVNVSVRRAGEPFRTRCEIKNVNSIRYVMQAIEAEAK
RQIAIWEEGEEVDQETRLFDPSRGETRSMRSKEDAHDYRYFPDPDLLPLVLDEDWIEGLK
ASLPELPDEKSARFVSEYGLTRYDAGVLVAEQASAHFFETVAKGRDARLAANYITGDLFA
VLNRTGRSITDSPISAEALGGLLDLLADNTINGRIAKEVFEAMAETGEHPADIVEARGLR
QVTDTGAIDTAVAQVLEANPDKLAEYRSGKDKLFGFFVGQVMKAMQGKGNPALVNEALKK
ALG
