# Supplementary material for: Phylogenomic Analysis of Marine Roseobacters
Source: PLoS One. 2010 Jul 15;5(7):e11604. doi: 10.1371/journal.pone.0011604 (PMC2904699; doi:10.1371/journal.pone.0011604)
Supplement: File S2 — Tree topologies with the extended data. The multi-documents have been combined into a single ZIP-formatted file. The trees should be considered unrooted. The tree topologies were calculated in PhyML as described in Methods. Numbers refer to bootstrap values. The tree topology (separate pdf) shows that Roseobacter bacteria form a monophyletic group and was deposited in a document named “high bootstrap”. The other organisms embedded within the Roseobacter clade, or Roseobacter bacteria embedded within other phyla are shown in red (deposited in a document named “inter-phylum”). Individual file name corresponds to gene family code listed in Table S1. The non Roseobacter organism taxonomic name is detailed in the amino acid fasta of the sequences (a document named “sequences”). (4.62 MB ZIP) [file pone.0011604.s008.zip › sequences/ort817.fasta]

>DSH Dshi|:c1162114-1164816 DNA topoisomerase I; KEGG: jan:Jann_3160 DNA topoisomerase TIGRFAM: DNA topoisomerase I PFAM: TOPRIM domain protein; DNA topoisomerase type IA central domain protein; DNA topoisomerase type IA zn finger domain protein SMART: DNA topoisomerase I ATP-binding; DNA topoisomerase I DNA-binding; Toprim sub domain protein
MPVVVVESPAKAKTINKYLGSDFTVLASYGHVRDLPPKDGSVDPEHGFEMLWEIASDSRK
HVKAIADALKDDDTLILATDPDREGEAISWHLQEALTKRKAIKKSTDVSRVVFNAITKSA
VTEAMKNPRDVDMELVEAYLARRALDYLVGFNLSPVLWRKLPGAKSAGRVQSVCLRLIVE
REMEIEAFDPREYWSVRAVLETPRGQTYEARLTELAGKKLDKFDLATAEAAELAVQAVTS
RKLSVTSVEAKPGTRNPSAPFMTSTLQQEASRKFGFGARQTMSTAQRLYEAGYITYMRTD
GIDMAPEAVTMARDAIKERFGAAYLPDSPRIYKNKAKNAQEAHECIRPTEMSRAPEDLKV
TEPDQRKLYDLIWKRTLASQMAAARLERTTVEIGSPDGQVALRATGQVVVFDGFMKVYTE
GQDEESTAEDERRLPQIGQGDPAPLHKGGMEAAFAKAGSREDDVVEAAPTGGMQQGPGGL
LSENGAVFGQQHFTQPPPRYTEATLVKRMEELGIGRPSTYASIVTTIQDRGYVTKDKNRL
IPEDKGRLVTAFLVNYFRKYVGYDFTADLENQLDEVSAGDRNYKDVLDRFWRDFSAAIAE
TSELRITEVLEKINEVLAPHLFPPREDGKPPRLCPNCEIGQLSMRTARSGGAFIGCSNYP
ECRYTRPFGPPGMEEASGIPPEGKLLGEDGGDEIRVFKGRFGPYVQRGAVTEENKKPPRQ
SIPKSWVPEELELDKAVMLLSLPRQIGLHPDDGVPVWANIGRYGPYLKHADSTSDRGGTN
ANLEDIEEVWTVGMNRAVQLLAEKVASRGGRGAAAKPLRELGEHPEAGGPVNIMKGKYGP
YVKWEKINATIPKETDPEQVTMEMAVQLIEERAAKSGKKAPAKKKAATKKKTAAKKTSAK
>SUL EE36|:c1418155-1420821 DNA topoisomerase I; COG0550 Topoisomerase IA
MPVVVVESPAKAKTINSYLGSDYTVLASYGHVRDLPPKDGSVDPENGFDMTWEVAAASKK
HVKAIADALKDDNALILATDPDREGEAISWHLQEALTKRKSIKKDTPVSRVVFNQITKKA
VTEAMANPRQVDMPLVEAYLARRALDYLVGFNLSPVLWRKLPGAKSAGRVQSVTLRLIVE
REMEIEAFRNREYWSVKALVATPRGQEFEARLVTLAGKKLDRFDLGNETQAEMAVQAITS
RDLTVTSVEAKPASRNPSAPFMTSTLQQEASRKFGMGARQTMSTAQRLYEAGHITYMRTD
GIDMAPEAITMARDAISDRFGAEYVPSEPRIYKNKAKNAQEAHECVRPTDMTKDADALKL
TEPDQRKLYDLIWKRTLACQMESARLERTTVEIGSKDEQVGLRATGQVVKFDGFLRVYEE
GRDDVVDEDDKRLPQITQGDKMDKRSVTPEQHFTQPPPRYTEATLVKRMEELGIGRPSTY
ASVVTTIQDREYVRKEGNRLFPEDKGRLVTAFLENYFRKYVGYDFTADLENQLDKVSAAD
ADYKDVLGRFWQDFSAAIAETADLRITEVLEKINEVLEPHLFPPNEDGSDPRLCPNCEIG
RLSMRTARSGGAFIGCSNYPECRYTRPFGPPDPEAEASAIPPDGKLLGEDMGDEIRVFKG
RFGPYVQRGPVTEENKKPPRQSVPKDWPAEELELERAVMLLSLPREIGPHPEDGVMVWAN
IGRYGPYIKHADSTSNRGGTNANLETLDEVFTVGMNRAVQLLAEKVASRGGRGKAAKPIR
EMGEHPDLGGEVNIMEGKYGPYVKWEKVNATIPKEVEPADLTMERAVELIEEKLAKSPAK
RKAATKKPAAKKTAAKKAPAKKTAAKKAPAKKPAAKKAPAKSAAAPEE
>JAN Jann|:3199506-3202229 DNA topoisomerase; 
MPVVVVESPAKAKTINKYLGSDYTVLASYGHVRDLPSKDGSVDPEEGFFMKWEIGSDSKK
HVKAIVDALKDDNSLILATDPDREGEAISWHLQEALTSRKAIKTDTPVSRVTFNAITKDA
VTKAMAEPRQVDMELVEAYLARRALDYLVGFNLSPVLWRKLPGAKSAGRVQSVCLRLVVE
REMEIEAFRPREYWSVRAVLETPRGQTIEARLTVLGGKKLDRYDLPSAAEAGLAVQAVSS
RKLSVSDVEAKPANRNPSPPFMTSTLQQEASRKLGMGAKQAMSTAQRLYEAGHITYMRTD
GIDMAPEAVEDARGAIKTRYGVDYVPGKPRIYKNKAKNAQEAHECVRPTDMSKAANDLKL
SEDDQRKLYDLIWKRTIASQMEAARLERTTVTIASDDREVELRATGQVMLFDGFLKVYEE
GRDDAGDDEDSKRLPQVSAGDPLKPSADAMADDYAKYSGDDVVEDDGNGDVRRSKSAILS
REGAVLGQQHHTAPPPRYTEATLVKRMEELGIGRPSTYASIMDTIQNRGYVIKDKGRLIP
EDKGRLVTVFLSNYFNRYVQYDFTADLEQQLDEVSAGDRHYKDVLDRFWRDFRAAIDETS
DLRIGEVLDKINEVLEPHLFPDPGDGTDPRLCPNCGVGRLSMRTARAGGAFIGCSAYPEC
RYTRPFGPPDPEAEASAIPPDGKLLGEDQGDEIRIFKGRFGPYVQRGAMTEENKKPPRQS
IPKDWTPEELDLERALMLLSLPRQIGPHPEDGIMVWSNIGRYGPYLKHAESTSDRGGTNA
NLDGLDEVFTVGMNRAVQLLAEKVASRGGRGQAAKPLRELGEHPDAGGPVNVMKGKYGPY
VKWDKVNATIPEAIDPEAITMDQAVQLIEERAAKSGKKKPAAKKKTTAKKPAAKKKPAAK
KTAKSAD
>OAN OA307|:3201490-3204156 DNA topoisomerase I; [L] COG0550 Topoisomerase IA
MPVVVVESPAKAKTINKYLGPGYTVLASYGHVRDLPPKDGSVDPDNDFDMLWEIASDSKK
HIKAIADALANDNELILATDPDREGEAISWHLEETLRKRKSIKRDTPVSRVVFNAITKTA
VTEAMKNPRQVDVPLVEAYLARRALDYLVGFKLSPVLWRRLPGAKSAGRVQSVSLRIIVE
REMEIEAFNNREYWSVKAQLSTPRNQAVETRLTVLAGKKLDKFDLVNATQAELAETAVNS
RDLTVKRVEAKPANRNPSAPFMTSTLQQEASRKFGFGARMTMNAAQRLYEAGLITYMRTD
GIDMAPEAITEARETIAKKFGKDYIPDKPRIYKNKAKNAQEAHECIRPTDLMLDATSAKI
ADPDQRKLYDLIYKRTVSSQMEAARMERTTVDIGSADGQIELRATGQVVLFDGFLAIYEE
GRDDDAGDDDDDKRLPQMATGEKMAKTSVTAEQHFTQPPPRYTEATLVKRMEELGIGRPS
TYASIVTTIQDREYVRKEKNRLIPEDKGRLVTAFLTNFFRKYVGYDYTASLEEELDHVSA
GEADYKKVLSDFWGDFKITIDEAMDMSITQVLDKINEVLAPHIFPPNEEGTDPRLCPNCN
VGRLSMRTARSGGAFIGCSNYPECKYTRAFGPPGQDDASGIPPEGKELGVDDGDKIWIHK
GRFGPYAQRGEVTEDNKKPNRQSVPKEWPPEDVTLETAVRLLSLPRLIGTHPEDGVNVFA
NIGRYGPYIKHAESTSDRGGTNANLEGLDDVFTVGMNHAVQLLAEKVASRGNRGGAAKTL
KSLGDHPDEGGPIDIMEGKYGPYVKWEKVNATLPKDSDPEALTIQQAVDLITEKQAKKGT
KRKAPAKKKAAPKKAAAKKPAAKKATAKRPAAKKATPNVIDTAGDVLE
>OBA |:c3271621-3274224 DNA topoisomerase I; COG0550 Topoisomerase IA
MPVVVVESPAKAKTINKYLGSDYTVLASYGHVRDLPPKDGSVDPEHDFDMKWEVASDSKK
HVKAIADALKDDNALILATDPDREGEAISWHLEEALRNRKALKKDTPVSRVVFNAITQAA
VTEAMKNPRQVDGDLVEAYLARRALDYLVGFNLSPVLWRKLPGAKSAGRVQSVCLRLIVE
REMEIEAFRAREYWSVTALLATPRGQEFEARLTVLGGKKLDRYDIADATAAELAVQAVTS
RDLSVQSVEARPATRNPSPPFMTSTLQQEASRKFGMGARQTMQAAQRLYEAGHITYMRTD
GIDMAPEAVEACRAAIAGRYGKDYVPGQARVYKNKAKNAQEAHECIRPTDMAADAEALRL
TEPDQKKLYDLIWKRTLACQMESARLERTTVDIGSRDGQVGLRATGQVVLFDGFLRVYEE
GRDDVVDDDDKRLPQISQGDAMDKRKVTPDQHFTQPPPRYTEATLVKRMEELGIGRPSTY
ASIVTTIQDRGYVRKDKNRLIPEDKGRLVTAFLENYFRKYVEYDFTADLEEELDDVSAGD
RDYKDVLGRFWRDFSAAIAETSELRITEVLEKINEVLEPHLFPPTEDGSDPRLCPHCGAG
RLSMRTARSGGAFIGCSNYPECRYTRPFGPPDAEAEASAIPPEGKLLGVDDGDEIRVFKG
RFGPYVQRGEVTEENKKPPRQSVPKDWVPEDLTLEQGVMLLTLPRLIGQHPEDGVSVWAN
IGRYGPYIKHAESTSDRGGTNANLDGIDEVWTVGMNRAVQLLAEKVASRGGRGRQAKVLK
ELGEHPDAGGAVSVMEGKYGPYVKWEKVNATLPKETDPETVTMEQAVDLIAERAAKSGKK
APKKKAAPKKKATARKTPAKKAPAKKD
>OIN |:c1933754-1936411 DNA topoisomerase I; COG0550 Topoisomerase IA
MPVVVVESPAKAKTINKYLGDNYTVLASYGHVRDLPPKDGSVDTDADFDMKWEVASDSKK
HVKAIADALAKDNALILATDPDREGEAISWHLQEALTKRKSIKKDTPVSRVVFNQITKKA
VTEAMENPRQVDMPLVEAYLARRALDYLVGFNLSPVLWRKLPGAKSAGRVQSVTLRLIVE
REMEIEAFRAREYWSVKALLATPRGQEFETRLVSLAGKKLDRFDLADATQAEMAVQAITS
RALKVMNVEAKPASRNPSAPFMTSTLQQEASRKFSMGARQTMSTAQRLYEAGHITYMRTD
GIDMAPEAVTMARDAIADRFGADYVPKEPRIYKNKAKNAQEAHECIRPTDMTKDAKALKL
DADQAKLYDLIWKRTLACQMESARLERTTVEVGSEDGQVGLRANGQVVLFDGFLRVYEEG
RDDVVDEDDKRLPQINNGDAMDKRSVTPEQHFTQPPPRYTEATLVKRMEELGIGRPSTYA
SIVTTIQDREYVRKDGNRLIPEDKGRLVTAFLENYFRRYVGYDFTADLEDQLDKVSAGDA
AYKEVLRRFWRDFSAAIAETSELRITEVLEKINEVLEPHLFPPTEDGSDPRLCPNCEIGR
LSMRTARSGGAFIGCSNYPECRYTRPFGPPDPEAEASAIPPDGKLLGEDQGDEIRVFKGR
FGPYVQRGPVTEENKKPPRQSIPKDWPAEEVTLEQGVMLLSLPRQIGPHPEDGVMVWSNI
GRYGPYIKHAESTSDRGGTNANLEGIDEVFTVGMNRAVQLLAEKVASRGGRGKAAKPIRE
MGEHPDMGGAVNIMEGKYGPYVKWEKVNATIPKEVEPADLTMERAVELIEEKLAKSPAKR
KAATKKKAPAKKPAAKTATKKPAAKKTAAKKPAAKKPAAKKTDGA
>RHB RB2654|:1279319-1281859 DNA topoisomerase I; COG0550 Topoisomerase IA
MPVVVVESPAKAKTINKYLGSDYTVLASYGHVRDLPPKDGSVIPDNDFEMLWEVGNDSRK
HVKAIADALKEDNNLILATDPDREGEAISWHLEEALRKRKAIKKDTPVSRVVFNAITKSA
VTEAMKNPRDVDGDLVEAYLARRALDYLVGFNLSPVLWRKLPGARSAGRVQSVCLRLIVE
REMEIEAFNPREYWSVKALLQTPRGQQFEARLVSYAGKKLDRYDLENEQQAGLAVAAIEA
RELSVLSVEAKPASRNPSAPFMTSTLQQEASRKFGFGARQTMSTAQRLYEAGYITYMRTD
GIDMAPEAVTAARDEIATRYGKDYVPAEPRVYKNKAKNAQEAHECIRPTEMSRDPSANDI
ARLEPDQRKLYDLIWKRTIACQMTGARLERTAVEIGSSDGQVGLRATGQVVLFDGFLKVY
EEGRDDVVIDDEDDANRLPQMTEGDATKKDSVTPEQHFTQPPPRYTEATLVKKMEELGIG
RPSTYASIVTTIQDREYVRKDKGRLIPEDKGRIVTMFLLNFFRQYVGYEFTADLEEELDK
VSAGEIEYKKLLARFWRDFSAAIAETSELRISEVLDKLDKALEKQLYPPREDGSDPRKCP
LCGTGDLHLKTSRSGGFVGCSNYPECRYTRPIGGGEETQGDRILGEDENGEEISLRSGRF
GPYVQRGEVSEENKKPDRASLPKGWSADDMDLEKALTLLSLPRLIGQHPEGGEIKSNFGR
FGPYVMHQLPDEAKPVYANLKDPQDVFEIGMNRAVEMLAEKRANPGRGRQAAAKALKELG
EHPDEGGPVNVMDGRYGPYVKWAKVNATLPKDVKPEDVTMEMAVNLIAEKAAKGGKGKKK
PAKKKA
>RCC RCCS2|:1033191-1035791 DNA topoisomerase I, putative; COG0550 Topoisomerase IA
MPVVVVESPAKAKKINGYLGSDYTVLASYGHVRDLPPKDGSVLPDDDFDMKWEIASDSKK
HIKAIVDALKNDNELILATDPDREGEAISWHLTEALTAKKAIKKDTPVSRVVFNAITKSA
VTDAMANPRQVDEPLVEAYLARRALDYLVGFNLSPVLWRKLPGAKSAGRVQSVCLRIIVE
REMEIEAFRNQEYWTVKALLQSARGQTFEARLTTLAGKKLDKFDLGNETQAEMAVQAISS
RDLVIKSVEAKPATRNPSPPFMTSTLQQEASRKFGMGAKQTMSVAQRLYEAGLITYMRTD
GIDMAPEAVTGARDAIKAKFGDKYLPDQPRMYKNKAKNAQEAHECIRPTEMSVSTEDAKI
ADADQRKLYDLIYKRTMASQMAAAKLERTVVDITSADEQVVLRANGQVMVFDGFIAIYEE
GKDDSVVDDDDKRLPQLTEGEKADKKSVNPEQHFTQPPPRYTEATLVKRMEELGIGRPST
YASIVTTIQDRGYVEKDKNRLIPQDKGRLVTAFLTNYFRKYIGYDFTADLENQLDEVSAG
DADYKKVLGQFWRDFSAAIAETADLRITEVLEKINEVLEPHLFPPTEGGSDPRLCPNCGA
GRLSMRTARSGGAFIGCSNYPECRYTRAFGPPNPEAELSAIPPEGKLLGTDEGDEIRIFK
GRFGPYAQRGEVTEDNKKPKRQSIPDGWEPEEVTLDQALMLLSLPRELGPHPEDGVAVWA
NLGRYGPYLKHAESTSHRGGTNANLESIDEVWTVGMNRAVQLLAEKVASRGQRGKAAVPV
RELGEHPEAGGPVNIFDGKYGPYVKWEKINATIPDTIEPSELTMAQAVHLIDERAEKAGK
KKPARKKAPAKKKTAAKKKPAAKKAS
>RDE RD1|:c2028915-2031551 DNA topoisomerase I; catalyzes the ATP-dependent breakage of single-stranded DNA followed by passage and rejoining, maintains net negative superhelicity
MPVVVVESPAKAKTINAYLGDDYTVLASYGHVRDLPPKDGSVNPDADFEMLWEVGYDSRK
HVKAIADALKEDNALILATDPDREGEAISWHLQEALTKRKSIKKDTPVSRVVFNAITKAA
VTEAMQNPRQVDMPLVEAYLARRALDYLVGFNLSPVLWRKLPGAKSAGRVQSVTLRLIVE
REMEIEAFRAREYWSVKALLATPRGQEFEAKLTVLAGKKLDRFDIENQTQAELAVQAITS
RDLSVKSVEAKPANRNPSAPFMTSTLQQEASRKFGMGARQTMSTAQRLYEAGYITYMRTD
GIDMAPEAVTAARDAIKTLYGSKYVPEKPRIYKNKAKNAQEAHECVRPTDMMTKAEDLKT
TDADQRKLYDLIWKRTLACQMEAARMERTTAEIASEDGQVGLRATGQVMLFDGFLRVYEE
GRDDVAVVDDDDKRLPQIDQGDRLDKRTVTPEQHFTQPPPRYTEATLVKRMEELGIGRPS
TYASVVTTIQDREYVRKDKNRLIPEDKGRLVTAFLSNYFRKYIGYDFTADLEDQLDTVSA
GNADYKEVLGRFWRDFSAAIAETADLRITEVLEKINEVLEPHLFPPNEDGSDPRLCPNCG
AGRLSMRTARSGGAFIGCSNYPECRYTRAFGPPGEEDDSGIPPEGKLLGEDGDDKIYAFK
GRFGPYVQRGEVTEDNKKPPRQSIPKDWPPEDVDLPQALKLLSLPREIGPHPEDGIMVWA
NIGRYGPYLKHAPSTSDRGGTNANLESIEEVFTVGMNRAVQLLAEKVASRGRRGGAAKTL
RDLGEHPEEGGPVAIMEGKYGPYVKWDKINATLPKDSDPAELTMEAAIALIDEKAASKGK
KRRKAAPKKAAAKKTATKKAAPKKTAAKKKAPAKKAKE
>PGA RGBS107|:c2362948-2365650 DNA topoisomerase I; COG0550 Topoisomerase IA
MPVVVVESPAKAKTINKYLGSDYTVLASYGHVRDLPAKNGSVEPDDDFAMTWEVGADSRK
HVKAIADALKDDNALILATDPDREGEAISWHLQEALTKRRSIKKDTAVSRVTFNAITKEA
VTEAMKNPRQVDLPLVEAYLARRALDYLVGFNLSPVLWRKLPGARSAGRVQSVCLRLIVE
REMEIEAFKPQEYWSVKASLATPRGQEFEARLTVLGGDKLDKYALANSTAAELAVQAVAS
RALTVQSVEAKPASRNPSAPFMTSTLQQEASRKFGMGAKQCMNAAQRLYEAGYITYMRTD
GIDMAPEAVQEARAEIANRYGAEYVPGSPRIYKNKAKNAQEAHECIRPTEMGRDAKSLKV
SEDDQRKLYDLIWKRTLACQMEGARLERTTVDIGSNDGQVVLRATGQVMLFDGFLRVYEE
GRDDVVDDDDKRLPQIMQGESLKFAASLAAQAEKADTGGAILSDDKAVLGLQHHTQPPPR
FTEATLVKRMEELGIGRPSTYASVITTIQDREYVRKDKNRLFPEDKGRIVTIFLLNFFRT
YVGYEFTANLEGELDDVSAGDRDYKDLLSRFWRDFSAAISETSDLRITEVLDVLDDALAP
QLYPPREDGVDPRVCPKCGAGQLHLKTSRTGGFVGCGNYPECNYTRPISGEGAEGYERIL
GEDDGDEIHLKSGRFGPYVQRGEATPENKKPPRSSLPKQGKDFLPGWGPNEVTLEQAVTL
LTLPREIGQHPEGGAIQANLGRFGPYIAHQKPDEEKPVYVNLKETLDVFEIGMNRAVEML
AEKRANPGRGRRAAAKALKELGDHPESGGAISIMDGRYGPYVKWEKVNATLPKDVEPKDV
TVEMAVQLITEKAGKSGAKKKAPAKKAAPKKAAAKKTAAKKPAAKKPAAKKKAETSSDDG
>RLO RLO149|:c2226226-2228862 DNA topoisomerase I; COG0550 Topoisomerase IA
MPVVVVESPAKAKTINSYLGDNYTVLASYGHVRDLPPKDGSVDPDAGFEMLWEVGYDSRK
HVKAIADALKEDNALILATDPDREGEAISWHLQEALTKRKSIKKDTPVSRVVFNAITKAA
VTEAMQNPRQVDMPLVEAYLARRALDYLVGFNLSPVLWRKLPGAKSAGRVQSVTLRLIVE
REMEIEAFRAREYWSVKALLATPRSQEFEARLTVLAGKKLDRFDIENQTQAELAVQAITS
RDLSVKSVEAKPANRNPSAPFMTSTLQQEASRKFGMGARQTMSTAQRLYEAGYITYMRTD
GIDMAPEAVSAARDAIKTLYGADYVPKSPRIYKNKAKNAQEAHECVRPTDMMTKAEDLKT
SDADQRKLYDLIWKRTLACQMEAARLERTTAEIASEDGQIGLRATGQVMLFDGFLRVYEE
GRDDVAVVDDDDKRLPQIGQGDRLDKRTVTPEQHFTQPPPRYTEATLVKRMEELGIGRPS
TYASVVTTIQDREYVRKDKNRLIPEDKGRLVTAFLSNYFRKYVGYDFTADLEDQLDTVSA
GNADYKEVLGRFWRDFSAAIAETADLRITEVLEKINEVLEPHLFPANEDGTDPRLCPNCG
AGRLSMRTARSGGAFIGCSNYPECRYTRAFGPPGEEDDSGIPPEGKLLGEDGEDKIYAFK
GRFGPYVQRGEVTEDNKKPPRQSIPKDWPPEDVDLPQALKLLSLPREIGPHPEDGITVWA
NIGRYGPYIKHAPSTSDRGGTNANLEGIDEVFTVGMNRAVQLLAEKLASRGQRGGAAKTL
RDLGEHPEEGGPIAIMEGKYGPYVKWEKVNATLPKDSDPAGLTMEAAVALIDEKAASKGK
KRRKAAPKKTAAKKTATKKAAPKKTAPKKKAQAKKAEE
>ROS ROS217|:832325-835045 DNA topoisomerase I; COG0550 Topoisomerase IA
MPVVVVESPAKAKTINKYLGDGYTVLASYGHVRDLPAKDGSVDTEHGFEMTWEIGVDSRK
HVKAIADALKDDNALILATDPDREGEAISWHLEETLRKRKAITKDTPVSRVVFNAITKSA
VTEAMKNPRQVDAPLVEAYLARRALDYLVGFNLSPVLWRKLPGARSAGRVQSVCLRLIVE
REMEIEAFTAREYWSVKAVLTTPRGQDYEARLVSLAGKKLDKFDLENATQAELAVQAITS
RTLTVTSVEAKPASRNPSAPFMTSTLQQEASRKFGMGAKQCMSAAQRLYEAGYITYMRTD
GIDMAPEAVMAARDAIKDRFGPEYLPKSPRMYKNKAKNAQEAHECIRPTEMTRDAGHIKT
SDADQRKLYDLIWKRTLACQMEAARMERTTVEIGSNDGQVGLRATGQVMLFEGFLKVYEE
GRDDVSGDEDDRRLPQIMQGEPAAFAKSSLRAEFAKASDGAESTAAVLSPNEAILGLQHF
TQPPPRYTEATLVKKMEELGIGRPSTYASVLTTIQDREYVRKEQNRLFPEDKGRIVTVFL
INFFRKYVGYEFTANLEEDLDRVSAGEADYKEILARFWRDFSAAIAETSELRITEVLTVL
DAALAPTLYPPREDGSDPRQCPLCGTGQLHLKTSRSGGFVGCGNYPECRYTRPIGGDAGE
KGDRILGEDENGIEISLRSGRFGPYVQRGEATEENKKPDRASLPKGWSAEAMTLEKALTL
LSLPREVGQHPEGGMISANFGRFGPYLMHQSPEEAKPVYANLKDPNDVFEIGMNRAVELL
AAKRANPGGRGRAAAKALREMGDHPEHGGPIQILEGRYGPYIKWDKVNATLPKGTEPEDV
TMEMAVEAIAAKASKPGKGRKTAAKKPAAKTAAAKKPATKKAPAKKAPAKKTSSAKAPAK
RAAAGE
>RGR RR11|:2042517-2045177 DNA topoisomerase I; [L] COG0550 Topoisomerase IA
MPVVVVESPAKAKTINKYLGSDYTVLASYGHVRDLPAKNGSVEPDDDFAMTWEVGADSRK
HVKAIADALKDDNALILATDPDREGEAISWHLQEALTKRRSIKKDTAVSRVTFNAITKDA
VAEAMKNPRQVDMPLVEAYLARRALDYLVGFNLSPVLWRKLPGARSAGRVQSVCLRLIVE
REMEIEAFNPQEYWSVKAALTTPRGQELEARLTVLGGDKLDKFDLANSTAAELAVQAVAS
RALSVTSVEAKPASRNPSAPFMTSTLQQEASRKFGMGARQCMNAAQRLYEAGHITYMRTD
GIDMAPEAVQATRAEIESRYGADYVPSSPRIYKNKAKNAQEAHECIRPTDMSRDAASLKL
SEDDQRKLYDLIWKRTIACQMAGARLERTTVDIGSADQQVVLRATGQVVLFDGFLRVYEE
GRDDVADEDDKRLPQVMQGDAMKFAASLNAQAEKAGKEASVLSDNSAVLALQHHTQPPPR
YTEATLVKRMEELGIGRPSTYASVITTIQDREYVRKDKNRLFPEDKGRIVTIFLLNFFRT
YVGYEFTANLENQLDDVSAGDADYKELLSKFWRDFSAAISETSDLRISEVLDVLDEALAP
QLYPPREDGTDPRVCPKCGAGQLHLKTSRTGGFVGCGNYPECNYTRPISGEGAEGYERIL
GEDDGDEIHLKSGRFGPYVQRGEATPENKKPPRSSLPKQGRDFLPGWGPNEIGLEQAVTL
LTLPRDVGQHPEGGMVQANLGRFGPYIAHQKPDEEKPVYVNLKETLDVFEIGMNRAVEML
AEKRANPGRGRRAAAKALKELGDHPESGGAISIMDGRYGPYVKWEKVNATLPKDVEPKDV
TVEMAVKLIEEKAGKSKKKAPAKKKAAPKKTAAKKTTKKAAAKDAE
>LVE SKA53|:1654700-1657312 DNA topoisomerase I; COG0550 Topoisomerase IA
MPVVVVESPAKAKKINEYLGKGYIVLASYGHVRDLPPKDGSVLPDDDFDMKWEIATDSKK
HIKAIVDALKTDNELILATDPDREGEAISWHLTEALTEKKAIRKDTPVSRVVFNAITKTA
ILEAMKNPRQVDAPLVEAYLARRALDYLVGFNLSPVLWRKLPGAKSAGRVQSVCLRLIVE
REMEIEAFRNQEYWTVKAQLQSPRGQMFEARLTALAGKKLDKFDLGNATQAELAVQAVTS
RDLKITSVEAKPAIRNPSPPFMTSTLQQEASRKYGMGAKQTMSVAQRLYESGLITYMRTD
GIDMAPEAVTGARDAIKAKFGAQYLPDQPRIYKNKAKNAQEAHECIRPTDMMVGADQADI
KDVDQRKLYDLIYKRTLASQMAAAQLERTVVDVASADGQVILRANGQVMVFDGFIAIYEE
GRDDTADDDDKRLPQLAQGEKVVKQSVDPEQHFTQPPPRYTEATLVKRMEELGIGRPSTY
ASIVTTIQDRGYVEKDKNRLIPQDKGRLVTAFLMNYFQKYIGYDFTADLENQLDEVSAGN
ADYKKVLDRFWRDFSAAIGETADLRIGEVLDKINEVLEPHLFPPTADGTDPRLCPNCGAG
RLSMRTARSGGAFIGCSNYPECRYTRPFGPPDPEAEKSAIPPDGKLLGHDAGDEIRIFKG
RFGPYVQRGATSEANPKPDRTGVPEGWPAEEVDLEQALRLLQLPRQIGLHPEDGIMVWAN
IGRYGPYLKHAASTSDKGGTNANLDGIDEVWTVGMNRAVQLLAEKVASRGGRGKAAAPIR
ELGDHPQAGGAVNIYDGKYGPYVKWDKINATIPDTITPDDLTLAQAIDLIDERAAKAGKK
KPSAKKPAAKKPAAKKPAAKKPAPKKAATK
>SPO DSS3|:3288441-3291083 DNA topoisomerase I; identified by match to protein family HMM PF01131; match to protein family HMM PF01396; match to protein family HMM PF01751; match to protein family HMM TIGR01051
MPVVVVESPAKAKTINKYLGSDYTVLASYGHVRDLPAKDGSVDPEHDFDMTWEVAADSRK
HVKAIADALAEDNELILATDPDREGEAISWHLQEALTKRRSIKKGTAVSRVTFNAITKDA
VTKAMQNPRQVDMPLVEAYLARRALDYLVGFNLSPVLWRKLPGARSAGRVQSVCLRLIVE
REMEIEAFKPVEYWSVKALLETPRGQVYEARLVTLAGNKLDKMDISNATQAELAVQAITS
RALSIQSVEAKPAARNPSAPFMTSTLQQEASRKFGMGARHCMSAAQRLYEAGHITYMRTD
GIDMAPEAVMATRDAIADRFGAEYVPDSPRMYKNKAKNAQEAHECIRPTDMRKDAAALKL
KDEDQRRLYDLIWKRTIACQMAAARLERTTVEIGSADGQVGLRATGQVVLFDGFLRVYEE
GRDDVENDEDKRLPQISMGEKAVFAKTSLADQFARATGDTPLTEGAKIAKEAILSENEAV
LALQHHTQPPPRYTEATLVKRMEELGIGRPSTYASVITTIQDREYVRKDKNRLIPEEKGR
IVTIFLLNFFRQYVGYEFTANLEEQLDDVSAGSRDYKDLLGRFWRDFSAAISETSELRIS
EVLDKLDEALAPQLYPPREDGSDPRICPKCGTGQLHLKTSRTGGFVGCGNYPECRYTRPI
SGDADDSAERLLGEDGGDEIWLKAGRFGPYVQRGEISEENKKPPRASLPRGWSAEDLDLE
KALVLLSLPRQIGQHPEGGMISSNFGRFGPYLMHQLPDEAKPIYANLKDPSDVFEIGMNR
AVELLAEKRANPRGRGRAAAKPLKELGEHPEHGGAVNVLDGRYGAYIKWDKVNATLPKDV
EAADVTMEMAVALIAEKSTKKGTKKKAAPRKKTTKKAAEE
>SSE SSE37|:4755822-4758491 DNA topoisomerase I; COG0550 Topoisomerase IA
MPVVVVESPAKAKTINKYLGSDYTVLASYGHVRDLPPKDGSVDTDHDFEMKWEVANDSRK
HVAAIAEALKTDDKLILATDPDREGEAISWHLKEALTKRRSIKKTTEVSRVTFNAITKAA
VTEAMKNPRDIDAPLVEAYLARRALDYLVGFNLSPVLWRKLPGARSAGRVQSVCLRLIVE
REMEIEAFNPREYWQVKAQLATPRGQTFEARLVSLAGKKLDRYDLENVTQAEMAVDAVAK
RALKVLSVEAKPASRNPSAPFMTSTLQQEASRKFGMGAKAAMNAAQRLYEAGHITYMRTD
GIDMAPEAVSACRDAIADRYGKDYVPSSPRVYKNKAKNAQEAHECIRPTDMTKDAESLRL
SESDQRKLYDLIWKRTLACQMEAARLERTTVEIGSDDGQVGLRATGQVVLFDGFLKVYEE
GRDEPAEDDDKRLPQIMQGDPAKFEAGAMKSEHAKAMEKGTDRGKPAVLSGDGATLGTQS
FTNPPPRYTEATLVKKMEELGIGRPSTYASVITTIQDREYVRKEQNRLFPEDKGRIVTIF
LLNFFKRYVEYDFTAALEDELDQVSAGAEDYKELLAKFWRDFSAAIAETSDLRISEVLDV
LDEALAPQLYPPRDDGSDPRICPKCGQGRLHLKTSRTGGFVGCGNYPECTYTRPIAGEGA
EGEEKLLGEDQGDEIWLKAGRFGPYVQRGEPTPENKKPPRASLPKKGGAYLPGWDPADMT
LEKALTLLTMPREVGMHPDGGVVSANLGRFGPYIMHQLPDEEKPVYVNLKEFQEVFEIGM
NHAVELLAQKRANPGRGRQTAKALREMGEHPDGGKISIMEGRYGPYVKWEKVNATLPKDV
EPADVTMETVLELIAAKAKKKPAKKAASKSTAKKTTAKKPAAKKPAKKD
>SIL TM1040|:2459369-2462050 DNA topoisomerase I; 
MPVVVVESPAKAKTINKYLGSDYTVLASYGHVRDLPAKNGSVDPEDDFAMTWEVGNDSKK
HVRAIAEALKDDNALILATDPDREGEAISWHLQEALTKRRSIKKDTDVKRVTFNAITKDA
VAEAMKNPRDVDMPLVEAYLARRALDYLVGFNLSPVLWRKLPGARSAGRVQSVCLRLIVE
REMEIEAFNPQEYWSVRANLATPRGQSFEARLTVLGGEKLDKFSLANSTAAELAVQAVSS
RKMSVLSVEAKPAARNPSAPFMTSTLQQEASRKFGMGAKQCMNAAQRLYEAGLITYMRTD
GIDMAPEAVSAARDEIAKRYGQEYVPGEPRIYKNKAKNAQEAHECIRPTDMSRDAASLKV
SEDDQRKLYDLIWKRTLACQMAGARLERTTVDIGSDDKQVVLRATGQVVMFDGFMRVYEE
GRDDVVDEDDKRLPQIMQGEALKFAGSLAAQAEKAGKDGSVLSQDGATLALQHHTQPPPR
YTEATLVKRMEELGIGRPSTYASVITTIQDREYVRKDKNRLFPEDKGRIVTIFLLNFFKR
YVEYDFTAALENQLDDVSAGGKDYKELLDSFWRDFSAAISETSDLRISEVLDVLDEALAP
QLYPPREDGGDPRICPKCGAGQLHLKTSRTGGFVGCGNYPECNYTRPISGEGAEGYERVL
GEDDGDEIHLKSGRFGPYVQRGEATPENKKPPRSSLPKQGKDYLPGWGPNEITLEQAVTL
LTLPREIGAHPEGGVVSSNLGRFGPYIMHQRPDEEKPVYVNLKETLDVFEIGMNRAVEML
AEKRANPGRGRSAAAKPLRELGEHPDDKAPVNIMDGRYGPYVKWGKVNATLPKDTEAKDV
TMEMAVELLNEKAAKSGKKKAPAKKAAAKKTTAKKTTAKKAPAKKKEAKASGD
>Caulobacter sp. K31] >gi|167347900|gb|ABZ70635.1| DNA topoisomerase I [Caulobacter sp. K31]
MIVVVVESPAKAKTINKYLGSGYTVLASYGHIRDLPSKDGSVEPDNDFAMHWEADAKGAK
RIGDIVDAMKGADGVILATDPDREGEAISWHVLEVLQKKKAIKDKSVQRVTFNAITKTSV
LEAMAHPRDIDMELVEAYLARRALDYLVGFTLSPVLWRKLPGSRSAGRVQSVCLRLIVDR
ELEIERFKTQEYWSVEADVTAGAEPFVARLVKHENKKLTKFDLNNESSALAAKAAVEKAV
FKVAAVEKKPGKRSPAPPFTTSTLQQEASRKLGFSAQRTMQAAQKLYEGIDIGGETVGLI
TYMRTDGVSVEPEGIAEARSVIGSVYGETYVPETPRYYKAKAKNAQEAHEAIRPTSLKRN
PGSLRLESDLGRLYELIWKRMIASQMESARIERTTVDLESADGQTGMRATGQVVLFPGYL
AVYEEGRDDEGDEDSARLPMIEEGAAAKVLDARADQHFTEPPPRYSEASLVKKMEELGIG
RPSTYASVLTVLRDREYVRMDKQRFIPEDKGRLVTAFLEQFFRRYVEYDFTAALEEQLDL
VSDGKLDWKQFLRDFWKDFHAAVGEIAELRTTNVLDALNESLGPHIFPDKGDGSDPRLCP
TCGTGQLSLKVGKFGAFIGCSNYPECRFTRQLATAEGEGEAEAADKELGINPATGRAVWL
KNGRFGPYVEEPAAEGSGDKPKRSSLPKGWTPAGLDLEKALRLLALPREVGMHPDDGKKI
TAGLGRFGPFVLHEGTYANLENPEEVFDIGLNRAVALLADKRAGGGRPQRGQAAALADLG
VHPEDGKPVKVLSGRFGPYIKHGDTNANVPKGADPAALTLAEAVVLLADRVAKGGGKKPA
KKAAAKKAPAKAKAAAATDGGAPAKKAPAKKAPAKATGAKKTAAKKPAAKKAKAEA
>Xanthobacter autotrophicus Py2] >gi|154161922|gb|ABS69138.1| DNA topoisomerase I [Xanthobacter autotrophicus Py2]
MQVVIVESPAKAKTINKYLGPGYEVIASYGHVRDLPSKDGSVDPDADFRMLWEVDPKAQK
RLNEIATAVKGADGLILATDPDREGEAISWHVLEVLKQKKALKDQKVERVVFNAITKQAV
LDAMKAPRAIDVALVDAYLARRALDYLVGFTLSPVLWRKLPGARSAGRVQSVALRLVCDR
EREIETFVQKEYWSILARLATPRAEEFEARLTGADGKKITRLSVGTAEEAKAFRAALEAA
DFRVRSVEAKPMRRHPQPPFTTSTLQQEASRKLGLAPARTMQIAQRLYEGVDVGGETVGL
ITYMRTDGVDMAPEAVAATRSAIGKQFGPKYLPGVPRKYTTKAKNAQEAHEAIRPTDPSR
HPREVARHLDGEQAKLYELIWIRTVASQMESAELERTTADIEAKAGGRTLDLTATGTVVK
FDGFLTLYREGKDDEDDDEESRRLPAMSANEKLNRRDILTTQHFTEPPPRYSEASLVKRM
EELGIGRPSTYAAVLAVLRDREYVKLEKKRLVPEDKGRLVTAFLESFFKRYVEYDFTADL
EEKLDEVSAAELDWKEVLRAFWQDFHTAVEATKDLRVSQVLDALDEMLTAHIFPPTQDGS
DPRLCPTCGNGRLSLKMGKFGAFIGCSNYPECRHTRPLTGDGAPEGDGKRELGIDPESGE
DVTIRAGRFGTYLQLGEGKDGEKPKRSSLPKGLAPADVDLETALKLLALPREVGKHPEDG
EPILAGIGRYGPYVQHGRTYANIEDGDDILAIGLNRAVVLIAEKQSKGRGGRGAATPGRT
LGDHPTLGGPVTVRPGRFGPYVNHGKVNATLPKSVDPEALTLAEAVTLIDAKAALSPSKA
KAPRKAATKAAASGEDAPAKAATKTAAKKPAAKSAAKKTATKQPAAKKTTKTASKGPKAA
E
>Pseudovibrio sp. JE062] >gi|211956700|gb|EEA91909.1| DNA topoisomerase I, putative [Pseudovibrio sp. JE062]
MNVVIVESPAKAKTINKYLGKDYTVLASYGHVRDLPPKDGSVLPDDDFAMSWSVDSKSQK
RLSEIASAVKEADRLILATDPDREGEAISWHVLEVLKKKRVLKDKKIERVVFNAITKSSI
LEAMKNPRELDEPLVDAYLARRALDYLVGFTLSPVLWRKLPGARSAGRVQSVALRLVCQR
ENEIETFQSQEYWSILANLNTPENAPVQARLTGFDGQKITRLDIKNEQEATTIKQMLDGA
SFQVSNVESKPQRRNPYAPFTTSTLQQEASRKLGFAAARTMQVAQKLYEGANIGGETTGL
ITYMRTDGVQIAQEAITSARGVIASRYGDEYVPEKPRMYSSKAKNAQEAHEAIRPTDLTR
HPRDMAKFLDEDGARLYELIWKRTIASQMESAVLERTTVDIDAVNGAKKAALRASGSVVR
FDGFLTLYQEGKDDEEDEESKRLPPMTRGDSLGRKGIEANQHFTEPPPRFTEATLVKKME
ELGIGRPSTYAATLQTLRDRGYVELDKKRLIPQDKGRLVTAFLEDFFNRYVEYDFTASLE
DQLDKISAGDLEWKAVLRDFWNPFHEICDEVIKRSNTEVLDALNETLKAHVFPDKEDGSD
PRKCPKCDTGRLSLKVSRFGAFVGCSNYNKDKKDGKEPNENPPHCDYTRQLTSGGDSDAG
AAADGPQVLGIDPETGLEVSLRTGRFGPYVQLGEEAKPKRSSLPRGWSVADLDLEKALQL
LSLPREVGTHPEDGKTISAGLGRFGPFVLHDGTYANLDSPDEVFSVGINRAVTLLAEKRA
KGGGRGAAAKPLKELGDHPDGGAINVYSGRYGPYVKWEKINATLPKDVAPEAVTLEQAIE
LVNTKAATKGKKKAPAKKAAAKKTTAKKAAPKGALKEFGDHPDGGAMELRDSGRLGVRIK
WGKEFVSLPKGTDPETVTREQAIELINAKKG
>Erythrobacter litoralis HTCC2594] >gi|84786872|gb|ABC63054.1| DNA topoisomeraseI [Erythrobacter litoralis HTCC2594]
MQLVIVESPAKAKTIEKYLGKDFKVLASYGHVRDLPPKDGSVRPDEDFAMDWELYRDKQK
RFKEISDAAKQADRLVLATDPDREGEAISWHVQELLAKRKALPAKVDRVTFNAITKSAVT
EAMGRPRELDQPLIDAYLARRALDYLFGFTLSPVLWRKLPGAKSAGRVQSVALRLIVDRE
REIEAFKPEEYWSVLARFEHDGTEFDARMVRFDGKKLDKMTLGNEGSALAAKAAVDAGRF
TVSDIETKPLKRNPAPPFTTSTLQQEAARKLGFSASHTMRCAQSLYEAGAITYMRTDGVQ
MDGSAIAACRHAIEERYESAYLPEKPRFYATKAKNAQEAHEAIRPTNFNRDSAGSGDEAK
LYGLIFKRAMASQMATAQLERTTITLEDPTGQHALRATGQVVKFPGFFAVYQEGFDDKSD
EDEDGLLPAMHKGDAPAKKGVEANQHFTQPPPRFSEASLVKRLEELGIGRPSTYASTIQT
LRDRDYVRMEKNRFFAEESGRLLTAFLERFFPNYVAYEFTAGMEEELDTVSDGREEYKEL
LAKFWADFKPKADEVMEKLPSEVTEVLDDYLSDYLFPPTEDGTEPRACPLCRDEGREGGR
LALRGGRYGAFVACANYPECKYTRRFAQPGGNESAADDGIMGQHPETGEDIERKSGRFGP
YVQMGEGKEAKRASIPKDLDDFDLDWAVKLLDLPRIVGAHPETGKEIEAAIGRYGPYLRH
DGKYGKLQSTRDVFEVGMNAAVTILAEAANRKGGGRGKAEPIKTLGEHPTSGGEMKVMPG
RYGPYVTDGTTNATIPKDMKPEDVSEAQAIELIDARAAKGPVKKKRKKAPAKKKAAPKKK
AAAKK
>Granulibacter bethesdensis CGDNIH1] >gi|114315642|gb|ABI61702.1| DNA topoisomerase I [Granulibacter bethesdensis CGDNIH1]
MPHDVAIIGILMTDVVVVESPAKAKTINKYLGGNYTVLASFGHVRDLPPKDGSVRPDQDF
AMDWEADERGRKQVAAIAKALKGAETLYLATDPDREGEAISWHVRAMLEEARALKGVEVR
RITFNEITRNAIRHAIEHPRDLDQPLIEAYLARRALDYLVGFTLSPVLWRKLPGSRSAGR
VQSVALRLICEREAEIEVFRPREYWTVETHFFTPAGAPFTARLTHLDGKKLDQFDLNTEA
LAMRARALVEQGQFHVGMIERKKVKRNPPPPFTTSTLQQESSRKLGFGAQATMRLAQQLY
EGVEIGGETVGLITYMRTDGVQMAREAMFSIRDHVKDSYGLDYLPAAPREYSSKAKNAQE
AHEAIRPTDVERTPDSVARYLNPEQRRLYELVWKRAVASQMQSAELDQVTVDIFPQTGDA
KSVQLRATGSIIAFDGFLKLYREGQDDTEEEEGRMLPPMAERDPLRQDRVDASQHFTQPP
PRYSEASLVKRMEELGIGRPSTYASILSVLQDRNYVRLDKRRFHPEDRGRLVTAFLTSFF
ERYVDTNFTASLETQLDEISDGRADWRQVMQAFWQDFYQAVEQTKDLKISDVIDALDRDL
GPHFFPTREDGTDPRICPACGDGRLGLRLGRHGSFIGCSNYPGCSYTRRLGIDGAEGEAE
TLKEGMRVLGQHPETGEDITVKRGPYGLYVQQGEAEEGSKKKPRRASLPRGVDGETILLD
QALGLLSLPRLVGIHPETGEPIEANLGRFGPYVKMGGIYGNLDKDDDVLTVGLNRAVDVL
AKKMASIRTLGTHPKDKEPVVVRKGRFGPYVQHGQVVANVPREIEMDDVTLDDALGWLAE
KGKPLKAKGGRKVAAKSSGKKAASADGNEAQPLKKATAKKTTRAAGAGKAAAKKSGTRSA
TAKTAKAER
>Rickettsia felis URRWXCal2] >gi|75536640|sp|Q4UM42.1|TOP1_RICFE RecName: Full=DNA topoisomerase 1; AltName: Full=DNA topoisomerase I; AltName: Full=Omega-protein; AltName: Full=Relaxing enzyme; AltName: Full=Untwisting enzyme; AltName: Full=Swivelase >gi|67004455|gb|AAY61381.1| DNA topoisomerase I [Rickettsia felis URRWXCal2]
MKLVIVESPAKAKTINKYLGDEFKVIASFGHIRDLPSKKGSVLPDENFAMKYDISDKAGK
YVDAIVKDAKKADAVYLATDPDREGEAISWHVAEVIKEKNKVKSDDFFKRVAFNEITKKA
IIHAVENPRKLDANLVNAQQARRALDYLVGFTLSPLLWRKLPGCKSAGRVQSVALRLICE
REDEIERFKSEEYWDISLKMQNSNNELFTAKLTHVNDQKLEKFSIINEKDAKDLTEKLKS
QNFHVDKIEKKQQKRQPQPPFITSSLQQEAARKLGFSAKKTMQIAQKLYEGVDIGKETIG
LITYMRTDGVTLSNDAIADIRKLIDKNYGDKYLPNSPRIYKSKVKNAQEAHEAIRPTNIT
YTPDSLKEKLEKDYYKLYELIWKRTIACQMENVIMDLVVASLASENKEYLAKANGSTIAF
DGFYKVYRESVDDEAEEENKMLPPLKEQEPLKTKEIIPNQHFTEPPPRYSEASLVKKLEE
LGIGRPSTYASILSVLQDRKYVSLEKKRFMPEELGRLVTVFLVGFFKKYVEYDFTAGLEN
ELDEIAAGKLEWKAALNNFWSGFNHNIESVNEQKITEIISYVQKALDYHLFSENKESKAC
PSCKTGELSLKLGKFGAFLACSNYPECTFRKSIVSGNDNNENDGDLAATPNENKVLGTDK
DGIEIYLKKGPYGPYVQLGEQEGKVKPKRSPVPASLNQNDITLEMALKLLSLPLKIGIHK
DSGEEIMIGYGKFGPYIKYMGKFISIPKKYDFLNLSLDDAMKLIEDNKAKLEKKQA
>Thioalkalivibrio sp. K90mix] >gi|288945068|gb|ADC72767.1| DNA topoisomerase I [Thioalkalivibrio sp. K90mix]
MSKHLVIVESPAKGKTIEKYLGPDYQVMASYGHVRDLVPKEGAVDPENGFRMKYDVIERS
EKQIEAIAKALKKSDDLILATDPDREGEAISWHLYEVLRDRGLLDDRGVHRVVFHEITKK
AIQQAIEEPRDLAKPLIDAQQARRALDYLVGFNLSPLLWRKIKRGLSAGRVQSPALRMIC
ERENEIEAFVPREYWTLDAKVERQEQPFTARLTYLDGNKLDQFDLNSAELAHDAQKRLTE
AANGELRVAKVEKKQRRRNPAAPFTTSTLQQEASRKLGFTASRTMRTAQQLYEGIDLGSG
AIGLITYMRTDSVALAGEAIGEIRGLIEERYGANNVPDSPRQYKTKSKNAQEAHEAIRPT
SVRRLPNEVRARLSSDQARLYDLIWKRTVACQMIHATFDTVAADLVPGDSRHQFRATGST
LVDPGFIAVYQEGRDDAQDDDEDKRLPEMAEGDTVQLEEVTADQHFTEPPPRYTEASLVK
TLEEYGIGRPSTYASIISTLQSREYVEMDGKRFIPTDTGRIVNSFLTQHFDRYVDYDFTA
KLEDELDAISRGEKDWVPVLEDFWGDFRDRVKEKEENVTRAEAVQSRELGPDPQSGRPVS
VRLGRFGPIVQIGTKDDEEKPRFAGLLPGQKMDKITLDEALELFKLPRDLGETPEGEPVM
VNIGRFGPYVKYGSKYASLGPDDDVWTIELPRALEIVAEKKKKDAERFIKSFDEEGIQVL
NGRYGPYVTDGNKNAKIPKETDPKSLTLEQCQELIAAAPERKGRGRKGAAKSTGKSSGKT
ASKSSTAKKTTTKKAATTKKAASKTGTKKATAKKTSTSKKAPAKKASTAKSGSAKSGSGD
SRLSAQPSGDRGSE
>Chromobacterium violaceum ATCC 12472] >gi|34105575|gb|AAQ61929.1| DNA topoisomerase [Chromobacterium violaceum ATCC 12472]
MPTSLLIVESPSKAKTLKKYLGPDFEVLASYGHVRDLVPKNGAVDPEKDFAMKYQLIARN
SKHVDAIVSAVREADHVYLATDPDREGEAISWHLVQILNSKKLLKDKTAQRVVFHEITKN
AVLDAIQNPRDIAQDLVDAQQARRALDYLVGFNLSPLLWKKIRRGLSAGRVQSPALRLIC
ERENEIKAFVQQEYWSVHLDSHKSRTKFSAKLTTLGGKKLDQFDIPNEAEQASVLARLQG
LPATVGSIEKKKKSRSPAAPFTTSTLQQEAVRKLGMTTDRAMRTAQQLYEGMDIGQGTVG
LITYMRTDSVALANEAVEEIRGYIGLKWDADYLPKNPAVYKSKAKNAQEAHEAIRPTSIL
RTPEMVKPFLTTDQFKLYDMIWKRTLACQMAPAKFDTTSVDIMVGEGVFRASGQVQTFAG
FLAVYEEDVDDAEDEDNAKLPLLTEGEDLPVDKLYGEQHFTQPPPRFSEASLVKALEEFG
IGRPSTYASIISTLKDREYVILDKKRFLPTDTGDIVNKFLTEHFAQYVDYNFTAKLENQL
DEIANGGRQWVPVMDTFWKGFKKQIDEKESISRAEVTTESLDEDCPKCGKPLSIKFGKRG
RFIACTGYPECDYTRNMGETAEQAAEEAEAPTVIEGRSCPDCGGELHIKKGRYGKFIGCA
NYPKCKHIEPLEKPRETGVTCPECKTGQLIERKSRYGKLFYSCNTYPKCKYATWNPPIAE
PCPQCNWPILTIKTTKRRGTEKVCPQKECGYAEQIAPPEGKDAAPAEEA
>Xanthomonas campestris pv. campestris str. ATCC 33913] >gi|66770123|ref|YP_244885.1| DNA topoisomerase I [Xanthomonas campestris pv. campestris str. 8004] >gi|188993331|ref|YP_001905341.1| DNA topoisomerase I [Xanthomonas campestris pv. campestris str. B100] >gi|21115033|gb|AAM43012.1| DNA topoisomerase I [Xanthomonas campestris pv. campestris str. ATCC 33913] >gi|66575455|gb|AAY50865.1| DNA topoisomerase I [Xanthomonas campestris pv. campestris str. 8004] >gi|167735091|emb|CAP53303.1| DNA topoisomerase I [Xanthomonas campestris pv. campestris]
MPKHLLIVESPAKAKTINKYLGKDFTVLASYGHVRDLVPKEGAVDPDNGFAMRYDLIEKN
EKHVEAIARAAKSADDIYLATDPDREGEAISWHIAEILKERGLLKDKTMQRVVFTEITPR
AIKEAMLKPRAIAADLVDAQQARRALDYLVGFNLSPVLWRKVQRGLSAGRVQSPALRMIV
EREEEIEAFIAREYWSIDAHCRHPSQPFNARLIKLDGQKFEQFTVTDGDTAEAARLRIQQ
AAQGVLHVTDVASKERKRRPAPPFTTSTLQQEASRKLGFTTRKTMQVAQKLYEGVALGDE
GSVGLISYMRTDSVNLSQDALAEIRDVIARDFGTASLPDQPNAYTTKSKNAQEAHEAVRP
TSALRTPAQVARFLSDDERRLYELIWRRAVACQMIPATLNTVSVDLSAGSEHVFRASGTT
VVVAGFLAVYEEGKDTKSSEDEDEGRKLPLMKAGDNIPLDRIVTDQHFTQPPPRFTEAAL
VKALEEYGIGRPSTYASIIQTLQFRKYVEMEGRSFRPTDVGRAVSKFLSGHFTRYVDYDF
TANLEDDLDAVSRGEAEWIPLMEKFWGPFKELVEDKKDSLDKTDAGSVRVLGADPVSGKE
VSARIGRFGPMVQIGTVEDEDKPTFASLRPGQSIYSISIEDALELFKMPRALGQDKDQDV
SVGIGRFGPFARRGSVYASLKKEDDPYTIDLARAVFLIEEKEEIARNRVIKEFDGSDIQV
LNGRFGPYISDGKLNGKIPKDREPASLTFEEVQQLLADTGKPVRKGFGAKKATLKKNAVK
DSAKEAKDAAKKTAAVKKVATKTAAKKAPAKKAAKKATKRVVKKAVSKAAG
>Geobacter sulfurreducens PCA] >gi|39984536|gb|AAR35922.1| DNA topoisomerase I [Geobacter sulfurreducens PCA]
MSQHLVIVESPAKAKTIEKFLGPDYKVLASYGHVRALPSKQGSVDVEHDFEPRYAVLPES
KRHIDAIKKELKASDSLLLATDPDREGEAISWHLLAALGVKPEKPPVPVRRVVFHEITKD
AIVHAVENPRDISQDLVDAQQARSILDYLVGFNLSPFLWKKIRYGLSAGRVQSVALRLIC
EREKEIQAFQSQEYWTIGAELAKEGGQKCTANLVEAEGKKLDKFDIPDQAAADRLVKALE
NATFTVDKVTKSERKRTPAPPFTTSTLQQEAARKLGFSAKKTMATAQKLYEGVAIDEGLV
GLITYMRTDSVVLSNQALQEAHQVITSLYGPEYALAKPRFYKNKAKNAQEAHEAVRPTSI
ARTPAELKKYLSSDQFKLYDLIWKRTVACQMAEALLDQTSVDIGAGKGYRFRAAGTVIRF
PGFMKLYIEGVDDQAEEKEGTLPPLTEGELLKLLKLLPEQHFTQPPPRYTEASLVKTLEE
YGIGRPSTYASIMNTLLERKYARLDSKRFIPEDVGMVVNDLLTNHFTTYVDYNFTATLEE
ELDQVSRGEKRWKPLLREFWEPFQGLLKQKEGEVSKADLTTEATDEACPECGKPLVVKLG
KRGKFIACSGYKEGCTYTRNIDQGEGREQAEPVLSEEKCDKCGSPMLIKDGRFGKYLACS
AYPACKNIQPLVKPKGTGHTCPECKEGELTEKKSRYGKMFYSCNRYPQCKFALWDPPQPG
PCPKCGFPLLVKKVYKREGEFLKCPKEGCDYRTEGKK
>Xylella fastidiosa 9a5c] >gi|32141378|sp|Q9PEV8.1|TOP1_XYLFA RecName: Full=DNA topoisomerase 1; AltName: Full=DNA topoisomerase I; AltName: Full=Omega-protein; AltName: Full=Relaxing enzyme; AltName: Full=Untwisting enzyme; AltName: Full=Swivelase >gi|9105841|gb|AAF83730.1|AE003931_7 DNA topoisomerase I [Xylella fastidiosa 9a5c]
MPKHLLIVESPAKAKTINKYLGKDFTVLASYGHVRDLVPKEGAVDPENGFAMRYDLIDKN
EKHVEAITKAAKTADSIYLATDPDREGEAISWHISEILKERGLLKDKPMQRIVFTEITPR
AIKEAIQKPRMIASDLVDAQQARRALDYLVGFNLSPVLWRKVQRGLSAGRVQSPALRMIV
EREEEIEAFITREYWSIHAECAHPAQHFSAKLIKLDGQKFEQFTITDSDTAAAAQRRIQQ
VAQGRLHITDVTNKERKRRPAPPFITSTLQQEASRKLGFTTRKTMQIAQKLYEGIALGEE
GSVGLITYMRTDSVNLSLDALSEIRDIIARDYGTNALPDKPNVYTTKSKNAQEAHEAVRP
TSALRTPTQVAPYLSNEEHRLYELVWKRAVASQMIPAILNTTSVDLAAGNEHVFRATGTT
VVVQGFLAVYEEGKDNKNAEDDDEGRKLPVMKTGENVPLERILTEQHFTQPPPRYTEAAL
VKALEEYGIGRPSTYASIIQTLLFRKYVDMEGRSFRPTDIGRAVSKFLASHFTRYVDYDF
TAHLEDELDAISRGEEEWIPLMKKFWVPFKELVEDKKDSLDKTDAGSVRLLGIDPTSGKE
VSGRIGRFGPMVQIGTVDDEEKPRFASLRPNQSIYSISLEEAIELFKMPRVLGEDQSQQV
SVGIGRFGPFAKRGSTYVSLKSEDDPYTIDLARATFLINEKEEIARNRIIKNFENSQIQV
LNGRFGPYISDGKLNGKIPKDREPASLTLEEAQQLLIDTGKPARKNFSTKKTATKNETRK
QTTKKRTTDAKATKKVSDKPVKKQIKKRIAPNITE
>Synechococcus sp. PCC 7002] >gi|169886809|gb|ACB00523.1| DNA topoisomerase I [Synechococcus sp. PCC 7002]
MSTLVIVESPTKARTIRNYLPKGYHVTASMGHIRDLPSSAEEIPKEQKGQPWSQLGVNVE
NNFAPLYIVPKKKKKVVTELKQALKEADELILATDEDREGESISWHLLEVLKPKVPIKRM
VFHEITQEAIQKALTNCREIDENLVHAQETRRILDRLVGYTLSPLLWRKIAKGLSAGRVQ
SVSVRLLVQRERERQAFQSANYWDLKAELLQKKSKFEAKLITLGGKKLASGSDFDAATGK
LSKGKKVVVLSQAEAIALKDRLKDQPWTVSKTEEKPSTRRPSPPFTTSTLQQEANRKLGI
SARDTMRTAQKLYEEGYITYMRTDSVHLSEQAIAAARSCVAEKYGTEYLSPKVRQYKTKS
KGAQEAHEAIRPAGNTFRTPQETGLSGRELALYDLIWKRTVACQMADARLTQLSVILKVD
DAEFRSAGKRIDFPGFFRAYVEGSDDPDAALENQEVVLPDLKEGDQPTCKKLEEVDHNTQ
PPARYTEASLVKALESKGIGRPSTYATIIGTIVDRGYVQIRDKALTPTFTAFAVTALLEE
HFPNLVDTDFTSQMEQTLDEIATGKAQWLPYLKNFYLGDDGLGTQVKVREENIDPATAKA
IAIENLPVKVKIGRFGPYIEAANGEETITASLPADLTPADLDPEQVETILKQKTEGPEQL
GTHPETGDPIYLLVGSYGPYVQLGEVTEEKKKPKRASLPKTVKPEELTLQMAVDLLALPR
LLGEHPETNKPVKVGLGRFGPYVVHDQGKEGKDYRSLKKEDNLFTIDFERAMELLAQPKR
SRGRGKTKTPLKELGKHPADNEPVNVYEGPYGIYVNHLKVNAGLPEGETVETITLEKALE
LIAEKAGSKATKKRSTTKKKTTTKKTTAKKTTSRKTKTSS
>Francisella philomiragia subsp. philomiragia ATCC 25017] >gi|167596626|gb|ABZ86624.1| DNA topoisomerase [Francisella philomiragia subsp. philomiragia ATCC 25017]
MAKNLVIVESPAKTKTIKKYLGNDFDILASFGHVREIPSKDTSIDVNDNFKIKFTTSERS
KKHLDAIKKAAKSAENIYLATDPDREGEAISWHVQEVLKNAHLLKDKNVYRVTFNEITKS
AVTNAIENPKELSMDLVNAQKARQALDFLVGFNLSPLLWRKITSGLSAGRVQSPALRMIV
EREIERENFIKQDYWSLTADTFKQKQIFANLIEFNNTKVEQFTFIAEKDAKKAKSTIVKD
ANGFLIVEGVTEKKTRRNPYPPFITSTLQQEASKKLGFTAKRTMSTAQKLYEGIDLGNGE
SVGLISYMRTDSTNLSNDALNDIRNFIESKFDKDMLPSKPRVFDKKSQNAQEAHEAIRVT
AANRTPESIKQHLTSDEFKLYSLIYNRTIACQMKHATLNSTSVDLITENTKHKFRVTGTV
IVDAGFLKIYNVEKDEDEKDSDDEQTLPEFEKGEKVPLKDIITKAHSTEPPPRYTEASLV
KALEKHGIGRPSTYATIISTLQQRDYVEVEKRRFIPTDKGRIVNKFLTEYFKKYVEYSYT
AGLEKELDEIANHKNDYLSVLNSFWHPFIEKINKISEDVSRKDVVTEELDEDCPECGSKL
SSRLGKNGRFIGCTNYPTCKYTRRVDSDGKEVEKEEPTVVEDRKCPECGSDLHIKQGRYG
KFIGCSNYPTCKHMEPLEKPKDTGVVCPKCNKNNIVEKKSRKGKVFYACSGFPKCKNAYW
YPPIKEDCPKCKSPILLHKTTKKDGEQKACPNPECDYAVPWEENN
>Streptomyces sp. C]
MSPTSETAKGGRRLVIVESPAKAKTIKGYLGPGYVVEASVGHIRDLPNGAAEVPDKYTGE
VRRLGVDVEHDFAPIYVVNADKKAQVRKLKDLLAESDELFLATDEDREGEAIAWHLQEVL
KPKVPVHRMVFHEITKDAIRDAVANPRELNQRMVDAQETRRILDRLYGYEVSPVLWKKVM
PRLSAGRVQSVATRLVVERERERIAFRSAEYWDLTGTFGTGRAGDASDPSTLVARLNTVD
GKRVAQGRDFGANGQLKSEVLHLDEANARALAAALAETSFAVRSVESKPYRRSPYAPFRT
TTLQQEASRKLGFGAKATMQVAQKLYENGFITYMRTDSTTLSDTAVSAARAQVTQLYGAD
YLPEKPRVYAGKVKNAQEAHEAIRPSGDRFRTPAETGLTGDQFRLYELIWKRTVASQMKD
ATGNSVTVKIGGRASDGRDAEFSASGKTITFHGFMKAYVEGADDPNAELDDRERRLPQVA
EGDALTAEEITADGHSTKPPARYTEASLVKELEEREIGRPSTYASIIGTILDRGYVFKKG
TALVPSFLSFAVVNLLETHFGRLVDYDFTAKMEDDLDRIARGEAQSVPWLKRFYFGSEDA
SEVVPADGDHLGGLKELVTDLGAIDAREISSFPVGDGIVLRVGRYGPYVERGEKDAEGHQ
RADVPDDLAPDELTVEYAQELFAKPSGEFELGADPVSGNQIVAKDGRYGPYVTEILPEGT
PKTGKNAVKPRTASLFKSMSLDTVTLDDALKLMSLPRVVGTDAEGVEITAQNGRYGPYLK
KGTDSRSLETEDQLFSITLDEALAIYSQPKQRGRAAAKPPLKELGTDPVSEKPVVVKDGR
FGPYVTDGETNATLRRDDDVETITPERGYELLAEKRAKGPAKKTAKKAPAKKAPAKKAPA
KKAAATKTAAAKKTTAAAKKTTAAKKTTTAAAKKAAAAAPTDE
>Mycobacterium intracellulare ATCC 13950]
MADPKLKDSAGGGNGSRRRLVIVESPTKARKLAGYLGSSYIVESSRGHIRDLPRAAADVP
AKYKSEPWARLGVNVDHDFEPLYIISPEKKSTVTELKGLLKDVDELYLATDGDREGEAIA
WHLLETLKPNIPVKRMVFHEITEPAILEAAENPRDLDIDLVDAQETRRILDRLYGYEVSP
VLWKKVAPKLSAGRVQSVATRIIVQRERDRMAFRSASYWDIVAQLDASVSDPQASPPTFS
ARLTNVDGLRVATGRDFDSLGQLRKADEVTILDEASATELAAGLRGAQLSVASVEEKPYT
RRPYAPFMTSTLQQEAGRKLRFSSERTMSIAQRLYENGYITYMRTDSTTLSQSAINAARN
QARQLYGEEYVSPSPRQYTRKVKNAQEAHEAIRPAGETFATPDAVRRELDGDEFRLYELI
WQRTVASQMADARGTTLSLRIGGRSGERQVVFSASGRTITFPGFLKAYVETVDELAGGEA
DDAESRLPQLTQGQRLDAIELTPDGHATNPPARYTEASLVKALEELGIGRPSTYSSIIKT
IQDRGYVHKKGSALVPSWVAFAVTGLLEQHFGRLVDYDFTAAMEDELDAIASGQERRTDW
LNNFYFGGEHGVADSVARSGGLKKLVGVNLEGIDAREVNSIKLFDDEQGRPVYVRVGKNG
PYLERMVTGDDGERTPQRANLNDSLTPDELTLELAEQLFATPQEGRVLGVDPATGHEIVA
KDGRYGPYVAEVLPEPPPGDDDGGATPAKKGKKPTGPKPRTGSLLRTMDLQTVTLEDALR
LLSLPRVVGVDPESGEEITAQNGRYGPYLKRGTDSRSLATEEQMFDITLEEALKIYAEPK
RRGRQGAAAPPLRELGADPATGKPMVIKDGRFGPYVTDGETNASLRKGDDVLSITDERAA
ELLADRRARGPAKRPAKKAARKSPAKKSAAKKTAKRS
>Prochlorococcus marinus str. MIT 9303] >gi|123962626|gb|ABM77382.1| Prokaryotic DNA topoisomerase [Prochlorococcus marinus str. MIT 9303]
MQLACRCDKDWNGYISSVANTLVIVESPTKARTIRGFLPKDFRVEASMGHVRDLPNNASE
IPAAQKGQKWANLGVNTTADFEPLYVVPKDKKKVVKELKAALKEADQLLLATDEDREGES
ISWHLLQLLAPKVPVKRMVFHEITKEAIAKALDQPRDLDMELVHAQETRRILDRLVGYTL
SPLLWKKVAWGLSAGRVQSVSVRLLVQRERARRAFRSGSYWDLKAKLEKGGGQFEAKLTS
LDGQKIATGSDFDEATGALKAGRNVRLLGESDALTLSEAVRSSQWRVEAVEEKPTVRKPV
PPFTTSTLQQEANRKLRFSARETMRCAQGLYERGFITYMRTDSVHLSEQAIQAARSCVGS
RYGDDYLSKTPRQFSTKSRNAQEAHEAIRPAGESFRSPSESGLEGRDMALYELIWKRTVA
SQMAEARLTMLAVDLRVADAKFRATGKRIDFPGFFRAYVEGSDDPDAALEGQEVLLPDLA
VDDSPTLQDVEALGHQTQPPARYSEASLVKMLEKEGIGRPSTYASIIGTIVDRGYAALQN
NSLIPSFTAFAVTALLEEHFPDLVDTSFTARMEFTLDEISTGKVQWLPYLEGFYKGEKGL
ESQVQQREGDIDSSVSRTVDLEGLPCVVRIGRFGAYLEAKRVGDDGEEESLKATLPQEIT
PADLDAEKAELILKQKADGPESIGEDPETGDQVYLLFGQYGPYVQRGQVGEDNPKPKRAS
LPKGKKPDELSLDEALGLLRLPRLLGEHPDGGRIQAGLGRFGPYVVWDKSKGEKDYRSLK
GEDDVLAVGLSRALELLAMPKRGRGGRTALKDLGIPEGSEETVQVFDGPYGLYVKQGKLN
ASLPEGKGVDDISLDVAVELLAAKALSKKTSRRKKSTSTTSKKPAASKPKTPKPPATTKT
GRLRASAVRVIKPGEV
>Bacteroides sp. 2_1_16] >gi|263252661|gb|EEZ24173.1| DNA topoisomerase I [Bacteroides sp. 2_1_16]
MQKNLVIVESPAKAKTIEKFLGKDFKVLSSYGHIRDLKKKEFSIDIEKNFKPKYEIPAEK
QELVNKLKEEASKAETVWLASDEDREGEAISWHLYEVLKLKPENTKRIVFHEITKTAILK
AIEQPRDIDINLVNAQQARRILDRIVGFELSPVLWKKVKPALSAGRVQSVAVRLIVERER
EIQAFKSEASYRVTAVFLVPDADGKLVEMKAELARRLKTKKEAQKFLESCKAATFSIEDI
VTRPVKKSPAAPFTTSTLQQEAARKLGFTVAQTMMVAQKLYESGLITYMRTDSVNLSEYA
TEGSKVAIAQMMGDQYVHPRHFATKTKGAQEAHEAIRPTYMENQTIEGSAQERKLYDLVW
KRTIASQMADAELEKTTATIGISNGNDKFTATGEVIKFDGFLRVYKESYDDDNEQEDESH
LLPPLKKGQMLEHQGIVATERFTQRPSRYTEASLVRKLEELGIGRPSTYAPTISTIQQRE
YVEKGDKPGEERSFDILTLKDNQITDIKHTEIVGAEKSKLLPTDIGTVVNDFLTEYFPNI
LDYNFTANVEKQFDEIAEGDKKWTSIMKDFYKDFHPSVETTLATKTEHKVGERILGEEPK
TGKPVSVKIGRFGPVVQIGTADDTDKPRFAQMKKGQSMETITLEEALDLFKLPRKVGEFE
DKTVTIGTGRFGPYVYHNSKYVSLPKTYDPLEVTLDEAIELILAKREAEAKKHIKKFDED
AEMEILNGRYGPYIAYKGSNYKIPKDVVPVDLNYQTCLEIIKLQSEKAENAPKRGRYAKK
K
>Pseudomonas fluorescens Pf0-1] >gi|77384100|gb|ABA75613.1| DNA topoisomerase I [Pseudomonas fluorescens Pf0-1]
MGKSLVIVESPAKAKTINKYLGNQYVVKSSIGHIRDLPTSGSASASKEPAAKRGKAAAGE
APALSPKEKARKQLVSRMGVDPEHGWKAKYEILPGKEKVIEELRRLAKDADTIYLATDLD
REGEAIAWHLREAIGGDDSRYKRVVFNEITKKAIQEAFSEPGELDIDRVNAQQARRFLDR
VVGYMVSPLLWAKIARGLSAGRVQSVAVKLVVEREREIRAFNPEEYWEVHADLGTAKGST
VRFEVAREKGEAFKPLNEAQATAALEKLKSSSYSIVKREDKPTSSKPSAPFITSTLQQAA
SNRLGFGVKKTMMMAQRLYEAGYITYMRTDSTNLSADAVAMARDYIETEFGKKYLPESPN
VYSSKEGAQEAHEAIRPSDANTTPAKLAGMERDAERLYELIWRQFLACQMLPAQYLSTTV
SVAAGDFELRAKGRILKFDGYTRVLPQITKPGDDDVLPDMAQGDVMKLIKLDPSQHFTKP
PARYSEASLVKEMEKRGIGRPSTYAAIISTIQDRGYVTLHNRRFYSEKMGDIVTERLSES
FSNLMDYGFTAGMEENLDDVAQGERDWKNVLDEFYGDFKKKLEVAENPEAGMRANQPVMT
DIPCTTCGRPMQIRTASTGVFLGCSGYSLPPKERCKATVNLVPGDEIAADDEGESESLVL
RGKHRCPICSTAMDAYLLDEKRKLHICGNNPDCAGYEIEEGSYRIKGYEGPSLECDKCGS
EMQLKTGRFGKFFGCTNPTCKNTRKLLKSGDAAPPKMDPVKMPELKCEKVNDTYILRDGA
SGLFLAASQFPKNRETRAPLVIEILPHKDEIDPKYHFLCEAPQKDPDGLPAVIRYSRKTK
EQYVQTEVDGKPTGWKAFFDGGKWTVEDKRPAKAKA
>Desulfurivibrio alkaliphilus AHT2] >gi|258524636|gb|EEV93139.1| DNA topoisomerase I [Desulfurivibrio alkaliphilus AHT2]
MGKSLIIVESPAKARTLQKHLGKDYLVKASVGHIRDLPVSSLGVDIDHDFAPQYVTIKGK
AKVISDLKKAAKEADQVYLAPDPDREGEAIAYHIAEALKTTRKPIRRVLFHELTHKAVLA
ALEKSGEVDHHLFEAQQARRVLDRLVGYQISPLLWDKVRRGLSAGRVQSVAVRMVCEREE
EIEKFVSEEYWSITTTLAGPQPPPFQALLEKVDGRKLDNRKRKIADEAQARELVLQLMAA
ELKVAGVDKKQQRRRPSPPFITSTMQMDANRKLRFSAKKTMAQAQRLYEGIDLGKEGPVG
LITYMRTDSTRVNDEALGMARDYIGSTYGADYLPAKPVQYKTGKGAQDAHEAIRPTDVSR
TPESLAGKLDKDMLALYTLIWKRFVASQMAPAIYDQTSIRIAGGPEGRHELKATGSIMRF
PGFMTLYVEAVDETPEEGKQSGKGGKDALLPDLQEGQLLKLNEITPKQHFTQPPPRYTEA
TLVKALEENGVGRPSTYAAILSTIVDKEYVRLTQRKFYPTDLGRMVNKLLVAHFPKVIDT
DFTAKLEQELDEIETGKVDWVQVMREFYGPFQQNLEQAREEMKAVKHSAIPTGLNCPQCE
SELVIKWGRKGEFLACSNYPECKHTQDFTRDEEGKIKPLEREAPEESGESCDKCGKPMVY
KHGRFGKFLACSGYPDCKNVRAISTGVSCPEDGCDGEIVQKVSKRGKVFYSCNRYPKCTY
ALWDKPVAKPCPLCSSPFLVEKSSKKGRRLACPNKECRYSEELPEEGE
