# Supplementary material for: Phylogenomic Analysis of Marine Roseobacters
Source: PLoS One. 2010 Jul 15;5(7):e11604. doi: 10.1371/journal.pone.0011604 (PMC2904699; doi:10.1371/journal.pone.0011604)
Supplement: File S2 — Tree topologies with the extended data. The multi-documents have been combined into a single ZIP-formatted file. The trees should be considered unrooted. The tree topologies were calculated in PhyML as described in Methods. Numbers refer to bootstrap values. The tree topology (separate pdf) shows that Roseobacter bacteria form a monophyletic group and was deposited in a document named “high bootstrap”. The other organisms embedded within the Roseobacter clade, or Roseobacter bacteria embedded within other phyla are shown in red (deposited in a document named “inter-phylum”). Individual file name corresponds to gene family code listed in Table S1. The non Roseobacter organism taxonomic name is detailed in the amino acid fasta of the sequences (a document named “sequences”). (4.62 MB ZIP) [file pone.0011604.s008.zip › sequences/ort818.fasta]

>DSH Dshi|:c1161319-1162014 3-oxoacid CoA-transferase, A subunit; KEGG: rde:RD1_2130 3-oxoadipate CoA-succinyl transferase, alpha subunit TIGRFAM: 3-oxoacid CoA-transferase, A subunit PFAM: coenzyme A transferase
MQKIYGSAAEALEGLLFDDMLIAAGGFGLCGIPELLIEAVQKSGVKRLTIASNNAGVDDF
GLGLLLQTKQVKKMMSSYVGENDLFMQQYLSGELEIEFNPQGTLAERMRAGGCGIPGFYT
KTGVGTVIAEGKEHKDFNGETYILEEGIFADLSIVKAWKADETGNLVFRKTARNFNPPAA
MCGKVCVAEVEEIVPTGTLDPDTIHLPGIYVHRLVQGEHEKRIEQRTTRAA
>SUL EE36|:c1416581-1417276 3-oxoadipate CoA-succinyl transferase, alpha subunit; COG1788 Acyl CoA:acetate/3-ketoacid CoA transferase, alpha subunit
MKKIYGSAAEALEGVLHDGMLIAAGGFGLCGIPELLLNAIRDAGTKDLTFASNNAGVDDF
GIGILLQTKQVKKMISSYVGENKEFMRQYLGGELELEFNPQGTLAERMRAGGAGIPGFYT
KTGVGTVIAEGKEHKDFDGETYILERGIVADLAIVKAWKADDTGNLVFRKTARNFNPPAA
MCGKICIAEVEEIVPRGSLGGDAIHLPGIYVHRIIQGDHEKRIEQRTVRTA
>JAN Jann|:c964285-964980 3-oxoacid CoA-transferase, subunit A; 
MKKVFGSAADALDGVLFDGMMIAAGGFGLCGIPELLIDGIVAAGTKDITIASNNAGVDDF
GLGKLLATRQVKKMMSSYVGENAEFMRQYLSGELELEFNPQGTLAERMRAGGAGIPGFYT
KTGVGTVIAEGKEVKRWGEQDYILEEGIFADLSIVKAWKADATGNAVFRKTARNFNPPAA
MCGKVCILEVEEIVETGSLDGDAIHLPGIYVHRMIQGEHEKRIEQRTTRAA
>OAN OA307|:3204243-3204959 Coenzyme A transferase, putative; [I] COG1788 Acyl CoA:acetate/3-ketoacid CoA transferase, alpha subunit
MQKIYPNAATALDGLLHDGMFIAAGGFGLCGIPELLLDAIKDAGNKDLTFASNNAGVDDF
GIGILLQTRQVKKMISSYVGENAEFMRQYLSGELELEFNPQGTLAERMRAGGCGIPGFYT
KTGVGTVIADGKEHKDFPTGPQGQPQTYIMETGIVADLAIVKAWKADGTGNLMFRKTARN
FNPPAAMCGKICVVEVEEIVPVGSLDPDAIHLPGIYVHRIIAGAHEKRIEQRTVREKS
>OBA |:c3268785-3269489 3-oxoadipate CoA-succinyl transferase, alpha subunit; COG1788 Acyl CoA:acetate/3-ketoacid CoA transferase, alpha subunit
MKKIYGSAAEALDGLLFDGMFIAAGGFGLCGIPELLLQAIKDAGTRDMTFASNNAGVDDF
GIGILLQSRQVKKMISSYVGENKEFMRQYLSGELELEFNPQGTLAERMRAGGAGIPGFYT
KTGVGTQIAEGKEHKDFDGETYILERGMFADLSIVKAWKADETGNLVFRKAARNFNPPAA
TCGKVCVVEVEEIVPTGSLDPDHIHLPGVYVHRIIQGEHEKRIEQRTVRKREEA
>OIN |:c1932213-1932917 3-oxoacid CoA-transferase, subunit A; COG1788 Acyl CoA:acetate/3-ketoacid CoA transferase, alpha subunit
MNKIYGSAAEALEGVLSDGMLIAAGGFGLCGIPELLLQAIKDNGAKDLTFASNNAGVDDF
GIGILLQSRQVKKMISSYVGENAEFMRQYLSGELELEFNPQGTLAERMRAGGSGIPGFYT
KTGVGTQIAEGKEVKQFHGEDYILEEGIFADLSIVKAWKADDTGNLVFRKTARNFNPPAA
MCGKVCIVEVEEIVPRGSLDPDKIHLPGIYVHRIIQGDHEKRIEKVTTRKREEA
>RHB RB2654|:1511676-1512380 3-oxoadipate CoA-succinyl transferase, alpha subunit; COG1788 Acyl CoA:acetate/3-ketoacid CoA transferase, alpha subunit
MQKVYPNAKAALDGLLRDDMLIAAGGFGLCGIPELLIDAVVESGVKNLTVASNNAGVDGF
GLGKLLDTRQIKKMMSSYVGENAEFMRQYLAGELELEFNPQGTLAERMRAGGSGIPGFYT
KTGYGTQIGEGKEVKVFNGEHYILEEGIFADLSIVKAWKADDTGNLVFRKTARNFNPPAA
MCGKVCVVEVEEIVERGALDPDHIHLPGIYVHRIIQGEHEKRIEKVTTRSREDA
>RCC RCCS2|:1035875-1036570 3-oxoadipate CoA-succinyl transferase, alpha subunit; COG1788 Acyl CoA:acetate/3-ketoacid CoA transferase, alpha subunit
MKKIYPNAAAALDGLLHDGMFIAAGGFGLCGIPELLLDAIKDAGTQDLTFASNNAGVDDF
GIGILLQTRQVKKMISSYVGENAEFMRQYLSGELELEFNPQGTLAERMRAGGCGIPGFYT
KTGVGTVIADGKEHKDFNGETCIMEEGIFADLSIVKAWKADETGNLVFRKTARNFNPPAA
MCGKTCVVEVEEIVPTGSLDPDSIHLPGIYVHRLIQGEHEKRIEQRTVRSA
>RDE RD1|:c2028064-2028759 3-oxoadipate CoA-succinyl transferase, alpha subunit; 
MNKVYGSASEALEGVLHDGMLIAAGGFGLCGIPELLLSAIRDAGTKDLTFASNNAGVDDF
GIGILLQTRQVKKMISSYVGENAEFMRQYLSGELELEFNPQGTLAERMRAGGCGIPGFYT
KTGVGTVIADGKEHKDFDGETYILERGIVADLSIVKAWKADATGNLVFRKTARNFNPPAA
MCGKICVVEVEEIVPTGSLDPDSIHLPGIYVHRLIQGEHEKRIEQRTTRAA
>PGA RGBS107|:c2361974-2362699 translocation protein TolB precursor; COG1788 Acyl CoA:acetate/3-ketoacid CoA transferase, alpha subunit
MDMKKVYANAAEALDGVLHDGMFIAAGGFGLCGIPELLLDAIKDAGTKDLTFASNNAGVD
DFGIGILLQTKQVKKMISSYVGENAEFMRQYLSGELELEFNPQGTLAERMRAGGAGIPGF
FTKTGVGTVIAEGKMEKQFPTGPDGAMQDYIMEEGLFADLAIVKAWKADETGNLVFRKTA
RNFNVPAATCGKICVAEVEEIVPVGSLDPDSIHLPGIYVHRIIQGDHEKRIEQRTTRPAA
Q
>RLO RLO149|:c2225356-2226051 3-oxoadipate CoA-succinyl transferase, alpha subunit; COG1788 Acyl CoA:acetate/3-ketoacid CoA transferase, alpha subunit
MNKVYGSASEALEGVLHDGMLIAAGGFGLCGIPELLLSAIRDAGTKDMTFASNNAGVDDF
GIGILLQTRQVKKMISSYVGENAEFMRQYLSGELELEFNPQGTLAERMRAGGCGIPGFYT
KTGVGTVIADGKEHKDFDGETYILERGIVADLSIVKAWKADATGNLVFRKTARNFNPPAA
MCGKICVVEVEEIVPTGSLDPDSIHLPGIYVHRLIQGAHEKRIEQRTTRAA
>ROS ROS217|:835173-835868 3-oxoadipate CoA-succinyl transferase, alpha subunit; COG1788 Acyl CoA:acetate/3-ketoacid CoA transferase, alpha subunit
MKKVYGSAAEALDGILRDGMLIAAGGFGLCGIPELLLAAIRDSGVKDLTFASNNAGVDDF
GIGILLQTRQVRKMMSSYVGENAEFMRQYLSGELELEFNPQGTLAERMRAGGCGIPGFYT
KTGVGTQVAEGKEHKDFNGETYILERGIFADLSIVKAWKADTTGNAIFRKTARNFNPPAA
MCGKICIMEVEEIVQPGELDPDTIHLPGIYVHRLVQGTHEKRIEQRTVRAA
>RGRRR11|:2046700-2047425 3-oxoadipate CoA-succinyl transferase, alpha subunit; [R] COG0488 ATPase components of ABC transporters with duplicated ATPase domains
MDMKKVYANAAEALDGLLHDGMFIAAGGFGLCGIPELLLEAIKEAGTKDLTFASNNAGVD
DFGIGILLQTKQVKKMISSYVGENAEFMRQYLSGELELEFNPQGTLAERMRAGGAGIPGF
FTKTGVGTVIAEGKMEKQFPTGPDGAMEDYIMEEGIFADLAIVKAWKADETGNLVFRKTA
RNFNVPAATCGKVCVVEVEEIVPTGSLDPDSIHLPGIYVHRIIKGEHEKRIEQRTVRPAA
K
>LVE SKA53|:1657386-1658090 3-oxoadipate CoA-succinyl transferase, alpha subunit; COG1788 Acyl CoA:acetate/3-ketoacid CoA transferase, alpha subunit
MKKIYGSAQEALDGLLFDGMFIAAGGFGLCGIPELLLAAIKDAGTKDLTFASNNAGVDDF
GIGILLQTRQVKKMISSYVGENAEFMRQYLSGELELEFNPQGTLAERMRAGGCGIPGFYT
KTGVGTVIADGKEHKDFNGQTYILEHGIVTDLSIVKAWKADETGNLVFRKTARNFNPPAA
MCGKICVVEVEEIVPTGSLDPDHIHLPGIYVHRIIAGTHEKRIEQRTTRKREDA
>SPO DSS3|:3292312-3293016 3-oxoadipate CoA-succinyl transferase, alpha subunit; identified by similarity to GB:CAA51372.1; match to protein family HMM PF01144
MKKVYANATEALDGLLQDGMLIAAGGFGLCGIPELLLQAIKESGAKDLTFASNNAGVDDF
GIGILLQTKQVKKMISSYVGENAEFMRQYLSGELELEFNPQGTLAERMRAGGAGIPGFYT
KTGVGTVIADGKEHKEFNGETYILEEGIFADLSIIKAWKADDTGNLVFRKTARNFNVPAA
TCGKICIAEVEEIVPRGELDPDCIHLPGIYVHRIIQGEHEKRIEQRTTRKREEA
>SSE SSE37|:4760001-4760705 3-oxoadipate CoA-succinyl transferase, alpha subunit; COG1788 Acyl CoA:acetate/3-ketoacid CoA transferase, alpha subunit
MKKVYGSASEALDGLLSDGMLVAAGGFGLCGIPELLIDALVESGVKDLTVASNNAGVDDF
GLGKLLATRQIKKMMSSYVGENKEFMRQYLGGELELEFNPQGTLAERMRAGGAGIPGFYT
KTGVGTQIAEGKEVKTFDGEDYILERGIFADLSIVKAWKADDTGNLVFRKTARNFNPPAA
MCGKVCVVEVEEIVPRGSLDPDHIHLPGIYVHRIIQGEHEKRIEQRTTRKREEA
>SIL TM1040|:2462335-2463039 3-oxoacid CoA-transferase subunit A; 
MKKVYGSAAEALDGVLFDGMTIAAGGFGLCGIPELLLEAIKDAGTKDLTFASNNAGVDDF
GIGILLQTKQVKKMMSSYVGENAEFMRQYLSGELELEFNPQGTLAERMRAGGCGIPGFYT
KTGVGTQIAEGKEVKVFDGEEYILERGIFADLSIVKAWKADETGNLVFRKTARNFNPPAA
MCGKICVVEVEEIVPTGSLDPDHIHLPGVYVHRLIQGEHEKRIEKVTTRPREEA
>Erythrobacter sp. NAP1] >gi|85688278|gb|EAQ28282.1| 3-oxoadipate CoA-succinyl transferase, alpha subunit [Erythrobacter sp. NAP1]
MSKIFPDAAAALDGVIADDILIASGGFGLCGIPERLLDAIRDSGVTGLTFASNNAGIDNE
GIGKLLRTKQVRKMISSYVGENKEFERQYLAGELEVEFCPQGTLAERMRAGGAGIPGFYT
KTGVGTQVAEGKEHKDFPDQDGVMSTYILESGIFADLAIVKAWKADETGNLIFRKTARNF
NQPAATCGKVCIAEVEEIVPAGALDADAIHLPGVFVNRMVLGAPYDKKIEFRTVREREEA
>Pseudovibrio sp. JE062] >gi|211956582|gb|EEA91793.1| succinyl-CoA:3-ketoacid-coenzyme A transferase subunit A [Pseudovibrio sp. JE062]
MNKVYPSAAAALEGLTFDGMIVMAGGFGLCGIPENLIIALRDSGAKDLTAISNNAGVDDF
GLGLLLQTRQIKKMVSSYVGENATFERQYLDGDLELEFNPQGTLAERIRTGGAGIPGFYT
KTGVGTLIAEGKEHKDFNGETYIMETGLVSDLSLVKAWKADKEGNLIFRKTARNFNPMMA
TAGKTTIVEVEELVEIGELDPDQIHTPGIFVDRIVVGSFEKRIEQRTTREA
>Deinococcus geothermalis DSM 11300] >gi|94555196|gb|ABF45110.1| 3-oxoacid CoA-transferase, subunit A [Deinococcus geothermalis DSM 11300]
MNKVYPGAREALQDIVQDGQTVAVGGFGLCGIPEQLILALRDSGVKNLTAVSNNAGVDGW
GLGLLLETRQIRKMISSYVGENKEFERQYLAGELELEFTPQGTLAERMRAGGAGIPGFYT
KTGVGTVVAEGKEHKDFDGETYILERGIRADLALVKAWKGDRAGNLVYRKTAQNFNPLVA
TCGRVTVAEVEELVEIGELDPDEIDTPGIYVQRVVHNPHPEKRIEQRTVRKVEKNASSAA
GEEV
>Ralstonia eutropha JMP134] >gi|72118377|gb|AAZ60640.1| Coenzyme A transferase [Ralstonia eutropha JMP134]
MNKVYASAAEALAGVVRDGQTIAVGGFGLCGIPEALIAALRDTGVKQLTCISNNAGVDGF
GLGQLLETRQIKKMISSYVGENKEFERQYLAGELELEFTPQGTLAEKLRAGGSGIPAFFT
KTGVGTIVADGKEIREFDGEKYVMERSLTADVALVKAWKADKAGNLVFRRTARNFNPMCA
MAGKFTVAEVEHIVETGELDPDEIHLAGIFVKRLVLNTTPEKRIEQRTVRAAK
>Xanthobacter autotrophicus Py2] >gi|154160376|gb|ABS67592.1| 3-oxoacid CoA-transferase, A subunit [Xanthobacter autotrophicus Py2]
MRHKVYPDAKSALEGVLADGMMIMAGGFGLCGIPENLIAAIRDLGAKNLTCVSNNCGVDD
FGLGILLANGQIKKMLSSYVGENKLFEKLYLAGELELEFNPQGTLAERIRAGGAGIPGFY
TKTGYGTIIAEGKPTREFNGEHYVLETGLVADLSIIKAWKADKEGNLIYRKTARNFNPMM
ATAGKVTIAEVEELVEIGDLDPDSIHTPGIYVDRIVVSKGAEKRIEKVTTRKREEVK
>Acinetobacter radioresistens SK82] >gi|262379226|ref|ZP_06072382.1| succinyl-CoA:3-ketoacid-coenzyme A transferase subunit A [Acinetobacter radioresistens SH164] >gi|255302793|gb|EET82024.1| 3-oxoacid CoA-transferase, A subunit family [Acinetobacter radioresistens SK82] >gi|262298683|gb|EEY86596.1| succinyl-CoA:3-ketoacid-coenzyme A transferase subunit A [Acinetobacter radioresistens SH164]
MNKVYESATAALQDVVANGQTLAVGGFGLCGIPEALISALKETGVKDLTCISNNAGVDDF
GLGKLLATRQIKKMISSYVGENKEFERQYLSGELEVELTPQGTLAEKLRAGGAGIPAFFT
QTGVGTLIAEGKEEREFNGKTYIMEESLTADISLVKAYKADKAGNLVFRKTAQNFNPVCA
MAGKITVAEVEQIVEIGELDPDAIHLPGIYVNRIVLNATPEKRIEQMTLKTAEG
>Caulobacter crescentus CB15] >gi|221233145|ref|YP_002515581.1| succinyl-CoA:3-ketoacid-coenzyme A transferase subunit A [Caulobacter crescentus NA1000] >gi|13421331|gb|AAK22193.1| 3-oxoadipate CoA-transferase, alpha subunit [Caulobacter crescentus CB15] >gi|220962317|gb|ACL93673.1| succinyl-CoA:3-ketoacid-coenzyme A transferase subunit A [Caulobacter crescentus NA1000]
MVDKVKKDAVEALAGLLFDGMTIMAGGFGLCGIPENLIAAIREAGTKDLTVISNNCGVDG
FGLGILLENRQIKKMVSSYVGENKLFEQLYLSGELELEFNPQGTLAERIRAGGAGIPAFF
TRTGYGTLVAEGKETREFDGEMYVMERGLTADLSIVKAWKADAEGNLIYRKTARNFNPMM
ATAGKKTVVEVEELVAIGELDKDAIHTPGIYVDRLIKGAKFEKRIERVTTRQKETA
>Burkholderia thailandensis MSMB43]
MNKVYPSAAAALEGVVHDGQTFAVGGFGLCGIPEALIAALRDSGVKDITCISNNAGVDGF
GLGLLLESRQIKKMISSYVGENKEFERQYLSGELELEFTPQGTLAEKLRAGGAGIPAFFT
QTGYGTVIAEGKETREFDGKHYVLEPSLTADVALVKAWKADKSGNLIYRRTARNFNPMCA
MAGRITVAEVEEIVENGELDPDAIHTPGIFVQRLVLNATPEKRIEQRVVRAKGD
>Pseudomonas aeruginosa 2192] >gi|126194742|gb|EAZ58805.1| 3-oxoacid CoA-transferase [Pseudomonas aeruginosa 2192]
MNKIYPSAQHALEGLVEDGMTLAVGGFGLCGIPEALIAALRDSGKRELTVISNNAGVDGF
GLGQLLETRQIRKMISSYVGENKEFERQYLAGELELEFTPQGTLAEKLRAGGAGVPAFFT
KTGYGTLVAEGKETRQFDDQWYVMERSLTADVALVKAWKADKAGNLLFSKTARNFNPLAA
MAGKVCVAEVEQIVETGELEADQIHLPGVYVQRLVLNANPEKRIEQRTLRSV
>Xanthomonas oryzae pv. oryzae KACC10331] >gi|58425015|gb|AAW74052.1| IpsJ protein [Xanthomonas oryzae pv. oryzae KACC10331]
MGASHRRVRAVMRNEVSGAASGKRYADAKTALDGVLADGQTLAVGGFGLCGIPEALIAAL
RDSGVAGLTVISNNAGVDGFGLGQLLATRQIRKMISSYVGENKEFERQYLAGELELEFNP
QGTLAERLRAGGAGIAAFYTATGYGTIVAEGKETREFDGKHYVLETALHADVALVKAWRA
DTAGNLVFRKTARNFNPACAMAGRVCIAEVEEIVELGVIDPDQVHLPGIYVDRLVLNATP
EKRIEQRTVREGQQ
>Comamonas testosteroni KF-1] >gi|220712276|gb|EED67644.1| 3-oxoacid CoA-transferase, A subunit [Comamonas testosteroni KF-1]
MKKLYPSAEAALQGVVADGQLMAVGGFGLCGIPEALIDAVCASGVKNLTVASNNAGVDGF
GLGKLLDTRQVKKMISSYVGENKEFERQYLAGELELEFTPQGTLAEKMRAGGAGIPAFFT
KTGVGTLVAEGKELREFDGETYVMEHAIVADVSLVKAWRADKSGNLQFRLTARNFNPAAA
TCGKVCVVEVEELVEVGEIAPDDIHLPGIYVHRIVHNASPEKRIEKRTVREA
>Helicobacter pylori P12] >gi|210132864|gb|ACJ07855.1| succinyl-coa-transferase subunit A [Helicobacter pylori P12]
MNKIITNLDKALSGLKDGDTILVGGFGLCGIPEYAIDYIYKKGIKDLVVVSNNCGVDDFG
LGILLEKKQIKKIIASYVGENKIFESQMLNGEIEVVLTPQGTLAENLRAGGAGIPAYYTP
TGVGTLIAQGKESREFNGKEYILERAITGDYGLIKAYKSDTLGNLVFRKTARNFNPLCAM
AAKICVAEVEEIVPAGELDPDEIHLPGIYVQHIYKGEKFEKRIEKITTRSAK
>Shewanella sediminis HAW-EB3] >gi|157316966|gb|ABV36064.1| 3-oxoacid CoA-transferase [Shewanella sediminis HAW-EB3]
MAGLNKVVGSYEEALKGLSNDMTIMVGGFGLCGIPEGLISQMVTSGVSGLTAISNNAGVD
DFGLGLLLKSRQIDTMIASYVGENATFEQQMLSGQLKVILTPQGTLAEKIRAGGAGIPAF
FTATGYGTPIAEGKETREIDGRHYVLEPALTADFALVRAWKADTMGNLVFRKTAANFNPM
MATAGKITVVEAEQIVEPGELDPDHIHTPGIYVNRVIQGKFEKRIEQRTVKAAPVIL
>Rickettsia africae ESF-5] >gi|228021984|gb|ACP53692.1| Succinyl-CoA:3-ketoacid-coenzyme A transferase [Rickettsia africae ESF-5]
MTIMSGGFGLCGIPENLINALLKSNVQNLTVISNNCGVDNFGLGLLLQTKQIKKMISSYV
GENKIFEQQYLDKVLELELNPQGTLAERIRAACMGIPAFYTKTGIGTIVEEGKETKEFNG
KKYIMETALQADLTITKGFKADKSGNVIYNKTARNFNAVMAGAAKVTVCEVEEIVKVGEL
DPNNIHTPNIFIQRLIVGEKYEKRIEQLTVREK
>Flavobacteriaceae bacterium 3519-10] >gi|255341213|gb|ACU07326.1| Succinyl-CoA:3-ketoacid-coenzyme A transferase subunit A [Flavobacteriaceae bacterium 3519-10]
MIDKRVKNATEAIEGISDGMTLIIGGFGLCGIPENSISALVESNVKDLTCISNNAGVDDF
GLGLLLQKKQVRKMISSYVGENAEFERQMLSGELEVELTPQGTLAEKCRAAQHGIPAFYT
PAGYGTEVAEGKEIKDFDGKPHILEHAYKADFSIVKAWKGDHAGNLIFKGTARNFNAPMA
GAGKITIAEVEELVEPGQLDPNEIHIPGIMVQRIFQGEKFEKRIEQRTVRKRDNTL
>Geobacter metallireducens GS-15] >gi|78195742|gb|ABB33509.1| 3-oxoacid CoA-transferase, subunit A [Geobacter metallireducens GS-15]
MKVQSSIEKALEGIQDGATLMVGGFGLVGIPEKLILGLREKGVKNLTVISNNCGVDDFGL
GILLQNRQIRKMVSSYVGENKEFERQFLSGELEVELTPQGTLAERIRAGGAGIPAFYTPA
GVGTPLAEGREVRSFNGREYLLETGLVADFALVKAWKGDWMGNLIYNKTSRNFNPMMATA
AKVTIAEVEDLLDPGELDPAFIHTPGVYVQRIVLCGNYEKRIERRTVRA
>Geobacter uraniireducens Rf4] >gi|146399866|gb|ABQ28499.1| 3-oxoacid CoA-transferase, A subunit [Geobacter uraniireducens Rf4]
MKVQSSIEEAINDIQDGATIMAGGFGIVGIPEKLIEGLLRKGTRDLTIISNNCGIDDYAL
GTLLTTRQIRKMVASYVGENREFERQFLAGELELEFVPQGTLAERIRAGGAGIPAFYTPA
GVGTQLTSGKEVRSFNGKDYVLETALTADFAFVKACSGDRAGNLIYNKTSCNFNPMMAAA
GKVTIAEVEELLDVGELNPNFIHTPGIYVQRVIKCSGYEKRIERRTVRS
>Mycobacterium smegmatis str. MC2 155] >gi|118171852|gb|ABK72748.1| succinyl-CoA:3-ketoacid-coenzyme A transferase 1, precursor [Mycobacterium smegmatis str. MC2 155]
MTIDKVVGSAAEAVADVPRGAAIAVGGFGLAGIPWFLIEALLEQGADDLTIVSNNCGVDG
AGLGLLLEAGRISRVIASYVGENKEFARQYLAGELTVELTPQGTLAERMRAGGSGIGAFF
TPTGVGTLVAEGGLPWRYHPDGTVALASPAKEVRTFNGKDMVLEESIVTDFALVRAAVVD
RAGNCKFHAAARNFNPPAAMAGRITVAEAEKVVEVGELHPDEIHLPGIFVQRVVALTPEQ
AAHKDIEKRTTRPRPVTEEPEEMTR
>Streptomyces viridochromogenes DSM 40736]
MDKVVATALEAVADVPDGASLAVGGFGLSGVPNVLIQALHERGVTGVSVVSNNCGAMESG
LAVLLAAGRIARVTGSYIGANKEFARQYLAGELEVELIPQGTLAERLRAGGAGIPAFYTP
AGVGTQVAEGGLPWRYDGQGGVALASPPKEVREFDGTPYVLERGIRTDFALVRAAKGDRH
GNLVFNKSSRNFNPLAAMAGRVTIAEVEELVEPGAIDPDAVHLPGIFVQRVLALTPQQAA
DKQIEQRTVRS
