# Supplementary material for: Phylogenomic Analysis of Marine Roseobacters
Source: PLoS One. 2010 Jul 15;5(7):e11604. doi: 10.1371/journal.pone.0011604 (PMC2904699; doi:10.1371/journal.pone.0011604)
Supplement: File S2 — Tree topologies with the extended data. The multi-documents have been combined into a single ZIP-formatted file. The trees should be considered unrooted. The tree topologies were calculated in PhyML as described in Methods. Numbers refer to bootstrap values. The tree topology (separate pdf) shows that Roseobacter bacteria form a monophyletic group and was deposited in a document named “high bootstrap”. The other organisms embedded within the Roseobacter clade, or Roseobacter bacteria embedded within other phyla are shown in red (deposited in a document named “inter-phylum”). Individual file name corresponds to gene family code listed in Table S1. The non Roseobacter organism taxonomic name is detailed in the amino acid fasta of the sequences (a document named “sequences”). (4.62 MB ZIP) [file pone.0011604.s008.zip › sequences/ort830.fasta]

>DSH Dshi|:1138429-1139682 tRNA(Ile)-lysidine synthetase; TIGRFAM: tRNA(Ile)-lysidine synthetase PFAM: PP-loop domain protein KEGG: rsq:Rsph17025_0565 tRNA(Ile)-lysidine synthetase
MTDPAAPGQALAEAMQRWVPDARRIGVAMSGGGDSMALLHLLADWAAQSGAELRAASVDH
GLRPEAADEIALAAKTCAALGIPHDSLTWDEAPAGNLQAAARDARYRLLSDWAQAQGCAV
VCLGHTQDDQAETVLLRLLRGSGVDGLAAMRPRTLRAGTVWLRPLLAVSRAALRADLTAR
GVAWAEDPSNADLRFDRVRVRQAMAALDLPVARLADTAQAMARAQEALGRRAAEAAQAGA
VRFEDGDILLTADALSALDAETRLRLLAEALRWVAGAAYRPRLSALTGVWDGLEAGQGAT
LHGCRLLAGVSAWRVCREYRAVAALEVPAGALWDGRWQLRLAKDETRPDVTVRALGQAGL
GQITRPDPGPPHPSLMSTPALWRGDEVLSVPRLNWGLSSRVDRQPEPASFISGLIPH
>SUL EE36|:1391882-1393141 Probable cell cycle protein; COG0037 Predicted ATPase of the PP-loop superfamily implicated in cell cycle control
MTDPLAQSIAASFDPAPPPVLGVAVSGGGDSVALLHLLNDYARSRGIALRAATVDHGLRP
EAAREAAMVAAQCRALGVPHDTLRWTGWDHSGNLQNEARKARYRLLADWARGQGIGAVCI
GHTADDLAETFVMRLGRRAGVDGLSAMPAIFDRHGMRWHRPLLNVRRADLRAHLTRCGVT
WVDDPSNEDDSFARVRIRKALAVLTDLGVDSAALADVSRHLADARTALDAQMFAAARAHA
HVQYGAVAMDWQALCGLPTETRRRLLTHTIAWINGATYAPRSSAVAEVLTALDDAGAATV
QGCELRLKRDKLWIYRELQAVRAVAAPADALWDGRWRLEPCGDAPAPNTQTTIRALGADG
LRSFADWRDLGVPRGVLLASPAVWQGAELVAAPLVGRSQNWQAVLERGEDAFFAAHMTH
>JAN Jann|:933550-934818 tRNA(Ile)-lysidine synthetase-like; 
MTRDLVQRFADQMGRLLGPNFPSDIALAVSGGGDSMAMLTLAHGWARVYGVGLHVVTVDH
GLRSASRQEAEMVAKECAVLGHPHTTLKWQWDNQGNLQDAARRARLSLIGAWRGQIAHVL
FAHTRDDQAETMLMRLLRGSGVDGLSAMAETRDMDGWQVIRPLLSETRADLRHYADVLRV
PYVDDPSNEDETFDRVRLRGTIKALGMDTRALANTAARMGRARTALEARAVDVARACVTE
DRWEWMPTGDLLIDRDRFAEVEPDTQLRVLAGALQWVTTADYRPRAAPLEDLLDRALSGG
GGTLHGARTTIRGAHIRVSREFDAIEGTEVALGSEAVIWDTRWQVFSTDVPSGRRVRALG
PDGWQQATDKPDHPPPHDAAICLPALFEGDRLVAWHPAHGSPGFQVKFKPPRGHFTAFLV
SR
>OANOA307|:199815-201107 PP-loop family; [D] COG0037 Predicted ATPase of the PP-loop superfamily implicated in cell cycle control
MRLSSEQLIPLGNDGSLIHSIDTAFLTSEPKKIGVAVSGGGDSMALLHMCIWWANLVGVT
VEAVTVDHGLRAEAADEAAVVAAFCKDQGVSHSVLNWDGALAEGNVQAAAREARYALMAG
WAKSRGIAHMMLGHTADDIAETFLMRLARTSGVDGLAAMDARFDRDGVKWARPLWEQPRA
QLRNYLRRHDVGWVEDPSNEDLSQTRPKARKILNALAPLGIDVGTLKSTAAFLSSARSAL
QCWAADEARRVVTFEHGDVIIPTRSCPPVHTEIERRLQLAAIGYINGEGYPPRKMALNYL
DVALLKQDRHTVAGCFVTKVDGGLRYSRELNAVEGPIVWSNRNVAKIWDGRWSLSEDQNH
DRAGDLTIRALGDTMKDVPDWCESGLPRASLMASPAVFDGETLIAAPVAGLQNGFSARIV
ADFASFLLSR
>OBA |:3239480-3240724 PP-loop family protein; COG0037 Predicted ATPase of the PP-loop superfamily implicated in cell cycle control
MSGDPARAVAGFFDPPPAGPLGVAVSGGSDSLALLHLLHDWASGSGLALHAVTVDHGLRA
DSAAEAACVGEIAGRLGVPHTVLHWTGWDGAGNLSDRARRARYDLMAEWARGAGVAGIAL
GHTADDQAETLLMRLARGSGVAGLAAMSPGRSHAGVTFLRPLLTVRRAELRRYLDARDQK
WIEDPTNEDMRFDRPKARRALRELEPLGLTVEALNMVAGNMAALRKTLGHYAEAEARAHV
QFEAGDVLIPCAAFGAMPGETARLILQAALHWVSGEEYPPRRGGIQRLVEAIARGEGMPL
SGCLIAIRDDTIRISREPAAVAETVAAPGTLWDGRWRLTGPFRPGDRIAATGEAGLRACT
EWRGTGLPRRTLLAAPAVWRDGALRAAPLAGFGAGFSAELCRSAEDYHATFRTH
>OIN |:1906825-1908096 PP-loop family protein; COG0037 Predicted ATPase of the PP-loop superfamily implicated in cell cycle control
MAAPAALADTALADRLVAGLGGTLPPRLGVAVSGGGDSMALLSLLHGLCAAAGTQLEAVT
VDHGLRPEAATEAAFVAHHAGALGLPHETLQWRGWDGQGNLQNAAREARYRLMADWAARR
DLPCIALGHTADDQAETVLMRLARRSGVDGLSAMAPQSRRHGVTWLRPLLFARRESLRDY
LRRAGLEWVDDPSNDDPRYARIQTRQSLAALDPLGIDVETLAEVASNMATARDALERQTE
RAAGDILRMEGGALVMRSEAFFAEPEEIRRRLMIRALGKISGSAYSPRRGPVAALIAGLA
EGQAATLDGCQALVRRGEIWLFREYNAVRDLRVPVNHLWDKRWRAVPSGGAPEGAELRAL
GPEGLAQCPNWRSLGRPRAMLLSTPAIWQGAQLLAAPLAGLDEKWHVLLESGAEWINTAP
LSH
>RHB RB2654|:c1098288-1099541 PP-loop family protein; COG0037 Predicted ATPase of the PP-loop superfamily implicated in cell cycle control
MTPEEAFGAALAAAQTDHTIDNLVVAVSGGGDSMALLHVAQAWGRTQGKAVSALTVDHGL
RDEAATEAARVAEICADLGVAHRTLDWPDWDGQGNLQAMARAARYDLIADAAPAGAAILI
GHTMDDAAETFLMRLARGSGVDGLSRMRSTWTDRGHLWLRPFLTVRRAALRDWLHDREIG
WIDDPTNDDTQYDRVRMRQALDLLAPLGIDAERLTMTAQAMTEARQALEHWAEQAARGTA
WTEAGDVVFDQAKVQALPRETHDRLIAHAIGWVASAAYRPRRAALIQAVRDVTETGRATL
GGCLLTAKGGTLRVGREPKAVTDLRVSPPSIWDNRWRLSGPDAPSGQVLAVRALGAGGLS
DCPDWRETGLPRDTLLASPAVFAGDRLVAAPLAGHPAGWRAELCPPRGDFFTSLLSH
>RCC RCCS2|:c1060566-1061840 Probable cell cycle protein; COG0037 Predicted ATPase of the PP-loop superfamily implicated in cell cycle control
MSVDTTSADVCARFQNAIAASPTASEETIGLSVSGGGDSIALMHLAARLRDPKRLRVLTV
DHGLRPEAQQEIALVASQAADLNIDHAVMPWTWDGQGNLQAAARARRWAAVSAWAAMHNM
REVWLGHTEDDQVETVLMRLARGSGIDGLTAMYPLSERDDLRILRPLLGCARADLRHWLQ
SNKIPWCEDPSNDDPRFDRVRARQMFAQLEGLGLTRKRLLQTIDHMQAAHLSLQIAAHGF
ARQHVRQDAGDLLCDPPALDLQKADAPRRVMAAAFAWVGSRTYRPRFEQLLDTVARARKG
MTVTLAGCIMTPEPNGIVRLTREAAATAATRRPTPKPDMTGAFWDHRWFLEGPVQDSLTF
KALGDGIMECPNWRDSGMPRTSLLASPSVWEGDVVIAAPLAGLSNGWSARIVADFHSTAF
AIED
>RDE RD1|:2003311-2004555 hypothetical protein; 
MCDLDAEIDAHFVNDIPKALGVAVSGGSDSMALLVLLCGFAERNGVALSCATVDHGLRPE
AADEARSVAGYCAAHDVPHVTLKWEGWDGTGNTQNAARVARYRLLADWARGQGIADIALG
HTQDDQAETVLMGLARASGVDGLSAMPARRDDRGLCWHRPLLATSRAGLRGFLSANGVAW
CEDPSNDDAQFERIKARRALTTLAELGVDRASLAQVAQNMAQARAALEQQTRRAIGDLVS
LLGGGAMMPWSGFQTLPSEIARRVLMAAIDWIAAPPHAPRQKALTAALSALRASGSATVA
GCRLILKDDRFWMFREFQAVAHARADASQLWDNRWKVTGGQGKQAREIRALGEIGLQQHP
EWRTMGLPRALLLATPAVYQGDVLIAAPVVQNTARWRADVIKRPGCLFDEVFGH
>PGA RGBS107|:2336278-2337438 PP-loop family protein; COG0037 Predicted ATPase of the PP-loop superfamily implicated in cell cycle control
MALMHLLHECFADVGVEICVATVDHGLRPTSGEEAQMVAGAAAKLGMAHDILQWCDRPTA
GQAGNLQEQARNARYALLTSWAQLNDISTVALGHTADDQAETLLMRLGRSSGVSGLSAMS
RSRAMEGVTLLRPLLEVTREELRAYLRTRECCWVEDPSNEDARFERVRVRQAMEVLEPLG
LTVERLAAVARNMGAAREALDWYTFLAARDMAEVCDGAIVIDQRQFRTLPDEIAHRLLVR
SVQWVSGAVHPPRRDPMIKARDAVRHGGSFTLGGCRMITRAQRTWICREYKPVAEEVALP
GKIWDQRWRVFGGEVQDHEVRALGPAGLLHCPDWRQTEVPGAVLQATPAVWKQDELIAAP
LAGNGNGWTAELVQNSEEFFTALLSH
>RLO RLO149|:2199554-2200798 hypothetical protein; COG0037 Predicted ATPase of the PP-loop superfamily implicated in cell cycle control
MSDPEGEIDAHFSPDIPKALGVAVSGGSDSMALLVLLRDYAARNRIALSCATVDHGLRPE
AAAEAEGVAAYCAAHDVPHVTLKWTGWNGKGNTQNAARVARYRLLADWARGQGITDIALG
HTQDDQAETVLMGLARASGVDGLSAMAARRDDRGLCWHRPLLAMSRAQLRGFLRGRGVAW
CEDPSNEDDQFERIKARRALATLADLGVDRASLAQVAGNMAQARSALEHQTMQAVRDLVC
LRGGGAAMPWSGFLGLPQEIARRLLVAAIDWIAAPSHAPRQKALAAALAAAETSDSATVA
GCRLIRVGDTFWIFREFQAVAHIRSDASALWDDRWQIFGDQNAEVSEIRALGEDGLLQCP
EWRGTDLPRTLLLATPAVWQGDVLIAAPVAQSTSAWRAEVIKRPGCLFDRVFGH
>ROS ROS217|:c1605910-1607169 PP-loop family protein; COG0037 Predicted ATPase of the PP-loop superfamily implicated in cell cycle control
MTPPDARLRDRVAACFAGHPPPRLGVAVSGGSDSLALLHLLHDWQRAGGPALAAVTVDHG
LRPEAGAEAAEVAHICARLNVPHHTLHWQGCGGSGNLPDRARRARYTLMSDWAAAQGLTD
IAIGHTQDDLAETFLMRLARGAGVDGLAAMRPRWTQEGVTFHRPLLGLAREALRDHLRGL
RQTWIDDPTNVDTSYLRPRAREILAALAPLGLDAATLAEVACNLSDARTALSHTTHAAAR
TLTRVEAGDLLIDHAGFANLPDEIARRLLHGALQWLTGAEYPPRGAALSALLAAARAGQT
MTLQGGLLLPAKSGHLRLTREYDAVKDLRTPATALWDTRWQAIGPSDPADIEIAALGPAG
LSACPDWRLSGLPHASALATPGLWQGDSLIAAPLMGWPNGWALTLRRDQDNLLMALLSH
>RGR RR11|:c2071809-2072960 tRNA(Ile)-lysidine synthetase; [D] COG0037 Predicted ATPase of the PP-loop superfamily implicated in cell cycle control
MALLHLLHDCFADVGVTLCVATVDHGLRDGSHDEAMMVAAEAAKLGLSHDVLEWRDRPEG
GNLQDEARNARYGLLTNWARINDLSVIALGHTADDQAETLLMRLGRASGVSGLSAMPRMR
AMDGVSLMRPLLDVTRDQLRAYLRKKQVAWVDDPSNEDTRFERIRIRQAMASLAPIGLTV
ERLAAVAQNLGAAREALDWYTFLAAREMLEIRDGAIVIDQREFRTLPDEIAHRLLVRAVQ
WVGGAVYPPRRDPMMQAQRTARQGGSFTLAGCRILTRVQKVWICREVKRVADEVVEPGAT
WDGRWRIYGGDIHGHQVRALGSVGLAQVPDWRSTGLPGPVLEATPAVWQNHHLVAAPSAG
FAQGWIAEEVRNGEEFFAALLSH
>LVE SKA53|:c1681122-1682300 PP-loop family protein; COG0037 Predicted ATPase of the PP-loop superfamily implicated in cell cycle control
MLAPGFAQLLQGGTPVGLAVSGGGDSIALLHLAAAIGGRISVASVDHGLRPESAAECGMV
ADICTSYGLPHQTLKWTGWDRRGNLQDQARRARYGLLADWARAAGVANIALGHTADDQAE
TIVMALARGAGVGGLAGMAAVMSRDGLHYHRPLLQVTRVALRAYLVATGRVWCDDPSNDD
PAYERIRIRQAADTLAELGLTSQTLGQVAQHMATATEALDRGTADLAAAVMMPQSGDVLI
MLALRDLSREQARRLVLAAMERVHRRITPPRKDEQQRLMHALLQGQGVTLGGCLMTFDGP
VLRVSREPQAVAQIVTPTTALWDARWRLSGPHAPDLQLRALGAGIELCCDWRRSGLPRRS
LQATPAVWRDQTLVSAPLAGFGGDWSAQIVAD
>SPO DSS3|:c3317819-3319078 PP-loop family protein; identified by match to protein family HMM PF01171
MLLTIGAQDLVNHLRAQFSAQPPRRLGVAVSGGGDSVALMHLLARCFPRGEVKLCVATVD
HGLRSESASEAALVARQAAGLGLPHETLLWTGWTGEGNLQDQARRARYGLLTDWALRNRV
TTVALAHTADDQAETLLMRLGRSAGVSGLAAMAPRRMQDGVVLVRPLLGITRDALRDFLR
AEGIAWAEDPSNEDIRYDRIKARQALAGLAPMGIDAQRLAEVAANMARAREALDWYTFLA
ARDLTRIDGGDVLLEPRGFRTLPDEIARRLLLHIVGWIGGGEYPPRRVAVAEALSALRHE
RSSQLGGCLILGQGRRIRFCREWKAVETLTVPQGALWDGRWVLRGPVVKDGELRALGAAG
LKLCPDWRQTGRPYAALIASPSVWSGADLVAAPLAGLANGWTAELESGEEDFYASLLSH
>SSE SSE37|:4233355-4234782 tRNA(Ile)-lysidine synthetase-like protein; COG0037 Predicted ATPase of the PP-loop superfamily implicated in cell cycle control
MKGPPVSLDQRFAEEMGALLGPSFPSEIGLAVSGGGDSMAMLALAHGWARVFGVRLWVVT
VNHGFREEAAAEAEMVAAECAVLGWPHASLHWSWDGHGNAMEAAREARVRLIAGWRGRLR
HVLMAHTQDDVAETFLMRLARGSGVDGLSKMQARRVVDQPRLGVGALAPMLGEAPAAEGC
RYPVIVTADGTAGRDAGVDWWVEGETFEILRPCLAMRRADLRHYVRVLQVPFVDDPSNEN
PAYARARIRAALPGLSGLGLDVPTLAATAERMARARNALRLQAADAWERIGHEARHRGAA
TGDLLLERDGFAGLPREVQLRLLAAAIGFVSGTVRRPRAARLEEVLDRVLSGGGGTLGGC
EILAERTHIRVFREYAALEAMAGNDDPLWDGRWLLTPEARQKMGPVRLRPLGDAGWQSLS
REEREGLTYRAARSLPMVATGAGGARISVAQGTRDILYRPFGKDGLTFAAFLMTH
>SIL TM1040|:c2484016-2485308 tRNA(Ile)-lysidine synthetase-like protein; 
MLLTPTEEALTSAIRARIGPLPEKLGVAVSGGSDSVALMHVLATMARAEDTALAVATVDH
GLRPESRREAEFVAQQAHDLGLSHQTLTWQHPADSGNLQAEARAARYRLLGDWARTQGLG
AVAVGHTADDQAETVLMRLRRASGVAGLCGMPTCHHRDGIDVLRPMLDLRRSDLRAYLTA
RDVAWIEDPSNLDMKFERVRIRDALNALEPLGLTVDALTAVADNMRMANRALDSATRTAA
ASIGQIRLGMVVLDCAGFNRLETEIARRLLVSALLHTNGAAYPPRRAPVLDALKALKEGR
GATLQGCHILVRGGAIWVGREYASVQHSACALLPGEGGVATMDATWDAAWHIKAPAGWSR
RVEIRALGAEGLAEIPDWRSHDAPRALLKSLPGVWCDGQLIAAPLLQERSGWTIAAIRQP
ETWALSALSH
>Pseudovibrio sp. JE062] >gi|211957957|gb|EEA93159.1| tRNA(Ile)-lysidine synthase [Pseudovibrio sp. JE062]
MTTAFNQVALFSTEELDELFGEYKSFRRIAIGVSGGADSMALLYLLKQWTQELGFAAPKL
YAFTVNHGLRAEAASEAVGVAQYCTRIEVPHETLLWEGDKPSSNIQSAARDARHRLLRQA
SEDHGCDALFLAHHLEDQAETFLTRLARGSGVYGLACIRRDREMDGFHICRPLLNISKAR
LKAVLHSAHVPWFEDPSNEDEQFTRIKFRQAQSELDELGLTATKLFDTARRMARAADAID
VWVDEVAEKSCTFHSAGPVRFDSSCLEYIPDEIGLRLVGRLVRYISGAPYMPRLAKLEGL
YETLKSEEGARAATLGGVRFALAKPHEDGIWFCFREAGRAGLPEVEVKPGDEGIWDERWR
YKAAHSSEGFRITYVQKELCGDFELEIPANWLKTAFLTAPLIVFADGVSYMPWKKIGQTS
ADAEVRSRTYGISMVPVSRTF
>Xanthobacter autotrophicus Py2] >gi|154161096|gb|ABS68312.1| tRNA(Ile)-lysidine synthetase [Xanthobacter autotrophicus Py2]
MDTGAIDLPENSPIEDGALDALFAPFTPHPRILIAVSGGPDSTALLYLAARWRAGRASGP
DLIAATVDHGLRAEAAAEAEAVGAFATFLGVPHRILIWQGAKPTHGIQEAAREARYDLLA
DAAREAGATAIALAHTRDDQAETVLFRLARGSGLSGLSGMRGDAARDGLALLRPLLDVPK
ARLVATLEAASVAFVRDPSNSDPRFARPRLRAMAPTLAGEGLDARRLAVLARRIARADQA
LEAATDAAEAAVIRLGAEEHPGAVSLDVRAFAALPDEIALRLLGRAIQKVGTEGPVELAK
LEALYEALKAAAHVPSGPFRRTLAGALVSLRGAALRVSAAPPRRERGLLARNSPVDGPVV
LGKKGPRS
>Gluconobacter oxydans 621H] >gi|61216387|sp|Q5FQB6.1|TILS_GLUOX RecName: Full=tRNA(Ile)-lysidine synthase; AltName: Full=tRNA(Ile)-lysidine synthetase; AltName: Full=tRNA(Ile)-2-lysyl-cytidine synthase >gi|58002536|gb|AAW61430.1| Cell cycle protein MesJ [Gluconobacter oxydans 621H]
MARFGPWPPDIDDAPVGLAVSGGADSMALAFLARRWRRNVVAFVVDHALRPESAAEAQLT
VHRLAGMNVKARLLTLAPFPKGRMQERARHARFEALEAACVSEGCLDLLVAHHAGDQDET
VWMRHLHASGPLGLSGIQPVSVRGRIRLVRPLLTFPTARLRLTLQAENLPWIEDPSNANR
RFERVRLRQDLTPEQRQEARVLQQDALQERLRLEAELAEELGRHAVWYSQGWVFLGQEGV
DEEALSVLIRLVSGSAYRPAREAVRTLMTQGYGTLSGVQVRPAGRFGNGIILVREERALG
PFVPAKAGAVWDGRWRLLACDVPQGSLIGSLGDAIHVMDLRRLGVPYAAARCLPGVWHEG
RLVLGPRLGERAWGEFAGEADFVWSSGVPATGENHFGT
>Erythrobacter sp. NAP1] >gi|85689120|gb|EAQ29123.1| ATPase [Erythrobacter sp. NAP1]
MLLGAAARPGDIAVMSIDHGIRPEAAREVAFVETICQSLDVPFTSAKVTLGAGNLQAKAR
EARYAALVQWAAQQKIGHVATAHHIDDQAETLLMRLARGSGLPGLAGVREWTHLPGSDVP
LIRPLLGFRKAELEAVVASAGITPVSDPSNENPAFDRVRVRQHLAEHDWLDAEALATSAH
HLAEGWRALEWYAQLDWEEMVSREDTPEGAPQYRYYCNVPRAIQIETVSRIVSALGGRVS
RSEAGNAADRLWRGENASLGGVLGRCEIEKVEKVGVEMRVWRFSPEPPRNTH
>Chlamydophila pneumoniae LPCoLN]
MVLSSDLLRDDKQLDLFFASLDVKKRYLLALSGGSDSLFLFYLLKERGVSFTAVHIDHGW
RSTSAQEAKELEELCAREGVPFVLYTLTAEEQGDKDLENQARKKRYAFLYESYRQLDAGG
IFLAHHANDQAETVLKRLLESAHLTNLKAMAERSYVEDVLLLRPLLHIPKSSLKEALDAR
GISYVQDPSNEDERYLRARMRKKLFPWLEEVFGKNITFPLLTLGEESAELSEYLEKQAQP
FFSAATHQDSQGELPCPDCLIQQAFLCKWVMKKFFNNAGIAVSRHFLQMVYDHLSRSSCA
TLRMRNKIVIIKPGVVMID
>Acinetobacter calcoaceticus RUH2202] >gi|262257927|gb|EEY76662.1| tRNA(Ile)-lysidine synthetase [Acinetobacter calcoaceticus RUH2202]
MRSTLSTFNEVWQRKFRHNVLKQAQLFSENSSFLIGCSGGMDSMLLLHLISQIFPQKIRA
IYIDHQLQSQSAEWGKLVAKQATRLDIPYIIQKVQVADGNLEAQARQARYQAYRQHLQPN
EILVLAHHQQDQAETVMLRLLSGAGVDGLAAMQSIDYRVDMTIWRPFLDLTREQIADWTT
QLEIEYVNDPTNYDIHYDRAWSREELWPFLQKRFPKMQQALSRTSYLMQDASEILEEVLI
VDLKHCGTAECLDLTKLLDLSAARQRQLLSVWMKGNGQYRPAFEMVERLKNEVIDSKSDA
QAALHWNQFYYVRYQNHLYRLSKQAFLAETLSPVEAESEHHFQMGEIVHYASGNFQIKQK
KIGLASSLLNEKLRIIRRQGGEKVHLYGRIGQWPLKKAIQEAHILPWLRHTIQILVIDNV
MLGVFTPKGFWLAQSPYCEQGGWQPDLISHSCNLVNGEYGYGKCSKL
>Pseudomonas syringae pv. oryzae str. 1_6]
MTTPLCSGHDLSARLLQALAPWRNAPVWHVGFSGGLDSTVLLHLLAELARSENLPALHAI
HVHHGLQAAADAWPEHCRQVCQALGVPFEQVSVKVEPGASVEQAARQARYKAFTEQLGAG
DVLLAAQHRDDQAETLLFRLMRGAGVRGLAAMPDQRALGRGHLVRPLLVVSRIELEAYAH
QHGLNWIEDPSNNDQQFSRNFLRGQVLPLLTSRWPQASASLARTAEHLGEAQQLLDELAL
LDLANAQATTAFAWLDLPVLGLKPLAGLSAARQRNALRHWLAPLTRLPDTDHWAGWVALR
DAAQDARPLWRLADGELHRTQDCLWWLPAAWSLTCDSVMSWLDPADALHLPGNGRVMLEG
EPPSGALEIRCRRGGEVMQLSGRGSRDLKRLLNEQGVPTFLRGRLPLLYRDNTLLAVANL
PGLDGSPNERWRLRWIAPTRDQSLS
>Xanthomonas campestris pv. musacearum NCPPB4381]
MALADNAPIKASLGNHATRSTPARWARSLGRRIAPVVIDTPLLLPTTPPGPVLLAYSGGM
DSNVLLHLLAATPRYRQAGLRALHVHHGLHTDADAWAAHCQRSCDALQVPLQIVQVHVER
DSGLGLEAAARNARHTAFAHALAAGEWLALAHHRDDQAETFLLRALRASGPEGLAAMRPQ
RPFANGTLWRPLLAHARADLLAYALAQGLRWIEDPSNADPRHDRNFLRSQVLPLLQQRWP
QAAGALARSAQLSADASALLLQQDMALLPSVRTASGALDLHALRAQPIERRARLLRAWVS
AAHAPPLPAQGVAALEREIDHYAADRQACFAWQQMEIRRWRQCLFLHRPAAVWPSDWQAS
WDGAVPLQLPDGAQLRLLGAPGLRFAQPLLARARQGGERIVLPRRAHSHQLKHLLQALDL
PPWERERLPILWEGTQVFAAGDRIISGNLDAWLQANAASLQWRAAADAN
>Heliobacterium modesticaldum Ice1] >gi|167592125|gb|ABZ83873.1| tRNA(ile)-lysidine synthase [Heliobacterium modesticaldum Ice1]
MLDQFLQRLHRHRLIEPQQRVLIAVSGGIDSVSLLLLFHQAAPQMDLKLSVAHYNHGLRG
EAADEDEAFVAALAGRLGLPCYRERAPQGWWTREPGTKMEAARRLRYDFLERVAKAAGAD
RIALGHHADDQVETVLFHFLRGSGLRGLAGMPIRRGPYIRPLLAFRRAELAAFLQAERQE
WRHDASNDSTLYTRNRIRHELIPLLHDYNPRFAEAIGRMSRLCLDDADYLDEVADRELAR
LTNEEGLDAKGLEALPRAIGRRVLRRFIEAAAAMPGFEKTEAMLQRLTERGGKSGPVDQV
SGHTLVSEAGRLRLYKDLPWKGDGGFYRPLPEPGEPGRWQSVAVPEAGGRMRIARWDRID
DRDPLEPGEREICLKPSVAALGPLVIRSRRPGDWFYPAGGTGRKKVKDYLIDQKTPRSIR
QKIPLLTAGEEVLWIIGYRPDRRFLATAATTPIIALRWQGKSI
>Pseudomonas aeruginosa PAO1] >gi|61216741|sp|Q9HXZ3.1|TILS_PSEAE RecName: Full=tRNA(Ile)-lysidine synthase; AltName: Full=tRNA(Ile)-lysidine synthetase; AltName: Full=tRNA(Ile)-2-lysyl-cytidine synthase >gi|9949797|gb|AAG07026.1|AE004783_11 conserved hypothetical protein [Pseudomonas aeruginosa PAO1]
MPAVPLESRLLQALAPWREAGGWCVAFSGGLDSTVLLHLLAQLARSEALPALSALHVHHG
LQAAADGWPAHCQAVCRSLGIPLRVERVQVAVGGSIEQAARDARYRAFQANLGEGQVLLT
AQHLDDQAETLLFRLLRGAGLRGLAAMPASRPLGGGRLCRPLLGVSRAELEAYAQAHRLD
WVEDPSNQDPRFSRNYLRREIMPRLASHWPQAVAGMARCAAHLREAEDLLAELAAIDLRA
CRQPSELDWPDWLDLPRIALEPLRRLSAARQRNLLRAWLGQLTRLPDSDHWAGWESLRDA
GDDADPIWRLESGELRRGAGRIWWLPADWRAAAGPFVWERPAHPLLLPGNGRLALLGEVP
AGPLRVDYRRGGEVLALAGRGRRDLKRLLNEAGVPSFLRGRLPLLFRADELLAVANIPGL
DSPREGGWRLSWSPPTNDPGLS
>Vibrio coralliilyticus ATCC BAA-450] >gi|260608450|gb|EEX34615.1| tRNA(Ile)-lysidine synthetase [Vibrio coralliilyticus ATCC BAA-450]
MNLYQTFSSVIDQHRLPDGKLVLALSGGLDSRVLLSLMARYCREHQQEGLAVHVHHGLSS
NADDWAEQCKQWCSEDGIPFNLERVTLEKSGKSIEESAREARYQALSKYVSKEDLLLTGQ
HSDDQFETFLLALKRGSGPKGLSAMAQAMSFGEALLVRPLLAVSRSDVKAYAVAEQLQWV
EDESNQDTRFDRNFIRHQVAPVITRRWPHFSQAVQRSAELCAEQEQLLDQLLTERLVEVL
HQDGSLWIEPLQNMTPLMRARLLRMWLSHHQARMPSREQLNKVWQEVALSRQDANPALSI
SGGQVRRFEQRLYLVEQWQELSGWQRDITIGTALNLPDSLGSLLLQPSNNGQLSKAALEA
APLSVTFEPQGLSAKPTDRNHSRKLKKLFQEYGVPSWLRRRVPTLMCGERVAAVADLFVD
HHFAGQDCELVWDKPVPVVSKLYT
>Desulfurivibrio alkaliphilus AHT2] >gi|258524087|gb|EEV92599.1| tRNA(Ile)-lysidine synthetase [Desulfurivibrio alkaliphilus AHT2]
MHPLEKKVKKSIAGHRLIAAGELVVVGTSGGPDSMALLYALKTLSAAMHFNLLAVYVDHG
LRPEESREEEQLMAAVAAALEIPWRGGRVAVRDYARQQGLSLEHAARELRYRFFAQVAAE
TGAAKIAVAHTADDQAEELLLRLLRGTARGGLSGMAPLARGRIIRPLLAVSKAEVLAYLA
QRNIAFARDSSNQDLRFVRNRVRLELVPWLKQRFNPRLRETLCHTATVLQDEEELLAAMA
DEAYRQARVAGEPAKAALTLSLPFFAAQPRALQRRLLEMALLELQLKPAGRQIEQLLHGA
DRGGKGVIGHLAGGVTVYKDAKSLRFHREAPGPRRRPPASGKSTNQP
>Burkholderia oklahomensis C6786]
MIPPHEFSADRVVLDAIGVALSALPHDARIALAYSGGLDSTVLLHAAARIAGAERCVALH
VHHGLSPNADAWLAHCAETADALGVRFDAAHVDVPRASGQGVEASARDARYRALETMCAR
HGARALWLAQHADDQAETVLLQLLRGAGIAGLAAMAPQYRPASTDVVRMRPLLHLLRAQL
ERYAQQHALRWIDDESNANTRYARNALRVDVLPALAPHFPGFRDALGRTAQHAAAAQRLL
DDLAAIDLRAVAREDGRALSRDALVALDDERGANLLRYWMRSLGLPGASAARLAEMMKQL
RAARDAHALRVDHAGWRLRLYRDDVQWEAGEGAKSAAAQSAGAQVADRDALDDDDATDAV
RAASHPESVLVWRGQEVWHLPAWRGTYVFRPAHAHEHDAVPEALLAAADLHARARAGGER
MRTWQGGPGRTLKNLFQERGVPAWQRDVPLLYVGDRLLFVPRVGVNRAVHDGADAPGGWR
CIEWQPDMLIA
>Burkholderia oklahomensis C6786]
MIPPHEFSADRVVLDAIGVALSALPHDARIALAYSGGLDSTVLLHAAARIAGAERCVALH
VHHGLSPNADAWLAHCAETADALGVRFDAAHVDVPRASGQGVEASARDARYRALETMCAR
HGARALWLAQHADDQAETVLLQLLRGAGIAGLAAMAPQYRPASTDVVRMRPLLHLLRAQL
ERYAQQHALRWIDDESNANTRYARNALRVDVLPALAPHFPGFRDALGRTAQHAAAAQRLL
DDLAAIDLRAVAREDGRALSRDALVALDDERGANLLRYWMRSLGLPGASAARLAEMMKQL
RAARDAHALRVDHAGWRLRLYRDDVQWEAGEGAKSAAAQSAGAQVADRDALDDDDATDAV
RAASHPESVLVWRGQEVWHLPAWRGTYVFRPAHAHEHDAVPEALLAAADLHARARAGGER
MRTWQGGPGRTLKNLFQERGVPAWQRDVPLLYVGDRLLFVPRVGVNRAVHDGADAPGGWR
CIEWQPDMLIA
