# Supplementary material for: Phylogenomic Analysis of Marine Roseobacters
Source: PLoS One. 2010 Jul 15;5(7):e11604. doi: 10.1371/journal.pone.0011604 (PMC2904699; doi:10.1371/journal.pone.0011604)
Supplement: File S2 — Tree topologies with the extended data. The multi-documents have been combined into a single ZIP-formatted file. The trees should be considered unrooted. The tree topologies were calculated in PhyML as described in Methods. Numbers refer to bootstrap values. The tree topology (separate pdf) shows that Roseobacter bacteria form a monophyletic group and was deposited in a document named “high bootstrap”. The other organisms embedded within the Roseobacter clade, or Roseobacter bacteria embedded within other phyla are shown in red (deposited in a document named “inter-phylum”). Individual file name corresponds to gene family code listed in Table S1. The non Roseobacter organism taxonomic name is detailed in the amino acid fasta of the sequences (a document named “sequences”). (4.62 MB ZIP) [file pone.0011604.s008.zip › sequences/ort840.fasta]

>DSH Dshi|:1127361-1128023 peptide methionine sulfoxide reductase; TIGRFAM: peptide methionine sulfoxide reductase PFAM: Methionine sulfoxide reductase A KEGG: rsq:Rsph17025_1226 peptide methionine sulfoxide reductase
MFFMSRKKAEMVRAEDALPGRAAAIPTADTHFLSGRPLTLSVPEGMEVAMFGMGCFWGVE
RMFWKLEGVWLTMVGYAGGFTQNPTYQEVCTGQTGHNEVVRVVYDPKVISYETLLQVFWE
GHDPTQGMRQGNDVGTQYRSGIYTTTEAQAQAAQDSRAAYADQLRKAGFGAITTEIVPAP
SFYFAEDYHQQYLAKNPNGYCGIGGTGVSCPIGTGIAQAG
>SUL EE36|:c1003683-1004147 methionine sulfoxide reductase A; COG0225 Peptide methionine sulfoxide reductase
MQDLIRKREGVLSTRVGYSGGDVPNATYRDHGTHAEAIEVMFDDDVISYRDLLELFFQIH
DPTTLNRQGNDRGLSYRSAIYYVDEDQKATALDTIADVEASGIWPGKVVTEVEPVSDFWE
AEPEHQDYLERIPNGYTCHFPRPDWVLPKRAAAE
>JAN Jann|:c2150255-2150764 peptide methionine sulfoxide reductase; 
MTERAVLAGGCFWGMQDLIRKMPGVEATRVGYTGGDVPNATYRNHGTHAEGIEILFDPAR
ISYRQILEFFFQIHDPTTPNRQGNDRGMSYRSAIYYVDDAQKAVAEDTIADVNASGLWPG
AVVTEVEPAGPFWDAEPEHQDYLERIPNGYTCHFVRPDWVLPKRSTAAE
>OAN OA307|:c4168471-4168935 methionine-S-sulfoxide reductase; [O] COG0225 Peptide methionine sulfoxide reductase
MEDLIRKLPGVVSTRVGYTGGDVANATYRNHGTHAEGIEITFDPTQTTYRRLLEFFFQIH
DPTTVNQQGNDRGMAYRSAIYFADEAQKAVAEDTIKDVDASGLWPGSVITDLDPVSEFWE
AEPEHQDYLERVPHGYTCHFIRPDWVLPRREAAE
>OBA |:2459396-2459902 methionine sulfoxide reductase A; COG0225 Peptide methionine sulfoxide reductase
MTEQRAVLAGGCFWGMQDLIRKLPGVLRTRVGYTGGDVPKATYRNHGTHAEGIEIIFDPD
RITYRQLLEFFFQIHDPTTLNRQGNDIGLSYRSAIYYVDDQQKAVAEDTIADVNASGIWP
GRVVTEVEPVGDFWEAEPEHQDYLERIPNGYTCHFPRPDWVLPKRAAE
>OIN |:c1357412-1357921 methionine sulfoxide reductase A; COG0225 Peptide methionine sulfoxide reductase
MTTERAVLAGGCFWGMQDLIRRRLGVVSTRVGYTGGDVPNATYRNHGTHAEAIEITFDPE
KTSYRELLEFFFQIHDPTTTNRQGNDVGMSYRSAIYYVDDEQKAVAEDTIADVEASGLWP
GKVVTEVEPVGDFWEAESEHQDYLERLPNGYTCHFPRADWVLPKREAAE
>RHB RB2654|:3620422-3621069 Peptide methionine sulfoxide reductase; COG0225 Peptide methionine sulfoxide reductase
MFGFFKDPEMVTAADALPGRDHAIPTADEHAVFGRPLTMDVPEGMEVAIFAMGCYWGVER
KFWQVPGVWLTMVGNAGGHTPNPTYEEVCTGRTGHAEAVRVVYDPKQVSYEELLQVFWEG
HDPTQGMRQGNDRGTQYRSAIYAVNDAQLAAAKASRERFQPRLSKAGYGKITTDIEMAGP
FYWAEDYHQQYLHKHPNGYCGLGGTGVTCPVGTDA
>RCC RCCS2|:c1076512-1077162 Peptide methionine sulfoxide reductase; COG0225 Peptide methionine sulfoxide reductase
MFFMSRAKSEMVGQDAALPGRPTAIPTASTHFVFDTPLTGEVPAGMEEAMFGMGCFWGVE
RMFWKLDGVQSTMVGYAGGYTPNATYEEVCSGKTGHNEVVRVIYDPTIISYDQLLQVFWE
GHDPTQGMRQGNDAGTQYRSGIYTYSAAQKVAADASKAAFAPRLSQAGYGAITTEIIEAP
AFYFAEDYHQQYLAKNPNGYCGIGGTGVTCPIGVGV
>RDE RD1|:c579855-580376 methionine sulfoxide reductase A; this stereospecific enzymes reduces the S isomer of methionine sulfoxide while MsrB reduces the R form; provides protection against oxidative stress
MTQERAVLAGGCFWGMEDLIRKREGVISTRVGYTGGDVAHATYRNHGTHAEGIEVIFDPA
VLSYRDLLELFFQIHDPTTLNRQGNDIGLSYRSAIYYVDETQHQVALDTIADVNASGLWP
GKVVTEVAPVGDFWEAEPEHQNYLERYPNGYTCHFPRADWVLPKRDSKTQAAE
>PGA RGBS107|:1883902-1884423 peptide methionine sulfoxide reductase; COG0225 Peptide methionine sulfoxide reductase
MSSTTERAVLAGGCFWGMQDLIRKRPGIVSTRVGYSGGDVPDATYKNHGTHAEAIEIMFD
PGQTSYRALLEFFFQIHDPSTVNQQGNDLGMSYRSAIYYVDADQKAIAEDTIADVDASGL
WPGKVVTEVEPVGDFWEAEPEHQDYLERQPNGYTCHFARPDWVLPRRSETAAE
>RLO RLO149|:c1182287-1182763 methionine sulfoxide reductase A; COG0225 Peptide methionine sulfoxide reductase
MEDLIRKRKGVISTRVGYTGGDVAHATYRNHGTHAEGIEIMFDPAVLSYRDVLELFFQIH
DPTTLNRQGNDVGLSYRSAIYYVDENQQRVALDTIEDVNASGIWPGKVVTEVEPVGDFWE
AEPEHQNYLERFPNGYTCHFPRADWVLPKRDSATQAAE
>ROS ROS217|:1847526-1848038 methionine sulfoxide reductase A; COG0225 Peptide methionine sulfoxide reductase
MSERAVLAGGCFWGMQDLIRKIPGVISTRVGYTGGNVPNATYRNHGTHAEGIEIHFDPAK
VTYRRLLEFFFQIHDPTTVNRQGNDVGMSYRSAIYFCNEAQKAEALRTIADVEASGLWPG
KVVTEVEPVGEFWEAEPEHQDYLKRFPQGYTCHFPRADWVLPRKAAETDA
>RGR RR11|:2650348-2650869 methionine-S-sulfoxide reductase; [O] COG0225 Peptide methionine sulfoxide reductase
MSTATERAVLAGGCFWGMQDLIRKRPGVISTRVGYSGGDVPNATYKNHGTHAEAIEIIFD
PAQTSYRTLLEFFFQIHDPTTVDRQGNDIGTSYRSAIFFVDETQKQIAEDTIADVNASGI
WPGKVVTELAPVGDFWEAEPEHQDYLERLPNGYTCHFPRPDWVLPKRSETAAE
>LVE SKA53|:c1692689-1693339 Peptide methionine sulfoxide reductase; COG0225 Peptide methionine sulfoxide reductase
MFFMKSAKSEMISPTAALPGRANPIPTAATHFVYGTPISADVPAGMEVAIFGMGCFWGVE
RMFWKLDGVQSTMVGYAGGYTPNATYDEVCTGKTGHNEVVRVVYDPGVISYDQLLQVFWE
GHDPTQGMRQGNDRGTQYRSGIYTFNAAQKQAADASRDAFAPRLTQAGFGAITTEIIDAP
TFYFAEDYHQQYLAKNPNGYCGIGGTGVTCPIGVGA
>SPO DSS3|:c3952494-3953006 methionine-S-sulfoxide reductase; identified by similarity to SP:P27110; match to protein family HMM PF01625; match to protein family HMM TIGR00401
MSLERAVLAGGCFWGMQDLIRKMPGVDRTRVGYTGGDVPNATYRNHGSHAEGIEIWFDPT
RISFRQLLEFFFQIHDPTTVNRQGNDLGTSYRSAIYYVDEAQKAVALDTIADVDASGLWP
GRVVTEVEPVGDFWEAEENHQDYLEKHPNGYTCHFARADWVLPKRADAAE
>SSE SSE37|:c2808148-2808654 methionine sulfoxide reductase A; COG0225 Peptide methionine sulfoxide reductase
MTERAVLAGGCFWGMQDLIRKLPGVEKTRVGYTGGDVPNATYRNHGTHAEGIEILFDPEK
TSYRRLLEFFFQIHDPTTPNRQGNDRGMSYRSAIYYVNEAQRDEALETIRDVDASGLWPG
KVVTEVEPVGDFWEAEPEHQDYLQRIPHGYTCHYVRPGWVLPRRDAAE
>SIL TM1040|:2965650-2966165 peptide methionine sulfoxide reductase; 
MTTTERAVLAGGCFWGMQELIRHRKGVLSTRVGYTGGDVPNATYKNHGTHAEGIEITFDP
EQTSYREMLEFFFQIHDPTTVNRQGNDIGMSYRSAIYYVDARQKQIAEDTIADVEASGIW
PGKVVTEVEPVGDFWEAEAEHQDYLQRLPNGYTCHFPRPDWVLPKRDQAAE
>Caulobacter crescentus CB15] >gi|221233983|ref|YP_002516419.1| peptide methionine sulfoxide reductase msrA [Caulobacter crescentus NA1000] >gi|20455135|sp|Q9A9I6.1|MSRA1_CAUCR RecName: Full=Peptide methionine sulfoxide reductase msrA 1; Short=Protein-methionine-S-oxide reductase 1; AltName: Full=Peptide-methionine (S)-S-oxide reductase 1; Short=Peptide Met(O) reductase 1 >gi|13422280|gb|AAK22978.1| peptide methionine sulfoxide reductase [Caulobacter crescentus CB15] >gi|220963155|gb|ACL94511.1| peptide methionine sulfoxide reductase msrA [Caulobacter crescentus NA1000]
MLSLHKTLEMPSADTALPGRAAPIPTAQTHFVNGHALKGPYPEGLETAIVAMGCFWGVER
VFWKVPGVYVTAAGYAAGITPNPTYEEVCTGRTGHTEVVLVVFDPKVVTYEALLKTFWEN
HDPTQGMRQGNDIGTQYRSGLYVTSDAQAAAAAESKAAYQQALSARGLGTITTEIAPAGP
FYFAEDYHQQYLAKNPNGYCGIGGTGVVCPIGLGVEG
>Synechococcus sp. PCC 7335] >gi|196192362|gb|EDX87326.1| Peptide methionine sulfoxide reductase superfamily [Synechococcus sp. PCC 7335]
MAFFGMGLGKKDVLPSEKEALPGREKAMSVVNKHYVNDNPIQGPFPEGMETAMFGLGCFW
GAERKFWQAEGVYSTAVGYAAGVTPNPTYREVCSGMTGHNEVVFVVFDPKVISYDALLKL
FWESHNPTQGMRQGNDRGTQYRSGIYTYSDAQLEAAKKSKEMYQEALSKSGYGEITTEIL
PAPEFYYAEDYHQQYLAKNPGGYCGLGGTNVSCPIGVGAVS
>Xanthobacter autotrophicus Py2] >gi|154160520|gb|ABS67736.1| peptide methionine sulfoxide reductase [Xanthobacter autotrophicus Py2]
MFWLKKSLDLPTKADALPGRSTPVPTAETHFVNGHALKGPYPAGFETAVFALGCFWGAER
KFWQTPGVWATAVGYVAGITENPTYEEVCSGRTGHTEAVLVVYDPKAVSYDELVRLFFES
HDPTQGMRQGNDVGTQYRSGIYVTNAGQRVAAEAAKAAYEPALKAKGFGPITTEIAELGP
FYFAEGYHQQYLAKNPAGYCGLGGTGVSCPIGTGVAAQ
>Pseudomonas aeruginosa PA7] >gi|150962112|gb|ABR84137.1| methionine-S-sulfoxide reductase [Pseudomonas aeruginosa PA7]
MVLRSEILTKKSELPTPEQALPGRESAMPLPEAHFVNGRPLTAPFPAGMQQVLFGMGCFW
GAERRLWQQPGVWVTAVGYAGGYTPNPTYDEVCSGLTGHSEVVLVVYNPQETSFEQLLKV
FWEAHDPTQGMRQGGDIGTQYRSVIYTFDAAQKAAAMASRESFQAELAKAGYDRITTEIA
DVPPFYYAEAYHQQYLAKNPNGYCGLGGTGVCLPA
>Pseudomonas syringae pv. aesculi str. 2250]
MTLRSEILVNKNVLPTAEQALPGRETPMALPETHFVNGNPLLGPFSSNVEFAIFGLGCFW
GAERRLWQQDGVVSTVVGYAGGFTPNPTYEEVCSGLTGHTEVVLVVYEPEKISYKSLLKV
FWEAHNPTQGMRQGNDIGTQYRSVIYCTTPEQLDAAKASAAEFQAELSKAGLGAITTEIE
EAPTVYFAEAYHQQYLAKNPQGYCGLGGTGVCLPA
>Vibrio mimicus MB-451] >gi|261891587|gb|EEY37573.1| peptide methionine sulfoxide reductase MsrA [Vibrio mimicus MB-451]
MLDKQIMVTAQTALPGRNTAMTIEDTHFVNGSSLSAAPKDGQQQILIGMGCFWGAERLFW
QLDGVISTSVGYAGGFTLNPTYEEVCTGKTGHTEVVRVVFDPKRLPLAELLRAFWERHDP
TQGMRQGNDRGTQYRSAIYYFTEEQREIAEESKAAYQALLAANEQAAITTEILPAGPYYF
AETYHQQYLAKNPNGYCGLGGTGVCFPPQTAL
>Streptomyces clavuligerus ATCC 27064] >gi|197703587|gb|EDY49399.1| peptide methionine sulfoxide reductase [Streptomyces clavuligerus ATCC 27064]
MFLSRSPQLPTPEQALKGRPEPAFGVPERHTVLGNPLLGPYPEGLETADFGLGCFWGAER
KFWQLPGVWTTLVGYQGGCTPHPTYDETCSGLTGHTEVVRVVYDPAEISYERLLKVFWES
HDPTQGFRQGNDVGTQYRSAVYTHSPEQTATAKASREAYQKVLTASGHSTITTEILPADG
LPFYPAEAYHQQYLDKNPAGYCGIGGTGVSCPIGVAPAPDPEQK
>Yersinia enterocolitica subsp. enterocolitica 8081] >gi|167012363|sp|A1JIU0.1|MSRA_YERE8 RecName: Full=Peptide methionine sulfoxide reductase msrA; Short=Protein-methionine-S-oxide reductase; AltName: Full=Peptide-methionine (S)-S-oxide reductase; Short=Peptide Met(O) reductase >gi|122087746|emb|CAL10531.1| peptide methionine sulfoxide reductase [Yersinia enterocolitica subsp. enterocolitica 8081]
MQNFDKTAVIDAANALPGRLTPMPVATLHVVNGHSMTHVPEGMEVAIFAMGCFWGVERLF
WQQPGVYSTAAGYSGGYTPNPTYHEVCSGRTAHAEVVRVVFDPAIISYKQLLQIFWENHD
PAQGMRQGGDVGTQYRSAIYVLTPEQETQAQESQALFQQAMTKAGDSRAITSEIAAALPF
YYAEDDHQQYLYKNPQGYCGLGGIGVCMPPNL
>Escherichia coli SMS-3-5] >gi|226710386|sp|B1LRA3.1|MSRA_ECOSM RecName: Full=Peptide methionine sulfoxide reductase msrA; Short=Protein-methionine-S-oxide reductase; AltName: Full=Peptide-methionine (S)-S-oxide reductase; Short=Peptide Met(O) reductase >gi|170517544|gb|ACB15722.1| methionine-S-sulfoxide reductase [Escherichia coli SMS-3-5]
MSLFDKKHLVSPADALPGRNTPMPVATLHAVNGHSMTNVPDGMEIAIFAMGCFWGVERLF
WQLPGVYSTAAGYTGGYTPNPTYREVCSGDTGHAEAVRIVYDPSVISYEQLLQVFWENHD
PAQGMRQGNDHGTQYRSAIYPLTPEQDAAARASLERFQAAMLAADDDRRITTEIANATPF
YYAEDDHQQYLHKNPYGYCGICGIGVCLPPEA
>Chromohalobacter salexigens DSM 3043] >gi|91797079|gb|ABE59218.1| peptide methionine sulfoxide reductase [Chromohalobacter salexigens DSM 3043]
MWPHESLELPTPATALEGRDTPIRISGVHYVNGRTMLPPFPEEYEEIVLGLGCFWGAERL
FWEMPGVYVTAVGYAGGQTPNPTYEETCTGRTGHAEVVRVIFDPTEIGLPELLRAFWEAH
DPTQGMRQGNDIGTQYRSVIYTTNELQRPLVDKSLQEYDQALQQQGMGNVTTEVAPLDAF
YYAEEYHQQYLAKNPAGYCGLKGTGVACPVT
>Synechococcus elongatus PCC 6301] >gi|56687125|dbj|BAD80347.1| peptide methionine sulfoxide reductase [Synechococcus elongatus PCC 6301]
MFGLFGKKTGLPTPEEALPGRAQAMLVPAKHFVLGTPLDGPFPVGIQLALFGNGCFWGTE
KQFWQLPGVYSTAVGYAGGLTPNPNYREVCSGMTGHNEVVRVAYDPDRISYADLLKAFWE
SHDPTQGMGQGPDRGTQYRSGIYCYTPEQKQIALASQAAYQAVLKAKGYGAITTEIIDAP
TFYFAEEYHQQYLDKPGSRPYCGAQPTGADLPHPNQWNLPTELQSHLTAHPEVWSKNFAE
CPVVPL
>gi|200388551|ref|ZP_03215163.1 peptide-methionine (S)-S-oxide reductase [Salmonella enterica subsp. enterica serovar Virchow str. SL491] >gi|199605649|gb|EDZ04194.1| peptide-methionine (S)-S-oxide reductase [Salmonella enterica subsp. enterica serovar Virchow str. SL491]
MSLFDKKHLVTQADALPGRNTPMPIATLHAVNEHSMTNVPAGMEIAYFAMGCFWGVERLF
WQLPGVYSTAAGYAGGYTPNPTYREVCSGQTGHAEAVRIVYDPAVIRYEQLLQTFWENHD
PTQGMQQGNDHGTQYRSAIYPLTPEQSAAAHASRERFQAAMAAAGDHRPITTEIAHATPF
YYAEDEHQQYLHKNPYGYCGIGGIGVCLPPDA
>gi|78184884|ref|YP_377319.1 methionine sulfoxide reductase A [Synechococcus sp. CC9902] >gi|78169178|gb|ABB26275.1| Methionine sulfoxide reductase A [Synechococcus sp. CC9902]
MLPSWLSPGGSDEQKNASVHAVLGTPLRAPLLDDQEEAVFACGCFWGAEKGFWRLPGVVS
TAVGYAGGNVENPSYNQVCSGRTGHTEVVRVVWSSPAIDFSDLLKLFWECHDPTQGNRQG
NDTGSQYRSAIYTTTEQQLLLANASKEAYQVELNQRGFGAITTEILADQQFFFAEEYHQQ
YLAKPGSRPYCSAMPTQALLADFSGAAYKLPNKVWDNYDWSIQHCVLRGDNSPISLH
>gi|33862765|ref|NP_894325.1 peptide methionine sulfoxide reductase [Prochlorococcus marinus str. MIT 9313] >gi|33634681|emb|CAE20667.1| Peptide methionine sulfoxide reductase [Prochlorococcus marinus str. MIT 9313]
MFPSWLTPKASKEAAIPSGTQQHAVLGTRLNDPLTTDQEDALFACGCFWGAEKGFWKLPG
IITTAVGYAGGHQEQPTYQEVCSGRSGHTEIVRVVWNKSVIDYSDLLKLFWECHDPTQGN
RQGNDRGSQYRSAIYTTTIQQIELAQASRDSFQQLLSKAGFGAITTEIKADQQFHYAESY
HQQYLAKPGSRPYCSAMPTQVALNDFPGANFKLPVSVWQEYDWSVSHCVLRSGNEKIKL
