# Supplementary material for: Phylogenomic Analysis of Marine Roseobacters
Source: PLoS One. 2010 Jul 15;5(7):e11604. doi: 10.1371/journal.pone.0011604 (PMC2904699; doi:10.1371/journal.pone.0011604)
Supplement: File S2 — Tree topologies with the extended data. The multi-documents have been combined into a single ZIP-formatted file. The trees should be considered unrooted. The tree topologies were calculated in PhyML as described in Methods. Numbers refer to bootstrap values. The tree topology (separate pdf) shows that Roseobacter bacteria form a monophyletic group and was deposited in a document named “high bootstrap”. The other organisms embedded within the Roseobacter clade, or Roseobacter bacteria embedded within other phyla are shown in red (deposited in a document named “inter-phylum”). Individual file name corresponds to gene family code listed in Table S1. The non Roseobacter organism taxonomic name is detailed in the amino acid fasta of the sequences (a document named “sequences”). (4.62 MB ZIP) [file pone.0011604.s008.zip › sequences/ort853.fasta]

>DSH Dshi|:1099165-1099764 Superoxide dismutase; PFAM: manganese and iron superoxide dismutase KEGG: sil:SPO2340 superoxide dismutase, Fe
MAFELPDLPYAHDALASKGMSAETLEYHHDLHHKAYVDNGNKLIAGTEWEGKSLEEIITG
TYDKGAVAQNGIFNNISQLWNHNQFWEMMGPGDAGMPGELEKALVESFGSVDEFKSQFSA
AGAGQFGSGWAWLVKNSDGSLAVTKTENGVNPLCFGQTALLGCDVWEHSYYIDFRNKRPA
YLTNFLDNLVNWENVASRM
>SUL EE36|:1971646-1972245 superoxide dismutase, Fe; COG0605 Superoxide dismutase
MAFTLPDLPYAHDALASKGMSKETLEYHHDKHHNAYVTNGNKAIEGTEWEGKTLEEIIKG
TYNPDAVAQSGIFNNISQLWNHNQFWEMMSPEDSKMPSELEKAITESFGSVDKFKDEFKA
AGGGQFGSGWAWLVKDTDGGLKVTKTENGVNPVCFGQTALLGCDVWEHSYYIDFRNARPD
YLSNFLDNLVNWDNVASRM
>JAN Jann|:2195924-2196523 Superoxide dismutase; 
MAFELPDLPYAHDALAAHGMSAETLEYHHDLHHNAYVTNGNKAIEGTEWEGKSLEEIITG
TYDAGAVAQNGIFNNISQLWNHNQFWEMMGPGASSMPSELESALTESFGSVDEFKSQFSA
AGAGQFGSGWCWLVKNADGSLAVTKTENGVNPLCFNQTALLGCDVWEHSYYIDFRNKRPD
YLKNFLDNLVNWENVASRM
>OAN OA307|:c2649661-2650260 superoxide dismutase (Mn/Fe family), C-terminal domain protein; [P] COG0605 Superoxide dismutase
MAFELPDLPYAHDALAAKGMSAETLEFHHDKHHNAYVENGNKAIAGTEWDGKSLEEIIKG
THDASAVAQSGIFNNISQLWNHNQFWEMMGPNGAMMPSELESAIKDSFGSVDDFKSQFSA
AGAGQFGSGWAWLVKDTDGSLKVTKTENGVNPVCFGQTALLGCDVWEHSYYIDFRNARPK
YLTNFLDNLVNWENVASRM
>OBA |:c992783-993382 Superoxide dismutase, Fe-Mn family; COG0605 Superoxide dismutase
MAFELPDLPYAHDALADLGMSKETMEYHHDIHHKAYVDNGNKAIAGTEWEGKSAEEIIKG
TYDPNAVAQNGIFNNASQYWNHNQFWEMMAPGEKKMPGELEKALTEAFGSVDKFKEEFSA
AGAGQFGSGWAWLVKDQDGSLKVTKTENGVNPLCFNQTALLGCDVWEHSYYIDFRNKRPA
YLSNFLDKLVNWENVASRM
>OIN |:c3176299-3176898 superoxide dismutase (Fe); COG0605 Superoxide dismutase
MAFQLPDLPYAHDALASKGMSKETLEYHHDKHHNAYVTNGNKAIEGTEWEGKTLEEIIKG
TYDANAVAQNGIFNNISQLWNHNQFWEMMTPNDSKMPGELEKAITESFGSVDKFKDEFKA
AGAGQFGSGWAWLVKAKDGGLKVSKTENGVNPVCFGQTALLGCDVWEHSYYIDYRNARPD
YLSNFLDNLVNWENVASRL
>RHB RB2654|:408779-409378 Superoxide dismutase, Fe-Mn family; COG0605 Superoxide dismutase
MAFELPDLPYAHDALADLGMSKETMEYHHDIHHKAYVDNGNKAIAGTEWEGKSVEEIIKG
TYDPKAVAQSGIFNNASQYWNHNQFWEMMGPGEKKMPGELEKALTEAFGSVDKFKEDFSA
AGAGQFGSGWAWLVKDTDGSLKVTKTENGVNPLCFGQTALLGCDVWEHSYYIDFRNKRPA
YLTNFLDNLVNWENVASRM
>RCC RCCS2|:c428841-429440 superoxide dismutase, Fe; COG0605 Superoxide dismutase
MAFSLPDLPYAHDALASNGMSAETLEYHHDLHHNAYVTNGNKAIEGTEWEGKSLEEIIVG
TYDKSSVAQNGIFNNISQLWNHNQFWEMMGPGDSAMPGELEKALVDSFGSVDEFKSQLSA
AGAGQFGSGWCWLVKNADGSLAVTKTENGVNPLCFGQIALLGCDVWEHSYYIDFRNKRPA
YLTNFLDNLVNWENVASRM
>RDE RD1|:1697214-1697813 superoxide dismutase (Fe); 
MAFELPDLPYAHDALAGKGMSAETLEYHHDLHHNAYVTNGNKAIEGTEWAGKSMEDIITG
TYDASAVAQNGIFNNISQLWNHNQFWEMMGPGESKMPGELEKALTENFGSVDAFKEQFSA
AGAGQFGSGWCWLVKNPDGSLAVTKTENGVNPLCFGQTALLGCDVWEHSYYIDFRNKRPA
YLTNFLDNLVNWENVASRM
>PGA RGBS107|:c4005908-4006507 Superoxide dismutase; 
MAFELPDLPYAHDALASKGMSAETLEYHHDLHHKAYVDNGNKLIAGTEWDGKSMEEIIKG
TYDANAVAQSGIFNNISQLWNHNQFWEMMGPGESKMPGELEKALVDSFGSVDTFKEEFSA
AGAGQFGSGWAWLVKDTDGGLKVTKTENGVNPVCFGQTALLGCDVWEHSYYIDFRNKRPA
YLTNFLDNLVNWENVASRM
>RLO RLO149|:c2648821-2649420 superoxide dismutase (Fe); COG0605 Superoxide dismutase
MAFELPDLPYAHDALAGKGMSAETLEYHHDLHHNAYVTNGNKAIEGTEWAGKSMEDIITG
TYDATSVAQSGIFNNISQLWNHNQFWEMMGPGESKMPGELEKALTESFGSVDAFKEQFSA
AGAGQFGSGWCWLVKNADGSLSVTKTENGVNPLCFGQTALLGCDVWEHSYYIDFRNKRPA
YLTNFLDNLVNWENVASRM
>ROS ROS217|:4750553-4751152 superoxide dismutase, Fe; COG0605 Superoxide dismutase
MAFELPDLPYAHDALAAHGMSAETLEYHHDLHHKAYVDNGNKLIAGTEWDGKSLEEIITG
TYDKSAVAQSGIFNNISQLWNHNQFWEMMSPTKTGMPGALEKAITESFGSVDKFKEAFSA
AGAGQFGSGWAWLVKDKDGSLKVTKTENGVNPLCFGQTALLGCDVWEHSYYIDFRNKRPA
YLTNFLDNLVNWENVASRM
>RGR RR11|:602958-603557 superoxide dismutase (Fe); [P] COG0605 Superoxide dismutase
MAFELPDLPYAHDALASKGMSAETLEYHHDLHHKAYVDNGNKLIAGTEWDGKSMEEIIKG
TYDANAVAQNGIFNNISQLWNHNQFWEMMGPGESKMPGELEKALVDSFGSVDKFKEEFSA
AGAGQFGSGWAWLVKDTDGGLKVTKTENGVNPLCFGQTALLGCDVWEHSYYIDFRNKRPA
YLTNFLDNLVNWENVASRM
>LVE SKA53|:c1183010-1183609 superoxide dismutase, Fe; COG0605 Superoxide dismutase
MSFTLPDLPYAHDALAAKGMSAETLEFHHDIHHNAYVTNGNKAIEGTQWAGKSLEEIIIG
TYDAAAVAQNGIFNNISQLWNHNQFWEMMTPADSKMPGALEKALVESFGSVDEFKTQFSA
AGAGQFGSGWAWLVKKADGSLAITKTENGVNPLCFGQTALLGCDVWEHSYYIDFRNKRPA
YLTNFLDNLVNWENVAGRM
>SPO DSS3|:c2480854-2481453 superoxide dismutase, Fe; identified by similarity to SP:P09157
MAFELPDLPYAHDALASKGMSAETLEYHHDLHHKAYVDNGNKLIADTEWDGKSMEEIITG
TYDKSAVAQNGIFNNISQLWNHNQFWEMMGPGESKMPGELEKAIAESFGSVDEFKSQFSA
AGAGQFGSGWCWLVKNADGSLAVTKTENGVNPLCFGQTALLGCDVWEHSYYIDFRNKRPA
YLTNFLDNLVNWENVASRM
>SSE SSE37|:5129921-5130520 Superoxide dismutase, Fe-Mn family protein; COG0605 Superoxide dismutase
MAFELPDLPYAHDALASSGMSRETMEYHHDIHHKAYVDNGNKLIAGTEWEGKSVEEIIKG
TYNSGAVAQSGIFNNASQHWNHCQFWEMMGANKGAMPSELEAAIKDSFGTVDKFKEDFAA
AGGGQFGSGWAWLVKDTDGGLKVTKTENGVNPLCFGQTALLGCDVWEHSYYIDFRNKRPA
YLQNFLDNLVNWENVASRL
>SIL TM1040|:1043026-1043625 Superoxide dismutase; 
MAFELPDLPYAHDALASKGMSAETLEYHHDLHHKAYVDNGNKLIAGTEWDGKSLEEIIKG
TYNKDAVAQNGIFNNISQLWNHNQFWEMMGPGESKMPTELEKALVESFGSVEKFKEEFSA
AGAGQFGSGWAWLVKDTDGGLKVTKTENGVNPLCFGQAALLGCDVWEHSYYIDFRNKRPA
YLSNFLDNLVNWENVASRM
>Xanthobacter autotrophicus Py2] >gi|154161332|gb|ABS68548.1| Superoxide dismutase [Xanthobacter autotrophicus Py2]
MSFTLPELPYAYDALAPYMSRETLEYHHDKHHLAYVNNGNNLLKGTEFEGKSLEEIVKGS
FGKNAPLFNNAGQHYNHLHFWNWMKPNGGGAIPGEIEKKIIEDIGSVEKFKEDFIAAGVG
QFGSGWAWLALKDGKLVVLKSPNGENPLVQGATPILGVDVWEHSYYIDYRNRRPDYLKAF
VDHLVNWDYVAELYSKAV
>Gluconobacter oxydans 621H] >gi|58002645|gb|AAW61539.1| Superoxide dismutase [Fe] [Gluconobacter oxydans 621H]
MAFELPPLPYAENALAGAGMCQETLELHHDKHHQAYVTALNGFVESKPELAGKTLEEIIA
FSYGKPEIAPVFNNAGQHWNHILFWKNLSPKGGQIPTGLEKKIAEDFGSVEEFKKLFKQA
ATTQFGSGWAWLVLDKSGKLAVTKTANGSNPLAEGQGKALLGLDVWEHAYYLDFRNRRPD
YITNYLDKLANYEFAEAELKSA
>Pseudovibrio sp. JE062] >gi|211958907|gb|EEA94106.1| superoxide dismutase protein [Pseudovibrio sp. JE062]
MSFALEDLPYAYDALAPYMSAETLEFHHDKHHMAYVTNGNKLLEGSGLEGKSLEEIVKES
YGTNAGLFNNAGQHLNHLHFWKWMKPNGGGSSLPGVLAKKVDEDLGGFDKFRADFINAGV
TQFGSGWAWLAVKDGKLVVMKTPNGENPIVHGATPILGCDVWEHSYYIDYRNARPKYLEA
FVDNLINWEYVEELYSAAV
>Pseudomonas fluorescens SBW25] >gi|229364113|emb|CAY51733.1| putative superoxide dismutase [Pseudomonas fluorescens SBW25]
MAFELPPLPYAHDALQPHISKETLEYHHDKHHNTYVVNLNNLVPGTEFEGKTLEEIVKSS
SGGIFNNAAQVWNHTFYWNCLAPNAGGQPTGALAEAINAAFGSFDKFKEEFTKTSVGTFG
SGWGWLVKKADGSLALASTIGAGNPLTSGDTPLLTCDVWEHAYYIDYRNVRPKYVEAFWN
LVNWKFVAEQFEGKTFTA
>Escherichia coli O157:H7 str. EC4206] >gi|208730854|gb|EDZ79543.1| superoxide dismutase [Escherichia coli O157:H7 str. EC4045] >gi|208738680|gb|EDZ86362.1| superoxide dismutase [Escherichia coli O157:H7 str. EC4042] >gi|209160818|gb|ACI38251.1| superoxide dismutase [Escherichia coli O157:H7 str. EC4115] >gi|209769398|gb|ACI83011.1| superoxide dismutase [Escherichia coli] >gi|209769400|gb|ACI83012.1| superoxide dismutase [Escherichia coli] >gi|209769402|gb|ACI83013.1| superoxide dismutase [Escherichia coli] >gi|209769404|gb|ACI83014.1| superoxide dismutase [Escherichia coli] >gi|209769406|gb|ACI83015.1| superoxide dismutase [Escherichia coli] >gi|209912230|dbj|BAG77304.1| superoxide dismutase [Escherichia coli SE11] >gi|215264904|emb|CAS09290.1| superoxide dismutase, Fe [Escherichia coli O127:H6 str. E2348/69] >gi|217318205|gb|EEC26632.1| superoxide dismutase [Escherichia coli O157:H7 str. TW14588] >gi|218351951|emb|CAU97683.1| superoxide dismutase, Fe [Escherichia coli 55989] >gi|218360992|emb|CAQ98565.1| superoxide dismutase, Fe [Escherichia coli IAI1] >gi|218365296|emb|CAR03017.1| superoxide dismutase, Fe [Escherichia coli S88] >gi|218427165|emb|CAR08048.2| superoxide dismutase, Fe [Escherichia coli ED1a] >gi|218432253|emb|CAR13143.1| superoxide dismutase, Fe [Escherichia coli UMN026] >gi|226900359|gb|EEH86618.1| superoxide dismutase [Escherichia sp. 3_2_53FAA] >gi|227837105|gb|EEJ47571.1| superoxide dismutase [Escherichia coli 83972] >gi|238863610|gb|ACR65608.1| superoxide dismutase, Fe [Escherichia coli BW2952] >gi|242377386|emb|CAQ32133.1| sodB [Escherichia coli BL21(DE3)] >gi|253324429|gb|ACT29031.1| Superoxide dismutase [Escherichia coli BL21(DE3)] >gi|253973619|gb|ACT39290.1| superoxide dismutase, Fe [Escherichia coli B str. REL606] >gi|253977814|gb|ACT43484.1| superoxide dismutase, Fe [Escherichia coli BL21(DE3)] >gi|254592674|gb|ACT72035.1| superoxide dismutase, Fe [Escherichia coli O157:H7 str. TW14359] >gi|257754130|dbj|BAI25632.1| superoxide dismutase SodB [Escherichia coli O26:H11 str. 11368] >gi|257759109|dbj|BAI30606.1| superoxide dismutase SodB [Escherichia coli O103:H2 str. 12009] >gi|257764504|dbj|BAI35999.1| superoxide dismutase SodB [Escherichia coli O111:H- str. 11128] >gi|260449219|gb|ACX39641.1| Superoxide dismutase [Escherichia coli DH1] >gi|281601093|gb|ADA74077.1| Superoxide dismutase(Fe) [Shigella flexneri 2002017] >gi|284921580|emb|CBG34652.1| superoxide dismutase [Fe] [Escherichia coli 042] >gi|290762661|gb|ADD56622.1| Superoxide dismutase (Fe) [Escherichia coli O55:H7 str. CB9615] >gi|291322862|gb|EFE62290.1| Fe-superoxide dismutase [Escherichia coli B088] >gi|291427364|gb|EFF00391.1| Fe-superoxide dismutase [Escherichia coli FVEC1412] >gi|291432621|gb|EFF05600.1| Fe-superoxide dismutase [Escherichia coli B185]
MSFELPALPYAKDALAPHISAETIEYHYGKHHQTYVTNLNNLIKGTAFEGKSLEEIIRSS
EGGVFNNAAQVWNHTFYWNCLAPNAGGEPTGKVAEAIAASFGSFADFKAQFTDAAIKNFG
SGWTWLVKNSDGKLAIVSTSNAGTPLTTDATPLLTVDVWEHAYYIDYRNARPGYLEHFWA
LVNWEFVAKNLAA
>Nostoc commune]
MAFVQDPLPFDINALDPYGMKAETFEYHYGKHHKAYVDNLNKLTEGTELANKSLEEVIKT
SFNDSSKAGIFNNAAQVWNHTFFWNSLKPAGGGAPTGDLAARIDKDFGSFDKFKEEFSNA
AATQFGSGWSWLIDDGGTLKVIKTPNAENPLAHGKKALLTLDVWEHAYYIDFRNARPAFI
KNFLDNLVNWDFAAENLAKA
>Thioalkalivibrio sp. K90mix] >gi|288943763|gb|ADC71462.1| Superoxide dismutase [Thioalkalivibrio sp. K90mix]
MAYELPDLPYAKNALEPHISAETLEYHHDKHHATYVTKLNGLLPGSEFENASLEDIIKKA
PAGGIFNNGAQVWNHTFYFNCMGPDAGGEPSGKVADAINSAFGSFDGFKEKFNEAAVGNF
GSGWTWLVQNSDGSVEIVNTSNAANPMRDGKTPLLTCDVWEHAYYIDYRNARPKYLENFW
NVVNWDFVAQQMK
>Chlamydomonas reinhardtii] >gi|158280091|gb|EDP05850.1| superoxide dismutase [Fe] [Chlamydomonas reinhardtii] >gi|257071857|gb|ACV41089.1| chloroplast Fe superoxide dismutase 1 precursor [Chlamydomonas reinhardtii]
MALAMKAQASSLVAGQRRAVRPASGRRAVITRAALELKSPPYALDALEPHMSKQTLEFHW
GKHHRAYVDNMNKQVAGTPLDGKSLEEIVLASWNNGQPTPVFNNAAQVWNHTFFWESMKP
NGGGAPTGALAEAITRDFGSLDKFKEEFKQAGMTQFGSGWAWLNADKTGKLSISKSPNAV
NPVVEGKTPILTVDVWEHAYYIDVQNRRPDYITTFMEKLINWDAVAQRYAAATK
>Thermosynechococcus elongatus BP-1] >gi|22295244|dbj|BAC09071.1| superoxide dismutase [Thermosynechococcus elongatus BP-1]
MAFVQEPLPFDPGALEPYGMSAKTLEFHYGKHHKGYVDNLNKLTQDTELADKSLEDVIRT
TYGDAAKVGIFNNAAQVWNHTFFWNSLKPGGGGVPTGDVAARINSAFGSYDEFKAQFKNA
AATQFGSGWAWLVLEAGTLKVTKTANAENPLVHGQVPLLTIDVWEHAYYLDYQNRRPDFI
DNFLNQLVNWDFVAKNLAAA
>Enterobacter cancerogenus ATCC 35316] >gi|288318405|gb|EFC57343.1| superoxide dismutase [Enterobacter cancerogenus ATCC 35316]
MSFELPALPYAKDALAPHISAETLEYHYGKHHQTYVTNLNNLIKGTEFEGKTLEEIVRSS
EGGVFNNAAQVWNHTFYWHCLAPNAGGEPVGELAEAINAAFGSFADFKAKFTDAAVKNFG
SGWTWLVKEANGKLAIVSTSNAGTPLTTSATPLMTVDVWEHAYYIDYRNARPNYLEHFWA
LVNWEFVAKNFAG
>Acinetobacter baumannii SDF] >gi|169795271|ref|YP_001713064.1| superoxide dismutase [Fe] [Acinetobacter baumannii AYE] >gi|184158864|ref|YP_001847203.1| superoxide dismutase [Acinetobacter baumannii ACICU] >gi|213158065|ref|YP_002320116.1| superoxide dismutase (Fe) [Acinetobacter baumannii AB0057] >gi|215482804|ref|YP_002325007.1| Superoxide dismutase (Fe) [Acinetobacter baumannii AB307-0294] >gi|260556735|ref|ZP_05828953.1| superoxide dismutase [Acinetobacter baumannii ATCC 19606] >gi|169148198|emb|CAM86061.1| superoxide dismutase [Fe] [Acinetobacter baumannii] >gi|169151727|emb|CAP00529.1| superoxide dismutase [Fe] [Acinetobacter baumannii] >gi|183210458|gb|ACC57856.1| Superoxide dismutase [Acinetobacter baumannii ACICU] >gi|193077882|gb|ABO12765.2| superoxide dismutase [Acinetobacter baumannii ATCC 17978] >gi|213057225|gb|ACJ42127.1| superoxide dismutase (Fe) [Acinetobacter baumannii AB0057] >gi|213989089|gb|ACJ59388.1| Superoxide dismutase (Fe) [Acinetobacter baumannii AB307-0294] >gi|260409994|gb|EEX03294.1| superoxide dismutase [Acinetobacter baumannii ATCC 19606]
MTTITLPALPYGYDDLAPHISKETLEYHHDKHHNTYVVNLNNLIKGTDLEGKTLEEIIKA
TAGDASKAGIFNNAAQVWNHTFYWNSMKPNGGGKPTGAIAAKIDEAFGSYEKFAEEFTAA
ATTQFGSGWAWLVADEVNGKLSITKTSNADTPLAHGQIAVLTIDVWEHAYYIDFRNLRPK
YIATFLENLVNWDYANAKLAGQPAGVEK
>Psychrobacter sp. PRwf-1] >gi|148571205|gb|ABQ93264.1| Superoxide dismutase [Psychrobacter sp. PRwf-1]
MSNITLPDLPYAKDALEPHISAETLEFHHDKHHAAYVNKLNELLPGSGLEGKALDEIITA
TAKDDSKQGMFNQAAQVWNHTFYWNCMTPDNGGGEPTGDLKAKIEEDFGSYDKFREEFKN
AATSQFGSGWAWLVADSVGGKLSIMKTANADTPLAHGKVAVLTCDVWEHAYYIDYRNRRP
DYVDTFLEKLVNWDYANAKYKGQDAGVEE
>Yersinia enterocolitica subsp. enterocolitica 8081] >gi|122089379|emb|CAL12227.1| superoxide dismutase [Fe] [Yersinia enterocolitica subsp. enterocolitica 8081]
MSFELPALPYAQNALEPHISAETLEYHYGKHHNTYVVNLNNLIKDTEFAGKSLEEIVKTS
SGGIFNNAAQVWNHTFYWHCLSPNGGGEPTGKVADAINQSFGSFAEFKAQFTDAAVKNFG
AGWTWLVKKTDGTLAIVSTSNAATPLTTADKPLLTVDVWEHAYYIDYRNARPKYLENFWA
LVNWSFVEKNLA
>Synechococcus sp. WH 7803] >gi|147848617|emb|CAK24168.1| Superoxide dismutase [Fe] [Synechococcus sp. WH 7803]
MAHTLPALPYALDALEPHISRSTLEFHHGKHHNGYVTNLNKAIEGTDLDGKSLEEVISAV
SGDASKAGVFNNAAQVWNHSFYWQCMKPGGGGQPSGALLDKINADFGSYDAFVEQFKAAG
ATQFGSGWAWLIVENGTLKITKTANADLPLAHGQKALLTMDVWEHAYYLDYQNRRPDYIT
TYLEKLVNWDFVAANLAAA
>Synechococcus sp. PCC 7002] >gi|169884540|gb|ACA98253.1| Mn-superoxide dismutase [Synechococcus sp. PCC 7002]
MGYELPSLPYDYTALEPHISKSTLEFHHDKHHASYVSKYNDAVAGTDMDSKSIEDVIKAV
AADPAKAGLFNNAAQAWNHSFYWNCMKPGGGGQPTGALADKINADFGSFDKFVEAFKTAG
GTQFGSGWAWLVLDNGTLKVTKTGNAGNPMTEGQTPLLTMDVWEHAYYLDYQNRRPDYIN
TFLTSLVNWDFVAANLAAA
>Burkholderia ambifaria IOP40-10] >gi|170136453|gb|EDT04713.1| Superoxide dismutase [Burkholderia ambifaria IOP40-10]
MAHTLPPLPYAEDALAPTISKETIEYHYGKHHQAYVTNLNNLIPGTEFENLPLEEIVKKS
SGGIFNNAAQIWNHTFFWNSLSPNGGGAPSGALGDAINAKWGSYDAFKEAFSKAAVGTFG
SGWAWLVKKADGSLDIVSTSNAATPLTTADKALLTIDVWEHAYYIDYRNARPKFVEAFWN
IVNWDFAAKNFA
>Ralstonia solanacearum UW551] >gi|207725156|ref|YP_002255553.1| superoxide dismutase [fe] protein [Ralstonia solanacearum MolK2] >gi|207742512|ref|YP_002258904.1| superoxide dismutase [fe] protein [Ralstonia solanacearum IPO1609] >gi|83724244|gb|EAP71416.1| Superoxide dismutase [Ralstonia solanacearum UW551] >gi|206590388|emb|CAQ37349.1| superoxide dismutase [fe] protein [Ralstonia solanacearum] >gi|206593904|emb|CAQ60831.1| superoxide dismutase [fe] protein [Ralstonia solanacearum IPO1609]
MAHTLPPLPYALDALAPHISKETLEFHYGKHHQTYVTNLNNLIPGTEFENLSLEDIVKKS
SGGLFNNAAQVWNHTFYWNGLKPNGGGAPTGALADAINAKWGSFDKFKEEFTKTAIGTFG
SGWAWLVKKADGTLDLVSTSNAATPLTTDAKPLLTCDVWEHAYYIDYRNARPKYVEAFWS
LVNWDFVANNFA
>Comamonas testosteroni KF-1] >gi|220711495|gb|EED66863.1| Superoxide dismutase [Comamonas testosteroni KF-1]
MERTLPPLPYAIDALAPFGYSQETLEFHHGKHHNAYVVNLNNLQKGTEFENMDLEEVVKK
SSGGIYNNAAQIWNHTFFWNCMTPNGGAEPTGALADAINKKWGSYAEFKKAFVASAAGNF
GSGWTWLVKKADGSVDIVNMGAAGTPLTTADKALLTVDVWEHAYYIDYRNLRPKFVETFL
EKLVNWKFAEANFAA
>Shewanella halifaxensis HAW-EB4] >gi|167354282|gb|ABZ76895.1| Superoxide dismutase [Shewanella halifaxensis HAW-EB4]
MAFELPALPYAQNALEPHISEETINYHYGKHHNTYVVKLNGLIEGTDLEQKSLEEIIKTS
TGGIFNNAAQIWNHTFYWNCLSPNGGGEATGPVADAIIAAFGSFEAFKAQFTDAAVNNFG
SAWTWLVKKADGTVAIVNTSNAATPLTDEGVTPIMTVDVWEHAYYIDYRNVRPDYLAHFW
ELVNWEFVNTNFAG
>Nitrosomonas eutropha C91] >gi|114308216|gb|ABI59459.1| Superoxide dismutase [Nitrosomonas eutropha C91]
MSTSLDNFSKAAQSGDTYVLPPLPYADNALEPVISAHTLSFHYGKHHKGYVDNLNKLVMG
TPFAGQSLEQIIMATAGHADKIGIFNNAAQVWNHMFYWNSLSPNGGGEPPAALKQKIEEA
FGSVEAFKQEFATAAITQFGSGWAWLAQEGTKLTIIKTSNADSPLTRSIRPLLTIDVWEH
AYYLDFQNRRPDYVNTVIDKLINWEFAAANLA
