# Supplementary material for: Phylogenomic Analysis of Marine Roseobacters
Source: PLoS One. 2010 Jul 15;5(7):e11604. doi: 10.1371/journal.pone.0011604 (PMC2904699; doi:10.1371/journal.pone.0011604)
Supplement: File S2 — Tree topologies with the extended data. The multi-documents have been combined into a single ZIP-formatted file. The trees should be considered unrooted. The tree topologies were calculated in PhyML as described in Methods. Numbers refer to bootstrap values. The tree topology (separate pdf) shows that Roseobacter bacteria form a monophyletic group and was deposited in a document named “high bootstrap”. The other organisms embedded within the Roseobacter clade, or Roseobacter bacteria embedded within other phyla are shown in red (deposited in a document named “inter-phylum”). Individual file name corresponds to gene family code listed in Table S1. The non Roseobacter organism taxonomic name is detailed in the amino acid fasta of the sequences (a document named “sequences”). (4.62 MB ZIP) [file pone.0011604.s008.zip › sequences/ort882.fasta]

>DSH Dshi|:978833-979930 GTP-binding protein YchF; TIGRFAM: GTP-binding protein YchF PFAM: GTP-binding protein HSR1-related; Protein of unknown function DUF933 KEGG: rde:RD1_3893 GTP-binding protein YchF
MGFKMGIVGLPNVGKSTLFNALTRTAAAQAANFPFCTIEPNVGEVAVPDPRLDRLAEIAG
SKQVIPTRMTFVDIAGLVKGASKGEGLGNQFLANIREVDAIAHVLRCFEDGDVTHVEGRV
DPIADAATIETELMLADMESIEKRLQNIVRKVRGGDKEAVQQERLMRAAMAALEEGKPAR
AVAVDAEDAKAWRMLQLLTTKPILYVCNVDEASAGSGNAHSKAVATMAAEQGAAHVVISA
QIEEEISQLDPEEAEMFLSEMGLEEAGLDRLIKAGYALLHLETYFTAGPKEARAWTIPAG
THAPQAAGVIHGDFERGFIRAETIAYDDYVALGGEQAAKEAGKMRAEGKSYVVKDGDVLH
FLFNT
>SUL EE36|:1364095-1365192 GTP-binding protein YchF; COG0012 Predicted GTPase, probable translation factor
MGFKMGIVGLPNVGKSTLFNALTKTAAAQAANFPFCTIEPNVGEVAVPDSRLDKLAAIAG
SKQIIPTRMTFVDIAGLVKGASKGEGLGNQFLANIRETDAIAHVLRCFEDGDVTHVEGRV
DPVADAETIDTELMLADLESIEKRRAGLVRKIKGNDKDAAQQDRLLAAAQEAIENGKPAR
TVEVDADDAKAWRMLQLLTTKPVLYVCNVGESEAAEGNALSAKVAEMAAAQGNSHVVISA
QIEEEISQLEPEEASMFLDEMGLEEAGLDRLIRAGYELLHLETYFTVGPKEARAWTIKAG
TSAPKAAGVIHGDFEKGFIRAETIAYDDFVALGGEGPAKEAGKMRAEGKSYTVKDGDVLH
FLFNT
>JAN Jann|:c3660389-3661486 hypothetical protein; 
MGFKMGIVGLPNVGKSTLFNALTRTAAAQAANFPFCTIEPNVGDVAVPDARLDKLAAIAA
SKSVIPTRMTFVDIAGLVKGASQGEGLGNQFLANIRETDAIAHVLRCFEDGDVVHVDGRV
DPIADAETIETELMLADLESIEKRMVNLVRKVRGGDKEAVQQERLLNAAKAALEDGKPAR
TVDVAGEDAKAWKMLQLLTTKPILYVCNVEEENAGSGNAESARVAEMAAAQGNSHVVISA
KIEEDISQLESDDAEMFLEELGLEEPGLDRLIRAGYELLNLQTYFTVGPKEARAWTIKEG
TLAPAAAGVIHGDFEAKFIRAETIAYGDYVELGGENPAKDAGKMRAEGKAYVVKDGDVLH
FLHGG
>OAN OA307|:c3272258-3273355 GTP-binding protein YchF; [J] COG0012 Predicted GTPase, probable translation factor
MGFKMGIVGMPNVGKSTLFNALTRTAAAQAANFPFCTIEPNVGEVAVPDKRLDKLAAIAG
SKSIIPTRMTFVDIAGLVKGASKGEGLGNQFLANIRETDAIAHVLRCFEDGDVTHVDGRV
DPVADAETIETELMLADLESIEKRLQNLIRKTRGGDKDAVQQVRLLEAAKVALEEGQPAR
TVDVDEDDVKAWKLLQLLTTKPVLYVCNVGEAEAAEGNAHSLAVAEMAASQGNAHVIISA
QIEEEISQLEDDEAVMFLEEMGLAEAGLDRLIKAGYELLHLETYFTVGPKEARAWTVSAQ
TKAPQAAGVIHGDFEKGFIRAETIAYDDFVTLGGEQPAKEAGKMRAEGKSYVVKDGDVLH
FLFNT
>OBA |:c1895240-1896337 GTP-binding protein YchF; COG0012 Predicted GTPase, probable translation factor
MGFKMGIVGLPNVGKSTLFNALTRTAAAQAANFPFCTIEPNVGEVAVPDARLETLAGIAK
SKEIIPTRMTFVDIAGLVKGASKGEGLGNQFLANIREVDAIAHVLRCFEDGDVTHVEGRV
DPVADAETIEMELMLADLESIEKRRANLVRKLKGNDKEAAQQDRLLAAAQAVLEEGRPAR
VVEVDAEDAKAWNMLQLLSTKPVLYVCNVAEDEAAEGNAHSAAVAEMAAAQGNSHVIISA
RIEEEISQLDPEEAEMFLGEMGLEEPGLDRLIRAGYDLLHLETYFTVGPKEARAWTIRTG
TAAPQAAGVIHGDFEKGFIRAETVAYDDFVACNGEAGAREAGKLRAEGKGYVVKDGDVLH
FLFNA
>OIN |:c293129-294226 GTP-binding protein YchF; COG0012 Predicted GTPase, probable translation factor
MGFKMGIVGLPNVGKSTLFNALTRTAAAQAANFPFCTIEPNVGEVAVPDARLDTLAEIAK
SKSIIPTRMTFVDIAGLVKGASKGEGLGNQFLANIREVDAIAHVLRCFEDGDVTHVEGRV
DPVADAETIDTELMLADIESIEKRLQNIVRKVRGGDKEAVQQERLMRKALEALEAGNPAR
VVEVDEDDAKAWRMLQLLTTKPVLYVCNVGEAEAAEGNDHSAKVAEMAAAQGNSHVVISA
QIEEEISQLEAEEAEMFLEEMGLKEAGLDRLIRAGYELLHLETYFTVGPKEARAWTIKTG
TSAPKAAGVIHGDFEKGFIRAETIAYDDFIGLGGEGPAKEAGKMRAEGKSYIVKDGDVLH
FLFNT
>RHB RB2654|:c1955727-1956824 GTP-binding protein YchF; COG0012 Predicted GTPase, probable translation factor
MGFRMGIVGLPNVGKSTLFNALTRTAAAQAANFPFCTIEPNVGEVAVPDARLDKLAEIAK
SKEIIPTRMTFVDIAGLVKGASKGEGLGNQFLANIREVDAIAHVLRCFEDGDVTHVEGRV
NPVEDAQTIETELMLADMESIEKRLQNIVRKVRGGDKEAVQQERLMKAAMEALEAGQPAR
TVEVDAEDAKAWKMLQLLTTKPILYVCNVGEDEAAEGNEHSAAVAEMAAEQGAASVVISA
KIEEEISQLDAEEQAMFLDELGLEQAGLDRLIKAGYDLLHLQTYFTVGPKEARAWTIKEG
TAAPQAAGVIHGDFERGFIRAETIAYDDYIALGGENGAKDAGKMRAEGKSYVVKDGDVLH
FLFNA
>RCC RCCS2|:2712549-2713646 hypothetical protein; COG0012 Predicted GTPase, probable translation factor
MGFKMGIVGLPNVGKSTLFNALTKTAAAQAANFPFCTIEPNVGDVAVPDARLDKLAAIAS
SKQIIPTRMTFVDIAGLVKGASKGEGLGNQFLANIRECDAIAHVLRCFEDDDITHVEGRV
DPVEDAEVIETELMLADLESIEKRLQNLVRKVRGGDKEAVQQVKLLELAQAALENGKPAR
TVEVDDDDAKAWKMLQLLTTKPVLYVCNVEEDSAGSGNSQSARVAEMAAAQGNSHVVISA
RIEEEISQLEAEEAEMFLEEMGLEEAGLDRLIRAGYELLHLQTYFTVGPKEARAWTIKEG
TSAPQAAGVIHGDFERGFIRAETIAYDDFVTLGGEQPAKEAGKMRAEGKAYIVKDGDVMH
FLFNT
>RDE RD1|:c3761790-3762887 translation-associated GTPase; the crystal structure of the Haemophilus influenzae YchF protein showed similarity to the yeast structure (PDB: 1NI3); fluorescence spectroscopy revealed nucleic acid binding; the yeast protein YBR025c interacts with the translation elongation factor eEF1
MGFKMGIVGLPNVGKSTLFNALTRTAAAQAANFPFCTIEPNVGEVAVPDARLDKLADIAK
SKQIIPTRMTFVDIAGLVKGASKGEGLGNQFLANIREVDSIAHVLRCFEDGDVTHVEGRV
DPVADAETIETELMLADLESIEKRLQNIVRKVRGGDKEAVQQQRLMEAAKAALEDGRPAR
VVEVDAEDRKAWNMLQLLTSKPVLFVCNVGEAEAATGNAHSAKVAEMAAAQGNSHVVISA
QIEEEISQLEPEEAEMFLDEMGLSEAGLDRLIQAGYALLHLETYFTVGPKEARAWTIPQG
TTAPKAAGVIHGDFEKGFIRAETIAYDDFVSLGGESAAKEAGKMRAEGKAYVVKDGDVLH
FLFNT
>PGA RGBS107|:3057216-3058313 hypothetical protein; COG0012 Predicted GTPase, probable translation factor
MGFKMGIVGLPNVGKSTLFNALTKTASAQAANFPFCTIEPNVGEVGVPDARLDKLAAIAG
SKQIIPTRMTFVDIAGLVKGASQGEGLGNQFLANIRETDAIAHVLRCFEDGDVTHVDGRV
DPVADAEVIETELMLSDLESIEKRRANLVRKLKGNDKEAQQQDRLLADAQAMLEEGKPAR
LVEVDAEDAKAWKMLQLLTTKPVLYVCNVGESESVEGNEYSAKVAEMAAGQGNSHVIISA
QIEEEISQLEPEEAEMFLSEMGLAEAGLDRLIRAGYELLHLETYFTVGPKEARAWTIRTG
TAAPQAAGVIHGDFEKGFIRAETIAYEDFIAHNGEQGAKEAGKMRAEGKGYVVKDGDVLH
FLFNT
>RLO RLO149|:3211461-3212558 translation-associated GTPase; COG0012 Predicted GTPase, probable translation factor
MGFKMGIVGLPNVGKSTLFNALTRTAAAQAANFPFCTIEPNVGEVAVPDVRLDKLADIAK
SKQIIPTRMTFVDIAGLVKGASKGEGLGNQFLANIREVDSIAHVLRCFEDGDVTHVEGRV
DPVADAETIETELMLADLESIEKRLQNIIRKVRGGDKEAVQQQRLMEAAKSALEDGRPAR
VIDVDAEDRKAWNMLQLLTSKPVLFVCNVGEAEAATGNAHSAKVAEMAAAQGNSHVVISA
QIEEEISQLEPDEAEMFLDEMGLSEAGLDRLIQAGYKLLHLETYFTVGPKEARAWTIPQG
TTAPKAAGVIHGDFEKGFIRAETIAYDDFVSLGGESAAKEAGKMRAEGKAYVVKDGDVLH
FLFNT
>ROS ROS217|:3676946-3678043 GTP-binding protein YchF; COG0012 Predicted GTPase, probable translation factor
MGFKMGIVGLPNVGKSTLFNALTRTAAAQAANFPFCTIEPNVGEVAVPDARLDKLAEIAG
SKQIIPTRMTFVDIAGLVKGASKGEGLGNQFLANIRETDAIAHVLRCFEDGDVTHVEGRV
DPVADADTIETELMLADLESVEKRRAGLQRKIKGGDKDAVQAERLLAQAQAALEQGRPAR
TVQVDAEDTKAWKMLQLLTAKPILYVCNVDEANAATGNAHSDAVAKMAADQGAASVVISA
QIEEEISKLEPDEAEMFLTEMGLDEAGLDRLIRAGYELLHLETYFTVGPKEARAWTIPAG
TPAPKAAGVIHGDFERGFIRAETIAYDDFVGLGGEQKAKDAGKMRSEGKSYVVKDGDVLH
FLFNT
>RGRRR11|:c2178424-2179521 GTP-binding protein YchF; [R] COG0536 Predicted GTPase
MGFKMGIVGLPNVGKSTLFNALTKTASAQAANFPFCTIEPNVGEVGVPDPRLDKLAAIAG
SKQIIPTRMTFVDIAGLVKGASKGEGLGNQFLANIREVDAIAHVLRCFEDGDVTHVEGRV
DPVADAETIETELMLADLESIEKRRANLVRKLKGNDKEAQQQDRLLATAQDMLESGKPAR
LVEVDAEDAKAWKMLQLLTTKPVLYVCNVGESESVDGNEHSAKVADMATAQGNAHVIISA
QIEEEISQLEPEEAEMFLSEMGLAEAGLDRLIRAGYELLKLETYFTVGPKEARAWTIRTG
TAAPQAAGVIHGDFEKGFIRAETIAYDDYIAANGEQGAKEAGKMRAEGKSYIVKDGDVLH
FLFNT
>LVE SKA53|:244969-246066 GTP-binding protein YchF; COG0012 Predicted GTPase, probable translation factor
MGFKMGIVGLPNVGKSTLFNALTKTAAAQAANFPFCTIEPNVGDVAVPDARLDKLAAIAG
SKQIIPTRMTFVDIAGLVKGASKGEGLGNQFLANIRECDAIAHVLRCFEDDDITHVEGRV
DPVEDAATIETELMLADLESIEKRLANLMRKVKGGDKDAVQQVRLLEAAQAALEQGKPAR
TVAVDADDAKAWRLLQLLTIKPVLYVCNVEENSAGSGNSQSARVAEMAAAEGNSSVVISA
RIEEEISQLDAEEATMFLDEMGLEEPGLDRLIRAGYALLHLQTYFTVGPKEARAWTIKAG
TSAPQAAGVIHGDFERGFIRAETIAYDDFVGLGGEQPAKEAGKMRAEGKTYTVKDGDVLH
FLFNT
>SPO DSS3|:849588-850685 GTP-binding protein YchF; identified by match to protein family HMM PF06071; match to protein family HMM TIGR00092
MGFKMGIVGLPNVGKSTLFNALTRTAAAQAANFPFCTIEPNVGEVGVPDARLDKLAAIAK
SKQIIPTRMTFVDIAGLVKGASKGEGLGNQFLANIREVDAIAHVLRCFEDGDVTHVEGRV
DPVADAETIETELMLADLESIEKRRANLVRKLKGNDKDAQQQDRLLAVAQAALEDGKPAR
VVEVSDEDAKAWKMLQLLTTKPVLYVCNVGEAEAAEGNAHSARVAEMAAAQGNSHVIISA
QIEEEISQLEDDEAAMFLEEMGLEEAGLDRLIKAGYALLHLETYFTVGPKEARAWTIRQG
TAAPQAAGVIHGDFEKGFIRAETIAYDDYIACNGEQGAKEAGKMRAEGKSYVVKDGDVLH
FLFNT
>SSE SSE37|:c2062262-2063347 translation-associated GTPase; COG0012 Predicted GTPase, probable translation factor
MGIVGLPNVGKSTLFNALTKTAAAQAANFPFCTIEPNVGDVAVPDTRLDKLAGIAGSKQI
IPTRMTFVDIAGLVKGASKGEGLGNQFLANIREVDAIAHVLRCFEDDDVTHVDGRVDPVS
DADTIETELIIADMESLEKRLQNIVRKVRGGDKEAVQQERLMKMALEVLEQGKPARVVEV
DAEDAKAWRMLQLLTAKPVLYVCNVDEGDASEGNALSAKVFEMAAEQGNSAVVISAKIEE
EISQLDADEAQEFLGELGLEEAGLDRLIKAGYALLGLQTYFTVGPKEARAWTIREGTGAP
QAAGVIHGDFEKGFIRAETIAYDDYVTLGGEGPAKDAGKMRAEGKGYVVQDGDVLHFLFN
T
>SIL TM1040|:239155-240252 hypothetical protein; 
MGFKMGIVGLPNVGKSTLFNALTKTASAQAANFPFCTIEPNVGEVGVPDARLDKLAAIAQ
SKQIIPTRMTFVDIAGLVKGASKGEGLGNQFLANIREVDAIAHVLRCFEDGDVTHVDGRV
DPVADADTIETELMLADLESIEKRRANLVRKLKGNDKEAQQQDRLLAAAQAMLEDGKPAR
LVEVDAEDQKAWTMLQLLTTKPVLYVCNVGESESVEGNAHSAKVAEMAAAQGNAHVIISA
QIEEEISQLEPEEAQMFLDEMGLAEAGLDRLIRAGYELLHLETYFTVGPKEARAWTIRSG
TAAPQAAGVIHGDFEKGFIRAETIAYDDYIACGGESGAKEAGKMRAEGKSYIVKDGDVMH
FLFNT
>Pseudovibrio sp. JE062] >gi|211960873|gb|EEA96069.1| GTP-binding protein YchF [Pseudovibrio sp. JE062]
MGFQCGIVGLPNVGKSTLFNALTKTAAAQAANYPFCTIEPNTGDVAVPDPRQSKIAAIAQ
SKEIIPTRLTFVDIAGLVRGASKGEGLGNQFLANIREVDAIAHVLRCFENDDITHVDGKI
DPIADAETVETELMVSDMESLEKRIAPLEKKAKSGDKDAKAALPIMEQALAILQDGKPVR
ALGLTDPEEIKQLKMLNLLTSKPVLYVCNVEEEAADKGNSLSAKVQAMAEEQGAASVVIS
AAIEAEIAQLEDEEQREYMADMGLEEPGLDRLIRAGYGLLELITYFTAGPKETRAWTIVA
GTKAPQAAGVIHTDFERGFIRAQTIAYNDYVELGGETPAKEAGKARDEGKEYIVQDGDVL
LFKFNT
>Nitrobacter winogradskyi Nb-255] >gi|74421564|gb|ABA05763.1| Conserved hypothetical protein 92 [Nitrobacter winogradskyi Nb-255]
MGFKCGIVGLPNVGKSTLFNALTETAAAQAANYPFCTIEPNVGAVAVPDPRLGRLAEVAK
SAQIIPTQLTFVDIAGLVRGASKGEGLGNQFLANIREVDAVAHVVRCFEDSDITHVEGKI
APLADIETIETELMLADLESLEKRVDNLSKKAKGNDKEAREQLDLVERALSLLRDGQPTR
GMERKPEEERNFRMLGLLTSKPVLYVCNVEESSAAGGNAFSQAVFDHAAKEGAIAVVISA
KIESEIATLSRDERADFLETLGLEEAGLDRLIRAGYRLLDLITYFTVGPKEARAWTITRG
TKAPAAAGVIHTDFEKGFIRAETIAYADYAALGGEAGARDAGKLRLEGKEYVVADGDVMH
FRFNT
>Caulobacter crescentus CB15] >gi|221233449|ref|YP_002515885.1| GTP-binding protein, probable translation factor [Caulobacter crescentus NA1000] >gi|13421654|gb|AAK22466.1| GTP-binding protein, YchF family [Caulobacter crescentus CB15] >gi|220962621|gb|ACL93977.1| GTP-binding protein, probable translation factor [Caulobacter crescentus NA1000]
MALKVAIVGLPNVGKSTLFNALTQTASAQAANYPFCTIEPNTGDVAVPEPRLNALAKIAG
SKEIIPARINFVDVAGLVRGASKGEGLGNQFLANIRDCDAVAFVARCFEDSDITHVEGRI
DPISDLEIIEMELMLADLESLEKRLPNVEKRAKSGGDKDMIQTLRLINLALEQLRAGRPA
RAAQVDKEDAKAWAMLQLLTSLPALYVCNVEEASADKGNKFSDLVAERAARDNAKSVVIS
AQIESEIALLDEEERTEFLETLGLAEPGLNRLIREAYSLLGLQTYFTVGPKEARAWTIPV
GATGPQAAGVIHTDFEKGFIRAETIAFDDYVKLGGENGAKEAGKMRSEGKEYVVKDGDVM
HFRFNV
>Caulobacter segnis ATCC 21756] >gi|264675429|gb|EEZ38815.1| GTP-binding protein YchF [Caulobacter segnis ATCC 21756]
MALKVAIVGLPNVGKSTLFNALTQTAAAQAANYPFCTIEPNTGDVAVPEPRLEALAKIAG
SKEIIPARITFVDIAGLVRGASKGEGLGNQFLANIRDCDAIAFVARCFEDDDITHVEGRI
DPLSDLEIIEMELMLADLESLEKRLPAIEKKAKSGGDKEAANTLRLINLALAQLREGRPA
RAATVDKEDEKAWHMLQLLTSLPALYVCNVEEGSADKGNKYSDLVAERAARDNAKAVVIS
AQIESEIALLDAEERTEFLETLGLSEPGLNRLIREAYTLLGLQTYFTVGPKEARAWTIHV
GDTGPQAAGVIHTDFEKGYIRAETIAFDDFIKLGGEAGAKEAGKMRAEGKEYVVKDGDVM
HFRFNV
>Gluconobacter oxydans 621H] >gi|58002019|gb|AAW60913.1| GTP-binding protein [Gluconobacter oxydans 621H]
MGFNCGIVGLPNVGKSTLFNALTETAAAQAANYPFCTIEPNTGRVAVPDPRLDELARIGK
SIRKVPTSLEFVDIAGLVRGASKGEGLGNQFLANIREVDAIVHVLRCFEDDDITHVEGGV
DPVRDADIIETELMLADLESLEKRQVGLQKRARGNDREAQAQLELMEPLLAALRDGKPAR
TAVPKEQEAEASRLQLLTTKPVLYVCNVEEASAATGNAFSEAVRKRAEAEGAGVVVVSAA
IEAEVSQLPQEDRTEFLEGLGLTDSGLDRVIAAGYKLLGLRTYFTVGPKESRAWTITAGT
KAPQAAAVIHNDFERGFIACETVAFDDYVACNGEAGAKEAGKLRIEGKEYVVQDGDVLLF
RFNV
>Erythrobacter litoralis HTCC2594] >gi|84787073|gb|ABC63255.1| GTPase [Erythrobacter litoralis HTCC2594]
MGFRCGIVGLPNVGKSTLFNALTETQAAQAANYPFCTIEPNVGQVAVPDERLDKIAAIAK
SAKVIATQLAFVDIAGLVKGASQGEGLGNQFLGNIREVDAIVHVLRCFEDDDIQHVSNRV
DPLADAEVVETELMLADLESLEKRVPNAEKRATAGDKEAKLTASVLGQALELLREGKPAR
LTEPKDDEEARIFQQAQLLTAKPVLYVCNVAEEDAAEGNDLSAQVFAKADAEGAQAVVVS
AAIEAELVGMEPEDRAEYLAELGLKESGLARVIRAGYTLLGLQTFFTAGPKESRAWTFPT
GAKAPQAAGEIHTDFEKGFIRAETIAYDDYVSLGGEAAAREAGKLRQEGKEYLVQDGDVM
LFKFNV
>Pseudomonas mendocina ymp] >gi|145574287|gb|ABP83819.1| GTP-binding protein YchF [Pseudomonas mendocina ymp]
MGFNCGIVGLPNVGKSTLFNALTKSGIAAENFPFCTIEPNSGIVPMPDPRLDALAEIVKP
EKVIPTTMEFVDIAGLVAGASKGEGLGNKFLANIRETDAIAHVVRCFEDENVIHVANSVD
PKRDIEIIDLELIMADLDSCEKQLQRVARTAKGGDKESVAQKALLEKLIPHLTEGKPARS
LLKDLGDDEKRLAKTFHLLTTKPVMYIANVAEDGFENNPHLDVVNAIAKEEGAIVVPVCN
KIEAEIAELDDLEEMQMFLETMGMEEPGLNRVIRAGYSLLNLQTYFTAGVKEVRAWTVRV
GATAPQAAAVIHTDFEKGFIRAEVVAYDDFIAYKGEGGAKEAGKWRLEGKDYIVKDGDVM
HFRFNV
>Acinetobacter baumannii AYE] >gi|260555292|ref|ZP_05827513.1| GTPase [Acinetobacter baumannii ATCC 19606] >gi|169149157|emb|CAM87036.1| putative GTP-binding protein [Acinetobacter baumannii] >gi|260411834|gb|EEX05131.1| GTPase [Acinetobacter baumannii ATCC 19606]
MVFMGFNCGIVGLPNVGKSTLFNALTKAAIAAENFPFCTIEPNTGIVPVPDPRLDKLAAI
VNPQRVLPTTMEFVDIAGLVAGASKGEGLGNQFLANIRETDAIAHVVRCFEDENVIHVNG
KIDPLDDIATINTELALADLETVAKAILRLTKVAKGGDKEAVATKAVLEKIQPLLDEGKP
ARAADLSDDERKLIRGFGLMTLKPTMYIANVAEDGFENNPHLEAVKKLAAEENAIVVPLC
NQIEAEISLLEDEDRAEFLEAMGMEEPGLNVVIRAGYKLLGLQTYFTAGVQEVRAWTVKV
GATAPQAAGVIHTDFEKGFIRAEVVAYDDFVQYNGENGAKEAGKWRLEGKTYVVQDGDVM
HFRFNV
>Geobacter sulfurreducens PCA] >gi|39982534|gb|AAR33994.1| GTP binding protein YchF [Geobacter sulfurreducens PCA]
MGFNCGIVGLPNVGKSTIFNALTSAGAESANYPFCTIDPNVGIVQVPDVRLDRLAEIVSP
ERILPTTIEFVDIAGLVKGASQGEGLGNQFLGHIRSVDAIVHVVRCFEDENVVHVSGSVD
PLRDIDIIQTELALADLDSVDKKLQRVEKQAKSGDKRLKEESEFYARLKAALEQGIPARH
VQVADEELPWLRDLHLLTDKPVLYVANVAEDDLDGAHPAVAKVRELAEREGARVVTICGR
IEAEIAELDGDEKRVFLEEMGLAESGLDRLIRMGYELLGLITYFTAGKKEVRAWTIPTGT
KAPQAAGVIHTDFEKGFIRAEVIAYADYIAAGGETGAKEKGLMRLEGKEYVVQDGDVMHF
RFNV
>Rickettsia conorii str. Malish 7] >gi|229586946|ref|YP_002845447.1| GTP-binding protein YchF [Rickettsia africae ESF-5] >gi|228021996|gb|ACP53704.1| GTP-binding protein YchF [Rickettsia africae ESF-5]
MTLKLGIVGLPNVGKSTLFNALTASQAADAANYPFCTIEPNSSKVLVPDARLHKLASLAG
SGKIIPSYIEFVDIAGLVKGASKGEGLGNKFLSHIREVDAILHVLRCFEDEDITHVHNKV
DPLHDLEIIETELILADIESVEKRLATSEKRLKSGDKAMAEQIELLKEVYKVLGEDKPAR
VLNEALRVDNLKQLQLITSKPVLYICNVLEKDAAIGNEFTKLVAERAKKENAKSVVISSK
IEAEIALLESMEEKEEFLKFIGLDETGLNKVIKEGYNLLNLKSFFTIGPKEAHSWTFKDG
TLAPAAAGIIHTDFEKGFIRAEVIGYKDYINLGSEAKAKEVGKMRLEGKEYKMQDGDIVH
FRFNV
>Chromohalobacter salexigens DSM 3043] >gi|91796735|gb|ABE58874.1| conserved hypothetical protein [Chromohalobacter salexigens DSM 3043]
MGFNCGIVGLPNVGKSTLFNALTKSGIDAENFPFCTIEPNVGIVPMPDPRLDKLAAIVKP
EKVIPTTMEFVDIAGLVAGASKGEGLGNQFLANIRETQAIAHVVRCFDNDNVIHVANQVD
PRADIETINLELALADLDTVERAIQRLARVVKGGDKDAMATKAILDRIQPHLAEGQPLRS
FGLDADETRQLKSFGFLTLKPTMYIANVNEDGFDNNPYLDVVNDIAREEGAVVVPVCNQI
EAEIAELDEEERSVFLEEMGMEEPGLDRVIRAGYDLLGLQTYFTAGVKEVRAWTVKQGAT
APEAAGAIHTDFQKGFIRAEVVGYEDFVALGGEQGAKDAGKWRLEGKDYVVADGDVVHFR
FNV
>Xanthomonas campestris pv. campestris str. ATCC 33913] >gi|66769657|ref|YP_244419.1| GTP-dependent nucleic acid-binding protein EngD [Xanthomonas campestris pv. campestris str. 8004] >gi|21111903|gb|AAM40190.1| GTP-binding protein [Xanthomonas campestris pv. campestris str. ATCC 33913] >gi|66574989|gb|AAY50399.1| GTP-binding protein [Xanthomonas campestris pv. campestris str. 8004]
MGIKCGIVGLPNVGKSTLFNALTKAGIAAANFPFCTIEPNVGVVPVPDPRLNELAEIVKP
QKLIPTAVEFVDIAGLVAGAASGEGLGNKFLAHIREVDAITHVVRCFEHADIIHVNNKVD
PIADIETIDTELALADLDSVEKALNRAERSAKGGDKEAAARKPVLAKLQAALADGKAGRS
AGLDEEEKALVRDLFLLTLKPVMYICNVLEDGFENNPHLDAVRAHAATEGAEVVPVSAAI
EEELSQLDDADRDTFLADLGLDEPGLNRVIRAAYKLLGLQTYFTAGVREVRAWTVKAGST
APQAAAVIHTDFEKGFIRAETIAFDDFIKYRGESGARDAGRLRLEGKEYRVKEGDVLHFR
FNV
>Escherichia coli CFT073] >gi|91210424|ref|YP_540410.1| translation-associated GTPase [Escherichia coli UTI89] >gi|110641433|ref|YP_669163.1| GTP-dependent nucleic acid-binding protein EngD [Escherichia coli 536] >gi|117623421|ref|YP_852334.1| translation-associated GTPase [Escherichia coli APEC O1] >gi|191171076|ref|ZP_03032627.1| GTP-binding protein EngD [Escherichia coli F11] >gi|215486435|ref|YP_002328866.1| GTP-dependent nucleic acid-binding protein EngD [Escherichia coli O127:H6 str. E2348/69] >gi|218558132|ref|YP_002391045.1| GTP-dependent nucleic acid-binding protein EngD [Escherichia coli S88] >gi|218689150|ref|YP_002397362.1| GTP-dependent nucleic acid-binding protein EngD [Escherichia coli ED1a] >gi|227886375|ref|ZP_04004180.1| GTP-binding protein [Escherichia coli 83972] >gi|237705165|ref|ZP_04535646.1| translation-associated GTPase [Escherichia sp. 3_2_53FAA] >gi|26107927|gb|AAN80126.1|AE016759_400 Probable GTP-binding protein ychF [Escherichia coli CFT073] >gi|91071998|gb|ABE06879.1| probable GTP-binding protein YchF [Escherichia coli UTI89] >gi|110343025|gb|ABG69262.1| putative GTP-binding protein [Escherichia coli 536] >gi|115512545|gb|ABJ00620.1| putative GTP-binding protein YchF [Escherichia coli APEC O1] >gi|190908808|gb|EDV68396.1| GTP-binding protein EngD [Escherichia coli F11] >gi|215264507|emb|CAS08874.1| predicted GTP-binding protein [Escherichia coli O127:H6 str. E2348/69] >gi|218364901|emb|CAR02597.1| putative GTP-binding protein [Escherichia coli S88] >gi|218426714|emb|CAR07551.1| putative GTP-binding protein [Escherichia coli ED1a] >gi|226899922|gb|EEH86181.1| translation-associated GTPase [Escherichia sp. 3_2_53FAA] >gi|227836579|gb|EEJ47045.1| GTP-binding protein [Escherichia coli 83972] >gi|281178389|dbj|BAI54719.1| putative GTP-binding protein [Escherichia coli SE15]
MGFKCGIVGLPNVGKSTLFNALTKAGIEAANFPFCTIEPNTGVVPMPDPRLDQLAEIVKP
QRTLPTTMEFVDIAGLVKGASKGEGLGNQFLTNIRETEAIGHVVRCFENDNIIHVSGKVN
PADDIEVINTELALADLDTCERAIHRVQKKAKGGDKDAKAELAVLEKCLPQLENAGMLRA
LDLSAEEKAAVRYLSFLTLKPTMYIANVNEDGFENNPYLDQVREIAAKEGSVVVPVCAAV
EADIAELDDEERDEFMQELGLEEPGLNRVIRAGYKLLNLQTYFTAGVKEVRAWTIPVGAT
APQAAGKIHTDFEKGFIRAQTISFEDFITYKGEQGAKEAGKMRAEGKDYIVKDGDVMNFL
FNV
>Francisella philomiragia subsp. philomiragia ATCC 25015] >gi|254876902|ref|ZP_05249612.1| GTP-binding protein ychF [Francisella philomiragia subsp. philomiragia ATCC 25015] >gi|254842923|gb|EET21337.1| GTP-binding protein ychF [Francisella philomiragia subsp. philomiragia ATCC 25015]
MGFKCGIVGLPNVGKSTLFNALTEAGIEAANYPFCTIDPNVGIVSVPDQRLNELAKIVKP
ERILPTTMEFVDIAGLVAGASKGEGLGNKFLANIRETDAIAHVVRCFEDDNIIHVSGKVD
PIDDINTINMELILADIESCDKAVQRFAKMKKSGDKEALAKADFYTKLKEHLESEKPART
FELTDDEAKWLKQTPLLTSKPVLYIANVTEDGFENNPLLDKVIEYAKAENSNVVPVCAAM
EQEISQLEPDEKLEFLADMGLTETGLDRVIKAGYALLNLHTYLTAGVKEVRAWTIPVGAT
APQAAGVIHTDFERGFIRAEVISYDDYIQYNGEKGAKEAGKARLEGKEYIMKDGDVVNFR
FNV
>Yersinia kristensenii ATCC 33638] >gi|238698767|gb|EEP91517.1| GTP-dependent nucleic acid-binding protein engD [Yersinia kristensenii ATCC 33638]
MGFKCGIVGLPNVGKSTLFNALTQAGIEAANFPFCTIEPNTGVVPMPDPRLDQLAEIVKP
QRILPTTMEFVDIAGLVKGASKGEGLGNQFLTNIRETEAIGHVVRCFENDNIIHVAGKVD
PVDDIDTINTELALSDLETCERAIHRVQKKAKGGDKDAKAELEALEKCLPHLENAGMLRA
LNLTAEDKAAIRYLSFLTLKPTMYIANVNEDGFENNPYLDQVRAIAAGEGSVVVAVCAAV
ESDIAELEDEDRAEFMAELGIEEPGLNRVIRAGYELLNLQTYFTAGVKEVRAWTIPVGAT
APQAAGKIHTDFEKGFIRAQTIAFDDFITYKGEQGAKEAGKMRSEGKEYIVKDGDVMNFL
FNV
>Bacillus cereus R309803] >gi|228619031|gb|EEK75929.1| GTP-dependent nucleic acid-binding protein engD [Bacillus cereus R309803]
MKNMGLTAGIVGLPNVGKSTLFNAITQAGAESANYPFCTIDPNVGIVEVPDERLNKLTEL
VEPKKTVPTVFEFTDIAGIVKGASKGEGLGNKFLSHIRQVDAICQVVRCFEDENITHVSG
KVDPIDDIETINLELILADLESVDKRIERVAKLARQKDKEAVYEHEILVRLKEAFEEGKP
ARTVEFTEEQMKIVKGLHLLTTKEMLYVANVSEDDIIDPSENKYVQTVKEFAANENSQVI
VVCAKIESEIAELDEEEKKVFLEELGIEESGLDQLIRAAYDLLGLATYFTAGVQEVRAWT
FKQGMKAPQCAGVIHTDFERGFIRAETVSYDDLMTNGSMTAAKEAGKVRLEGKEYIVKDG
DVMHFRFNV
>Flavobacteria bacterium MS024-2A] >gi|225003054|gb|EEG41030.1| GTP-binding protein YchF [Flavobacteria bacterium MS024-2A]
MKKPKESLFLTKIKFMKAGIVGLPNVGKSTLFNCLSNAKAQSANFPFCTIEPNIGVVNVP
DSRLEKLESLVNPERVLPATVEIVDIAGLVKGASKGEGLGNQFLANIRETDAILHVLRCF
DNDNIVHVDASVDPVRDKETIDIELQLKDLETVEKKLEKVNRAARTGNKEAIKEKTILDF
LTTELEASKNVRSIEIKEEDREVFIKPLQLITDKPVLYVCNVEESAAKSGNAYVDRVKEL
VKDEQAGLLILAVSVEADINELDTFEERQLFLEDLGLEEAGAAKLIRNAYALLNQQTYFT
AGEKEVRAWTVPIGATAPQAAGVIHTDFEKGFIRAEVISFSDYEQFGSEAKVKEAGKMRV
EGKEYIVKDGDVMHFRFNV
>Shewanella baltica OS155] >gi|125998662|gb|ABN62737.1| GTP-binding protein YchF [Shewanella baltica OS155]
MGFKCGIVGLPNVGKSTLFNALTKAGIEAANFPFCTIEPNTGVVPVPDPRLDALAAIVNP
QRVLPTTMEFVDIAGLVAGASKGEGLGNKFLANIRETDAIGHVVRCFDDDNIVHVANKVD
PAGDIEVINTELALADLDSLERAVQRQQKRAKGGDKDAKFEVEVLEKMRPILDEAKMLRS
MELSKEELEAVAYLNFLTLKPTMYIANVAEDVFENNPHLDAVRAIAATENAIVVAVCAAI
ESELAEMEISDRDEFMADLGIEEPGLDRVIRAGYQLLNLQTYFTAGVKEVRAWTVPVGAS
APQAAGVIHTDFERGFIRAQVMSYEDFIAHKGEAGAKEAGKLRVEGKTYIVKDGDVMHFL
FNV
>Psychrobacter arcticus 273-4] >gi|71038439|gb|AAZ18747.1| conserved hypothetical protein [Psychrobacter arcticus 273-4]
MGFNCGIVGLPNVGKSTLFNALTKAGIAAENFPFCTKDPNTGIVPVPDPRLKKLADIVNP
ERVLPTTMEFVDIAGLVAGASKGEGMGNQFLANIRETDAIAHVVRCFDDDNVVHVDGRVS
PIDDIETINTELALADLEAVERAIFNLTKKAKGGDKDAQAMLDIFKKIEPLLAEGQAARA
ANLDADEKKLIRSYGLITLKPTMYIANVSEDGFENNPYLDAVRNYATGEDSIVIALCNQI
ESEIAQLDEDDKKDFLAEMDMEEAGLDQVIRGGYDLLDMQTYFTAGVKEVRAWTVAVGAT
APQAAGVIHTDFERGFIRAEVIAYDDFIEHNGEKGAAAAGKSRLEGKTYIVQDGDVMHFR
FNV
>Xylella fastidiosa Ann-1] >gi|71730263|gb|EAO32348.1| Conserved hypothetical protein 92 [Xylella fastidiosa Ann-1]
MGIKCGIVGLPNVGKSTLFNALTKAGIAAANFPFCTIEPNVGVVPVPDPRLNQLAEIVKP
QKLLPTVIEFVDIAGLVAGAASGEGLGNKFLAHIREVDAIAHVVRCFEHGEIIHVTGKVD
PLADIEIIDTELILADLDTVEKACNRIMRAAKGGGKEAIARKSVLERLQVALNEGKSARS
AGLDEDERALVRDLFLLTLKPVMYIANVLENGFQDNVYLEALRVRASSDNAQLVPISAVI
EEELAQLEDVDRDAFLVDLGLEEPGLNRVVRAAYALLGLQTYFTAGVKEVRAWTVKSGAT
APQAAAVIHTDFEKGFIRAETIAFDDFIKYKGEAGARDAGRMRLEGKEYRVQEGDVLHFR
FNV
>Bacteroides caccae ATCC 43185] >gi|149130161|gb|EDM21371.1| hypothetical protein BACCAC_01318 [Bacteroides caccae ATCC 43185]
MALQCGIVGLPNVGKSTLFNCLSNAKAQAANFPFCTIEPNVGVITVPDERLNALAELVHP
QRIVPTTVEIVDIAGLVKGASKGEGLGNKFLANIRETDAIIHVLRCFDDDNVTHVDGSVN
PVRDKEIIDYELQLKDLETIESRIQKVQKQAQTGGDKAAKQAYDVLVQYKEALEQGKSAR
TVTFETKDEQKIAHELFLLTSKPVMYVCNVDEASAVNGNKYVDMVREAVKDENAEILVVA
AKTEADIAELETYEDRQMFLAEVGLEESGVARLIKSAYKLLNLETYFTAGVQEVRAWTYE
KGWKAPQCAGVIHTDFEKGFIRAEVIKYDDYIRYGSEAAVKEAGKLGVEGKEYVVQDGDI
MHFRFNV
>Synechocystis sp. PCC 6803] >gi|1653033|dbj|BAA17950.1| sll0245 [Synechocystis sp. PCC 6803]
MLRAGIVGLPNVGKSTLFNALVANAKAEAANFPFCTIEPNVGVVSVPDDRLGKLAEISQS
VKVVPTRMEFVDIAGLVAGASKGEGLGNQFLANIREVDAIVHVVRCFDDDDIIHVSGSVD
PVRDVEVIDLELVLADLAQVEKRLERSRKQARGNKDLLEEVAILERLVAALNEGIPARRV
GLTAEEQELIKSLGLLTLKPIIYATNVTEDDLAGGNDWVEQVKAIAAKDEAKVVVISAQV
ESELVELPEEERQDFLASLGVTEGGLKSLIRATYELLGLRTYLTTGPQETRAWTIISGMK
APQAAGVIHTDFERGFIRAETVAYEDLISCGSMQGAKEKGLVRSEGKEYVVQEGDVLLFR
FNV
>Vibrio angustum S14] >gi|90437075|gb|EAS62279.1| putative GTP-binding protein [Vibrio angustum S14]
MGFKCGIVGLPNVGKSTLFNALTKAGIEAANFPFCTIEPNTGVVPVPDPRMDALAVFVNP
ERIMPTTMEFVDIAGLVAGASKGEGLGNKFLANIRETDAIGHVVRCFENDNIVHVAGRID
PLEDMDIINLELAMADLDTCERAIQRLAKRAKGGDNDAKFEIKVLEKMLPHLTEGGMLRA
LELTKEEKAAIDYLHFLTLKPTMYIANVNEDGFENNPFLDKVIARAAEENAVVVPVCAAM
ESEIAELDDEDREEFLADMGIEEPGLNRVIRSGYQLLSLQTYFTAGVKEVRAWTIPVGAT
APKAAGVIHTDFEKGFIRAEVIGYDDYINCGGESGAKEAGKWRLEGKEYIVKDGDVVHFR
FNV
>Synechococcus sp. JA-2-3B'a(2-13)] >gi|86558886|gb|ABD03843.1| GTP-binding protein YchF [Synechococcus sp. JA-2-3B'a(2-13)]
MLRAGIVGLPNVGKSTLFNALCENAKAEAANFPFCTIEPNVGRVAVPDERLQVLAKISGS
AEIIPSQIEFVDIAGLVAGASKGEGLGNQFLSHIRQVDAVVHVVRCFQDENIVHVAGSVD
PLRDIGVINLELALADLAQIERRIERVRKQAKSDKTAQLELQALEQLQAALDEGKPARLV
PLSPEEEQLIKGLGLLTRKKVIYAANVAETDLASGNAWVEQVRQFAEAEGAGVVVVSAQV
EAELVELPPDERQAYLDSLGVKEGGLKSLIRATYELLGLRTYFTSGPKETRAWTIPVGAT
APQAAGVIHSDFERGFIRAETVAYADLVAAGSLNAAKEKGLLRSEGKDYVVQEGDVMHFR
FNV
>Thermosynechococcus elongatus BP-1] >gi|22295312|dbj|BAC09139.1| tll1587 [Thermosynechococcus elongatus BP-1]
MLRAGIVGLPNVGKSTLFNALVANAKAEAANFPFCTIEPNVGVVAVPDERLEVLAKISQS
AQIVPTRIEFVDIAGLVKGASKGEGLGNQFLANIREVDAIVHVVRCFEDDDIVHVAGRVN
PVEDIAVINLELALADLAQIEKRIERTRKAARSQKEAQIELTALEKLLGVLNEGQPARLC
QLTEEEEAAIRFLGLLTRKPVIYAANVAEEDLATGNEWTAAVQEIAKQEGAEVVIVSAQV
EAELVDLPEGDRAEYLASLGVREGGLRSLIRSTYKLLGLQTFFTTGPKETRAWTIPAGAK
APQAAGVIHSDFERGFIRAETVSYDDLVACQSMTVAKEKGLVRSEGKDYVVQEGDVMLFR
FNV
>Geobacter bemidjiensis Bem] >gi|197088498|gb|ACH39769.1| GTP-binding protein YchF [Geobacter bemidjiensis Bem]
MGFNCGIVGLPNVGKSTIFNALTSAGAESANYPFCTIDPNVGIVAVPDPRMDRLAEIVHP
ERMQPTTIEFLDIAGLVKGASQGEGLGNKFLGHIRSVDAILHVVRCFDNENVVHVSGSVS
PVRDIEVIQTELALADLDTVEKRLQRTEKQARSGDKKAKEDVDFCLKVKSTLEQGLSPRD
MAETEDEKLILRDMHLMTAKPVLYVANVAEDDLEGKHPYVEEVRQLAAKEGNGVVFICGS
IEAEISELEGEEKQAFLEEMGLAESGLDRLIRSGYELLGLITYFTAGVKEVRAWTITKGT
KAPGAAGVIHSDFEKGFIRAEVIAYQDYIASGGEAGAKEKGLMRLEGKEYVVQDGDVMHF
RFNV
>Burkholderia phytofirmans PsJN] >gi|187716673|gb|ACD17897.1| GTP-binding protein YchF [Burkholderia phytofirmans PsJN]
MSLKCGIVGLPNVGKSTLFNALTKAGIAAENYPFCTIEPNVGIVEVPDARLKALAEIVKP
ERILPAVVEFVDIAGLVAGASKGEGLGNQFLANIRETDAITHVVRCFEDENVIHVANKID
PLSDIEVINTELALADLATVEKALARYSKAAKSGNDKEAIKNAAVLEKVRAQLDQAKPVR
ALDLSDEEKATLKPFCLITAKPTMYVANVKEDGFENNPHLDAVAKHAAAENAPVVAVCAA
IEAEIADLDEADMEVFLADMGMEEPGLNRVIRAGFKLLGLQTYFTAGVKEVRAWTIHIGD
TAPQAAGAIHTDFERGFIRAQTIAYNDYITYKGEQGAKEAGKMRAEGKEYVVHDGDVMNF
LFNV
>Ralstonia eutropha H16] >gi|113528057|emb|CAJ94402.1| Predicted GTP-binding protein [Ralstonia eutropha H16]
MSLQCGIVGLPNVGKSTLFNALTKAGIAAENYPFCTIEPNVGVVEVPDPRLAKLAEIVKP
ERVLPATVEFVDIAGLVAGASKGEGLGNQFLANIRECDAITHVVRCFEDDNVIHVAGKVD
PLSDIEVINTELALADLATVEKALARYIKPARAGDKEAQRLVAVLEKAQAVLDQAKAVRT
LDLAPEEWEAIRPFCLITAKPTMYVANVREDGFENNPHLDAVREYAKLTNSPVVSVCAAI
EAEIADLDDADKAEFLADLGMEEPGLDRVIRAGFKLLGLQTYFTAGVKEVRAWTIHVGDT
APKAAGVIHTDFERGFIRAQTIAYEDFISFKGETGAKEAGKMRAEGKEYVVKDGDVMNFL
FNV
Staphylococcus aureus A9635] >gi|257845179|gb|EEV69216.1| GTP-binding protein YchF [Staphylococcus aureus A9635]
MALTAGIVGLPNVGKSTLFNAITKAGALAANYPFATIDPNVGIVEVPDARLLKLEEMVQP
KKTLPTTFEFTDIAGIVKGASKGEGLGNKFLSHIREVDAICQVVRAFDDDNVTHVAGRVD
PIDDIEVINMELVLADLESVEKRLPRIEKLARQKDKTAEMEVRILTTIKEALENGKPARS
IDFNDEDQKWVNQAQLLTSKKMLYIANVGEDEIGDDDNDKVKAIREYAAQEDSEVIVISA
KIEEEIATLDDEDKEMFLEDLGIEEPGLDRLIRTTYELLGLSTYFTAGVQEVRAWTFKQG
MTAPQCAGIIHTDFERGFIRAEVTSYDDYVQYGGESGAKEAGRQRLEGKEYIMQDGDIVH
FRFNV
