# Supplementary material for: Phylogenomic Analysis of Marine Roseobacters
Source: PLoS One. 2010 Jul 15;5(7):e11604. doi: 10.1371/journal.pone.0011604 (PMC2904699; doi:10.1371/journal.pone.0011604)
Supplement: File S2 — Tree topologies with the extended data. The multi-documents have been combined into a single ZIP-formatted file. The trees should be considered unrooted. The tree topologies were calculated in PhyML as described in Methods. Numbers refer to bootstrap values. The tree topology (separate pdf) shows that Roseobacter bacteria form a monophyletic group and was deposited in a document named “high bootstrap”. The other organisms embedded within the Roseobacter clade, or Roseobacter bacteria embedded within other phyla are shown in red (deposited in a document named “inter-phylum”). Individual file name corresponds to gene family code listed in Table S1. The non Roseobacter organism taxonomic name is detailed in the amino acid fasta of the sequences (a document named “sequences”). (4.62 MB ZIP) [file pone.0011604.s008.zip › sequences/ort884.fasta]

>DSH Dshi|:974567-975202 ribosomal 5S rRNA E-loop binding protein Ctc/L25/TL5; TIGRFAM: ribosomal 5S rRNA E-loop binding protein Ctc/L25/TL5 PFAM: ribosomal protein L25 KEGG: sil:SPO0812 ribosomal protein L25
MAGEIPDLVAEPRAGTGKGAARQARRDGYVPGVVYGGGADPQPIQIKFNELLRRLKAGRF
MATLFNLKVEGQEDVRVICRNVQRDVVKDLPTHLDLMRLRRTSKVNLFIPVEFINEGAAP
GIKKGGVLTAVRPEVELRVTAGDIPESITVDLTGLDIGDTVTISSVTLPEGATPTIDRDF
VIANIQAPSGLRSADNEADEEETEEATAEEV
>SUL EE36|:c1360737-1361384 ribosomal protein L25; COG1825 Ribosomal protein L25 (general stress protein Ctc)
MAGEIPDLEAFERTGTGKGAARQARRDGMVPGIVFGGDLDPLPINLDFNKLLTKLRAGRF
KATLFNLKVEGQEDVRVICRDVQRHVVKDLPTHVDLMRLKRTTKINLFIQVEVEGEEVSP
GLKKGGVLTLVRPEVELVVTAGDIPDHITIDVSELEIGDSLTISSVKLPNGTKPVIDRDF
VIAQISAPSGLASQDDDEDEDVAADEVPATEVKED
>JAN Jann|:c3672330-3672980 ribosomal 5S rRNA E-loop binding protein Ctc/L25/TL5; 
MAGEIPDLIAEARTGTGKGAARQARREGNVPGIVYGGGIDPLAINIPFNVLLKRLKDGRF
LSTLFNMKVEGQDDVRVICRNVQRDVVKDLPTHVDFMRLKRTSKIALFIPVEVIGEEECP
GLKKGGVLTMVRPEVELRVTAGDIPEQITIDLTGLEIGDTVTISSVELPAGAKATIDRDF
VIANLTAPSGLVSAESEEDEDAPAADEVPATEVSEE
>OAN OA307|:3275652-3276299 ribosomal protein L25, Ctc-form; [J] COG1825 Ribosomal protein L25 (general stress protein Ctc)
MAGKIPDFEATLRTDTGKGAARQARRDGLVPGVVYGGGEDPIAINVPFNVLLKRLQAGRF
LSTLFNLKVEGHDDVRVICRNVQRHIVKDLPTHLDFMRLKRTTKINLFIGVEFINEDECP
ALKEGGVLIPVRNEVELIVTAGDIPEILTVDLTGLELGETITISSIKLPAGAKATIDRDF
VIANLQAPAALTSADDGEDDAVEADEVPATEVKED
>OBA |:2033294-2033860 ribosomal protein L25; COG1825 Ribosomal protein L25 (general stress protein Ctc)
MVPGIVYGGDNDPLPIQIPFNDLLKKLKAGRFLATLWNLKVDGHDDVRVICRNVQRDVVK
DLPTHLDLMRLRRTSRVNLHIPVEFINEDAAPGIKRGGVLTVVRADVELNVLAGDIPEKI
VVDLTGLEIGDTVTISMVNLPDGVKPTIDRDFVIANVSAPSGLRGGGDDEDETETETVAT
EVEPDPEA
>OIN |:297480-298136 50S ribosomal protein L25/general stress protein Ctc; COG1825 Ribosomal protein L25 (general stress protein Ctc)
MAGEIPDLEAQVRTGTGKGAARQARRDGMVPGIVFGGDNEPLPINIPFNKLLTRLRQGRF
KATLFNLKVEGHDDVRVICRDVQRHVVKDLPTHIDLMRLKRTTKINLFINVEVKGEEECP
GLKKGGVLTLVRPEVELVVTAADIPEFVTVDVTGLEIGDSATISRVDLPEGAKPTIDRDF
VIATVSAPAGLSAADDDEDDTPVDEVPTTEMGPPDGEE
>RHB RB2654|:c3492239-3492781 Ribosomal protein L25; COG1825 Ribosomal protein L25 (general stress protein Ctc)
MYGGDVDPLPININFNMLLKKLKDGRFLSTLFNLKVEGQDDVRVICRNVQRDVVKDLPTH
VDFLRLRRTSRINLFIPVEFINEEKAPGVKKGGVVVHVRPEVELDVVAGDIPEKIVVDLA
GRDIGDVIHISDVELPQGAKPTVERDFVIANISAPSGLRSAGADEDEGEAEEDVTEGEEA
>RCC RCCS2|:c2707826-2708491 50S ribosomal protein L25/general stress protein Ctc; COG1825 Ribosomal protein L25 (general stress protein Ctc)
MAGKIPDLNAKVRAGTGKGAARQARRDGDVPGIVYGGGADPQSIIIPFNYLLTKLRKGGF
MSTLHNLKIEGEEDVRVICRGVQRDVVKDLPTHIDLMRLKRTSRVNIFIPVEFLNAETCP
GVKKGGVLTVVRNEVELNVLAGDIPEHIEIDLTEVEIGDTISISDVTLPEGATPAITDRD
FVIANVQAPRALLADDDEEDGEEVAADEVPTTGDEEEDSQE
>RDE RD1|:3766855-3767493 50S ribosomal protein L25/general stress protein Ctc; the Ctc family of proteins consists of two types, one that contains the N-terminal ribosomal protein L25 domain only which in Escherichia coli binds the 5S rRNA while a subset of proteins contain a C-terminal extension that is involved in the stress respon
MAGEIPDLVAQERTGTGKGAARQARRDGMVPGIVFGGDVDPLPINIPFNVLIKKLREGRF
KSTLFNMKVEGHDDVRVICRDVQRHVVKDLPTHIDFMRLKRTTKINLFIAVEVEGEDVAP
GLKKGGVLTLIRPEVELIVTAGDIPDHVTIDISEMEIGDNITISSVNLPEGAKPTIDRDF
VIAQLSAPAGLVSSDDEEEEDGAEEAIEATEE
>PGA RGBS107|:c3053447-3054076 ribosomal 5S rRNA E-loop binding protein Ctc/L25/TL5; COG1825 Ribosomal protein L25 (general stress protein Ctc)
MAGQIPDLVCQERTGSGKGAARAARRAGMVPGVVFGGDADPVSIQIPFNELLKKLKAGRF
KSTLWNLKVEGQEDVRVICRDVQRDVVKDLPTHFDLMRLRRTSKVNLFVPVEFINEEEAP
GIKRGGVLTAVRPEVELVVTAGDIPEKLVVDLAGLNVGDTVTISAIKLPEGAKPTIDRDF
VVANISAPSGLKSADNEASDDEAEAAAEE
>RLO RLO149|:c3206259-3206897 50S ribosomal protein L25/general stress protein Ctc; COG1825 Ribosomal protein L25 (general stress protein Ctc)
MAGEIPDLVAQERTGTGKGAARQARRDGMVPGIVFGGDVDPLPINIPFNVLIKKLREGRF
KSTLFNMKVEGHDDVRVICRDVQRHVVKDLPTHIDFMRLKRTTQINLFIAVEVDGEEEAP
GLKKGGVLTLIRPEVELIVTAGDIPDHITIDISEMEIGDNITISSVNLPEGAKPTIDRDF
VIAQLSAPAGLVSSDDEDEEDGAEEAVETTEE
>ROS ROS217|:c3654132-3654758 ribosomal protein L25; COG1825 Ribosomal protein L25 (general stress protein Ctc)
MAGEIPDLQAQERAGTGKGAARAARREGMVPGIVFGGDKEPLPINIPFNALLKRLKKGRF
KSTLFNLQVEGQDDVRVICRDVQRDVVKDLPTHVDLMRLRRTTRINLFIHVDFINHENCP
ALRKGGVLTVVRNEVELTVTAGDIPDHLTVDLSKISKIGDVVTISMIDLPEGSEPVIKDR
DFVICNISAPSALRSQGEEEEEDEGDEE
>RGR RR11|:2182794-2183333 ribosomal protein L25, Ctc-form; [J] COG1825 Ribosomal protein L25 (general stress protein Ctc)
MVPGVVFGGDAEPMSIQIPFNELLKKLKAGRFKSTLWNLKVEGQEDVRVICRDVQRDVVK
DLPTHFDLMRLRRTSKVNLFVPVEFINEEAAPGIKRGGVLTAVRPEVELVVTAGDIPEKL
VVDLTGLNIGDTVTISSVTMPEGAKPTIDRDFVVANISAPSGLKSAESEEEGGEEAAEE
>LVE SKA53|:c240300-240914 Ribosomal protein L25; COG1825 Ribosomal protein L25 (general stress protein Ctc)
MAGQIPDLNAKVRAGTGKGAARQARRDGEVPGIVYGGGIDPQSINIPFNYLLTTLRKGRF
MSTLFNLKVEGQDDVRVVCRGVQRDVVKDLPIHIDLMRLKRTSRVNLFIPVEFINGDTCP
GIKKGGVLTVVRNEVEMDVLAGDIPDHLTVDLANAQMGDVIHISDVTLPEGAKPVIDRNF
VIANISAPRGLLASADEDEATDAA
>SPO DSS3|:c845578-846201 ribosomal protein L25; identified by similarity to SP:P14194; match to protein family HMM PF01386; match to protein family HMM TIGR00731
MAGEIPDLVALERTGTGKGAARQARRDGMVPGIVFGGDNEPLPIQIPFNRLLKMLKAGRF
KSTLFNLKVEGHEDVRVICRDVQRDVVKDLPTHLDLMRLRRTSRIKLFIHVDFVNHAAAP
GLKKGGVLTVVRPEVELEVTAGDIPESITVDLTGLNIGDVVTISSVTLPAGAKPTVERDF
VIANISAPSGLAASAAEEEDEEGESEE
>SSE SSE37|:2075293-2075922 ribosomal protein L25; COG1825 Ribosomal protein L25 (general stress protein Ctc)
MAGEIPDLQAQERTGTGKGAARAARRDGMVPGIVFGGDKEPLAINIPFNVLLKRLKQGRF
KSTLFNLQVEGHEDVRVICRDVQRDIVKDLPTHVDFMRLRRTSKVNLFIPVEFINEETAP
GIRKGGVLTVVRPEVELVVTAGDIPEKVVVDLGNMQIGDIVHINDVTLPEGSKATIDRNF
VIANISAPSGLKASDDADGDAEETEEAEA
>SIL TM1040|:c231708-232337 LSU ribosomal protein L25P; 
MANEIPDLECQVRAGTGKGAARAARRANLVPGVVFGGDADPLAIQIPYNVLLKRLKAGRF
KSTLFNLKVEGHDDVRVICRDVQRDVVKDLPTHFDLMRLRRTSKINLFIPVEFINEEECV
GLKRGGVLTVVRAEVELVVTAGDIPEKLTVDLTGKAIGDVIHISDVTLPEGSKPTIDRDF
VIANISAPSGLKSADDEAEGEDAEEAAAE
>Erythrobacter sp. NAP1] >gi|85690120|gb|EAQ30123.1| ribosomal protein L25 [Erythrobacter sp. NAP1]
MSDALTLPAEARERAGKGASRALRREGRVPAVIYGGKEEPTTIHVEEKELVKQLMTGHFM
NSIVKIEVGGETIRTLPKDVALHPVTDRPTHADFFRLSRDAKVEVQIPVVFVGEEQSPGL
KKGGVLNVVRHELDLICEADKIPGEIEISVEGKEVGDSIHISEVNLPEGSVSSITDRDFT
IATLVAPSALKKSEEEGAESEDVEADAVPATEQGEDADAAQEQEDKSE
>Caulobacter crescentus CB15] >gi|221233455|ref|YP_002515891.1| LSU ribosomal protein L25P [Caulobacter crescentus NA1000] >gi|71153131|sp|Q9AAV8.1|RL25_CAUCR RecName: Full=50S ribosomal protein L25; AltName: Full=General stress protein CTC >gi|254801041|sp|B8GZU9.1|RL25_CAUCN RecName: Full=50S ribosomal protein L25; AltName: Full=General stress protein CTC >gi|13421662|gb|AAK22472.1| ribosomal 5S rRNA E-loop binding protein Ctc/L25/TL5 [Caulobacter crescentus CB15] >gi|220962627|gb|ACL93983.1| LSU ribosomal protein L25P [Caulobacter crescentus NA1000]
MAEIILNVEVRDGAGTGNARATRRAGKVPGVLYGGGKAPVNIAVKANEFRKSLYTGKLLG
HLVTLQYGEEKQSVIAKAVQFHPVTDEPVHFDLYRVDEHQLIKIEVPVHFKNHETSVGLK
KGGTLEVIRHTVELACPADKIPEELVIDLAGHDIGDVIRISEVKLPEGVKPAMDRDFVIA
NVKASSAAQSDAGDTTA
>Xanthobacter autotrophicus Py2] >gi|226694603|sp|A7IIK6.1|RL25_XANP2 RecName: Full=50S ribosomal protein L25; AltName: Full=General stress protein CTC >gi|154160633|gb|ABS67849.1| ribosomal 5S rRNA E-loop binding protein Ctc/L25/TL5 [Xanthobacter autotrophicus Py2]
MTAIKELKAVARPRAGKGAARAERRAGRVPAVIYGEKQEPVTISLNFREINKTIYAGHFL
TTLFEIDVDGTKHRVIPRDYQLDVVKDFPLHVDFLRVSQGATVTVEVPVHFLNQEASPAL
KAGGTLNVVAHAVELECPAESIPASVEVDLTGAAYGDTFHLSGIKLPAGVTWAGHGDDTL
ATVVAPSGQADAAAEDAAEAAKA
>Caulobacter sp. K31] >gi|189042349|sp|B0T899.1|RL25_CAUSK RecName: Full=50S ribosomal protein L25; AltName: Full=General stress protein CTC >gi|167347065|gb|ABZ69800.1| ribosomal 5S rRNA E-loop binding protein Ctc/L25/TL5 [Caulobacter sp. K31]
MAEIILNVEIRDRAGTGGSRETRRQGKVPGVLYGGPLAPVNIAVKGNEFRKALHTGKLLG
HLVTLQHGDEKQSVIAKAVQFHPVTDEPLHFDLYRVDEHQLIKIEIPVHFKNHDISVGLK
KGGTLEIIRHTVELACPADKIPEELVIDLASHDIGDTIRISEIKLPEGVRPAMERDFVIA
NLKASAASQSTEGDTTAEA
>Psychrobacter cryohalolentis K5] >gi|109893383|sp|Q1QED5.1|RL25_PSYCK RecName: Full=50S ribosomal protein L25; AltName: Full=General stress protein CTC >gi|92392693|gb|ABE73968.1| LSU ribosomal protein L25P [Psychrobacter cryohalolentis K5]
MTINHFALNAVDRSAELQGKGASRRLRKQNLVPAIIYGGGEQPTAISIKINELVKSLEFE
AFFSHILTLNVDGEEHQVVIKDLQRHPAKGFPMHADFQRVVKGQKINMNVPVHFSGREEA
PGTKAGGVLSTLVTDIEIVCIPSQLPEYLEIDVSGMEIGDLFRLSDITLPEGVVIAELEL
EDGHDRTIVNMQPPTVEEVDEAAEVDAADVPATEQGTDESKDGE
>Granulibacter bethesdensis CGDNIH1] >gi|114317154|gb|ABI63214.1| LSU ribosomal protein L25P [Granulibacter bethesdensis CGDNIH1]
MLRSISMATFTQIEAEARSRAGKGAARATRREGKVPAVIYGARQTPDLIKLDPRIIHREL
NRGGWRSRLYEINVDGASTRALIRDVQFHPVTDAPEHVDFQRLAAGEPVRVAVAVQFQNE
ATSPGLKRGGVLNIVRHTVEVLCDPDHVPEHFEADLGTLDIGDNIRWSDLKGTGEAKPTI
LDRDFVVATVAPPTTIAEAAAPAAEAAAPAKAPAKGAKK
>Xanthobacter autotrophicus Py2] >gi|226694603|sp|A7IIK6.1|RL25_XANP2 RecName: Full=50S ribosomal protein L25; AltName: Full=General stress protein CTC >gi|154160633|gb|ABS67849.1| ribosomal 5S rRNA E-loop binding protein Ctc/L25/TL5 [Xanthobacter autotrophicus Py2]
MTAIKELKAVARPRAGKGAARAERRAGRVPAVIYGEKQEPVTISLNFREINKTIYAGHFL
TTLFEIDVDGTKHRVIPRDYQLDVVKDFPLHVDFLRVSQGATVTVEVPVHFLNQEASPAL
KAGGTLNVVAHAVELECPAESIPASVEVDLTGAAYGDTFHLSGIKLPAGVTWAGHGDDTL
ATVVAPSGQADAAAEDAAEAAKA
