# Supplementary material for: Phylogenomic Analysis of Marine Roseobacters
Source: PLoS One. 2010 Jul 15;5(7):e11604. doi: 10.1371/journal.pone.0011604 (PMC2904699; doi:10.1371/journal.pone.0011604)
Supplement: File S2 — Tree topologies with the extended data. The multi-documents have been combined into a single ZIP-formatted file. The trees should be considered unrooted. The tree topologies were calculated in PhyML as described in Methods. Numbers refer to bootstrap values. The tree topology (separate pdf) shows that Roseobacter bacteria form a monophyletic group and was deposited in a document named “high bootstrap”. The other organisms embedded within the Roseobacter clade, or Roseobacter bacteria embedded within other phyla are shown in red (deposited in a document named “inter-phylum”). Individual file name corresponds to gene family code listed in Table S1. The non Roseobacter organism taxonomic name is detailed in the amino acid fasta of the sequences (a document named “sequences”). (4.62 MB ZIP) [file pone.0011604.s008.zip › sequences/ort896.fasta]

>DSH Dshi|:858004-859593 5'-Nucleotidase domain protein; PFAM: metallophosphoesterase; 5'-Nucleotidase domain protein KEGG: sit:TM1040_1548 5'-nucleotidase-like
MMMSRILSSAAALALTTGMATAEYTLHVIHINDLHSRIEPINRFDSTCSAEDETEGKCFG
GVGRVATKINELRDQITAEGGNVIVLDAGDQFQGSLMYTTYKGTVEAEFMEAIGFDVMAV
GNHEFDDGPIKLAEFVDLVSFPVISGNLDLTGEDLLRDKVGNSVVLEVGGERIGIVSALA
TDTVETSSPGPNVVFQNEIEALAQDVAELEADGVTKIIALTHVGLPKDLAIAEAVEGIDA
VVGGHSHTLLSNSDEKAAGPYPTMVGDTPVVQAYAYSKYVGHLQLTFDDAGNVTAATGDT
ILLDASVTPDAGIVARVAELAGPIEELKARPVSEAVEPIEGDRSVCRAMECPMGNLVADA
MLARVADQGITIAFQNGGGLRASIDAGEITMGEVLTVLPFQNTLSTFEATGQDLIDALEN
GVSAVEEGAGRFPQVAGMKFTWDPAAEPGARVTEVMVAEGDSFVPIDPAATYGVVTNNYV
RNGGDGYGMFAGDDKNAYDFGPDLADVTAAYLMENGPYQPYTDGRITAQ
>SUL EE36|:c150945-152501 Ser/Thr protein phosphatase/nucleotidase, putative; COG0737 5'-nucleotidase/2',3'-cyclic phosphodiesterase and related esterases
MKRFLTATAALALTSGMAAADYSLTILHTNDFHARFEPISKYDGPCSAEDNTAGECFGGT
ARLVNAIKDAKARTNNYVLVDGGDQFQGSLFYTHYKGKMAAEMMNMLGYDGMTVGNHEFD
DGPEVLAGFMEAIDFPILMSNADVSAEPLLADKLAKSAVIERGGEKIGLIGLTTEYTHEL
SSPGDNVVFTDSVAAVQGEVDLLTAQGINKIIVLSHSGYGVDQMVAENTTGVDVIVGGHT
NTLLSNTDEKAEGAYPTMVKDTAIVQAYAYGKYLGELNVTFDDEGKIKEASGDPILIDAG
VAEDETTVARIGELAQPLEELRSKVVAETTEPIEGDRSVCRVQECQMGNLVADAMLARVA
DQGIEVAIQNSGGLRSSIDAGEVTMGEVLAVLPFQNTLSTFQVTGAALVEALENGVSQIE
EVAGRFPQVAGMTFTVDTSAEPGSRISDVTVSGMPLDPEKTYGVVSNNYVRNGGDGYAPF
TSAQNAYDYGPDLADVTAEFIAANGAYTPYTDGRITVK
>JAN Jann|:c2981059-2982657 5'-Nucleotidase-like; 
MLARILGSTAMMAGLAVAAPAAADTTLHLLHINDLHSRILPINRFDSTCGAEDDAAGECF
GGVARVATAINTLRGELEAAGENVLVLDAGDQFQGSLMYTTYKGDVEAEFMEAIGFDVMA
VGNHEFDDGPENLARFAEMTSFPIISGNLDLSQSNILSDEMIPDHVVLDVNGTQVGVISA
LAVDTAETSSPGPSIIFQDEIDALQADVDALTEQGVNIIIALTHVGLPQDIRIAEAVTGI
DVIVGGHSHTYLSSSDPDRAGAYPTMATNPNGDFVPIVQAYAYSKYLGHLEVTFDDDGNV
IYSSGDTMVLDASVTPDPEIAIRVAELSGPIEEAMAEVIGETSDVIEGSREVCRAMECAM
GNLVADAMLDRVADQGIQVAIQNGGGLRATIDAGEITMGEVFTVLPFQNTLATFQLTGAG
IVEALENGVSAVADGAGRFPQVSGMSYAFDLSQEPGSRISDVMVGGEPIDLEATYGVVSN
NYMRGGGDGYSSFTTAENAYDFGPGLEQVVADYISAAGTYEPYTDGRITQVE
>OAN OA307|:c3026668-3028224 Ser/Thr protein phosphatase family protein; [F] COG0737 5'-nucleotidase/2',3'-cyclic phosphodiesterase and related esterases
MLTRLLTTSAAITMIAGAAAADYSLTILHTNDFHARFEPISKYDSGCSAEDNDAGDCFGG
TARMVNMVADARARSNNSILVDGGDQFQGTLFYTYYKGAMAAEFMNLLNYTAMTVGNHEF
DDGPEVLRGFVDTVNFPVLMSNADISGEPLLNDAIEKSTIIEQGGDRIGLIGLTPENTDE
LASPGPNVTFLPAIASVQAEVDRLTAEGVTKIIVLSHSGYNADLEIAAATTGVDVIVGGH
SNTLLGDDEDAAGPYPTMVGDTAIVQAYAYGKFLGELNVTFDDMGVITEASGSPLLIDGT
IPEDETVKARIAELAIPLDEIRNEVVAEAADVLTGDRAVCRAMECSMGNLIADAMLARVA
DQDIDIALQNSGGIRADIDGGEITKGEVLTVLPFQNTLSTFFITGETLLATLENAASQHE
DGAGRFLQVAGMSYSVDVSMEPGSRISDVMIGGEPLDMAKQYGAVSNNFVRNGGDGFSML
RDAKNAYDFGPDLADVTSEYLRDNSPYQPYTDGRINMK
>OBA |:c1298338-1299906 Ser/Thr protein phosphatase/nucleotidase, putative; COG0737 5'-nucleotidase/2',3'-cyclic phosphodiesterase and related esterases
MLTRLLTGTAALALTAGSAAADYSLTILHTNDFHARFEPISKYDSGCSAEDNDAGECFGG
SARLVTAIEEARARSDNSILVDGGDQFQGTLFYTYYKGKLAAEMMNRMGYDAMTVGNHEF
DDGPEVLRGFMDAVEFPVLMSNADVSGEALLADVLMKSTVIEQGGERIGLIGLTPQDTPE
LASPGPNIVFTDPSEAVQGEVDKLTGDGVNKIIVLSHSGYNVDKQVAENTTGVDVIVGGH
SNTLLGDMDGAEGAYPTMIGDTAIVQAYAYGKFLGELNVTFDDAGKVTEASGAPIIMDAA
VTENEEVKARIGEAAAPLDEIRNRVVAETSEAIEGNRDVCRAQECSMGNLVADAMLDRVA
DQGVQIAIANSGGLRASIDAGEVTMGEVLTVLPFQNTLSTFEASGATIVEALENGVSQIE
DGAGRFPQVAGLKFTFDASAEPGSRVSDVMVKEGEEFVPIDPEKTYLAVTNNYVRNGGDG
YSMFRDAENAYDFGPDLADVTAEYLAEQGPYAPYTDGRITQK
>OIN |:1870470-1872026 putative 5-nucleotidase; COG0737 5'-nucleotidase/2',3'-cyclic phosphodiesterase and related esterases
MKRFLTATAALALTSGMAAAEYNLTILHTNDFHARFEPISKYDGPCGAEDNTAGECFGGS
GRLMTAITEARERAGNSILVDGGDQFQGTLFYTQYKGALAAEMMNQMGYDAMTVGNHEFD
DGPEVLRGFMDALEFPVLMSNADVSGEPLLADKLAKSTVIEKGGEQIGLIGLTPQDTHEL
ASPGDNITFSDPVAAVQGEVDLLIARGVNKIIVLSHSGYGVDQKVAAETTGVDVIVGGHT
NTLLSNTNERAEGPYPTMVGETAIVQAYAFGKFLGELNVTFDDEGNITKAEGEPLIMDAA
VTEDQPTVDRIAEAAKPLEEIRNRVVADTAEAIDGERGSCRAQECSMGNLVADAMLDRVK
DQGIDVAIANSGGLRASIDAGEVTMGEVLTVLPFQNTLSIFQVTGAQLVEALENGVSQHE
EGAGRFPQVAGMSFAFDPKAEAGSRISDVMIAGAPIDLEKTYGAVSNNYVRNGGDGYAMF
KDAANAYDYGPDLADVTAEYLAKDGTYKPYTDGRITMK
>RHB RB2654|:3940855-3942423 Ser/Thr protein phosphatase/nucleotidase, putative; COG0737 5'-nucleotidase/2',3'-cyclic phosphodiesterase and related esterases
MKRVLGSAAVLALSSGMAWADFNLTILHTNDFHARFEPVSKYDSGCSAEDNDAGECFGGS
ARLVTAIEEAKGRAENWLLVDGGDQFQGTLFYTYYKGALAAEMMNKMGYDGMTVGNHEFD
DGPEVLAGFMDAVNFPVLMSNADVSGEELLADKLMKSTVIEKGGEKIGLIGLTPIDTDEL
SSPGKNIIFTDPSDAVQGEVDRLSEEGVNKIIVLSHSGYGVDQTVAENTTGVDVIVGGHT
NTLLGDMDGAAGPYPTVVNGVQIVSAYAYGKFLGELNVTFDDEGNVTAASGAPLVMDAAV
TEDEATKSRIAEAAAPLDEIRNKVVAEASAAIDGSRDTCRAGECQMGNLVAEAMLDRVAD
QGVTIAITNGGGLRASIDAGEVTMGEVLTVLPFQNTLSTFETTGANIVAALENGVSQVEE
GAGRFPQVAGLQFTWDPEAEPGSRIVDVYVASGMDWEPIDPEETYLAVTNNYVRNGGDGY
SVFEGAANAYDFGPDLADVTAEYLAAMGPYEPFTDGRIKTAE
>RCC RCCS2|:c699878-701440 5'-Nucleotidase-like protein; COG0737 5'-nucleotidase/2',3'-cyclic phosphodiesterase and related esterases
MILRLMTTTCALAMTASVAAADYTLHIIHTNDLHSRIEPINRFDSTCNAEDNAAGECFGG
IARVITKINELREELAGENVVLLDAGDQYQGSLMYTTYKGDVEAEFMEQIGYDVMAVGNH
EFDDGDEGLRKLTDAVSFPVISGNIDVSSSNILAGQVENHVVLDVGGERIGIISALAADT
VETSSPSDAVIFTEETESLAADVAALEAEGVTKIIALTHVGVPKDTAIAEQVAGVDAIVG
GHSHTLFSNTEEDAMAYPTMVNGVPVVQAYAYSKYVGHLTLVFDDAGNVTSATGDTILLD
ASIAEDEATVARVAELAGPIEEMKTRVVADTVEAIEGDRTVCRAMECPMGNLVADAMLDR
VKDQGIQIAIQNGGGLRSSIDAGEITMGEVLTVLPFQNTLSTFEVTGEAIVAALENGVGQ
IEEGAGRFPQVAGMSFSVDASAEPGSRVSDVMVGGEAIDTAATYGVVSNNYVRNGGDGYS
MFEDAMNAYDFGPDLADVTAEYIAQNAPYQPYTDGRITMK
>RDE RD1|:c3818009-3819565 putative 5-nucleotidase; 
MKRFLSATAALAVTTGMAAAEYNLTILHTNDFHARFEPISRFDSGCSAEDDAEGKCFGGS
ARLVTAIADARARSDNSILVDGGDQFQGTLFYTYYKGALAAEMMNKMGYDAMTVGNHEFD
DGPEVLRGFIDAVDFPVLMSNADVTREPLLAETLPKSVVIERGGERLGLIGLTPQDTDEL
ASPGDNITFSDPVAAVQEQVDLLTADGVNKIIVLSHSGYGVDQRVAAETTGVDVIVGGHS
NSLLSNTNEDAVGPYPTMVGDTAIVQAYAFGKFLGELNVTFDDEGTLVRAVGEPLIMDAT
VTADEATVARIVEAALPLDEIRNTVVADAAEAIVGERDACRARECEMGNLIADAMLARVQ
DQGVEIALQNGGGIRASIDAGEVTKGEVLTVLPFQNTLSTFKVTGATIVAALENAVSQHE
EGAGRFLQVAGMSYAFDVSQPAGSRISDVMVGGAPIDLEKLYGVVSNDYVRNGGDGFDMF
KTAQDAYDFGPDLADVTAEYMAANAPYTPYLDGRITAK
>PGA RGBS107|:9165-10742 Ser/Thr protein phosphatase/nucleotidase, putative; COG0737 5'-nucleotidase/2',3'-cyclic phosphodiesterase and related esterases
MMMRFLTSVAALGLTAGVAAADYKLTILHTNDFHSRFEPISKYDSGCREGDNAEGKCFGG
SARLVTALADARARNNNSILVDGGDQFQGSLYYTYYKGKVAAEMMNKLGYDGMTVGNHEF
DDGPEVLRGFMDSVQFPVLMSNADVSGEPTLADVLKKSTVIERGGEKIGLIGLTPEDTPD
LASPGKNITFTNPVDAVQGEVDRLTAEGVNKIIVLSHSGYAVDQRVAAGTTGVDVIVGGH
SNTYLSNTSDKAAGPYPTMVNDVAIVQAYAYGKFLGELSVTFDDAGNVVEAVGEPLIMDG
TVTEDEGTVARIAELAKPLDEIRNKVVAESAEAVDGDRNNCRVQECQMGNLVADAMLDRV
KDQGVSIAIANSGGIRASLEPGEVTMGEVLTVLPFQNTLSTFEITGEQVIAALENGVSQV
EEIKGRFPQVAGLKFTWDPTIAPNEGRIQDVMVGEGDSFAPIDPAKTYVVVTNNYVRNGG
DGYKVFAGDDKNAYDFGPDLADVMAEYLIENSPYKPYTDGRISQK
>RLO RLO149|:3153921-3155480 putative 5-nucleotidase; COG0737 5'-nucleotidase/2',3'-cyclic phosphodiesterase and related esterases
MMKRFLSATAALAVTTGMAAAEYNLTILHTNDFHARFEPISRFDSGCSGEDDAEGKCFGG
SARLVTAIADAKARSDNAILVDGGDQFQGTLFYTYYKGALAAEMMNKMGYDAMTVGNHEF
DDGPEVLRGFIDAVDFPVLMSNADVTREPLLAETLPKSVVIERGGERLGLIGLTPQDTDE
LASPGDNITFSDPVAAVQEQVDLLTADGVNKIIVLSHSGYGVDQRVAAETTGVDVIVGGH
SNSLLSNTNEDAVGPYPTMVGDTAIVQAYAYGKFLGELNVTFDDAGAVISAVGEPLIMDA
TVTADEATVARIVEAALPLDEIRNAVVADAAGAIVGERDACRARECEMGNLIADAMLARV
QDQGIEIALQNGGGIRASIDAGEVTKGEVLTVLPFQNTLSTFKVTGATIVAALENAVSQH
EEGAGRFLQVAGISYAFDVSQPAGSRISDVMVGGAPIDLEKLYGVVSNDYVRNGGDGFDM
FKTAQEAYDFGPDLADVTAEYMAANAPYTPYLDGRITAK
>ROS ROS217|:c3831645-3835916 alkaline phosphatase; COG0737 5'-nucleotidase/2',3'-cyclic phosphodiesterase and related esterases
MAYTLQLLHANDLEGGVAALDNAPNFAAIVDTFEDTFENTILLSAGDNYIPGPFFSTAAD
FSMGATLTAAYERFYTEVLGQDLTGVTLDITEGPGRVDITIMNILGFDASAVGNHEFDPG
TNAFAGIINAAGGDGTIDWVGALFPYLSSNIDFSGDNSLGRLFTDEILTSDIFAESLADL
AARNIGPAIAPATLIEEGGELIGVVGATTQIIETISSTGSTNEITGGTNNMAALAAVIQP
QIDALIAAGANKIILTSHLQQISLEKELAGLLDGVDIIIAGGSNTLQADANDRLRDGDEA
AEGYPFLTEDASGNAVAIVSTDGEYSYLGRLVVEFDDAGNLIASSIDDTVSGTFATDTQG
VLDVTGAASLDEALTTSAKASIVQDLTDAVQVIVDEADAIAFGNHDVFLDGRRETVRTEE
SNLGNLTADANLAAARDADNTVNVSFKNGGGIRAEIGSATNTGTDAGDGVLSQLDLQNSL
RFNNGLAVATVTKEGFLMLLEHGVADTDTEAGNTPGRFFQIGGFRVSFDETGTAQELVTD
ENGDYVVDPATDRPQVAVAGDRVKTVALIDPETGDDIVIFRDGAFTAEAPETIRMVTLDF
LMQSNGDGYPFQELISDVQFLTPDGTITSDTEADRLGEQQALGDFMSENFPDEDNAFANA
ETDVTNDLRIVQLARNGGNDRILLDENTSTLEVSIAAELLSGETELFTGGSEVVSVDAGR
AYVTNGAQNRIDVFDAATGAKLGEFDLGQVQGFASVQSVAAKNGLVAAALSVTPAEANGV
VALFDLEGNLLNTVEVGNLPDMVTFTPDGTRILVANEGEPLDATDPLGTVSIIDLSGGAA
NATAVTLDFSAFDGQEDALREAGVLIQPGNAASQDLEPEYITVLPDGVTAWVSLQEANAY
AVIDLATNTVTDIRSFGLVDRSLAGNEIDASNRDNAINLQNYDNLFGMRQPDSITSIEIG
GETYIFTANEGDARDATEARIGSLTLDPTAFPNADILQLNENLGRLNVRSDLGDTDGDGD
YDQLFHYGSRSFTIYNAAGEIVYDSGSLFSQLIAEIRPELFNQDEGEFDGRSDDKGVEPE
AIAVGVVEGKPYVFIGLERDSGIMVFDISDPANPVFDSYIDSEVNGNISPETIAFIPAEQ
SATGFAQIAIAHEGDGNTVIYNLDNLGVDNSSSARSDGDDILIGGDGDDGLGAGLGNDLV
SGGAGNDNLGGGLGDDTVNGGLGNDTIGGGFGDDQINGGAGNDVANGGFGNDLVQGEGDN
DRLGGGQGADTIEGGTGDDNLGGGAGTDLLDGGEGNDSLGGGFGDDTVLGGAGDDFLAGG
GRDDVLDGGAGNDTLNGGDGNDLMTGGEGVDVFVFNTLISGEADIITDFDSTAETVILRS
VANFDALEIADTVAGAVVTVDGQSITFEAVLAADLTVDNFVFG
>RGR RR11|:c1317271-1318848 5-nucleotidase; [F] COG0737 5'-nucleotidase/2',3'-cyclic phosphodiesterase and related esterases
MFTRLLTSVAALGLTAGVAAAEYQLTILHTNDFHSRFEPISKYDSGCREGDNAEGKCFGG
SARLVTALAEARARSNNSILVDGGDQFQGSLYYTYYKGKVAAEMMNKLGYDGMTVGNHEF
DDGPEVLRGFMDSVEFPVLMSNADVSAEPALADVLKKSIVIERGGEKIGLIGLTPEDTPD
LASPGKNITFTNPVDAVQGEVDKLTAEGVNKIIVLSHSGYAVDQKVAANTTGVDVIVGGH
SNTYLSNVSDKAAGPYPTMVNDVAIVQAYAYGKFLGELNVTFDDEGNVIEAKGEPLIMDG
NVAEDAETVARIAELAKPLDEIRTKVVAEASAAVEGDRSICRVQECEMGNLVADAMLDRV
KDQGVSIAIANSGGIRASLEPGEVTMGEVLTILPFQNTLSTFEISGEGVVAALENGVSQV
EEVKGRFPQVAGLKFTWDPSVAPNEGRVQEVMVAEGDGYVAIDPAKTYVVVTNNYVRNGG
DGYKVFAGDDKNAYDFGPDLADVLAEYLAEQGPYTPYTDGRISQK
>LVE SKA53|:c1828276-1829838 5'-nucleotidase; COG0737 5'-nucleotidase/2',3'-cyclic phosphodiesterase and related esterases
MTLRLMTTSCALALIAGSAAADYTLHIIHTNDLHSRIEPISAFDSTCNAEANAAGECFGG
VARVITQINALRDELAGQNVVVVDAGDQYQGSLMYTTYKGEVEAEFMNVIGYDVMAVGNH
EFDDGDAGLRKLTDLVSFPVISGNIDVAGSNILAGQVDNHVVLEIGGQRIGIISALASDT
VETSSPSDAVIFTPEVASLSADVAALQDEGVTKIIALTHVGLSKDMEIAAAVDGIDAIVG
GHSHTLMSNTEDGALAYPTMVGAVPVVQAYAYSKYVGHLTLVFDDAGNVTSATGDTILLD
ASVAEDEAAVARIAELAGPIEEMKTRIVAETAAAIDGDRSVCRAMECPMGSLIADAMLDR
VRDQGVQIAIQNGGGIRASIDEGEVTMGEVLGVLPFQNTLSTFEVTGETLLQALENGVSQ
IEEGAGRFPQVAGMTFTVDSAAPAGERVSDVMVGAAPLDPAMVYAVVSNNYVRNGGDGYA
MFEDAANAYDFGPDLADVLAEYMAAQGAFVPYTDGRITVN
>SPO DSS3|:c3105486-3107060 Ser/Thr protein phosphatase/nucleotidase, putative; identified by match to protein family HMM PF00149; match to protein family HMM PF02872
MFTRFMTSVAALGLTAGMAAAEYKLTILHTNDFHARFEPISKYDSGCGAEDNAEGKCFGG
TARLVTAIEAARARAGNAILVDGGDQFQGTLFYTYYKGKVAAEFMNKLGYDAMTVGNHEF
DDGPEVLRGFMDAVSFPVLMSNADFSGEELLATKLLKSTVIEKGGEKIGLIGLTPEDTHE
LASPGPNISFSDPVPAVQGEVDRLTAEGVNKIIVLSHSGYGTDQRVAAETTGVDVIVGGH
SNTYLSNVSDKASGPYPTVVNGVQIVQAYAYGKFLGELNVTFDDAGNVIEAVGEPLIMDA
TVSEDTATVARIQELAVPLEEIRNKVVANAAAPIEGSRDVCRVQECQMGNLVTDAMLERV
ADQGVTIAIANSGGLRASIDAGEVTMGEVLTVLPFQNTLSTFEATGALIVEALENGVSQA
EEGAGRFPQVSGLTFTWDSAQPAGSRIVEVMVASEDGFVPLDLTGTYMVVTNNYVRNGGD
GYAMFSGDDKNAYDYGPDLADVTAEYLAANAPYQPYLDGRIVKK
>SSE SSE37|:4422329-4423894 Ser/Thr protein phosphatase/nucleotidase, putative; COG0737 5'-nucleotidase/2',3'-cyclic phosphodiesterase and related esterases
MYRLMTSAAAFALIAGAASADYSLTILHTNDFHARFEPISKYDSGCSAEDNDAGECFGGS
ARLQTAIDEAKTRTNNYILVDGGDQFQGTLFYTYYKGKLAAEMMNQMGYDAMTVGNHEFD
DGPEVLRGFVDAVEFPVLMSNADISGEDLLKDSIMKSTVIEKGGEKIGLIGLTPQDTDEL
ASPGKNIIFTDPSDAVQAEVDKLTEEGVNKIIVLSHSGLNVDKTVAENTTGVDVIVGGHD
NSLLSNTQEGAKGPYPVMIGDTAIVQAYAYGKFLGELNVVFDDEGVITEAKGEPILLDGN
VAEEEGTKARIAEAAVPLDEIRNEVVAEAAEAIEGNRDVCRAMECSMGNLVADAMLDRVK
DQGIAIAIANSGGLRASIDAGSVTMGEVLTVLPFQNTLSTFQVTGATLVEALENGVSQME
DGGGRFPQVAGISFTVDPSAEPGSRVSEVMVGGEAIDPEKTYGVVSNNYVRNGGDGYKMF
VDAQNAYDFGPDLADVTAEYLAEKGPYAPYTDGRIKVLGSQ
>SIL TM1040|:c1654635-1656215 5'-Nucleotidase-like protein; 
MISRFLTSAAALGLTAGMAAAEYKLTILHTNDIHSRIESISKYDSTCGADDEAEGKCFGG
IARVKTMVDTKRAELDGQNVLLLDAGDPFQGSLFYTTYKGAAEAEFMEDIGYDVMAVGNH
EFDDGPAGLQQFVDTVSFPVISGNLDLSSEPLLKGKVGNHVVLEVGGEKIGIISALATDT
VETSSPGPNVVFQDEIDSLIADVEALQAEGVNKIIALTHVGLAKDMEIAAKVPGVDLVVG
GHSHTLLSNTSDRAAGAYPTMVGDVPVVQAYAYTKYLGELTVTFDDEGNVISAAGEPILL
DASVTPDADMVARIKEMGAPIDEMKTRVVAETTDAVEGSRDVCRAGECAMGNLVADAMLA
RVKDQGVSIAIQNGGGLRASIDAGEVTMGEVLSVLPFQNTLSTFEVSGQTMIEALENGVG
QIEDGAGRFPQVAGLKYAFDASKEPGARISDVMVMEGETWVAIDPAKTYGVVSNNYVRNG
GDGYKMFAGDDKNAYDFGPDLADVVAEYLAEVGPYSAYTDGRITKK
>Pseudovibrio sp. JE062] >gi|211959282|gb|EEA94481.1| 5-nucleotidase [Pseudovibrio sp. JE062]
MKKHLLGATALLLSFGVSAPAMAEFDLTILHTNDIHSRIEPITKYDSGCKEEDNAAGKCF
GGIARVATAIKDRRAAHENTILLDAGDQFQGSLFYSYYKGQAAAEFVNALGYEAMAVGNH
EFDDGPEALRKFMDATNLPVLLANAEVSKDEHLAGQLISTTIIEVAGEKIGVIGVLAEDT
DETSSPGENVHFTSTVEAAKAEAAKLEAEGINKIILLSHVGITQDKVLAAEVPGVDVIVG
GHSHTLLSNTQKRAKGPYPTWIDGPEGKPTPIVQAYAYGKFLGELKVKFDDDGNLLEAVG
EPILLDASVAEDAEIKARVKELAVPLDEIRNAVIGSSSEAIDGSRTTCRAQECQMGNLVA
DAIFAATKDQGIEIVIQNGGGLRASIDAGDVTMGEVLTVLPFKNTLATFEMEGKYIKEAL
ENGLSKLEEGAGRFPQVGGLKYSFDASKPAGERVVELTLTDGSAVDADKVYKVATNNYMR
GGGDGYKIFAEKGMNAYDYGPGLEVVVADYLKAQGGAYKPYVDGRITEVTAK
>Desulfovibrio sp. FW1012B] >gi|283570969|gb|EFC18995.1| 5'-Nucleotidase domain protein [Desulfovibrio sp. FW1012B]
MKRLRHVAVFAATLVLAAATAFAGGDFTLTILHTNDIHAHLAAFDAWGAFCSKEKDAAGQ
CQGGAARLATAVARERATGGNMLFLDAGDQFQGTLFFTRYKGEASAFFMDRLGYDAMTLG
NHEFDDGPATLANFIRRLKFPVVTANVNLAASPELKGLVAPYIVRDVGGRTIGIIGATQP
KTAQISSPGPDVSFPKLVPAIKQAVAALHQQGVTSIILLSHAGLAGDKKLAAAVAGIDVI
VGGHSHVLLGNGYPEAVGPCPLVVDGPDGGKTYIVTAGYWGRYLGVLHLVFDAAGHVKEA
DGNPVRLDASIPEDPATLAEVERFAKPLEAFRATVLGRADGPLGAAMCRQEECAAGDLLA
EAMLAGGRRHGAVAALANGGGVRAGIAPGVVTLGDVLTAFPFPNTLTVLTLSGADLAAAL
EHGVSAVGLHEGSGRFPQVAGLRYAFDLSRPVGHRILSAQVADATGVFTPLDPTADYRLA
VSDFLFRGGDGYTVFREKGRDVEGDGETTADLLAARIKAQSPLSPALDGRIKAAAAGQ
>Deinococcus deserti VCD115] >gi|226319723|gb|ACO47717.1| putative 5-nucleotidase, precursor [Deinococcus deserti VCD115]
MKHNLFLSMLAALALGSASAAPLTVTVLHTDDLHGHLDPVKVGENMYGGYSRQATLLKQF
TSADPNPLVLSGGDTFQGTLFYNVYKGLADVLFMNYMGYQAMAVGNHEFDDGPAALARFA
QKATFPLLASNIDVSTEPLLKDLIKPYAVLTVGGQKVGVIGAVTPDLPLISSPGPNVKML
ELMTSLRNSAEALKAQGINKIFLVSHLGYTLEQQVAATVPGIDVIVGGHSHTLLGTFNNK
DFPKSEGPYPTVVPNPDGNRTLIVAAWEWGKVLGRIKVNFNDGGAVDSWEGNPVPVTSDI
AEDPTARKMIQTLSVPIANLRQQVVGQTTTGLNGAREVVRKRESTMGNLLADAALEATRK
AGAVIGFQNGGGVRASIDKGPITFEEAITVQPFGNTISVLDLTGAQIRAALEHGVATWSE
NKGQFLHVSKGMSYTFDLARPAGSRVTSVTLNGQPLSDTQVYKVAMNNFTAGGGDGFTMF
AGARRLDTGTLDVDVLVNYLKANSPADARNEGRIVILNEPK
>Thermus thermophilus HB8] >gi|160286371|pdb|2Z1A|A Chain A, Crystal Structure Of 5'-Nucleotidase Precursor From Thermus Thermophilus Hb8 >gi|55772710|dbj|BAD71151.1| 5'-nucleotidase precursor [Thermus thermophilus HB8]
MKRREVLQAGMALGGLAGLGRALAQGGFTLTLVHTNDTHAHLEPVELTLSGEKTPVGGVA
RRVALFDRVWARAKNPLFLDAGDVFQGTLYFNQYRGLADRYFMHRLRYRAMALGNHEFDL
GPGPLADFLKGARFKVVSANVDASREPRLKGLFAPYAVVVVGGERVGIIGLTTPDTREIS
NPGPTVAFLDPYESAQKAVYELLAKGVNKIVVLSHLGYGEDLKLARRLVGVQVIVGGHSH
TLLGSFPHKELSPAGPYPTVVKNPEGKDVLVVQAWEWGKVVGLLEVTFDAKGELLAYKGE
ALLMTPEAAPEDFFAKEALLAYAQPVMALMQQVIAEAKVDLVGERAVVRRRESNLGNLIT
DGMLWKTRNAGTQIALQNGGGIRASIPKGPITVGKVYEVLPFGNTLVVMDLKGKEILAAL
ENGVSQWENTAGRFLQVSGLRYAFDLSRPAGSRVVRVEVKTEKGYVPLDLEATYRVVVNN
FIANGGDGFTVLKEAQGYRVDTGFSDAESFMDYLKELKVVEAGLEGRIEVLNEPKGERPA
YFAYRVPGLVGV
>Shewanella baltica OS223] >gi|217497683|gb|ACK45876.1| metallophosphoesterase [Shewanella baltica OS223]
MTQGYTLSLAHINDTHSNFEPSRVQFNLNIGQHKLDVTSHSGGYARIGHHITKARQAAAQ
TDTPFIFLHGGDSFQGTLYFSHFKGKANAHLLNLLAPDAMVIGNHDIDEGNARLAEFAKQ
IDFPLLAGNMDLSQEDLNKPGCLRGLPNILDYDHQQKRAKYLLKPFHDKTLAIVGITLDQ
MKEIARPDPDTHFVDAIATTARTVEHLKNQGIKHIIVLSHLGLDQDKRLAAEIDGISLIV
GGHTHTLQGDFRALGLSNLPYGDVINNTPIVHAGKYAEVVGLAEITFDAEGKVLSLTGGN
YFMLDQHFILSANTAVDNQDYQAVRQQLSQHPNVLWDDADADIDGVIRDIYKPAIADMEN
KVLALVPKNLVHTRLPSKALPHGSEIAPWVSRSMFQEAKLVDPRVNFALHNAGGVRQSVA
QGQLTLADVMGQLLPFELPLVKYEIQGQFLYQALESAINAATNNSVRGTGAGSFPYTYGL
RYYYDGRRPLGERLFRLEMMQQDSQFWYPVEPESLYIGVSTSYTAAGKEGYHPLLQARWQ
ESMESLTLPQAFIRFLNRSPNLSDLLSQHVHYTSHSQRMG
>Clostridium botulinum E3 str. Alaska E43] >gi|188498705|gb|ACD51841.1| nucleotidase [Clostridium botulinum E3 str. Alaska E43]
MKKKILSAMLSLTLVFSLNTTSVWAASKDDSTKITIIHTNDTHSRVLSADGGFGFAKIAT
IVNETKKENPNTLLVDAGDTLHGKPIVNVSKGENAIKILDAAGYDFMVPGNHDFNYGNER
LMELSKLAKNFKMLDANVKKNGKDMLPPYEIVEKGNVKIGIFGLSTPETAYKTNPANVKD
VTFEDPIKVSEEMVKELKDKTDVIVALAHVGLDDSSVVTSKQIAEKVKGIDVIIDGHSHT
TLNDGLMVNNTLIAQTGEYDQNLGVVELEVKDKKVTEKKAKLLNSKDYKELKEDEKVTDL
LNDIQAENDKVFSEVVASNDVLLDGVRGNVRTKETNLGNLTADATREVTKADIAFVNGGT
LRTSIEPGDITKGKLAELFPFGSVAQTVKLSGSDIVNALEVSVGAYPTEQGGFLQVSGMT
FSFDPTKEKGNRTFDVKVGENPIDLNKEYTVAINDFLSQGGDGYTMLKTTVVGEFATYDD
IFAKYLNDNGMKNDISLGRVQVKENGKQVVTNQNNVVTAPVVQTVQTPQEPVKTETVYTV
IAGDNLTKIARRNNTTWQTLAQYNNLQNPDLIYVGDQIKIPA
>Acinetobacter sp. ADP1] >gi|49529287|emb|CAG66999.1| putative 5'-nucleotidase NucA precursor [Acinetobacter sp. ADP1]
MLSKKLTTLQISLFNISNMLTPIALMFAISMGMSGCKEHHDSGSSTTVIPPENSASDDSS
LKIIHINDHHSHLDEERMEFDLNTGSTSGTYSVSRGGFARVSALFNQLAMGHGAILKLHA
GDATTGDLYYNLTKGKADADVMNMICFDAFTLGNHEFDNKDQGLKYFIDALDQGDCPTRT
AILSANVEFGPSSPLYQSTRIQKSTVIETQGQKIGLVGLTIAQKTKNASQPNPDTLFKDE
LESAQQQIDLLRQAGINKIILQSHVGYEMDKYLATQLHGVDVIVGGDSHTLLGSQNLEKV
GMTPEAPYPTTLQNKDGDPVCIVQAWQYSYVVGELDITFDSQGRVKNCQGTPHILIGDDF
KPKLTSAPALTHDQQLNIAKQLHLLAPEITVIEPDSRTSQILSPYRDMKEKFRQTIVATA
QEILCLRRVPGTQRDINRSSLGNVCNQDERVNRYGGDIQQLVAEAFLQQGKTYFSAQLSI
LNGGGVRTDVEQGPISVEKVYQVLPYNSTLVQLNMQGNEIKATLEDAVDAVITLNNTGSY
PYTAGLRWSVDFNQPKGQRISNIELKDSSGEYSLLMMDQTYRVVTLDFLANGSDYYHTLA
TIRNERRIDVGLDYAEAFMKYLEADGLSQPRALFRLPVSNYSTQYFIDRPL
>Vibrio angustum S14] >gi|90440841|gb|EAS66021.1| hypothetical 5`-nucleotidase [Vibrio angustum S14]
MTKNNKKAKITFAHINDTHSNFEPSSISLNLPEHVLDTESSVYASCGGFSRISSAVSELK
AEAYLNQREFMFLHAGDCFQGTLYFSLYKGMANAVLLNAIGIEAMALGNHELDMGNDCVA
DFLDHTHFPLLAGNWDLSQEDQTKSNPLRNKSNVYAYDNSTETAKYIVKDVHGEPVAIFG
LAIENMAGIANPDLDTHFMNVETVARNTVQHLHEQGINKIVVLSHLGYDHDIELAEAVDG
IGVIIGGHTHTMQGDFTNIGYGKTDQYAHSVNNTCVVQAGCNALAVGHITLEFAEDGTIE
RAFGANQLLLGRQFTVDASRTEHLERDDHEIVRHFLSEQDNIRFVVKDPIIENILNEHYR
PAVRALQTEEIAVINEPLRHIRIPDQRGPSQIAPWVVESFVWKARELGHNVDFGIHNAGG
VRCSLNPGIITPADIAGKLLPFAIGIMIYSVKGKRIRQALEGAIDNAINNGVDGTGDGSF
PYVADLRYTYRCCAVKGTRIELLEHLQDGKWIPVEDEKVYSSVSSGYTATGKEGYAPLLD
YVKEPMPLNVTMADAFEAYAKQKKHFDAPVDNKTVYIPCTGNKDVA
>Thermotoga naphthophila RKU-10] >gi|281373169|gb|ADA66731.1| 5'-nucleotidase [Thermotoga naphthophila RKU-10]
MRKFLVILLALLITALLLGARLTILHVNDTHGHAWAFDEYRNPGIGGLATIATIVEEVKR
EVESQGGYVIFLHAGDLNTGVPESDLQDAIPDIVGFNMMGLKAMAVGNHEFDNPREVLEK
QMKFADFPFLSANIVKEDGEPFFKPYIVEDLGELKIAIIGFTTEETEILEPLYLEGLKFE
NALKVAQKIAPELKKQADVVIALAHLDWGEPKKEDITTTHQLAGVEGIDVVIAGHSHVLG
SDVVEGKIIASAGEYGKYVGRLDLDIEDGKIVAWHWEAIPVNLKVYENEKYRYLGKPYLE
NRYVAKALEYFKKVGNEKLDTVIGETKIYLDGEREHVRSKSTNLANLIVDAMRWKVGADI
AFTNGGGIRASIKPGKITVRDILTVLPFGNTLYVLELTGEQIMKVLEYAATIPEGKGAFL
QVSGLTWKSKDGKVVEVLVNGEPLDPEKKYKVVTNNYMAGGGDGYVMFKEWDGYDTGYLM
SDAVIEYIQNVLNGKIEEYDDSQRYVRE
>Synechococcus sp. JA-3-3Ab] >gi|86554296|gb|ABC99254.1| 5'-nucleotidase family protein [Synechococcus sp. JA-3-3Ab]
MVMKPACRARGAAPAEGGLPAWLNALAKFLRVGLCCLLLSLASACGTTDSSSVPPAGGGA
GFIASDPNVRLSSQPPAFTLQILHASDLEASIAAVQDAPRFSAVVNALRPQFPNTVVLSS
GDNYIPSPFYNASTDPSLRGRYDRTPGKADIEIINAIGFEAAAFGNHEFDQGTRQIRDLI
RPDTSRGYAGARFPYLSANLSFSGTGELTSSDFAADGQEASSIRGKIVKTAVITVGGQRI
GLVGATTTRLAAISSPGPEVRVEGKVDDTDQVNAALIQNFVNQLTGQGINKIILLAHLQQ
LQNEVTLASQLRDVDIIIAGGSHRVIAKPTDRLRPEDVRTGDYPILRSSASGQPVAVVNT
GANYRYVGRLVVGFDANGVIARIDPVSGAYATDDQGVAAVRGTPNPDVVRIANEIGNIIR
TKDGRTFGSTTQFLNGLRAEVRTEETNLGNLTADANLAYARTVDPTTVISLKNGGGIRAP
IGATTGGGGGEPVRRIPPLANPDAGKQAGQVSQLDIETSLAFNNGLSLVTVTAEELKQLM
EHGVAQSQPGATPGRFPQIGGFAFSFDPSRPPGSRVVSLRVDTPTGRDVVVRNGQLQGDP
RRTFRLVTLGFLADGGDDYPFPRLSNPNRVNLAPSSGNSFDTPGSEQDALARYLRQIGVF
TQADTPAAQDTRIQNLSVRQDTVLQGL
>Bacillus cereus BDRD-ST196] >gi|228648585|gb|EEL04613.1| 5'-Nucleotidase domain protein [Bacillus cereus BDRD-ST196]
MEKIIPAVAVLSTITFSSVFAAPPSQTPAEQNRYIDVQMLGINDLHGQLDTVKKINNKEA
GGADYLATYLKERKKQNPNTLLVHAGDIVGASPPVSALLQDEPTIEFLNDLKFDVGTIGN
HEFDEGIDEMRRLIYGGYHEKTGNFKGANFPYVAANFYNKSTGRLFLPPFTVKMVDGVPV
GFIGVVTTDTPNVVMPTMLKNVQITDEVEAINKSTQQLKRLGVKSIVVLAHVGGTTDDTG
VTNGDLTRIANETDPEVDVIFGGHSHTYVNGTVNNKLIVQANSYGMAFSDVDVTIDRKTK
DIVKKKAEVITTYHEGVEPDKQVKQKLDQYKEKIAPLVNEVVGKSTAPIDRKQNDAGEST
LGNLVADAQRQTMQTQIALMNPGGIRNDLDAGDITWGELYGIQPFGNQLIKVDLTGQDIR
DILNQQWQKGATRMLQISGIQYTWDANKPNNEKVTNIRLTNGEELVPSKTYSVVANAFLA
SGGDGFVSFKNGKNAETGPNDFEALVDYVKQVTEPIQPIIDGRIQKNN
>Staphylococcus epidermidis M23864:W1] >gi|242349549|gb|EES41150.1| conserved hypothetical protein [Staphylococcus epidermidis M23864:W1]
MVILHCKSIFIKEENMKRILFSIIIILLVGLGIVPNVNDAFATEHTSTSHSNQDQSLSKH
KILHTNDIHGRFVEEKGRVIGMPKLKGLKNKENPDLVLDSGDAFQGLPVSNHSKGEEMAE
AMNTVGYNAMAIGNHEFDFGYNQLLKLQSKVKFPMLSSNIYKNGKRVFKPSTVIKRNGVR
YGIIGVTTPETKIKTSPDAVKNVEFKDPLNSVRNAMKHIDGKVDVYIVLSHLGIDKNTKE
QWRGDYLTDQLSKDKSFKQPIIVLDGHSHTAIKHGMKFHNDILAQTGTALENVGKIDFTF
NHGKVSDLTASLINVKDTNNVKADPALEKQVNKANDEFKKQTSTVVIPNNKVELNGERNI
ARKQETNLGNLITDAMEDYATKNFKHKPDFAITNGGGIRASISKGKVTKYDIISVLPFGN
LISQIKVKGSDVKKAFEHSLSAPTETKNGKKQLSSNGGFLQVSKSIRVYYDINQKSGSRV
KDIQVVNHDTGKFEKLDPNKTYYVATNDFTASKGDGYDMFGGKREEGISLDEVVGSYIQK
HDLSKYNTTHPVRVINGKPSSAKKSTSDSNQHTHSKNSTSKTAQPHKKSA
>Streptococcus suis 89/1591] >gi|223897178|gb|EEF63597.1| metallophosphoesterase [Streptococcus suis 89/1591]
MDYTDISILHTNDMHSYMENFPKKAQLIANIRARNEKEGVPTFVFDSGDLFSGNIFFNMY
RGVKEIELMNQIGCQAMTLGNHEFDHGDELISRLDDYAQFPIVSSNLRYQDVEVADELVP
LEDVLEFDMNGKNLYVLGLTTLETQEVASPSENVIFEDHKQALRRLVDQIVSQNPSAHLV
LLSHLGYDEDVHLAKDFPELNVILGGHTHTILKQPSQIGGVSICQAGQYGRFVGHLSLRC
FADGRREVQAYDLIEVEKLTQEDRAVKAIIDQMKSERDAAFSKPIAILPQALDGERDSIR
QGLSTLAPVICQALFEQASQLGLQADGAVINGFGIRASLSAGPIFYSDLVKVLPFSKRVL
LVRIKGRDLLSSLQTGLHPQMWGIVQSGEDLLVNGRAVESDKDYQIVTNSFVWSGKDNYD
DFHKAEIVQDLGLDIDIISEFFKRQYGG
>Chlamydomonas reinhardtii] >gi|158280169|gb|EDP05927.1| flagellar associated protein [Chlamydomonas reinhardtii]
GSTRKLTILHFNDVYNIEPQDREPKGGAARLCAKVKEFRANGSNPLVLFSGDAYNPSLMS
TITLGKQMPPVLNEIGVNVSCVGNHDFDYGLENMMKLNSQCNFPWLMANVIERGQGGSIG
AGPSITGVSCAGIKVGIVGLVEEEWLETLGAVNVADMEYKDFIEVGRAAARELKAKGAEV
LIALTHMREPNDRKLAAEVPEFHLVLGGHDHHYVSAFIEPHNNLMVKSGTDFRDMSLIEV
EFPNGSTTDPKMSVERLVIDGSVPEDPAAKEIVNEYMKLMGEKMDEDIGESLEPLDGRFQ
TVRNRESNLGNFVADAWRKAAGADIAILNSGSLRSDMIHPAGVIKAKDFVSILPMVDTTE
VLECTGAQVITALENGVSMWPKLEGRFPQVSGVKFSFDPSKPPGSRIVPGSFESEPVPME
LDHKYKVAVKEYLAQGRDGYDVFTQCKVLVDEEAGVVIPSTVKNHFIQVGLCLALAWPAA
F
