# Supplementary material for: Phylogenomic Analysis of Marine Roseobacters
Source: PLoS One. 2010 Jul 15;5(7):e11604. doi: 10.1371/journal.pone.0011604 (PMC2904699; doi:10.1371/journal.pone.0011604)
Supplement: File S2 — Tree topologies with the extended data. The multi-documents have been combined into a single ZIP-formatted file. The trees should be considered unrooted. The tree topologies were calculated in PhyML as described in Methods. Numbers refer to bootstrap values. The tree topology (separate pdf) shows that Roseobacter bacteria form a monophyletic group and was deposited in a document named “high bootstrap”. The other organisms embedded within the Roseobacter clade, or Roseobacter bacteria embedded within other phyla are shown in red (deposited in a document named “inter-phylum”). Individual file name corresponds to gene family code listed in Table S1. The non Roseobacter organism taxonomic name is detailed in the amino acid fasta of the sequences (a document named “sequences”). (4.62 MB ZIP) [file pone.0011604.s008.zip › sequences/ort90.fasta]

>DSH Dshi|:3503472-3504803 major facilitator superfamily MFS_1; PFAM: major facilitator superfamily MFS_1 KEGG: jan:Jann_0343 major facilitator superfamily MFS_1
MEAARKRIAGWMMFDWASQPYNTLLLTFIFSPYFATVVGDPVAAQAMWGYMLTATGLTIA
VLAPVLGALADQAGRRMPWILAFSVLYLVGASMLWIAVPGAEAVVLILFCFGLGLIGMEF
ATIFTNAMLPDLGPKAELGRISGTGWAVGYAGGVVALILMLLFFAENEAGVTLLGIAPVF
GLDPEMREGTRSVGPFVALWFVVFMIPFFLWVRETPPVPPRRTDLRAGLKGLADTLRRLP
GQRSLAAYLASSMFYRDALNGMYTFGGIYALGVLEWSVIDIGIFGIMAAITGAVFAYIGG
FADRAFGPKPVIAVCIVILTGVGITIVSVSREAVFGMPVAPDSTLPDTIFYICGALIGAA
GGVLQAASRTMMVRQASRGRMTEAFGLYALAGKATSFLAPLTIAIATDLSGTQSAGLIPL
IALFLCGLGLLRFVHPDPETSSP
>SUL EE36|:724834-726207 Major facilitator superfamily (MFS) transporter; COG2270 Permeases of the major facilitator superfamily
MAATSARKKIWGWYFFDWASQPYNTLLLTFIFGPYFAQTATANLVDGGMALDAAKAQAQA
YWGYGLTVAGIMIAILAPTLGAVADSSGKRMPWIWLFSGLYVVGSAALWWTAPQDFSVLW
ALFFFGIGLIGMEFATIFTNSYLPELHPDPGERGRLSGSGWAFGYVGGVVALIVMIALFQ
AGSNGRTMAGLSPLFGLDPATKADTRIVGPLTAIWYAVFMIPFFLYVRDTPVTGAARYRV
GQGLSDLWVTLKNLPRHPSLLAYLGSSMFYRDALNGMYTFGGIYALGVLNWSIIDIGVFG
ILAAISGAVFCWVGGRVDRAIGPMPVIVTCCLILIATAVLIISLTPNSIMGITLAEGSSA
PDIAFYIAGALIGAAGGALQASSRNMLTRQGNPDRMTEAFGLYALSGKATSFLAPALIAI
ASDVSGSQRIGIAPVVGLFIIGLVLLVWVKPNGDFAK
>JAN Jann|:347571-348935 major facilitator superfamily MFS_1; 
MDTVLPSTATGTRKRIWGWWAFDWASQPYNTLLLTFIFGPYVNELLGDGTQAQTAWGYGV
GTAGFLIAISAPFLGAMADLSGRRIPFIWLFSVMYFVGSYGLWWAAPGDFNLMLTLILFA
IGLIGMEFATIFTNAMLPTLGGRNEIGRISGSGFAWGYVGGLIALVLMLFFFAENAETGK
TLLGLDPILGLDAETREGTRAVGPLTAIWFGIGMIPFFLWVRDTPLPGAVPMGQALRGAM
PALMKTLRRLPSEKPLMAYLLSSMFYRDALNGMYVFGGIYASGVLGWSVVDVGIFGILAI
LTGAFFSWLGGRADGRFGPKPVIVLNVILLSFVALAVVFVSRDSVLGIPVAEGSSLPDIA
FYILGAFIGACGGALQSSSRTMLVRQAYPDRMTEAFGLYALAGKATSFIAPLSIGVVTQI
SGSQQVGVVPLVVLFTIGLILLFWVDPQGRKTND
>OAN OA307|:c4093631-4094971 transporter, major facilitator family; [R] COG2270 Permeases of the major facilitator superfamily
MAFDWASQPFYTLGLTFIFGPYFAAVAAEYYLGSGLDVDTANARAQGIWSGGQTIAGLVI
AFSAPFLGAFADNSGRKMPWIAFFSIVYVITMTMLWGLTPDGGNLIWMLVIFYVGFIAAE
SALNFVNAILPSLGTKNEIGRISGSGAAFGYWGGVTALFVMLLLLAENEQGVTLLGNPPL
FGLDPEMREGTRSVGPMIAIWFAVFMIPFFLWVRDDPKLGGKSTKISSVVGELWETLKSV
KDRKSLLNFLVGSMFYRDALNALYAFGGVYAALVLDWSTIYIGVFGIVAAIAAAITTWLA
GLADQKYGPKPVIRVSVWALIVVSTIIVGMSREAMFGIPLAEGSSIPDMVFYVCGAVIGG
AGGAVYSASRSMMVRHTHPERPAEAFGLFALSGKATAFLAPAFITLFTYLTNNNQLGFLP
VIFLFLAGLFLLRWVNPQGDHDEWSA
>OBA |:c2913424-2914779 Major facilitator superfamily (MFS) transporter; COG2270 Permeases of the major facilitator superfamily
MELRRRIWGWFFFDWASQPYNTLLITFIFAPYVQELIGDGARAQSAWGFGVGLAGFLIAV
LAPVLGAISDVSGNRRRWIWAFSALYVIGSGMLWFAAPGDFDLYTTLFFFGIGMVGMELA
TIFTNSMLPDLGSKEEIGRISGNGWAFGYLGGLVALVLMLTLFAENAETGRTLIDIEPVL
GLDPEQREGTRFVGPLTAIWYAVFMIPFFLYVRDPKPSRVPKGAAREALRGLRATLRNLP
RTPSLFSYLASSMFYRDALNGMYVFGGIYASGVLGWSVTFIGVFGIVAIIAGAIFAVIGG
RLDQRFGPRPVIMVCILILSFVALSIVFVSRTSVYGVPVDAGSMLPDIMFFVFGALIGAA
GGVIQAASRTMMVRQANPDRMAEAFGLYALAGKATSFLAPMLIGIVTTISGSQQIGVSPL
IFLFLIGLILLVWVKPNGDPQAWSDPSPSSP
>OIN |:1011755-1013128 major Facilitator Superfamily (MFS) transporter, permease component, putative; COG2270 Permeases of the major facilitator superfamily
MAEITRRKRIWGWYFFDWASQPYNTLLLTFIFGPYFAQTATNALVEGGMGLSAAKAQAQA
YWGYGLALAGIAIAILAPILGAVADSSGRRMPWIWIFSVMYVVGAAALWWTAPADFSMLW
ALFFFGIGLIGMEFATIFTNAYLPELHPDADERGRISGDGWAFGYAGGVLALIAMIALFQ
SGANGRTMAGLTPLFGLDPSTKADTRIVGPLAAIWYAVFMIPFFLFIRDTPKPGAVRYRV
GAGLSDLARTLRGLPKHPSLLAYLGSSMFYRDALNGMYTFGGVYALGVLDWSIQEIGIFG
ILAAISGAVFCVLGGRIDRRIGPMPVIVACCIILIATACLIISLGPNSVTGVSLPEGSAL
PDILFYVAGASIGAAGGALQASSRNMLTRQGNPERMTEAFGLYALSGKATSFLAPALIGI
TSDLTGSQRLGITPVVGLFIIGLILLAWVKPKGDFAT
>RHB RB2654|:c2372435-2373826 membrane protein, putative; COG2270 Permeases of the major facilitator superfamily
MRWEGQMATGDRKRIWGWYWFDWASQPYHTVLLTFIYGPFFATVATAFFLSSGMAEQAAD
ARAQTVWSMCLTITGLIIGFGGPILGALADTSGRRRPWIYLFTLLYVVGAWSLWYTDPAG
GNMWLMLFAFGIGFIGAEFALIFVNGQLPGLVEDSEVGKTSGSGFAFGYVGGIVALIIML
AIFAEGDNGKTLIGLEPAFGLLDGSTREGTRFVGPFVAIWFIVFMVPYFLWVREDDLPRR
KHSISKALGGLGRSLRALKDRRSLLNFLLSSMFYRDALNGLYGFGGVYATLVLDWQVTSI
GIFGIISAISAALFSWLGGKVDSSIGPKPVIVGAILGLSLVIVTIVFMDRQSVFGIALAE
GSKLPDIIMFGAGIVIGGMGGTLQAASRSLMVRHADPASPTEYFGLYGLSGRATAFIAPA
LIGLATTITGSARLGVSPLILLFLLGLVLLVWVRPDGEEFTTP
>RCC RCCS2|:1499235-1500611 hypothetical protein; COG2270 Permeases of the major facilitator superfamily
MAVAKKRIWGWMAFDWASQPFYTLGLTFIFGPYFAVVATEYFLSTGMEDGAARAQSQAVW
SLGQTIAGLMIAFTAPFLGAFADNSGRKMPWIAFFSVIYVVAAFMLWGLTPDGSTIMLTL
IIFYVGFFAAESALNFVNAILPSLGNDQEVGRISGSGAAFGYWGGVTSLFIMLIFFAEND
QGVTFVGLTPLFGLDPDLREGTRFVGPFIALWYAIFIIPFFMFVRDDPKAEKKSTKLSAV
WAELLETLRAVFHRKSLLNFLIGSMFYRDALNALYAFGGVYAALVLDWQTTQIGIFGIIA
AIAAAVTTWLSGLADARVGPKPVIRIAVWVLIMVSVVIVGMSRETLFGVPLAADSSLPDI
IFYICGVCIGGAGGAVYASSRSMMVRHTHPDRPAEAFGLFALTGKATAFLAPALITLFTI
MTGNNQLGFLPVIFLFLIGLLLLRWVNKDGDRAEWSAS
>RDE RD1|:356161-357525 major Facilitator Superfamily (MFS) transporter, permease component, putative; 
MSSTRQRIWGWYFFDWASQPYNTLLLTFIFGPYFAQTATETLIADGMAANAARAQAQAYW
GYGLTAAGIAIAVLAPLLGSIADGSGRRMPWIVLFSTLYVVGAAGLWWTAPADFSILWAL
FFFGIGLIGMEFATIFTNSFLPELHPNSNERGRISGSGWAFGYLGGVVALAIMLVLFQAG
DTGRTIAGLSPLFGLDPDTGADTRIVGPLTAAWFMVFIIPFFLHFRDIAPRHTPQNHLRI
GLIGLRDTLVKLPRTPSLLAYLGSSMFYRDALNGLYTFGGIYALGVLGWSIMDIGIFGIL
AAISGAVFCWIGGHADRRIGPMPVIIFCCVTLILTSGLILSLTPRSILGIALADGSAIPD
VTFYIAGALIGAAGGALQSSSRTMMTHQANPDRMTEGFGLYALSGKATSFLAPASIAIVS
DLTGSQRMGITPIVVLFILGLILLIWVKPKGDYA
>PGA RGBS107|:3343384-3344748 DNA polymerase I; COG2270 Permeases of the major facilitator superfamily
MTQISMRKRIWGWWAFDWASQPYHTLLVTFVFAPFFAAVAADYYLTQGLADEAAKAQAQT
VWSMCLTITGLMIGLGGPFLGALADISGRKLPWIMVFSLMYITGAWGLWFMDPGGSNLWW
MLISFGFGFIGAEFALIFVNAQLPSLGNKEDVGTISGTGFAIGYLGGVIALFLMLTLFVE
QADGKTLIGIDPILGLDAALREGTRAAGPLTAIWFSIFIIPYFRWVRDDAITGARGRFGD
AIRSVGRAIANLRHRASLTGYLISSMLYRDALNGLYAFGGIYARLVLGWEITLIGVFGII
AVISSALFSWLGGLADRRFGPKPVITLSILILTAVCFLVVNMSREQFFGMTLAAGSGLPD
TVFFACGVLIGGFGGILQAASRSLMVRHTTPENATEAFGLYGLSGRATAFLAPALIGIAT
TLTGSARLGIAPVILLFIIGLIVLRWVNAEGDQS
>RLO RLO149|:c1719297-1720661 major Facilitator Superfamily (MFS) transporter, permease component, putative; COG2270 Permeases of the major facilitator superfamily
MSSTRQRIWGWYFFDWASQPYNTLLLTFIFGPYFAQTATETLIADGMAADAARAQAQAYW
GYGLTAAGISIAILAPLLGSIADGSGRRMPWIVLFSTLYVVGSAGLWWTAPADSSILWAL
FFFGIGLIGMEFATIFTNSFLPELHPNSDERGRISGSGWAFGYLGGVVALVIMLVLFQAG
ETGRTLAGLSPLFGLNPETGADTRIVGPLTAAWFMIFIIPFFLHFRDTGPKRAQKNHLRI
GLNGLWKTIAKLPQTPSLLAYLGSSMFYRDALNGLYTFGGIYALGVLGWTIMDIGVFGIL
AAISGAVFCWVGGRVDRRIGPMPVIVFCCVTLILTSGLILSLTPTSILGIGLAEGSAVPD
IAFYIAGALIGAAGGALQSSSRTMMTHQANPERMTEAFGLYALSGKATSFLAPASIAIVS
DLTGSQRMGITPIVVLFILGLILLIWVKPKGDYA
>ROS ROS217|:c1716794-1718173 membrane protein, putative; COG2270 Permeases of the major facilitator superfamily
MTGVSRRKRIWGWYFFDWASQPYHTLLVTFVFGPYFATVASEYFIGTGLAEDVADARAQA
MWSWCLTVTGLIIGLGAPIMGAFADTSGRRLSWIIVFSMMYVVGATAVWGTMPDGSNLWW
GLMAFGFGFIGAEYALIFINSQLPSLGTAEEVGNLSGSGFAFGYVGGVVSLLIVLALFVE
QSNGKTLIGLDPAFGLDATLREGTRAVGPFTALWYLIFMVPYFLWVRDTGPKGHGRGVSD
ALATLLMTLKSLRYRLSLSTYLGSSMFYRDALNGLYGFGGTYAILVLNWSITSVGVFGII
GAIAGAVFSWVGGKADKRFGPKPVIKVAIWALMAVCVIVVGMDRSQILGVPLADGSKLPD
VVFFGCGVLIGGFGGVLQSASRSLMVRHTDPALPTENFGLYGLSGRATAFMAPALIGMVT
TLSGSARIGVSPVILLFVIGLVLLRWVKAEGDKDTWVGS
>RGR RR11|:c2931776-2933140 major facilitator superfamily MFS_1; [R] COG2270 Permeases of the major facilitator superfamily
MTQISMRKRIWGWWAFDWASQPYHTLLITFIFGPFFAAVATDAFMAQGLAEEAAKAQAQS
TWSLCLTIAGLTIGICAPFLGAFADISGRRRPWVVLFSLMYVIGAAGLWFTDPAGSNLYL
MLFVFGIGFLGAEFALIFVNAQLPSLGLREDVGTLSGFGFAIGYLGGVVALVIMLTLFVE
SANGRTLIGLTPAFGLDPALREDTRIVGPITALWFVVFIIPYFLWVRDGSATGNRATMQE
AVGSVLRSVKSLRNRLSLASYLGSSMLYRDALNGLYTFGGIYARLVLDWQITLIGIFGIV
SAISAAFFCWVGGFADRRYGPKPVIRTSILVLTVVCLIVVSMSREQILGIPLAEGSKLPD
IVFFACGVLIGGFGGILQAASRSLMVRHTTPETATEAFGLYGLSGRATAFLAPALIGIAT
TMTGSPRLGITPIILLFLAGLFVLRWVNAEGDQS
>LVE SKA53|:2088061-2089434 membrane protein, putative; COG2270 Permeases of the major facilitator superfamily
MSVSKKRIWGWMAFDWASQPFYTLGLTFIFGPYFAVVAAQYYLGAGLDEAAANARAQWIW
SAGQTVAGLLIAFSAPFLGAFADRSGRKIPWIAFFSVVYVVTTWMLWGLTPDGASLILIL
VLFYIGFIAAESALNFVNAILPSLGNDREVGRISGSGAAFGYWGGVVSLFLMLLLLAEND
QGVTLLGNAPLFGLDPDLREGTRAVGPFIAIWYVIFIIPFFLYVRDDPHAPRQSTNLRAV
TGELIDTLRSVVKRKSLFNFLLGSMFYRDALNAVYAFGGVYAALVLEWQTIQIGVFGIIA
AIAAAIVTWLGGLGDARYGPKPVITACVWVLIGVSVIIVGMSRQAMFGIPLPQGSPIPDM
VFYVCGVFIGGAGGALYSASRSMMVRHTHPDRPAEAFGLFALTGKATAFLAPALITIFTI
VTGSNQLGFLPIIFLFVIGLFLLRSVNKNGDRDAWSA
>SPO DSS3|:130602-131966 membrane protein, putative; identified by match to protein family HMM PF07690
MADISARKRIWGWYFFDWASQPYHTLLVTFVFSPFFAAVAADYFLGQGMADEAAKAQAQV
VWSQCLTITGLIIGFGAPFLGAMADISGRRMTWITLFCGMYVVGAWGLWYMDPTGGNLWW
MMASFGIGFIGAEYALIFINAQLPSLGTKEEVGQISGSGFAFGYLGGVVALFIMLLLFVE
QGNGKTLVGLDPVLGLDPDTREGTRAVGPFTALWFVIFMIPYFLWVREPAGSGRRGSFAE
AVAMVVQSVKNLRHRGSLASYLASSMFYRDALNGLYGFGGVYARLVLGWEITMIGVFGII
AAISAAAFSWLGGLADRRVGPKPVIVGSILVLILVCATIVGMDRTQIFGIPLAEGSGLPD
FVFFFCGVLIGGFGGIVQAASRSLMVRHTDPEMPTESFGLYGLSGRATAFLAPALIGAAT
AATGSARLGVSPVVGLFILGLILLIWVKPQGDQK
>SSE SSE37|:3412998-3414365 hypothetical protein; COG2270 Permeases of the major facilitator superfamily
MQDTISRKRIWGWMFFDWAQQPYATLGLTFVFAPYFATVAAGWYMAQGFEDQAARASAQG
LWSSAQTMAGLVIAISAPVLGAWADTSGRKMPWIYGFTTLAVVMASMLWILMPDGGGLIF
ALTAFWIGFIASESAFNLNNALLPSLGTPQQIGRISGTATAFGYWGGVASLFIVLLFFAE
NDSGKTLIGLAPAFGLDPEWREGTRFTGPFIALWFGLFMIPYFIWNREPRVPKNPDATVG
LMLKDLKRSIVNISRRRSCASFLVSSMFYRDALTALYSYGGIYATLVLDWSIIQIGVFGI
IAAIAAAVISWLGGIADERVGPKPVIRWCIWSLIVVCTIIVGMSRDHLFMIPLPPGSAVP
DVVFFICGAVIGGAGGALYSASRSLMVRHTDPARPAEAFGLFALTGKATAFLAPALITVS
TLWTQSNQLGFLPVIFLFLLGLALLVWVKPEGDTP
>SIL TM1040|:2797133-2798515 major facilitator superfamily MFS_1; 
MTEQSLQSIPLRKRIWGWWFFDWASQPYHTLLVTFVFGPFFAASATQYFIGTGLEGEAAK
AAAQSSWSLCLTITGLIIGLSAPFLGALADIAGRKLPWIIGFSIAYVLGAAGLWFMDPAG
SNLWWMLISFGVGFIGAEFALIFVNAQLPSLGSKDEVGALSGSGFAFGYLGGVVSLFIML
LLFVEQDSGKTLIGLDPILGLDASAREGTRAVGPFVAIWFVAFMIPYFAWVRDPRTPRRG
TASLGRAVSMVVASVKGLKHRKSLTSYLVSSMLYRDALNGLYGFGGVYAGLVLDWSITQI
GIFGIIAAISAALFSWAGGLADARFGPKPVIVLAILVLSLVCLIVVNMTRTEVFGVALAE
SSGLPDQIFFACGVLIGGFGGILQATSRTLMVRHTTPETATEAFGLYGLSGRATAFVAPA
LIGLMTTLTGSARLGITPVIALFALGLLLLLWVDGEGDQS
>Xanthobacter 
MPDTSPSPPVPALPVPRRAIFGWILFDPACQPYFTLITTFIFAPYFASAVAATPVEGQAL
WGFATGAAGLVIAVCSPVLGAVADAAGRRKPWIFAFGLMMMAGAAALWFAEPGNTARIPL
VLAAFAIGTIGVEFATVFNNAIMPALVPKERLGRLSGAGWAAGYFGGLVALALMLGFFAT
QPDTGLTLLGRPPAFGLDAAAREGDRFSGPLTALWYAVLVIPMFLFVPDAPRAMPMGEAI
RTGLGEIRRLIPRLKERPVLARFLLANMVYTDALVALFAFGGIYAAGTFGWGSIEIGIFG
ILLTLTGTAGALAGGWIDDALGPRTVILGALLVLLIACVGLLSLDRGAVLFGLVPTAPGS
GLFGSVPEKIYLGLGLLIGAVAGPLQAASRTLLVRLAPAENMAECFGLFALSGKITSFAA
PTCVALVTAATGSQKAGVAVLVAFFVLGAVLVRGRTGAHDADATQD
>Caulobacter
MSELAGTPPGVSEVLGQAGAEDVLVPAPRKRLSRGALSWILHQGSRDPYVILVTIYVFAP
YFSRVLVGDPVRGQAVVADISTVYGIITALTAPLLGASIERYGPRKPFMAMILAIMLPIL
LALWFAKPGGPSVALIGAALITLGVAYNLGDVLNNSLLSRAAQPGQEPVLSGLGYALANG
LSVSLLIFVMWAFVLPGQVPWSFVPATPLFGLSQADNEPSRLAGPLSAAVMLLGAIPFFL
WTRDAARTGVSMLASLKEGVRLILDTFSNLKGHAEVAKFLGARMFYCDGMTAMIIFGGLF
AAGLMGWGELEMLAYGISLSVFGVLGGLIAPVLDRTLGPRRAVQVEIIGCVLMLLGMIGT
NREKILYLWPWPAGAHPPVWGGPLFQTLPELVYLGCSLMIAVFVTAQYASSRTLLVRLAP
PDRMAAFFGLFSLSGTATVWLGSLLVALATKLANNQVAGFIPIAALMLVGLVGLSTVKGG
GREG
>Actinomyces 
MSTHTDDGGQSRTGFLSRKVVIWASWDVGSSAFNSVVTTFVFSVYLTTPKLFGPSANANL
GWTTALAGILVALAAPALGQWADRTGKTHTVLTATTLALAALIGAMFFVKPSEHYVWLGL
LLLAASNFVFEVGSVIYNSMVSDISTPENVGRVSGFGWGLGYIGSILLLFFLLVGFIQPE
AGLFGVTGEDALNIRVSMAVCALWTLVFCLPLLLTSRNRPPSGEPSRGLFGSYADLGRSI
ARLWRESRSVVWFLVSSAIYRDGLAGVFTFGGVLAGVAFGFKREEVIMFGIAANLVAGVA
TVVFGQLDDRIGPRRVIVGSLASMCVLALIVFFGKPAGPVVFWVFGLALCVFVGPTQAAS
RSYLARVAPSGSGAEMFGLYATTGRAVSFLSSVMYSSSITLASKVSGRPKDDVAIYGILG
IVVILLVGLATFAPVRPETETSERPERAAARTPA
>Chlorobium 
MGMNDTSQKARIFSWLLFDFANTSFSVMMVTFAFPLYFKNIICEGEPKGDALWGASVSIS
MLLVALISPVLGAQADYSGRRKRFLFAFTLISVLATALLSFSGPGMVLFAAVLFILANIG
FEGGLVFYDAWLPEITSPRSTGRVSGYGFAMGYLGAFAILLINLPLLSKGIVPANIPNLK
LSFLIVALFFAVFSAPIFVMLRDTKGSVGDSSSGERRRERGSSFMHSIKEVGYTIRHIMS
YPDLARFLLAYFFYNDAILTVIAFSSIYAQNTLGFTTGELITFFMTVQTTAILGSVVFGF
VTDKIGPKRTIVITLFIWFAVILLAILSGSKETFIMTGLLAGMSMGSSQAASRSLMARLT
PKEHVTEFFGFYDGSFGKASAIIGPLVFGVVSAQVGSQKVALASLLVFFCLGLLIITGVR
TRATAEASPEASRIE
