# Supplementary material for: Phylogenomic Analysis of Marine Roseobacters
Source: PLoS One. 2010 Jul 15;5(7):e11604. doi: 10.1371/journal.pone.0011604 (PMC2904699; doi:10.1371/journal.pone.0011604)
Supplement: File S2 — Tree topologies with the extended data. The multi-documents have been combined into a single ZIP-formatted file. The trees should be considered unrooted. The tree topologies were calculated in PhyML as described in Methods. Numbers refer to bootstrap values. The tree topology (separate pdf) shows that Roseobacter bacteria form a monophyletic group and was deposited in a document named “high bootstrap”. The other organisms embedded within the Roseobacter clade, or Roseobacter bacteria embedded within other phyla are shown in red (deposited in a document named “inter-phylum”). Individual file name corresponds to gene family code listed in Table S1. The non Roseobacter organism taxonomic name is detailed in the amino acid fasta of the sequences (a document named “sequences”). (4.62 MB ZIP) [file pone.0011604.s008.zip › sequences/ort904.fasta]

>DSH Dshi|:c849631-851409 acyl-CoA dehydrogenase domain protein; PFAM: acyl-CoA dehydrogenase domain protein KEGG: jan:Jann_2970 acyl-CoA dehydrogenase-like
MPTYTAPTKDMQFLLHDVLQVSQNDIPGYDELDRDFTGAVLDEAGKLAMEVLHPLNTVGD
QQGCVLENGVVRTPEGFKDAYKIMCDGGWTGLDMDPEYGGQGMPYILQTATGEMFSAANM
AFQMYNGLTHGAMSALAEHGSDQQKATYLPKMIAGNWTGTMNLTEPQCGTDLGLIRTKAE
PQEDGSYAITGQKIWISAGEHDMSENIIHLVLAKIPGGPEGVKGISLFIVPKFLVNDDGS
LGARNAVSCGGLEHKMGIHGNATCVMNYDGATGFLVGEMHKGLRAMFTMMNEARLSVALQ
GYAQGDIAYQNALGFARDRLQGRDITGAQAPNKPADPIIVHPDVRRNLMDQKSFVEGARA
LVFWGATLIDQAHRCKDAEADAMISLLIPVMKGFLTDKGFETTVLAQQTLGGSGFTREWG
LEQFVRDARIAMIYEGTNGIQSLDLVGRKLGLNGGKTVMAFFDMVKTFLKENEDNAELKS
GFLDPLKAASKDLQAAGMYFMSDGMKNPNNALSGSYDFMHLFGHVCLGLMWARMAKASIA
ALEAGDTDTDFHATKIATGRYYMSRQLPMTGTHLARIMSGAEPVMALDAANF
>SUL EE36|:159267-161048 acyl-CoA dehydrogenase family protein; COG1960 Acyl-CoA dehydrogenases
MPSYTAPIKDMQFVLHDVLNVTASSTPGYDELEADFTSAILEEAGKLTSEVLAPLNAVGD
QEGCRLENGVVYTPKGFKDAFEKVKEGGWTGLDMPEQYGGQNMPYILGTAVGEMFSASNQ
AFTMYQGLTHGAASAILAHGSDAQKDTYLPNMVSCEWTGTMNLTEPHCGTDLGLMRTKAA
PQEDGSYKITGQKIFISSGEHDMADNIIHLVLAKIEGGPEGIKGVSLFIVPKFMVKEDGS
LGARNAVSVGSIEEKMGIHGNSTCVMNYDGAVGYLLGDEHKGMRAMFTMMNEARVGVGMQ
GLAQADVAYQNALAYAKDRLQGRAVTGTEHPDKPADPLIVHPDIRRSLMEQKSFVEGARA
FILWGASLIDAAHRADDKDADGLVSLMTPVIKGFLTDIGYDMTVKAQQVYGGHGYIEEWG
MSQFTRDARIAMIYEGANGVQALDLVGRKLAQDGGKHVMAFFDMIKTFIKENAGQDAEFD
ASFMEPLKAASKDLQSAGMYFMQNGMKNPNNALSGSNDFMHMFGHVCLGLMWAKMGLAAK
KALKDGTGDASFYETKLATGRFYMARQLPATSLHLKRIETGADTVMALDAANF
>JAN Jann|:2988265-2990040 acyl-CoA dehydrogenase-like; 
MPSYTAPTKDMQFILHDVLNISAQDIPGYGDLERDFTSAILEEAGKISTEVLAPLNAVGD
TQGCVMENGVVRTPDGFKDAFGQMSEGGWPGIDMPEEFGGMGLPYVMNTAVGEMFSSSNM
AFTMYQGLTHGAASAILAHGSDAQKATYLPKMVSCEWTGTMNLTEPHCGTDLGLMRTKAE
PQGDGSYKISGQKIFISAGEHDMSDNIIHLVLGKITGGPEGIKGVSLFIVPKFLVNDDGS
LGARNGVSCGKIEEKMGIHGNSTCVMNYDEATGYLLGEDHKGMRAMFTMMNEARLGVGMQ
GVSQAEVAYQNALEYAKDRLQGRDVTGIKNPDGPADPLIVHPDIRRNLMEQKSFAEGARA
FLLWGSSLIDAAHRGDDKDADGLISLLTPVIKGFLTDKGFDMAVQAQQVYGGHGYIEEWG
MSQFARDARIAMIYEGANGVQALDLVGRKLAQDGGKHVMAFFDLVKGFAKDNAEVDGMGE
FLTPLKAASKDLQAAAMYFMQEGMKNPNNALSGSTDFMHLFGHTCMGLMWAMMAKASLEA
LAAGTSDPVFHETKLATGRFYMTRTLPMTATHLARIHAGGETVMALDAANF
>OAN OA307|:3033746-3035521 Acyl-CoA dehydrogenase, C-terminal domain protein; [I] COG1960 Acyl-CoA dehydrogenases
MPSYTAPTKDQQFILHNVLNISEMDIPGYADLDRDFTDAVLSEAGKLASEVLVPLNAVGD
KQGCSLENGVVRTPDGFKAAYDKMSEGGWMAMDLAEEYGGQGLPYVMHTAAMEPMVSANM
AFNMYPGLTHGNISAIVTHGTDAQKAMYLPKMATGEWSGTMNLTEPHCGTDLGLMRTKAE
PQDDGSYKVSGQKIWISAGEHDLSENIIHLVLAKIPGGPDGVKGISLFIVPKFIVNADGS
LGTRNALSCGGLEEKMGIHGNATCVMNYDGATGYLIGEMHKGMRAMFTMMNEARLGVGLQ
GYAQGAVAYENALGFARDRLQGRAVTGVEEPDKPADPIIVHPDVRRNLMDQKSFVEGARA
LTYWGATLMDRSHKNGDEDAEALISLMTPVIKGFLTDKGFETCVLAQQTLGGSGFTREWG
LEQFVRDARITMIYEGTNGIQALDLVGRKLGLNGGKTVMAFFEMIKTYIADNKGDAAFEA
DFLEPLKAASKDLQAAGMYFMQNMKNPNDALSGSYDFMHMMGHVCLGLMWAKMGRASIDA
LAAGDTDTDFHNSKIATGRYYMARQLPATKMHLARINTGGDTVMALDAANF
>OBA |:1305558-1307336 acyl-CoA dehydrogenase family protein; COG1960 Acyl-CoA dehydrogenases
MPTFTAPVKDMQFILHDVLKTSEQDVTGYDDLDRDFTAAILEEAGKLASEVFAPLNAVGD
SQGVTLENGVVRTPEGFKEAFERFREGGWAGLDCDPDYGGQGLPYLLSTATGEIFSSSNM
AFMMYPGLTHGAYSAIHAHGTDAQKQTYLPKMVSCEWTGTMNLTEPHCGTDLGLMRTRAE
PQDDGSYAITGQKIFISAGDHDMSENVIHLVLAKIPGGPEGIKGVSLFIVPKFLVKDDNT
PGDRNAVSVGKVEEKMGIHGNATCVMNYDGATGYLLGEEHKGMRAMFTMMNEARLGVAMQ
GLSQATVAYENALAYAKDRLQGRAVTGAENPDGPADPLIVHPDIRRSLMDQKSFVEGARA
FGLWSASLIDRSHRMGDDQAEGLVSLMTPVLKGFLTDQGFDMTVLAQQIYGGHGYIEEWG
MSQFTRDARIAMIYEGANGIQALDLVGRKLAAQGGKPAMAFFEEIKGFIKENSDDEDLKA
NFMDPLKTASKQLQEAAMFFMQNGMKNPNEALSGSYDFMHLFGHVCLGYMWARMAVVAKA
ALAAGAEDRDFYDTKLATGRYYMARRLPACAMHVARITSGAETVMALDAANF
>OIN |:c1862283-1864064 acyl-CoA dehydrogenase family protein; COG1960 Acyl-CoA dehydrogenases
MPSYTAPTKDLQFVLHDVLKVTESKTPGYDELEPDFTAAILDEAGKLTSEVLAPLNAVGD
KEGCRLENGVVYTPKGFKEAFEKVKEGGWPGLDMPEQYGGQNMPYVIGTAVGEMFSAANQ
AFTMYQGLTHGAASAILAHGTDAQKDTYLPKMVSCEWTGTMNLTEPHCGTDLGLMRTKAV
PQDDGSYKISGQKIFISSGEHDMADNIIHLVLAKIEGGPEGIKGVSLFIVPKFMVKEDGS
LGERNGVSVGSIEEKMGIHGNSTCVMNYDGATGYLLGTEHKGMRAMFTMMNEARVGVGMQ
GLAQAEVAYQNAVIYANDRLQGRAVTGAVAPEKAADPLIVHPDIRRSLMDQKSFVEAARA
FILWGATMIDAAHRADDKDADGLVSLLTPVIKGFLTDQGYDMTVKAQQVYGGHGYIEEWG
MSQFTRDARIAQIYEGANGVQALDLVGRKLAQDGGKHVMAFFDLVKGFIKDNAGQDAEFD
AAFLDPLKAASKDLQSAGMYFMQNGMKNPNNALAGSNDFMHMFGHVCLGLMWAKMGLAAK
EALKTGSGDATFYETKLATGRYYMARQLPATALHLTRIQSGADTVMALEAANF
>RHB RB2654|:c3933615-3935393 acyl-CoA dehydrogenase family protein; COG1960 Acyl-CoA dehydrogenases
MPSYTPDTRDMAFLLHDVMKVETKDVPGYDELDPSFTSAILEEAAKISSEVLAPLNRVGD
LEGCKLENGVVRTPTGFKDAFDQVRDGGWTGLDCDPEYGGQGLPHVIGSAVGEFLTASNM
AFNMYQGLTHGAYSAIHAHGTDEQKQTYLPNMVTCQWTGTMNLTEPHSGTDLGLMRTKAE
PQEDGTYKISGQKIFISAGDHDMSENVIHLVLAKIPGGPDGIKGVSLFIVPKFLVKEDGS
LGERNGVSVGALEEKMGIHGNATCVMNYDEATGYLLGTEHKGMRAMFTMMNEARLGVGVQ
GLGQATAAYQNALEYARDRLQGRAVTGVEAPDKPADPIIVHPDIRRALLDQKSFIEGARA
FVLWSAELIDRSQRNGDEEAEGLVSLIIPVLKGFLTDKGLESAVQAQQVFGGHGYIEEWG
MSQFVRDSRIAMIYEGANGIQALDLVGRKLAQDGGKHVMGFFEMIKSFIKENEGNEALKA
DFLDPLKDASKDLQGAAMFFMQNGMKNPNHALAGSYDFMTMFGHVVLGFMWATMAKASHE
ALDAGTDDAAFYETKLATGRYYMKRQLPATKMHLARIESGAEPVMELAAEAF
>RCC RCCS2|:706488-708263 acyl-CoA dehydrogenase family protein; COG1960 Acyl-CoA dehydrogenases
MPIYNAPNKDIQFVLHDLLKVSEQDIPGFEDLDRDFTSAVVEEAGKVATEVLHPLNVVGD
TEGCVMENGVVRTPTGFKEAFAQMKEGGWTAMDCDPEYGGQGLPYVMHTAAQEPFVSANM
AFNMYQGLTHGAYSAIYAHGSDEQKQKYLPKMVSCEWTGTMNLTEPHCGTDLGLMRTKAV
PNGDGSYKISGQKIFISAGEHDMADNIIHLVLAKIQGGPEGIKGVSLFIVPKFMVNDDGS
LGQRNGVACGKIEEKMGIHGNSTCVMNYDEATGFLVGEEHKGMRAMFTMMNEARLGVGLQ
GYAQAESAYQNAVAYANDRLQGRDVTGAKNPDGPADPLIVHPDIRRNLMDQKSFVEGARA
FTFWGAYLIDRAHKNEDADADGLISLMTPVIKGFLTDKGFEYATAAQQVYGGHGYIEEWG
MSQYARDARIAMIYEGANGVQALDLVGRKLAQDGGKHVMAFFEMIKTFIKENEGNEALNK
EFLTPLKAASKDLQAAGMYFMQNATKPNNALSGSYDFMHMMGHVCLGLMWARMAKAAMEA
LENGASDTEFYETKIATGRYYMARQLPATAMHLARINTGGDTIMALEAANF
>RDE RD1|:3825580-3827361 acyl-CoA dehydrogenase family protein; 
MPSYTAPTKDMQFVLHDVLKVTEKSIPGYEDLEADFTSAILEEAGKLATSVLAPLNTVGD
TEGCTLENGVVRTPTGFKAAFDQIREGGWPGLDMPEEYGGQNMPCVIGTAVGEMFSSSNM
AFTMYHGLTHGAASAILAHGSQAQKETYLPNMVSCEWTGTMNLTEPHCGTDLGLMRTKAE
PQADGSYRITGQKIFISAGEHDMSSNIIHLVLAKIPGGPEGIKGVSLFIVPKFLVKEDGT
LGERNGVSVGKIEEKMGIHGNSTCVMNYDGATGYLLGEEHKGMRAMFTMMNEARLGVGMQ
GMSQAEAAYQNALEYAKDRLQGRDVTGVKNPDGPADPLIVHPDIRRSLMDQKSFVEGARA
FMLWGATMIDAAHRSHDKDADGLVSLLTPVIKGFLTDQGYDMTIKAQQVYGGHGYIEEWG
MSQFTRDARIAMIYEGANGVQALDLVGRKLAQDGGKHVMAFFDLVKTFIKDNAGQDAEYD
RAFLEPLKAASKDLQAAGMYFMQNGMKNPNNALSGSYDFMHMFGHVCLGLMWAKMGKAAR
DALAAGASDTAFYETKLATGRYYMVRQLPATALHLSRIQSGADTVMALDAANF
>PGA RGBS107|:c1800-3581 acyl-CoA dehydrogenase-like protein; COG1960 Acyl-CoA dehydrogenases
MPSYTAPIKDTQFILHNVLKISQSGIPGYDELDADFTNAVLEEAGKISSEVLHPLNTVGD
IEGCRLENGVVYTPTGFKAAFEQVKEGGWTGLDMPEQYGGQNMPYVMGTAVGEMFSAANQ
AFTMYQGLTHGAASAILAHGTDAQKDTYLPKMVSCEWTGTMNLTEPHCGTDLGLMRTKAE
PQDDGSYKITGQKIFISSGDHDMADNIIHLVLAKIPGGPDGIKGVSLFIVPKFIVKDGGS
LGDRNGVSVGKIEEKMGIHGNSTCVMNYDSATGYLLGTEHKGMRAMFTMMNEARLGVGMQ
GLAQAEAAYQNALEYAKDRLQGRDVTGVKNPDGPADPLIVHPDIRRNLMDQKSFAEGARA
FILWGAKMIDQAHRAEDKDADGLISLLTPVIKGFLTDQGYDMTVQAQQIYGGHGYIEEWG
MSQYTRDARIAMIYEGANGVQALDLVGRKLAQDGGKHVMAFFEMVKNFCKENGDISEGYS
KEFIEPLKAASKDLQAAGMYFMQNGMTNPNNALSGSYDFMHMFGHVCLGLMWAEMAKAAQ
AELDAGSSDAAFYETKIATGRYYMARQLPATALHLSRIQTGGDTVMALAADQF
>RLO RLO149|:c3146133-3147914 acyl-CoA dehydrogenase family protein; COG1960 Acyl-CoA dehydrogenases
MPSYTAPTKDMQFVLHNVLNVVRQPIPGYEDLEADFTSAILEEAGKLATGVLAPLNTVGD
TEGCTLENGVVRTPTGFKAAFDQVREGGWPGLDMPEEYGGQNMPCVIGTAVGEMFSSSNM
AFTMYQGLTHGAASAILAHGSQAQKETYLPNMVSCEWTGTMNLTEPHCGTDLGLMRTKAE
PQADGSYTLTGQKIFISAGEHDMSSNIIHLVLAKIPGGPEGIKGVSLFIVPKFIVKDDGS
LGERNAVAVGKIEEKMGIHGNSTCVMNYDGATGYLLGEEHKGMRAMFTMMNEARLGVGMQ
GMSQAAAAYQNALEYAKDRLQGRDVTGEKNPDGPADPLIVHPDIRRSLMDQKSFVEGARA
FMLWGATMIDAAHRSHDKDADGLVSLLTPVIKGFLTDQGYDMTIKAQQVYGGHGYIEEWG
MSQFTRDARIAMIYEGANGVQALDLVGRKLAQDGGKHVMAFFDLVKTYIKDNAGQDAEYD
RAFLEPLKAASKDLQAAGMYFMQNGMKNPNNALSGSYDFMHMFGHVCLALMWAKMGKAAQ
DALAAGASDTAFYETKLATGRYYMARQLPATALHLSRIQSGADTVMALDAANF
>ROS ROS217|:2240455-2242203 acyl-CoA dehydrogenase family protein; COG1960 Acyl-CoA dehydrogenases
MQFVLHEVLNVSEQTTPGYAELEPDFTKAVLEEAGKIASEVLMPLNAVGDTEGCVLENGV
VRTPKGFKEAFEQMKAGGWTALDLPEEFGGQYMPYILGTAVGEMFSAANQAFTMYQGLTH
GAASAILVHGTDDQKATYLPKMANCEWTGTMNLTEPHCGTDLGLMRSKAEPQGDGSYKIT
GQKIFISSGEHDMADNIIHLVLAKIPGGPEGIKGVSLFIVPKFIVKEDGSLGDRNGVTCG
KIEEKMGIHGNSTCVMNYDGATGWLLGEEHKGMRAMFTMMNEARIGVGMQGLAQAEVAYQ
NALAYAKDRLQGRAVTGAENPNGPADPLIVHPDIRRSLMDQKSFIEGARAFMLWGAELID
RSHRGDDAAAEGLISLMTPVIKGFLTDEGYDMTVLAQQVYGGHGYIEEWGMSQFTRDARI
AMIYEGANGVQALDLVGRKLAQDGGKHVMAFFDLVKTFLKENEGNDALKSDFLDPLKAAS
KDLQASAMFFMQNGMKNPNAALSGSYDFMHLFGHVCLGLMWARMAKSAHAALEAGTSDEA
FYKTKLATGRFYMKRRLPATALHLARIESGADTVMALEAEAF
>RGR RR11|:1324315-1326096 acyl-CoA dehydrogenase family protein; [I] COG1960 Acyl-CoA dehydrogenases
MPSYSAPIKDTQFILHDVLKITETQIPGYDELEAEFTSAVLEEAGKIAGEVLHPLNTVGD
TEGCRLENGVVYTPTGFKAAFEQVKEGGWTGLDMPEQYGGQNMPYVMGTAVGEFFSAANQ
AFTMYQGLTHGAASAILAHGTDAQKDTFLPKMVSCEWTGTMNLTEPHCGTDLGLMRTKAE
PQDDGSYKITGQKIFISSGDHDMADNIIHLVLAKIPGGPDGIKGVSLFIVPKFIVKDDGS
LGDRNGVSVGKIEEKMGIHGNSTCVMNYDSATGYLLGTEHKGMRAMFTMMNEARLGVGMQ
GLAQAEAAYQNALEYAKDRLQGRDVTGAKNPEGPADPLIVHPDIRRNLMDQKSFAEGARA
FILWGAKMLDQAHRSEDKDADGLISLLTPVIKGFLTDQGYDMTVQAQQVYGGHGYIEEWG
MSQYTRDARIAMIYEGANGVQALDLVGRKLAQDGGKHVMAFFEMIKNFCKENGDISDAYS
KEFIEPLKAASKDLQAAGMYFMQNGMKNPNHALAGSYDFMHMFGHVCLGLMWAEMAKAAQ
AALDAGSSDAAFYETKIATGRYYMARRLPATALHLARIQTGADTVMALDADQF
>LVE SKA53|:1834709-1836487 acyl-CoA dehydrogenase family protein; COG1960 Acyl-CoA dehydrogenases
MPIYNAPVKDIQFVLHDLLKISEQDIAGFEDLERDFTGAVVEEAGKVATAVLHPLNAVGD
REGCVLENGVVRTPAGFKDAFEQMKKGGWTAMDCDPAYGGQGLPYVMHTAAQEPFVSANM
AFNMYQGLTHGAYSAIYAHGSDEQKQTYLPKLTTCEWTGTMNLTEPHCGTDLGLMRTKAV
PQDDGSYKISGQKIFISAGDHDLAENIIHLVLAKIQGGPDGIKGVSLFIVPKIMVNDDGS
LGARNGVSVGKIEEKMGIHGNATCVMNYDDATGFLVGEAHKGMRAMFTMMNEARLGVGLQ
GYAQAESAYQNAVAYANDRLQGRAVTGAENPDGPADPLIVHPDIRRNLMDQKSFVEGARA
FTYWGAYLIDRAHRNSDKDADGLISLMTPVIKGFLTDKGFEYATAAQQVYGGHGYIEEWG
MSQYARDARIAMIYEGANGIQALDLVGRKLALDGGKHVMAFFEMIKTFIKENEGNEALNK
DFLVPLKAASKDLQAAGMYFMQNGMKNPNNALSGSYDFMHMMGHVCLGLMWARMAKAAMD
ALASGASDTEFYETKIATGRYYMARQLPATAMHLARINTGADTVMALQAAHF
>SPO DSS3|:3113063-3114844 acyl-CoA dehydrogenase family protein; identified by match to protein family HMM PF00441; match to protein family HMM PF02770
MPIYTAPTKDTQFILHDVLKVSQSDTPGYAELDADFTGAVLEEAGKIATNVLHPLNIVGD
TEGCRLENGVVYTPTGFKEAFEQVKEGGWTGLDMPEQYGGQNMPQVIGTAVGEMFSASNQ
AFTMYQGLTHGAASAILAHGTDAQKDTYLPKMVSCEWTGTMNLTEPHCGTDLGMMRTKAE
PQGDGSYKITGQKIFISSGDHDMADNIVHLVLAKITGGPEGIKGVSLFIVPKFMVNEDGT
LGARNAVSVGKIEEKMGIHGNSTCVMNYDGATGYLLGEEHKGMRAMFTMMNEARLGVGMQ
GLAQADAAYQNALEYAKDRLQGRDVTGVKNPEGPADPLIVHPDIRRNLMDQKSFTEGARA
FLLWGATLIDAAHRAGDKDADGLVSLLTPVIKGFLSDQGYDMTVQAQQVYGGHGYIEEWG
MSQYTRDARIAMIYEGANGVQALDLVGRKLAADGGKHVMAFFELVKSFCKENAGQDEAYD
KAFIEPLKAASKDLQAAGMYFMQNGMKNPNNALSGSYDFMHMFGHVCLGLMWAQMAKAAR
TALDGGASDTAFYETKIATGRFYMARRLPATALHLARIQTGADTVMALDAANF
>SSE SSE37|:2085006-2086787 acyl-CoA dehydrogenase family protein; COG1960 Acyl-CoA dehydrogenases
MPTYNAPVKDQMFVLNDVLKIGTADIPGYEDLDRDTVQAILDEAGKVARDVLAPLNVVGD
TEGCVLENGVVRTPKGFKDAFDQVREGGWTALDCDPEFGGQGLPYVVATAVGEQFSAANM
AFNMYQGLTHGAYSAIHTHGTEDQKATFLPRMVTCEWTGTMNLTEPHCGTDLGLMRTKAE
PQDDGSHKITGQKIFISAGDHDMSDNVVHLVLAKIPGGPDGIKGVSLFIVPKFLVNEDGS
LGDRNAVSVGKIEEKMGIHGNSTCVMNYDGATGYLLGEAHKGMRAMFTMMNEARLGVGLQ
GYAQAEVAYQNALAYAKDRLQGRDVTGAKNPDGPADPLIVHPDIRRSLMDQKSFVEGARA
FVYWGAAMIDRAHRNSDKDADGLISLMTPVIKGFLTDRGFDMCTQAQQVYGGHGYIEEWG
MSQFARDARIAMIYEGANGVQALDLVGRKLAQDGGKHVMAFFDMVKSYLAEAKGKDEAFD
KAFLDPLKAASKDLQGAGMYFMQNGMKTPNAALAGSYDFMHLFGHVCLGLMWAKMAEAAN
EVLASGAGDAEFLKAKIDTGRYYMARQLPMTATHLKRIESGAEPVMALEAEAF
>SIL TM1040|:1661878-1663659 acyl-CoA dehydrogenase-like protein; 
MPSYTAPTKDTQFVLHDVLNIKDAGIPGYDELEPDFTGAVLEEAGKIARDVLHPLNVVGD
TEGCRLENGVVYTPTGFKAAFEQVKEGGWPGLDMPEQYGGQNMPYVIGTAVGEFFSGANQ
AFTMYQGLTHGAASAILAHGTDAQKDTYLPKMVSCEWTGTMNLTEPHCGTDLGLMRTKAE
PQDDGSYLVTGQKIFISAGDHDMSENVIHLVLAKIPGGPDGIKGVSLFIVPKFIVNEDGT
PGERNGVSVGKIEEKMGIHGNSTCVMNYDGAKGWLLGDMHKGMRAMFTMMNEARLGVGMQ
GLAQAEAAYQNAVEYAKDRLQGRDVTGAKNPDGPADPLIVHPDIRRNLMDQKSFAEGARA
FILWGATMIDKAHRSGDKDADGLISLLTPVIKGFLTDKGYDMTVQAQQVYGGHGYIEEWG
MSQYTRDARIAMIYEGANGVQALDLVGRKLAQDGGKHVMAFFDMVKGFCKENAEISDAYA
KDFIEPLKAASKDLQAAGMYFMQNGMKNPNNALAGSTDFMHMFGHVCLGLMWAMMGKAAQ
KALDEGASDAAFYETKLATGRYYMARQLPATKLHLARIETGADTVMALDAAQF
>Erythrobacter litoralis HTCC2594] >gi|84787089|gb|ABC63271.1| putative acyl-CoA dehydrogenase protein [Erythrobacter litoralis HTCC2594]
MPIYNAPTRDTRFVINEMLDLASYGNLPGFESATPDMIDTVVNEYGKFASEVLAPINQIG
DQQGCTRHNDGSVTTPDGFKEAFDQYRESGWGTISQPEEFGGQGMPHVLGFVIEEFTATA
NQAFGMYPGLTTGAISALIAKGSPEQQEMYLPKMISGEWTGTMNLTEPHCGTDLGLIRTK
AEPQADGSYAITGTKIFISAGEHDMADNIIHLVLAKTPGAPDSTKGISLFVVPKFIVDED
GNPGERNGVTCGSIEHKMGIHGNATCVMNYDDAKGWMVGEENKGLAAMFIMMNAARLGVG
IQGLGQAEVAYQNAVAYALDRRQGRALTGPAEPEAKADPIFVHPDVRRMLMDGKAFTEGM
RALCLWGALLVDLTHKAQTEEERAEADALIGLMTPVIKGYGTDKGYAIATDMQQVFGGHG
YIEEWGMSQYVRDARIAQIYEGTNGIQAMDLCGRKLAQNGGAAVQAFFRMIGEEIAEAKG
NETLAPMAEKLEKALNEQQAATMWFMQNAMQNPNHLGAGAHHYMHIMGIVTLGLMWLRMA
KVATEALAGSPEDASFYETKLATARYYMDRFLPDAGALRHKLESGADSTMALGEEAFATA
A
>Caulobacter segnis ATCC 21756] >gi|264672473|gb|EEZ35882.1| acyl-CoA dehydrogenase domain protein [Caulobacter segnis ATCC 21756]
MTYQPPVRDHAFILRDVLNIDQHGDLPGFSDAPFDVVEQILDAAAQFTGEVLAPLNTVGD
KHGCQLDPATNTVTTPPGFKDAYKQLCEGGWTAIGSDPAYGGQGLPYVVNLAFSEMSSSA
NMAFSMYPGLAHGAYSAIHFGGTDEQKETYLPKMVTGEWTGTMNLTEPHCGTDLGLLRTK
AVPQGDGSYKITGQKIWISAGEHDMADNIVHLVLARIEGAPAGVKGISLFIVPKFFPKAD
GSVGERNQGVKCVGLEEKMGIHGNATCVMQYDDAVGYLIGEENAGLKIMFVMMNEARLGV
GLQGVAQGEAAYQAAVAFAKDRLQGRSLTGPKNADGPADPIIVHPDVRRMLMDSKAILEG
GRAFLFWTALHGDLSHIHPDEKVREKSADYMSLMTPVLKGYLTDKGFQICSNAVQVHGGS
GFTEHFPVSQFMRDCRIALIYEGTNGVQALDLVGRKLAAKGGRAVMTFFQEVDQFIGEND
ADEAIKPFIEALAGVKGQLQDGTMWLMQNGLQNPDNAGAASTDYMHLFGLAGLAYMWALM
AKAAQAKIAAGSSDPFYATKLTTGRYFIERVLPDAASHLAKLKTGSATLMALPAEAF
>Shewanella loihica PV-4] >gi|126638387|gb|ABO24030.1| acyl-CoA dehydrogenase domain protein [Shewanella loihica PV-4]
MPIYQAPLRDYQFILSELLNIYGRDDLQGFDEIDAELTDAILQGVADFTTEIMLPLNSQG
DTQGCQLVDGQVRTPEGFKDAYQQYVDNGWATLTSDPEYGGQGLPECIGVFATEMKTATN
MAFAMYPGLTHGAYAAIHAHGSDALKAKYLEKLVSGEWTGTMNLTEAHAGTDLALLRTKA
KPVGEDTYAISGEKIFISSGDHDLADNIVHLVLARLPDAPDGVKGISLFAVPKYLVNDDG
TLGCRNGVEASALEHKMGIHGNSTCVMVFDGAIGELVGEPHQGLRAMFTMMNEARLGVGV
QGLGVSEIAYQNALSYARERLQGRALSGVKESESPADPILVHGDVRRMLMAQKAFNQGAR
ALMGQQALWLDESHRHQDKAKATIAAKLAALFTPVVKGFVTDQGFKACVDAQQVYGGHGY
IHEWGMEQFVRDSRIAMIYEGTNGVQALDLVGRKLLADKGEALGLWSEMVKPFVAKYLED
EALKPYLMPLMEATTDLEKATQYIVANGVKNPDIIGAASMGYLQILGIVALGWMWARMAV
KSQQAMTAGEEEAFYANKLVTAKFYMSYWAPQTRSIRYQMERSCELLTQLQDSDFD
>Ralstonia solanacearum UW551] >gi|207742321|ref|YP_002258713.1| acyl-coa dehydrogenase protein [Ralstonia solanacearum IPO1609] >gi|83726761|gb|EAP73889.1| Acyl-CoA dehydrogenase [Ralstonia solanacearum UW551] >gi|206593711|emb|CAQ60638.1| acyl-coa dehydrogenase protein [Ralstonia solanacearum IPO1609]
MGQYTAPLRDMQFVLHELLDVEGHLKEMPAHAEIDADTINQVIEEAGKFCSEVIFPLNQS
GDREGCTYHGDGVVTAPTGFKDAYKQYVDGGWPALGCDPEYGGQGLPILINNAVYEMLNS
ANQAWTMYPGLSHGAYEALHAHGTDELKQRYLPKLVSGVWTGTMCLTEPHCGTDLGILRT
RAEPLADGAYAITGTKIFISAGEHDLSENIVHLVLARLPDAPPGTKGISLFVVPKFIPDA
GGKPGERNGVKCGSIEHKMGIHGNATCVINLDGAKGWMVGEPNKGLNAMFVMMNAARLGV
GMQGLGLTEVAYQNSAAYAKERLQMRSLSGPKAPDKPADPIIVHPDVRRMLLTQRAYAEG
GRAFAYWIALQIDRELSHPNESARKEAADLVALLTPVIKAFLTDNAFTATNEGMQVFGGH
GYIAEWGMEQYVRDARINMIYEGTNTVQSLDLLGRKILGDMGARMKKFGKIVQDFVEAEG
TSEAMQEFINPLADIGDKVQKLTMEIGMKAMANPDEVGAAAVPYLRVVGHLVFAYFWARM
AKIALEKQGNGDTFYKAKLATARFYFAKLLPETAYQIRAARAGVKPLMELEAELF
>Burkholderia cenocepacia AU 1054] >gi|116690741|ref|YP_836364.1| acyl-CoA dehydrogenase domain-containing protein [Burkholderia cenocepacia HI2424] >gi|170734083|ref|YP_001766030.1| acyl-CoA dehydrogenase domain-containing protein [Burkholderia cenocepacia MC0-3] >gi|206559277|ref|YP_002230038.1| putative acyl-CoA dehydrogenase oxidoreductase protein [Burkholderia cenocepacia J2315] >gi|105893845|gb|ABF77010.1| acyl-CoA dehydrogenase-like [Burkholderia cenocepacia AU 1054] >gi|116648830|gb|ABK09471.1| acyl-CoA dehydrogenase domain protein [Burkholderia cenocepacia HI2424] >gi|169817325|gb|ACA91908.1| acyl-CoA dehydrogenase domain protein [Burkholderia cenocepacia MC0-3] >gi|198035315|emb|CAR51190.1| putative acyl-CoA dehydrogenase oxidoreductase protein [Burkholderia cenocepacia J2315]
MGQYAAPLRDMQFVLHELLNVEAEVKQMPKHADLDADTINQVLEEAGKFCSEVLFPLNQV
GDREGCTYEGDGVVKTPTGFKEAYQQYVEAGWPALGCDPDYGGQGLPAFVNNALYEMLNS
ANQAWTMYPGLSHGAYECLHAHGAPELQQQYLPKLVSGEWTGTMCLTEPHCGTDLGILRT
KAEPNGDGSYSISGTKIFISSGEHDMSKNIIHLVLARLPDAPQGTKGISLFIVPKFIPDA
AGEPGERNGIKCGSIEHKMGIHGNSTCVMNLDGAKGWMVGEPNKGLNAMFVMMNAARLGV
GMQGLGLTEVAYQNSLTYAKERLQMRSLTGPKAPDKPADPIIVHPDVRRMLLTQKAYAEG
ARAFTYWSALQIDKELSHADEAVRKEAADLVALLTPIIKAFLTDNAFESTNHAMQIYGGH
GFISEWGMEQYVRDARINMIYEGTNSIQSLDLLGRKVLGDMGAKLKKFGKLVTEFAEAEG
VKPEMAEFINPLADIGEKVQKLTMEIGMKAMQNPDEVGAAAVPYLRTVGHLVFSYFWARM
ARLALDKEASGDPFYKSKLATARFYFARLLPETASTIRAARAGSKTLMEVDESLF
>Pseudomonas fluorescens Pf0-1] >gi|77385394|gb|ABA76907.1| putative dehydrogenase [Pseudomonas fluorescens Pf0-1]
MPDYKAPLRDIRFVRDELLGYEAHYQSLPACAEATPDMVDAILEEGAKFCEQVLAPLNRV
GDTEGCTWSESGVKTPTGFKEAYKQFVEGGWPSLAHDVEHGGQGLPESLGLAVSEMVGEA
NWSWGMYPGLSHGAMNTISEHGTPEQQEAYLTKLVSGEWTGTMCLTEPHCGTDLGMLRTK
AEPQADGSYKVSGTKIFISAGEHDMADNIVHIVLARLPDAPAGTKGISLFIVPKFLPNAD
GTVGTRNAVTCGSIEHKMGIHGNATCVMNFDGATGFLIGPANKGLNCMFTFMNTARLGTA
LQGLAHAEIGFQGGLKYARDRLQMRSLTGPKAPDKAADPIIVHPDVRRMLLTMKAFAEGN
RAMVYFTAKQVDIVKYGVDEEEKKKADALLAFMTPIAKAFMTEVGFESANHGVQIYGGHG
FIAEWGMEQNVRDSRISMLYEGTTGIQALDLLGRKVLMTQGEALKGFTKIVHKFCQNNEG
NEAVKEFVAPLAALNKEWGELTMKVGMAAMKDREEVGAASVDYLMYSGYACLAYFWADMA
RLAAEKLAAGTTDEAFYTAKLQTARFYFQRILPRTRTHVATMLSGANNLMDMKEEDFALG
Y
>Deinococcus geothermalis DSM 11300] >gi|94554494|gb|ABF44408.1| acyl-CoA dehydrogenase-like protein [Deinococcus geothermalis DSM 11300]
MPQYKAPLRDIKFLMHELLDAPRVLAGLPFYAQNETADADLMNQVLEEGARFVETELVPL
NQIGDQEGCTRHEDGSVTTPTGFKAAYEKYRQAGWTALDADPAYGGQGMPHLVSTVMSEM
ITSANVAWGMYPGLSHGAYSALSAVGSEELKNLYLPKLVSGEWTGTMCLTEPHAGTDLGI
IRTKATDNGDGTYAITGTKIFISAGEHDLAENILHLVLARLEGSPMGTKGISLFLVPKFI
PNADGTLGERNAVVCGSLEHKMGIHGNATAVLNFDGAKGYLVGEINKGMNHMFIMMNAAR
LGTGLQGLGLGEVAYQNALAYAKERLQMRHEPRVKPSEPADPIIVHPDVRRMLLTGKAYT
EAGRALAMWLALNIDLEHHHPDEAGRQEAADLVALLTPVAKAFMTDNGFQTAVLSQQVFG
GHGYIREWGMEQFVRDARIGQIYEGTNGIQALDLLGRKVLMDGGKKLQKLAGMLQQFVEE
NAEDEQLAPYLDQLSKAASQLGTLTMVIGQKAMQGPEGADEVNAAAVDYLRYFGHVVYGY
LWARMAKLAQQKIDAGQDRDGFYLSKVQTARFYFSKLFPETKMLAATIKAGNEPLAVDDR
AVFGLEQNLVEA
>Shewanella baltica OS223] >gi|217498864|gb|ACK47057.1| acyl-CoA dehydrogenase domain protein [Shewanella baltica OS223]
MPVYQAPLRDYQFILNEMLHIYQQDALKGFDEIDPDLVDAILQGMADFSTEVMLPLNSVG
DLQGCKLVDGKVITPEGFDNAYQQFVDNGWPTLTCDPEYGGQGLPEVVGIFATEIQTATN
MAFAMYPGLTHGAYAAIHAHGSDALKQKYLSKLVSGEWTGTMNLTESHAGTDLALLRTKA
VPVSEGVFAITGEKIFISSGDHQLTDNIVHLVLARLPDAPEGVKGISLFAVPKVLVNGDG
SLGAPNTLYASGLEHKMGIHGNSTCVMVFEAALGELVGEPHQGLRAMFTMMNQARLGVGV
QGLGVSEIAYQNALAYAKDRLQSRALSGAKAPEKAADPILVHGDVRRMLLSQKAFNEGAR
ALVGQQALWLDEAERHTDPAKAKAASQLAALFTPVVKGFITNRGFNACVDAQQVFGGHGY
IHEWGMEQFVRDSRIALIYEGTNGIQALDLVGRKLLSDRGAAMQQWSALVTEFIKSHSTN
AAMQPYVSGLMDCAGDLQKASGYLATHAATNPDIIGAASMAYLELFGVTALAWMWARSAA
VALAALEQGTEETAFYQAKLKIADFYMAYWAVQGRSLRKQIEQASEMLTQLDEAIF
>Xanthomonas axonopodis pv. citri str. 306] >gi|21108834|gb|AAM37413.1| acyl-CoA dehydrogenase [Xanthomonas axonopodis pv. citri str. 306]
MSSYTAPLTDFRFALHDVLGAQALFARLGYTEASTDIIDAVLEEAGRFTSQVLAPLNSVG
DEIGCAFDKSTHAVTTPPGFRAAYDQFVEGGWNGLTAEPQFGGQGMPHTLGVPLSEMINA
ANLAWGNFPLLSHGAMEALRQHGETWQQDVFLKPLIDGRWTGTMCLTEPHCGTDLGLLKT
RAEPNADGSYAITGTKIFITAGEHDLTDNIVHLVLAKLPDAPAGAKGISLFVTPKFKVDR
DGTVGERNALHCGSIEHKMGIKGSVTCVMNFEGAQGYLVGQPHKGLQAMFTMMNTARLSV
GLQGIGLSERAYQNALRYSRERLQSRALSGAKSPDKPADPIIVHPDVRRMLLTVKSLTEG
SRLLALHAASLVDVAHRGESERERADAETLVSFLTPISKACQTEWSIENTYHALQCFGGH
GYIREYGMEQLARDARITTIYEGTTGIQALDLIGRKTAASQAAGLKLFLADVETFANAQD
GNAALAEFIKPLRDKCSEWAMLTRDVLDRAARNPDELGAASHDYLFYSGYVVLAYWWARS
VAAADASAHGEDFRRAKRETARFYFARILPRTLTHAAAIRSGAAPLMTLEAELFGEG
>gi|50084855|ref|YP_046365.1 acyl-CoA dehydrogenase [Acinetobacter sp. ADP1] >gi|15812037|gb|AAC37155.2| acyl-CoA dehydrogenase [Acinetobacter sp. ADP1] >gi|49530831|emb|CAG68543.1| acyl-CoA dehydrogenase [Acinetobacter sp. ADP1]
MPLYKAPLRDMQFVLYELLNIEQRYQQFPEYADQMNMDVVNQYLEVAADFCENEIAPLNQ
NGDQEGCHFEQGKVTTPRGFKEAHQKYAELGFTSLTADPKYGGQGMPTLLRIAISEMLCG
SNWSWAMYQGLSHGAMRTLEHHGTEQQKQTFLTKLVAGIWTGTMCLTESHAGSDLGLIRT
RAEPQADGSYAITGEKIFISAGEHDLAENIIHIVLARLPNAPAGTKGISLFIVPKFNVDE
FGHLLERNHVVCSAIEHKMGIHGNATCVMNFDAAQGFLIGPENRGLNCMFTFMNTARIGT
AVQGLAASQIAFQGALEYARDRLAMRALSGIQYPEKNADPIIVHPAVRSMLMTQKAFAEG
GRALAYFLAQHADIVEKTKDPQQKQASDELLAFLTPIAKAFLTESGNESAKHGVQIFGGH
GFIIEHGMEQIVRDARISTLYEGTTEIQSLDLLARKVLKSEGKLLKNMTDLIDQFIFENQ
SNIHLKSYLDRLSNLNMEWLEITQYITKNAKQNPEEIGAASVDYLYYSSYIVFAYLWARM
AKIAQHKLDKGTTEEKFYQAKLKTAQFFYDKILNRTQQHLASIKTGAESVMALDAEDFAF
>Pseudomonas aeruginosa C3719] >gi|126166336|gb|EAZ51847.1| hypothetical protein PACG_00254 [Pseudomonas aeruginosa C3719]
MPVYKAPLRDTRFLLNEVFDFPEHYRNLVNGAEATPDMVDAILGECAKLCEEVIAPLYHS
GDEEGCHLENGEVRTPKGYKEAYEAYVAGGWQGLSHPVEYGGQGLPMSLGALKQEMMGTA
NWPFSMYPGLSLGAMNTLMQHGTEEQKQTYLVPLTEGRWGGTMCLTEPQCGTDLGQVKTR
AEANPDGSYAISGTKIFISSGEHDLTENIVHIVLARLPDAPKGTRGISLFIVPKFLPGEG
GALGPRNGVSCGALEKKMGIKASATCVMNFDGATGFLIGPPNKGLECMFTFMNSARIGTA
IQGVATAELAYQGALAYARERRSMRALSGTKEPDQVADSLMHHGDVRRMLLTQKAIAEGG
RALVYLATQYADRMIQGILSNDDAEYERWDDKLGFLTPILKGCLTELGLESANLGMQVFG
GHGYIREHGMEQIVRDARIATLYEGTTGIQALDLLGRKVLLMTQGKAVRDFTRGVARFAV
DLLKNEPRMRGRALVLLKLCAQWNLLTLRIALSARKQRDLVSTASHDYLMFSGYATLAYS
WALQEAAARRRLRQGGSESADFYKAKIATSEFYFARLLPRAKGHAAAMAKPTGSIMDLKS
EHFAFD
