# Supplementary material for: Phylogenomic Analysis of Marine Roseobacters
Source: PLoS One. 2010 Jul 15;5(7):e11604. doi: 10.1371/journal.pone.0011604 (PMC2904699; doi:10.1371/journal.pone.0011604)
Supplement: File S2 — Tree topologies with the extended data. The multi-documents have been combined into a single ZIP-formatted file. The trees should be considered unrooted. The tree topologies were calculated in PhyML as described in Methods. Numbers refer to bootstrap values. The tree topology (separate pdf) shows that Roseobacter bacteria form a monophyletic group and was deposited in a document named “high bootstrap”. The other organisms embedded within the Roseobacter clade, or Roseobacter bacteria embedded within other phyla are shown in red (deposited in a document named “inter-phylum”). Individual file name corresponds to gene family code listed in Table S1. The non Roseobacter organism taxonomic name is detailed in the amino acid fasta of the sequences (a document named “sequences”). (4.62 MB ZIP) [file pone.0011604.s008.zip › sequences/ort906.fasta]

>DSH Dshi|:c846270-847481 acetyl-CoA acetyltransferase; KEGG: rde:RD1_3972 fatty acid oxidation complex beta subunit TIGRFAM: acetyl-CoA acetyltransferase PFAM: Thiolase
MTEAYIYDAIRSPRGKGRKDGSLHEVTAVSLSAQTLNAIKDRNGLTGHAVEDVIWGNVTQ
VMEQGGCLARTAVLASDLDESIPGLAINRFCASGLEAVNLAANQVRGGGGQAYIAGGVEM
MGRVPMGSDGAAIAADPSVAMKTYFVPQGISADIIATEYGISRDDADALAVASQRRAKAA
WDENRFNGSVFTVRDQNGLNILDHDEYMRPETDMQSLGALKPAFKDMGEQMPGFDKIALM
KYPHLEKIEHIHHAGNSSGIVDGSAALLIGNKAFGEAHGLKPRAVIKATAKIGTDPTIML
TGPVPATEKILADSGMSISDIDLFEVNEAFSSVVLRFMQAFDVDHDKVNVNGGAIAMGHP
LGATGAMILGTLLDELERTGKGTGLATLCVASGMGAATIIERV
>SUL EE36|:162275-163486 acetyl-CoA acetyltransferase; COG0183 Acetyl-CoA acetyltransferase
MTEAYIYDALRTPRGKGRKDGALHELTSLRLSALTLNAMKERNNLEGHAVEDVIWGNVTQ
VMEQGGCLARSAVLASDLDERIPGLAINRFCASGMEAVNLAANQVRGGAGMGYIAGGVEM
MGRVAMGSDGAAIAVDPSLAMERYFVPQGISADIIATEYGFTRDEADKLAMQSQQRAKKA
WDEGRFDKSVIEIKDQNGLSILSHDEYMRPQTDMQSLGSLNPAFQQMGEVMPGFDKVALM
KYPHLEKINHIHHAGNSSGIVDGAAAVLIGNKEFGEKYGLKPRARIRATAKIGTDPTIML
TGPVPVTEKILADNGMNINDIDLFEVNEAFAAVVMRFMQAFDVDESKVNVNGGSIAMGHP
LGATGAMIIGTLLDELERSDKEVGMATLCIASGMGAATIIERV
>JAN Jann|:2992580-2993791 Acetyl-CoA C-acyltransferase; 
MTDAFIYDAIRTPRGKGRRDGALHEVTSARLSAFTLNTLKERNGLEGHAVEDVIWGNVTQ
VMEQGGCLARAAVLASDLDESIPGLAINRFCASGLEAVNLAANQIKGGAGDGYIAGGVEM
MGRVAMGSDGAAMAVDPQLAMGSYFVPQGISADIIATEYGFTRDEVDAYSVESQNRAAAA
WADHRFGKSVITVKDQNGLTILDKDEYMRPQTDMQSLGALKPAFKDMGEAMPGFDAVALM
KYPHLEAINHIHHAGNSSGIVDGSAAILVGNKEFGEKWGLTPRAKIRANAKIGTDPTINL
TGPVPVTEKILSENGMSIDDIGLFEVNEAFAAVVLRFLQAFDVDHAKVNVNGGAIAMGHP
LGATGAMILGTLLDEMERADKETGLATLCVAAGMGSATILERV
>OAN OA307|:3036732-3037943 acetyl-CoA acetyltransferases subfamily; [I] COG0183 Acetyl-CoA acetyltransferase
MTDAYIYDAIRTPRGKGRKDGSLHEVTAARLSAGVLNALKDRNNLEGHAVEDVIWGNVTQ
VKEQGGCLARTAVLASNLDQSIPGLAINRFCASGMEAVNLAANQIKGGAGEAYIAGGVEM
MGRVPMGSDGAAIAVDPSIAMDTYFVPQGISADIIATEYGFSRDDADALAVESQRRAKAA
WDAGHFSKSIVPVKDQNGLTILDTDEYMRPQTDMQSLGALNAAFQAMGEVMPGFDKVALM
RYPHLERINHIHTAGNSSGIVDGAAGVLIGSKEYGIKHGLTPRARIRQTAKIGTDPTIML
TGPVPVTHKILSDAGMNIKDIDLFEVNEAFSSVVLRFMQAFNVDHSVVNVNGGSIAMGHP
LGATGAIIIGTLLDELERSDKEVGLATLCIASGMGAATIIERV
>OBA |:1308674-1309885 acetyl-CoA acetyltransferase; COG0183 Acetyl-CoA acetyltransferase
MTDAYIYDAVRSPRGKGRPDGSLHEVTSVALGKQMLNAIKERSDLDGHAVEDVIWGNATQ
AMEQGGCLARTTVLASDLDERIPGLSINRFCASGMEAVNLAANQVKGGAGAAYIAGGVEM
MSRVPMGSDGAAVAVDPTVALDDYFVPQGISADIIATEYGFSRDDVDAFAVESQKRAVAA
WEDKRFDKSIVTIRDVNGLPILSYDEYIRPGTDMQALGSLKASFREMGEVMPGFDNVAKL
KYPHLERINHVHHAGNSSGIVDGSAAVLVGNKEFGEKYGLKPRAVIRATAKIGTDPTIML
TGPVPATERILEQSGMSISDIDLFEVNEAFSAVVLRFMQAFDVDHDKLNVNGGAIAMGHP
LGASGAIIIGTLLDEMERRGLGTGLATLCVASGMGAATIIERV
>OIN |:c1858842-1860056 fatty acid oxidation complex beta subunit; COG0183 Acetyl-CoA acetyltransferase
MTQDAYIYDALRTPRGKGRKDGALHEVTSLRLSALTLNALKERNNLEGHAVEDVIWGNVT
QVMEQGGCLARSAVLASDLDERIPGLAINRFCASGMEAVNLAANQVRGGAGDGYIAGGVE
MMGRVAMGADGAAIAVDPTLAMEKYFVPQGISADIIATEFGFTRDEADQLAMQSQQRAAR
AWEEGRFDKSVITVRDQNGLAILDRDEYMRPQTDMQSLGGLNPAFQQMGEVMPGFDKIAL
MKYPHLERINHIHHAGNSSGIVDGAAAVLIGNKEFGEKHGLKPRARIRATAKIGTDPTIM
LTGPVPVTEKILKDNGMNIGDIDLFEVNEAFAAVVMRFMQAFDVDDSKVNVNGGGIAMGH
PLGATGAMIIGILLDEMERADKEVGLATLCIASGMGAATIIERV
>RHB RB2654|:c3930873-3932084 acetyl-CoA acetyltransferase; COG0183 Acetyl-CoA acetyltransferase
MSEAYIYDSVRSPRGKGRADGSLHEVTAVSLGKQMLNAIKERSNLDGHAVEDVIWGNATQ
AFEQGGCLARTTVLASDLDERIPGLSINRFCASGMEAVNLAANQVRGGGGDAYIAGGVEM
MSRVSMGSDGAAVAVDPTVAMDSYFVPQGISADIIATEYGFSRDDVDMLAVESQKRAAEA
VDDGRFAKTLVTIRDVNGLPILDHDEYIRRGTDMQALGGLKPAFKDLGEVMPGFDKVARL
KYPHLEKINHVHHAGNSSGIVDGSAAILIGNKAFGERHGLKPRARIKATAKIGTDPTIML
TGPVPATEKILADSGMSISDIDLFEVNEAFSAVVLRFMQAFDVDHSKVNVNGGAIAMGHP
LGASGAIIIGTLLDELERTGKGTGLATLCVASGMGAATIIERV
>RCC RCCS2|:709005-710216 acetyl-CoA acetyltransferase; COG0183 Acetyl-CoA acetyltransferase
MTEAYIYDAIRTPRGKGRKDGSLHEVTSARLSAGVLNALKERNNLEGHAVEDVIWGNVTQ
VGEQGGCLARTAVLASDLDQSIPGLAINRFCASGMEAVNLAANQVKGGAGQAYIAGGVEM
MGRVAMGSDGAAIAVDPSIAMDTYFVPQGISADIIATEYGFSRDDADQLAMESQKRAKAA
WDDKRFDKSIVPVRDVNGLAILDHDEYMRPGTDMQSLGGLNPAFQAMGEVMPGFDKVALM
KYPHLEKINHIHHAGNSSGIVDGAAGVLIASKEWGEANGMKPRARIKATAKIGTDPTIML
TGPVPVTEHIMKSSGMSISDIDLFEVNEAFASVVLRFMQAFDVDNSKVNVNGGSIAMGHP
LGATGAIIIGTLLDELERTGQGTGLATLCIASGMGAATIIERV
>RDE RD1|:3829356-3830567 acetyl-CoA acetyltransferase; Catalyzes the synthesis of acetoacetyl coenzyme A from two molecules of acetyl coenzyme A. It can also act as a thiolase, catalyzing the reverse reaction and generating two-carbon units from the four-carbon product of fatty acid oxidation
MTDAYIYDALRTPRGKGRKDGSLHEVTSLRLSALTLNALKDRNNLEGHAVEDVIWGNVTQ
VMEQGGCLARSAVLASDLDERIPGLAINRFCASGMEAVNLAANQVRGGAGQAYIAGGVEM
MGRVAMGSDGAAIAVDPTLAMEKHFVPQGISADIIATEYGFSRDDADTLAVESQRRAKQA
WDEGRFDKSVIEVRDQNGLKILDHDEYMRPQTDMQSLGALNPAFQAMGEVMPGFDKVALM
KYPHLERINHIHHAGNSSGIVDGAAAVLIGNKEFGEEHGLKPRARIRATAKIGTDPTIML
TGPVPVTEKILADSGMDIKDIDLFEVNEAFAAVVLRFLQAFDVDDAKVNVNGGSIAMGHP
LGATGAIIIGTLLDELERDDKEVGLATLCIASGMGAATIIERV
>PGA RGBS107|:c3731636-3732847 acetyl-CoA acetyltransferase; COG0183 Acetyl-CoA acetyltransferase
MTEAYIYDAVRTPRGKGRKDGSLHEVTAARLSAVALNALKDRNNLEGHAVEDVIWGNVTQ
VGEQGACLARTAVLASDLDESIPGVSINRFCASGLEAVNMAANQVRGRAGHAYIAGGVES
MSRVPMGMDGGAIAVDPAIAIENYFVPQGISADIIATEYGFSRDDADAMAMESQRRAKAA
WDDNRFAGSIVPVRDINGLTILDHDEYMRPGTDMQSLGGLNPAFQMMGEQMPGFDKIAML
KYPHLERINHIHHAGNSSGIVDGAAAVLIGDKEFGEAMGLKPRARIKATAKIGTDPTIML
TGPVPVTEKILRDNGMAIGDIDLFEVNEAFASVVMRFEQAFGVDHDKVNVNGGSIAMGHP
LGATGAMILGALLDELERSDRETGLATLCIGSGMGAATIIERV
>RLO RLO149|:c3142928-3144139 acetyl-CoA acetyltransferase; COG0183 Acetyl-CoA acetyltransferase
MTEAYIYDALRTPRGKGRKDGSLHEVTSLRLSAQTLNALKERNNLEGHAVEDVIWGNVTQ
VMEQGGCLARSAVLASDLDERIPGLAINRFCASGMEAVNLAANQVRGGAGQAYIAGGVEM
MGRVAMGSDGAAIAVDPTLAMEKYFVPQGISADIIATEYGFGRDDADTLAVESQRRAKQA
WDEGRFDKSVIEVRDQNGLKILDHDEYMRPQTDMQSLGALNPAFQAMGEVMPGFDKVALM
KYPHLERINHIHHAGNSSGIVDGAAAVLIGNKEFGEEHGLKPRARIRATAKIGTDPTIML
TGPVPVTEKILADSGMNIKDIDLFEVNEAFAAVVLRFMQAFDVDDAKVNVNGGSIAMGHP
LGATGAIIIGTLLDELERADKEVGLATLCIASGMGAATIIERM
>ROS ROS217|:2244540-2245751 acetyl-CoA acetyltransferase; COG0183 Acetyl-CoA acetyltransferase
MSDAYIYDTLRTPRGKGRKDGALHEVTAARLSAQVLNALKSRNGLDGHAVEDVIWGNVTQ
VMEQGGCLARTAVLASDLDESIPGLAINRFCASGMEAVNLAANQIKGGAGEAYIAGGVEM
MGRVAMGSDGAAIAVDPSIAMDTYFVPQGISADIIATEYGFSRDEADALAVESQRRAKAA
WDDKRFANSIIEVQDQNGLTILDHDEYMRPGTDMQTLGALTPAFQAMGEVMPGFDVVARM
KYPHLERINHIHHAGNSSGIVDGAAGVLIGSKAFGEKWGLKPRARIRQTCKIGTDPTIML
TGPVPATQKILADSGMSISDIDLFEVNEAFASVVLRFQQAFNVDPSLVNVNGGSIAMGHP
LGATGAIIIGTLLDELERTGKGTGLATLCIASGMGAATIIERV
>RGR RR11|:1329076-1330287 3-ketoacyl-CoA thiolase; [I] COG0183 Acetyl-CoA acetyltransferase
MTEAYIYDAVRTPRGKGRKDGSLHEVTAARLSAVALNALKDRNNLEGHAVEDVIWGNVTQ
VGEQGACLARTAVLASDLDESIPGVSINRFCASGLEAVNMAANQVRGRAGHAYIAGGVES
MSRVPMGMDGGAIAVDPSIAIDNYFVPQGISADIIATEYGFSRDAADEMAVESQRRAKAA
WDDNRFARSIVPVRDINGLTILDHDEYMRPGTDMQSLGGLNPSFQMMGEQMPGFDKIAML
KYPHLERINHIHHAGNSSGIVDGAAAVLIGDKEFGEAMGLKPRARIKATAKIGTDPTIML
TGPVPVTEKILRDNGMEIGDIDLFEVNEAFASVVMRFEQAFGVDHDKVNVNGGSIAMGHP
LGATGAMILGALLDELERSDRETGLATLCIGSGMGAATIIERV
>LVE SKA53|:1837473-1838684 acetyl-CoA acetyltransferase; COG0183 Acetyl-CoA acetyltransferase
MTDAYIYDAIRTPRGKGRADGSLHEVTSARLSAGVLNALKERNNLEGHAVEDVIWGNVTQ
VGEQGGCLARTAVLASDLDQSIPGLAINRFCASGMEAVNLAANQVRGGAGQAYIAGGVEM
MGRVPMGSDGAAIAVDPSIAMDSYFVPQGISADIIATEYGFTRDEADQLAVASQQRAKAA
WDDGRFAKSVVTVRDINGLAILDHDEYMRPETNMQTLGSLNPAFQAMGEVMPGFDKIALM
KYPHLERINHIHHAGNSSGIVDGAAGVLVASKEWGEAMGLKPRAVIRATAKIGTDPTIML
TGPVPVTEKILRDSGMAISDIDLFEVNEAFASVVLRFMQAFNVDHDRVNVNGGSIAMGHP
LGATGAIIIGTLLDELERTGKSTGLATLCIASGMGAATIIERV
>SPO DSS3|:3116029-3117240 acetyl-CoA acyltransferase/thiolase; identified by match to protein family HMM PF00108; match to protein family HMM PF02803; match to protein family HMM TIGR01930
MTEAYIYDAVRTPRGKGRKDGSLHEVTSVRLSALTLNALKERNNLEGHAVEDVIWGNVTQ
VMEQGGCLARTAVLASDLDQSIPGLAINRFCASGMEAVNLAANQVRGGAGDAYIAGGVEM
MGRVAMGSDGAAIAVDPSIAMETYFVPQGISADIIATEYGFTRDQADALAMESQRRAKEA
WDEGRFAKSVIPVRDQNGLTILDHDEYMRPGTDMQSLGGLNPAFQMMGEQMPGFDKIAML
KYPHLERINHIHHAGNSSGIVDGAAGVLIGNKEFGEKYGLKPRARIKATAKIGTDPTIML
TGPVPVTEKILADNGMKIGDLDLFEVNEAFASVVLRFQQAFDVDPALVNVNGGSIAMGHP
LGATGAIIIGTLLDELERRDLETGLATLCIASGMGAATIIERV
>SSE SSE37|:2089325-2090536 acetyl-CoA acetyltransferase; COG0183 Acetyl-CoA acetyltransferase
MTEAYIYDAVRTPRGKGRKDGALHEVTSLRLSAQVLNAVRERNGLDGHAVEDVIWGNVTQ
VGEQGGCLARSAVLASDLDESIPGLAINRFCASGLEAVNLAANQVKGGAGSAYIAGGVEM
MGRVAMGSDGAAIAVDPSLAMDRYFVPQGISADIIATEYGFSRDDADALAVESQRRAAAA
WEDNRFEKSVVTVRDVNGLPILDRDEYMRPGTDMQSLGALKPSFKDMGEVMPGFDAVALM
KYPHLERINHIHHAGNSSGIVDGSAAVLIGNKAFGEQYGLKPRAKIRATCKIGTDPTIML
TGPVPATEKILKDAGMSIGDIDLFEVNEAFASVVLRFMQAFDVSDDKVNVNGGSIAMGHP
LGATGAIILGTLLDELERTGKGTGLATLCIASGMGAATIIERV
>SIL TM1040|:1666096-1667307 Acetyl-CoA C-acyltransferase; 
MTEAYIYDAVRTPRGKGRKDGALHEVTSVRLSALTLNALKERNNLEGHAVEDVIWGNVTQ
VMEQGGCLARSAVLASDLDQSIPGLAINRFCASGMEAVNLAANQVKGGAGDGYIAGGVEM
MGRVAMGSDGAAIAVDPSLAMDTYFVPQGISADIIATEYGFTRDQADALAVESQRRAKAA
WDDNRFAKSIITVRDQNGLAILDHDEYMRPGTDMQALGSLNASFQMMGEVMPGFDAVAKL
KYPHLEKVNHIHHAGNSSGIVDGSAALLIGNKEFGERHGLKPRARIKATAKIGTDPTIML
TGPVPVTEKILKDTGMTISDLDLFEVNEAFASVVLRFQQAFDVDPALVNVNGGSIAMGHP
LGATGAIIIGTLLDELERQDKECGLATLCIASGMGAATIIERV
>Caulobacter crescentus CB15] >gi|221233014|ref|YP_002515450.1| 3-ketoacyl-CoA thiolase [Caulobacter crescentus NA1000] >gi|13421176|gb|AAK22064.1| fatty oxidation complex, beta subunit, putative [Caulobacter crescentus CB15] >gi|220962186|gb|ACL93542.1| 3-ketoacyl-CoA thiolase [Caulobacter crescentus NA1000]
MADAYIFDAVRTPRGKGKKDGSLHETTALSLATQVLEALRDRNGLDTSKVDDVVLGCVSP
VGEQGSDIARTAVLTADYAESVAGVQINRFCASGLEAVNMAAAKVASGEAGLAIGGGVES
MSRVPMGSDGGAWPTDPSSAFKTYFAPQGVSADLIATLYGFSRDDVDAYAVESQKRAAAA
WADNRFKKSVIPVKDQLGLTLLDHDETVRGSTTMQTLASLNPSFTGMGEMAFDAVVTQRY
PQVERVNHVHHAGNSSGIVDGAAGVLIGTKEMGEALGLKARARIKGAASIGSEPSIMLTG
PALVSEKLLKKLGMEVKDIDLYELNEAFASVVLRMMQALDIPHDKMNVNGGAIAMGHPLG
ATGAMILGTVLDELERSDKETALITLCVGAGMGTATVIERV
>Paracoccus denitrificans PD1222] >gi|119376190|gb|ABL70954.1| acetyl-CoA acetyltransferases [Paracoccus denitrificans PD1222]
MTEAYIYDAARTPRGKGRPDGSLHEVTSVALSARLLNAVKERNGLTGHAVEDVIWGNVTQ
VKEQGGCLARSAVLESDLDESIPGLAINRFCASGMEAVNLAANQVRGGAGQAYIAGGVEM
MGRVAMGSDGAAIAVDPSLTFKTYFVPQGISADIIATEYGFSREDADSLAVESQRRAAIA
WDEDRFARSIVPVRDQNGLTILDRDEYMRPGTTLEDLAKLKASFKEMGETMPGFDKVAML
KYPHLGRIEHIHHAGNSSGIVDGAAAVLIGNAEFGKAYGLKPRARIRATAKIGTDPTIML
TGPVPVTEKILKDSGMAISDIDLFEVNEAFASVVLRFMQAFQVDPGVVNVNGGAIALGHP
LGATGAIIIGTLLDELERQDKTVGLATLCIASGMGAATIIERV
>Pseudovibrio sp. JE062] >gi|211959256|gb|EEA94455.1| 3-ketoacyl-CoA thiolase [Pseudovibrio sp. JE062]
MADALIFDHVRTPRGRGKKDGSLHEVSTARLAANALEAIRDRNELDTKLVDDVVLGCVDP
VGDAGSDIARAAVFAADYDRSVPGMQINRFCASGLDAVNMGASQVMSGQNQLVVAGGVEA
MSRVGLGASGGPWPADPQVAIPAYFMPQGVSADLISTKYGFNRDDVDAYAVESQKRAKKA
WDEGRFKNSVVPVRDINGLTILDHDEHMRPQTDMQSLAGLNPSFEMMGNMGGFNAVGIQA
HPEIEKINHMHHAGNSSGIVDGAAAVLMGTKEAGDAIGLKARARIKAFANIGSDPALMLT
GPVDVTEKLLKNAGMEIGDIDLFELNEAFASVVLRYMQAFEIDHSIMNVNGGAIAMGHPL
GATGAMILGTVLDELERQDKNTALVTLCIGAGMGTATIIERV
>Ralstonia pickettii 12J] >gi|241665423|ref|YP_002983782.1| acetyl-CoA acetyltransferase [Ralstonia pickettii 12D] >gi|187728848|gb|ACD30012.1| acetyl-CoA acetyltransferase [Ralstonia pickettii 12J] >gi|240867450|gb|ACS65110.1| acetyl-CoA acetyltransferase [Ralstonia pickettii 12D]
MEAYIYDAVRTPRGKGKKDGSLHGVTPLRLAATALRAIRDRNQLDTALVDDVVLGCVEPV
GEQGACIGRVAVLSAGYAETTAGVQINRFCASGLEACNMAAAQVMAGQSDFAIGGGVESM
SRVPMGASGGAWPVDPAAAIPLYFVPQGVSADTIATKWGYSRHDVDAYAAESHRRAHAAS
TAGWFTGSIVPVRDQNGLTILDRDEMIRPQTTVDTLAQLKPSFAELGEQYGFDAVIRQRY
PELERIEHVHHAGNSSGIVDGAAAVLIGSREAGKRAGLKPRARIRSFASIGSEPSIMLTG
PSYAAEKALKRAGMSASDIDLYELNEAFASVVLRFMEVLAVPHDRINVNGGAIAMGHPLG
ATGAMILGTLLDELERRGASTGLATLCVGAGMGTATIIERV
>Burkholderia oklahomensis EO147] >gi|167568239|ref|ZP_02361113.1| acetyl-CoA acetyltransferase [Burkholderia oklahomensis C6786]
MEAYIFDAVRTPRGKGKKDGSLHGVTPLRLAETALRAIRDRNGLDTRLVDDVVLGCVEPV
GEQGACIGRVAVLAAGYAETAAGVQINRFCASGLEACNMAAAQVMSGQSDMAIGGGVESM
SRVPMGSSGGAWPVDPAIAIPSYFVPQGVSADTIATKWGYSRTDVDAYAVESHRRAHAAT
QDGRFARSIVPVRDANGLTILDRDETIRPQTTLDTLATLKPSFAELGELYGFDAVIRQRY
PELERIEHVHHAGNSSGIVDGAAAVLIGTLEAGKRAGLTPRARIRSFASIGSEPSIMLTG
PSYAAEKALKRAGMRAADIDLYELNEAFASVVLRFIDVMSISHDRINVNGGAIAMGHPLG
ATGAMILGTLLDELERRGAGTGLATLCVGAGMGTATIIERI
>Acinetobacter johnsonii SH046] >gi|262315284|gb|EEY96323.1| fatty oxidation protein fadB [Acinetobacter johnsonii SH046]
MSEAYIIDAIRTPRGKGKKDGSLHEVKPITLLTTLLNELKDRHHLDTSKVDDIVLGCVTP
IADQGGDIAKTAAIAAGWDNDVAGVQINRFCASGLEAVNMAAQKVRSGWEDVVVAGGVES
MSRIAMGSDGGPWALDPETNLKSHFVPQGIGADLIATLDGYTRSDVDAFAANSQRKAAAA
QAAGYFNQSVVAIKDKAGVTILDQDEFIKPSTTADGLAKLNPSFEMMGAMGFDAIALQQY
PEAQKINHVHHAGNSSGIVDGAALVLLASEKAVKEQGLKPRAKVLATALVGSDPTIMLTG
PAPAARKALAKAGLTIDDIDLLEVNEAFASVVMRFMTELKVPAEKVNVNGGAIAMGHPLG
ATGAMILGTLLDELERQGKKRGLATLCVGGGMGIATIIELV
>Acinetobacter baumannii AYE] >gi|169147733|emb|CAM85596.1| putative thiolase; acyl-CoA thiolase [Acinetobacter baumannii]
MPFKTSTLKTQQSLSNKKGTVMSEAYIIDAIRTPRGKGKKDGSLYEVKPITLLTTLLNEL
QQRHQLDTSKVDDIVLGCVTPIGDQGGDIAKTAAIAAGWNDDVAGVQINRFCASGLEAVN
MAAMKVRSGWEDLVVAGGVESMSRIPMGSDGGPWALDPETNLKSSFVPQGIGADLIATLD
GYSREDVDNFAVKSQQKAAAAQSNGYFDQSVVPVKDHAGVVILEKDEFIKGNTTLEGLTK
LNPSFEMMGQMGFDAVALQKYPEAQKINHVHHAGNSSGIVDGAAVVLLASEKAVKEQNLK
PRAKVLATALVGTDPTIMLTGPAPAARKALEKAGLTIDDIDLFEVNEAFAAVVMRFINEL
NVPAEKVNVNGGAIALGHPLGATGAMILGTLLDELERQNKKRGLATLCVGGGMGIATIIE
RV
>Mycobacterium sp. MCS] >gi|119870609|ref|YP_940561.1| acetyl-CoA acetyltransferase [Mycobacterium sp. KMS] >gi|108771875|gb|ABG10597.1| Acetyl-CoA C-acyltransferase [Mycobacterium sp. MCS] >gi|119696698|gb|ABL93771.1| acetyl-CoA acetyltransferases [Mycobacterium sp. KMS]
MSEEAFIYEAIRTPRGKQRNGSLHEVKPLNLVTGLIDELRRRFPDLDENLISDVVLGVVS
PVGDQGGDIARTAVLAAGLPDTTGGVQLNRFCASGLEAVNIAAQKVRSGWDDLVIAGGVE
SMSRVPMGSDGGAWAADPETNYRIGFVPQGIGADLIATIEGFSREDVDAYAARSQERAAA
AWSGGYFAKSVVPVRDQNGLVVLDHDEHMRPGSTVESLGKLKTAFDGIGAMGGFDDVALQ
KYHYVEKINHVHTGGNSSGIVDGAALVLVGSERAGQSQGLTPRARIVATATSGADPVIML
TGPTPATKKVLDRAGLTVDDIDLFELNEAFASVVLKFQKDLNIPDEKLNVNGGAIAMGHP
LGATGAMITGTMVDELERRGARRALITLCVGGGMGVATIIERV
>Streptomyces ghanaensis ATCC 14672] >gi|291435838|ref|ZP_06575228.1| acetyl-CoA acetyltransferase [Streptomyces ghanaensis ATCC 14672] >gi|291338733|gb|EFE65689.1| acetyl-CoA acetyltransferase [Streptomyces ghanaensis ATCC 14672]
MSTEAYVYDAIRTPRGRGKANGALHGTKPIDLVVGLLHEIRARFPDLDPAAIDDIVLGVV
SPVGDQGSDIARTAAVAAGLPDTVAGVQENRFCASGLEAVNLAAAKVRSGWEDLVLAGGV
ESMSRVPMGSDGGAWFNDPMTSLEVGFVPQGIGADLIATLEGFSRRDVDEYAALSQERAA
TAWKENRFARSVVPVRDRSGLVVLDRDEHLRPGTTADSLAALAPSFAEIGERGGFDAVAL
QKYHWVERIDHVHHAGNSSGIVDGAALVAIGSREVGERYGLTPRARIVSAAVSGSEPTIM
LTGPAPATRKALARAGLTIDDIDLVEINEAFAAVVLRFVKDLGLSLEKVNVNGGAIALGH
PLGATGAMILGTLVDELERRDLRYGLATLCVGGGMGIATIVERL
>Mycobacterium kansasii ATCC 12478]
MPEEAFIYEAIRTPRGKQKNGSLHEVKPLSLVVGLIEELRKRHPDLDENLISDVILGCVS
PVGDQGGDIARAAVLASGMPVTSGGVQLNRFCASGLEAVNTAAQKVRSGWDDLVLAGGVE
SMSRVPMGSDGGAMGLDPATNYDVMFVPQGIGADLIATIEGFSREDVDRYALRSQEKAAA
AWSGGYFAKSVVPVRDQNGLLILDHDEHMRPDTTMEGLAKLKPAFEGLAAMGGFDDVALQ
KYHSVEKINHVHTGGNSSGIVDGAALVMIGSEKAGQAQGLTPRARIVATATSGADPVIML
TGPTPASLKVLDRAGLTVDDIDLFELNEAFASVVLKFQKDLNIPDEKLNVNGGAIAMGHP
LGATGAMILGTMVDELERRNARRALVTLCIGGGMGVATVIERV
>Erythrobacter litoralis HTCC2594] >gi|84785919|gb|ABC62101.1| putative acetyl-CoA acyltransferase [Erythrobacter litoralis HTCC2594]
MPEAYIVDAVRTPRGIGKVGKGALANEHPQHLAATVLKAIKERNDLDTATVDDVIWSVST
QDGKQAGDMGRMAALDAGYDVTSSGMTLDRFCGGGITSVNLAAAQVMSGMADCVVAGGTE
MMSLTAEMAKAKMQAGIDLPRMGSGNARLQATHPQSHQGVCGDAIASMEGFTREELDEVG
YRSQQRAAQAIEEGRFDKSIVPVVDDDGNVILDREEFPRPQTTMETLGQLEPAFTKLADI
PLDKKGTTFRGLINQKYPDLEIKHFHHAGNSSGVVDGAAGVLVASKEYCEKHGLKPRARI
VATANMGDDPTLMLNAPVPAAKKVLEKAGMTLDDIDLFEINEAFAVVAAKFVRDLDLDWD
KVNVNGGAIALGHPIGATGSMLIGTMVDELERQGKTTGMVTMCAAGGMAPAIIVERVDDF
VD
>Caulobacter sp. K31] >gi|167350011|gb|ABZ72746.1| acetyl-CoA acetyltransferase [Caulobacter sp. K31]
MPEALIIDACRTPRGIGKVGKGALADFHPQHLAATVLKALAERNNLNTAEVDDIIWGTST
QRGKQGGDLGRMAALDAGYDTKASGMTLDRFCGSGITTVNLAAASIMSGMEDLVIAGGTE
MMSYTAATADRTSVGLLDSGNLRLRVRHPQSHQGLCADAIATLEGIPRQALDELALLSQQ
RADQAIREGRFDRALVPVYRDDGSIALDREEFPRPETTLEGLSSLKAAFEVMAGVPIDEA
GTTLGGLIQQVYPDLKFNHVHHAGNSSGVVDGAAAVLLASPAYAARNGLKPRARIVAMAN
MGDSPTLMLNAPVPAARKALAKAGLTADDIDLWEINEAFAVVAEKFIRDLGLDRDKVNVN
GGAMALGHPIGATGSILIGTILDELERRDLKRGLVTMCAAGGMAPAVIIERV
>Bacillus coagulans 36D1] >gi|229325280|gb|EEN90956.1| acetyl-CoA acetyltransferase [Bacillus coagulans 36D1]
MREAVIIEAVRTPVGKRNGLLSGIRAEELAAKVLQEVVKRAGISPDMVEDVIMGCVSQVG
EQASDIARQATLIAGFPIEVPGVTIDRQCGSSQQAVHFAAQAVLSGDMDVVIAGGVESMS
RVPIGSNRNGAAFSKLLTAKYNMIHQGLSADLIAEKWGISREKMDHYALESHRRALQAQK
EGRFDREIMPVEAEQPDGKTVTVVKDEGPRSDTSIQKLSALKPAFQEDGRITAGNASQIS
DGAAAVLIMSRTKAEALGLKPRFRILARTVVGSDPTLMLTGVIPATEKVLCQAGLSIDDI
DVFEVNEAFASVPLAWLLETGASPEKLNPNGGAIALGHPLGASGARLMTTLIHELERTNG
RYGLQTMCEGYGMANATIIERLD
>Thermus thermophilus HB27] >gi|46196261|gb|AAS80678.1| acetyl-CoA acetyltransferase [Thermus thermophilus HB27]
MGEPVILEAVRTPIGKRNGALRAYRPDALYAKVLDALLERTGIDPGLIGDVVTGCVTQVG
EQGANVGRLGVLLSRLPKEVPAVSLNRMCGSSQQAVHFAAQAIAAGDVDFAIAGGVESMT
RVPMFSDIGGGFHTLNPELGKRYELVHQGESAERIAERYGFCREELDEWGYLSHKRAARA
TEEGRFSAQILPLEGLDAEGRPFLLTRDEGVRPDVDYEKMLALKPVFRENGVVTAGNSSQ
ISDGAAALLLGDREKALALGLRPRARFLARVVVAGDPTLQLLEVIPAAKKALERAGLSLR
DVDVIEVNEAFASVVLAFLRELGADPEKVNPNGGAIAHGHPLGATGAVLMTKLLYELERT
GGEFGLQVMCIGHGQATATVIQRL
>Salmonella enterica subsp. enterica serovar Heidelberg str. SL476] >gi|197096241|emb|CAR61839.1| small (beta) subunit of the fatty acid-oxidizing multienzyme complex [Salmonella enterica subsp. enterica serovar Paratyphi A str. AKU_12601] >gi|199606350|gb|EDZ04895.1| acetyl-CoA C-acyltransferase FadA [Salmonella enterica subsp. enterica serovar Virchow str. SL491] >gi|205322138|gb|EDZ09977.1| acetyl-CoA C-acyltransferase FadA [Salmonella enterica subsp. enterica serovar Saintpaul str. SARA29] >gi|205328132|gb|EDZ14896.1| acetyl-CoA C-acyltransferase FadA [Salmonella enterica subsp. enterica serovar 4,[5],12:i:- str. CVM23701] >gi|205336499|gb|EDZ23263.1| acetyl-CoA C-acyltransferase FadA [Salmonella enterica subsp. enterica serovar Heidelberg str. SL486] >gi|205348189|gb|EDZ34820.1| acetyl-CoA C-acyltransferase FadA [Salmonella enterica subsp. enterica serovar Hadar str. RI_05P066] >gi|261249104|emb|CBG26965.1| small (beta) subunit of the fatty acid-oxidizing multienzyme complex [Salmonella enterica subsp. enterica serovar Typhimurium str. D23580] >gi|267996266|gb|ACY91151.1| 3-ketoacyl-CoA thiolase [Salmonella enterica subsp. enterica serovar Typhimurium str. 14028S]
MEQVVIVDAIRTPMGRSKGGAFRNVRAEDLSAHLMRSLLARNPSLTAATLDDIYWGCVQQ
TLEQGFNIARNAALLAEIPHSVPAVTVNRLCGSSMQALHDAARMIMTGDAQVCLVGGVEH
MGHVPMSHGVDFHPGLSRNVAKAAGMMGLTAEMLSRLHGISREMQDQFAARSHARAWAAT
QSGAFKTEIIPTGGHDADGVLKQFNYDEVIRPETTVEALSTLRPAFDPVSGTVTAGTSSA
LSDGAAAMLVMSESRARELGLKPRARIRSMAVVGCDPSIMGYGPVPASKLALKKAGLSAS
DIDVFEMNEAFAAQILPCIKDLGLMEQIDEKINLNGGAIALGHPLGCSGARISTTLINLM
ERKDAQFGLATMCIGLGQGIATVFERV
>Shewanella sp. ANA-3] >gi|150383163|sp|A0KR49.1|FADA_SHESA RecName: Full=3-ketoacyl-CoA thiolase; AltName: Full=Fatty acid oxidation complex subunit beta; AltName: Full=Beta-ketothiolase; AltName: Full=Acetyl-CoA acyltransferase >gi|117610814|gb|ABK46268.1| 3-ketoacyl-CoA thiolase [Shewanella sp. ANA-3]
MKQAVIVDCIRTPMGRSKAGVFRNVRAETLSAELMKGLLLRNPQLDPNTIEDVIWGCVQQ
TLEQGFNIARNASLLAGIPKTAGAVTVNRLCGSSMEAIHQAARAIMTGMGDTFIIGGVEH
MGHVPMNHGVDFHPGLANNVAKASGMMGLTAEMLGKLHGITREQQDAFAVRSHQRAHAAT
VEGRFAKEIYGIEGHDANGALIKVLHDEVIRPETSMESLAALRPVFDPANGTVTAGTSSA
LSDGASAMLVMEESKARALGLPIRARIRSMAVAGCDAAIMGYGPVPATQKALARAGITVN
DLDVIELNEAFAAQSLPCVKDLGLLDVVEDKINLNGGAIALGHPLGCSGARISTTLINLM
EHKDATLGLATMCIGLGQGIATVFERV
>Yersinia ruckeri ATCC 29473] >gi|238706537|gb|EEP98909.1| 3-ketoacyl-CoA thiolase [Yersinia ruckeri ATCC 29473]
MENVVIIDAIRTPMGRSKGGAFRNVRAEDLSAHLMRAVINRNAALNAGEIDDIYWGCVQQ
TLEQGFNIARNASLLAEIPHNVAAVTVNRLCGSSMQALHDGARAIMVGDAQICLIGGVEH
MGHVPMNHGVDFHPGMGRSVAKAAGMMGLTAEMLAKIHHISREQQDAFALRSHQRAAEAT
HSGAFTNEIIPTYGHDADGVLKNFDYDEVIRPETSLEGLAALRPAFDPVNGTVTAGSSSA
LSDGASSMLIMSESRAKSLGLKPRARIRSMAVVGCDPSIMGYGPVPASQLALKRAGLSIQ
DIDLFELNEAFAAQALSCVKGLGLAESIDDKVNLNGGAIALGHPLGCSGSRISTTLLNLM
ERRDVQFGLATMCIGLGQGIATVIERI
