# Supplementary material for: Phylogenomic Analysis of Marine Roseobacters
Source: PLoS One. 2010 Jul 15;5(7):e11604. doi: 10.1371/journal.pone.0011604 (PMC2904699; doi:10.1371/journal.pone.0011604)
Supplement: File S2 — Tree topologies with the extended data. The multi-documents have been combined into a single ZIP-formatted file. The trees should be considered unrooted. The tree topologies were calculated in PhyML as described in Methods. Numbers refer to bootstrap values. The tree topology (separate pdf) shows that Roseobacter bacteria form a monophyletic group and was deposited in a document named “high bootstrap”. The other organisms embedded within the Roseobacter clade, or Roseobacter bacteria embedded within other phyla are shown in red (deposited in a document named “inter-phylum”). Individual file name corresponds to gene family code listed in Table S1. The non Roseobacter organism taxonomic name is detailed in the amino acid fasta of the sequences (a document named “sequences”). (4.62 MB ZIP) [file pone.0011604.s008.zip › sequences/ort907.fasta]

>DSH Dshi|:c844051-846264 3-hydroxyacyl-CoA dehydrogenase NAD-binding; PFAM: Enoyl-CoA hydratase/isomerase; 3-hydroxyacyl-CoA dehydrogenase domain protein; 3-hydroxyacyl-CoA dehydrogenase NAD-binding KEGG: rsq:Rsph17025_2296 3-hydroxyacyl-CoA dehydrogenase, NAD-binding
MNDMTDFTMKTDADGVAIITWDVQGKSMNVMNQQGFEDLDALVDKALADDTVKGIIITSG
KDSFAGGMDLNVIAKMRDDAGDDPARGLFEGVMAMHGILRKIERAGMDPKTNKGGKPVAA
ALPGTALGIGLEIPLACHRIFAADNPKAKIGLPEIMVGIFPGAGGTMRVSRKLGAMQAAP
ILLEGKLFEPKKAKMAGIVDEVVPAEELLDAAKAWVLSAKDTDIVKPWDLKGYKFPGGAP
YHPAGFMTFVGASAMIHSKTMGVYPAAKALLSAVYEGAMVPFDTALKIEARWFTNVLMNP
SSSAMIRSLFINKEALEKGAVRPDVPDQKVKKVGILGAGMMGAGIAYVSANAGIEVVLID
AAQESADRGKAHAAGILDKGIARKKVTPEKKDEVLARITATTDYAALEGCDLVVEAVFED
PGVKAEVTAKAEAVIPGDAIFATNTSTLPISELAKASARPEQFIGIHFFSPVDKMLLVEI
IKGRQTGDVAVAKALDFVRQIRKTPIVVNDARFFYANRCIIPYINEGIRMVAEGVTPALV
ENAAKLVGMPLGPLQLVDETSIDLGVKIAKATKAAMGDAYPDGAVDEVLFWMADEGRLGR
KSNAGFYTYDEAGKRGLLWEGLADRYPAAKEQPELTAVQHRLLMAQVLEAVRALEDGVLM
DIREGDVGAILGWGFAPWSGGPLSWLDMIGAARAVEICDALTDTHGARFTTPALLREMAE
KGETFYGRFGAETRKAA
>SUL EE36|:163813-166014 fatty oxidation complex, alpha subunit; COG1024 Enoyl-CoA hydratase/carnithine racemase
MTDFTMKTDADGVAIITWDVPGKSMNVMSIEGLSELDSIIDTVLSDDAIKGAVITSGKDG
SFAGGMDLNLLAKMREDAGDDPAQGLFDGTMKMHALLRKIERAGMDAKTNKGGKPIASAL
PGTAAGIGLELPLATHRIFVADNPKARIGLPEIMVGIFPGAGGTTRLARKLGAMAASPFL
LEGKMVAPAAAKSAGLIDEVVADPVAAAKEWVLNAKDADILKPWDAKGYKMPGGAPYHPA
GFMTFVGANAMVNGKTQGAFPAAKALLSAVYEGSLVPFDTALKIEARWFTNILLNPSSSA
MIRSLFLNKEALEKGAVRPEGVADQRVKKLGVLGAGMMGAGITLVSVQAGIEVVLIDQTQ
EAADKGKAYSASFFDKGIARKKSTEEKKAAALDLITATTDLDALKGCDLIIEAVFEDPAV
KAEMTKKVEAVIPEDCIFASNTSTLPITELAKASSRADQFIGIHFFSPVEKMALVEIIKG
AETGDRAVAKSLDYVRQIRKTPIVVNDARFFYANRCIIPYANEGARMITEGAAPQLVDHA
AQLLGFPVGPVQLTDETSIDLGAKIARATKAAMGNAYPASQADDLIFWMEDLGRLGRKAN
AGFFDYDEKGKRQGYWKGMHDKFPLAEEQPDLRDVQDRLMFVQVLEAVRALEEGVLEDIR
EGDVGAILGWGFAPWSGGPFSWLDIIGTPYAAERCDQLEAQFGERFKCPDLLREMAEKNQ
TFYGRFGPDAKAA
>JAN Jann|:2994814-2997015 3-hydroxyacyl-CoA dehydrogenase, NAD-binding; 
MTDFTMQTDADGVAVITWDVPGKSMNVLNRDAFDVVEELVDAALADETVKGIVITSGKSS
FAGGMDLNVLASIRAESGDNPAEGLFNFTMNGHRILRKIERAGMEPKTNKGGKPIACAIP
GTCAGIGTEIALACHRRFMADNPKAKMGLPEILVGLFPGAGGTTRYSRMVGAMAAAPVLL
EGRMLDPKKAKSAQLVDEVVPADELLSAAKDWVLNAAPADIVKPWDAKGYKMPGGAPYHP
AGFMTFVGANAMIHGKTKGVYPAAKALLSSIYEGALVDFDTALKIEARYFTQILMNPSSS
AMIRSLFINKQALEKGANRPSVPDQTVKKVGIIGAGMMGAGIAYVSALAGIEVVLIDAAQ
DSADRGKAYSEGLLDKGMKRGKVTEEKKAKVLGQITATTDYDALNGCDLIVEAVFEDPKV
KAEVTAKAEAAMNADGIFATNTSTLPITMLAKASSRAEQFIGIHFFSPVDKMALVEIIKG
KQTGDVAVAKALDFVRQIRKTPIVVNDERFFYANRCILPYVNEGVRMLQEGVAPALIENA
AKLVGMPLGPLQLTDETSIDLGAKIARATKAADPDYDDTTDELIFWMEEEGRLGRKANAG
FYSYDEKGKRQGLWDGLGARYAQADDQPELTDVQHRLLFAQVLEAVRALEAGVLMDIREG
DVGAILGWGFAPWSGGPFSWLDILGTPYAAERCDQLEAEFGPRFACPPLLREMADKGQSF
YGRFGEGVDSKAA
>OAN OA307|:3037955-3040156 3-hydroxyacyl-CoA dehydrogenase, C-terminal domain family; [I] COG1250 3-hydroxyacyl-CoA dehydrogenase
MADFTMKTDADGVAIITWDVVGKSMNVLSLEGWDDLDTCVDAALADDSVKGVVITSGKDT
FAGGMDLNIIAKMKAAAGDNPAKGLMDGLMKSHAILRKIERAGMDPKTNKGGKPIAAALP
GTALGIGLEIPLACHRIFVADNPKAKIGLPEIMVGIFPGMGGTTRLVRKMGAMMASPLLL
EGKMNDPKKAMQAGVVDEVVPAGELMAIAKAWVLSEPKIVKPWDEKGYKMPGGEPYHSAG
FMTFVGASAMVNGKTQGVYPAAKALLSAVYEGAMVPFDTALKIEARWFTNVLMNPSSEAM
IRSLFINKEALEKGANRPDVADQTVKKVGVLGAGMMGAGISLVSALAGIEVVLIDREQAA
ADKGRSYTADYMDKGIARKKASVEKKEKVLGMITATTDLEALKGCDLIVEAVFEDVGVKA
EMTKKVEAIVGDDCIFATNTSTLPITELAKASVRADKFIGIHFFSPVDKMALVEIIKGAK
TGDIAIAKSLDFVRQIRKTPIVVNDERFFYANRCILPYGKEGIRMVSEGVAPALVENAAK
LMGFPVGTLQLTDDTTIALNASIARATKSAMGDAYPDAVTDDVLFFLEDQKRLGRKAGAG
FYNYDEKGKRDGFWDGLAERYPRLETQPDLIDVQHRLMFAQVLEAVRALEEGVLMDIREG
DVGAILGWGFAPWSGGPFSWLDILGAPYAAARCDELTKVHGARFECPALLREMADKGQSF
YGRFGSGVDSKAA
>OBA |:1310123-1312306 fatty oxidation complex, alpha subunit; COG1024 Enoyl-CoA hydratase/carnithine racemase
MTEFTMEKGADGVAIITWDLPGRSMNVLTLKGAEELEAAVTDALADDAVKGIVITSGKDS
FAGGMDLNVLAGMKDNGAEGVFDGVMQLHNMLRKIERAGMEPKTNKGGKPIAAALPGTAM
GIGLELPLACHRIFVADNPKAKLGLPEIMVGIFPGSGGTTRLVRKLGVMGASQYLLQGKS
VDPKKAKSAGIIDEVAADPVAAAKEWVLSGPKIVKPWDEKGYKMPGGAPYHPAGFQTFVG
ANAMVNGQTWGAFPAAKALLSAVYEGAMVPFDTALKIEARWFTNVIMNPSSGAMIRSLFL
NKEALEKGANRPEAPDQTVKKVGVMGAGMMGAGIALVSAQAGIEVVLIDQKQEAADKGKA
YAESYFEKGIKRGKSTPEKAEAVLKKITATTDYDQLKDADLIIEAVFEDVGVKAEVTKNV
EAVVPEDCIFATNTSTLPISDLAKASKRPEQFIGIHFFSPVEKMALVEIIKGNETGDRAV
AKALDYVRQIRKSPIVVNDARFFYANRCIIPYLNEGARMVAEGVEPALVDNAARLLGMPV
GPLQLIDETSIDLAVKIAKATKEALGDKYPADNKPVDDLMFALYDQGRLGRKSNAGFYSY
DEKGKREGLWEGLDDLTPTQDDQPDVTEVQHRLMFAQVLEAVRALEEGVLEDIREGDVGA
ILGWGFAPWSGGPFSWLDILGAEYAAERCDQLAQKFGPRFSCPDLLRDMASKGQTFYGRF
GQNAQAA
>OIN |:c1856321-1858525 fatty acid oxidation complex alpha subunit, putative; COG1024 Enoyl-CoA hydratase/carnithine racemase
MTDFTLNKDAEGIATITWDVPGKSMNVMSFDGLRDLETHIDDALADDAVKGIIITSGKEG
SFAGGMDLNLLAKMKDDAGDDPAKGLFEGTMKMHALLRKIERAGMDPKTNKGGKPVACVI
PGTAAGIGLELPLATHRTFAANNPKARIGLPEILVGIFPGAGGTTRMVRKLGAMAASPFL
LEGKMVSPDAAVKAGILDEVSDDPMAAARDWVLGAKDADLVKPWDAKGYKMPGGAPYHPA
GFMTFVGASAMVNGKTQGVYPAAKALLSAVYEGALVPFDTALKIEARWFTNVLMNPSSGN
MIRSLFLNKEALEKGAVRPEGVPDQRVKKLGVLGAGMMGAGITLVSAQAGIEVVLVDQTQ
EAADKGKAYSASYFDKGIARKKSTAEKKEAALNLITATTDLDALKGCDLIIEAVFEDPKV
KAEMTQKVEAVIPEDCIFASNTSTLPITDLAKASSRQEQFIGIHFFSPVEKMLLVEIIKG
KQTGDRAVAKALDYVRQIRKTPIVVNDARFFYANRCIIPYINEGVRMVQEGVEPALIENA
AKLVGMPLGPLQLMDETSIDLGAKIARATKAAMGADYPNDDIDPLVFWMESEGRLGRKAN
AGFYSYDAKGKREGLWKGMGDKYPVAEQQPDLIEVQHRLLFSQVLEAVRALEEGVLMDIR
EGDVGAILGWGFAPWSGGPLSWLDMIGAPYAAERCDQLTEKFGERFACPELLREMASKGQ
SFYGRFNPDATKAA
>RHB RB2654|:c3928673-3930859 fatty oxidation complex, alpha subunit; COG1024 Enoyl-CoA hydratase/carnithine racemase
MAEFTMEKGADGVAVITWDLPGKSMNVLTLQGIEELEGLTKDALADDSVKGIVITSGKDT
FAGGMDLNILAQFKENGAEGVFEGTMRGHKMLRTLELAGMDPKTKKGGKPVAAALPGTAL
GIGLELPLATHRIFAANNPKAKIGLPEIQVGIFPGMGGTTRLARKLGVMAASPFLLQAKM
SSPEAAVKAGIIDEVADDPVAAAKEWVLSATDADLVKPWDAKGYKVPGGAPYHPAGFQTF
VGANAMIMGNTWGAFPAPKAMLSAVYEGLMVPFDTALKIEARWFTNVIMNPSSGAMIRSL
FLSKEALEKGAVRPEGVPDQRVRKVGVLGAGMMGAGIALVSAQAGIDVVLIDQKQEAADK
GKAYTESYLDAGVKKKKTTPEKKDEVLGRITATTDYAALSDADLIIEAVFEDPGIKAEVT
KNVEAVIPDDCIFATNTSTLPITDLAKASSRPDQFIGIHFFSPVEKMLLVEIIKGAETGD
RAVAKALDYVRQIRKTPIVVNDARFFYANRCIIPYINEGVRMVAEGVEMPLIDNAARLLG
FPVGPLQLVDETSIDLGVKIAKATKAAMGDAYDDATDEIMFWMYDEGRLGRISNAGFYDY
DEKGKRAGFSDVVKDRFPASDDQPDLTEVQHRLMMSQVLEAVRALEEGVLEDIREGDVGA
ILGWGFAPWSGGPFSWLDMLGAAKAVEICDHLTGAYGERFATPKILREMAEKGETFYGRF
GPQAAKAA
>RCC RCCS2|:710687-712939 fatty acid oxidation complex alpha subunit, putative; COG1024 Enoyl-CoA hydratase/carnithine racemase
MVALARHAADQRHKGTKDMIDFTMSTDADGVATIVWDTVGKSMNVMNQQGFLDLDALVDQ
ALADDTIKGVIITSGKEGSFAGGMDLNIIAKMKESAGDDPARGLFEGVMNMHAVLRKIER
AGMDPKTNKGGKPIACALPGTALGIGLEIPLACHRIFAADNPKAKIGLPEILVGIFPGAG
GTTRLSRKLGAMGASPLLLEGKLNDPKKAKAAGVVDEVVPADELLSAAKAWVLSEPAIVK
PWDEKGYKMPGGAPYHPAGFMTFVGASAMVNGKTQGVYPAAKALLSAVYEGALVPFDTAI
KIEARWFTNVLMNPSSSAMIRSLFINKEALEKGANRPEAPDQKVKKVGVIGAGMMGAGIS
LVSALAGIEVVLIDSTQEAADKGKSYTTAHLDKGIARKKVSQEKKDAVLGLINATTDYDA
LKGCDLIVEAVFEDVGVKADVTAKVQAVTGPDCIFATNTSTLPITELAKASADAEKFIGI
HFFSPVDKMLLVEIIKGKETGDVAVAKALDYVRQIKKTPIVVNDERFFYANRCIIPYINE
GIRMVKEGVEPALIENAAKLVGMPLGPLQLVDETSVDLGVKIAKATKAAMGDAYPDGEVD
EVLFWMFDQERLGRKSNAGFYSYDEKGKRGGLWEGLAAQYPVADEQPDLITVQHRLLFAQ
TLEAVRALEEGVLEDIREGDVGAILGWGFAPWSGGPFSWLDIIGAPYAAERCDQLTAEFG
DRFKTPDLLREMADKGQDFYKRFGTAAKAA
>RDE RD1|:3830600-3832798 fatty acid oxidation complex alpha subunit, putative; 
MTDFTMDTDGQGIATITWDVKDKSMNVMTLEAWDVLDGLIDAALGDEAVKGVIITSGKDS
FAGGMDLNVIARMKEMAGDDPAKGLFDGIMNAHRIMRKIERAGMDPKTLKGGKPIATVLP
GTALGIGLEIPLCTHRIFAAPNPKAKIGLPEIMVGIFPGAGGTTRLTRKMGAMAASPFLL
EGKLVDPARAKAAGLIDEVADDPMAAARDWVLNAKDADLVKPWDAKGYKMPGGAPYHPAG
FMTFVGASAMVNGKTQGVYPAAKALLSAVYEGALVPFDTALKVEARWFTNVLMNPSSSAM
IRSLFVNKEALEKGAVRPNDVADQRVKKLGVLGAGMMGAGISLVSAQAGIEVVLIDQTQE
AADRGKAYTASFADKGIARKKTTPEKKEQLLNLITATTELEHLKDCDLIIEAVFEDPKVK
AEMTRKVEAVIPQDCVFASNTSTLPITELAKASSRPDQFIGIHFFSPVEKMLLVEIIKGK
GTGDRAVAKALDYVRQIRKTPIVVNDARFFYANRCIIPYINEGIRMVAEGVEPALIENAA
KLVGMPLGPLQLVDETSIDLGAKIARATKAAMGDAYPDAAVDEVIFWMEGENRLGRKTSA
GFYAYDEKGKRQDLWDGLAVQYPVSDTQPDLIDVQHRLLFSQTLEAVRALEEGVLMDIRE
GDVGAILGWGFAPWSGGPLSWLDMLGAAYAAERCDQLTQSFGERFACPDLLREMATKNQN
FYSRFVQKPKAA
>PGA RGBS107|:c3729411-3731612 phosphopentomutase; COG1024 Enoyl-CoA hydratase/carnithine racemase
MSDFTMKKDADGVAIITWDCPGKTMNVLNGQAMIDLDGLVDDALADDAVKGIVITSGKKD
FAGGMDLNVLAKMKEDAGDEPARGLFEGIMKMHEGLRKIERAGMDPKTNKGGKPVAAALP
GTAVGIGLELPLSTHRIFAADNPKAKIGLPEIMVGIFPGAGGTTRLVRKMGAMAAAPFLL
EGKLVDPKKAKGAGIIDEVVEDPLAAARAWVLEAKDADIVKPWDAKGYKMPGGAPYHPAG
FMTFLGAAAMVHGKTFGAFPAAKALLSAVYEGALVPFDTALKIEARWFTHVLMNPSSEAM
IRSLFLNKEALEKGAVRPAGIEDQSVKKIGVLGAGMMGAGIALVSAQAGMEVVLIDRDQA
AADKGKAYTESYLDKGIKRGKVTADKKEAMLSRITATPDLDHLKGCDLIIEAVFEDPGVK
AEMTKKVEAIIPEDCIFASNTSTLPITDLAEASVRPEQFIGIHFFSPVEKMFLVEIIKGE
KTGDRAVAKALDYVRQIRKTPIVVNDARFFYCNRCIIPYVNEGARMITEGVAPALIDNAA
RQLGFPVGPIQLTDETSIDLGAKIARATKAAMGDAYPESAADDLIFWMEEQGRLGRKSNA
GFFDYDDKGKRQGYWKGMQEKYPLADEQPDLIEVQERLMFAQVLEAVRALEEGVLMDIRE
GDVGAILAWGFAPWSGGPLSWLDIIGTPYAAERCDQLTAKYGERFTCPPLLREMAEKGQT
FYGRFNPEASKAA
>RLO RLO149|:c3140263-3142446 fatty acid oxidation complex alpha subunit, putative; COG1024 Enoyl-CoA hydratase/carnithine racemase
MDTDAAGIATITWDVKDKSMNVMTLEAWDVLDALIDQALTDDAIKGVVITSGKDSFAGGM
DLNVIARMKEMAGDDPAKGLFDGIMNAHRIMRKIERAGIDPKTLKGGKPIATVLPGTALG
IGLEIPLCTHRIFAAPNPKAKIGLPEIMVGIFPGAGGTTRLTRKMGAMAASPFLLEGKLV
DPARAKAAGLIDEVADDPMAAARDWVLNAKDADLVKPWDAKGYKMPGGAPYHPAGFMTFV
GASAMVNGKTQGVYPAAKALLSAVYEGALVPFDTALKVEARWFTNVLMNPSSSAMIRSLF
VNKEALEKGAVRPDDVADQRVKKLGVLGAGMMGAGISLVSAQAGIEVVLIDQTQEAADRG
KAYTASFADKGIARKKTTPEKKEQLLNLITATTDLDHLKDCDLIIEAVFEDPKVKAEMTR
KVEAVIPQDCIFASNTSTLPITELAKASSRPDQFIGIHFFSPVEKMLLVEIIKGKGTGDR
AVAKALDYVRQIRKTPIVVNDARFFYANRCIIPYINEGIRMVAEGVEPALIENAAKLVGM
PLGPLQLVDETSIDLGAKIARATKAAMGDAYPDAAVDEVIFWMEGENRLGRKTSAGFYAY
DEKGKRQGLWDGLAAQYPVSDTQPDLIDVQHRLLFSQTLEAVRALEEGVLMDIREGDVGA
ILGWGFAPWSGGPVSWLDMLGAAYAAERCDQLTQSFGDRFTCPDLLRDMAAKNQSFYGRF
AQKPKAA
>ROS ROS217|:2245758-2247965 fatty oxidation complex, alpha subunit; COG1024 Enoyl-CoA hydratase/carnithine racemase
MTKMTDFTMEKGADGVAIITWDTQGKSMNVMNTQGFLDLETLIDDALADEAVKGVILTSG
KPGSFAGGMDLNIIAKMRDDAGENPAKGLFDGVMWMHAILRKIERAGMDPKTNKGGKPIA
AALPGTALGIGLEIPLACHRIFAADNPSAKIGLPEIMVGIFPGAGGTTRLVRKLGAMAAS
PLLLEGKLNDPKKAKAAGVVDEVVPADQLIEKAREWVLSNPVIVKPWDDKGYKMPGGAPY
HPAGFMTFVGASAMVNGKTQGAFPAAKALLSAVYEGALVPFDTALKIEARWFVNVLMNPS
SSAMIRSLFINKEALEKGANRPDVPDQRVKKVGVMGAGMMGAGIALVSAMAGMQVVLIDQ
KQEAADKGKSYTADFMDQGIKRGKATAEKKAATLDLITATTDYAALKGCDLIIEAVFEDP
KVKAQVTREVLKVVDKDCIFATNTSTLPISELAKASDNPENFIGIHFFSPVEKMMLVEII
KGHKTGPRAVAKALDYVRQIRKTPIVVNDARFFYCNRCIIPYINEGLRMVAEGIAPALID
NAARQLGFPVGPLQLVDETSIDLGAKIARATKAAMGDAYPDAAVDEVIFYMEGEGRLGRK
SKAGFFDYDDKGKRLGYWPGLATQYPRAAEQPDLHEVQQRLMFAQVLEAVRALEEGVLED
IREGDVGAILAWGFAPWSGGPFAWLDIIGTPYAAERCDQLAEKFGPRFTTPKLLREMADN
TQSFYGRFGGQAAAA
>RGR RR11|:1330311-1332512 3-hydroxyacyl-CoA dehydrogenase, C-terminal domain family; [I] COG1250 3-hydroxyacyl-CoA dehydrogenase
MSDFTMKKDADGVAIITWDCPGKTMNVLNGQAMQDLDGLIDDALADEAVKGIVITSGKKD
FAGGMDLNVLAKMKEDAGDEPARGLFEGIMKMHEGLRKIERAGMDAKTNKGGKPIATALP
GTAVGIGLELPLSTHRIFAADNPKAKIGLPEIMVGIFPGAGGTTRLVRKLGAMAAAPFLL
EGKLVDPKKAKAAGLIDEVVEDPLAAARAWVLEAKDADIVKPWDQKGYKMPGGAPYHPSG
FMTFLGAAAMVHGKTFGAFPAAKALLSAVYEGAIVPFDTALKIEARWFTHVLMNPSSEAM
IRSLFLNKEALEKGAVRPAGIEDQSVKKIGVLGAGMMGAGIALVSAQAGMEVVLIDRDQD
AADKGKAYSASYMDKGIKRGKATEEKKDALLSRITATPDLEQLKGCDLIIEAVFEDPGVK
AEMTKKVEAIIPEDCIFASNTSTLPITGLAEASVRPEQFIGIHFFSPVEKMFLVEIIKGK
ETGDRAVAKALDYVRQIRKTPIVVNDARFFYCNRCIIPYVNEGARMITEGVTPALIDNAA
RQLGFPVGPIQLTDETSIDLGAKIARATKAAMGDAYPESPADDLIFWMEEQGRLGRKANA
GFFDYDDKGKRQGYWKSMQEKYPLADEQPDLIEVQERLMFAQVLEAVRALEEGVLMDIRE
GDVGAILAWGFAPWSGGPLSWLDIIGTPYAAERCDQLSEKYGERFACPPLLREMAEKGQT
FYGRFNPGAEKAA
>LVE SKA53|:1838695-1840893 enoyl-CoA hydratase / 3-hydroxyacyl-CoA dehydrogenase /3-hydroxybutyryl-CoA epimerase; COG1024 Enoyl-CoA hydratase/carnithine racemase
MTDFTLKTDADGVAIITWDTVGKSMNVMNQQGFTDLDALVGHALADDAVKGIIITSGKPD
SFAGGMDLNIIARMKDSAGDDPARGLFDGVMAMHGVLRRIERAGMDPKTNKGGKPIAAAL
PGTALGIGLEIPLACHRIFAADNPKAKIGLPEIMVGIFPGAGGTTRLARKLGAMGASPLL
LEGKLNDPQAAKRAGVIDEVVPAEDLISAAKAWVLSNPAIVKPWDEKGYKMPGGAPYHPA
GFMTFVGASAMVNGKTMGVYPAAKALLSAVYEGALVPFDTALKIEARWFTNVLMNPSSSA
MIRSLFINKEALEKGANRPQAPDQKVRQVGVIGAGMMGAGIALVSALAGIKVVLIDAKQD
AAEKGKSYTAAYMDKGIARKKATEDKKAAVLGLIHATTDYAALKDCDLIVEAVFEDVGVK
AEVTKKVQAVTGAGCIFATNTSTLPITELAKASNDPTNFIGIHFFSPVDKMMLVEIIKGE
ATGDVAVAKALDFVRQIRKTPIVVNDARFFYANRCIIPYINEGIRMVREGVEPALIENAA
KLVGMPLGPLQLVDETSIDLGVKIAKATRAAMGDAYPDGVVDEVLFWMADQTRLGRKSNA
GFYAYDDKGKRTGLWDGLAVQYPVADQQPDLVTVQHRLLFAQVLEAVRALEDGVLTDIRE
GDVGAILGWGFAPWSGGPFSWLDIIGAPYAAERCDQLTAQFGDRFTTPDLLRDMAAKGHE
FYKRFGTGAKAA
>SPO DSS3|:3117721-3119922 fatty oxidation complex, alpha subunit; identified by similarity to SP:P77399; match to protein family HMM PF00378; match to protein family HMM PF00725; match to protein family HMM PF02737
MSDFTLTKDADGVAFITWDAQGKSMNVMTREAFELVDSLVDQALADDEVKGIVITSGKSD
FAGGMDLNTLAVIREEAGENPAQGLFDFVMGGHRIMRKLELAGMDPKTKKGGKPVACAIN
GTCAGIGTEIALACHHRVMTTNPKAKIGLPEILLGIFPGGGGTIRYSRMVGAMAAAPVLL
EGKMMDPAKAKGAQMVDALADDPVAAAKEWVLNAKDADLVKPWDAKGYKMPGGAPYHPAG
FMTFVGASAMVNGKTQGAFPAPKALLSAIYEGALVDFDTALRIEARWFTHVLMNPSSSAM
IRSLFINKQALEKGAVRPKDIPDQRVKKLGVLGAGMMGAGIALVSAQAGMEVVLIDRDQA
AADKGKAYTEAYLDKGMKRGKVTAEKKEAMLGLITATPDLDALKGCDLIIEAVFEDPGVK
AEMTKKVEAIIPEDCIFASNTSTLPITGLAKASVRPEQFIGIHFFSPVEKMLLVEIIKGK
ETGPRAVAKALDYVRQIRKTPIVVNDARFFYCNRCIIPYVNEGARMITEGVSPVLIDNAA
RQLGFPVGPIQLTDETSIDLGAKIARATKAAMGNAYPESPADDLIFWMEELGRMGRKANA
GFFDYDDKGKRTGYWQGLQDKYPLAEEQPDLIEVQERLMFAQVLEAVRALEEGVLEDIRE
GDVGAILAWGFAPWSGGPLSWIDIIGTPYAADRCDQLAAKYGERFACPPLLREMADKGQS
FYGRFDPEAKSAA
>SSE SSE37|:2091636-2093834 enoyl-CoA hydratase / 3-hydroxyacyl-CoA dehydrogenase / 3-hydroxybutyryl-CoA epimerase; COG1024 Enoyl-CoA hydratase/carnithine racemase
MTDFTSATDADGVAVITWDVPGKSMNVLSLEGLEELDGLVDAALADEAVKGIVITSGKDT
FAGGMDLNIIAKMKDMAGDDPAKGLFEGVMRMHGVLRKIERAGMDPKTNKGGKPVAAALP
GTALGIGLELPLSTHRIFAADNPKAKIGLPEIMVGIFPGAGGTTRLVRKMGAMAASPFLL
EGKLSAPAKAKSAGIIDEVVEDPLAAAKAWVLTAKDADILKPWDAKGYKMPGGAPYHPAG
FMTFVGASAMVNGKTKGVYPAAKALLSAVYEGALVPFETALKIEARWFTNILMNPSSGAM
IRSLFINKEALEKGAVRPEGVPDQRVRKVGVLGAGMMGAGIALVSAQAGIEVVLIDQKQE
AADRGKAYTESFMDKGIAKKKATPEKKAEVLGRITATTDYAALADADLIIEAVFEDPKVK
AEVTKAVDAVTSDDCIFATNTSTLPISELAKASKNPEQFIGIHFFSPVEKMMLVEIIRGK
ETGDRAVAKALDYVRQIRKTPIVVNDARFFYANRCIIPYINEGIRMVKEGVAPALIENAA
KLVGMPLGPLQLVDETSIDLGAKIARATRAAMGDAYPDGEVDEVIFWMEDEGRLGRKAKA
GFYDYDDAGKRQGLSEAVKAKYPEADAQPSLTDVQHRLLFVQSLEAVRALEDGVLMDIRE
GDVGAILGWGFAPWSGGPLSWLDMLGAAYAAERCDALEEAYGPRFHCPDLLRDMASKSQG
FYGRFGTQADAA
>SIL TM1040|:1667347-1669548 3-hydroxyacyl-CoA dehydrogenase; 
MTDFKYDVDADGIAIITWDAEGKSMNVLTREAFGLVEDYIDRALGDDAVKGVVITSGKKD
FAGGMDLNVLATIREESGENPAQGLFDFTMNGHRILRKLERAGMDAKNNKGGKPIACAIN
GTCAGIGTEIALACHYRTMTDNPKAKIGLPEILLGIFPGGGGTIRYSRMVGAVNAAPVLL
EGKMMDPKKAKSASLVDEVAADPLEAARQWVLNAKDADIVKPWDQKGYKMPGGAPYHPAG
FMNFVGASAMVHGKTQGAFPAAKALLSAVYEGALVDFDTALRIEARWFTHVLMNPSSSAM
IRSLFLNKQALEKGAVRPKGIEDQSVKKIGVLGAGMMGAGIALVSAQAGMEVVLIDRDQD
AADKGKAYSATYMDKGIKRGKATPEKKEALLAQITATADLDALKGCDLIIEAVFEDPGVK
AEMTKKVEAIIPEDCIFASNTSTLPITSLAEASVRPEQFIGIHFFSPVEKMFLVEIIKGE
KTGDRAVAKALDYVRQIRKTPIVVNDARFFYCNRCIIPYINEGARMITEGVSPVLIDNAA
RQLGFPVGPIQLTDETSIDLGAKIARATKAAMGDAYPESPADDLIFWMEDQGRLGRKANA
GFFDYDDKGKRVEYWKGLAEKYPLAEVQPDLVEVQERLMFAQVLEAVRALEENVLMDIRE
GDVGAVLAWGFAPWSGGPLSWLDIIGTPYAAERCDQLAEAYGDRFACPPLLREMAEKGQT
FYGRFAPEEDQAA
>Salmonella enterica subsp. enterica serovar Dublin str. CT_02021853] >gi|254788649|sp|B5FPN1.1|FADJ_SALDC RecName: Full=Fatty acid oxidation complex subunit alpha; Includes: RecName: Full=Enoyl-CoA hydratase/3-hydroxybutyryl-CoA epimerase; Includes: RecName: Full=3-hydroxyacyl-CoA dehydrogenase >gi|197939277|gb|ACH76610.1| fatty oxidation complex, alpha subunit FadJ [Salmonella enterica subsp. enterica serovar Dublin str. CT_02021853]
MTTTSAFMLNVRLDNVAVVAIDVPGEKVNTLKAEFAAQVRAILKQIRENKALQGVVFISA
KADNFIAGADINMIGHCQNAQEAETLARQGQQLMAEIQALPVPVIAAIHGACLGGGLEMA
LACHRRICTDDVKTVLGLPEVQLGLLPGSGGTQRLPRLVGVSTALDMILTGKQLRARQAL
KAGLVDDVVPQTILLEAAVELAKKERLAQRTLPVRERILAGPLGRALLFRLVRKKTAQKT
QGNYPATERIIDVIETGLAQGSSSGYDAEARAFGELAMTPQSQALRAVFFASTEVKKDPG
SDAPPGPLNSVGILGGGLMGGGIAWVTACKGGLPVRIKDINTQGINHALKYSWDLLETKV
RRRHIKANERDKQLALISGSTDYRGFSHRDLVIEAVFEDLPLKQQMVAEVEQNCAAHTIF
ASNTSSLPIGDIAANAARPEQVIGLHFFSPVEKMPLVEVIPHASTSAQTIATTVKLAKKQ
GKTPIVVSDKAGFYVNRILVPYINEAIRMLTEGERVEHIDAALVKFGFPVGPIQLLDEVG
IDTGTKIIPVLEAAYGERFSAPANVVASILNDDRKGRKNGRGFYLYGEKGRKSKKQVDPA
IYKLIGVQGQSRLSAQQVAERCVMLMLNEAARCFDEKVIRSARDGDIGAVFGIGFPPFLG
GPFRYMDALGPGEMVATLQRLAALYGPRYAPCEQLVRMAERREHFWTNGETDQGN
>Acinetobacter junii SH205] >gi|262311760|gb|EEY92845.1| fatty oxidation complex, alpha subunit FadB [Acinetobacter junii SH205]
MSAIKYEKNADNIVILTLDSSGQSANTMNAEFRDALDEVSQKLKAETDLKGIIFRSAKKT
FFAGGDLDELIQVQPEHATEFFKMIEKLKGDLRTIETLGVPVVAALNGTALGGGWEIALG
CHYRIAINDPKTKFGLPEVTLGLLPGGGGIVRMVRLLGLQNAFPFLMEGKQFGVDKAKSL
GLVHDTAENEQELLEKAIAWVKANPPSTKAAQQPFDVKGYKIPGGDPKTPAVAQVLAIAP
AMLRDKTKGCYPAPEAIMAAAVEGAQVDVDTALRIESRYFTQLTVGQVSKNMIGTFWHGL
NAIKSGASRPTAVAKWQAKKVGVLGAGMMGAGIAYSTAIKGIPVVLKDVSVENAEKGKAY
SQKLLDKRVSQGRMTAEKRDQVLALITATADAADLQGCDLIIEAVFENQELKAKVTQEAE
QYLAEDGIFASNTSTLPITGLATASKDAKNFIGLHFFSPVDKMQLVEIIKGKETSAETLA
KAYDFVQQIAKTPIVVNDSRGFFTSRVFGTFIQEGMRLLAEGVHPAKIEMAALKAGMPVG
PLAIQDEVSLTLTEHVASETRKALQAEGKDLPKTPVDEVVHTMIHELNRKGKAAGAGFYE
YPENGKKHLWDGLSRWTKANDISEQDMIDRFLFVQALDTLRCYEEGVLESVIDANVGSIF
GIGFAPWTGGAIQFLNQNGIEKSLQRSEELAAKYGERFNPPQLLKDKAQKKEIIQ
>Vibrio angustum S14] >gi|90438857|gb|EAS64040.1| putative fatty oxidation complex, alpha subunit [Vibrio angustum S14]
MTQSAFSLSYKDNGVAWLKIDVPNEKMNTLQAEFSEQITSVLAELKARSDIKGLVVYSGK
PDNFVAGADIRMLSACETVQEAQALAKKGQVLFSQLEQLPFHVVAAIHGPCLGGGLELAL
ACHSRVCSDGDKTRLGLPEVQLGLLPGSGGTQRLPRLIGVANALDMILSGKQLRAKKAVK
LGVIDQVVPESILLNVAEQVALTAKPSRKSSMQNWALGGNPLGRSVVFDQAAKKAHEKTR
GNYPAVDAILEVVKYGLQHGMEKGLEQEAKVFGELVMSPESAALRSIFFATTAMKKETGS
EAEPLTVERVAVLGGGLMGGGISHVSATKAGYPVRIKDISNDGIQNALAYNFKLLEKKRK
RKIISKATLQKQMLTITGGTDFTGFNQADVVVEAVFEDLALKHQMVKDVEEHAKPNTIFA
TNTSSLPINQIAQAAEHPENVVGLHYFSPVEKMPLVEVIPHQGTEMGSGTSEETIATVVA
LAKKQGKTPIVVGDKAGFYVNRILAPYMNEAARVLLSGEPIEHIDTALLNFGFPVGPITL
LDEVGVDVGAKISPILLAELGDRFEAPDVFDLLLKDDRKGRKSGKGFYRYNTKKKEVDKS
VYKLLEIEPKIKESETEIAVRCSLMMLNEAARCLDEGVIRSARDGDIGAIFGIGFPTFLG
GPFRYMDHIGITRVVDMLNEYTDKYGDRFKPCERLLDMAKEEKTFY
>Streptomyces griseus subsp. griseus NBRC 13350] >gi|282874221|ref|ZP_06283162.1| 3-hydroxyacyl-CoA dehydrogenase NAD-binding [Streptomyces sp. ACT-1] >gi|178463302|dbj|BAG17822.1| putative fatty acid oxidation complex alpha-subunit [Streptomyces griseus subsp. griseus NBRC 13350] >gi|282572356|gb|EFB77838.1| 3-hydroxyacyl-CoA dehydrogenase NAD-binding [Streptomyces sp. ACT-1]
MTESTTIRWEQDETGVVTLVLDDPNQSANTMNQAFKDSIAAVADRAEAEKDSIRGIIYTS
AKKTFFAGGDLKDMIKVGPENAQDAFDAGNAIKASLRRIETLGKPVVAAINGAALGGGYE
IALACHHRVALDAPGSRIGLPEVTLGLLPAGGGVTRTVRLMGIADALLKVLLQGTQYTPR
RALENGLVHEVAATREEMTEKARAFIDAHPESQQPWDVKGYRIPGGTPSNPKFAANLPAF
PANLKKQLAGAPMPAPRNILAAAVEGSQVDFETALTIEARYFTELVTGQVSKNMIQAFFF
DLQAVNSGANRPGGIPERPVRKVAVLGAGMMGAGIAYSCARAGIDVVLKDVSAEAAAKGK
AYSEKLLAKALSRGRTTEAKRDELLARITPTGDAADLAGCDAVIEAVFEDTALKHKVFQE
IQDVIEPDALLCSNTSTLPITVLAEGVSRPVDFIGLHFFSPVDKMPLVEIIKGERTGDEA
LARAFDLVRRIKKTPIVVNDSRGFFTSRVIGQFINEGVAMVGEGVEPASIEQAAAQSGYP
AKVLSLMDELTLTLPRKIRNETRRAVEEAGGSWPGHPSDEVIDRMVDEFGRTGRSGGAGF
YDYDEDGKRAGLWPGLREHFTGKADGDVPFEDMKERMLFSEALDSVRCLEENVLISVADA
NIGSIMGIGFPPWTGGVLQYINGYEGGLPGFVARARELAERYGDRFLPPALLVEKAEKGE
TFHD
>Pseudomonas aeruginosa PACS2]
MNFDLKGESVNKFNRLTLSELRAAVDAIKADASVKGVIVTSGKDVFIVGADITEFVDNFQ
LPDEELMAGNLEANKIFSDFEDLDVPTVAAINGIALGGGLEMCLAADFRVMSATAKVGLP
EVKLGIYPGFGGTVRLPRLIGCDNAVEWIASGKENKAEDALKVGAVDAVVAPEQLQAAAL
DLAKRAVAGELDHKARRQPKLEKLKLNAIEQMMAFETAKGFVAGQAGPNYPAPVEAIKSI
QKAANFGRDKALEVEAAGFVKLAKTSVAQSLIGLFLNDQELKKKAKKYDEVAKDVKLAAV
LGAGIMGGGIAYQSALKGTPILMKDIREEGIQMGLNEAAKLLGKRVEKGRLTPAKMAEAL
NGIRPTMSYGDFGNVDIVVEAVVENPKVKQAVLAEVEGAVKEDAIIASNTSTISISLLAQ
ALKRPENFCGMHFFNPVHMMPLVEVIRGEKTGETAIATTVAYAKKMGKSPIVVNDCPGFL
VNRVLFPYFGGFAKLLSFGVDFVRIDKVMEKFGWPMGPAYLSDVVGIDTGHHGRDVMAEG
FPDRMAVEGKTAVDVMYEANRLGQKNGKGFYAYETDKRGKPKKVTDPQAYEVLKPIVVEQ
REVTDEDIVNFMMIPLCLETVRCLEDGIVETAAEADMGLIYGIGFPPFRGGALRYIDSIG
VAEFVALADKYAELGALYHPTAKLREMAKNGQKFFG
>Pseudomonas fluorescens SBW25] >gi|259646366|sp|C3K613.1|FADB_PSEFS RecName: Full=Fatty acid oxidation complex subunit alpha; Includes: RecName: Full=Enoyl-CoA hydratase/Delta(3)-cis-Delta(2)-trans-enoyl-CoA isomerase/3-hydroxybutyryl-CoA epimerase; Includes: RecName: Full=3-hydroxyacyl-CoA dehydrogenase >gi|229360942|emb|CAY47802.1| fatty oxidation complex alpha subunit [Pseudomonas fluorescens SBW25]
MIYEGKAITVKALESGIVELKFDLKGESVNKFNRLTLNELRQAVDTIKADASIKGVIVSS
GKDVFIVGADITEFVDNFKLPDAELVAGNLEANKIFSDFEDLNVPTVAAINGIALGGGLE
MCLAADFRVMSATAKIGLPEVKLGIYPGFGGTVRLPRLIGADNAIEWIAAGKENRAEDAL
KVGAVDAVVAPDKLAEAALNLIKGAISGEFDYKAKRQPKLEKLKLNAIEQMMSFETAKGF
VAGQAGPNYPAPVEAIKTIQKAANFGRDKALEVEAAGFVKLAKTSAAQSLIGLFLNDQEL
KKKAKAYDEIARDVKQAAVLGAGIMGGGIAYQSASKGTPILMKDINEHGIEQGLAEAAKL
LVGRVDKGRMTAAKMAEVLNGIRPTLSYGDFGHVDLVVEAVVENPKVKQAVLAEVEAQVK
DDTILASNTSTISISLLAKALKRPENFVGMHFFNPVHMMPLVEVIRGEKSSELAVATTVA
YAKKMGKNPIVVNDCPGFLVNRVLFPYFGGFAKLVSAGVDFVRIDKVMEKFGWPMGPAYL
MDVVGIDTGHHGRDVMAEGFPDRMKDDRRSAIDALYEAKRLGQKNGKGFYAYEADKKGKQ
KKVADPSVHEVLAPVIYEQREVSDEDIINWMMIALCLETVRCLEDGIVETAAEADMGLVY
GIGFPPFRGGALRYIDSIGVAEFVALADKYADLGPLYHPTAKLREMAKNGQSFFG
>Yersinia aldovae ATCC 35236] >gi|238702711|gb|EEP95258.1| 3-hydroxyacyl-CoA dehydrogenase [Yersinia aldovae ATCC 35236]
MSQEDIIHNSDDVLMPKAIAPATSVFTLSVRPDNIGIITIDVVGEKVNTLKAEFAEQITE
ILQQAQALSGLQGLVIISGKPDSFVAGADIAMIAACRTAQDARVLAQKGQATLAQIAAFP
VPVVAAIHGACLGGGLELALACHSRICSLDDKTVLGLPEVQLGLLPGSGGTQRLPRLIGV
SKALDMILTGRQVRARQALKMGLVDDIVPLDILLDVAIARAKAGWLDRPTLPWQERLLSG
PLGKAILFNVVRKKTRAKTKGHYPATEHIIDVIRKGLDHGGPSGYEAEARAFGDLAMSPQ
SAALRSLFFATTSLKKETGGAAQPRAIHRVGVLGGGLMGGGIANVTATRAGLPVRIKDIN
PQGINLALKYTWDALGKRVRNKRMRPAERQRQMMLISGTTDYCGFDNVDIVVEAVFEDLA
LKQQMVADIERVGAPHTIFASNTSSLPISQIAAQAQRPEQVIGLHYFSPVDKMPLVEVIP
HEKTSEETIATTVALARKQGKTAIVVADRAGFYVNRILAPYINEAARCLLDGEPIDSIDK
ALVDFGFPVGPITLLDEVGIDVGTKIMPILVEQLGPRFAAPPSFEVILKDGRKGRKNGRG
FYLYPKAVYPTTQTKGFTWKRRPPKQVDVSVYTLLGITPKAHLEATVIAQRCTMMMLNEA
VRCLDESIIRNPRDGDIGAVFGIGFPPFLGGPFRYLDSLGAEKVVKTLQLLTQQYGERFE
PCQRLVTMAQQQQLFYPQETAPAE
>Shewanella baltica OS223] >gi|217497910|gb|ACK46103.1| fatty acid oxidation complex, alpha subunit FadJ [Shewanella baltica OS223]
MEKTFNLTRRDDGIAILTMDVPGESMNTLKAQFGPEISEILAEIKSDSSIRGLVLISGKK
DSFVAGADISMLDACETAGDAKALSQQGHVVFNELEALKIPVVAAIHGACLGGGLELALA
CHQRVCSDDGKTMLGVPEVQLGLLPGGGGTQRLPRLVGITTALDMMLTGKQIRPKQALKM
GLVNDVVPQTILLQTAVEMALAGKRAPKPVKKSLVNQVLEGTSFGRNIIFDQATKQVEKK
TQGNYPAPAKIIDCVRQGIAKGMQKGLEVEASHFAELVVSKESEALRSIFFATTEMKKET
GAEGASPRKVKKAVILGGGLMGGGIASVTTTKAKIPVRVKDISEKGLSNALAYAYKLLDK
GVKRRHMTPAARDNLMALMTTTTEYKGVKDADIVVEAVFEDLALKHQMVKDIERECGEHT
IFASNTSSLPISQIAEAATRPENVIGLHYFSPVEKMPLVEVIAHAKTSPETIATTVAFAR
KQGKTPIVVQDGAGFYVNRILALYMNEAAQLLLEGQSVEHLDKALVKFGFPVGPITLLDE
VGIDVGAKISPILEKELGERFKAPAAFDKLLSDDRKGRKNGKGFYQYGASSKKAKAVDES
VYGVLGIKPGTNKDAKAVAERCVVQMLNEAVRCLEDGIIASPRDGDIGAIFGIGFPPFLG
GPFHYIDTLGAANLVNILESYQSQFGNRFEPCERLKTMAQENAHFF
>Escherichia coli CFT073] >gi|227887400|ref|ZP_04005205.1| 3-hydroxybutyryl-CoA epimerase [Escherichia coli 83972] >gi|81475439|sp|Q8FFG4.1|FADJ_ECOL6 RecName: Full=Fatty acid oxidation complex subunit alpha; Includes: RecName: Full=Enoyl-CoA hydratase/3-hydroxybutyryl-CoA epimerase; Includes: RecName: Full=3-hydroxyacyl-CoA dehydrogenase >gi|26109134|gb|AAN81336.1|AE016764_18 Putative fatty oxidation complex alpha subunit [Escherichia coli CFT073] >gi|47600725|emb|CAE55846.1| putative fatty acid oxidation complex alpha subunit [Escherichia coli Nissle 1917] >gi|227835750|gb|EEJ46216.1| 3-hydroxybutyryl-CoA epimerase [Escherichia coli 83972]
MEMASAFTLNVRLDNIAVITIDVPGEKMNTLKAEFASQVRAIIKQLRENKDLRGVVFISA
KPDNFIAGADINMIANCKTAQEAEALARQGQQLMAEIHALPVPVIAAIHGACLGGGLELA
LACHGRVCTDDPKTVLGLPEVQLGLLPGSGGTQRLPRLIGVSTALEMILTGKQLRAKQAL
KLGLVDDVVPHSILLEAAVELAKQDRPSSRPLPVRERILAGPLGRALLFKMVGKKTEQKT
QGNYPATKRILDVIETGLAQGTSSGYDAEARAFGELAMTPQSQALRNIFFASTEVKKDPG
SDAPPAPLNSVGILGGGLMGGGIAYVTACKAGLPVRIKDINPQGINHALKYSWDQLEGKV
RRRHLKASERDKQLALISGTTDYRGFAHRDLIIEAVFENLELKQQMVAEVEQNCAAHTIF
ASNTSSLPIADIAAHAARPEQVIGLHFFSPVEKMPLVEIIPHAGTSAQTIATTVKLAKKQ
GKTPIVVRDKAGFYVNRILAPYINEAIRMLTEGERVEHIDAALVKFGFPVGPIQLLDEVG
IDTGTKIIPVLEAAYGERFSAPANVVSSILNDDRKGRKNGRGFYLYGQKGRKSKKQVDPA
IYPLIGAQGQGRLSAPQVAERCVMLMLNEAVRCLDEQVIRSVRDGDIGAVFGIGFPPFLG
GPFRYIDSLGAGEVVAIMQRLATQYGSRFTPCERLVEMSKRGESFWKTTATDLQ
>Mycobacterium kansasii ATCC 12478]
MPDNTIQWDKDADGIVTLTMDDPSGSANVMNEAYIESMGKAVDRLVAEKDSITGVVITSA
KKTFFAGGDVKTMVQARPEDAGDVFNTVETVKRQFRTLETLGKPVVAAINGAALGGGLEI
ALACHHRIAADVKGSQIGLPEVTLGLLPGAGGVTRTVRMFGIQNAFVNILSQGTRFKPAK
AKEIGLVDELLPTVEELVPAAKAWIKANPDSHEQPWDKKGYKMPGGTPSSPGLASILPSF
PALLRKQLKGAPMPAPKAILSAAVEGAQVDFDTATRIESRYFASLVTGQVAKNMIQAFFF
DLQAINAGGSRPDGIAKTPIKKIGVLGAGMMGAGIAYVSAKAGYDVVLKDVSLEAAQKGK
GYSEKLEAKALERGRTTQERSDALLARITPTGDPADLKGVDFVIEAVFENQELKHKVFQE
IEDIVEPNAVLGSNTSTLPITGLATGVKRQEDFIGIHFFSPVDKMPLVEIIKGEKTSDEA
LARVFDYTLAIGKTPIVVNDSRGFFTSRVIGTFVNEALAMLGEGVEPASIEQAGSQAGYP
APPLQLSDELNLELMHKIAVATRKGVEDAGGTYEPHPAEAVVEKMIELGRSGRLKGAGFY
EYVDGKRTGLWPGLRDTFKSGTSAPPLQDMIDRMLFAEALETQKCLDEGVLTSTADANIG
SIMGIGYPPWTGGSAQFIVGYQGPAGIGKEAFVARAKELAAKYGDRFLPPESLT
>Frankia sp. EAN1pec] >gi|158110167|gb|ABW12364.1| 3-hydroxyacyl-CoA dehydrogenase NAD-binding [Frankia sp. EAN1pec]
MSDASTGQSMIRWEQRPNGVVVLTIDDPTQSVNTMNALYTSAMNTVVGRLYAEKDSVTGV
ILTSAKKSFFAGGDIDLMIAATDAAALFAEIEQMKGPLRRLELLGRPVVAAINGAALGGG
LEIALACHHRVALDARSSRIGLPEVTLGLIPGGGGINRTVRMLGLQKALTQVLLSGQQYS
PAQALALGLVDDVVATPEEMMAAAEAWILANPDAAQPWDRKGFKIPGGTPASPALAASLP
SFPATLRKQLKGANYPAPKAILAAAVEGTQVDIDSALRVESSYLTSIILDPAAKNMMQVF
FLDKRAIDAGASRPAGFPRHAASKVLVLGAGMMGAGIAYMCAQAGLQVVLRDLSVSAAEK
GKAYSAGLVAKAVAKGRLSQEKADALLDRILATDSIDDAAGADLVIEAVFEDPALKQKLF
AEIESVVAPDAVLGSNTSTLPITMLAEGVQRQDSFIGLHFFSPVDKMPLLEIVVGGKTSD
ATLAKAFDIALQIRKTPIVVNDSRGFFTSRVIGKFLDEAIAMVGEGVDPASVEQAGLQAG
YPAAPLALYDELTLTLPRKIREETKAAALAEGAMWQEHGSESVVDRMIDEFDRKGRSTGG
GFYDYADGRRVGLWPGLREHFTRAGHTIPFEDMKERMLFAETIDTIRCFDEGVLRSVADA
NIGSILGIGYPSWTGGVLQYVNTYPGGASGFLARARELARLYGPRFEAPQSLIRLAAADG
QYRD
>Pseudovibrio sp. JE062] >gi|211958332|gb|EEA93533.1| fatty acid oxidation complex alpha subunit [Pseudovibrio sp. JE062]
MSEYIYEKDASGIVTITFDSQGKSANTMTRAWFEGMKELMAKLSVEEGLTGVVIASAKKT
FFAGGDLEEMLHGSMDPEDIFAYVEEMKAPLRQLEKLPVPVVAAINGAALGGGFEICLAC
NHRVLLNSPKAVVGLPEATLGLLPGAGGVVRLTAKLGLEAALPLLAEGKQLRQEKALKAG
LVEELVDTPEELIPAAKAWIKANPEAAAQPWDQKGFRYPGGNADSANVRMVAAMAPTMLY
NKTRGLMPAPEKVMDIAVNSMRMGFDSALRNESRGFAALLRSTEARAAITTFFFGMQAIK
SGKVRPQGDAWKAGSSAILGAGMMGSGIAWAHASRGLPTALKDMSLENAEKGKGYSVKLA
DKAIKRGRMDEAKKDALLSCITPTDSDATFAGTDIIIEAVFEDISLKEKVIPETYKQLSD
TGIYGSNTSTLPISILAESCPDPTRFIGLHFFSPVDKMKIVEIIVGDKTSEETLRKAYDY
VQQIGYLPIVVNDKRGFFTSRVFGTYLDEGLALMRDGMSPVAIERAAWKIGMPVGPLAVH
DEVSMVLTKKIHETHIALDARLGVENGFPADDSSNVKVGQSMVNMGRGGRHYGGGFYEYA
EDGTKKLWDGLSQFKERDLNVSMQDAEDRMMYRQAIETLRCLDEGVLRTEVEANIGSIFA
IGFPAHTGGALQFIHGVGLDAFKKRADELAAAYGPRFEVTESALNKLRSEKLAAA
>Pseudomonas aeruginosa PA7] >gi|150960605|gb|ABR82630.1| probable 3-hydroxyacyl-CoA dehydrogenase [Pseudomonas aeruginosa PA7]
MTDAIRYEKGQDNIVILTMDMPGQSANTMNGAYREAMEKTVARLEAEKDGIAGVVLTSAK
KTFFAGGDLNELIKVTRADAPAFYAGILAIKGQLRRLETLGKPVVAAINGAALGGGWEIC
LACHHRIALDNPGVQLGLPEVTLGLLPGGGGVVRMVRLLGLEKALPYLAEGKKVRPAEAL
KAGLLHELAGSPEEMLEKARAWILANPAVKQPWDGAGYKIPGGTPSSPGVAQMLAIAPSV
LRDKTKGCFPAPEKIMCAAVEGAQVDFDTAQLIEARYFTELTTGQVAKNMIGTFWFQLNE
INAGKSRPQGYPVRATKKVGVLGAGMMGAGIAYVSAAAGIEVVLKDVSLEAAEKGKAHSA
RLLDKKVSRGHLSAEKRDAFLARITPSASEADFEGCDLIIEAVFEDRELKAKVTAEAEKH
ALADALVASNTSTLPITGLAQAVARPEKFIGLHFFSPVDKMPLVEIIRGEKTSDKTLARG
FDYVLQIKKTPIVVNDSRGFFTSRVFGTFTNEGIAMLGEGISAAMIDNQARQAGMPVGPL
AISDEVSLSLMTHIRNQTARDLQAEGKALPAHPAFAVIDLMVNEYKRPGKAAGAGFYDYP
ANGRKHLWAELKSRFEKPDAQISAGDVRDRLLFIQAIETVRCVEEGVLQSTADANIGSIF
GIGFAAWSGGALQFINQYGLKDFIARAQYLAEQYGERFEPPALLLEKAAKGELF
>Psychrobacter cryohalolentis K5] >gi|92394043|gb|ABE75318.1| short chain enoyl-CoA hydratase / 3-hydroxyacyl-CoA dehydrogenase [Psychrobacter cryohalolentis K5]
MNANSVNAINELNSFSAESDNGIITVTIDQADRKMNVIGDGFNDAFAKLTDAFVNDQEAK
GLILTSGKSTFVVGADIDQLATLETAEQAFDLVEDLKTSLRKLETSGKPVVAAITGTALG
GGLELALACHYRIAIDSSPKTASKTKLGLPEVKLGLLPGGGGTQRLPRLVGIQKALELMT
QGKELRPQQAVDIGLIDDVADDNDGLISKAKAWINDNPKAQQPWDKKGFKIPGGDSKHPK
IVQVFSIAPAMANQKSHGNYPAITHILSSVFEGCLTDIDNGLKIESRFFVACVLSDASKN
MINTLWTQLNSIKKGQSRPEGFERSKVSKVGILGAGMMGAGIAYVSAKAGMEVVLLDTAI
EGAEKGKNYSTKLLDKAISRGRSTPEKKQALLDLIKTTTSYDDLEGCDLIIEAVFEDVDI
KAECTRNAEAVIPENAVYASNTSTLPITELAKASKRPNQFIGLHFFSPVDKMPLVEIIVG
EETDNATLAKGFDYVGQIGKTPIVVNDSRGFYTSRVFGTYVSESIAMLSEGIHPRSIEVA
GMKSGMPMPPLALQDEVSLSLSLHVMQQTKRALEAQGKTFTPHPAMPVVEKMVKELGREG
KKVAKGFYDYPENGEKYLWSELTELYPITDEQPTQQDLVDRLLYVQANETAKCFEENVVR
TVADANVGSIFGWGFAPNQGGTLQFINSVGVDKFVERSRELASKYGKRFEPAQILVDMAS
SGEEFIDG
>Burkholderia sp. 383] >gi|77964849|gb|ABB06230.1| 3-hydroxyacyl-CoA dehydrogenase / short chain enoyl-CoA hydratase [Burkholderia sp. 383]
MTTYTTLSFDVDANGIGLATLDQPGRAMNVLAPALMEEFTRVIGHVEQEAGIKGLVITSG
KPSFVAGADIDQLSRITSAEQAFQLSEQLKALLRRMETCGKPVVAALNGTALGGGLELAL
ACHARFAIDDPKAKIGLPEVKLGLLPGGGGTQRLPRMIGIQKSFELITQGIELSPAKALG
LGLLNELAATREELLQKARAWCVAHPAPVQPWDTKGFRIPGGDSKSPAVVQMLAIAPSIA
NAKAHGNYPALTHIMSCLFEGCLLDFDTGSQVESRYFAACVMSQVSRNLIGTLWYQLNAI
KKGQSRPAGMPPAKVKKVGILGAGMMGAGIAYVSAKAGIDVVLLDTTQENAEKGKAYSQG
LLDKALARGKTTQDKRDALLARILPTTRYDDLRGCDLVVEAVFEDRAIKADCTTLAEAVI
GDDAVFASNTSTLPITGLAHVSRRPAHFIGLHFFSPVDKMPLVEIIVGAKTSDETLARGF
DYVLQIGKTPIVVNDSRGFYTSRVFATYVMEGIAMLAEGVHPRSIEVAGLKAGMPMPPLA
LQDEVSLGLSLHVTDQTRRDLEAEGKDYPPHPAEAVLRKVGLDLGRVGKKAGKGFYDYQG
KEKSLWPELTALYPPRADQPAQQELVDRLMFIQANEAARCFEENVVRSVADTNIGSIFGW
GFAPHHGGALQFINAMGAQRFVQRARELAAQYGARFEPAAIVVELARAGGRFEDA
>Comamonas testosteroni CNB-2] >gi|262207945|gb|ACY32043.1| 3-hydroxyacyl-CoA dehydrogenase, NAD-binding protein [Comamonas testosteroni CNB-2]
MTTEIILYAVDEDGIATLTLDYPGKTMNVIDQAFMDSLEACIARMHGDDRVRGGIITSGK
DSFVAGADLMGMEANIDAMADMPIEELFDSCASLSRLLRKLETLGKPLVAAINGMALGGG
YEICLACHHRIAADAPTVMVGLPEAQVGLLPGAGGTQRLPRMIGILAAMPFLMEGKQLQA
VKAREAGLVDEVVAPEQLLSAAKAWLLARPTALQPWDVKGFRIPGGGPLDARVAPAFVVG
NTMLQAKTFHNMPAPLCIQSCIYEGCQLPIDKGLRIESKYMATLSRSPVARGMIRTLFVN
KAKAEKGMHRPAGLEPFQCRKLGLIGAGMMGAGIALVAAQRGIQVVLIDRDQAAADKGKQ
YSEKTLARQVDKGRQSREKADAILARITPGTDYELLRDADMVVEAVFEDRAIKAEVTRKL
DAVLPPGCVLASNTSALPISLLAQASDRPDRFIGLHFFSPADKMPLVEVIRGKQTSDATL
AQALDFVAQLKKTPIVVNDKRGFFTSRFIGAFVDDAIGMVAEGIAPALIENCAKHAGMPV
GPLAITDELSIDLSKHAGESQAKEFPEEYKPGRSVPVIGKLFELGRLGRKVGKGFYDYDE
SGKRIWPGLAEHYPLKATQPSAHDLKQRILYVQAVEGARAMEEGVLLAPADGDIGSILGV
GFPVYTGGPFCFIDGIGLAQFVAEADRLADLFGEQLRPPQLLRDMAAKGQTFYGKSARA
>Ralstonia pickettii 12J] >gi|241665424|ref|YP_002983783.1| 3-hydroxyacyl-CoA dehydrogenase NAD-binding [Ralstonia pickettii 12D] >gi|187728849|gb|ACD30013.1| 3-hydroxyacyl-CoA dehydrogenase NAD-binding [Ralstonia pickettii 12J] >gi|240867451|gb|ACS65111.1| 3-hydroxyacyl-CoA dehydrogenase NAD-binding [Ralstonia pickettii 12D]
MIDITIDTDGIATLTWNQPGRAQNVLNGDTCAAFFAAIDRVCADASVKGILVTSAKADFI
AGGDLEWLQASDDAATLFDRTCELHRMLRKLETCGKPVAAALPGSTLGGGLEIALACHYR
VAADNARARFGLPEVTLGLLPGGGGTQRLPRLIGVQKALPMLLEGKRIKAADALKLGIVD
AVVNAGEEADAARTWLLGDGQTRAQQPWDIKGYKVPGGGIASPAVQQLFTAANAMLRQKT
YGNYPAAASILSCVYEGLITDLDTGLKTEARYFVQAVLSPEARAMIRTLFFSLNAANKLA
ARPADVPVRRYAKVGVLGAGMMGAGIAYVTAKAGVPVVLLDTTQEAAERGKDYSRKLVEK
QVQRGRLHAEQAEALLARIKPTTSYADLDGAGLIVEAVFEQREIKADVTRMAEAVISPDA
IFASNTSTLPITGLAEASQRPGNFIGLHFFSPVDKMPLVEVIVARQTTRATLAQALDYVK
AIGMTPIVVNDSRGFYTSRVFSTYVLEGLAMLAEGVAPALIENAGLQAGMPVGPLALIDE
VSSELIHKVNQQTRADLGVAYIERPGEAVAERMVALGRIGRKAGQGFYDYPEGGRKALWP
GLAAEYPPAATQPDVQTLVDRLITVQAVETARCLDEGVVTDPRDADVGALLGWGFPAFRG
GPVSHIQRVGVDAFVEQCDRLAADHGRRFAPPKLLRDMAEQHAVFYTR
>Burkholderia oklahomensis C6786]
MIDYTLDDDGIATLTWNLPERSQNVLNGASCEAFFAAAARALQDAAVKGILVTSAKPDFI
AGGDLEWLQASRDAATLFDRTCELHRALRALETGGKPVAIAMPGSALGGGLEIALAGHYR
VAADNPKARFGLPEVTLGLLPGGGGTQRLPRLIGIQASLPLLLEGKRLKAADALKAGIVH
AVVPAGEEIAAARAWLLDASRRTATQPWDAKGFKIPGGAVTHPAVQQVFMAANALARQKT
YGNYPAVASILSCVYEGLLTDLDTGLKTEARYFVKAVLSPEAKAMIRTLFFGMNEANKLA
ARPAGVPTQRYRKIGVLGAGMMGAGIAYVSAKAGLDVVLIDTSDEAAARGKDYSRKLVDK
QVQRGRLTQEKADALVAKITPTTDFARLDGAELVIEAVFEDRAIKADVTRKSEAVLAPDA
LFASNTSTLPITGLAQASARPANFIGLHFFSPVDKMPLVEVIVGRDTSDETLARALDYVK
TVGMTPIVVNDSRGFYTSRVFSTYVLEGLAMLAEGVAPALIENAGLLAGMPVGPLALTDE
VSSELIHKITKQTRADLGDAYVARPGEDVAARMVELGRLGRKAGQGYYDYPANGGRKALW
PGLTDEFPVAAEQPDVKTLIDRLVTVQAVETVRCLAERVLTTARDADVGAILGWGFPAFR
GGPISHIHGVGMDAFVATCDRLAAQHGARFAVPALLREMAAERRTFY
>Caulobacter crescentus NA1000] >gi|220962185|gb|ACL93541.1| multifunctional fatty acid oxidation complex subunit alpha FadJ [Caulobacter crescentus NA1000]
MENFKIEVDSDGVALVTFDVPGRSMNTLTASVIKEIGEIVERIKSDAEIKGVVITSGKTT
GFCAGADLGELGGGGGMAGGAAGGEAALKAAFDAGFALNKAFRGLETCGKPVAAAINGLA
MGGGLEIALACHYRVVADHPKIQLALPEAKVGLLPGAGGTQRLPRLMGVMAAAPYLLEGK
SMKPAEALANKVVHEVVPVDQVVEAAKTWVKTKGDPVAPWDKKDFKLPGGGPYTPTGGQV
FIMGNAMLRKQTYGNYPAQLNILKAVYEGTQVPFDAAIRIETRYFLKTMMSPQAKGMIRT
LFLSLQELGKGSGRPADVPPSEAKKVAVLGAGMMGAGIAYVQAMAGIETVLIDQSQEAAE
KGKGYAENLLKKAVSRGKMTQDKADAVLALITPTTDYAHVKGSDLVIEAVFESREIKADV
TQKAEAQLAEDAIFGSNTSTLPITGLAKASVRPKNFIGIHFFSPVDKMGLVEIIMGEETS
DEALAKSIDYVLKIKKTPIVVNDSRGFYTSRCFGTFVQEGLEMLADGIAPAIIDNVGRAT
GMPRGPLEMNDDVALDLGYKVTQQTKKDLGDKFEDRPFAPIIEKMVVELQRFGRKNGKGF
YDYPETGPKTLWKGLSELAPVTIAEADQALIQEIRTRLLYRQAVEAARCFEEGVITDPRE
ADVGAILGWGFAPWTGGPISLIDGVGAKAFVETCDQLAQKYGKRFAPPALLREMAEKGET
FYGRFGAKAKAAA
>Pseudovibrio sp. JE062] >gi|211958953|gb|EEA94152.1| fatty acid oxidation complex alpha subunit [Pseudovibrio sp. JE062]
MTYTHFTLETDADGFAVLKWDSPEKPMNVFDESVINELDKVIDDITADDAIKGVVVASGK
KAFSAGADLSMIGKALGDYKKRQSVDPEGAAKELFEGTRKLSLVFRKMETSGKPYVAAIN
GVSMGGGTELALACHKRIGAEESLKMALPEVKVGLFPGAGGTQRVMRMVPDLQGGLQFLL
MGQNLDAKKAQRLKLIDDVAPEAELVDAAKKMLAEGVDPVAPWDKKGFKIPTGKVYSPSG
MQFWPAANAIYRQNTYDNYPGARYMLHSVVEGLMVPFDTGLTIESRYFAHVLQSKEAAAM
VRSLFGSMQELNKGARRPAGVPESNLKKVGVLGAGMMGAGIAYVTAKAGLEVVLIDQSQE
AADKGKSYSSDLMDKAIKRKKSTPEKKEKLLSLITATTDYSALSDVDLVIEAVFEDREVK
RVVTEQAEAAMPASAIYASNTSTLPITSLAEASSRPADFIGIHFFSPVDKMMLVEIILGE
KTEDKATAVALDYVKAIKKTPIVVNDSRGFYTSRVVGTYVREGIMMLSDGVPAAMIENAG
KMAGMPVGPLSLGDEVALDLAWKIKEATKKDLGDAYPSSGFDEILDAMVVKHERHGRKNT
KGFYDYKGKDKALWPGITEITGPAKSADEFDVEELKDRLLGIQALETARVFEENCLTDVR
EADVGSILGFGFAPFSGGTLSYIDGIGTKEFVERCDKLAAKWGDRFAPNKQLRAMAEAGE
TYYGKFSPAEAVAEAAE
