# Supplementary material for: Phylogenomic Analysis of Marine Roseobacters
Source: PLoS One. 2010 Jul 15;5(7):e11604. doi: 10.1371/journal.pone.0011604 (PMC2904699; doi:10.1371/journal.pone.0011604)
Supplement: File S2 — Tree topologies with the extended data. The multi-documents have been combined into a single ZIP-formatted file. The trees should be considered unrooted. The tree topologies were calculated in PhyML as described in Methods. Numbers refer to bootstrap values. The tree topology (separate pdf) shows that Roseobacter bacteria form a monophyletic group and was deposited in a document named “high bootstrap”. The other organisms embedded within the Roseobacter clade, or Roseobacter bacteria embedded within other phyla are shown in red (deposited in a document named “inter-phylum”). Individual file name corresponds to gene family code listed in Table S1. The non Roseobacter organism taxonomic name is detailed in the amino acid fasta of the sequences (a document named “sequences”). (4.62 MB ZIP) [file pone.0011604.s008.zip › sequences/ort915.fasta]

>DSH Dshi|:c802986-803912 ornithine carbamoyltransferase; TIGRFAM: ornithine carbamoyltransferase PFAM: aspartate/ornithine carbamoyltransferase Asp/Orn-binding region; aspartate/ornithine carbamoyltransferase carbamoyl-P binding domain KEGG: rsh:Rsph17029_0719 ornithine carbamoyltransferase
MTHFLDIHTTDPADLRAMLDRGRAMKTARAGRPKGASDDDQPLAGHMVALIFEKPSTRTR
VSFDLGVRQMGGQTMVLSGADMQLGHGETIADTARVLSRYVDLIMIRTFEETTLLEMAEH
ASVPVINGLTNRTHPCQIMADVMTYEEHRGPIAGKKVVWCGDGNNVCASFLHAAGQFGFD
MTFTGPPTLDPEAEFVAGARAKGVTVEIERDPAVAVQGADLVVADTWVSMHDSQTTKERR
HNQLRPYQVDRALMEKAKPDALFMHCLPAHRGEEVTSEVMDGPHSVIFDEAENRLHAQKA
VMRWCLGV
>SUL EE36|:1434282-1435187 ornithine carbamoyltransferase; COG0078 Ornithine carbamoyltransferase
MKHFLDIHQTDPADLRSIIDNAATMKSSRLGRPRGAPDDEQPLKDHMVALIFEKPSTRTR
VSFDVGVRQMGGQTMVLSGADMQLGHGETIADTARVLSRYVDLIMIRTFEEATLLEMAEY
ASVPVINGLTNRTHPCQIMADIMTFEEHSGPIKGKKVVWSGDGNNVFASFAHAAKAFDFE
LVFTGPQTLDPEAALNGLYTTVRDPNKAVEGADLVVTDTWVSMHDPQSARERRHNQLRGY
QVNDALMAKAKPDALFMHCLPAHRDDEVTSSVMDGPSSVIFDEAENRLHAQKSVMRWCLG
K
>JAN Jann|:c975886-976812 ornithine carbamoyltransferase; 
MPNFLDIHTTDPAALRDILAQAGNMKTARGTRPKGTPDDDQPLAGHVVALIFEKPSTRTR
VSFDVGVRQMGGSTLVLSGAEMQLGHGETIADTARVLSRYVDLIMIRTFGEDILHEMAEH
ATVPVINGLTDNSHPCQIMADVMTFEEHRGPIKGKRVAWMGDGNNVAQSFLHAAASFGFD
FTFSGPAQLDPRDDLVGAVRKAGQDVRIERDPAKAVADADLVVTDTWVSMGDAESSRQRR
HNLLRPYQVNERLMDAAPDHAMVMHCLPAHRGEEVTDAILDGPRSVVFDEAENRLHAQKA
IMRWCLDA
>OAN OA307|:c3078976-3079881 ornithine carbamoyltransferase; [E] COG0078 Ornithine carbamoyltransferase
MTHFLDIHTTSPADLRGIIDSAASMKSARAGLPKGTPDADQPLANHMVALIFEKPSTRTR
ISFDVGVRQMGGETMVLSGKDMQLGHGETIADTARVLSRYVDLIMIRTFEEQTLLEMAEY
ASVPVINGLTDRTHPCQIMADILTFEEHSGPIKGKKVVWSGDGNNVFASFAHAAKQFDFD
LVFTGPETLQPEAALDGLYTTERNPNLAVQGADLVVTDTWVSMHDPQSARERRHNQLRGY
QVNADLMSKAKPDALFMHCLPAHRDDEATSEVMDGLRSVIWDEAENRMHAQKAVLRYCLG
R
>OBA |:c1351193-1352119 ornithine carbamoyltransferase; COG0078 Ornithine carbamoyltransferase
MNHFLDIHTTERAALRQMIDQARSMKEARAGRSRGAPDDEQPLAGRMVALIFEKPSTRTR
VSFDVGVRQMGGQTMVLSGQDMQLGHGETIADTARVLSRYVDLIMLRTFDEAVLQEMADY
ASVPVINGLTDRTHPCQIMADVMTYEEHRGSIAGKNVTWLGDGNNVFASFLHAATQFGFN
LTFCGPQQLDPDREFLDQARAAGTNVRIERDPWKGVDGADLVVADTWVSMHDAQSSRERR
HNLLRAYQVNDRLMAAASPEALFMHCLPAHREEEVTSSVMDGPQSVIFDEAENRLHAQKA
VMRWCLGV
>OIN |:c174377-175282 ornithine carbamoyltransferase; COG0078 Ornithine carbamoyltransferase
MNHFLDIHQTDPADLRQIIDNAAAMKAARQGRPRGAADDDQPLKDQMVALIFEKPSTRTR
VSFDVGVRQMGGQTMVLSGADMQLGHGETIADTARVLSRYVDMIMIRTFEEQTLLEMAEY
ATVPVINGLTNRTHPCQIMADIQTFEEHRGPIKGRKVVWSGDGNNVFASLAHAAKQFDFD
LVFTGPQTLDPEAALDGLYTIERDPQKAVEGADLVVTDTWVSMHDPQSARERRHNQLRGY
QVNDALMSLAKPDALFMHCLPAHRDDEATSSVMDGPHSVIFDEAENRLHAQKAVMRWCLG
A
>RHB RB2654|:c2100833-2101759 ornithine carbamoyltransferase; COG0078 Ornithine carbamoyltransferase
MRHFLDINATDPADLRTMLDEAHRIKAGRGDAAKGVPDDEQALAGKVVALIFEKPSTRTR
VSFDVGVRQMGGETLVLSGSEMQLGHGESIPDTARVLSRYVDLIMIRTFEESALQELAEF
ATVPVINGLTNRTHPCQIMADILTYEEHRGPIAGKKVVWTGDGNNVCASFIHAAGQLGFD
LTYTGPERLGPDREFVEEARAKGVKIEIERDPHAAVKGADLVVTDTWVSMHDAPSTRERR
HNLLRAYQVDDRLMAGANPDALFMHCLPAHRNEEVTDAVMDGPQSVVFDEAENRLHAQKA
IMRWCLGV
>RCC RCCS2|:c745706-746611 ornithine carbamoyltransferase; COG0078 Ornithine carbamoyltransferase
MTHFLDIHTTPTDALRDIIDNAQAMKTARAGQPKGTPDAEQPLAGHMVALIFEKPSTRTR
VSFDVGVRQMGGQTMVLSGADMQLGHGETIADTARVLSRYVDLIMIRTFEEQTLLDMAEY
ATVPVINGLTNRTHPCQIMADIMTFEEHNGPIKGKKIVWSGDGNNVFASFAHAAKQFEFD
LVYTGPPPLDPEPALDGLYTTVRDPHEAVQGADLVVTDTWVSMHDPQSARERRHNQLRGY
QVNDALMAKAKDDALFMHCLPAHRDDEATSSVMDGPHSVIFDEAENRLHAQKAIMRHCLG
V
>RDE RD1|:1612796-1613722 ornithine carbamoyltransferase; catalyzes the formation of L-citrulline from carbamoyl phosphate and L-ornithine in arginine biosynthesis and degradation
MNHFLDIHLTDPADLREIIDQAAIMKSARKGRPRGAPDDTQPLKDRIVALIFEKPSTRTR
VSFDVGVRQMGGQTMVLSGADMQLGHGETIADTARVLSRYVDLIMIRTFDEAVLTEMAEF
ATVPVINGLTDRTHPCQIMADILTFEEHRGPIAGKKVVWSGDGNNVCASFLHAAGQFGFD
LTFTGPQTLDPDAEFVELARSKGVNVAVERDPAKAVEGADLVVTDTWVSMHDAQSARERR
HNQLRPYRVDAALMSRAKPEALFMHCLPAHRDDEATSEVMDGPQSVIFDEAENRLHAQKA
IMRWCLAV
>PGA RGBS107|:c1686025-1686951 ornithine carbamoyltransferase; COG0078 Ornithine carbamoyltransferase
MNHFLDIHKTDATDLRAIIDQASATKQARLGRPKAAPDDELPLKDRMVALIFEKPSTRTR
VSFDVGVRQMGGQTMVLSGNDMQLGHGETIADTARVLSRYVDMIMIRTFDETVLTEMAEY
ASVPVINGLTDRTHPCQIMADVLTYEEHRGPIKGKKVVWCGDGNNVCASFLHAAAQFGFD
LTFTGPAQLDPEPEFIGLARNAGSQVIIERDAAKAVEGADLVVADTWVSMHDSQSSKERR
HNMLRGYQVNDALMAHAKPDALFMHCLPAHREEEVTSAVMDGPQSVIFDEAENRLHAQKA
IMRYCLGA
>RLO RLO149|:c2735779-2736705 ornithine carbamoyltransferase; COG0078 Ornithine carbamoyltransferase
MNHFLDIHLTDPADLRGIIDQAATMKNARLGRPRGAPDDTQPLKDHMVALIFEKPSTRTR
VSFDVGVRQMGGQTMVLSGSDMQLGHGETIADTARVLSRYVDLIMIRTFDEAVLTEMAEF
ATVPVINGLTDRTHPCQIMADILTFEEHRGPIAGKKVVWSGDGNNVCSSFLHAAGQFGFD
LTFTGPPTLDPEPEFIDLARSKGVNVAVERDPAKAVEGADLVVTDTWVSMHDAQSARERR
HNQLRPYRVDAALMSHAKPEALFMHCLPAHRDDEATSEVMDGPQSVIFDEAENRLHAQKA
IMRWCLAV
>ROS ROS217|:c4239963-4240838 ornithine carbamoyltransferase; COG0078 Ornithine carbamoyltransferase
MIDQARSMKEARADRPRGTPDDEQPLAGRMVALIFEKPSTRTRVSFDVGVRQMGGQTLVL
SGADMQLGHGETIADTARVMSRYVDLIMIRTFDESVLLEMAEHADVPVINGLTDRTHPCQ
IMADILTYEEHRGPIQGKKVVWSGDGNNVCASLLHAAGQFGFDLTFTGPMQLDPEPEFIG
LARKAGSTITIERDPFKAVDGADLVVTDTWVSMHDSQSMKERRHNMLRPYQVNDKLMAAA
KPDALFMHCLPAHRGEEVTSDVMDGPTSVIFDEAENRLHAQKAVMRWCLGV
>RGR RR11|:150213-151139 ornithine carbamoyltransferase; [E] COG0078 Ornithine carbamoyltransferase
MNHFLDIHKTDAADLRAIIDQARITKDARQGRPKAALDDEQPLKDRMVALIFEKPSTRTR
VSFDVGVRQMGGQTMVLSGNDMQLGHGETIADTARVLSRYVDMIMIRTFDETVLTEMAEY
ASVPVINGLTDRTHPCQIMADVLTYEEHRGSIKGKKVVWCGDGNNVCASFIHAAGQFGFD
LTFTGPAQLDPEEEFVGLARKAGSQIIIERDVNKAVEGADLVVADTWVSMHDSQSSKERR
HNMLRSYQVNEALMAQAKPDALFMHCLPAHREEEVTSAVMDGPQSVIFDEAENRLHAQKA
IMRYCLGS
>LVE SKA53|:c1870691-1871596 ornithine carbamoyltransferase; COG0078 Ornithine carbamoyltransferase
MNHFLDIHVTPADDLSAIIANARRMKDARDGLPKGTPDAEQPLAGQMVALIFEKPSTRTR
VSFDVGVRQMGGQTMVLSGTDMQLGHGETIADTARVLSRYVDLIMIRTFEEQTLLDMAEY
ASVPVINGLTNRTHPCQIMADIMTFEEHNGPIKGKKVVWSGDGNNVFASFAHAAKQFDFD
LVFTGPPPLDPDPALDGLYTIMRNPNEAVQGADLVVTDTWVSMHDPQSARERRHNQLRGY
QVNDALMAKAKPDALFMHCLPAHREDEATSSVMDGPHSVIFDEAENRLHAQKAIMRYCLG
R
>SPO DSS3|:1014510-1015436 ornithine carbamoyltransferase; identified by similarity to SP:Q51742; match to protein family HMM PF00185; match to protein family HMM PF02729; match to protein family HMM TIGR00658
MNHFLDIHKTDAADLRAMIDQAGAMKQARLGRPKAAPDDEQPLKDRMVALIFEKPSTRTR
VSFDVGVRQMGGQTMVLSGNDMQLGHGETIADTARVLSRYVDMIMIRTFDESVLAEMAEY
ADVPVINGLTDRSHPCQIMADVLTYEEHRGPIAGKKVVWTGDGNNVCSSFLHAAGQFGFD
LTFSGPAQFDPEEEYMGFARQKGSKIVIERDAVKAVEGADLVVADTWVSMHDAQSAKERR
HNLLRPYQVNAELMRHAKPDALFMHCLPAHREEEATSEVMDGPHSVIFDEAENRLHAQKA
IMRWCLGA
>SSE SSE37|:c2668489-2669415 ornithine carbamoyltransferase; COG0078 Ornithine carbamoyltransferase
MNHFLDIHKTDKTALRGIIDNARAVKDARKGKPKVEPDDELPLKNRMVALIFEKPSTRTR
TSFDVGVRQMGGQTMVLSGSDMQLGHGETIADTARVMSRYVDMIMIRTFDESVLEEMAEY
ASVPVINGLTDRTHPCQIMADVMTFEEHRGPIAGKKVVWCGDGNNVCASFLHAAGQFGFD
LTFSGPVQLDPEPEFVGWARQQGSKVTIERDPAKAVEGADLVVADTWVSMHDAQSARERR
HNMLRPYQVNAALMAQAKEDALFMHCLPAHREEEVTSEIMDGPHSVIWDEAENRLHAQKA
IMRWCVES
>SIL TM1040|:712251-713177 ornithine carbamoyltransferase; 
MNHFLDIHKTAPEDLRQIIDQAGQMKTARLGRPKGTPDDEQPLAGHMVALIFEKPSTRTR
VSFDVGVRQMGGETMVLSGKDMQLGHGETIADTARVLSRYVDMIMIRTFDETVLTEMAEY
ADVPVINGLTDRTHPCQIMADILTYEEHRGPIKGKKVVWTGDGNNVCASFLHAAGQFGFD
LTFTGPAQLDPEDEFIGFARNAGSKITIERDAAKAVEGADLVVADTWVSMHDSQSSKERR
HNMLRPYQVNDALMAHAKPDALFMHCLPAHREEEVTSAVMDGPQSVIFDEAENRLHAQKA
VMRWCLGV
>Gluconobacter oxydans 621H] >gi|58002103|gb|AAW60997.1| Ornithine carbamoyltransferase [Gluconobacter oxydans 621H]
MPRSLRKAREGGSLPENPYNAGERIVSTTAATLTPRHFLDLRDFSPEVIRQIIDLSAKVK
ALQNGRRQPLHPDRPLEGRSLGLILAQPSTRTRVSFEVGMGQLGGSVSVLSPGDMQLGRG
ETVADTARVLSRFLDVIVLRTGNDANLRELAKWSSVPVINGLTPVSHPIQILAGVLTFEE
HRGPIRGKTLAWIGDGNNVATSLMEGAALLGFNVRLATPEGFAPNPDAVAWARAHGATIE
IFRDPAEAVAGADAVLTDTWVSMGDKDREKRLKVFQPYQVDGALMAKAAPDALFLHCLPA
HIGEEVTSEVFEGPASVVFDEAENRLHTQKGLLLWALGKENG
>Caulobacter sp. K31] >gi|167347627|gb|ABZ70362.1| ornithine carbamoyltransferase [Caulobacter sp. K31]
MTTPRHFIDLWKLDGAALRVILEDAKARKSARKGWGQGKVDADAPAEGRVLAMIFQKNST
RTRFSFDAAIRQLGGAGIISTSNDMQLGRGETIEDTAKVLSRMVDAVMIRANSHADVERF
AQVSTVPVINGLTDKSHPCQIMADLLTIEEHRGDIGGKTIAWVGDGNNVCSSFIHAAPLL
GFTLKIACPAIYHPDLVDLARAQDLQGQITLTDDPREAVRGADVVVADTWVSMGDTDHDE
RLAALEPYQVDDALMDLSKPDGVFLHCLPAHRGEEVTDSVLDGPRSLAWDEAENRIHAQK
SVLAWCFGAIG
>Pseudomonas fluorescens SBW25] >gi|229360552|emb|CAY47409.1| ornithine carbamoyltransferase [Pseudomonas fluorescens SBW25]
MSARHFLSLMDCTPEELVSVIRRGIELKDLRNRGVLFEPLKNRVLGMIFEKSSTRTRVSF
EAGMIQLGGQAIFLSSRDTQLGRGEPIADSARVMSRMLDAVMIRTFAHSTVTEFAAHSRV
PVINGLSDDLHPCQLLADMQTFLEHRGSIQGKTVAWIGDGNNMCNSYIEAAIQFDFHLRV
ACPEGFEPSAEFLAKADGRVQLLRDPKDAVVGAHLVSTDVWTSMGQEDETAKRLALFAPY
QVTRELLDLAAPDVLFMHCLPAHRGEEISLDLLDDPRSVAWDQAENRLHAQKALLEFLVP
PSYHHA
>Chromobacterium violaceum ATCC 12472] >gi|56404396|sp|Q7NWJ6.1|OTC_CHRVO RecName: Full=Ornithine carbamoyltransferase; Short=OTCase >gi|34103303|gb|AAQ59665.1| ornithine carbamoyltransferase [Chromobacterium violaceum ATCC 12472]
MTSVRHYLQFSDLSPDEYHHLFERSRVLKRRQSAGELHRPLVGKVMSMVFEKNSTRTRVS
FEAGMAQLGGHAMFLDTKSSQIGRGEPIEDTARVLSRMSDIIMIRTFEQGLVQRLAAHSR
VPVINGLTNEYHPCQVLADIFTYVERHGSIKGKTVAWVGDGNNVCRTWLQAAAVLGFKLK
VASPLGYELQTLDGRHYGSDVLEMTRDPARAVHGADIVTTDVFTSMGFEAEQAARREAFE
GYQVTAELMKQAKPEALFMHCLPAHRGEEVAAEVIDGPQSVVWDEAENRMHVQKALIEYL
LLGHRED
>Clostridium papyrosolvens DSM 2782] >gi|256746954|gb|EEU60070.1| ornithine carbamoyltransferase [Clostridium papyrosolvens DSM 2782]
MKHLLSLNDLSTDEIHDLLKLSEKLKRQTKEGVQHHLLKGKTLGMIFTKSSTRTRVSFEV
GMYQLGGYSLFLSSNDIQLGRGESIFDTANVLSRYIDGIMIRTFKQSDVEDLAKYGTIPV
INGLTDEMHPCQILADLLTVYEHKGKLEGLKLAYIGDGNNVAHSLLHGCAKTGMDIAIAS
PKGYECDSRYVDEAKEAAKASGSKIVLTQDPVEAIANADVVYADTWISMGQEEQKEEKLN
IFMPYQINSQLFAKAKEDAIFLHCLPAYRGYEVTEDVIDGAQSVIFDEAENRLHAQKAVM
ATLMG
>Bacillus coagulans 36D1] >gi|229325223|gb|EEN90899.1| ornithine carbamoyltransferase [Bacillus coagulans 36D1]
MATLARTKKKDFLTIGALQEEELNDLLQEAAALKKAHKEGKETPYLKGKVLGMIFEKSST
RTRVSFEAGMLQLGGHALFLSSRDIQLGRGETIHDTAKVLSRYVDCLMIRTFAHETIESF
ARHADVPVINGLTDLHHPTQVLADLLTIQEYKGQLAGLKICYLGDGNNNMCHSLLEGAAK
AGMHMSVAAPEGYLPNAGILAGAQKEAAKKGVCIEMGQNPEEMIRNADVVITDVWASMGQ
EDETKKRLEDLQDYQVNESLCKLAKKDFLFLHCLPAHRGEEVTEAVIDGPHSAVFDEAEN
RLHAHKAILKKLLENVE
>Geobacillus kaustophilus HTA426] >gi|56379173|dbj|BAD75081.1| ornithine carbamoyltransferase [Geobacillus kaustophilus HTA426]
MNAVMSLKGRDFLTLLDFSTEEILDLLALAADLKAKQKAGVSYTPLSGKTMAMIFEKPST
RTRVSFEVGMIQLGGQAMYLNGNDLQLGRGETIADTARVLSQYVDVIMIRTFAHQKVEEL
AEYASVPVINGLTDDDHPCQALADLLTIYEVKKTFQGVKLAYVGDGNNVANALLVAAAKV
GMDVAIACPPGYEPKKEYVEAACRIGEQTGAAVTVTHDPLVAVAGADAIYTDVWTSMGQE
SESAERLQVFQPYQVNEELVKAAKPDYLFLHCLPAHRGEEVTAGVMDGPNSVVFEQAGNR
LHAQKAILLSVL
>Burkholderia ubonensis Bu]
MTAKTIRHYLQFKDFSLEDYEYVLERTGILKRKFKNYETYHPLHDRTLAMIFEKSSTRTR
LSFEAGIFQLGGHAVFMSTRDTQLGRGEPVEDSAQVISRMVDIIMIRTFEQEIIQRFAEN
SRVPVINGLTNEFHPCQVLADIFTYYEHRGPIAGKTVAWVGDANNMLYTWIQAAQILGFK
LRLSTPPGYTLDMKLVAPESAPFYEVFDDPNEACKGADLVTTDVWTSMGFEAENEARKQA
FADWCVDEEMMGHANPDALFMHCLPAHRGEEVTAGVIDGPQSVVWDEAENRLHVQKALME
FLLLGQLKH
>Acinetobacter sp. ADP1] >gi|56404363|sp|Q6FCH8.1|OTC_ACIAD RecName: Full=Ornithine carbamoyltransferase; Short=OTCase >gi|49530521|emb|CAG68233.1| ornithine carbamoyltransferase [Acinetobacter sp. ADP1]
MALRHFLTLRDLSSLELNSILDRASELKRQQHANQVYQPFKGKVLGMIFEKSSTRTRISF
EAGICQFGGSAIFLSPRDTQLGRGEPIEDSARVISSMLDIVMIRTFGHNIVERFASFSKV
PVINGLTDDHHPCQLLADLQTYQEHRGSIKGKTVAWIGDGNNMCNSYMEAAHMMGFKLKV
GSPKGYEPKPEFLAEFAHCVEVFNSAEDAAVNADLIVTDVWASMGQEEEQKLREKAFLTF
QVNEALMALAHPECLFMHCLPAHRGEEISENMLDHKNSVVWDEAENRLHAQKALMEFLLN
ENAKRA
>Pyrococcus horikoshii OT3] >gi|6647686|sp|O58457.3|OTC_PYRHO RecName: Full=Ornithine carbamoyltransferase; Short=OTCase >gi|3257134|dbj|BAA29817.1| 317aa long hypothetical ornithine carbamoyltransferase [Pyrococcus horikoshii OT3]
MVVSLKGRDLLCLQDYTPEEIWTILETAKMFKIWQKIGKPHRLLEGKTLAMIFQKPSTRT
RVSFEVAMAHLGGHALYLNAQDLQLRRGETIADTARVLSRYVDAIMARVYAHKDVEDLAK
YASVPVINGLSDFSHPCQALADYMTIWEKKGTIKGVKVVYVGDGNNVCHSLMIAGTKLGA
DVVVATPEGYEPDKKVIKWAEQNAAESGGSFELLHDPVKAVKDADVIYTDVWASMGQEAE
AEERRKIFRPFQVNKDLVKHAKSDYMFMHCLPAHRGEEVTDDVIDSPNSVVWDEAENRLH
AQKAVLALLLGGVKTGF
>Thermococcus sibiricus MM 739] >gi|242265954|gb|ACS90636.1| Ornithine carbamoyltransferase [Thermococcus sibiricus MM 739]
MVVSLAGRDILCLQDFTREEIETILKTAEMMKIWNKIGKPHRVLEGKTLAMIFQKPSTRT
RISFEVGIYQLGGYGLYLNAQDLQLRRGETIADTARVLSRYVDGIMARVFDHQDVVDLAK
YGSVPVINGLSDFSHPCQALADYMTIKEKKGRIEGIKVVYVGDGNNVAHSLMIAGTKLGA
NVVVATPEGYEPDARVIKWAEENAAESGGSFELLHDPVQAVKDADVIYTDVWASMGQEAE
AEERRKVFMPFQVNKDLVKHAKKDYIFMHCLPAHRGEEVTDDVVDSPNSVVFDEAENRLH
AQKAAMALIMGGIKL
>Geobacter sp. FRC-32] >gi|221563511|gb|ACM19483.1| ornithine carbamoyltransferase [Geobacter sp. FRC-32]
MNKDFLALSQFSKSELDAIFTLTRELKQKQKRGEEHHLLKGKTLAMIFEKSSTRTRVSFE
VGMYQLGGHPLFISTKDSQMGRGEPIKDTARVMARYCDGVMIRTYGQEIVEEFARYSSVP
IINGLTDLHHPCQIMADLFTVIEHRGSYEGLKIAWVGDGNNMANTWIEAAAIFGFDLTLA
CPKGYEPDAAAMQWALANATSSIVLTDDPQEAVKDADVVNTDVWASMGQEAEQNKREKDF
AGYQLNEALLDLAKGNCMVLHCLPAHRGEEITDDVIEGPHSAVWDEAENRLHVQKAIMAT
LMG
>Nitrosomonas europaea ATCC 19718] >gi|32699432|sp|Q82UP4.1|OTC_NITEU RecName: Full=Ornithine carbamoyltransferase; Short=OTCase >gi|30138772|emb|CAD85349.1| argF; ornithine carbamoyltransferase protein [Nitrosomonas europaea ATCC 19718]
MQIRHFLQFKDFDRQEYEYLFDRTRWIKNEFKQYRRYWPLTDRTLAMIFEKHSTRTRLSF
EAGMHQLGGSAIYLSTRDTQLGRGEPVEDAARVISRMVDIITLRTHEHGVIERFAENSRV
PVINGLTDEYHPCQILADIFTFMEHRGSIAGKTVAWIGDSNNVCNTWLQAAEVFDFNVHV
STPPGYEVEPERAGLYGTDHYEQFVSPHDAVKDADLVTTDVWTSMGFEDEADTRKNDFAD
FRVDAEMMACAKEEALFMHCLPAHRGEEVDAEVIDGPQSVVWDEAENRLHTQKALMEYLL
LGRIGVR
>Desulfovibrio vulgaris str. 'Miyazaki F'] >gi|218756108|gb|ACL07007.1| ornithine carbamoyltransferase [Desulfovibrio vulgaris str. 'Miyazaki F']
MPRHFTRIRDLGYEGAWKLLQRAKEMKDTAHRGKIMEGKTAILIFEKASTRTRVSFEMAV
RHLGGSTIFMTPAESQLGRSEPLRDTARVLSRYADCMVVRTFGQSKITELAEYGSIPVIN
ALTDEGHPCQVMGDVLTMYERTPDLSTVRVAWVGDGNNMANSWIEAAVYFPFELFMAFPE
GYEPDRDLLGYALNAGAKIFLTHDPRMAVEGAHYVNTDVWASMGQEEEQKKREAAFKGYC
IDTEMMALAAPDAKFMHCLPAHRGEEVTDEVMESPASIIFDQAENRLHIQKAILEWAFSE
>Clostridium cellulovorans 743B] >gi|242228953|gb|EES32183.1| ornithine carbamoyltransferase [Clostridium cellulovorans 743B]
MNKHLTSMIDLTKEDILDLIQLGEDLKFKRKNNIPHKYLEGKTLGMIFEKASTRTRVSFE
TGIFQLGGVGEFLSSNDLQIGRGEPIKDTARVLSRYLDIIMIRTFKDEVVKELAQYSSVP
VINALTDNEHPCQVLADLMTIKEYKGQLQGLKVAFIGDGNNMVNSYLIGCSIMGMDISIA
SPEGYKPNDFYVEKAKEYAKATGSKIEISNSPIAATKDADVVVTDVWASMGQESEAAERI
KAFKGFQVNMELLSYAKKDAMVLHCLPAHREEEITDEVLEAHANEIFDEAENRLHIQKAI
MVKLVEVNY
>Chlamydomonas reinhardtii] >gi|158279615|gb|EDP05375.1| ornithine carbamoyltransferase [Chlamydomonas reinhardtii]
MQALRNRVEAPCSTSSRSCSHVPVRRPATSRRALHIVAAQSTQPYWYSAKTITPPKKGKH
FLHLDDFSRDELLDMLEKAKLCKAKFYTRDESFKPFAGQTMAMIFTKPSARTRVSFETGF
FRLGGHALYLDPNTIQLGKREPTKDIARVLSGYNDVIMARLFAHADLLELAEYSSVPIIN
GLTDYNHPCQIMADALTLLERKGRVEGTKVVYVGDGNNIVHSWLRLATRLSFEFVVVCPP
GYEPCQSTVEGARAAGLSSITVTSDINAVKGADVIYTDVWASMGQKETIDERKIAFAPYQ
VNEKLMALAGAQALFMHCLPAERGLETTDGVMESPQSVVFQEAENRMHAQNGILLHCLAA
TKNL
>Ralstonia pickettii 12D] >gi|240866035|gb|ACS63696.1| ornithine carbamoyltransferase [Ralstonia pickettii 12D]
MNPPSSIKHYLQFKDFSLEEYEYLLDRSAILKAKFKNYETWHPLHDRTLAMIFEKNSTRT
RLSFEAGIHQLGGHAVFLNTRDSQLGRGEPIEDAAQVISRMTDIIMIRTFGQEIIERFAA
HSRVPVINGLTNEYHPCQVLADIFTFIEQRGPIKGKTVTWVGDANNMAYTWIQAAEILGF
RFHFSAPKGYQLDPAMVADSALPFVHVFENPLEACDGAHLVTTDVWTSMGYEAENEARKK
AFGDWMVTEAMMQRAQPDALFMHCLPAHRGEEVEAAVIDGKQSVVWDEAENRLHVQKALM
EYLLCGRY
