# Supplementary material for: Phylogenomic Analysis of Marine Roseobacters
Source: PLoS One. 2010 Jul 15;5(7):e11604. doi: 10.1371/journal.pone.0011604 (PMC2904699; doi:10.1371/journal.pone.0011604)
Supplement: File S2 — Tree topologies with the extended data. The multi-documents have been combined into a single ZIP-formatted file. The trees should be considered unrooted. The tree topologies were calculated in PhyML as described in Methods. Numbers refer to bootstrap values. The tree topology (separate pdf) shows that Roseobacter bacteria form a monophyletic group and was deposited in a document named “high bootstrap”. The other organisms embedded within the Roseobacter clade, or Roseobacter bacteria embedded within other phyla are shown in red (deposited in a document named “inter-phylum”). Individual file name corresponds to gene family code listed in Table S1. The non Roseobacter organism taxonomic name is detailed in the amino acid fasta of the sequences (a document named “sequences”). (4.62 MB ZIP) [file pone.0011604.s008.zip › sequences/ort916.fasta]

>DSH Dshi|:802157-802795 imidazole glycerol phosphate synthase, glutamine amidotransferase subunit; TIGRFAM: imidazole glycerol phosphate synthase, glutamine amidotransferase subunit PFAM: glutamine amidotransferase class-I KEGG: rsp:RSP_2245 imidazole glycerol phosphate synthase subunit HisH
MLTVLVDYDSGNLHSAEKAFERMAREVDGGEICVTSDPDLVARADRIVLPGDGAFPACRA
GLEGFAGLFEAIEEAVTARARPFLGICVGMQLMATTGREYEDTPGFGWIDGEVVKITPSD
PALKVPHMGWNDLVIDRPHPVLEGVATGDHAYFVHSYHMQVTDPATLLAHCDYGGPVTAV
VGRDTMVGAQFHPEKSQAAGLRMIANFLTWRP
>SUL EE36|:2958479-2959117 imidazole glycerol phosphate synthase subunit HisH; COG0118 Glutamine amidotransferase
MLTAIIDYESGNLHSAHKAFERMARECNAGDVVVTADADVVARADRLVLPGDGAFPSCMA
ALKGQSGIYAAMVESAVDKGRPFLGICVGMQLMASMGREYEDTAGLGWISGEVTKITPRD
PSLKVPHMGWNDLVIDHPHPVFDGIETGDHTYFVHSFHMDVQDESERLAHVDYAGDVTAV
IGRDTMIGMQFHPEKSQTTGLRMIANFLNWRP
>JAN Jann|:2807236-2807874 imidazole glycerol phosphate synthase, glutamine amidotransferase subunit; 
MTTVLIDYDAGNLHSAEKAFQRMALEADAGALIVSADPDVVASADRIVLPGDGAFPACRR
GLQTIDGLEEALLHAVETKGKPFLGICVGMQMMTSWGREYEDVAGFGWIPGEVTQIAPCD
PALKVPHMGWNDLVIDHPHAILDGVTTGDHAYFVHSYAMQPADPADLLAHVEYGGQVTAI
VGRDTMVGMQFHPEKSQSAGLRMIANFLAWRP
>OANOA307|:c746469-747107 imidazole glycerol phosphate synthase, glutamine amidotransferase subunit; [E] COG0118 Glutamine amidotransferase
MITVLIDYDSGNLHSAQKAFERMAAETNAGNIIVTGDPDIVAKADRIVLPGDGAFPHCQA
ELHGISGLADAIRESVEIRAVPFMGICVGMQMLAIKGFEYEEAAGFGWINGEVHKITPND
PTLPVPHMGWNDLVIDTPHPVLNGIKTGDHAYFVHSYQMVMGDRAQRLAHCDYAGDVTAI
VGRDTIIGTQFHPEKSQSAGLQMIANFLQWTP
>OBA |:c463352-463984 imidazole glycerol phosphate synthase subunit HisH; COG0118 Glutamine amidotransferase
MLTVLIDYESGNLHSAEKAFQRMAREVGGGEVIVSDRAEDVRRADRIVLPGDGAFPACAR
ALKGRENLYDALREMVEDKARPFMGICVGMQLMARIGHEYEETAGLGWIDGEVARIGAEG
LKVPHMGWNDLVIDRPHPVLAGIETGQHAYFVHSYHMAVAAPEQLLAHVDYGHPVTAIIG
RDTMVGTQFHPEKSQQTGLRMIANFLTWSP
>OIN |:121318-121956 imidazole glycerol phosphate synthase, glutamine amidotransferase subunit; COG0118 Glutamine amidotransferase
MLTAIIDYESGNLHSAHKAFERMARENNAGEVTVTADADVVARADRLVLPGDGAFPACMA
ALKGAGGLYDAMVEAVEEKGRPFLGICVGMQLMASLGREYKDTPGLGWIGGEVTKITPAD
SKLKVPHMGWNDLVIDHDHAVFDGLKTGDHTYFVHSYHMAVADPAERLAHVNYGGDVTAI
IGRDTMLGMQFHPEKSQTTGLRLISNFLTWAP
>RHB RB2654|:1223793-1224428 imidazole glycerol phosphate synthase subunit HisH; COG0118 Glutamine amidotransferase
MVTALIDYESGNLHSAEKAFQRMAREVGAGDVIVTSDPHLVASADRIVLPGDGAFPACKQ
ALFDHRGIYEAMERAVFERGVPFMGICIGMQMLATRGLEYAETDGFDWIGGDVVHIEPGP
DKKVPHMGWNDLVIDNPHPVLDGIGTGDHAYFVHSYHFRVADPAHRLAYCDYGEEITAIV
GRDNMVGTQFHPEKSQANGMKIIANFLDWRP
>RCC RCCS2|:c2999346-2999984 imidazole glycerol phosphate synthase subunit HisH; COG0118 Glutamine amidotransferase
MTTVLVDYDSGNLHSAQKAFERMAAEVGSGSIIVTSDPDVVSKADRIVLPGDGAFPHCRA
ELFARTGLAEAIVEAVTTRARPFFGICVGMQMMATTGHEYEETPGFDWVAGDIRKIAPSD
PAMKVPHMGWNDLVIDNPHPVLDGVGTGDHAYFVHSYAMDVTNPAERLAHVDYGGEVTAI
IGRDTMIGTQFHPEKSQDAGLRMIGNFLRWTP
>RDE RD1|:3421684-3422322 imidazole glycerol phosphate synthase subunit HisH; with HisF IGPS catalyzes the conversion of phosphoribulosyl-formimino-5-aminoimidazole-4-carboxamide ribonucleotide phosphate and glutamine to imidazole-glycerol phosphate, 5-aminoimidazol-4-carboxamide ribonucleotide, and glutamate in histidine biosynthes
MLTAIIDYESGNLHSAHKAFERMANETGGGDVVVTGDADVVARADRIVLPGDGAFPACMA
ALKGHSGLYAAMIEAVEGKGRPFMGICVGMQLMATLGREYRDTEGLDWISGEVIRITPHD
SSLKVPHMGWNDLIIDAPHPVFEGITTGDHAYFVHSYHMDVTHDAERLAHVDYSGDVTAV
IGRDNMIGLQFHPEKSQSAGLRMIANFLAWRP
>PGA RGBS107|:c2680118-2680756 1-(5-phosphoribosyl)-5-[(5- phosphoribosylamino)methylideneamino] imidazole-4-carboxamide isomerase; COG0118 Glutamine amidotransferase
MLTAIIDYESGNLHSAEKAFQRMAREVDGGEVMVTSDADVVARADRLVLPGDGAFPACAE
ELRGHRGIYEAMVEAVEQNGRPFLGICVGMQLMATTGHEYRDTPGLGWVQGDVVKITPSD
SALKVPHMGWNNLVIDHDHTIFDGITSGDHCYFVHSYHFRVNDPAERLAHVDYGSDVTAV
IGRDTMVGMQFHPEKSQDIGLRMIGNFLTWTP
>RLO RLO149|:876699-877337 imidazole glycerol phosphate synthase subunit HisH; COG0118 Glutamine amidotransferase
MLTAIIDYESGNLHSAHKAFERMANETGGGDVVVTGDADVVARADRIVLPGDGAFPACMA
ALKGHSGLYAAMIEAVEGKGRPFMGICVGMQLMATLGREYRNTEGLDWVSGEVIKITPHD
SSLKVPHMGWNDLIIDAPHPVFEGITTGDHAYFVHSYHMDVSNDAERLAHVDYSGDVTAV
IGRDNMIGLQFHPEKSQSAGLRMIANFLAWRP
>ROS ROS217|:4384810-4385448 imidazole glycerol phosphate synthase subunit HisH; COG0118 Glutamine amidotransferase
MTTVIVDYESGNLHSAEKAFQRMASETGAGTVIVTSDPDVIRAATRIVLPGDGAFPACRK
ALYDHRGVFEAIEDAVITQARPFMGICIGMQMLATRGMEYEETAGFDWIGGAVEHIEPSD
PALKVPHMGWNDLVIDNPHPIFDGVSTGDHAYFVHSYHFRVTDPAHLLAHVDYAEAITAV
VGRDTIVGTQFHPEKSQQTGLRLIANFLRWKP
>RGR RR11|:1628543-1629181 imidazole glycerol phosphate synthase, glutamine amidotransferase subunit; [E] COG0118 Glutamine amidotransferase
MLTAIIDYESGNLHSAEKAFQRMAREVDGGEVVVTSDAEVVARADRLVLPGDGAFPACAE
ELRGHRGIYEAMVEAVEQNGRPFLGICVGMQLMATTGHEYRDTAGLGWVQGDVVKITPSD
SSLKVPHMGWNDLVIDHDHAIFDGITSGDHCYFVHSYHFRVKDPAERLAHVDYGGDVTAV
IGRDTMVGMQFHPEKSQDIGLRMIGNFLTWAP
>LVE SKA53|:1450391-1451029 imidazole glycerol phosphate synthase subunit HisH; COG0118 Glutamine amidotransferase
MTTALVDYDSGNLHSAQKAFERMAAEVGAGPIIVTGDPDVVARADRIVLPGDGAFPHCRS
QLYAQSGLAEAITEAVTRRAVPFFGICVGMQMLATTGHEHADTPGFGWIAGDIRQITPAD
PALKVPHMGWNDLVIDTPHPVLDGIATGEHAYFVHSYAMQVSNPAERLAHVEYGGDVTAI
IGRDNIIGTQFHPEKSQHAGLRMIANFLSWRP
>SPO DSS3|:c1213227-1213865 imidazole glycerol phosphate synthase, glutamine amidotransferase subunit; identified by match to protein family HMM PF00117; match to protein family HMM TIGR01855
MLTAIIDYESGNLHSAEKAFQRMARETGAGEVVVTSDADLVARADRLVLPGDGAFPACAA
ELRGHKGLYDAMVEAVEQKGRPFLGICVGMQLMATTGHEYEETPGLGWVAGDVVRITPEN
AALKVPHMGWNDLVIEAAHPIFDGIAGGDHVYFVHSYHFRVTNPTERLAHVDYGGPVTAV
VGRDTMVGLQFHPEKSQAIGLRMIGNFLTWTP
>SSE SSE37|:1873834-1874469 imidazole glycerol phosphate synthase subunit HisH; COG0118 Glutamine amidotransferase
MLTAIIDYESGNLHSAEKAFQKMAAETGAGSVVVTSDPETVAVADHIVLPGDGAFPACAA
ALRASGCFEAMVDAVENRGRPFLGICVGMQLMAQEGHEYEATKGLGWIDGSVEHIAPSDP
ALKVPHMGWNDLLIDTPHPLLDGIETGEHAYFVHSYQMRMLAPGQRVAHVDYGGDVTAIV
ADGTKVGLQFHPEKSAGAGLRMIANFLNWRP
>SIL TM1040|:2142831-2143469 imidazole glycerol phosphate synthase subunit hisH; 
MLTAIIDYESGNLHSAEKAFQRMATEVGAGDVVVTSDADVVARADRLVLPGDGAFPACAA
ELRGHKGIYDAMVEAVEVKGRPFLGICVGMQLMATTGHEYEDTPGLGWVDGDVVKITPAE
AHLKVPHMGWNDLVINHPHPVFDGISTGDHCYFVHSYHFRVANPNERLAHVDYAGDVTAV
IGRDTMLGMQFHPEKSQHVGLKMIGNFLTWKP
>Pseudovibrio sp. JE062]
MSVAIIDYGSGNLRSAAKAFEHAAHNHHHTHEVTVTSDPTVVAKADRIVLPGVGAFADCR
RGLQAVDGMEEALAEAVLTKGKPFMGICVGMQLLATRGLEFEKAEGLDWISGDVTAMKPA
NPELKIPHMGWNTINVTGDEHPVLEGIKTGSDGLHAYFVHSYHFATANSAHRLASFDYAG
EFTAMVGRDNIVGTQFHPEKSQKLGLSLISNFLSWAP
>Caulobacter sp. K31]
MQTVALIDYGSGNLRSAEKALREAARRHGIDADIVVTAEPDIVAAADRVVLPGVGAFASC
RAGLDASGVYEAMNEAVRGKGAPFLGICVGHQLLATEGLEFGVTPGLDWIGGQVKKLQPN
DPALTIPHMGWNAITFVRDHALFQSVENGAHMYFANSFALTAADPADVLATTDHGGAFTA
AVARGNVAGVQFHPEKSQAAGLALLANFLEWRP
>Erythrobacter litoralis HTCC2594] >gi|84787823|gb|ABC64005.1| glutamine amidotransferase [Erythrobacter litoralis HTCC2594]
MAERIALIDYGAGNLHSVHNALKAAGAHGVKVTHNPDLVRMADRVVLPGVGSYKACADGL
RGIAGMVDALEERVLLGGVPFLGICVGMQLLATRGLEHAETPGLDWVAGEVRLIEPTDPS
VKVPHMGWNDVALTPHAKNHALVDEGEAYFLHSYHFHADEGRDVLAMTDHGGGLVAAVAR
DNIVGVQFHPEKSQAYGLGLLTRFLDWNPA
>Chromobacterium violaceum ATCC 12472] >gi|45476841|sp|Q7P0F1.1|HIS5_CHRVO RecName: Full=Imidazole glycerol phosphate synthase subunit hisH; AltName: Full=IGP synthase glutamine amidotransferase subunit; AltName: Full=IGP synthase subunit hisH; AltName: Full=ImGP synthase subunit hisH; Short=IGPS subunit hisH >gi|34101925|gb|AAQ58292.1| amidophosphoribosyltransferase [Chromobacterium violaceum ATCC 12472]
MKVAVIDYGMGNLHSVLKSLQAVNENGADIFLTRDPEAVVKADKVVFPGQGAMPDCMREL
NRHGLAEAVRETTQSKPFFGICVGAQLLFEHSEEGDTAGLGLFPGKVVRFADDQVAGGER
LKVPHMGWNQVYQTRSHPLFAGIADGERFYFVHSYHFAPADAALTLAESDYPQRFACIVG
RGNIFATQFHTEKSHRAGLQMMKNFLAWDGNV
>Acinetobacter sp. ATCC 27244]
MTRIALLDYGMGNLHSAAKALEHVGATVDVTNDPKLVAKADKIVFPGVGAMRDCMQGMHE
AGIDEVVRQAAFNKPILAICVGMQALLQTSEENGGVDALGIFDGVVKHFPEMPNLKVPHM
GWNQVHQLDPSHPMWNNIEQDARFYFVHSYYVEPNDSSVIAATCDYGVNFCTAIHKDNLF
ATQFHPEKSHTAGLQLLKNFVEWKI
>Campylobacter coli RM2228] >gi|57020604|gb|EAL57273.1| imidazole glycerol phosphate synthase, glutamine amidotransferase subunit [Campylobacter coli RM2228]
MIALIDYKAGNLNSVAKAFEKIGAKNFITQDPKDLQKADKLLLPGVGSFKEAMKNLKELG
FIEALKEQVLVQKKPILGICLGMQLFLERGYEGGVCEGLGFIEGEVVKFEEDLNLKIPHM
GWNELEILKQDPLYQGIEDKSDFYFVHSFYVKCKDEFVSAKAQYGHKFVASLQKDHIFAT
QFHPEKSQNLGLKLLENFIRL
>Thermoanaerobacter italicus Ab9] >gi|289528707|gb|ADD03059.1| imidazole glycerol phosphate synthase, glutamine amidotransferase subunit [Thermoanaerobacter italicus Ab9]
MIGIIDYGMGNLRSVEKAFKYVGYEAKIIKDVELVKEAHALVLPGVGAFPDAMDTLIKTG
MFEEIKRQIDKGKLFLGICLGMQLLFEKGFEIEETEGFKIFKGQVIELPKHNKIPHMGWN
SLGIKRETPLLKGVENGDYAYFVHSYYVANNEEKYVYAVTDYGVQIPAVIIKDNVFSCQF
HPEKSGKVGLKILKNFGEMAKWF
>Nitrosomonas sp. AL212] >gi|254980286|gb|EET31431.1| imidazole glycerol phosphate synthase, glutamine amidotransferase subunit [Nitrosomonas sp. AL212]
MIDIAIVDYGMGNLRSVHKALEHVAPTLSIAVTSDPDIVRKAKRVVVPGQGAMRNCIQEL
EARGMREAVAEAATHKPYLGICLGLQMLFKESEEGNVPGLNILPGKVVRFPTAAMTTPDG
QKLKVPHMGWNQVYQAIKHPLWEGIPEDARFYFVHSYYVETLVETSIAAQSQYPFSFTCA
IAQDNIFAVQFHPEKSQSAGLTLLSNFTKWTPNF
>Clostridium acetobutylicum ATCC 824] >gi|20138295|sp|Q97KI0.1|HIS5_CLOAB RecName: Full=Imidazole glycerol phosphate synthase subunit hisH; AltName: Full=IGP synthase glutamine amidotransferase subunit; AltName: Full=IGP synthase subunit hisH; AltName: Full=ImGP synthase subunit hisH; Short=IGPS subunit hisH >gi|15023841|gb|AAK78915.1|AE007609_8 Glutamine amidotransferase [Clostridium acetobutylicum ATCC 824]
MNKKIAIIDYDMGNLLSVKKAFDYIGANSFITSDSKEIEKSDAIILPGVGAFPDAMSSLK
ENGIDKTIINEAKNGKPFAGICLGMQLLFDESEEVTNTKGLGLIGGKIRKMKTEFKIPHM
GWNSLNIPRECNILKGVSKGSYVYFVHSYYAELADKNNLNAYCDYGTKLPAVVSYKNIFG
IQFHPEKSGEIGLTILKNFWELI
>Psychrobacter sp. PRwf-1] >gi|148570962|gb|ABQ93021.1| imidazole glycerol phosphate synthase subunit hisH [Psychrobacter sp. PRwf-1]
MTKIALLDYGMGNLHSASKALAAVGAEVSITNDPNIIRAADKIVFPGVGAMRDCMAQMRE
QGIDEVVKEAAFNKPVMAICVGMQALFTESLEFEHTECLDILQGQVKQFDPSWIDPKGET
IKIPHMGWNTIEGMDLSHPLWQGIDEHAHFYFVHSYYCAPEDNSVVAAVCDYGQPFCASV
LKDNLFATQFHPEKSHNDGLQLLKNFVEWNI
>Ralstonia eutropha H16]
MTTIAIVDYGMGNLRSVAQALRAAAPEADVRVVDAPEGIRSADRVVLPGQGAMPDCMSAL
GASGLQEAVVQAAASKPMLGVCVGEQMLFEFSTESRAGADRTPALGLMPGQVVRFALDGM
TQPDGSRYKVPQMGWNRVRQARPHPLWDGIPDDSWFYFVHSYYVQAQDPAHVAGETEYGV
VFTSAVARDNIFATQFHPEKSAALGLQLYRNFVHWKP
>Burkholderia sp. H160] >gi|209503029|gb|EEA03031.1| imidazole glycerol phosphate synthase, glutamine amidotransferase subunit [Burkholderia sp. H160]
MSFNVAQPRRPVEGRAAKLEMKTSIAIVDYGMGNLRSVAQALRKAAPEADVAIVDRPEAI
RAADRVVLPGQGAMPDCMRSLGESGLQEAVVEASRSKPLMGVCVGEQMLFDWSAEGDTRG
LGLLPGKVVRFELEGQVQDDGSRFKVPQMGWNRVRQAQPHPLWDGVADNAFFYFVHSYYV
VPDNPAHTSGETVYGVPFTSAVARDNIFATQFHPEKSAEAGLRVYRNFVHWNP
>Methanococcus voltae A3]
MIAIIDYNAGNLRSIEKAFSIYEKDVKLTNNPEVILSADKLVLPGVGNFGDSVKNIEAVK
FDEKVCDKLNTDCTNLKELIVQNIGKVPFLGVCVGMQLLFEKSEESKGEGLGVFNGEVVK
FVNAPKIPHMGWNNVKQVLDIPLFEGIKDNDYFYFVHSYYVKTFDEKIIAGTCDYGTEFT
CAVNKDDIYATQFHPEKSGKSGLKMIENFVELI
>Comamonas testosteroni KF-1]
MSLKNNTVAVVDYGMGNLRSVSQAVRTAAADTGWEVVVTADPEVVHAANRVVLPGQGAMP
DCMRELRESGLQEAVLDAAVNKPLFGVCVGMQMLLDHSDEGDVPGLGLIPGNVRKFDLEG
RTQADGSRFKVPQMGWNQVQQTQQGGKPHALWAGIPDGSFYYFVHSFYALVQQSAHCAAE
TDYGGLFACAVARDNIFATQFHPEKSSDQGLALFRNFLGWKP
>Pseudomonas aeruginosa PAO1] >gi|12230913|sp|P72138.2|HIS52_PSEAE RecName: Full=Imidazole glycerol phosphate synthase subunit hisH 2; AltName: Full=IGP synthase glutamine amidotransferase subunit 2; AltName: Full=IGP synthase subunit hisH 2; AltName: Full=ImGP synthase subunit hisH 2; Short=IGPS subunit hisH 2 >gi|9949267|gb|AAG06540.1|AE004739_2 glutamine amidotransferase [Pseudomonas aeruginosa PAO1] >gi|20559896|gb|AAM27664.1|AF498408_12 ORF_12; similar to Glutamine amidotransferase class-I [Pseudomonas aeruginosa] >gi|20559929|gb|AAM27695.1|AF498410_12 ORF_12; similar to Glutamine amidotransferase class-I [Pseudomonas aeruginosa] >gi|20559972|gb|AAM27730.1|AF498412_12 ORF_12; similar to Glutamine amidotransferase class-I [Pseudomonas aeruginosa] >gi|20559996|gb|AAM27750.1|AF498413_12 ORF_12; similar to Glutamine amidotransferase class-I [Pseudomonas aeruginosa] >gi|20560057|gb|AAM27803.1|AF498416_12 ORF_12; similar to Glutamine amidotransferase class-I [Pseudomonas aeruginosa]
MIVVIDYGVGNIASVLNMLKRVGAKAKASDSREDIEQAEKLILPGVGAFDAGMQTLRKSG
LVDVLTEQVMIKRKPVMGVCLGSQMLGLRSEEGAEPGLGWIDMDSVRFERRDDRKVPHMG
WNQVSPQLEHPILSGINEQSRFYFVHSYYMVPKDPDDILLSCNYGQKFTAAVARDNVFGF
QFHPEKSHKFGMQLFKNFVELV
>Synechococcus sp. JA-3-3Ab] >gi|123506985|sp|Q2JVR1.1|HIS5_SYNJA RecName: Full=Imidazole glycerol phosphate synthase subunit hisH; AltName: Full=IGP synthase glutamine amidotransferase subunit; AltName: Full=IGP synthase subunit hisH; AltName: Full=ImGP synthase subunit hisH; Short=IGPS subunit hisH >gi|86554212|gb|ABC99170.1| imidazole glycerol phosphate synthase, glutamine amidotransferase subunit [Synechococcus sp. JA-3-3Ab]
MKAVRLAVIDYDAGNLHSACKGLERAGAEVQLVTEPAGLAAFDGLVLPGDGAFDPAMQQL
RARGFGEAIRQAIERQQPFLGICIGLQVLFEDSEEGTEPGLGIVPGRVQRFRPEPGLRIP
HMGWNQLHLTQPDSPLWAGIPEQSWVYFVHSYHAVPKDPSWVVATTQHGSQTCVAAIARG
TLFATQFHPEKSGPVGLKILQNFVEFVARRLPAAGA
>Lactococcus lactis subsp. cremoris SK11] >gi|116107713|gb|ABJ72853.1| imidazole glycerol phosphate synthase subunit hisH [Lactococcus lactis subsp. cremoris SK11]
MANIVIIDYNLGNLQSIQAAFLRLGQETVISRDLEEIRRADALILPGVGAFPTAMNNLKK
FNLIDVLKERADAGIPILGICLGMQVLFEKGIEIEECQGLGLLKGEVIPIKSSEKIPHMG
WNQLKLVKTKPITAYLADSDEVYFVRSYQATCPDDELIAYTTYGEAMIPAIVGKNNIIGC
QFHPEKSGKIGGKILRAFLEEI
>Heliobacterium modesticaldum Ice1]
MIAIIDYGMGNLRSVQKGLEKAGYAGFVTSDPEAVRSAPGVILPGVGAFADAMENLRRSG
MIAPIMETVAAGKPFLGICLGFQLMFEASEEGGYFEGLGIFPGMVRRLPSGLKVPHMGWN
ELTLRRESAILAGIPSGAAYYFVHSYYVDPAEPDLVIATVDYGFDFCAVAGRGNVSGAQF
HPEKSSDLGLRILQNFGKQVEGSC
>Listeria grayi DSM 20601] >gi|229312259|gb|EEN78234.1| imidazole glycerol phosphate synthase subunit HisH [Listeria grayi DSM 20601]
MLAIIDYDTGNTKSLQKAFSYLQTDTVITADPAIIAKAEALILPGVGAFPEAMAELTSRG
LVPLLKEAAAAGKPILGVCLGMQLLLEGSEEHRYTKGLGLIPGTAKRLPAKPAMPVPHMG
WNQLELQQGSPLTKGLAGEYVYYVHSYYADCPSGYIYGSSTYSTSVTGIIAAGHTYGVQF
HPEKSGQVGLTILKNFMEVVRACRSSQQSI
>Clostridium kluyveri DSM 555] >gi|219854537|ref|YP_002471659.1| hypothetical protein CKR_1194 [Clostridium kluyveri NBRC 12016] >gi|146346804|gb|EDK33340.1| HisH [Clostridium kluyveri DSM 555] >gi|219568261|dbj|BAH06245.1| hypothetical protein [Clostridium kluyveri NBRC 12016]
MISIIDYGMGNLKSVKKALKYIGEEAQITSDKDYIENSQGVILPGVGAFPEAMKNLRSKK
LDVAIKNAVEKRIPLLGICLGMQLLFDTGEEIKNCKGLGLIPGNIAKLYGNIKIPHMGWN
SLNLKKKCALLESIPENSYVYFVHSFYADMKYEENLNACSVYGIEVPAVVSNGKVYGTQF
HPEKSGDVGIKILENFATLLNK
>Helicobacter canadensis MIT 98-5491] >gi|253510161|gb|EES88820.1| Imidazole glycerol phosphate synthase subunit hisH [Helicobacter canadensis MIT 98-5491]
MLGIINYNSGNLASVQNAILKLGGEVRIESNPEKLKSYDRLILPGVGAFGEAMEHLEKSG
MKESILEFAKSGKPLLGICLGMQLLFQKSYEFGEHLGLGLIEGEIIKFDKKLLKEDEKIP
HMGWNLVQKTKNSPLLKDLEETFYLYFVHSYYLGDFKNAIGISHYGVDFTALVQKDNLLG
IQPHPEKSHNVGLKILENFLKFS
>Bacillus sp. SG-1] >gi|148850475|gb|EDL64635.1| imidazole glycerol phosphate synthase subunit HisH [Bacillus sp. SG-1]
MIGIVDYGMGNLFSVAKALERLDVPYFISEDVKELRKADGLLLPGVGSFRDAMTLLARQK
LIGFIKEYAGSGKPLLGICLGMQLLYDESEENGTTEGLGLLKGRVIRIPRQTEEMKIPHM
GWNKLRFVNESPLLEGLSEEHVYFVHSYYISEADSDDVVATAEYGVEVPAIAGKDNIFGM
QFHPEKSSELGMKLLRNFTKLVEQKEEVR
